# Supplementary material for: Knowledge-guided data mining on the standardized architecture of NRPS: Subtypes, novel motifs, and sequence entanglements
Source: PLoS Comput Biol. 2023 May 15;19(5):e1011100. doi: 10.1371/journal.pcbi.1011100 (PMC10212144; doi:10.1371/journal.pcbi.1011100)
Supplement: S8 Table — (XLSX) [file pcbi.1011100.s053.xlsx]

## Sheet: Detail
								Stachelhaus codes (The specificity-conferring code)										Loop length						Intermotif length							Loop sequence					Intermotif sequence
Order	MiBiG information/ UniPort id	Species (Strains)	Phylum	Genus	Species (short)	Substrate	Sequence	S1	S2	S3	S4	S5	S6	S7	S8	S9	Loop group	A3-A4	A4-S4	S4-S6	S6-A5	A5-G	Sequence full length	A1-A2	A2-A3	A3-A4	A4-A5	A5-A6	A6-A7	A7-A8	A3-A4	A4-S4	S4-S6	S6-A5	A5-G	A1-A2	A2-A3	A3-A4	A4-A5	A5-A6	A6-A7	A7-A8
1	BGC0000437#c1#71503-112116#+#Psyr_2616#Amino_acid_adenylation#AAY37655.1#1650#2043#0	Pseudomonas syringae pv. syringae B728a	Proteobacteria	Pseudomonas	Pseudomonas syringae	A	TYRELNEQANRLAHALIKQGVQPDSRVGICVERGADMVVGLLAILKAGGGYVPLDPAYPAERIAYMLQDSAPAAVLAQTATQGLLADVSVPVINLDLSDWQDQSVQNPQVPGLTSAHLAYLIYTSGSTGLPKGVMIEHRNTVNFLTWAHSAFDASALEKTLFSTSLNFDLAVYECFAPLTSGGSIEIVKNVLELQHGEHDIGLINTVPSALKALLEVNGLPESVHTVNVAGEALKRSLVEDLFESTGVQRLCNLYGPSETTTYSSWVAMDREDGFAAHIGKPVGNTRFYLLDEQQQPVPLGVAGEIYIGGAGVARGYLNRDDLTAERFLLDPFSQQPAARMYRTGDLGRYLPDGNIEYLGRNDDQVKIRGFRIELGEIDARLAKHPAVHEAVV	D	L	Y	N	N	A	L	T	Y	5	50	37	25	23	27	369	36	62	34	81	44	23	12	LAYLIYTSGSTGLPKGVMIEHRNTVNFLTWAHSAFDASALEKTLFSTSLN	FDLAVYECFAPLTSGGSIEIVKNVLELQHGEHDIGLI	NTVPSALKALLEVNGLPESVHTVNV	AGEALKRSLVEDLFESTGVQRLC	NLYGPSETTTYSSWVAMDREDGFAAHI	NEQANRLAHALIKQGVQPDSRVGICVERGADMVVGL	PAYPAERIAYMLQDSAPAAVLAQTATQGLLADVSVPVINLDLSDWQDQSVQNPQVPGLTSAH	VMIEHRNTVNFLTWAHSAFDASALEKTLFSTSLN	VYECFAPLTSGGSIEIVKNVLELQHGEHDIGLINTVPSALKALLEVNGLPESVHTVNVAGEALKRSLVEDLFESTGVQRLC	TTTYSSWVAMDREDGFAAHIGKPVGNTRFYLLDEQQQPVPLGVA	NRDDLTAERFLLDPFSQQPAARM	GRYLPDGNIEYL
2	BGC0000437#c1#71503-112116#+#Psyr_2616#Amino_acid_adenylation#AAY37655.1#2723#3120#0	Pseudomonas syringae pv. syringae B728a	Proteobacteria	Pseudomonas	Pseudomonas syringae	A	TYRELNQQANRLAHALRKQGVQPDSRVGICVERSAEMVVGLLAILKAGGGYVPLDPAYPAERIAYMLQDSAPAAVLAQSATEALLADVSVPVINLDLGNWQDQSVQNPQVPGLTSAHLAYLIYTSGSTGLPKGVMIEHRNTVNFLTWAHSAFDAGTATSALEKTLFSTSLNFDLAVYECFAPLTSGGSIEVVKNVLELQNGEHDIGLINTVPSALKALLEVDGLPTSVHTVNVAGEALKRSLVESLFEKTGVRRLCNLYGPSETTTYSSWVAMDREDGFAAHIGKPVGNTQFYLLDEQQQPVPLGVAGEIYIGGAGVARGYLNRDELTAERFLTDPFSQQPAARMYRTGDLGRYLPDGNIEYLGRNDDQVKIRGFRIELGEIDARLAKHPAVHEAVV	D	L	Y	N	N	A	L	T	Y	4	54	37	25	23	27	373	36	62	38	81	44	23	12	LAYLIYTSGSTGLPKGVMIEHRNTVNFLTWAHSAFDAGTATSALEKTLFSTSLN	FDLAVYECFAPLTSGGSIEVVKNVLELQNGEHDIGLI	NTVPSALKALLEVDGLPTSVHTVNV	AGEALKRSLVESLFEKTGVRRLC	NLYGPSETTTYSSWVAMDREDGFAAHI	NQQANRLAHALRKQGVQPDSRVGICVERSAEMVVGL	PAYPAERIAYMLQDSAPAAVLAQSATEALLADVSVPVINLDLGNWQDQSVQNPQVPGLTSAH	VMIEHRNTVNFLTWAHSAFDAGTATSALEKTLFSTSLN	VYECFAPLTSGGSIEVVKNVLELQNGEHDIGLINTVPSALKALLEVDGLPTSVHTVNVAGEALKRSLVESLFEKTGVRRLC	TTTYSSWVAMDREDGFAAHIGKPVGNTQFYLLDEQQQPVPLGVA	NRDELTAERFLTDPFSQQPAARM	GRYLPDGNIEYL
3	BGC0000437#c1#71503-112116#+#Psyr_2616#Amino_acid_adenylation#AAY37655.1#3801#4209#0	Pseudomonas syringae pv. syringae B728a	Proteobacteria	Pseudomonas	Pseudomonas syringae	T	SYGQLNARANQVAHRLLALGVRPDDRVAICVERGPAMIIGLLGILKSGAGYVPLDPAYPLERLAYTLGDSTPVALLSQQSVQQALPVTEVPIISLDDADLQDESVCNPEVSGLTAASLAYVIYTSGSTGLPKGVMVEHRNVARLFSATQDWFGFGEQDVWALFHSFAFDFSVWEIWGALLHGGRLLIVPQLVSRSPRDFHDLLCSAGVTVLNQTPSAFRQLIAAQGENEQAHSLRQVIFGGEALETAMLKPWYARQANAGTQLVNMYGITETTVHVTYYPLQPEDAQRLGASPIGRRIPDLQLYVLDARGEPVPVGVVGELYVGGAGVARGYLNREALTAERFIDNPFNTAPGARLYRTGDLGRWLADGSLEYLGRNDEQVKIRGFRIELGEIEAQLVA…	D	F	W	N	I	G	M	V	H	1	50	44	28	25	30	384	36	62	34	93	47	23	12	LAYVIYTSGSTGLPKGVMVEHRNVARLFSATQDWFGFGEQDVWALFHSFA	FDFSVWEIWGALLHGGRLLIVPQLVSRSPRDFHDLLCSAGVTVL	NQTPSAFRQLIAAQGENEQAHSLRQVIF	GGEALETAMLKPWYARQANAGTQLV	NMYGITETTVHVTYYPLQPEDAQRLGASPI	NARANQVAHRLLALGVRPDDRVAICVERGPAMIIGL	PAYPLERLAYTLGDSTPVALLSQQSVQQALPVTEVPIISLDDADLQDESVCNPEVSGLTAAS	VMVEHRNVARLFSATQDWFGFGEQDVWALFHSFA	VWEIWGALLHGGRLLIVPQLVSRSPRDFHDLLCSAGVTVLNQTPSAFRQLIAAQGENEQAHSLRQVIFGGEALETAMLKPWYARQANAGTQLV	TTVHVTYYPLQPEDAQRLGASPIGRRIPDLQLYVLDARGEPVPVGVV	NREALTAERFIDNPFNTAPGARL	GRWLADGSLEYL
4	BGC0000437#c1#71503-112116#+#Psyr_2616#Amino_acid_adenylation#AAY37655.1#4888#5296#0	Pseudomonas syringae pv. syringae B728a	Proteobacteria	Pseudomonas	Pseudomonas syringae	T	TYAELNTRANQVAHYLLGLGVQPDDRVAICVERSLEMIVGLLGVLKAGAGYVPIDPAYPAERIAYQLQDSAPMAVLADAAGLALLGSFDGPRVDLHSPALQAQPGHNPQLTGLSPRHLAYVIYTSGSTGLPKGVMVEHRNVARLFSATQSWFGFNEQDVWALFHSFAFDFSVWEIWGALLHGGRLLIVPQLVSRSPQDCYALLCNAGVTVLNQTPSAFRQLLNAQGESDQRHSLRQVIFGGEALDTGMLKPWYARVINAGTQLVNMYGITETTVHVTYHPLVAADAQRSGVSPIGVRIPDLQLYVLDARREPVPVGVVGELYVGGAGVARGYLNREALTAERFLANPFSKEPQARLYRTGDLGRWMADGSLDYLGRNDDQVKIRGFRIELGEIQAVLAA…	D	F	W	N	I	G	M	V	H	1	50	44	28	25	30	384	36	62	34	93	47	23	12	LAYVIYTSGSTGLPKGVMVEHRNVARLFSATQSWFGFNEQDVWALFHSFA	FDFSVWEIWGALLHGGRLLIVPQLVSRSPQDCYALLCNAGVTVL	NQTPSAFRQLLNAQGESDQRHSLRQVIF	GGEALDTGMLKPWYARVINAGTQLV	NMYGITETTVHVTYHPLVAADAQRSGVSPI	NTRANQVAHYLLGLGVQPDDRVAICVERSLEMIVGL	PAYPAERIAYQLQDSAPMAVLADAAGLALLGSFDGPRVDLHSPALQAQPGHNPQLTGLSPRH	VMVEHRNVARLFSATQSWFGFNEQDVWALFHSFA	VWEIWGALLHGGRLLIVPQLVSRSPQDCYALLCNAGVTVLNQTPSAFRQLLNAQGESDQRHSLRQVIFGGEALDTGMLKPWYARVINAGTQLV	TTVHVTYHPLVAADAQRSGVSPIGVRIPDLQLYVLDARREPVPVGVV	NREALTAERFLANPFSKEPQARL	GRWMADGSLDYL
5	BGC0000437#c1#71503-112116#+#Psyr_2616#Amino_acid_adenylation#AAY37655.1#5976#6385#0	Pseudomonas syringae pv. syringae B728a	Proteobacteria	Pseudomonas	Pseudomonas syringae	S	TYAELNQQANQLAHRLIELGVEPDTRVAVSLRRGAEMVVALLGILKAGGAYVPIDPDLPSARQTYMLEDSSPQAVLTTRDLSDNLPASDLPVLVLDGRDDRAQLARQPSVNPDAKALGLQPNHLAYVLYTSGSTGTPKGVMNEHLGVVNRLLWARDAYQVNSQDRVLQKTPFGFDVSVWEFFLPLLTGAELVMARPGGHQDPDYLAQVMSDAGITLLHFVPSMLDVFLEHRSTRDFPQLRRVLCSGEALPRALQRRFEQHLKGVELHNLYGPTEAAIDVTAWECRPTDPGDSVPIGRPIANIQMHVLDALGQLQPLGVAGELHIGGIGVARGYLNQPDLSAERFIADPFSSDPQARLYKTGDVGRWLANGALEYLGRNDFQVKIRGLRIEIGEIEAALA…	D	V	W	H	L	S	L	I	D	2	50	44	27	23	28	385	36	68	34	90	45	23	12	LAYVLYTSGSTGTPKGVMNEHLGVVNRLLWARDAYQVNSQDRVLQKTPFG	FDVSVWEFFLPLLTGAELVMARPGGHQDPDYLAQVMSDAGITLL	HFVPSMLDVFLEHRSTRDFPQLRRVLC	SGEALPRALQRRFEQHLKGVELH	NLYGPTEAAIDVTAWECRPTDPGDSVPI	NQQANQLAHRLIELGVEPDTRVAVSLRRGAEMVVAL	PDLPSARQTYMLEDSSPQAVLTTRDLSDNLPASDLPVLVLDGRDDRAQLARQPSVNPDAKALGLQPNH	VMNEHLGVVNRLLWARDAYQVNSQDRVLQKTPFG	VWEFFLPLLTGAELVMARPGGHQDPDYLAQVMSDAGITLLHFVPSMLDVFLEHRSTRDFPQLRRVLCSGEALPRALQRRFEQHLKGVELH	AAIDVTAWECRPTDPGDSVPIGRPIANIQMHVLDALGQLQPLGVA	NQPDLSAERFIADPFSSDPQARL	GRWLANGALEYL
6	BGC0000437#c1#71503-112116#+#Psyr_2616#Amino_acid_adenylation#AAY37655.1#7067#7460#0	Pseudomonas syringae pv. syringae B728a	Proteobacteria	Pseudomonas	Pseudomonas syringae	A	TYRELNQQANRLAHALIKQGVQPDSRVGICVERGAAMVVGLLAILKAGGGYVPLDPAYPAERIAYMLQDSAPAAVLAQTATQGLLADVSVPVINLDLSNWQDESVQNPQVPGLTSAHLAYLIYTSGSTGLPKGVMIEHRNTVNFLTWAHTAFDGSALEKTLFSTSLNFDLAVYECFAPLTSGGSIEVVKNVLELQHGEHDIGLINTVPSALKALLDVDGLPRSVHTVNVAGEALKRSLVEDLFERTGVQRLCNLYGPSETTTYSSWVAMDREQGFAAHIGKPVGNTQFYLLDEQQQPVPLGVSGEIYIGGAGVARGYLNRDDLTAERFLKDPFSQNPAARMYRTGDLGRYLPDGNIEYLGRNDDQVKIRGFRIELGEIDARLAKHPAVHEAVV	D	L	Y	N	N	A	L	T	Y	5	50	37	25	23	27	369	36	62	34	81	44	23	12	LAYLIYTSGSTGLPKGVMIEHRNTVNFLTWAHTAFDGSALEKTLFSTSLN	FDLAVYECFAPLTSGGSIEVVKNVLELQHGEHDIGLI	NTVPSALKALLDVDGLPRSVHTVNV	AGEALKRSLVEDLFERTGVQRLC	NLYGPSETTTYSSWVAMDREQGFAAHI	NQQANRLAHALIKQGVQPDSRVGICVERGAAMVVGL	PAYPAERIAYMLQDSAPAAVLAQTATQGLLADVSVPVINLDLSNWQDESVQNPQVPGLTSAH	VMIEHRNTVNFLTWAHTAFDGSALEKTLFSTSLN	VYECFAPLTSGGSIEVVKNVLELQHGEHDIGLINTVPSALKALLDVDGLPRSVHTVNVAGEALKRSLVEDLFERTGVQRLC	TTTYSSWVAMDREQGFAAHIGKPVGNTQFYLLDEQQQPVPLGVS	NRDDLTAERFLKDPFSQNPAARM	GRYLPDGNIEYL
7	BGC0000437#c1#71503-112116#+#Psyr_2616#Amino_acid_adenylation#AAY37655.1#8142#8548#0	Pseudomonas syringae pv. syringae B728a	Proteobacteria	Pseudomonas	Pseudomonas syringae	T	SYGELNARANQVAHRLLAHGVRPDDRVAICVERGPAMIIGLLGILKSGAGYVPLDPAYPLERLAYTLGDSAPVALLSQRSVQGTLPVSQVPVICLDDDLQDESVCNPQVPVTPGNLAYVIYTSGSTGKPKGVMIEHRNVARLFSATEEWFGFNQQDVWALFHSFAFDFSVWEIWGALLHGGRLLIVPQLVSRSPEDFYNLLCSAGVTVLNQTPSAFRQLIAAQAENTQAHSLRQVIFGGEALETAMLKPWYARQANAGTQLVNMYGITETTVHVTYYPLQPEDAQRLGASPIGRRIPDLQLYVLDARGEPVPVGVVGELYVGGAGVARGYLNREALTAERFLDNPFSHTADARMYRTGDLGRWLADGSLEYLGRNDEQVKIRGFRIELGEIEARLAEYP…	D	F	W	N	I	G	M	V	H	1	50	44	28	25	30	382	36	60	34	93	47	23	12	LAYVIYTSGSTGKPKGVMIEHRNVARLFSATEEWFGFNQQDVWALFHSFA	FDFSVWEIWGALLHGGRLLIVPQLVSRSPEDFYNLLCSAGVTVL	NQTPSAFRQLIAAQAENTQAHSLRQVIF	GGEALETAMLKPWYARQANAGTQLV	NMYGITETTVHVTYYPLQPEDAQRLGASPI	NARANQVAHRLLAHGVRPDDRVAICVERGPAMIIGL	PAYPLERLAYTLGDSAPVALLSQRSVQGTLPVSQVPVICLDDDLQDESVCNPQVPVTPGN	VMIEHRNVARLFSATEEWFGFNQQDVWALFHSFA	VWEIWGALLHGGRLLIVPQLVSRSPEDFYNLLCSAGVTVLNQTPSAFRQLIAAQAENTQAHSLRQVIFGGEALETAMLKPWYARQANAGTQLV	TTVHVTYYPLQPEDAQRLGASPIGRRIPDLQLYVLDARGEPVPVGVV	NREALTAERFLDNPFSHTADARM	GRWLADGSLEYL
8	BGC0000437#c1#71503-112116#+#Psyr_2616#Amino_acid_adenylation#AAY37655.1#9228#9620#0	Pseudomonas syringae pv. syringae B728a	Proteobacteria	Pseudomonas	Pseudomonas syringae	A	YRELNEQANRLAHALIKQGVQPDSRVGICVERGVEMVVGLLAVLKAGGGYVPLDPAYPAERIAYMLQDSAPAAVLAQTATQGLLADVSAPVINLDLSDWQDQSVQNPQVPGLTSAHLAYLIYTSGSTGLPKGVMIEHRNTVNFLTWAHTAFDGSALEKTLFSTSLNFDLAVYECFAPLTSGGSIEVVKNVLELQHGEHDIGLINTVPSALKALLEVNGLPESVHTVNVAGEALKRSLVENLFEKTGVQRLCNLYGPSETTTYSSWVAMDREHGFAAHIGKPVGNTQFYLLDEQQQPVPLGVAGEIYIGGAGVARGYLNRDDLTAERFVKDPFSPQPAARMYRTGDLGRYLPDGNIEYLGRNDDQVKIRGFRIELGEIDARLAKHPAIHEAVV	D	L	Y	N	N	A	L	T	Y	5	50	37	25	23	27	368	36	62	34	81	44	23	12	LAYLIYTSGSTGLPKGVMIEHRNTVNFLTWAHTAFDGSALEKTLFSTSLN	FDLAVYECFAPLTSGGSIEVVKNVLELQHGEHDIGLI	NTVPSALKALLEVNGLPESVHTVNV	AGEALKRSLVENLFEKTGVQRLC	NLYGPSETTTYSSWVAMDREHGFAAHI	NEQANRLAHALIKQGVQPDSRVGICVERGVEMVVGL	PAYPAERIAYMLQDSAPAAVLAQTATQGLLADVSAPVINLDLSDWQDQSVQNPQVPGLTSAH	VMIEHRNTVNFLTWAHTAFDGSALEKTLFSTSLN	VYECFAPLTSGGSIEVVKNVLELQHGEHDIGLINTVPSALKALLEVNGLPESVHTVNVAGEALKRSLVENLFEKTGVQRLC	TTTYSSWVAMDREHGFAAHIGKPVGNTQFYLLDEQQQPVPLGVA	NRDDLTAERFVKDPFSPQPAARM	GRYLPDGNIEYL
9	BGC0000437#c1#71503-112116#+#Psyr_2616#Amino_acid_adenylation#AAY37655.1#10276#10689#0	Pseudomonas syringae pv. syringae B728a	Proteobacteria	Pseudomonas	Pseudomonas syringae	dab	SYADLNRQANRLAHHLISLGIGPDDRVAICVERGVKMIVGLLGVLKAGAAYVPLDPAYPAERLAYMINDSQPAALLTQRGLQERLPALSMPLVLLDDEHCQGFTECDDNPVVPTLGVRNLAYVIYTSGSTGNPKGVMIEHRGLVNYSVDAARLFGLSQSDTVLQQNTLNFDLSVEEIFPALLAGATLAPSREIFGSEGTENHGIYPTVLHLTAAHWHTLVAEWHNQPQAAEQRLAEVRLINVTGDALSAQKLKLWDEVRPAHTRLINTYGPTEATVSCTAAYVSHDAAAGSEGSGNATIGKPMANTRIYLLDEHQQPVPYGVAGEIFIGGDGVARGYLNLEEVNAERFLADPFSNSPDARMYKTGDLARYMADGRIEYLGRNDFQVKVRGFRIELGEIE…	D	L	E	H	N	T	T	V	S	4	50	40	33	24	33	389	36	64	34	93	50	23	12	LAYVIYTSGSTGNPKGVMIEHRGLVNYSVDAARLFGLSQSDTVLQQNTLN	FDLSVEEIFPALLAGATLAPSREIFGSEGTENHGIYPTVL	HLTAAHWHTLVAEWHNQPQAAEQRLAEVRLINV	TGDALSAQKLKLWDEVRPAHTRLI	NTYGPTEATVSCTAAYVSHDAAAGSEGSGNATI	NRQANRLAHHLISLGIGPDDRVAICVERGVKMIVGL	PAYPAERLAYMINDSQPAALLTQRGLQERLPALSMPLVLLDDEHCQGFTECDDNPVVPTLGVRN	VMIEHRGLVNYSVDAARLFGLSQSDTVLQQNTLN	VEEIFPALLAGATLAPSREIFGSEGTENHGIYPTVLHLTAAHWHTLVAEWHNQPQAAEQRLAEVRLINVTGDALSAQKLKLWDEVRPAHTRLI	ATVSCTAAYVSHDAAAGSEGSGNATIGKPMANTRIYLLDEHQQPVPYGVA	NLEEVNAERFLADPFSNSPDARM	ARYMADGRIEYL
10	BGC0000437#c1#71503-112116#+#Psyr_2616#Amino_acid_adenylation#AAY37655.1#11344#11757#0	Pseudomonas syringae pv. syringae B728a	Proteobacteria	Pseudomonas	Pseudomonas syringae	dab	SYAELNRQANRLAHHLIGLGIGPDDRVAICVERGVEMMIGLLGVLKAGAAYVPLDPAYPAERLAYMITDSQPAALLTQRDLQKRLPTLTLPLVLLDDDQRNTFTERDDNPVVEALGVRNLAYVIYTSGSTGNPKGVMIEHRGLVNYSVDAARLFALSQSDTVLQQNTLNFDLSVEEIFPALLAGATLAPSREIFGSEGTENHGIYPTVLHLTAAHWHTLVAEWHNQPQAAAQRLAEVRLINVTGDALSAQKLKLWDEVRPAHTRLINTYGPTEATVSCTAAYVSHDAAAGSEGSGNATIGKPMANTRIYLLDAHQQPVPYGVAGEIFIGGDGVARGYLNLEEVNAERFLADPFSNSPEARMYKTGDLARYMADGRIEYLGRNDFQVKVRGFRIELGEIE…	D	L	E	H	N	T	T	V	S	4	50	40	33	24	33	389	36	64	34	93	50	23	12	LAYVIYTSGSTGNPKGVMIEHRGLVNYSVDAARLFALSQSDTVLQQNTLN	FDLSVEEIFPALLAGATLAPSREIFGSEGTENHGIYPTVL	HLTAAHWHTLVAEWHNQPQAAAQRLAEVRLINV	TGDALSAQKLKLWDEVRPAHTRLI	NTYGPTEATVSCTAAYVSHDAAAGSEGSGNATI	NRQANRLAHHLIGLGIGPDDRVAICVERGVEMMIGL	PAYPAERLAYMITDSQPAALLTQRDLQKRLPTLTLPLVLLDDDQRNTFTERDDNPVVEALGVRN	VMIEHRGLVNYSVDAARLFALSQSDTVLQQNTLN	VEEIFPALLAGATLAPSREIFGSEGTENHGIYPTVLHLTAAHWHTLVAEWHNQPQAAAQRLAEVRLINVTGDALSAQKLKLWDEVRPAHTRLI	ATVSCTAAYVSHDAAAGSEGSGNATIGKPMANTRIYLLDAHQQPVPYGVA	NLEEVNAERFLADPFSNSPEARM	ARYMADGRIEYL
11	BGC0000437#c1#71503-112116#+#Psyr_2616#Amino_acid_adenylation#AAY37655.1#12412#12810#0	Pseudomonas syringae pv. syringae B728a	Proteobacteria	Pseudomonas	Pseudomonas syringae	Y	TYAELDSRANALAQHLRQHGVKAGARVAILLDRSVELLTSMLATLKCGAAYLALDRLAPEERVRFMLEDSEALMLLTRSELTAPETTPRLDLDTLDLSVAGQGPVALAAEVAGETPACIIYTSGSTGIPKGVIVTHNGIVRLVRDNYDFRADDRVAFSSNPAFDASSPEIWGALLNGGQSIIVEPSVLLEPAAFAALLKRHAVTVMFSSTALFNLYAGLIPEALAGLRMLECGGERADPASFRRVREHSSQVRLFNGYGPTEATTCATRYEVFDVQPGTLSLPIGKPNANVRIYLLDVCGEPVPMGSVGEIYIGGVGVALGYLNRPELSAERFSDDPFSQQAGARLYRTGDLARWLPDGNLEYLARNDGQVKVRGFRVELGEVESSLHGCDGVRNSVV	D	A	P	F	E	G	G	T	C	2	47	44	26	23	29	374	36	60	31	89	46	23	12	PACIIYTSGSTGIPKGVIVTHNGIVRLVRDNYDFRADDRVAFSSNPA	FDASSPEIWGALLNGGQSIIVEPSVLLEPAAFAALLKRHAVTVM	FSSTALFNLYAGLIPEALAGLRMLEC	GGERADPASFRRVREHSSQVRLF	NGYGPTEATTCATRYEVFDVQPGTLSLPI	DSRANALAQHLRQHGVKAGARVAILLDRSVELLTSM	RLAPEERVRFMLEDSEALMLLTRSELTAPETTPRLDLDTLDLSVAGQGPVALAAEVAGET	VIVTHNGIVRLVRDNYDFRADDRVAFSSNPA	SPEIWGALLNGGQSIIVEPSVLLEPAAFAALLKRHAVTVMFSSTALFNLYAGLIPEALAGLRMLECGGERADPASFRRVREHSSQVRLF	ATTCATRYEVFDVQPGTLSLPIGKPNANVRIYLLDVCGEPVPMGSV	NRPELSAERFSDDPFSQQAGARL	ARWLPDGNLEYL
12	BGC0000393#c1#2462-45286#+#MXAN_3779#non-ribosomal_peptide_synthetase#polyketide_synthase#ABF87031.1#1182#1587#0	Myxococcus xanthus DK 1622	Proteobacteria	Myxococcus	Myxococcus xanthus	S	TYRELDAKANKLAHHLRGLGVAPESLVGVCLERSVDMVVALLGVLKAGAAYVPVDPAYPKERLGWMLEDTGASVLLTHEKWKTVLPPSAARVVCLDSAAGEVAKQPVTKPAVQVGPQALAYVIFTSGSTGRPKGAMNAHEGVVNRLKWMQEEYGLSGTDVVLQKTPFSFDVSVWEFFWPLLAGAKLVVARPGGHQEPAYLVKLMKAEGVTTVHFVPSMLRAFVEEPGLEGLGSLRRVVCSGEALSAELVKKAYARLPAPVRVHNLYGPTEAAVDVTYWPCPRGEDFHRVPIGRPVANTVLYVLDVHGQPAPVGIPGELHIGGVQVGRGYWQRPQLTAERFIPDAFSGIPGARLYRTGDVARWLPDGTLEYLGRADFQVKLRGFRIELGEIEAALAADPA…	D	V	W	H	V	S	L	V	D	1	50	44	27	24	28	381	36	63	34	91	45	23	12	LAYVIFTSGSTGRPKGAMNAHEGVVNRLKWMQEEYGLSGTDVVLQKTPFS	FDVSVWEFFWPLLAGAKLVVARPGGHQEPAYLVKLMKAEGVTTV	HFVPSMLRAFVEEPGLEGLGSLRRVVC	SGEALSAELVKKAYARLPAPVRVH	NLYGPTEAAVDVTYWPCPRGEDFHRVPI	DAKANKLAHHLRGLGVAPESLVGVCLERSVDMVVAL	PAYPKERLGWMLEDTGASVLLTHEKWKTVLPPSAARVVCLDSAAGEVAKQPVTKPAVQVGPQA	AMNAHEGVVNRLKWMQEEYGLSGTDVVLQKTPFS	VWEFFWPLLAGAKLVVARPGGHQEPAYLVKLMKAEGVTTVHFVPSMLRAFVEEPGLEGLGSLRRVVCSGEALSAELVKKAYARLPAPVRVH	AAVDVTYWPCPRGEDFHRVPIGRPVANTVLYVLDVHGQPAPVGIP	QRPQLTAERFIPDAFSGIPGARL	ARWLPDGTLEYL
13	BGC0000393#c1#2462-45286#+#MXAN_3779#non-ribosomal_peptide_synthetase#polyketide_synthase#ABF87031.1#2659#3059#0	Myxococcus xanthus DK 1622	Proteobacteria	Myxococcus	Myxococcus xanthus	V	TYAELDARSNQLARHLVSLGLELEARIGVCGSRGLELVIGVLGALKAGGCYVPLDPSWPMKRLEHVSSAARLSAVLTWQSLLPSLKDGPWHVVALDADAADIARQSTEAVPVPVLPDALAFATFTSGSTGTPKGVAIPHRGLLRLSEGTRFLTQSPEEVTLQLSPLAFDVSSVELWGTLLHGGRLVVYPPGTPELDAVARLIIEHKVSWLLLPTSLFGLMQQHQPEALLRVPNLMVGGEALPAPRLRERLAQGGALTNAYGPTECSTMVTRYTLSPGDTVGLSVPIGRPIDNTEVYVLDPALCPVPVGVPGELCLGGPGLARGYLNRPDLTAECFVPHPFSAVPGARLYRTGDRVRWRPDGVLEFLGRLDHQVKVRGFRIELGEIEAVLRAHPFVAEATV	D	V	V	L	M	G	A	T	M	2	49	43	26	21	29	376	36	63	33	86	46	23	12	LAFATFTSGSTGTPKGVAIPHRGLLRLSEGTRFLTQSPEEVTLQLSPLA	FDVSSVELWGTLLHGGRLVVYPPGTPELDAVARLIIEHKVSWL	LLPTSLFGLMQQHQPEALLRVPNLMV	GGEALPAPRLRERLAQGGALT	NAYGPTECSTMVTRYTLSPGDTVGLSVPI	DARSNQLARHLVSLGLELEARIGVCGSRGLELVIGV	PSWPMKRLEHVSSAARLSAVLTWQSLLPSLKDGPWHVVALDADAADIARQSTEAVPVPVLPDA	VAIPHRGLLRLSEGTRFLTQSPEEVTLQLSPLA	SVELWGTLLHGGRLVVYPPGTPELDAVARLIIEHKVSWLLLPTSLFGLMQQHQPEALLRVPNLMVGGEALPAPRLRERLAQGGALT	CSTMVTRYTLSPGDTVGLSVPIGRPIDNTEVYVLDPALCPVPVGVP	NRPDLTAECFVPHPFSAVPGARL	VRWRPDGVLEFL
14	BGC0000393#c1#2462-45286#+#MXAN_3779#non-ribosomal_peptide_synthetase#polyketide_synthase#ABF87031.1#3717#4116#0	Myxococcus xanthus DK 1622	Proteobacteria	Myxococcus	Myxococcus xanthus	V	TYAELDTRSNQLAHHLNALGLGAEARVGVFLHRGLDLLVGLLGILKAGCAYVPLDPEYPAQRLAFMAEDSGVAAILTEAALEDELPAGAQVVIVLDDEWTWIERQPSTPVTGGIVGPDQLAYITYTSGSTGTPKGVAIPHRGVVRLLIGSRFVDLGPSEVVLQLAPLAFDASTLEIWGALLHGARLVLYPQRTLDLAELGQALERHHVSVLWLTAALFDQMQQHQPEALRKVRQLLAGGDVLPAPRVRERLAQGVGLVNGYGPTESTTFTACHRMAAGDAVGDSVSIGRPIANTQVYVLDPAMRAAPVGVPGEVFIGGDGLARGYLGQPALTAERFVPNPFGPPGARLYRSGDRARWLADGTLQFLGRVDFQVKLRGFRIELGEIETALRSHSEVETAI	D	A	L	W	L	G	G	T	F	2	49	43	26	21	29	376	36	64	33	86	46	22	12	LAYITYTSGSTGTPKGVAIPHRGVVRLLIGSRFVDLGPSEVVLQLAPLA	FDASTLEIWGALLHGARLVLYPQRTLDLAELGQALERHHVSVL	WLTAALFDQMQQHQPEALRKVRQLLA	GGDVLPAPRVRERLAQGVGLV	NGYGPTESTTFTACHRMAAGDAVGDSVSI	DTRSNQLAHHLNALGLGAEARVGVFLHRGLDLLVGL	PEYPAQRLAFMAEDSGVAAILTEAALEDELPAGAQVVIVLDDEWTWIERQPSTPVTGGIVGPDQ	VAIPHRGVVRLLIGSRFVDLGPSEVVLQLAPLA	TLEIWGALLHGARLVLYPQRTLDLAELGQALERHHVSVLWLTAALFDQMQQHQPEALRKVRQLLAGGDVLPAPRVRERLAQGVGLV	STTFTACHRMAAGDAVGDSVSIGRPIANTQVYVLDPAMRAAPVGVP	GQPALTAERFVPNPFGPPGARL	ARWLADGTLQFL
15	BGC0000393#c1#2462-45286#+#MXAN_3779#non-ribosomal_peptide_synthetase#polyketide_synthase#ABF87031.1#4773#5177#0	Myxococcus xanthus DK 1622	Proteobacteria	Myxococcus	Myxococcus xanthus	S	TYRELDARANQVAHHLRGLGVAPESLVGVCLERSVDMVVALLGVLKAGAAYVPVDPAYPKERLGWMLEDTGASVLLTHEKWKSVLPPSAARVVCLDSAAGEVAKQPVTKPSVQVGPQALAYVIFTSGSTGRPKGAMNAHGGVVNRLKWMQEEYGLSGTDVVLQKTPFSFDVSVWEFFWPLLAGAKLVVARPGGHQEPAYLVKLMKAEGVTTVHFVPSMLRAFVEEPGLEGLGSLRRVVCSGEALSAELVKKAYARLPAPVGVHNLYGPTEAAVDVTYWPCPRGEDFHRVPIGRPVANTVLYVLDVHGQPAPVGIPGELHIGGVQVGRGYWQRPQLTAERFIPDAFSGIPGARLYRTGDVARWLADGTLEYLGRADFQVKLRGFRIELGEVEAALRAHLD…	D	V	W	H	V	S	L	V	D	1	50	44	27	24	28	381	36	63	34	91	45	23	12	LAYVIFTSGSTGRPKGAMNAHGGVVNRLKWMQEEYGLSGTDVVLQKTPFS	FDVSVWEFFWPLLAGAKLVVARPGGHQEPAYLVKLMKAEGVTTV	HFVPSMLRAFVEEPGLEGLGSLRRVVC	SGEALSAELVKKAYARLPAPVGVH	NLYGPTEAAVDVTYWPCPRGEDFHRVPI	DARANQVAHHLRGLGVAPESLVGVCLERSVDMVVAL	PAYPKERLGWMLEDTGASVLLTHEKWKSVLPPSAARVVCLDSAAGEVAKQPVTKPSVQVGPQA	AMNAHGGVVNRLKWMQEEYGLSGTDVVLQKTPFS	VWEFFWPLLAGAKLVVARPGGHQEPAYLVKLMKAEGVTTVHFVPSMLRAFVEEPGLEGLGSLRRVVCSGEALSAELVKKAYARLPAPVGVH	AAVDVTYWPCPRGEDFHRVPIGRPVANTVLYVLDVHGQPAPVGIP	QRPQLTAERFIPDAFSGIPGARL	ARWLADGTLEYL
16	BGC0000393#c1#2462-45286#+#MXAN_3779#non-ribosomal_peptide_synthetase#polyketide_synthase#ABF87031.1#5841#6243#0	Myxococcus xanthus DK 1622	Proteobacteria	Myxococcus	Myxococcus xanthus	V	TFEQLDTRANQLANLLRSRGVSTEVLVAVSLERGTAWVIAMLAVLKAGGAFVPLDASYPAQRLAIMLEDAPPHLLLASRANHAKLPLPDGGLPTLLLEELDLSEWPTTSPVSDVGPNHLAYVMFTSGSTGRPKGVAIPHRGVLRLSHSEPFIRFGVRETGLVMAPASFDGSVMELWLPLLNGSGVVLYPPEAQASDLDTLSRVVERHGVTLIHFPAGLFSQVVEHRSDLLKKLRAINVVGDILSAPHTRRTLTTTGVPVTNGYGPTENSIISTSYTAYEASQVGASVPIGRPVSNTQAYVLDSQLQLVPVGVPGELYVGGEGLGRGYVSRPDLTAERFIPAPFATQPGARLYRTGDLVRWRPDGTLEFIGRIDNQVKVRGFRIELADVEAALRTQPGVL…	D	G	M	H	N	V	G	I	I	2	49	45	26	22	29	379	36	63	33	89	46	23	12	LAYVMFTSGSTGRPKGVAIPHRGVLRLSHSEPFIRFGVRETGLVMAPAS	FDGSVMELWLPLLNGSGVVLYPPEAQASDLDTLSRVVERHGVTLI	HFPAGLFSQVVEHRSDLLKKLRAINV	VGDILSAPHTRRTLTTTGVPVT	NGYGPTENSIISTSYTAYEASQVGASVPI	DTRANQLANLLRSRGVSTEVLVAVSLERGTAWVIAM	ASYPAQRLAIMLEDAPPHLLLASRANHAKLPLPDGGLPTLLLEELDLSEWPTTSPVSDVGPNH	VAIPHRGVLRLSHSEPFIRFGVRETGLVMAPAS	VMELWLPLLNGSGVVLYPPEAQASDLDTLSRVVERHGVTLIHFPAGLFSQVVEHRSDLLKKLRAINVVGDILSAPHTRRTLTTTGVPVT	NSIISTSYTAYEASQVGASVPIGRPVSNTQAYVLDSQLQLVPVGVP	SRPDLTAERFIPAPFATQPGARL	VRWRPDGTLEFI
17	BGC0000393#c1#2462-45286#+#MXAN_3779#non-ribosomal_peptide_synthetase#polyketide_synthase#ABF87031.1#9188#9592#0	Myxococcus xanthus DK 1622	Proteobacteria	Myxococcus	Myxococcus xanthus	S	TYRELDAKANQVAHHLRGLGVAPESLVGVCLERSVDMVVALLGVLKAGAAYVPVDPAYPKERLGWMLEDTGASVLLTHEKWKTVLPPSAARVVCLDSAAGEVAKQPVTKPAVQVGPQALAYVIFTSGSTGRPKGAMNAHGGVVNRLKWMQEEYGLGGTDVVLQKTPFSFDVSVWEFFWPLLAGAKLVVARPGGHQEPAYLVKLMKAEGVTTVHFVPSMLRAFVEEPGLEGLGSLRRVVCSGEALSAELVKKAYARLPAPVGVHNLYGPTEAAVDVTYWPCPRGEDFHRVPIGRPVANTVLYVLDTHGQPAPVGIPGELHIGGVQVGRGYWQRPQLTAERFIPDAFSGIPGARLYRTGDVARWLPDGTLEYLGRADFQVKLRGFRIELGEIETALRMHPG…	D	V	W	H	V	S	L	V	D	1	50	44	27	24	28	381	36	63	34	91	45	23	12	LAYVIFTSGSTGRPKGAMNAHGGVVNRLKWMQEEYGLGGTDVVLQKTPFS	FDVSVWEFFWPLLAGAKLVVARPGGHQEPAYLVKLMKAEGVTTV	HFVPSMLRAFVEEPGLEGLGSLRRVVC	SGEALSAELVKKAYARLPAPVGVH	NLYGPTEAAVDVTYWPCPRGEDFHRVPI	DAKANQVAHHLRGLGVAPESLVGVCLERSVDMVVAL	PAYPKERLGWMLEDTGASVLLTHEKWKTVLPPSAARVVCLDSAAGEVAKQPVTKPAVQVGPQA	AMNAHGGVVNRLKWMQEEYGLGGTDVVLQKTPFS	VWEFFWPLLAGAKLVVARPGGHQEPAYLVKLMKAEGVTTVHFVPSMLRAFVEEPGLEGLGSLRRVVCSGEALSAELVKKAYARLPAPVGVH	AAVDVTYWPCPRGEDFHRVPIGRPVANTVLYVLDTHGQPAPVGIP	QRPQLTAERFIPDAFSGIPGARL	ARWLPDGTLEYL
18	BGC0000393#c1#2462-45286#+#MXAN_3779#non-ribosomal_peptide_synthetase#polyketide_synthase#ABF87031.1#10249#10652#0	Myxococcus xanthus DK 1622	Proteobacteria	Myxococcus	Myxococcus xanthus	F	TYAQLNAKANQLAAQLRTMGVGPEVRVGLCLERTPDAIVAVLAVLKAGGAFVPIDPAAPAQRKSFVLKDCNASVLLTLQHLADAWKPQVRNLLCLDTEASKLASLPTRNAVVNVLGENLAYVIYTSGSTGTPKGVMVQHRSLLAMHAGTTEAFQATGATRQRISLNAPFHFDGALEPLVHLADGHCLCLVPEETRKDPEAMLAWVGQQRVDVLDCTPAQLTLLLQAGLLEQTHVPSRIVCAGEAMAPSLWKQLASTERTTAFNAYGPTESTVCATTASVRNSTAPVPVIGRPIQGTRAYVLDARQRVAPAGIAGELYLSGDGLARGYQGQPQLTAERFIPDAFSGTPGARLYRTGDKARWRHDGTLEYLGRLDFQVKLRGFRIELGEIEAVLRTHDQVQ…	D	G	E	D	V	A	A	V	C	2	52	43	27	22	27	379	36	63	36	88	44	23	12	LAYVIYTSGSTGTPKGVMVQHRSLLAMHAGTTEAFQATGATRQRISLNAPFH	FDGALEPLVHLADGHCLCLVPEETRKDPEAMLAWVGQQRVDVL	DCTPAQLTLLLQAGLLEQTHVPSRIVC	AGEAMAPSLWKQLASTERTTAF	NAYGPTESTVCATTASVRNSTAPVPVI	NAKANQLAAQLRTMGVGPEVRVGLCLERTPDAIVAV	PAAPAQRKSFVLKDCNASVLLTLQHLADAWKPQVRNLLCLDTEASKLASLPTRNAVVNVLGEN	VMVQHRSLLAMHAGTTEAFQATGATRQRISLNAPFH	LEPLVHLADGHCLCLVPEETRKDPEAMLAWVGQQRVDVLDCTPAQLTLLLQAGLLEQTHVPSRIVCAGEAMAPSLWKQLASTERTTAF	STVCATTASVRNSTAPVPVIGRPIQGTRAYVLDARQRVAPAGIA	GQPQLTAERFIPDAFSGTPGARL	ARWRHDGTLEYL
19	BGC0000393#c1#2462-45286#+#MXAN_3779#non-ribosomal_peptide_synthetase#polyketide_synthase#ABF87031.1#11313#11723#0	Myxococcus xanthus DK 1622	Proteobacteria	Myxococcus	Myxococcus xanthus	L	TYRELDARANALALRLRAAGVGLEQRVAVCVERSVELLVALLGVLKAGGAYVPLDSEYPAERLRFMLEDSGARVIVARAAFRERLGAAAGCVWLDAEVPPSSGVPQAPAVLVPPEASAYVLYTSGSTGRPKGVVVQHQSLVNFTRAAWTSFPVAPGDRVLQFASISWDTSAEEIYPCLTSGGTLVLRTPDMLDEPGAFLAKCGAAGVTQLNLPTAFWHDVTASLDAGTARLPPGLKWVVIGGERVAPERVAQWQRSVGVELPLLNTYGLTEVTAVATSVNLSAAGVLASPGAEREVPIGRALTNVRMYVLDRELEPVPPGVPGELFIGGWGVARGYLGRPELTAERFVPSPFVDSERLYRTGDLARWRRDGNLEYLGRGDTQVKVRGVRIEPGEIEAAL…	D	T	E	N	V	G	T	A	V	1	50	44	30	24	34	386	36	61	34	94	51	21	12	SAYVLYTSGSTGRPKGVVVQHQSLVNFTRAAWTSFPVAPGDRVLQFASIS	WDTSAEEIYPCLTSGGTLVLRTPDMLDEPGAFLAKCGAAGVTQL	NLPTAFWHDVTASLDAGTARLPPGLKWVVI	GGERVAPERVAQWQRSVGVELPLL	NTYGLTEVTAVATSVNLSAAGVLASPGAEREVPI	DARANALALRLRAAGVGLEQRVAVCVERSVELLVAL	SEYPAERLRFMLEDSGARVIVARAAFRERLGAAAGCVWLDAEVPPSSGVPQAPAVLVPPEA	VVVQHQSLVNFTRAAWTSFPVAPGDRVLQFASIS	AEEIYPCLTSGGTLVLRTPDMLDEPGAFLAKCGAAGVTQLNLPTAFWHDVTASLDAGTARLPPGLKWVVIGGERVAPERVAQWQRSVGVELPLL	VTAVATSVNLSAAGVLASPGAEREVPIGRALTNVRMYVLDRELEPVPPGVP	GRPELTAERFVPSPFVDSERL	ARWRRDGNLEYL
20	BGC0000393#c1#2462-45286#+#MXAN_3779#non-ribosomal_peptide_synthetase#polyketide_synthase#ABF87031.1#12384#12787#0	Myxococcus xanthus DK 1622	Proteobacteria	Myxococcus	Myxococcus xanthus	F	SFSQLNAKANQLAAHLRTLGVGPEVRVGLCLERTLEAIISLLAVLKAGGAFVPIDPMAPSQRRSFMLEDSGATVLLTVQHLAEAWRPQVRHVLCLDTEAARLASLPTYNVPANVRGENLAYIIYTSGSTGTPKGVMVQHRSLPWLLQGMTESLEMAEPAGQRLSLNAPLYFDGTVERLMHLAEGHCLCLVPEATRKDPEAMVAWLEQQRVDMLDCTPAQLALLLQAGLLERSHVPARIFCGGEAMSPMLWNRLASTERTTAFNVYGPTESTVCATSARVQGNPSPVPVIGRPIVGTRVYVLDSRQQLAPLGTAGELCIAGEGVARGYFGRPGLTAERFIPDAFSGQPGARLYRTGDKARWRHDGTLEYLGRLDFQVKVRGFRIELGEIEAALRTHGQVQ…	D	G	E	D	F	G	V	V	C	2	52	43	27	22	27	379	36	63	36	88	44	23	12	LAYIIYTSGSTGTPKGVMVQHRSLPWLLQGMTESLEMAEPAGQRLSLNAPLY	FDGTVERLMHLAEGHCLCLVPEATRKDPEAMVAWLEQQRVDML	DCTPAQLALLLQAGLLERSHVPARIFC	GGEAMSPMLWNRLASTERTTAF	NVYGPTESTVCATSARVQGNPSPVPVI	NAKANQLAAHLRTLGVGPEVRVGLCLERTLEAIISL	PMAPSQRRSFMLEDSGATVLLTVQHLAEAWRPQVRHVLCLDTEAARLASLPTYNVPANVRGEN	VMVQHRSLPWLLQGMTESLEMAEPAGQRLSLNAPLY	VERLMHLAEGHCLCLVPEATRKDPEAMVAWLEQQRVDMLDCTPAQLALLLQAGLLERSHVPARIFCGGEAMSPMLWNRLASTERTTAF	STVCATSARVQGNPSPVPVIGRPIVGTRVYVLDSRQQLAPLGTA	GRPGLTAERFIPDAFSGQPGARL	ARWRHDGTLEYL
21	BGC0000393#c1#2462-45286#+#MXAN_3779#non-ribosomal_peptide_synthetase#polyketide_synthase#ABF87031.1#13443#13846#0	Myxococcus xanthus DK 1622	Proteobacteria	Myxococcus	Myxococcus xanthus	F	SFAQLDARANQLASSLRSLGVGPEVRVGLCLERTPDAIVAVLAVLKAGGAFVPIDPSAPAQRKSFVLKDSDASVLLTVQPLADAWKPQVRHLLCLDTGASNLASRPTDDVTVEVRGENLAYVIYTSGSTGTPKGVMVQHHSLASLHVASNLAFHLGQAPGQRFSLNAPLYFDVSMDQLVHLADGHCLCLLPDDTRRDPEAMLAWLEQQRVDVLDCTPAQLTLLLQAGLLERAHVPSRILCAGEAMDPSLWSRLANTERTTAFNAYGPTESTVYATYARVQHSPSPVPVIGKPLAGTRAFVLDARQQLAPLGTAGELYLAGDGLARGYLGQPGLTAERFVPHPFASTPGERLYRTGDKARWRHDGTLEYLGRLDFQVKLRGFRIELGEIEAALRAHEAVQ…	D	V	D	D	L	A	A	V	Y	2	52	43	27	22	27	379	36	63	36	88	44	23	12	LAYVIYTSGSTGTPKGVMVQHHSLASLHVASNLAFHLGQAPGQRFSLNAPLY	FDVSMDQLVHLADGHCLCLLPDDTRRDPEAMLAWLEQQRVDVL	DCTPAQLTLLLQAGLLERAHVPSRILC	AGEAMDPSLWSRLANTERTTAF	NAYGPTESTVYATYARVQHSPSPVPVI	DARANQLASSLRSLGVGPEVRVGLCLERTPDAIVAV	PSAPAQRKSFVLKDSDASVLLTVQPLADAWKPQVRHLLCLDTGASNLASRPTDDVTVEVRGEN	VMVQHHSLASLHVASNLAFHLGQAPGQRFSLNAPLY	MDQLVHLADGHCLCLLPDDTRRDPEAMLAWLEQQRVDVLDCTPAQLTLLLQAGLLERAHVPSRILCAGEAMDPSLWSRLANTERTTAF	STVYATYARVQHSPSPVPVIGKPLAGTRAFVLDARQQLAPLGTA	GQPGLTAERFVPHPFASTPGERL	ARWRHDGTLEYL
22	BGC0000437#c1#2471-30967#-#Psyr_2608#Amino_acid_adenylation#AAY37647.1#540#949#0	Pseudomonas syringae pv. syringae B728a	Proteobacteria	Pseudomonas	Pseudomonas syringae	S	TYAELNQQANQLAHRLIELGVEPDTRVAVSLRRGAEMVVALLGILKAGGAYVPIDPDLPSARQAYMLEDSSPQAVLTTRDLSDNLPASDHPVLVLDGHDDRAQLASQPTGNPDAKALGLQPNHLAYVLYTSGSTGTPKGVMNEHLGVVNRLLWARDAYQVNSQDRVLQKTPFGFDVSVWEFFLPLLTGAELVMARPGGHQDPDYLAQVMSDAGITLLHFVPSMLDVFLEHRSTRDFPQLRRVLCSGEALPRALQRRFEQHLKGVELHNLYGPTEAAIDVTAWECRPTDPGESVPIGRPIANIQMHVLDTLGQLQPLGVAGELHIGGIGVARGYLNQPDLSAERFIADPFSSDPQARLYKTGDVGRWLANGALEYLGRNDFQVKIRGLRIEIGEIEAALA…	D	V	W	H	L	S	L	I	D	2	50	44	27	23	28	385	36	68	34	90	45	23	12	LAYVLYTSGSTGTPKGVMNEHLGVVNRLLWARDAYQVNSQDRVLQKTPFG	FDVSVWEFFLPLLTGAELVMARPGGHQDPDYLAQVMSDAGITLL	HFVPSMLDVFLEHRSTRDFPQLRRVLC	SGEALPRALQRRFEQHLKGVELH	NLYGPTEAAIDVTAWECRPTDPGESVPI	NQQANQLAHRLIELGVEPDTRVAVSLRRGAEMVVAL	PDLPSARQAYMLEDSSPQAVLTTRDLSDNLPASDHPVLVLDGHDDRAQLASQPTGNPDAKALGLQPNH	VMNEHLGVVNRLLWARDAYQVNSQDRVLQKTPFG	VWEFFLPLLTGAELVMARPGGHQDPDYLAQVMSDAGITLLHFVPSMLDVFLEHRSTRDFPQLRRVLCSGEALPRALQRRFEQHLKGVELH	AAIDVTAWECRPTDPGESVPIGRPIANIQMHVLDTLGQLQPLGVA	NQPDLSAERFIADPFSSDPQARL	GRWLANGALEYL
23	BGC0000437#c1#2471-30967#-#Psyr_2608#Amino_acid_adenylation#AAY37647.1#2714#3127#0	Pseudomonas syringae pv. syringae B728a	Proteobacteria	Pseudomonas	Pseudomonas syringae	dab	SYAELNRQANRLAHHLIGLGIGPDDRVAICVERGVEMMVGLLGVLKAGAAYVPLDPAYPAERLAYMIEDSQPAALLTQRHLQEYLPTLTLPLVLLDDDQRKTFTERDDNPVVEALGVRNLAYVIYTSGSTGNPKGVMIEHRGLVNYSVDAARLFGLSQSDTVLQQNTLNFDLSVEEIFPALLAGATLTPSREIFGSEGTENHGIDPTVLHLTAAHWHTLVAEWHKQPQVAEQRLQHVRLINVTGDALSAQKLKLWDEVRPAHTRLINTYGPTEATVSCTAAYVSHDAAAGSEGSGNATIGKPMANTRIYLLDAHQQPVPYGVAGEIYIGGDGVARGYLNLEEVNAERFLADPFSESPDARMYKTGDLARYMADGRIEYLGRNDFQVKVRGFRIELGEIE…	D	L	E	H	N	T	T	V	S	4	50	40	33	24	33	389	36	64	34	93	50	23	12	LAYVIYTSGSTGNPKGVMIEHRGLVNYSVDAARLFGLSQSDTVLQQNTLN	FDLSVEEIFPALLAGATLTPSREIFGSEGTENHGIDPTVL	HLTAAHWHTLVAEWHKQPQVAEQRLQHVRLINV	TGDALSAQKLKLWDEVRPAHTRLI	NTYGPTEATVSCTAAYVSHDAAAGSEGSGNATI	NRQANRLAHHLIGLGIGPDDRVAICVERGVEMMVGL	PAYPAERLAYMIEDSQPAALLTQRHLQEYLPTLTLPLVLLDDDQRKTFTERDDNPVVEALGVRN	VMIEHRGLVNYSVDAARLFGLSQSDTVLQQNTLN	VEEIFPALLAGATLTPSREIFGSEGTENHGIDPTVLHLTAAHWHTLVAEWHKQPQVAEQRLQHVRLINVTGDALSAQKLKLWDEVRPAHTRLI	ATVSCTAAYVSHDAAAGSEGSGNATIGKPMANTRIYLLDAHQQPVPYGVA	NLEEVNAERFLADPFSESPDARM	ARYMADGRIEYL
24	BGC0000437#c1#2471-30967#-#Psyr_2608#Amino_acid_adenylation#AAY37647.1#3801#4214#0	Pseudomonas syringae pv. syringae B728a	Proteobacteria	Pseudomonas	Pseudomonas syringae	dab	SYADLNRQANRLAHHLISLGIVPDDRVAICVERGVEMMIGLLGVLKAGAAYVPLDPAYPAERLAYMITDSQPAALLTQRGLQERLPALSMPLVLLDDEQYQGLAECDDNPVVPTLGVRNLAYVIYTSGSTGNPKGVMIEHRGLVNYSVDAARLFDLSQSDTVLQQNTLNFDLSVEEIFPALLAGATLAPSREIFGSEGTETHGIQPTVLHLTTAHWHTLVAEWHNQPQAAEQRLQHVRLINVTGDALSAQKLKLWDEVRPAHTRLINTYGPTEATVSCTAAYVSYDAAAGSEGSGNATIGKPMANTRIYLLDAHQQPVPYGVAGEIYIGGDGVARGYLNLEEVNAERFLADPFSESPDARMYKTGDLARYMADGRIEYLGRNDFQVKVRGFRIELGEIE…	D	L	E	H	N	T	T	V	S	4	50	40	33	24	33	389	36	64	34	93	50	23	12	LAYVIYTSGSTGNPKGVMIEHRGLVNYSVDAARLFDLSQSDTVLQQNTLN	FDLSVEEIFPALLAGATLAPSREIFGSEGTETHGIQPTVL	HLTTAHWHTLVAEWHNQPQAAEQRLQHVRLINV	TGDALSAQKLKLWDEVRPAHTRLI	NTYGPTEATVSCTAAYVSYDAAAGSEGSGNATI	NRQANRLAHHLISLGIVPDDRVAICVERGVEMMIGL	PAYPAERLAYMITDSQPAALLTQRGLQERLPALSMPLVLLDDEQYQGLAECDDNPVVPTLGVRN	VMIEHRGLVNYSVDAARLFDLSQSDTVLQQNTLN	VEEIFPALLAGATLAPSREIFGSEGTETHGIQPTVLHLTTAHWHTLVAEWHNQPQAAEQRLQHVRLINVTGDALSAQKLKLWDEVRPAHTRLI	ATVSCTAAYVSYDAAAGSEGSGNATIGKPMANTRIYLLDAHQQPVPYGVA	NLEEVNAERFLADPFSESPDARM	ARYMADGRIEYL
25	BGC0000437#c1#2471-30967#-#Psyr_2608#Amino_acid_adenylation#AAY37647.1#4869#5276#0	Pseudomonas syringae pv. syringae B728a	Proteobacteria	Pseudomonas	Pseudomonas syringae	N	SYAELNRQANRVAHHLISLGIKPDDRVAICVERGVEMLIGVLGVLKAGAAYVPLDPAYPAERLAYMIEDSTPSALLAQRDVQAHLPTLDLPLVLLDEDQRTTLSERGDNPVVETLGAHNLAYVIYTSGSTGVPKGVMVEHRGLFAVSAAWEQLYALHAPLNHLQMAGFSFDVFSADLIRSLAFGGTLVLCPRETLMDPPALYRLLSEESIGFADFVPAVLNALLGWVEETGHDLSFMRTVVCGSDIWTAHSARQLRKLCGDHVQIVQAYGVTEASIDSTCFEFEATSQVDGVLPIGRALANTRIYLLDELGQAVPPGVAGELYIGGAGIARGYLNLQQLTAERFMDNPFVAGERLYRSGDMARYRADGNIEFLGRNDSQAKLRGLRLELGEIEARLAEV…	D	V	A	D	V	G	A	I	D	1	50	44	29	24	29	383	36	64	34	93	46	21	12	LAYVIYTSGSTGVPKGVMVEHRGLFAVSAAWEQLYALHAPLNHLQMAGFS	FDVFSADLIRSLAFGGTLVLCPRETLMDPPALYRLLSEESIGFA	DFVPAVLNALLGWVEETGHDLSFMRTVVC	GSDIWTAHSARQLRKLCGDHVQIV	QAYGVTEASIDSTCFEFEATSQVDGVLPI	NRQANRVAHHLISLGIKPDDRVAICVERGVEMLIGV	PAYPAERLAYMIEDSTPSALLAQRDVQAHLPTLDLPLVLLDEDQRTTLSERGDNPVVETLGAHN	VMVEHRGLFAVSAAWEQLYALHAPLNHLQMAGFS	SADLIRSLAFGGTLVLCPRETLMDPPALYRLLSEESIGFADFVPAVLNALLGWVEETGHDLSFMRTVVCGSDIWTAHSARQLRKLCGDHVQIV	ASIDSTCFEFEATSQVDGVLPIGRALANTRIYLLDELGQAVPPGVA	NLQQLTAERFMDNPFVAGERL	ARYRADGNIEFL
26	BGC0000437#c1#2471-30967#-#Psyr_2608#Amino_acid_adenylation#AAY37647.1#5936#6336#0	Pseudomonas syringae pv. syringae B728a	Proteobacteria	Pseudomonas	Pseudomonas syringae	F	TYAELDSRANALAQHLRKHGVGPGTRVAILLDRSVELLASMLATLKCGAAYLALDRLAPEERLRFMLEDSEAIMLLSRSDLTAPDMTPRLDLDTLELSALNQEPVVPATEVAGETPACIIYTSGSTGVPKGVIVTHNGIVRLVQDNGYYDFSAEDRVAFSSNPAFDASTPEIWGALLNGGQSVIIEPQVLLEPVAFAALLKRHGVTAMISSTALFNLYAGLIPEALAGLRMIMCGGERADPASFRRVREHSAQVRLFNGYGPTEGTTCATSYEIFDVLPDTLSLPIGKPNANVRVYVLDARREPVPMGVVGEIYIGGTGVALGYLNRPELTAERFSEDPFSQQAGARLYRTGDLARWLPDGNLEYLARNDGQVKVRGFRVELGEIESVLHLCDGVRNSVV	D	A	P	I	M	G	G	T	C	2	49	44	26	23	29	376	36	60	33	89	46	23	12	PACIIYTSGSTGVPKGVIVTHNGIVRLVQDNGYYDFSAEDRVAFSSNPA	FDASTPEIWGALLNGGQSVIIEPQVLLEPVAFAALLKRHGVTAM	ISSTALFNLYAGLIPEALAGLRMIMC	GGERADPASFRRVREHSAQVRLF	NGYGPTEGTTCATSYEIFDVLPDTLSLPI	DSRANALAQHLRKHGVGPGTRVAILLDRSVELLASM	RLAPEERLRFMLEDSEAIMLLSRSDLTAPDMTPRLDLDTLELSALNQEPVVPATEVAGET	VIVTHNGIVRLVQDNGYYDFSAEDRVAFSSNPA	TPEIWGALLNGGQSVIIEPQVLLEPVAFAALLKRHGVTAMISSTALFNLYAGLIPEALAGLRMIMCGGERADPASFRRVREHSAQVRLF	GTTCATSYEIFDVLPDTLSLPIGKPNANVRVYVLDARREPVPMGVV	NRPELTAERFSEDPFSQQAGARL	ARWLPDGNLEYL
27	BGC0000437#c1#2471-30967#-#Psyr_2608#Amino_acid_adenylation#AAY37647.1#6994#7409#0	Pseudomonas syringae pv. syringae B728a	Proteobacteria	Pseudomonas	Pseudomonas syringae	T	SYQALNRRANRLAHELLAQGVRPDDRVAILAERGTQMICAVLAVLKSGAAYVPLDPTYPTERLGYLLTDSAPVALLAQSACLDVLPAHSVPVLTLGADNDSADLADESLDRNPEPAALGLSREHLAYVIYTSGSTGLPKGVLVEHGNVARLFDATAGQFNFGHEDVWTLFHSFAFDFSVWEIWGALCYGGKLVIVPSEVARSPDDFYALVCEQQVTVLNQTPSAFRQFIQARERSPQEHALREVVFGGEALDFRSLQPWTARTPLSRTRLVNMYGITEITVHATYYPISQSEIDTAMPSLIGPALDDLCLRILDDYQQPVPVGVNGEIYIGGAGVARHYLNRTELNAERFIADPYALQSGARLYRTGDVAHYRSDGGVVYVGRNDSQIKIRGFRIELGE…	D	F	W	N	V	G	M	V	H	1	50	44	28	25	30	391	36	69	34	93	47	23	12	LAYVIYTSGSTGLPKGVLVEHGNVARLFDATAGQFNFGHEDVWTLFHSFA	FDFSVWEIWGALCYGGKLVIVPSEVARSPDDFYALVCEQQVTVL	NQTPSAFRQFIQARERSPQEHALREVVF	GGEALDFRSLQPWTARTPLSRTRLV	NMYGITEITVHATYYPISQSEIDTAMPSLI	NRRANRLAHELLAQGVRPDDRVAILAERGTQMICAV	PTYPTERLGYLLTDSAPVALLAQSACLDVLPAHSVPVLTLGADNDSADLADESLDRNPEPAALGLSREH	VLVEHGNVARLFDATAGQFNFGHEDVWTLFHSFA	VWEIWGALCYGGKLVIVPSEVARSPDDFYALVCEQQVTVLNQTPSAFRQFIQARERSPQEHALREVVFGGEALDFRSLQPWTARTPLSRTRLV	ITVHATYYPISQSEIDTAMPSLIGPALDDLCLRILDDYQQPVPVGVN	NRTELNAERFIADPYALQSGARL	AHYRSDGGVVYV
28	BGC0000437#c1#2471-30967#-#Psyr_2608#Amino_acid_adenylation#AAY37647.1#8092#8497#0	Pseudomonas syringae pv. syringae B728a	Proteobacteria	Pseudomonas	Pseudomonas syringae	D	SYRQLNRRANHVARQLLQLGVQPDERVAICAERSLDMIVGLLGVLKSGAAYVPIDPAHPADRMAFMLQDSQPRALLTQGALSLPVGDTPLMLLDSAESLLAADDQAFDANPVVDGLTAENLAYVIYTSGSTGQSKGVMVEHRSVFNFWNVLTRTTHQHCPTPATVALNAGFFFDMSIKGISQLFSGHKLVIIPQLLRANGSELLDFLEAHQVHAFDSTPSQLDTLLSAGLLERSSYQPVSVLLGGEAINASTWEKLRNCPTIRFYNMYGPTECTVDATIDLIRDLGEKPSIGRPIANVQVHVLDARGEPAPLGVAGEIHIGGSGVARGYLNRDELSAERFIVDPFSDVANARLYKTGDLGRWLADGTLEYMGRNDFQVKVRGFRIELGEIENVLLAVPG…	D	M	K	D	L	G	M	V	D	2	52	43	28	22	26	381	36	65	36	89	43	23	12	LAYVIYTSGSTGQSKGVMVEHRSVFNFWNVLTRTTHQHCPTPATVALNAGFF	FDMSIKGISQLFSGHKLVIIPQLLRANGSELLDFLEAHQVHAF	DSTPSQLDTLLSAGLLERSSYQPVSVLL	GGEAINASTWEKLRNCPTIRFY	NMYGPTECTVDATIDLIRDLGEKPSI	NRRANHVARQLLQLGVQPDERVAICAERSLDMIVGL	PAHPADRMAFMLQDSQPRALLTQGALSLPVGDTPLMLLDSAESLLAADDQAFDANPVVDGLTAEN	VMVEHRSVFNFWNVLTRTTHQHCPTPATVALNAGFF	IKGISQLFSGHKLVIIPQLLRANGSELLDFLEAHQVHAFDSTPSQLDTLLSAGLLERSSYQPVSVLLGGEAINASTWEKLRNCPTIRFY	CTVDATIDLIRDLGEKPSIGRPIANVQVHVLDARGEPAPLGVA	NRDELSAERFIVDPFSDVANARL	GRWLADGTLEYM
29	BGC0000463#c1#1-25461#+#no_locus_tag#xantholysin_synthetase_B#AGM14933.1#570#971#0	Pseudomonas putida	Proteobacteria	Pseudomonas	Pseudomonas putida	Q	SYRQLDEQANRLAHHLIELGVKPDDRVAICVERSVSMVVGLLAILKAGGAYVPLDPGYPAGRIRHMLEDSAPLAVLVHSATREVPGEVAVPRIDLDQPTWEALPATCPRVTGLTPRHLAYVIYTSGSTGMPKGVMVEHRSVVNLVRWAAGLCPTRADGALLHKTPISFDASVWELFWPLGSGLRLVLARPDGQRDADYVAREIIERQVSVVQFVPALLQQFVEQTRSAQCASLTDIVCGGGELTESLARQVRERLPQVRLHNVYGPTETTVDCTVFTLEPGQPVPHGALPIGRPIDNTRLYVLDDADQLLPWGVAGHLHISGAGVARGYLGLAGQQAERFIESPFVKGERLYRSGDLVRQRADGSLAFLGRNDHQIKLRGLRIEPGEIEACLNRLPGVR…	D	A	W	Q	V	G	V	V	D	1	50	44	27	23	30	379	36	62	34	90	47	21	12	LAYVIYTSGSTGMPKGVMVEHRSVVNLVRWAAGLCPTRADGALLHKTPIS	FDASVWELFWPLGSGLRLVLARPDGQRDADYVAREIIERQVSVV	QFVPALLQQFVEQTRSAQCASLTDIVC	GGGELTESLARQVRERLPQVRLH	NVYGPTETTVDCTVFTLEPGQPVPHGALPI	DEQANRLAHHLIELGVKPDDRVAICVERSVSMVVGL	PGYPAGRIRHMLEDSAPLAVLVHSATREVPGEVAVPRIDLDQPTWEALPATCPRVTGLTPRH	VMVEHRSVVNLVRWAAGLCPTRADGALLHKTPIS	VWELFWPLGSGLRLVLARPDGQRDADYVAREIIERQVSVVQFVPALLQQFVEQTRSAQCASLTDIVCGGGELTESLARQVRERLPQVRLH	TTVDCTVFTLEPGQPVPHGALPIGRPIDNTRLYVLDDADQLLPWGVA	GLAGQQAERFIESPFVKGERL	VRQRADGSLAFL
30	BGC0000463#c1#1-25461#+#no_locus_tag#xantholysin_synthetase_B#AGM14933.1#1622#2015#0	Pseudomonas putida	Proteobacteria	Pseudomonas	Pseudomonas putida	V	TFAQLEAQANRLAYFLLEQGVRAGDRVALLLPRSFDLLAAQLAVSKCAAVFVPLDGNAPAERQAFMVADSQARLLLTHCDQPQVEGARRVELDRLDLSGYADAPLGLAVDAGSAAYIMYTSGSTGTPKGVQVPHRAIVRLVINNGFADFNSQDRVAFASNPAFDASTLEVWAPLLNGGAVVVIDQDTVLSRQGLREVLLEQGVTVLWLTAGLFHQFADDLLPAFRALRYLMVGGDVLDPAVIARVLRDGAPQHLLNGYGPTEATTFSTTHEITALGEGSIPIGKPIGNSRCYVLDARQQLLPVGAVGELYIAGDGVALGYLGQPELTAERFLPDPFNGGTMYRSGDLVSWQADGTLRYLGRADQQVKLRGFRIELGEIEARLGECPGVRDAAV	D	A	L	W	M	G	G	T	F	2	49	44	26	23	27	369	36	58	33	89	44	20	12	AAYIMYTSGSTGTPKGVQVPHRAIVRLVINNGFADFNSQDRVAFASNPA	FDASTLEVWAPLLNGGAVVVIDQDTVLSRQGLREVLLEQGVTVL	WLTAGLFHQFADDLLPAFRALRYLMV	GGDVLDPAVIARVLRDGAPQHLL	NGYGPTEATTFSTTHEITALGEGSIPI	EAQANRLAYFLLEQGVRAGDRVALLLPRSFDLLAAQ	GNAPAERQAFMVADSQARLLLTHCDQPQVEGARRVELDRLDLSGYADAPLGLAVDAGS	VQVPHRAIVRLVINNGFADFNSQDRVAFASNPA	TLEVWAPLLNGGAVVVIDQDTVLSRQGLREVLLEQGVTVLWLTAGLFHQFADDLLPAFRALRYLMVGGDVLDPAVIARVLRDGAPQHLL	ATTFSTTHEITALGEGSIPIGKPIGNSRCYVLDARQQLLPVGAV	GQPELTAERFLPDPFNGGTM	VSWQADGTLRYL
31	BGC0000463#c1#1-25461#+#no_locus_tag#xantholysin_synthetase_B#AGM14933.1#2685#3073#0	Pseudomonas putida	Proteobacteria	Pseudomonas	Pseudomonas putida	L	TYGELNQRANRLAHHLIERGVVLGDRVALCLERGPQRMVAMLAVLKAGAAYVPVDPGYPAQRIAYLLSDSAPTLVLVESATEALVGDVAKVLMDGDDWLDQAASNPVVAGLDAHQLAYVIYTSGSTGQPKGVMVEHRTLANLIHWHCQAFDLGAGSHTSSVAGFGFDAMAWEAWPALCAGAVLHLPSASIGGEHVDELLDWWLEQPLHVSFLPTPVAEQALRRERQHPTLRTLLVGGDRLRQFDRDPGFALVNNYGPTETTVVATSGQLQPGGALHIGKPTANTRVYVLDEQRQPVPVGVIGELYIGGAQVARGYLNRPELTAERFLDDPFNGGRMYRTGDLVRWNADGTLDYQGRNDDQVKIRGVRVELGEIEAALKAEPGIADAVV	D	A	W	F	L	G	N	V	V	3	50	45	25	17	25	364	36	60	34	83	42	20	12	LAYVIYTSGSTGQPKGVMVEHRTLANLIHWHCQAFDLGAGSHTSSVAGFG	FDAMAWEAWPALCAGAVLHLPSASIGGEHVDELLDWWLEQPLHVS	FLPTPVAEQALRRERQHPTLRTLLV	GGDRLRQFDRDPGFALV	NNYGPTETTVVATSGQLQPGGALHI	NQRANRLAHHLIERGVVLGDRVALCLERGPQRMVAM	PGYPAQRIAYLLSDSAPTLVLVESATEALVGDVAKVLMDGDDWLDQAASNPVVAGLDAHQ	VMVEHRTLANLIHWHCQAFDLGAGSHTSSVAGFG	AWEAWPALCAGAVLHLPSASIGGEHVDELLDWWLEQPLHVSFLPTPVAEQALRRERQHPTLRTLLVGGDRLRQFDRDPGFALV	TTVVATSGQLQPGGALHIGKPTANTRVYVLDEQRQPVPVGVI	NRPELTAERFLDDPFNGGRM	VRWNADGTLDYQ
32	BGC0000463#c1#1-25461#+#no_locus_tag#xantholysin_synthetase_B#AGM14933.1#3727#4128#0	Pseudomonas putida	Proteobacteria	Pseudomonas	Pseudomonas putida	Q	SYRQLNAEANRLAHHLIALGVQPDDRVAICVERGLSLVVGLLAILKAGGAYVPLDPDYPADRIGHMLADSQPRVLLVQRGTRTLVGEAALPQVDLDQPSWAGQPDSDPRVPGLNGAHLAYVIYTSGSTGLPKGVMVEHRNLANLVHWSARRFPAGGAVLHKTPVSFDASVWELFWPLCSGLRLVLAKPDGQRDPQYLAGLIRQQQVGVVQFVPALLQQFLDQDDSAACASLTDIVCGGGELTEALARQVRQRLPQVRLHNVYGPTETTVDCSVWTLEPGQPIPFGALPIGHPIDNTCLYVLDAHDQPVPWGVAGQLHIGGAGVARGYLGLPEQQAERFIASPFVEGERLYRSGDLVRQAADGSLTFLGRTDHQIKLRGLRIEPGEIEACLNRLAGVREA…	D	A	W	Q	V	G	V	V	D	2	48	44	27	23	30	377	36	62	32	90	47	21	12	LAYVIYTSGSTGLPKGVMVEHRNLANLVHWSARRFPAGGAVLHKTPVS	FDASVWELFWPLCSGLRLVLAKPDGQRDPQYLAGLIRQQQVGVV	QFVPALLQQFLDQDDSAACASLTDIVC	GGGELTEALARQVRQRLPQVRLH	NVYGPTETTVDCSVWTLEPGQPIPFGALPI	NAEANRLAHHLIALGVQPDDRVAICVERGLSLVVGL	PDYPADRIGHMLADSQPRVLLVQRGTRTLVGEAALPQVDLDQPSWAGQPDSDPRVPGLNGAH	VMVEHRNLANLVHWSARRFPAGGAVLHKTPVS	VWELFWPLCSGLRLVLAKPDGQRDPQYLAGLIRQQQVGVVQFVPALLQQFLDQDDSAACASLTDIVCGGGELTEALARQVRQRLPQVRLH	TTVDCSVWTLEPGQPIPFGALPIGHPIDNTCLYVLDAHDQPVPWGVA	GLPEQQAERFIASPFVEGERL	VRQAADGSLTFL
33	BGC0000463#c1#1-25461#+#no_locus_tag#xantholysin_synthetase_B#AGM14933.1#4782#5182#0	Pseudomonas putida	Proteobacteria	Pseudomonas	Pseudomonas putida	S	TYRQLDEQANRLAHHLIALGLKPDDRVAICVERGLSMVVGLLAILKAGGAYVPVDPDYPAERIRHMLDDSAPRAVLVHGATRDVPQASRATLIDLDRPTWQAQPAQAPQVPGLTPRHLAYVIYTSGSTGLPKGVMNEHAGVVNRLLWMQDAYRLGAGDVVLQKTPFSFDVSVWEFLWPLQTGARLVMARPGGHRDPEYLREVIREEQVSTLHFVPSMLDVFLAHGQVLPHQLKRVLCSGEALPGSLVRRFHAQLPTVELHNLYGPTEAAVDVSAWHCVTAPDNTPIGKPIANTALYVLDAQGEPVPVGVAGELYIGGVQVARGYLNREQLTAERFLDDPFSLRTGGRMYRTGDLARYLADGNLEYLGRNDDQVKIRGLRIELGEIQACLTRIEGVKEAVV	D	V	W	H	L	S	L	V	D	2	50	44	26	23	26	376	36	62	34	89	43	23	12	LAYVIYTSGSTGLPKGVMNEHAGVVNRLLWMQDAYRLGAGDVVLQKTPFS	FDVSVWEFLWPLQTGARLVMARPGGHRDPEYLREVIREEQVSTL	HFVPSMLDVFLAHGQVLPHQLKRVLC	SGEALPGSLVRRFHAQLPTVELH	NLYGPTEAAVDVSAWHCVTAPDNTPI	DEQANRLAHHLIALGLKPDDRVAICVERGLSMVVGL	PDYPAERIRHMLDDSAPRAVLVHGATRDVPQASRATLIDLDRPTWQAQPAQAPQVPGLTPRH	VMNEHAGVVNRLLWMQDAYRLGAGDVVLQKTPFS	VWEFLWPLQTGARLVMARPGGHRDPEYLREVIREEQVSTLHFVPSMLDVFLAHGQVLPHQLKRVLCSGEALPGSLVRRFHAQLPTVELH	AAVDVSAWHCVTAPDNTPIGKPIANTALYVLDAQGEPVPVGVA	NREQLTAERFLDDPFSLRTGGRM	ARYLADGNLEYL
34	BGC0000463#c1#1-25461#+#no_locus_tag#xantholysin_synthetase_B#AGM14933.1#5827#6220#0	Pseudomonas putida	Proteobacteria	Pseudomonas	Pseudomonas putida	V	SYQALDRQANRLGGYLLEQGVRAGDRVALLLPRSFDLLAAQLAVSKCAAVFVPLDGNAPAERQAFMVADSQARLLLTHCDQPQVEGARRVELDRLDLSGYADAPLGLAVDAGSAAYIMYTSGSTGTPKGVQVPHRAIVRLVINNGFADFNSQDRVAFASNPAFDASTLEVWAPLLNGGAVVVIDQDTVLSRQGLREVLLEQGVTVLWLTAGLFHQFADDLLPAFRALRYLMVGGDVLDPAVIARVLRDGAPQHLLNGYGPTEATTFSTTHEITVVGEGSIPIGKPIGNSRCYVLDARQQLLPVGAVGELYIAGDGVALGYLGQPELTAERFLPDPFNGGTMYRSGDLVSWQADGTLRYLGRADQQVKLRGFRIELGEIEARLGECPGVRDAAV	D	A	L	W	M	G	G	T	F	2	49	44	26	23	27	369	36	58	33	89	44	20	12	AAYIMYTSGSTGTPKGVQVPHRAIVRLVINNGFADFNSQDRVAFASNPA	FDASTLEVWAPLLNGGAVVVIDQDTVLSRQGLREVLLEQGVTVL	WLTAGLFHQFADDLLPAFRALRYLMV	GGDVLDPAVIARVLRDGAPQHLL	NGYGPTEATTFSTTHEITVVGEGSIPI	DRQANRLGGYLLEQGVRAGDRVALLLPRSFDLLAAQ	GNAPAERQAFMVADSQARLLLTHCDQPQVEGARRVELDRLDLSGYADAPLGLAVDAGS	VQVPHRAIVRLVINNGFADFNSQDRVAFASNPA	TLEVWAPLLNGGAVVVIDQDTVLSRQGLREVLLEQGVTVLWLTAGLFHQFADDLLPAFRALRYLMVGGDVLDPAVIARVLRDGAPQHLL	ATTFSTTHEITVVGEGSIPIGKPIGNSRCYVLDARQQLLPVGAV	GQPELTAERFLPDPFNGGTM	VSWQADGTLRYL
35	BGC0000463#c1#1-25461#+#no_locus_tag#xantholysin_synthetase_B#AGM14933.1#6890#7278#0	Pseudomonas putida	Proteobacteria	Pseudomonas	Pseudomonas putida	L	TYGELNQRANRLAHHLIERGVVLGDRVALCLERGPQRMVAMLAVLKAGAAYVPVDPGYPAQRIAYLLSDSAPALVLVESTTEALVGDVAKVLMDGDDWLDQASSNPVVAGLDAHQLAYVIYTSGSTGQPKGVMVEHRTLANLIHWHCQAFALGEGSHTSSVAGFGFDAMAWEAWPALCTGAVLHLPPASIGGEHVDELLDWWLEQPLHVSFLPTPVAEQALRRERQHPTLRTLLVGGDRLRQFDRDPGFALVNNYGPTETTVVATSGQLQPGGALHIGKPTANTRVYVLDEQRQPVPVGVIGELYIGGAQVARGYFNRPELTAERFVDDPFNGGRMYRTGDLVRWNADGTLDYQGRNDDQVKIRGVRVELGEIEAALKAEPGIADAVV	D	A	W	F	L	G	N	V	V	3	50	45	25	17	25	364	36	60	34	83	42	20	12	LAYVIYTSGSTGQPKGVMVEHRTLANLIHWHCQAFALGEGSHTSSVAGFG	FDAMAWEAWPALCTGAVLHLPPASIGGEHVDELLDWWLEQPLHVS	FLPTPVAEQALRRERQHPTLRTLLV	GGDRLRQFDRDPGFALV	NNYGPTETTVVATSGQLQPGGALHI	NQRANRLAHHLIERGVVLGDRVALCLERGPQRMVAM	PGYPAQRIAYLLSDSAPALVLVESTTEALVGDVAKVLMDGDDWLDQASSNPVVAGLDAHQ	VMVEHRTLANLIHWHCQAFALGEGSHTSSVAGFG	AWEAWPALCTGAVLHLPPASIGGEHVDELLDWWLEQPLHVSFLPTPVAEQALRRERQHPTLRTLLVGGDRLRQFDRDPGFALV	TTVVATSGQLQPGGALHIGKPTANTRVYVLDEQRQPVPVGVI	NRPELTAERFVDDPFNGGRM	VRWNADGTLDYQ
36	BGC0000463#c1#1-25461#+#no_locus_tag#xantholysin_synthetase_B#AGM14933.1#7934#8335#0	Pseudomonas putida	Proteobacteria	Pseudomonas	Pseudomonas putida	Q	SYEQLNAQANRLAHHLIALGVRPDDRVAICVERGLSLVVGLLAILKAGGAYVPLDPDYPAERIRHMLVDSQPRAVLVQTATRALMGDLPLTQVDLDQADWTRQPSHNPQVPGLTAANLAYVIYTSGSTGLPKGVMVEHRNVVNLVRWSAGLFPGEGALLHKTPVSFDASVWELFWPLCSGVRLVLARPDGHRDPQYVAELIRQQQVGVVQFVPALLQQFLEHDASAACDSLTDIVCGGGELTEVLVRQVRERLPRARLHNVYGPTETTVDCSVCTLHPQDPLTPGALPIGRPIDNTRLYVLDGHDQPVPLGVAGQLHIGGAGVARGYLGLPEQQAERFIASPFADGERLYRSGDRVRQRADGSLEFLGRTDHQIKLRGLRIEPGEIEACLTRVPGVREA…	D	A	W	Q	V	G	V	V	D	2	48	44	27	23	30	377	36	62	32	90	47	21	12	LAYVIYTSGSTGLPKGVMVEHRNVVNLVRWSAGLFPGEGALLHKTPVS	FDASVWELFWPLCSGVRLVLARPDGHRDPQYVAELIRQQQVGVV	QFVPALLQQFLEHDASAACDSLTDIVC	GGGELTEVLVRQVRERLPRARLH	NVYGPTETTVDCSVCTLHPQDPLTPGALPI	NAQANRLAHHLIALGVRPDDRVAICVERGLSLVVGL	PDYPAERIRHMLVDSQPRAVLVQTATRALMGDLPLTQVDLDQADWTRQPSHNPQVPGLTAAN	VMVEHRNVVNLVRWSAGLFPGEGALLHKTPVS	VWELFWPLCSGVRLVLARPDGHRDPQYVAELIRQQQVGVVQFVPALLQQFLEHDASAACDSLTDIVCGGGELTEVLVRQVRERLPRARLH	TTVDCSVCTLHPQDPLTPGALPIGRPIDNTRLYVLDGHDQPVPLGVA	GLPEQQAERFIASPFADGERL	VRQRADGSLEFL
37	BGC0000334#c1#4361-42502#-#ctg1_orf003##ctg1_orf003#9308#9712#0	Tolypocladium inflatum NRRL8044	Ascomycota	Tolypocladium	Tolypocladium inflatum	L	TYANLDHLSSVLGNYLYKIGVRPETKVPFCFEKSMWTVVAMLAILKTGGAFVPLDPSHPTARRQELIKETGATIMVASPSAASSCKGLVEHVVELCPALMSKLLSTASDKKARYRPIPSNPAYTIFTSGSTGKPKGVVMEHSALCSSTLGQGRVYGIQQASRVLQFSNYVFDGSLGEILTTLVFGGTICIPSESERLDNISGFIEKSRTNTAMLTPSFVKTFTPEQVPSLRTLILGGEAASKDLLQTWYGRVKLFNGYGPAEACNYCTTYAFQSVHDAPATIGRPFNSNCWIVDPDEHSQLAPIGCIGELVVQGPVLARGYINDSQKTNDAFVDSPVWLQFGDTDHEARMYKTGDLVRFSSDGNSLEYLGRKDTQVKLHGQRIELGEIEYHLKTALPEI…	D	G	G	M	I	G	G	N	Y	3	50	42	23	20	27	379	36	65	34	81	45	28	13	PAYTIFTSGSTGKPKGVVMEHSALCSSTLGQGRVYGIQQASRVLQFSNYV	FDGSLGEILTTLVFGGTICIPSESERLDNISGFIEKSRTNTA	MLTPSFVKTFTPEQVPSLRTLIL	GGEAASKDLLQTWYGRVKLF	NGYGPAEACNYCTTYAFQSVHDAPATI	DHLSSVLGNYLYKIGVRPETKVPFCFEKSMWTVVAM	PSHPTARRQELIKETGATIMVASPSAASSCKGLVEHVVELCPALMSKLLSTASDKKARYRPIPSN	VVMEHSALCSSTLGQGRVYGIQQASRVLQFSNYV	LGEILTTLVFGGTICIPSESERLDNISGFIEKSRTNTAMLTPSFVKTFTPEQVPSLRTLILGGEAASKDLLQTWYGRVKLF	ACNYCTTYAFQSVHDAPATIGRPFNSNCWIVDPDEHSQLAPIGCI	NDSQKTNDAFVDSPVWLQFGDTDHEARM	VRFSSDGNSLEYL
38	BGC0000341#c1#76191-103151#+#no_locus_tag#nonribosomal_peptide_synthetase#ABD65958.1#499#881#0	Streptomyces fungicidicus	Actinobacteria	Streptomyces	Streptomyces fungicidicus	F	SYREVDARANRLARKLIGRGVGPESVVALVLERSPELVIAVLAVLKAGGAYVAVDPGQPADRIRFVIEDASPVLVIDDLNFLAETEDFDDFPVTDADRISPLLPSHPAYVIYTSGSTGRPKGVLISHAACVSYVASHVRYGVSESSRVAQFASAGFDAFCEEWWLALLGGGALVVVPSERRLGEELVRFLLEERVTHATLPPAVAVLMREEALAPGFVLDVGGEVCPPDLVDRWVAAGRTLFNSYGPSEATVNVTVWQAVDGSLGAGVPIGRPVGNTRLYVLDDGLRPVPVGVLGELYVSGVQLGRGYLGRAGLTAERFVACPYASGERMYRTGDRVKWNAEGELVFAGRADDQVKVRGFRIEPGEVETVLAAHPAVAHAAV	D	A	E	T	D	G	S	V	N	3	49	43	23	21	28	358	36	51	33	83	45	21	12	PAYVIYTSGSTGRPKGVLISHAACVSYVASHVRYGVSESSRVAQFASAG	FDAFCEEWWLALLGGGALVVVPSERRLGEELVRFLLEERVTHA	TLPPAVAVLMREEALAPGFVLDV	GGEVCPPDLVDRWVAAGRTLF	NSYGPSEATVNVTVWQAVDGSLGAGVPI	DARANRLARKLIGRGVGPESVVALVLERSPELVIAV	PGQPADRIRFVIEDASPVLVIDDLNFLAETEDFDDFPVTDADRISPLLPSH	VLISHAACVSYVASHVRYGVSESSRVAQFASAG	CEEWWLALLGGGALVVVPSERRLGEELVRFLLEERVTHATLPPAVAVLMREEALAPGFVLDVGGEVCPPDLVDRWVAAGRTLF	ATVNVTVWQAVDGSLGAGVPIGRPVGNTRLYVLDDGLRPVPVGVL	GRAGLTAERFVACPYASGERM	VKWNAEGELVFA
39	BGC0000341#c1#76191-103151#+#no_locus_tag#nonribosomal_peptide_synthetase#ABD65958.1#1555#1945#0	Streptomyces fungicidicus	Actinobacteria	Streptomyces	Streptomyces fungicidicus	hpg	TYAELDARADRLARTLVASGVRPESAVAVAMERSADLVVALLAVSKAGGVFVPLDAGWPAARTRAVIEDADACLVLVDGTTAGLEAGVALLRVDATTDTVVDLPGPVPPDGAAYVMYTSGSTGVPKGVVTTHKDLVRLATDRCWGTTPRVLFHAPHAFDASCYELWVPLLSGGTVVIAPRERVDAALMRRLTTAHRLTHVHVTAGLLRVLADDDPGCFDGVREVLTGGDVVPADAVRRILDANPRAVVRHMYGPTEVTLCATQHEVADAAEVDGVLPIGRPLDNTRVYVLDDGLNVVPVGVTGELYVAGSGLARGYANRAESTAERFVACPFGPGERMYRTGDLARWTPDGRLVFAGRADDQVKIRGFRVEPGEVEAVLAAHPAVAQATV	D	A	Y	H	L	G	M	L	C	2	46	43	26	23	29	366	36	56	30	88	46	21	12	AAYVMYTSGSTGVPKGVVTTHKDLVRLATDRCWGTTPRVLFHAPHA	FDASCYELWVPLLSGGTVVIAPRERVDAALMRRLTTAHRLTHV	HVTAGLLRVLADDDPGCFDGVREVLT	GGDVVPADAVRRILDANPRAVVR	HMYGPTEVTLCATQHEVADAAEVDGVLPI	DARADRLARTLVASGVRPESAVAVAMERSADLVVAL	AGWPAARTRAVIEDADACLVLVDGTTAGLEAGVALLRVDATTDTVVDLPGPVPPDG	VVTTHKDLVRLATDRCWGTTPRVLFHAPHA	CYELWVPLLSGGTVVIAPRERVDAALMRRLTTAHRLTHVHVTAGLLRVLADDDPGCFDGVREVLTGGDVVPADAVRRILDANPRAVVR	VTLCATQHEVADAAEVDGVLPIGRPLDNTRVYVLDDGLNVVPVGVT	NRAESTAERFVACPFGPGERM	ARWTPDGRLVFA
40	BGC0000341#c1#76191-103151#+#no_locus_tag#nonribosomal_peptide_synthetase#ABD65958.1#2607#3007#0	Streptomyces fungicidicus	Actinobacteria	Streptomyces	Streptomyces fungicidicus	T	SYAELDARADRLARGLVGRGVGPESVVGVLLGRSADVVVAVLAVAKAGGAYLPVDPDYPADRVAFVLSDAGAEWVVTSAEFAPVLPAGVAAVPVDGAGSGPVFDSVPLPTVRPDHPAYVIYTSGSTGRPKGVVVPHRSVVALFAAAREMFAFGADDVWSGFHSFAFDVSVWEMWGALLHGGRLVVVPFDVSRSPREFVELLERERVTVLSQTPSAFYQLMGAGGALPDLHTVVFAGEALEPARLDGWWERHGGTGPRLVNMYGITETTVHVTHHDLRPDTAADGSVIGRGLPGLSVFLLDEWLRPVPVGVTGELYVAGAQAARGYLGRAGLTGERFVACPFGEAGGRMYRSGDRARWSRDGRLVFAGRADEQVKIRGFRIEPGEVEAVLAGHPDVAQAAV	D	V	W	S	V	A	M	V	H	2	50	44	25	25	28	376	36	60	34	90	45	22	12	PAYVIYTSGSTGRPKGVVVPHRSVVALFAAAREMFAFGADDVWSGFHSFA	FDVSVWEMWGALLHGGRLVVVPFDVSRSPREFVELLERERVTVL	SQTPSAFYQLMGAGGALPDLHTVVF	AGEALEPARLDGWWERHGGTGPRLV	NMYGITETTVHVTHHDLRPDTAADGSVI	DARADRLARGLVGRGVGPESVVGVLLGRSADVVVAV	PDYPADRVAFVLSDAGAEWVVTSAEFAPVLPAGVAAVPVDGAGSGPVFDSVPLPTVRPDH	VVVPHRSVVALFAAAREMFAFGADDVWSGFHSFA	VWEMWGALLHGGRLVVVPFDVSRSPREFVELLERERVTVLSQTPSAFYQLMGAGGALPDLHTVVFAGEALEPARLDGWWERHGGTGPRLV	TTVHVTHHDLRPDTAADGSVIGRGLPGLSVFLLDEWLRPVPVGVT	GRAGLTGERFVACPFGEAGGRM	ARWSRDGRLVFA
41	BGC0000341#c1#76191-103151#+#no_locus_tag#nonribosomal_peptide_synthetase#ABD65958.1#3681#4076#0	Streptomyces fungicidicus	Actinobacteria	Streptomyces	Streptomyces fungicidicus	hpg	YAELDARADRLARVLVEAGVAAESTVAVVMERSVDLVVTLLAVLKAGAVYVPLDAGWPVARMRTVVEDSGARWVVVHEPTSGHEFLRGLGIPTLSADTDADAEECVLPQRWSPRQAAYVMYTSGSTGVPKGVVATHGDVVRLATDRCWGATPRVLFHAPHAFDASTYELWAPLLSGGTVVIAPNERVDPVVLRRLVTGHGLTHVHATAGLLRVLADQDPGCFTGVREVLTGGDVVPAESVRRVLDANPGVVVRQLYGPTEVTLCATQYEVADAAEVDGVLPIGRPLDNTRVYVLDGALNPVPVGVAGELYVAGAGVARGYLGRPVLTGERFVACPFETSGERRYRTGDLVRWDTEGRLVFLGRADEQVKIRGFRVEPGEVETVVTAHPAVAQATV	D	A	Y	H	L	G	L	L	C	2	46	43	26	23	29	371	36	61	30	88	46	22	12	AAYVMYTSGSTGVPKGVVATHGDVVRLATDRCWGATPRVLFHAPHA	FDASTYELWAPLLSGGTVVIAPNERVDPVVLRRLVTGHGLTHV	HATAGLLRVLADQDPGCFTGVREVLT	GGDVVPAESVRRVLDANPGVVVR	QLYGPTEVTLCATQYEVADAAEVDGVLPI	DARADRLARVLVEAGVAAESTVAVVMERSVDLVVTL	AGWPVARMRTVVEDSGARWVVVHEPTSGHEFLRGLGIPTLSADTDADAEECVLPQRWSPRQ	VVATHGDVVRLATDRCWGATPRVLFHAPHA	TYELWAPLLSGGTVVIAPNERVDPVVLRRLVTGHGLTHVHATAGLLRVLADQDPGCFTGVREVLTGGDVVPAESVRRVLDANPGVVVR	VTLCATQYEVADAAEVDGVLPIGRPLDNTRVYVLDGALNPVPVGVA	GRPVLTGERFVACPFETSGERR	VRWDTEGRLVFL
42	BGC0000341#c1#76191-103151#+#no_locus_tag#nonribosomal_peptide_synthetase#ABD65958.1#4736#5138#0	Streptomyces fungicidicus	Actinobacteria	Streptomyces	Streptomyces fungicidicus	G	TYAELNARANRLARLLVRHGVGPESSVAVCLRRSAELPVALLAVLKAGGAYLPVDPGHPAERVGHVLDDARPALLLTDRATAADLPGPEHLVVDDPRTAAELQALDTHDLTARERLGALLPGHPAYVIHTSGSTGRPKGVVVPHGAMANFVAAMRERFPMSSADRLLAVTTVSFDIHVLELYVPLLAGAGVVVAEDADVRDPAAVAALIERFGVTVMQATPALWQALLTEHAGSASGLRLLVGGEALPAALAARMAAVGDTVTNLYGPTEVTVWATAAGLTADDPDSRVPIGRPLPNTRAYVLDDALRPVPPGSPGELYLAGVQLARGYLGRPALSAERFTACPFASGERMYRTGDLVRWRTDGALEFLERADDQVKIRGFRIELGEVEAVLGAHPAVQ…	D	I	L	Q	L	G	L	V	W	3	50	44	25	21	28	379	36	68	34	86	45	21	12	PAYVIHTSGSTGRPKGVVVPHGAMANFVAAMRERFPMSSADRLLAVTTVS	FDIHVLELYVPLLAGAGVVVAEDADVRDPAAVAALIERFGVTVM	QATPALWQALLTEHAGSASGLRLLV	GGEALPAALAARMAAVGDTVT	NLYGPTEVTVWATAAGLTADDPDSRVPI	NARANRLARLLVRHGVGPESSVAVCLRRSAELPVAL	PGHPAERVGHVLDDARPALLLTDRATAADLPGPEHLVVDDPRTAAELQALDTHDLTARERLGALLPGH	VVVPHGAMANFVAAMRERFPMSSADRLLAVTTVS	VLELYVPLLAGAGVVVAEDADVRDPAAVAALIERFGVTVMQATPALWQALLTEHAGSASGLRLLVGGEALPAALAARMAAVGDTVT	VTVWATAAGLTADDPDSRVPIGRPLPNTRAYVLDDALRPVPPGSP	GRPALSAERFTACPFASGERM	VRWRTDGALEFL
43	BGC0000341#c1#76191-103151#+#no_locus_tag#nonribosomal_peptide_synthetase#ABD65958.1#5817#6199#0	Streptomyces fungicidicus	Actinobacteria	Streptomyces	Streptomyces fungicidicus	F	SYAEVEARANRLARKLIGLGVGPESVVALVLERSPELVIAVLAVLKAGGAYVAVDPGQPADRIRFVVEDASPVLVIDDVDFLTETADFDAAPVSDADRLSPLLPSHPAYVIYTSGSTGRPKGVLISHAACVSYVASHVRYGVGEGSRVAQFASAGFDAFCEEWWLALLGGGALVVVPSERRLGEELVRFLLEERVTHATLPPAVAVLMREEALAPGFVLDVGGEVCPPDLVDRWVAGGRTLFNSYGPSEATVNVTVWQAVDGSVGAGVPIGRPVGNTRVFVLDDGLRPVPVGVLGELYVSGVQLGRGYLGRPGLTAERFVACPFDPGQRMYRTGDRVKWSADGELVFAGRADDQVKIRGFRIEPGEVETVLAAHPAVAHAAV	D	A	E	T	D	G	S	V	N	3	49	43	23	21	28	358	36	51	33	83	45	21	12	PAYVIYTSGSTGRPKGVLISHAACVSYVASHVRYGVGEGSRVAQFASAG	FDAFCEEWWLALLGGGALVVVPSERRLGEELVRFLLEERVTHA	TLPPAVAVLMREEALAPGFVLDV	GGEVCPPDLVDRWVAGGRTLF	NSYGPSEATVNVTVWQAVDGSVGAGVPI	EARANRLARKLIGLGVGPESVVALVLERSPELVIAV	PGQPADRIRFVVEDASPVLVIDDVDFLTETADFDAAPVSDADRLSPLLPSH	VLISHAACVSYVASHVRYGVGEGSRVAQFASAG	CEEWWLALLGGGALVVVPSERRLGEELVRFLLEERVTHATLPPAVAVLMREEALAPGFVLDVGGEVCPPDLVDRWVAGGRTLF	ATVNVTVWQAVDGSVGAGVPIGRPVGNTRVFVLDDGLRPVPVGVL	GRPGLTAERFVACPFDPGQRM	VKWSADGELVFA
44	BGC0000341#c1#76191-103151#+#no_locus_tag#nonribosomal_peptide_synthetase#ABD65958.1#6861#7264#0	Streptomyces fungicidicus	Actinobacteria	Streptomyces	Streptomyces fungicidicus	A	TYAELDARVNRLARLLIRRGVGPEARVAVCMERSADLLVALLAVLRTGAAYLPVDPGHPAERVAFMLDEARPALLLTGRGTAVEAFGPERVVVDDPRTVAELADLDAGAVTDAERVTPPLPDHPAYVIYTSGSTGRPKGVVVTHGAMANLVATMGRRFPMDTEDRLLAVTTVTFDIHVFELYVPLLAGAAVVIAVDGDVRDPAAVAGLVERFGASLMQGTPALWHGLLTAHAEAARGLRLLVAGEALSGSLAARMAAVGSTVTNLYGPTEATVYATAAGVEAGTTASQVPIGRPIDNTRAYVLDGRLQPVPPGVSGELYLAGAQLARGYLERPGLSAERFVACPFGAAGERMYRTGDVVRRRTDGQLEFRGRADDQVKIRGFRIEPGEVEAVLGAHPAV…	D	I	F	Q	L	A	L	V	Y	3	50	44	25	21	28	380	36	68	34	86	45	22	12	PAYVIYTSGSTGRPKGVVVTHGAMANLVATMGRRFPMDTEDRLLAVTTVT	FDIHVFELYVPLLAGAAVVIAVDGDVRDPAAVAGLVERFGASLM	QGTPALWHGLLTAHAEAARGLRLLV	AGEALSGSLAARMAAVGSTVT	NLYGPTEATVYATAAGVEAGTTASQVPI	DARVNRLARLLIRRGVGPEARVAVCMERSADLLVAL	PGHPAERVAFMLDEARPALLLTGRGTAVEAFGPERVVVDDPRTVAELADLDAGAVTDAERVTPPLPDH	VVVTHGAMANLVATMGRRFPMDTEDRLLAVTTVT	VFELYVPLLAGAAVVIAVDGDVRDPAAVAGLVERFGASLMQGTPALWHGLLTAHAEAARGLRLLVAGEALSGSLAARMAAVGSTVT	ATVYATAAGVEAGTTASQVPIGRPIDNTRAYVLDGRLQPVPPGVS	ERPGLSAERFVACPFGAAGERM	VRRRTDGQLEFR
45	BGC0000341#c1#76191-103151#+#no_locus_tag#nonribosomal_peptide_synthetase#ABD65958.1#7947#8342#0	Streptomyces fungicidicus	Actinobacteria	Streptomyces	Streptomyces fungicidicus	hpg	TYGELDARADELARALVASGVGPESVVAVLMERSADLVVALLAVLKAGGAYLPLDVRWPVARMRAVIEDAGATSVVVHDATAGHDLGRTTGLDVIPVAAGADSAVVLPAAVAPGAAAYVMYTSGSTGVPKGVVATHRDVVALAGDRCWGATPRVLFHAPHAFDASTYELWVPLLSGGTVVLAPDEAVDGSVLRTLVTGHDLSHVHVTAGLLRVLADQDPGCFTGVREVLTGGDVVPAESVRRVLDANPGVVVRQLYGPTEVTLCATQYEVADAAEVDSVLPIGRPLDNTRVYVLDGSLNPVPVGVAGELYVAGAGVARGYLGRPVLTSERFVACPFGVTGERMYRTGDLVRWDAEGRLVFMGRADDQVKIRGFRVEPGEVETVVAAHPAVGQAAV	D	A	Y	H	L	G	L	L	C	2	46	43	26	23	29	371	36	60	30	88	46	22	12	AAYVMYTSGSTGVPKGVVATHRDVVALAGDRCWGATPRVLFHAPHA	FDASTYELWVPLLSGGTVVLAPDEAVDGSVLRTLVTGHDLSHV	HVTAGLLRVLADQDPGCFTGVREVLT	GGDVVPAESVRRVLDANPGVVVR	QLYGPTEVTLCATQYEVADAAEVDSVLPI	DARADELARALVASGVGPESVVAVLMERSADLVVAL	VRWPVARMRAVIEDAGATSVVVHDATAGHDLGRTTGLDVIPVAAGADSAVVLPAAVAPGA	VVATHRDVVALAGDRCWGATPRVLFHAPHA	TYELWVPLLSGGTVVLAPDEAVDGSVLRTLVTGHDLSHVHVTAGLLRVLADQDPGCFTGVREVLTGGDVVPAESVRRVLDANPGVVVR	VTLCATQYEVADAAEVDSVLPIGRPLDNTRVYVLDGSLNPVPVGVA	GRPVLTSERFVACPFGVTGERM	VRWDAEGRLVFM
46	BGC0000464#c1#8757-31655#+#XDD1_2281#Putative_Ornithine_racemase_#fragment##CDG17980.1#533#952#0	Xenorhabdus doucetiae	Proteobacteria	Xenorhabdus	Xenorhabdus doucetiae	P	SYGELNRRANRLAHDLIAQGVQPDDRVAICVERSPAMVTGILAILKAGGAYVPLDPAYPTERLAYMLKDAAPVALLTQTALAGRLHQAVPAAGYTTVLLDAPIASLTEQPDHNPDPQARGLAPHHLAYVIYTSGSTGLPKGVAMPLAALANLLQWHCSPSQPAGSGKTLQFAALGFDVAFQEIFTTLCEGGCLVLIDEALRREPQQLLRLIQQAQIDRVFLPYIALQQLAEAADYAERNGEGNLTCLAHIITAGEQLRITPAIRRFLQRAGHCRLHNHYGPTESHVVTAYTLGTTPEHEPALPPIGRPIANCQIHLLDPHGQPVPLGVTGEIYIAGAGVARGYLNRPELTAERFLRDPFSADPNARMYKTGDLGRWRPDGNIEYLGRNDFQVKLRGFRI…	D	V	Q	F	I	A	H	V	V	1	50	44	33	24	29	395	36	70	34	97	46	23	12	LAYVIYTSGSTGLPKGVAMPLAALANLLQWHCSPSQPAGSGKTLQFAALG	FDVAFQEIFTTLCEGGCLVLIDEALRREPQQLLRLIQQAQIDRV	FLPYIALQQLAEAADYAERNGEGNLTCLAHIIT	AGEQLRITPAIRRFLQRAGHCRLH	NHYGPTESHVVTAYTLGTTPEHEPALPPI	NRRANRLAHDLIAQGVQPDDRVAICVERSPAMVTGI	PAYPTERLAYMLKDAAPVALLTQTALAGRLHQAVPAAGYTTVLLDAPIASLTEQPDHNPDPQARGLAPHH	VAMPLAALANLLQWHCSPSQPAGSGKTLQFAALG	FQEIFTTLCEGGCLVLIDEALRREPQQLLRLIQQAQIDRVFLPYIALQQLAEAADYAERNGEGNLTCLAHIITAGEQLRITPAIRRFLQRAGHCRLH	SHVVTAYTLGTTPEHEPALPPIGRPIANCQIHLLDPHGQPVPLGVT	NRPELTAERFLRDPFSADPNARM	GRWRPDGNIEYL
47	BGC0000464#c1#8757-31655#+#XDD1_2281#Putative_Ornithine_racemase_#fragment##CDG17980.1#1609#2009#0	Xenorhabdus doucetiae	Proteobacteria	Xenorhabdus	Xenorhabdus doucetiae	A	SYGELNQRANRLAHHLIALGVRPDDRVAICVERRLEMMVGLLAILKAGGAYVPLDPAYPAERLAYILKDAAPIVVLTQTTLADKLVSTVSTVLLDSQEPFMAMEALPAGDPDPQTLGLTSHHLAYVIYTSGSTGLPKGVAVTHRNTVNFLTWAQRTFQRDELAQALFATSLNFDISVFECFAPLLVGGTVHLMPDILSLVNAATTPSLSLINTVPSAIVHLIEARAVPSCIQTVNLAGEALKAHVVEHLFAHSTVQDVCNLYGPSETTIYSTWTRMKRTTGFHHHIGRPIANTQIYILDTQGQPVPLGVIGEIHIAGAGVARGYFNRPELTKARFLTDPFSPEPDARMYKTGDLGRWLPDGNIEYLGRNDFQVKLRGFRIELGEIEAQLMQCHGVRNAVV	D	I	F	N	N	A	L	I	Y	5	50	39	25	23	27	376	36	67	34	83	44	23	12	LAYVIYTSGSTGLPKGVAVTHRNTVNFLTWAQRTFQRDELAQALFATSLN	FDISVFECFAPLLVGGTVHLMPDILSLVNAATTPSLSLI	NTVPSAIVHLIEARAVPSCIQTVNL	AGEALKAHVVEHLFAHSTVQDVC	NLYGPSETTIYSTWTRMKRTTGFHHHI	NQRANRLAHHLIALGVRPDDRVAICVERRLEMMVGL	PAYPAERLAYILKDAAPIVVLTQTTLADKLVSTVSTVLLDSQEPFMAMEALPAGDPDPQTLGLTSHH	VAVTHRNTVNFLTWAQRTFQRDELAQALFATSLN	VFECFAPLLVGGTVHLMPDILSLVNAATTPSLSLINTVPSAIVHLIEARAVPSCIQTVNLAGEALKAHVVEHLFAHSTVQDVC	TTIYSTWTRMKRTTGFHHHIGRPIANTQIYILDTQGQPVPLGVI	NRPELTKARFLTDPFSPEPDARM	GRWLPDGNIEYL
48	BGC0000464#c1#8757-31655#+#XDD1_2281#Putative_Ornithine_racemase_#fragment##CDG17980.1#2694#3100#0	Xenorhabdus doucetiae	Proteobacteria	Xenorhabdus	Xenorhabdus doucetiae	V	SYSELNHRANQLAHHLIVLGVRPDDRVAICLERSPALIISLLAILKAGGAYVPLDPTYPAERLRYMLADSEPVVLLTQTTQSDKLDTLIPTVLLDAQASFWAAQPMHNPEAQALGLTSRHLAYVIYTSGSTGQPKGVMVEHRNVLRLIVNSGFADISPNDCIAHCANPAFDASTWEIWAALLNGACLHVVPQSVLLDPAQLCQTLINGQVTALWLTAGLFNEYLEALTPLFGQLRYLLVGGDVLDPRKIQQVQRAESQPAHLINGYGPTETTTFAATYAIVSPVDTDRSIPIGRPIANTRIYLLDPHGQPVPLGVAGEIHIGGAGVARGYLNRPALTAERFLRDPFSAEPDARMYKTGDLGLWLPDGTLEYLGRNDFQVKLRGFRIEPGEIEARLRQCH…	D	A	W	W	L	G	G	T	F	2	49	44	26	24	29	382	36	65	33	90	46	23	12	LAYVIYTSGSTGQPKGVMVEHRNVLRLIVNSGFADISPNDCIAHCANPA	FDASTWEIWAALLNGACLHVVPQSVLLDPAQLCQTLINGQVTAL	WLTAGLFNEYLEALTPLFGQLRYLLV	GGDVLDPRKIQQVQRAESQPAHLI	NGYGPTETTTFAATYAIVSPVDTDRSIPI	NHRANQLAHHLIVLGVRPDDRVAICLERSPALIISL	PTYPAERLRYMLADSEPVVLLTQTTQSDKLDTLIPTVLLDAQASFWAAQPMHNPEAQALGLTSRH	VMVEHRNVLRLIVNSGFADISPNDCIAHCANPA	TWEIWAALLNGACLHVVPQSVLLDPAQLCQTLINGQVTALWLTAGLFNEYLEALTPLFGQLRYLLVGGDVLDPRKIQQVQRAESQPAHLI	TTTFAATYAIVSPVDTDRSIPIGRPIANTRIYLLDPHGQPVPLGVA	NRPALTAERFLRDPFSAEPDARM	GLWLPDGTLEYL
49	BGC0000464#c1#8757-31655#+#XDD1_2281#Putative_Ornithine_racemase_#fragment##CDG17980.1#3762#4173#0	Xenorhabdus doucetiae	Proteobacteria	Xenorhabdus	Xenorhabdus doucetiae	L	SYGELNRRANQLAHHLMTLGVRPDDRVAVCVERSPAMVVSLLAILKAGGAYVPLDPVYPSERLVYMLEDAAPVALLTQTEWMDKFSGTLPTVLLDNAFDNPNPFLATQPADNPDPQTLGLTSRHLAYVIYTSGSTGQPKGVMIEHRSLCNLITTQQQALALTPDSRVLQFASNSFDACIWECGMAFGAGSRLYLAKRADLLPGAVLSGYLAANAISHVLLSPTVLAAMDALPDTLHTLLVGGEACPPTLVKRWSPGRRMLNAYGPTEITVCATLYPCGNQKENSQEENSQEENAPPIGRPIANTQIYLLDAHAQPVPLGVIGEIYIAGAGVARGYLNRPELTAERFLRDPFSADPDARMYKTGDLGRWLPDGNIEYLGRNDFQIKLRGFRIELGEIEAR…	D	A	W	L	L	G	A	V	C	4	50	44	22	20	37	387	36	69	34	82	54	23	12	LAYVIYTSGSTGQPKGVMIEHRSLCNLITTQQQALALTPDSRVLQFASNS	FDACIWECGMAFGAGSRLYLAKRADLLPGAVLSGYLAANAISHV	LLSPTVLAAMDALPDTLHTLLV	GGEACPPTLVKRWSPGRRML	NAYGPTEITVCATLYPCGNQKENSQEENSQEENAPPI	NRRANQLAHHLMTLGVRPDDRVAVCVERSPAMVVSL	PVYPSERLVYMLEDAAPVALLTQTEWMDKFSGTLPTVLLDNAFDNPNPFLATQPADNPDPQTLGLTSRH	VMIEHRSLCNLITTQQQALALTPDSRVLQFASNS	IWECGMAFGAGSRLYLAKRADLLPGAVLSGYLAANAISHVLLSPTVLAAMDALPDTLHTLLVGGEACPPTLVKRWSPGRRML	ITVCATLYPCGNQKENSQEENSQEENAPPIGRPIANTQIYLLDAHAQPVPLGVI	NRPELTAERFLRDPFSADPDARM	GRWLPDGNIEYL
50	BGC0000464#c1#8757-31655#+#XDD1_2281#Putative_Ornithine_racemase_#fragment##CDG17980.1#4866#5277#0	Xenorhabdus doucetiae	Proteobacteria	Xenorhabdus	Xenorhabdus doucetiae	I	SYRELNQHANRLAHQLIALGVRPDDRVAICLERSPALIVGLLAILKAGGAYVPLDPTYPVERLAYMLEDAAPVVLLAQAAQSSKLPGTLPRVLLDHLFDGQDPQLAAQPADNPDAKALGLTARHLAYVIYTSGSTGQPKGVMVEHRNVLRLLINNGFADIGPDDCLAHCANISFDAATWEVWSGLVHGARILLIPEKTLLQPADFAQCLSSEGVSALFLTTSLFNHYANLIGPALSGLRYVLFGGEQADTRPAIHLRAEYPPQHLLHMYGPTETTTFATAYVIPETEDKDGRQAIPIGRPIANTQIYILDKQGQPVPIGVGGEIYIAGAGVARGYLNRPELTAGRFLADPFASDPGARMYKTGDLGRWRRDGNIEYLARNDFQVKLRGFRIELGEIEAR…	D	A	W	F	L	G	M	T	F	1	49	44	26	23	31	387	36	69	33	89	48	23	12	LAYVIYTSGSTGQPKGVMVEHRNVLRLLINNGFADIGPDDCLAHCANIS	FDAATWEVWSGLVHGARILLIPEKTLLQPADFAQCLSSEGVSAL	FLTTSLFNHYANLIGPALSGLRYVLF	GGEQADTRPAIHLRAEYPPQHLL	HMYGPTETTTFATAYVIPETEDKDGRQAIPI	NQHANRLAHQLIALGVRPDDRVAICLERSPALIVGL	PTYPVERLAYMLEDAAPVVLLAQAAQSSKLPGTLPRVLLDHLFDGQDPQLAAQPADNPDAKALGLTARH	VMVEHRNVLRLLINNGFADIGPDDCLAHCANIS	TWEVWSGLVHGARILLIPEKTLLQPADFAQCLSSEGVSALFLTTSLFNHYANLIGPALSGLRYVLFGGEQADTRPAIHLRAEYPPQHLL	TTTFATAYVIPETEDKDGRQAIPIGRPIANTQIYILDKQGQPVPIGVG	NRPELTAGRFLADPFASDPGARM	GRWRRDGNIEYL
51	BGC0000464#c1#8757-31655#+#XDD1_2281#Putative_Ornithine_racemase_#fragment##CDG17980.1#5938#6356#0	Xenorhabdus doucetiae	Proteobacteria	Xenorhabdus	Xenorhabdus doucetiae	T	SYGELNRRANQLAHHLIALGVQPDDRIAICVERGLAMVVGLLAILKAGGAYVPLDPAYPAERLAYMLEDAAPVALLTQATLHDELRDKLDSTLPTVLLDNTLESHGSFSADNLPTDNPDAQALGLASRHLAYVIYTSGSTGVPKGVMVEHANVIRLLAATQSRFQFDDQDVWTLFHSFAFDFSVWELWGALVYGGRLVIISAECARSPQQFYALLCREHVTILNQTPSAFRQLIAAQDATVHTLRCIIFGGEALELHTLAPWVARNPTSQTRLVNMYGITEITVHATYRELTESDIHSGRGSLIGRPLADLRIYILDPHDQPVPLGVAGEIYIVGAGVARGYLNRPELTAGRFLADPFFPDSAARMYKTGDLGRWLPDGNIEYLGRNDFQVKLRGFRIE…	D	F	W	N	I	G	M	V	H	1	50	44	26	25	30	394	36	74	34	91	47	23	12	LAYVIYTSGSTGVPKGVMVEHANVIRLLAATQSRFQFDDQDVWTLFHSFA	FDFSVWELWGALVYGGRLVIISAECARSPQQFYALLCREHVTIL	NQTPSAFRQLIAAQDATVHTLRCIIF	GGEALELHTLAPWVARNPTSQTRLV	NMYGITEITVHATYRELTESDIHSGRGSLI	NRRANQLAHHLIALGVQPDDRIAICVERGLAMVVGL	PAYPAERLAYMLEDAAPVALLTQATLHDELRDKLDSTLPTVLLDNTLESHGSFSADNLPTDNPDAQALGLASRH	VMVEHANVIRLLAATQSRFQFDDQDVWTLFHSFA	VWELWGALVYGGRLVIISAECARSPQQFYALLCREHVTILNQTPSAFRQLIAAQDATVHTLRCIIFGGEALELHTLAPWVARNPTSQTRLV	ITVHATYRELTESDIHSGRGSLIGRPLADLRIYILDPHDQPVPLGVA	NRPELTAGRFLADPFFPDSAARM	GRWLPDGNIEYL
52	BGC0000464#c1#8757-31655#+#XDD1_2281#Putative_Ornithine_racemase_#fragment##CDG17980.1#7033#7439#0	Xenorhabdus doucetiae	Proteobacteria	Xenorhabdus	Xenorhabdus doucetiae	V	SYGELNRRANQLAHHLIVLGVRPDDRVAICLERSPALIIGLLAILKAGGAYVPLDPTYPAERLRYMLADSEPVVLLTQTTQSDKLDTLIPTVLLDTQASFWAEQPTHNPETQRLGLTSRNLAYVIYTSGSTGQPKGVMVEHRNVLRLIVNSGFADIRPNDRIAHCANPAFDASTWEIWAALLNGARLHVVPQSVLLDPAQFCQTLINGQVTALWLTAGLFNEYLEALKPLFGQLRYLLVGGEVLDPRKIQQVQQAESQPAHLINGYGPTETTTFAATYAIASPVDSARSIPIGRPIANTRIYLLDPHGQPVPLGVAGEIHIAGAGVARGYLNQPALTAERFLRDPFSAEPDARMYKTGDLGRWLPDGTLEYLGRNDFQVKLRGFRIEPGEIEARLRQCH…	D	A	W	W	L	G	G	T	F	2	49	44	26	24	29	382	36	65	33	90	46	23	12	LAYVIYTSGSTGQPKGVMVEHRNVLRLIVNSGFADIRPNDRIAHCANPA	FDASTWEIWAALLNGARLHVVPQSVLLDPAQFCQTLINGQVTAL	WLTAGLFNEYLEALKPLFGQLRYLLV	GGEVLDPRKIQQVQQAESQPAHLI	NGYGPTETTTFAATYAIASPVDSARSIPI	NRRANQLAHHLIVLGVRPDDRVAICLERSPALIIGL	PTYPAERLRYMLADSEPVVLLTQTTQSDKLDTLIPTVLLDTQASFWAEQPTHNPETQRLGLTSRN	VMVEHRNVLRLIVNSGFADIRPNDRIAHCANPA	TWEIWAALLNGARLHVVPQSVLLDPAQFCQTLINGQVTALWLTAGLFNEYLEALKPLFGQLRYLLVGGEVLDPRKIQQVQQAESQPAHLI	TTTFAATYAIASPVDSARSIPIGRPIANTRIYLLDPHGQPVPLGVA	NQPALTAERFLRDPFSAEPDARM	GRWLPDGTLEYL
53	BGC0000464#c1#55215-77147#+#XDD1_2286#Putative_Ornithine_racemase_#fragment##CDG17985.1#240#645#0	Xenorhabdus doucetiae	Proteobacteria	Xenorhabdus	Xenorhabdus doucetiae	P	SYGELNRRANQLAHHLIALGIQPDDRVAICVERSLGLIVGLLAILKAGGAYVPLDPAYPAERLAYMLEDATPVLLLTQTTQRDKLPGTLPTVLLDHFLDDRDRLSAAQLTAQPSDNPDAQILGLTARHLAYVIYTSGSTGQPKGVMIEHRSLSNLITTQQNTLALTPDSRVLQFASNSFDACIWECCMALVAGARLYLAKRADLLPGEILAGYLATHAISHVLLSPTVLAAMDSLPDTLHTLLVGGEACPPTLVKRWARGRQMLNAYGPTEITVCATLYPCDNQEEKAPPIGRPIANTQIYILDSHGQPVPIGMSGEIYIGGAGVARGYLNRPELTAERFLADPFSSNPDARMYKTGDLGRWLPDGNIEYLGRNDFQVKLRGFRIELGEIETRLRQCPG…	D	A	W	L	L	G	A	V	C	3	50	44	22	20	27	381	36	73	34	82	44	23	12	LAYVIYTSGSTGQPKGVMIEHRSLSNLITTQQNTLALTPDSRVLQFASNS	FDACIWECCMALVAGARLYLAKRADLLPGEILAGYLATHAISHV	LLSPTVLAAMDSLPDTLHTLLV	GGEACPPTLVKRWARGRQML	NAYGPTEITVCATLYPCDNQEEKAPPI	NRRANQLAHHLIALGIQPDDRVAICVERSLGLIVGL	PAYPAERLAYMLEDATPVLLLTQTTQRDKLPGTLPTVLLDHFLDDRDRLSAAQLTAQPSDNPDAQILGLTARH	VMIEHRSLSNLITTQQNTLALTPDSRVLQFASNS	IWECCMALVAGARLYLAKRADLLPGEILAGYLATHAISHVLLSPTVLAAMDSLPDTLHTLLVGGEACPPTLVKRWARGRQML	ITVCATLYPCDNQEEKAPPIGRPIANTQIYILDSHGQPVPIGMS	NRPELTAERFLADPFSSNPDARM	GRWLPDGNIEYL
54	BGC0000464#c1#55215-77147#+#XDD1_2286#Putative_Ornithine_racemase_#fragment##CDG17985.1#1304#1701#0	Xenorhabdus doucetiae	Proteobacteria	Xenorhabdus	Xenorhabdus doucetiae	A	SYGELNRRANQLAHHLIALGVRPDDRVAICVERSLELVIGLLAILKAGGAYVPLDPAYPADRLAYMLEDATPVVLLAQAEQVNRLDSAIPTVLLDIPAPRLAAQPDDNPQVQTLGLTSRHLAYVIYTSGSTGQPKGVMIEHRGLCNLITTQQKTLVLTPDSRVLQFASNSFDACILEYCMTFVAGACLYLAKRADLLPGEILSGYLATHAISHVILSPTALAAMDALPDTLQMLLMAGEVCPPTLVKRWAQGRLMINGYGPTETTIWATLYQCDSEEESAPPIGHPIANTRIYILDAHAQPVPLGVIGEIYIAGAGVARGYLNRPELTAERFLPDPFVSEPEARMYKTGDLGRWRPDGNIEYLGRNDFQVKLRGFRIELGEIEAKLEQCHGVREAIV	D	A	L	I	L	A	G	I	W	3	50	44	22	20	27	373	36	65	34	82	44	23	12	LAYVIYTSGSTGQPKGVMIEHRGLCNLITTQQKTLVLTPDSRVLQFASNS	FDACILEYCMTFVAGACLYLAKRADLLPGEILSGYLATHAISHV	ILSPTALAAMDALPDTLQMLLM	AGEVCPPTLVKRWAQGRLMI	NGYGPTETTIWATLYQCDSEEESAPPI	NRRANQLAHHLIALGVRPDDRVAICVERSLELVIGL	PAYPADRLAYMLEDATPVVLLAQAEQVNRLDSAIPTVLLDIPAPRLAAQPDDNPQVQTLGLTSRH	VMIEHRGLCNLITTQQKTLVLTPDSRVLQFASNS	ILEYCMTFVAGACLYLAKRADLLPGEILSGYLATHAISHVILSPTALAAMDALPDTLQMLLMAGEVCPPTLVKRWAQGRLMI	TTIWATLYQCDSEEESAPPIGHPIANTRIYILDAHAQPVPLGVI	NRPELTAERFLPDPFVSEPEARM	GRWRPDGNIEYL
55	BGC0000464#c1#55215-77147#+#XDD1_2286#Putative_Ornithine_racemase_#fragment##CDG17985.1#2386#2788#0	Xenorhabdus doucetiae	Proteobacteria	Xenorhabdus	Xenorhabdus doucetiae	V	SYGELNRRANQLAHHLIALGIRPDDRVAICVERGLELIVGLLAIFKAGGVYVPLDTAYPVDRLAYMLEDATPVVLLTQSVLLDRLDSDRLDSAIPTVLLDTQGALLAAQPDDNPQAQSLGLTSRHLAYIIYTSGSTGQPKGVMLEHRGLCNLVTTQRNVLALTPDSRVLQFASNSFDGCIFEYGMTLTAGASLYLAKRADLLPGEILSGYLTAHAISHVALPPTALATMDALPDSLHTLLVVGEACPPALVKRWAKGRQMFNGYGPTETTVCATLYPCDSQEESAPPIGRPIANTRIYILDNHGQPVPRGVIGEIYIAGAGVARGYLNRPELTAERFLRDPFSADPDARMYKTGDLGRWRPDGNIEYCGRNDFQVKLRGFRIELGEIEAKLEQCHGVRE…	D	G	F	A	L	V	G	V	C	3	50	44	22	20	27	378	36	70	34	82	44	23	12	LAYIIYTSGSTGQPKGVMLEHRGLCNLVTTQRNVLALTPDSRVLQFASNS	FDGCIFEYGMTLTAGASLYLAKRADLLPGEILSGYLTAHAISHV	ALPPTALATMDALPDSLHTLLV	VGEACPPALVKRWAKGRQMF	NGYGPTETTVCATLYPCDSQEESAPPI	NRRANQLAHHLIALGIRPDDRVAICVERGLELIVGL	TAYPVDRLAYMLEDATPVVLLTQSVLLDRLDSDRLDSAIPTVLLDTQGALLAAQPDDNPQAQSLGLTSRH	VMLEHRGLCNLVTTQRNVLALTPDSRVLQFASNS	IFEYGMTLTAGASLYLAKRADLLPGEILSGYLTAHAISHVALPPTALATMDALPDSLHTLLVVGEACPPALVKRWAKGRQMF	TTVCATLYPCDSQEESAPPIGRPIANTRIYILDNHGQPVPRGVI	NRPELTAERFLRDPFSADPDARM	GRWRPDGNIEYC
56	BGC0000464#c1#55215-77147#+#XDD1_2286#Putative_Ornithine_racemase_#fragment##CDG17985.1#3449#3852#0	Xenorhabdus doucetiae	Proteobacteria	Xenorhabdus	Xenorhabdus doucetiae	L	SYGELNRRANRLAHHLIALGVKPDDRVAICTERSLEMMVGLLAILKAGGAYVPLDPAYPAERLDYMLADAAPVVLLTQAALLDTLDYHQPTVILDAGSPVLDNGSEENPDAQALGLTSQHLAYVIYTSGSTGRPKGVMVAHRNVINLYTGLNRLLALTPPCRVAMNASIVFDASVSSWFQLLAGHTLVLVPETLRTDGLALWHYFARHAVDLFDCTPVQLQWLLDAGLGTTAGYQPRQVLIGGDSIPPQIWFTLQQIKTTRFINVYGPTECTVDASFCPVDLSLPQPSIGRPMANTQIYILDIQGQPVPLGVAGEIYIAGAGVARGYLNRPELTAERFVADPFSAAPGARMYKTGDLGHWLPDGTIEYLGRNDFQVKLRGFRIELGEIEAQLMQCHGVR…	D	A	S	D	L	G	V	V	D	2	50	43	28	22	26	379	36	65	34	89	43	23	12	LAYVIYTSGSTGRPKGVMVAHRNVINLYTGLNRLLALTPPCRVAMNASIV	FDASVSSWFQLLAGHTLVLVPETLRTDGLALWHYFARHAVDLF	DCTPVQLQWLLDAGLGTTAGYQPRQVLI	GGDSIPPQIWFTLQQIKTTRFI	NVYGPTECTVDASFCPVDLSLPQPSI	NRRANRLAHHLIALGVKPDDRVAICTERSLEMMVGL	PAYPAERLDYMLADAAPVVLLTQAALLDTLDYHQPTVILDAGSPVLDNGSEENPDAQALGLTSQH	VMVAHRNVINLYTGLNRLLALTPPCRVAMNASIV	VSSWFQLLAGHTLVLVPETLRTDGLALWHYFARHAVDLFDCTPVQLQWLLDAGLGTTAGYQPRQVLIGGDSIPPQIWFTLQQIKTTRFI	CTVDASFCPVDLSLPQPSIGRPMANTQIYILDIQGQPVPLGVA	NRPELTAERFVADPFSAAPGARM	GHWLPDGTIEYL
57	BGC0000464#c1#55215-77147#+#XDD1_2286#Putative_Ornithine_racemase_#fragment##CDG17985.1#4533#4951#0	Xenorhabdus doucetiae	Proteobacteria	Xenorhabdus	Xenorhabdus doucetiae	I	YDELNRRANKLAHYLIALGVRPDERVAVCVERSLEMVVGLLGILKAGGAYVPLDPAYPTERLKYMLEDSAPVVILTQTAWADHFTRPESGELIPISIPIIMLDAQEPLMEAQPEHNPEVPDLAAHHLAYVVYTSGSTGLPKGVMSSYQALSNRLLWFVRDIATSPLVGALKTSISFVDSITETLGVLLAGGKLVVFDNHTVKDPVRFSKDLQRFNVNTLVVVPSLLKLLISDHGDDHRDNRHSLTSIRILVCSGEQLTPELARQVVTHYPGLRLLNFYGSSEVNGDATWYEYSAQSGVPTVSVIGRPIANTQIYILDSHDQLVPSGVAGEIYIAGAGLARGYLNRPALTAERFLADPFSADPGARMYKTGDLGRWLPDGTIEYLGRNDFQVKLRGFRIE…	V	D	T	V	V	S	F	G	D	1	49	44	33	23	29	394	36	72	33	96	46	23	12	LAYVVYTSGSTGLPKGVMSSYQALSNRLLWFVRDIATSPLVGALKTSIS	FVDSITETLGVLLAGGKLVVFDNHTVKDPVRFSKDLQRFNVNTL	VVVPSLLKLLISDHGDDHRDNRHSLTSIRILVC	SGEQLTPELARQVVTHYPGLRLL	NFYGSSEVNGDATWYEYSAQSGVPTVSVI	NRRANKLAHYLIALGVRPDERVAVCVERSLEMVVGL	PAYPTERLKYMLEDSAPVVILTQTAWADHFTRPESGELIPISIPIIMLDAQEPLMEAQPEHNPEVPDLAAHH	VMSSYQALSNRLLWFVRDIATSPLVGALKTSIS	ITETLGVLLAGGKLVVFDNHTVKDPVRFSKDLQRFNVNTLVVVPSLLKLLISDHGDDHRDNRHSLTSIRILVCSGEQLTPELARQVVTHYPGLRLL	VNGDATWYEYSAQSGVPTVSVIGRPIANTQIYILDSHDQLVPSGVA	NRPALTAERFLADPFSADPGARM	GRWLPDGTIEYL
58	BGC0000464#c1#55215-77147#+#XDD1_2286#Putative_Ornithine_racemase_#fragment##CDG17985.1#5608#6018#0	Xenorhabdus doucetiae	Proteobacteria	Xenorhabdus	Xenorhabdus doucetiae	N	SYGELNRRANRLAHHLIALGVRPDDRVAICAERSLEMVVGLLAILKAGGAYVPLDPAYPSERLAYMLEDAAPVVLLTQAALVDTLNSHLPTVVLDAPSSSLFDEKRENNPDVQALGLTSQHLAYVIYTSGSTGRPKGVMVEHRGLSNYLQWADSHYVAAGQTNSIVSSPVSFDATVTSIYLPLLCGGKIHLIREGQELTELVPSLLSTPMASATLVKMTPSHLAAIGQELLTAKQFCPAHCFIVGGESFPRSLVTLWHELSPESRLVNEYGPTETVVGCITFDIDHQEHLPDNVPIGKPIANTRIYILDSHSQPVPLGVVGEIYIGGAGVARGYLNRPELTAERFLADSFSAEPDARMYKTGDLGRWLPDGTIEYLGRNDFQVKLRGFRIELGEIEARL…	D	A	T	K	I	G	E	V	G	1	50	45	28	23	29	386	36	66	34	92	46	23	12	LAYVIYTSGSTGRPKGVMVEHRGLSNYLQWADSHYVAAGQTNSIVSSPVS	FDATVTSIYLPLLCGGKIHLIREGQELTELVPSLLSTPMASATLV	KMTPSHLAAIGQELLTAKQFCPAHCFIV	GGESFPRSLVTLWHELSPESRLV	NEYGPTETVVGCITFDIDHQEHLPDNVPI	NRRANRLAHHLIALGVRPDDRVAICAERSLEMVVGL	PAYPSERLAYMLEDAAPVVLLTQAALVDTLNSHLPTVVLDAPSSSLFDEKRENNPDVQALGLTSQH	VMVEHRGLSNYLQWADSHYVAAGQTNSIVSSPVS	VTSIYLPLLCGGKIHLIREGQELTELVPSLLSTPMASATLVKMTPSHLAAIGQELLTAKQFCPAHCFIVGGESFPRSLVTLWHELSPESRLV	TVVGCITFDIDHQEHLPDNVPIGKPIANTRIYILDSHSQPVPLGVV	NRPELTAERFLADSFSAEPDARM	GRWLPDGTIEYL
59	BGC0000464#c1#55215-77147#+#XDD1_2286#Putative_Ornithine_racemase_#fragment##CDG17985.1#6703#7113#0	Xenorhabdus doucetiae	Proteobacteria	Xenorhabdus	Xenorhabdus doucetiae	V	SYGELNRRANQLAHHLIALGVRPDDRVAICAERSPELIVGLLAILKAGGAYLPLDPAYPAERLAYMLEDATPVALLTQAAHRDTLSGTLPTVLLDHLLDDPDPLLAAQPADNPDAQSLGLTARHLAYVIYTSGSTGQPKGVMVEHRNVLRLIVNSGFADISPNDCIAHCANPAFDASTWEVWAALLNGARLHVVSPSVLLDPVQFCQTLLKGYVTALWLTVGLFNEYLNALSPLFGQLRYLLVGGDVLDPRKIQQVQLAESRPAHLINGYGPTETTTFAVTYAIDTPVDPTRSIPIGRPIANTQIYILDSHGQPVPLGVAGEIHIGGAGVARGYLNRPELTAERFHRDPFSADPQARMYKTGDLGRWRPDGNIDYLGRNDFQVKLRGFRIELGEIEARL…	D	A	W	W	L	G	G	T	F	2	49	44	26	24	29	386	36	69	33	90	46	23	12	LAYVIYTSGSTGQPKGVMVEHRNVLRLIVNSGFADISPNDCIAHCANPA	FDASTWEVWAALLNGARLHVVSPSVLLDPVQFCQTLLKGYVTAL	WLTVGLFNEYLNALSPLFGQLRYLLV	GGDVLDPRKIQQVQLAESRPAHLI	NGYGPTETTTFAVTYAIDTPVDPTRSIPI	NRRANQLAHHLIALGVRPDDRVAICAERSPELIVGL	PAYPAERLAYMLEDATPVALLTQAAHRDTLSGTLPTVLLDHLLDDPDPLLAAQPADNPDAQSLGLTARH	VMVEHRNVLRLIVNSGFADISPNDCIAHCANPA	TWEVWAALLNGARLHVVSPSVLLDPVQFCQTLLKGYVTALWLTVGLFNEYLNALSPLFGQLRYLLVGGDVLDPRKIQQVQLAESRPAHLI	TTTFAVTYAIDTPVDPTRSIPIGRPIANTQIYILDSHGQPVPLGVA	NRPELTAERFHRDPFSADPQARM	GRWRPDGNIDYL
60	BGC0000307#c1#506-35485#+#no_locus_tag#aureobasidin_A1_biosynthesis_complex#ACJ04424.1#1393#1800#0	Aureobasidium pullulans	Ascomycota	Aureobasidium	Aureobasidium pullulans	V	TYSELDRQSDELAGWLRQQRLPAESLVAVLAPRSCQTIVAFLGILKANLAYLPLDVNVPATRLESILSAVGGRKLVLLGADVADPGLRLADVELVRIGDTLGRCVPGAPGDNEAPVVQPSATSLAYVIFTSGSTGKPKGVMVEHRGVVRLVKQSNVVYHLPSTSRVAHLSNLAFDASAWEIYAALLNGGTLICIDYFTTLDCSALGAKFIKEKIVATMIPPALLKQCLAIFPTALSELVLLFAAGDRFSSGDAVEVQRHTKGAVCNAYGPTENTILSTIYEVKQNENFPNGVPIGRAVSNSGAYVMDPQQQLVPLGVMGELVVTGDGLARGYTDPSLDADRFVQVSVNGQLVRAYRTGDRVRCRPCDGQIEFFGRMDRQVKIRGHRIELAEVEHAVLGL…	D	A	W	M	F	A	A	I	L	2	50	44	26	22	29	383	36	68	34	88	46	21	13	LAYVIFTSGSTGKPKGVMVEHRGVVRLVKQSNVVYHLPSTSRVAHLSNLA	FDASAWEIYAALLNGGTLICIDYFTTLDCSALGAKFIKEKIVAT	MIPPALLKQCLAIFPTALSELVLLFA	AGDRFSSGDAVEVQRHTKGAVC	NAYGPTENTILSTIYEVKQNENFPNGVPI	DRQSDELAGWLRQQRLPAESLVAVLAPRSCQTIVAF	VNVPATRLESILSAVGGRKLVLLGADVADPGLRLADVELVRIGDTLGRCVPGAPGDNEAPVVQPSATS	VMVEHRGVVRLVKQSNVVYHLPSTSRVAHLSNLA	AWEIYAALLNGGTLICIDYFTTLDCSALGAKFIKEKIVATMIPPALLKQCLAIFPTALSELVLLFAAGDRFSSGDAVEVQRHTKGAVC	NTILSTIYEVKQNENFPNGVPIGRAVSNSGAYVMDPQQQLVPLGVM	DPSLDADRFVQVSVNGQLVRA	VRCRPCDGQIEFF
61	BGC0000307#c1#506-35485#+#no_locus_tag#aureobasidin_A1_biosynthesis_complex#ACJ04424.1#6535#6941#0	Aureobasidium pullulans	Ascomycota	Aureobasidium	Aureobasidium pullulans	L	TYSELDRQSDELAGWLRQQRLPAESLVAVLAPRSCQTIVAFLGILKANLAYLPLDVNVPATRLESILSAVGGRKLVLLGADVADPGLRLADVELVRIGDTLGRCVPGAPGDNEAPVVQPSATSLAYVIFTSGSTGKPKGVMVEHRGVVRLVKQSNVVYHLPSTSRVAHLSNLAFDASVLEIYAALLNGGTVYCIDYLTTLDPHALESVFIDADLNTAVLPPALLKQVLASSPSTLHALDLLFIGGDRLDARDALYANRLVRGSLYNVYGPTENTVLSVVYLFNDDDACINGVPIGQVVSNSGVYVMDSEQKLVPPGVMGEIVVTGDGLARGYTDSTLNTDRFVQISVNGRVLQAYRTGDRGRYRPTDARLEFFGRLDQQIKLRGHRVELKEIEQAMLGH…	D	A	L	V	F	G	V	V	L	2	50	44	26	22	29	383	36	68	34	88	46	21	13	LAYVIFTSGSTGKPKGVMVEHRGVVRLVKQSNVVYHLPSTSRVAHLSNLA	FDASVLEIYAALLNGGTVYCIDYLTTLDPHALESVFIDADLNTA	VLPPALLKQVLASSPSTLHALDLLFI	GGDRLDARDALYANRLVRGSLY	NVYGPTENTVLSVVYLFNDDDACINGVPI	DRQSDELAGWLRQQRLPAESLVAVLAPRSCQTIVAF	VNVPATRLESILSAVGGRKLVLLGADVADPGLRLADVELVRIGDTLGRCVPGAPGDNEAPVVQPSATS	VMVEHRGVVRLVKQSNVVYHLPSTSRVAHLSNLA	VLEIYAALLNGGTVYCIDYLTTLDPHALESVFIDADLNTAVLPPALLKQVLASSPSTLHALDLLFIGGDRLDARDALYANRLVRGSLY	NTVLSVVYLFNDDDACINGVPIGQVVSNSGVYVMDSEQKLVPPGVM	DSTLNTDRFVQISVNGRVLQA	GRYRPTDARLEFF
62	BGC0000385#c1#92306-117916#+#no_locus_tag#amino_acid_adenylation_domain-containing_protein#NRPS#AEH59100.1#542#943#0	Lysobacter sp. ATCC 53042	Proteobacteria	Lysobacter	Lysobacter sp	L	SYAELNARANRLAAHLRGLGVGPDRRVALLLERSPQLVVAMLATLKAGGAYVPMDPAYPPQRLDYLLADSAPKALLTQGELHAALSVGETTAVVRLDDEAAWAQAPAENPYPGALGLSAVNLAYVIYTSGSTGEPKGVMVEHANLTNLVGWHCESFPLQPGERTAAMAGVAFDACTWEIWPALSMGATLALPPQAAAGDPLQLLQWWQAQELHSGFLVTALAEIALSDASVAQPGRALRSLLTGGDRLSRVPTAPLPFELINNYGPTEATVVATSGPLRADGAAPHIGRPIANAAIYLLDAFGEPVPEGVAGEIYIGGAGVASGYFNRPELTRERFLDDPFAGRVGARMYRSGDLGRWRRDGNLEFLGRNDQQLKIRGFRIELGEIDARLARLPGVREA…	D	A	W	F	L	G	N	V	V	5	50	44	28	18	26	377	36	66	34	86	43	23	12	LAYVIYTSGSTGEPKGVMVEHANLTNLVGWHCESFPLQPGERTAAMAGVA	FDACTWEIWPALSMGATLALPPQAAAGDPLQLLQWWQAQELHSG	FLVTALAEIALSDASVAQPGRALRSLLT	GGDRLSRVPTAPLPFELI	NNYGPTEATVVATSGPLRADGAAPHI	NARANRLAAHLRGLGVGPDRRVALLLERSPQLVVAM	PAYPPQRLDYLLADSAPKALLTQGELHAALSVGETTAVVRLDDEAAWAQAPAENPYPGALGLSAVN	VMVEHANLTNLVGWHCESFPLQPGERTAAMAGVA	TWEIWPALSMGATLALPPQAAAGDPLQLLQWWQAQELHSGFLVTALAEIALSDASVAQPGRALRSLLTGGDRLSRVPTAPLPFELI	ATVVATSGPLRADGAAPHIGRPIANAAIYLLDAFGEPVPEGVA	NRPELTRERFLDDPFAGRVGARM	GRWRRDGNLEFL
63	BGC0000385#c1#92306-117916#+#no_locus_tag#amino_acid_adenylation_domain-containing_protein#NRPS#AEH59100.1#1600#2004#0	Lysobacter sp. ATCC 53042	Proteobacteria	Lysobacter	Lysobacter sp	L	SYAELNARANRLARHLRALGVGRDERVAIALPRSAELIVAILATLKAGGAYVPLDPAYPAERLNYLLGDSAPKVVLTQRELRAGLPAAAATLLEIDADAAAWAALPAADLDETADDAHALAYVIYTSGSTGQPKGVMVEHAGLINQIAALQAHYALSAADRVLQFVSPTFDVSVEEIFTALLSGATLVLRTDEWIAGPARWCELCAQHALTVANLPTLFWQQLAQAADVAIPPALRQIVIGGDAVSPAALAAWWSRGGHRPALSNAYGPTETTINASVADCAPQANPHSVGRPLANTAIYLLDAHGEPVPEGSPGEIYIGGAGVARGYLNRPELSAERFLADPFAAREGARMYRSGDLGRWLPDGTVEFLGRNDHQLKIRGFRVEPGEIEALLRRLPGI…	D	V	E	N	V	G	A	I	N	2	50	44	27	24	26	380	36	64	34	91	43	23	12	LAYVIYTSGSTGQPKGVMVEHAGLINQIAALQAHYALSAADRVLQFVSPT	FDVSVEEIFTALLSGATLVLRTDEWIAGPARWCELCAQHALTVA	NLPTLFWQQLAQAADVAIPPALRQIVI	GGDAVSPAALAAWWSRGGHRPALS	NAYGPTETTINASVADCAPQANPHSV	NARANRLARHLRALGVGRDERVAIALPRSAELIVAI	PAYPAERLNYLLGDSAPKVVLTQRELRAGLPAAAATLLEIDADAAAWAALPAADLDETADDAHA	VMVEHAGLINQIAALQAHYALSAADRVLQFVSPT	VEEIFTALLSGATLVLRTDEWIAGPARWCELCAQHALTVANLPTLFWQQLAQAADVAIPPALRQIVIGGDAVSPAALAAWWSRGGHRPALS	TTINASVADCAPQANPHSVGRPLANTAIYLLDAHGEPVPEGSP	NRPELSAERFLADPFAAREGARM	GRWLPDGTVEFL
64	BGC0000385#c1#92306-117916#+#no_locus_tag#amino_acid_adenylation_domain-containing_protein#NRPS#AEH59100.1#2685#3084#0	Lysobacter sp. ATCC 53042	Proteobacteria	Lysobacter	Lysobacter sp	I	YDELNRSANRLAHRLIAEGVSPGDAVAVLLERSIDLVAAQIAILKCGAFYVPIDQNAPAERQAFLLADSAAALVLSRTGHAAPALDGARRIDLDALDLRAQPEHDPERRIDSEAIAYVMYTSGSTGQPKGVMVPHRAIGRVVRDNGYAPFDASDRIAFASNPAFDATTMEVWGALLNGGVLVVIDADVLIAPQRLAQALSEQQVTAMFVTTALFNQYALAIPEALAGLRYLLCGGERADASKFAAVLAQGGPRHLIHCYGPTETTTYATTCEIVRIAADAASVPIGRPIAGTSVYLLDARGQPVPAGVPGELYIGGAGVARGYLNRPELSAERFLDDPFAGREGARMYRTGDLGRWRADGSIEFVGRNDQQVKIRGFRIEPGEIEAQLGRVPGVREAVV	D	A	M	F	L	G	C	T	Y	2	49	44	26	23	29	375	36	60	33	89	46	23	12	IAYVMYTSGSTGQPKGVMVPHRAIGRVVRDNGYAPFDASDRIAFASNPA	FDATTMEVWGALLNGGVLVVIDADVLIAPQRLAQALSEQQVTAM	FVTTALFNQYALAIPEALAGLRYLLC	GGERADASKFAAVLAQGGPRHLI	HCYGPTETTTYATTCEIVRIAADAASVPI	NRSANRLAHRLIAEGVSPGDAVAVLLERSIDLVAAQ	QNAPAERQAFLLADSAAALVLSRTGHAAPALDGARRIDLDALDLRAQPEHDPERRIDSEA	VMVPHRAIGRVVRDNGYAPFDASDRIAFASNPA	TMEVWGALLNGGVLVVIDADVLIAPQRLAQALSEQQVTAMFVTTALFNQYALAIPEALAGLRYLLCGGERADASKFAAVLAQGGPRHLI	TTTYATTCEIVRIAADAASVPIGRPIAGTSVYLLDARGQPVPAGVP	NRPELSAERFLDDPFAGREGARM	GRWRADGSIEFV
65	BGC0000385#c1#92306-117916#+#no_locus_tag#amino_acid_adenylation_domain-containing_protein#NRPS#AEH59100.1#4199#4605#0	Lysobacter sp. ATCC 53042	Proteobacteria	Lysobacter	Lysobacter sp	T	SYAELNRRANRLAHLLRARGIAPRERVALCLDRSPEMIVAMLAVAKAGAAYVPIDPDYPADRVRFTLEDSGCRYVLTSAARAAELPDCGVAAIALDDEAEALAAASEADPAPLAGADDPIYVIYTSGSTGRPKGALLSHRNVVRLLINDRLQFRFDEHDVWSMFHSYAFDFTVWEIYGALLYGGRLAMVAQAERKDPQRFLALLEREGVSVLNQTPSAFYHLADAALRQDPPGLRALRYVVFGGEALSPSRLAAFQDAHPHVALVNMYGITETCVHVTFKRLEREDLDSGACNIGVPIPTTRTYVLDERQRLLPPGVPGELYVGGLGVGQGYLNRDELTRQRFLPDPFQPGGRLYRSGDLAKTLDSGEMIYLGRIDNQVQLRGFRVELGEIEAQLARLP…	D	F	W	N	V	G	M	V	H	1	50	44	30	23	29	382	36	63	34	93	46	21	12	PIYVIYTSGSTGRPKGALLSHRNVVRLLINDRLQFRFDEHDVWSMFHSYA	FDFTVWEIYGALLYGGRLAMVAQAERKDPQRFLALLEREGVSVL	NQTPSAFYHLADAALRQDPPGLRALRYVVF	GGEALSPSRLAAFQDAHPHVALV	NMYGITETCVHVTFKRLEREDLDSGACNI	NRRANRLAHLLRARGIAPRERVALCLDRSPEMIVAM	PDYPADRVRFTLEDSGCRYVLTSAARAAELPDCGVAAIALDDEAEALAAASEADPAPLAGADD	ALLSHRNVVRLLINDRLQFRFDEHDVWSMFHSYA	VWEIYGALLYGGRLAMVAQAERKDPQRFLALLEREGVSVLNQTPSAFYHLADAALRQDPPGLRALRYVVFGGEALSPSRLAAFQDAHPHVALV	TCVHVTFKRLEREDLDSGACNIGVPIPTTRTYVLDERQRLLPPGVP	NRDELTRQRFLPDPFQPGGRL	AKTLDSGEMIYL
66	BGC0000385#c1#92306-117916#+#no_locus_tag#amino_acid_adenylation_domain-containing_protein#NRPS#AEH59100.1#5261#5662#0	Lysobacter sp. ATCC 53042	Proteobacteria	Lysobacter	Lysobacter sp	G	SYAELDVRAEALARRLRALGVGADDRVAIATPREPLMLVGLLAIWKAGGAYVPLDPAYPAERLAYMLKDSAPKALLTTSAVRERLPLEASLAVLEIDRDQAGESVVSDAVEAEAAQASPSQLAYVIYTSGSTGLPKGVMIEHRTLANFLASMAQRPGLDGGDRLLAVTTLSFDIAALELWLPLIRGARVVLAEREQAVDGARLKDLIETSGATVLQATPATWRLLLEADWRGGAQFKALIGGEALPPDLAAQLLPRVGALWNMYGPTETTVWSMIDPVRADAAPGGIGHPIANTAIYLLDAHGEPVPQGVAGEIFIGGDGVARGYLEREELTRERFLPDPFAGREGARMYRTGDLGRRRGDGSVEFLGRNDHQVKIRGFRIELGEIQARLAQQPGVAEA…	D	I	L	V	L	G	M	V	W	3	50	42	27	21	26	377	36	66	34	86	43	23	12	LAYVIYTSGSTGLPKGVMIEHRTLANFLASMAQRPGLDGGDRLLAVTTLS	FDIAALELWLPLIRGARVVLAEREQAVDGARLKDLIETSGAT	VLQATPATWRLLLEADWRGGAQFKALI	GGEALPPDLAAQLLPRVGALW	NMYGPTETTVWSMIDPVRADAAPGGI	DVRAEALARRLRALGVGADDRVAIATPREPLMLVGL	PAYPAERLAYMLKDSAPKALLTTSAVRERLPLEASLAVLEIDRDQAGESVVSDAVEAEAAQASPSQ	VMIEHRTLANFLASMAQRPGLDGGDRLLAVTTLS	ALELWLPLIRGARVVLAEREQAVDGARLKDLIETSGATVLQATPATWRLLLEADWRGGAQFKALIGGEALPPDLAAQLLPRVGALW	TTVWSMIDPVRADAAPGGIGHPIANTAIYLLDAHGEPVPQGVA	EREELTRERFLPDPFAGREGARM	GRRRGDGSVEFL
67	BGC0000385#c1#92306-117916#+#no_locus_tag#amino_acid_adenylation_domain-containing_protein#NRPS#AEH59100.1#6321#6733#0	Lysobacter sp. ATCC 53042	Proteobacteria	Lysobacter	Lysobacter sp	N	SYAELNARANRLAHHLIASGVRPDQRVALLLERGPALIVAMLATLKAGGAYVPLDPQYPGERLAFMLDDSKPKAVLTQTSLEDTLPSSRALMTASIVLVDEADAPWQRLSDTDPDPAALGLNERHLAYVIYTSGSTGKPKGVLVEHAGLAHYLDWAWQYYAARAPIGSVVSSPVAFDATVTSVYLPLIGGGAAHLLREGDELAGLEQWIVAAAPGQLIKITPSHLRALGERLETLGQRCAGQLFVVGGEALPAATVALWRRISPDSRLVNEYGPTETVVGCVVHEAAQCLEDAGYCPIGRPIANTRIYLLDAHGEPVPQGATGELYIAGSGVARGYHGRAELTAERFLSDPFAGDPQARMYKSGDLARWRADGSLDYLGRNDDQVKIRGFRIELGEVEA…	D	A	T	L	V	G	E	V	G	1	50	41	30	23	29	388	36	70	34	90	46	23	12	LAYVIYTSGSTGKPKGVLVEHAGLAHYLDWAWQYYAARAPIGSVVSSPVA	FDATVTSVYLPLIGGGAAHLLREGDELAGLEQWIVAAAPGQ	LIKITPSHLRALGERLETLGQRCAGQLFVV	GGEALPAATVALWRRISPDSRLV	NEYGPTETVVGCVVHEAAQCLEDAGYCPI	NARANRLAHHLIASGVRPDQRVALLLERGPALIVAM	PQYPGERLAFMLDDSKPKAVLTQTSLEDTLPSSRALMTASIVLVDEADAPWQRLSDTDPDPAALGLNERH	VLVEHAGLAHYLDWAWQYYAARAPIGSVVSSPVA	VTSVYLPLIGGGAAHLLREGDELAGLEQWIVAAAPGQLIKITPSHLRALGERLETLGQRCAGQLFVVGGEALPAATVALWRRISPDSRLV	TVVGCVVHEAAQCLEDAGYCPIGRPIANTRIYLLDAHGEPVPQGAT	GRAELTAERFLSDPFAGDPQARM	ARWRADGSLDYL
68	BGC0000385#c1#92306-117916#+#no_locus_tag#amino_acid_adenylation_domain-containing_protein#NRPS#AEH59100.1#7392#7800#0	Lysobacter sp. ATCC 53042	Proteobacteria	Lysobacter	Lysobacter sp	S	SYAELNAQANRLARHLRALGVGADRRVAVAMPRGLEMMVALLAVLKAGGAYVPLDPAYPAERLVYMLEDCQPQALLTHSTVRAGLPAEAQWPVLDVDADAAQWSGYADGDLDPPETGLRDSHLAYVIYTSGSTGRPKGAMNEHAGVVNRLRWMQEAYGLDGGDSVLQKTPSSFDVSVWEFFWPLMTGARLFMARPEGHKDPQYLAETVQRERITTMHFVPSMLQAFLELADPAQCRGLVRVMCSGEALPGALARRFRELLPHTQLHNLYGPTEAAVDVTAWACDTDELPDNIPIGRPIANTAIYLLDRRGQPVPAGSAGELHIGGVQVARGYLNRPELSAERFVHDPFSPRPGARMYKTGDLARWQADGSLLYLGRNDHQVKIRGQRIELGEIEAQLLR…	D	V	W	H	M	S	L	V	D	2	50	44	27	23	28	384	36	67	34	90	45	23	12	LAYVIYTSGSTGRPKGAMNEHAGVVNRLRWMQEAYGLDGGDSVLQKTPSS	FDVSVWEFFWPLMTGARLFMARPEGHKDPQYLAETVQRERITTM	HFVPSMLQAFLELADPAQCRGLVRVMC	SGEALPGALARRFRELLPHTQLH	NLYGPTEAAVDVTAWACDTDELPDNIPI	NAQANRLARHLRALGVGADRRVAVAMPRGLEMMVAL	PAYPAERLVYMLEDCQPQALLTHSTVRAGLPAEAQWPVLDVDADAAQWSGYADGDLDPPETGLRDSH	AMNEHAGVVNRLRWMQEAYGLDGGDSVLQKTPSS	VWEFFWPLMTGARLFMARPEGHKDPQYLAETVQRERITTMHFVPSMLQAFLELADPAQCRGLVRVMCSGEALPGALARRFRELLPHTQLH	AAVDVTAWACDTDELPDNIPIGRPIANTAIYLLDRRGQPVPAGSA	NRPELSAERFVHDPFSPRPGARM	ARWQADGSLLYL
69	BGC0001358#c1#63670-99575#+#VFPBJ_02539#nonribosomal_peptide_synthase#OAQ83772.1#10817#11214#0	Purpureocillium lilacinum	Ascomycota	Purpureocillium	Purpureocillium lilacinum	A	TYAELDQVSSQLAVHLRQLGVGPEDFVPICYEKSMWTIVAMLGIMKAGGAFVPLDPAHPPARREALVKDIGGVQVILASPSTATSCAKLDAEVVVLSPALISQLPSLSTTEDAFAVNPRSAAYAIFTSGSTGKPKCVIMEHLSLCSSIRGHAAEIGLNAESRVLQFSNYVFDVSLGEILSTLVFGGTVCVPSDTQRLAGGELPSFIAQSRANVAMLTPSVVSTISPSEVPTLKTLVLGGEAPTRDNLQTWGGHVRLVNGYGPAEACIYCSAFEIPSSTAYPNVVGRGSNFKLWVVDVNEPSRLAPIGCTGEILLEGPGLARGYMNNKEATSRAFIELERADWFDQEPRQAKRRFYKTGDLARYTTEGTVQYLGRKDTQVKLHGQRIELGEIEHQVKT	D	V	G	M	V	G	G	I	Y	3	50	44	23	20	27	382	36	65	34	83	45	30	12	AAYAIFTSGSTGKPKCVIMEHLSLCSSIRGHAAEIGLNAESRVLQFSNYV	FDVSLGEILSTLVFGGTVCVPSDTQRLAGGELPSFIAQSRANVA	MLTPSVVSTISPSEVPTLKTLVL	GGEAPTRDNLQTWGGHVRLV	NGYGPAEACIYCSAFEIPSSTAYPNVV	DQVSSQLAVHLRQLGVGPEDFVPICYEKSMWTIVAM	PAHPPARREALVKDIGGVQVILASPSTATSCAKLDAEVVVLSPALISQLPSLSTTEDAFAVNPRS	VIMEHLSLCSSIRGHAAEIGLNAESRVLQFSNYV	LGEILSTLVFGGTVCVPSDTQRLAGGELPSFIAQSRANVAMLTPSVVSTISPSEVPTLKTLVLGGEAPTRDNLQTWGGHVRLV	ACIYCSAFEIPSSTAYPNVVGRGSNFKLWVVDVNEPSRLAPIGCT	NNKEATSRAFIELERADWFDQEPRQAKRRF	ARYTTEGTVQYL
70	BGC0000461#c1#22955-50851#-#no_locus_tag#WAPS1#AEP18656.1#480#882#0	Lysobacter enzymogenes	Proteobacteria	Lysobacter	Lysobacter enzymogenes	S	SYAELNARANRLAQRLIAHGAGPESIVAIALPRSAELVVALLAVLKAGAAYLPLDTDYPADRLAFMLDDAQPLRLITRSDIALPATTVPRWQLDDADLQACLRGEPGEDAGDGQWRGALAPLHPAYVIYTSGSTGKPKGAPNTHEALVNRLAWMQHAYALRDDDVVLQKTPFSFDVSVWEFFWPLLYGARLVMARPGGHRDPAYLADVINRQGVTTLHFVPSMLEAFLHDPAAATCTSLRRIVCSGEALSGALRERLRQTLDRPLHNLYGPTEAAIDVTAWTCRDETAGSAVPIGAPIWNTQTYVLDAALRPVPQGVPGELYLAGTGLARGYLRRPGLTAERFIANPFAPGQRMYRTGDLARWRADGQLEYLGRTDHQVKIRGLRIELGEIEAALALAG…	D	V	W	H	V	S	L	I	D	2	50	44	27	22	28	382	36	68	34	89	45	21	12	PAYVIYTSGSTGKPKGAPNTHEALVNRLAWMQHAYALRDDDVVLQKTPFS	FDVSVWEFFWPLLYGARLVMARPGGHRDPAYLADVINRQGVTTL	HFVPSMLEAFLHDPAAATCTSLRRIVC	SGEALSGALRERLRQTLDRPLH	NLYGPTEAAIDVTAWTCRDETAGSAVPI	NARANRLAQRLIAHGAGPESIVAIALPRSAELVVAL	TDYPADRLAFMLDDAQPLRLITRSDIALPATTVPRWQLDDADLQACLRGEPGEDAGDGQWRGALAPLH	APNTHEALVNRLAWMQHAYALRDDDVVLQKTPFS	VWEFFWPLLYGARLVMARPGGHRDPAYLADVINRQGVTTLHFVPSMLEAFLHDPAAATCTSLRRIVCSGEALSGALRERLRQTLDRPLH	AAIDVTAWTCRDETAGSAVPIGAPIWNTQTYVLDAALRPVPQGVP	RRPGLTAERFIANPFAPGQRM	ARWRADGQLEYL
71	BGC0000461#c1#22955-50851#-#no_locus_tag#WAPS1#AEP18656.1#1536#1935#0	Lysobacter enzymogenes	Proteobacteria	Lysobacter	Lysobacter enzymogenes	N	FAELNRRANRLAHVLIADGAGPESIVAVALPPSLDLIVALLAVVKAGAAYLPLDLGNPPERLAVVLDDARPVRVIAHSASAHLFAADAPLCALDTAELQDRLAQSRSDDPSDADRSRALELLHPAYVIYTSGSTGKPKGVMVSHRSAAHYFAWSGHAYFNGVGNGSATTLSAAFDGSVTVLFGPLLAGQPLTLAALDGDFARLTAELPAGGYELLKLTPAHLKLLNANLEAGAPAPARALLLGGEALMQADLAYWQQHHPQVRLLNEYGPTEATVGCCVYQARGDEDPAGGVAIGRPIWNTQLYVLDANLQPQVVGAAGELYIAGDGLARGYLHRSGLTAERFVANPFAPGQRMYRSGDLARWRADGELEYLGRIDQQVKIRGYRIELGEIEAALAQLG	D	G	T	K	L	G	E	V	G	2	50	42	27	23	29	382	36	69	34	88	46	21	12	PAYVIYTSGSTGKPKGVMVSHRSAAHYFAWSGHAYFNGVGNGSATTLSAA	FDGSVTVLFGPLLAGQPLTLAALDGDFARLTAELPAGGYELL	KLTPAHLKLLNANLEAGAPAPARALLL	GGEALMQADLAYWQQHHPQVRLL	NEYGPTEATVGCCVYQARGDEDPAGGVAI	NRRANRLAHVLIADGAGPESIVAVALPPSLDLIVAL	LGNPPERLAVVLDDARPVRVIAHSASAHLFAADAPLCALDTAELQDRLAQSRSDDPSDADRSRALELLH	VMVSHRSAAHYFAWSGHAYFNGVGNGSATTLSAA	VTVLFGPLLAGQPLTLAALDGDFARLTAELPAGGYELLKLTPAHLKLLNANLEAGAPAPARALLLGGEALMQADLAYWQQHHPQVRLL	ATVGCCVYQARGDEDPAGGVAIGRPIWNTQLYVLDANLQPQVVGAA	HRSGLTAERFVANPFAPGQRM	ARWRADGELEYL
72	BGC0000461#c1#22955-50851#-#no_locus_tag#WAPS1#AEP18656.1#3084#3486#0	Lysobacter enzymogenes	Proteobacteria	Lysobacter	Lysobacter enzymogenes	S	SYAELNARANRLAQRLIAHGAGPESIVAIALPRSAELVVALLAVLKAGAAYLPLDTDYPADRLAFMLDDAQPLRLITRSDIALPATTVPRWQLDDAELQACLRGEPGEDAGDGQWRGALAPLHPAYVIYTSGSTGKPKGAPNTHEALVNRLAWMQHAYALRDDDVVLQKTPFSFDVSVWEFFWPLLYGARLVMARPGGHRDPAYLAEVINRQGVTTLHFVPSMLEAFLHDPAAATCTSLRRIVCSGEALSGALRERLRQTLDRPLHNLYGPTEAAIDVTAWTCRDETAGSAVPIGAPIWNTQTYVLDAALRPVPQGVPGELYLAGTGLARGYLRRPGLTAERFIANPFAPGQRMYRTGDLARWRADGQLEYLGRTDHQVKIRGLRIELGEIEAALALAG…	D	V	W	H	V	S	L	I	D	2	50	44	27	22	28	382	36	68	34	89	45	21	12	PAYVIYTSGSTGKPKGAPNTHEALVNRLAWMQHAYALRDDDVVLQKTPFS	FDVSVWEFFWPLLYGARLVMARPGGHRDPAYLAEVINRQGVTTL	HFVPSMLEAFLHDPAAATCTSLRRIVC	SGEALSGALRERLRQTLDRPLH	NLYGPTEAAIDVTAWTCRDETAGSAVPI	NARANRLAQRLIAHGAGPESIVAIALPRSAELVVAL	TDYPADRLAFMLDDAQPLRLITRSDIALPATTVPRWQLDDAELQACLRGEPGEDAGDGQWRGALAPLH	APNTHEALVNRLAWMQHAYALRDDDVVLQKTPFS	VWEFFWPLLYGARLVMARPGGHRDPAYLAEVINRQGVTTLHFVPSMLEAFLHDPAAATCTSLRRIVCSGEALSGALRERLRQTLDRPLH	AAIDVTAWTCRDETAGSAVPIGAPIWNTQTYVLDAALRPVPQGVP	RRPGLTAERFIANPFAPGQRM	ARWRADGQLEYL
73	BGC0000461#c1#22955-50851#-#no_locus_tag#WAPS1#AEP18656.1#4148#4542#0	Lysobacter enzymogenes	Proteobacteria	Lysobacter	Lysobacter enzymogenes	G	YAALNAAANRLAHVLGARGIGAGDRVAVALPRSAELPIALLAVLKSGAAYVPVDPDYPPERIAYMLDDATPAAVIADAATAAVVGPRAGALRLDDPQTRAAIERAPAHNPGDDAGFAPIHGRGAAYTIYTSGSTGRPKGVTVEQRALANFLRSMARSPGMAAGERLLALTPVSFDIAGLELYLPLWVGGCVRLLDRDTAADAQRLAAQIEQASPQLIQATPATWQMLRSHGWRADASMRLLCGGEALPPDLADYLSADAGALWNVYGPTETTVWSLLDRVGHGEPVNIGRPLDNTRVYVLDAHLQPVPAGVAGELYLAGDGLARGYHERAALTAERFVANPFEPGARMYRTGDLARFRADGRLDCLGRVDSQVKLRGFRIELGEIEAALAQAGY	D	I	L	Q	L	G	V	V	W	3	50	44	25	21	25	376	36	69	34	86	42	21	12	AAYTIYTSGSTGRPKGVTVEQRALANFLRSMARSPGMAAGERLLALTPVS	FDIAGLELYLPLWVGGCVRLLDRDTAADAQRLAAQIEQASPQLI	QATPATWQMLRSHGWRADASMRLLC	GGEALPPDLADYLSADAGALW	NVYGPTETTVWSLLDRVGHGEPVNI	NAAANRLAHVLGARGIGAGDRVAVALPRSAELPIAL	PDYPPERIAYMLDDATPAAVIADAATAAVVGPRAGALRLDDPQTRAAIERAPAHNPGDDAGFAPIHGRG	VTVEQRALANFLRSMARSPGMAAGERLLALTPVS	GLELYLPLWVGGCVRLLDRDTAADAQRLAAQIEQASPQLIQATPATWQMLRSHGWRADASMRLLCGGEALPPDLADYLSADAGALW	TTVWSLLDRVGHGEPVNIGRPLDNTRVYVLDAHLQPVPAGVA	ERAALTAERFVANPFEPGARM	ARFRADGRLDCL
74	BGC0000461#c1#22955-50851#-#no_locus_tag#WAPS1#AEP18656.1#5211#5607#0	Lysobacter enzymogenes	Proteobacteria	Lysobacter	Lysobacter enzymogenes	F	SYAELDRRANRVAHALIAQGIGAEDRVAIALPRSPEMVVAALGALKAGAAYLPLDPDYPPERLAYMLADARPALLISRREIEARLPEHGVAPWLLDAAQTVQTLAAQAADAPRGRIVSPQQAAYVIYTSGSTGRPKGVVVSHAGVPSLLAAQTAAFEVGPGARVLQFASLSFDAAFWELCMALLSGAALVMGDAEQVRPGEALTALMREHGVTHATLPPAALPVLDPDAVPQLRDLIVAGEACAPPLVGAWSRGRRMTNAYGPTETTVCATMSAPLAGAVDAPIGAPIRGARVYVLDAGLQPVPAGVAGELYLAGAGLARGYLGRAALTAERFVADPFAPGERMYRSGDLARWNREGQLEFLGRVDHQVKIRGFRIELGEIESALQRHPAVAQSIV	D	A	W	T	I	A	A	V	C	3	50	44	23	20	26	372	36	66	34	83	43	21	12	AAYVIYTSGSTGRPKGVVVSHAGVPSLLAAQTAAFEVGPGARVLQFASLS	FDAAFWELCMALLSGAALVMGDAEQVRPGEALTALMREHGVTHA	TLPPAALPVLDPDAVPQLRDLIV	AGEACAPPLVGAWSRGRRMT	NAYGPTETTVCATMSAPLAGAVDAPI	DRRANRVAHALIAQGIGAEDRVAIALPRSPEMVVAA	PDYPPERLAYMLADARPALLISRREIEARLPEHGVAPWLLDAAQTVQTLAAQAADAPRGRIVSPQQ	VVVSHAGVPSLLAAQTAAFEVGPGARVLQFASLS	FWELCMALLSGAALVMGDAEQVRPGEALTALMREHGVTHATLPPAALPVLDPDAVPQLRDLIVAGEACAPPLVGAWSRGRRMT	TTVCATMSAPLAGAVDAPIGAPIRGARVYVLDAGLQPVPAGVA	GRAALTAERFVADPFAPGERM	ARWNREGQLEFL
75	BGC0000461#c1#22955-50851#-#no_locus_tag#WAPS1#AEP18656.1#7162#7558#0	Lysobacter enzymogenes	Proteobacteria	Lysobacter	Lysobacter enzymogenes	L	SYAELNRRANRVAHALIARGVGPEDRIALAIPRSFDTIVAVLGVLKAGAAYLPLDADHPLERLEYTLADARPRYVLATLATAERLPQDAPTLLIDDGAGFGNEIAHAAGHDPSDAERMRALSPQHPAYVIYTSGSTGRPKGVCVTHAGIPSLVHSQVERFGLDAGSRVLQFASMSFDAAAMEMLMCFAAGAALVLPPPGLLLGDALARTLEQQRISHSLIPPSALGSLDPAQSPWPTTLIVGGEACPPHVAAAWSRDGRRLVNAYGPTEITICAAMSQALDEAGLAGAAPPLGVPVANARLYVLDAMLRPVPAGVAGELYIAGAGLARGYFDRPGLSAERFVADPFHVGQRMYRSGDLARRREDGQLDYLGRVDQQVKLRGFRIELGEVQSALAQC	D	A	M	L	I	G	A	I	C	3	50	43	23	21	30	380	36	70	34	83	47	21	12	PAYVIYTSGSTGRPKGVCVTHAGIPSLVHSQVERFGLDAGSRVLQFASMS	FDAAAMEMLMCFAAGAALVLPPPGLLLGDALARTLEQQRISHS	LIPPSALGSLDPAQSPWPTTLIV	GGEACPPHVAAAWSRDGRRLV	NAYGPTEITICAAMSQALDEAGLAGAAPPL	NRRANRVAHALIARGVGPEDRIALAIPRSFDTIVAV	ADHPLERLEYTLADARPRYVLATLATAERLPQDAPTLLIDDGAGFGNEIAHAAGHDPSDAERMRALSPQH	VCVTHAGIPSLVHSQVERFGLDAGSRVLQFASMS	AMEMLMCFAAGAALVLPPPGLLLGDALARTLEQQRISHSLIPPSALGSLDPAQSPWPTTLIVGGEACPPHVAAAWSRDGRRLV	ITICAAMSQALDEAGLAGAAPPLGVPVANARLYVLDAMLRPVPAGVA	DRPGLSAERFVADPFHVGQRM	ARRREDGQLDYL
76	BGC0000461#c1#22955-50851#-#no_locus_tag#WAPS1#AEP18656.1#8220#8642#0	Lysobacter enzymogenes	Proteobacteria	Lysobacter	Lysobacter enzymogenes	orn	SFDQLNRRANRIAHALIARGLKAEDRVALALPRSADTVCAMLGALKAGAAYLPLDTEHLGERLRELIAEAAPALLLGHASICATLGHAGPALLLDQDAGRAELASMPERNPRGHDDDGAAPLHPQQAAYVIHTSGSTGKPKGVVVPHAALANLFEHHRDGVIADAARHAGGGRVRFGLTATFAFDTSLEGLLFLCAGHELHVFDDVLRREGEALLSHLRDARIDALDLTPTHFEQLQRLGLLDGGGDGARAYPSTLMLGGESVSESQWRTLRGHAAVRGHNYYGPTEYTVDAGGLALDDGDERPSIGRPLRNTRFHVLDARLRPVPAGTVGELYIAGAGLARGYLGRPGLSAERFVADPFAAGPGNAGARMYRSGDLARWRRDGQLELLGRADHQVKIR…	D	T	E	D	M	G	Y	V	D	4	57	43	32	22	26	399	36	71	41	93	43	26	12	AAYVIHTSGSTGKPKGVVVPHAALANLFEHHRDGVIADAARHAGGGRVRFGLTATFA	FDTSLEGLLFLCAGHELHVFDDVLRREGEALLSHLRDARIDAL	DLTPTHFEQLQRLGLLDGGGDGARAYPSTLML	GGESVSESQWRTLRGHAAVRGH	NYYGPTEYTVDAGGLALDDGDERPSI	NRRANRIAHALIARGLKAEDRVALALPRSADTVCAM	TEHLGERLRELIAEAAPALLLGHASICATLGHAGPALLLDQDAGRAELASMPERNPRGHDDDGAAPLHPQQ	VVVPHAALANLFEHHRDGVIADAARHAGGGRVRFGLTATFA	LEGLLFLCAGHELHVFDDVLRREGEALLSHLRDARIDALDLTPTHFEQLQRLGLLDGGGDGARAYPSTLMLGGESVSESQWRTLRGHAAVRGH	YTVDAGGLALDDGDERPSIGRPLRNTRFHVLDARLRPVPAGTV	GRPGLSAERFVADPFAAGPGNAGARM	ARWRRDGQLELL
77	BGC0000333#c1#18423-41780#+#Sare_4562#amino_acid_adenylation_domain#ABW00331.1#34#410#0	Salinispora arenicola CNS-205	Actinobacteria	Salinispora	Salinispora arenicola	W	SYRELNSAANRIAWWLIGRGVGPEQTVGVALDRGIDQIAALLGTLKAGAVYLPLDPVLPAERINYLLADATPSLILDGDAAASAGQPEDTPAVPLTSDSLAYVIYTSGSTGTPKGVGVTHGSMVNLARTVTGQYALGDTPRVLQLASLGFDVAIWELLTAVATGGTLVVSQADQLSGDDLLRVLREQRITHVTLPVPVLASLPPDAENQLPDLTTVHIGGETCPPELVRRWSAGRRLINGYGATETTVAATLTPPLTGPDAPIGKAIDGTRVYVLDDTLAQVVLGAAGELYVAGANVARGYLRRPGLTASRFLADPYGPPGSRMYRTGDVGLIRPDGQLEFLRRADDQVKIRGARVEPGELEAVLQRRTDVVHAAV	D	V	W	V	H	G	G	V	A	3	50	42	27	20	25	352	36	44	34	85	42	22	12	LAYVIYTSGSTGTPKGVGVTHGSMVNLARTVTGQYALGDTPRVLQLASLG	FDVAIWELLTAVATGGTLVVSQADQLSGDDLLRVLREQRITH	VTLPVPVLASLPPDAENQLPDLTTVHI	GGETCPPELVRRWSAGRRLI	NGYGATETTVAATLTPPLTGPDAPI	NSAANRIAWWLIGRGVGPEQTVGVALDRGIDQIAAL	PVLPAERINYLLADATPSLILDGDAAASAGQPEDTPAVPLTSDS	VGVTHGSMVNLARTVTGQYALGDTPRVLQLASLG	IWELLTAVATGGTLVVSQADQLSGDDLLRVLREQRITHVTLPVPVLASLPPDAENQLPDLTTVHIGGETCPPELVRRWSAGRRLI	TTVAATLTPPLTGPDAPIGKAIDGTRVYVLDDTLAQVVLGAA	RRPGLTASRFLADPYGPPGSRM	GLIRPDGQLEFL
78	BGC0000333#c1#18423-41780#+#Sare_4562#amino_acid_adenylation_domain#ABW00331.1#1061#1458#0	Salinispora arenicola CNS-205	Actinobacteria	Salinispora	Salinispora arenicola	L	TYREVNRYANHVADRLIDRGIGPEDFVAVAMPRSARLVASLLGVLKAGAAYVPVDLVFPARRNRHVIIDSNPRLVLTSRAGAENLPADLPCELVMIDAWGTGREDGPADADRVRPSNVDSPAYVIYTSGSTGQPKGVVVTHRGLAAFAETLRERCAAGPNDRVLQLSSPSVDASVLEMVWAFSSGARLVIASQYRLAGEELAQALAEQRITHAHIPPSALSTIPAEAAGRLPEFRRLSVGAESCPSELVRLWLPGRDFVNAYGPTECTVAASHTFPLAEARAPIGRPVIDAELYVLDETLRPAAPGVPGELYIGGAGLARGYLRRGGLTASRFVANPYGEPGSRVYRTGDVVRWNTDGELEYLGRSDEQVKVRGFRVEPGEVERVLASQPSVDRAVV	D	A	L	H	S	G	A	V	A	3	50	43	26	20	25	373	36	65	34	85	42	22	12	PAYVIYTSGSTGQPKGVVVTHRGLAAFAETLRERCAAGPNDRVLQLSSPS	VDASVLEMVWAFSSGARLVIASQYRLAGEELAQALAEQRITHA	HIPPSALSTIPAEAAGRLPEFRRLSV	GAESCPSELVRLWLPGRDFV	NAYGPTECTVAASHTFPLAEARAPI	NRYANHVADRLIDRGIGPEDFVAVAMPRSARLVASL	LVFPARRNRHVIIDSNPRLVLTSRAGAENLPADLPCELVMIDAWGTGREDGPADADRVRPSNVDS	VVVTHRGLAAFAETLRERCAAGPNDRVLQLSSPS	VLEMVWAFSSGARLVIASQYRLAGEELAQALAEQRITHAHIPPSALSTIPAEAAGRLPEFRRLSVGAESCPSELVRLWLPGRDFV	CTVAASHTFPLAEARAPIGRPVIDAELYVLDETLRPAAPGVP	RRGGLTASRFVANPYGEPGSRV	VRWNTDGELEYL
79	BGC0000333#c1#18423-41780#+#Sare_4562#amino_acid_adenylation_domain#ABW00331.1#2486#2880#0	Salinispora arenicola CNS-205	Actinobacteria	Salinispora	Salinispora arenicola	A	TYAQLNANANRLARYLIDRGVGPEDVVGVLMPRSAMQIATVLAIGKAGAAFLPIDPAYPAERVEYLIADARPKMLLADTAHVGVAAGAIAIDEPAVATALREAPVTDPAGVAVRLEHPAYVIYTSGSTGRPKGTIVTHSGLAALAVSGCERAAVDRDSRVLQLTSPSFDVSVFEFLAAFHAGAVLVMPEPGRLAGEELAELLADAGVSHAFVPPSVLATLPDEAPGRLAGLRSLVVGGEACSADLVRRWSVGRRMTNLYGPTETTVAASISRPMSTGAHPIGAPLPGTRVYVLDANLRPVPPGARGELYISGIGVARGYLGRPVLTASRFVADPFGPAGARAYRTGDVVRWNADGELEYFGRSDHQLKIRGFRVEPGEIEAALVRRPSVAQAVV	D	V	F	F	V	G	L	V	A	3	50	43	26	20	25	370	36	62	34	85	42	22	12	PAYVIYTSGSTGRPKGTIVTHSGLAALAVSGCERAAVDRDSRVLQLTSPS	FDVSVFEFLAAFHAGAVLVMPEPGRLAGEELAELLADAGVSHA	FVPPSVLATLPDEAPGRLAGLRSLVV	GGEACSADLVRRWSVGRRMT	NLYGPTETTVAASISRPMSTGAHPI	NANANRLARYLIDRGVGPEDVVGVLMPRSAMQIATV	PAYPAERVEYLIADARPKMLLADTAHVGVAAGAIAIDEPAVATALREAPVTDPAGVAVRLEH	TIVTHSGLAALAVSGCERAAVDRDSRVLQLTSPS	VFEFLAAFHAGAVLVMPEPGRLAGEELAELLADAGVSHAFVPPSVLATLPDEAPGRLAGLRSLVVGGEACSADLVRRWSVGRRMT	TTVAASISRPMSTGAHPIGAPLPGTRVYVLDANLRPVPPGAR	GRPVLTASRFVADPFGPAGARA	VRWNADGELEYF
80	BGC0000333#c1#18423-41780#+#Sare_4562#amino_acid_adenylation_domain#ABW00331.1#4551#4926#0	Salinispora arenicola CNS-205	Actinobacteria	Salinispora	Salinispora arenicola	V	SYARLNAYANRVAWSLVERGVGVEDVVAVVLPRGAVQVATVLGVVKAGAAYLPVDPSYPRARVEYLLQDAGPALVIGESDVFDGQPEHDPVRPVPVDAAAYVIYTSGSTGQPKGVVVTHRGLAALATGTVGRNAVAGDSRVLLLASPSFDASVLELMIAIGAGAALVVSRESRLAGEELATLIAQARVTHAFVPPSVLATLPGAATGELPAFQGLVVGGEACSPDLVRRWSAGRRMTNLYGPTETTVATTVSRPLFGEAHPIGAPLPGWRVYVLDAGLHLVPPGSRGELYIGGVGLTRGYLRRAGLTASRFVADPFGPAGARMYRTGDVVRWNADGELEYLGRSDHQVQIRGIRVEPGEVQAALTAHPDVARAVV	D	A	L	F	V	G	L	V	A	3	50	43	26	20	25	351	36	43	34	85	42	22	12	AAYVIYTSGSTGQPKGVVVTHRGLAALATGTVGRNAVAGDSRVLLLASPS	FDASVLELMIAIGAGAALVVSRESRLAGEELATLIAQARVTHA	FVPPSVLATLPGAATGELPAFQGLVV	GGEACSPDLVRRWSAGRRMT	NLYGPTETTVATTVSRPLFGEAHPI	NAYANRVAWSLVERGVGVEDVVAVVLPRGAVQVATV	PSYPRARVEYLLQDAGPALVIGESDVFDGQPEHDPVRPVPVDA	VVVTHRGLAALATGTVGRNAVAGDSRVLLLASPS	VLELMIAIGAGAALVVSRESRLAGEELATLIAQARVTHAFVPPSVLATLPGAATGELPAFQGLVVGGEACSPDLVRRWSAGRRMT	TTVATTVSRPLFGEAHPIGAPLPGWRVYVLDAGLHLVPPGSR	RRAGLTASRFVADPFGPAGARM	VRWNADGELEYL
81	BGC0000333#c1#18423-41780#+#Sare_4562#amino_acid_adenylation_domain#ABW00331.1#5577#5952#0	Salinispora arenicola CNS-205	Actinobacteria	Salinispora	Salinispora arenicola	L	SYARLNAYANRVAWSLVERGVGVEDVVAVVLPRGAVQVATVLGVVKAGAAYLPVDPSYPRARVEYLLQDAGPALVIGESDVFDGQPEHDPVRPVPVDAAAYVIYTSGSTGQPKGVVVTHRGLSGLAATLRQRCAADVDSRILQASSPSFDAAVLELVWAWDSGAALVIASADRLAGDELARALADHRITHALIPPSVLSTLAADAPRTLTDFRTLIVGAEACPPELLRRWAPGRRMVNAYGPTEATVVASQTGELHEPPVSIGKPALGTRLYVLDERLGLAAPGVPGELYIAGAGVARGYRTRPSLTASRFLADPYGPAGTRMYRTGDLVRWNADGDLEYLGRSDEQVKIRGFRVEPGEVERVLAAQPSVARAVV	D	A	L	L	I	G	A	V	V	3	50	43	26	20	25	351	36	43	34	85	42	22	12	AAYVIYTSGSTGQPKGVVVTHRGLSGLAATLRQRCAADVDSRILQASSPS	FDAAVLELVWAWDSGAALVIASADRLAGDELARALADHRITHA	LIPPSVLSTLAADAPRTLTDFRTLIV	GAEACPPELLRRWAPGRRMV	NAYGPTEATVVASQTGELHEPPVSI	NAYANRVAWSLVERGVGVEDVVAVVLPRGAVQVATV	PSYPRARVEYLLQDAGPALVIGESDVFDGQPEHDPVRPVPVDA	VVVTHRGLSGLAATLRQRCAADVDSRILQASSPS	VLELVWAWDSGAALVIASADRLAGDELARALADHRITHALIPPSVLSTLAADAPRTLTDFRTLIVGAEACPPELLRRWAPGRRMV	ATVVASQTGELHEPPVSIGKPALGTRLYVLDERLGLAAPGVP	TRPSLTASRFLADPYGPAGTRM	VRWNADGDLEYL
82	BGC0000333#c1#18423-41780#+#Sare_4562#amino_acid_adenylation_domain#ABW00331.1#6955#7356#0	Salinispora arenicola CNS-205	Actinobacteria	Salinispora	Salinispora arenicola	W	TYAELNSRANRMARALIDRGAGPEDLVAVLLPRSVRQVATILAIAKSGAAYLPIDPTYPADRVAYLCADALPKLIVTDAAGSARLGADQPVIDVDDPATVAQWESRPDTDPTDRDRTTALGLDHPAYVIYTSGSTGRPKGAVITQAGLAGAAEAWVQRWGFEPGSRVLQLSSPSFDASIMDFIVAFAAQGTLVLPEPGLIAGEALARVLTEKRITHLVTLPSVLASMPVDVAGRLTGLRGLLLGGEVLTPDLAARWSPGRRMINVYGQTETTVACTMTDPLAGERVTVGRPIPGTRVYVLDALLRVVPPGTDGELYVAGPAVGRGYLHRAGLTASRFVADPYGPPGSRMYRTGDLGRLNYAFELEYAGRTDEQVKIRGMRVEPGEVEAALAEHPAVARA…	D	A	M	V	L	G	V	V	A	3	50	43	26	20	25	377	36	69	34	85	42	22	12	PAYVIYTSGSTGRPKGAVITQAGLAGAAEAWVQRWGFEPGSRVLQLSSPS	FDASIMDFIVAFAAQGTLVLPEPGLIAGEALARVLTEKRITHL	VTLPSVLASMPVDVAGRLTGLRGLLL	GGEVLTPDLAARWSPGRRMI	NVYGQTETTVACTMTDPLAGERVTV	NSRANRMARALIDRGAGPEDLVAVLLPRSVRQVATI	PTYPADRVAYLCADALPKLIVTDAAGSARLGADQPVIDVDDPATVAQWESRPDTDPTDRDRTTALGLDH	AVITQAGLAGAAEAWVQRWGFEPGSRVLQLSSPS	IMDFIVAFAAQGTLVLPEPGLIAGEALARVLTEKRITHLVTLPSVLASMPVDVAGRLTGLRGLLLGGEVLTPDLAARWSPGRRMI	TTVACTMTDPLAGERVTVGRPIPGTRVYVLDALLRVVPPGTD	HRAGLTASRFVADPYGPPGSRM	GRLNYAFELEYA
83	BGC0000452#c1#22858-42321#+#BBR47_27890#tyrocidine_synthetase_III#BAH43766.1#490#887#0	Brevibacillus brevis NBRC 100599	Firmicutes	Brevibacillus	Brevibacillus brevis	N	TYQELQERSNQLARALRGKGITQGSIVSIMAEHSLELIVAIMAVLKSGGAYLPIDPEYPIERIQYLLDDSQTKILLTQSHLQEKVEFEGDILYLDNPSLFEGDSTDLDNSCKPDDLAYMIYTSGSTGNPKGAMITHQGLVNYIWWANKEYVQGEAVDFPLYSSISFDLTITSIFTPLLSGNTIYVYRGADKVQVILDIIQDNQVGIIKLTPTHLKLIEEIDGTNSSIRRFIVGGENLPTKLAKRIYENFGQNVKIFNEYGPTETVVGCMIYLYDPKKPIQESVPIGVPADNVQLYLLDSSMQPIPVGSAGEMYIAGDGVAKGYFNRPELTEEKFIDNPFRPGTKMYRTGDLAKWLPDGNMEYVGRIDHQVKIRGHRIEMGEIETRLAQHEWIKEAVV	D	L	T	K	I	G	E	V	G	2	50	42	25	24	29	373	36	60	34	87	46	21	12	LAYMIYTSGSTGNPKGAMITHQGLVNYIWWANKEYVQGEAVDFPLYSSIS	FDLTITSIFTPLLSGNTIYVYRGADKVQVILDIIQDNQVGII	KLTPTHLKLIEEIDGTNSSIRRFIV	GGENLPTKLAKRIYENFGQNVKIF	NEYGPTETVVGCMIYLYDPKKPIQESVPI	QERSNQLARALRGKGITQGSIVSIMAEHSLELIVAI	PEYPIERIQYLLDDSQTKILLTQSHLQEKVEFEGDILYLDNPSLFEGDSTDLDNSCKPDD	AMITHQGLVNYIWWANKEYVQGEAVDFPLYSSIS	ITSIFTPLLSGNTIYVYRGADKVQVILDIIQDNQVGIIKLTPTHLKLIEEIDGTNSSIRRFIVGGENLPTKLAKRIYENFGQNVKIF	TVVGCMIYLYDPKKPIQESVPIGVPADNVQLYLLDSSMQPIPVGSA	NRPELTEEKFIDNPFRPGTKM	AKWLPDGNMEYV
84	BGC0000452#c1#22858-42321#+#BBR47_27890#tyrocidine_synthetase_III#BAH43766.1#1526#1924#0	Brevibacillus brevis NBRC 100599	Firmicutes	Brevibacillus	Brevibacillus brevis	Q	TYRQLNARANQVARMLRSKGTQPDTLIGIMVDRSIEMVVSMLAVLKAGGAYTPMDPTYPPERIQYMLSDSKAPILLTQRHLKETVEYTGEIIDVDDEAIYAGDDTNLDNVAGRDDLAYVIYTSGSTGNPKGVMISHQAICNHMLWMKNAFPLLTEDAVLQKTPFSFDASVWEFYLPLITGARLVLAKPDGHRDIAYMTRMIREEKITTLQMVPSLLDLIMTEPGWSSCTSLQRVFCGGEALTAALVSRFYQTQTAQLINLYGPTESTIDATYWICPRLPEHSVIPIGKPIDNVRLYVVNASNQLQPVGVAGELCIAGDGLARGYWNREELTEASFIDNPFEPGSRMYRTGDMVRYLACGNVEYLGRIDHQVKIRGHRIELGEIEARLLQHEWIKTAIV	D	A	W	Q	F	G	L	I	D	2	50	44	27	22	28	374	36	60	34	89	45	21	12	LAYVIYTSGSTGNPKGVMISHQAICNHMLWMKNAFPLLTEDAVLQKTPFS	FDASVWEFYLPLITGARLVLAKPDGHRDIAYMTRMIREEKITTL	QMVPSLLDLIMTEPGWSSCTSLQRVFC	GGEALTAALVSRFYQTQTAQLI	NLYGPTESTIDATYWICPRLPEHSVIPI	NARANQVARMLRSKGTQPDTLIGIMVDRSIEMVVSM	PTYPPERIQYMLSDSKAPILLTQRHLKETVEYTGEIIDVDDEAIYAGDDTNLDNVAGRDD	VMISHQAICNHMLWMKNAFPLLTEDAVLQKTPFS	VWEFYLPLITGARLVLAKPDGHRDIAYMTRMIREEKITTLQMVPSLLDLIMTEPGWSSCTSLQRVFCGGEALTAALVSRFYQTQTAQLI	STIDATYWICPRLPEHSVIPIGKPIDNVRLYVVNASNQLQPVGVA	NREELTEASFIDNPFEPGSRM	VRYLACGNVEYL
85	BGC0000452#c1#22858-42321#+#BBR47_27890#tyrocidine_synthetase_III#BAH43766.1#2563#2962#0	Brevibacillus brevis NBRC 100599	Firmicutes	Brevibacillus	Brevibacillus brevis	Y	SYRELNERANQLAVTLRERGVKANQFVGIMANRSMEMVVGIMAILKAGGAYVPIDPEYPEDRVAYMLEDCEARLVLTHKHLGAKLASSVRVECLYLEEEHNYSPNRSNLEPIQTASDLAYLIYTSGTTGKPKGVMIEHRGIVNSVLWKKEEYQFSVQDRNLVPLSFAFDGFVLSFFTPILSGSTAVLVKDEEAKDPLSLRRLIAAARCTQMTCVPSLFQAILECGSAADISSLQTVTLGGEKVSAQLVEKSNKQNPQLVIANEYGPTESSVVATWQRISQLDSTITIGRPIANTSIYIVDKFHQLQPIGVVGEICIGGHGLARGYWNKPELTAEKFVSHPYLEGERMYKTGDLGKWLPDGTIEFIGRLDEQVKVRGYRIEIGEIESVMLSYEKLISAVV	D	G	L	T	T	G	E	V	V	2	50	44	27	23	26	375	36	62	34	90	43	21	12	LAYLIYTSGTTGKPKGVMIEHRGIVNSVLWKKEEYQFSVQDRNLVPLSFA	FDGFVLSFFTPILSGSTAVLVKDEEAKDPLSLRRLIAAARCTQM	TCVPSLFQAILECGSAADISSLQTVTL	GGEKVSAQLVEKSNKQNPQLVIA	NEYGPTESSVVATWQRISQLDSTITI	NERANQLAVTLRERGVKANQFVGIMANRSMEMVVGI	PEYPEDRVAYMLEDCEARLVLTHKHLGAKLASSVRVECLYLEEEHNYSPNRSNLEPIQTASD	VMIEHRGIVNSVLWKKEEYQFSVQDRNLVPLSFA	VLSFFTPILSGSTAVLVKDEEAKDPLSLRRLIAAARCTQMTCVPSLFQAILECGSAADISSLQTVTLGGEKVSAQLVEKSNKQNPQLVIA	SSVVATWQRISQLDSTITIGRPIANTSIYIVDKFHQLQPIGVV	NKPELTAEKFVSHPYLEGERM	GKWLPDGTIEFI
86	BGC0000452#c1#22858-42321#+#BBR47_27890#tyrocidine_synthetase_III#BAH43766.1#3603#3999#0	Brevibacillus brevis NBRC 100599	Firmicutes	Brevibacillus	Brevibacillus brevis	V	TYWELNQKANQIASVLRRLEVGRDSVVGMLADRSLEMITGIMGIIKAGGAYLGIDPEHPAERISYMLEDGGVKVVLVQRHLLHLVEEGLIPIILEDESLEQADASNLTNLNDAKDLAYVMYTSGSTGKPKGVMVEHRNVTRLVKHTNYVQVREEDRMIQTGAIGFDAMTFEIFGALLHGASLFLVSKDVLLDAEKLGSFLRENRITTMWLTSPLFNQLSQNNPAMFEGLRALIVGGEALSPRHINKVNSAHPALEIWNGYGPTENTTFSTCYLIEKEFEDNIPIGKPITNSTAYIVDRYNQPQPIGVPGELCVGGDGVARGYLNKPELTAEKFVPNPFVLGENMYRTGDLARWKADGTIEYLGRIDQQVKIRGYRIELGEIETVLTNLEKVKEAVV	D	A	F	W	I	G	G	T	F	2	49	44	26	23	27	372	36	60	33	89	44	21	12	LAYVMYTSGSTGKPKGVMVEHRNVTRLVKHTNYVQVREEDRMIQTGAIG	FDAMTFEIFGALLHGASLFLVSKDVLLDAEKLGSFLRENRITTM	WLTSPLFNQLSQNNPAMFEGLRALIV	GGEALSPRHINKVNSAHPALEIW	NGYGPTENTTFSTCYLIEKEFEDNIPI	NQKANQIASVLRRLEVGRDSVVGMLADRSLEMITGI	PEHPAERISYMLEDGGVKVVLVQRHLLHLVEEGLIPIILEDESLEQADASNLTNLNDAKD	VMVEHRNVTRLVKHTNYVQVREEDRMIQTGAIG	TFEIFGALLHGASLFLVSKDVLLDAEKLGSFLRENRITTMWLTSPLFNQLSQNNPAMFEGLRALIVGGEALSPRHINKVNSAHPALEIW	NTTFSTCYLIEKEFEDNIPIGKPITNSTAYIVDRYNQPQPIGVP	NKPELTAEKFVPNPFVLGENM	ARWKADGTIEYL
87	BGC0000452#c1#22858-42321#+#BBR47_27890#tyrocidine_synthetase_III#BAH43766.1#4638#5043#0	Brevibacillus brevis NBRC 100599	Firmicutes	Brevibacillus	Brevibacillus brevis	orn	TYRELNEKANQLARVLRQMGVKPESTVGIMVDRSLHMVVGTLGILKAGGAYVPIDPDYPLERQAFILEDSDAKLFLTLQKMNTQLVFPYETLYLDAEGLYQGEASNLEPVALPEHAAYIIYTSGTTGKPKGVVIEHRSYANVAFAWQDEYHLDTFPVRLLQMASFAFDVSTGDFARALLTGGQLVICPNEVKMDPASLYEIIKRYEITIFEATPALIMPLMHYIYENKLDISQMKLLILGADSCSAEDFKTLLTRFSHTLRIVNSYGVTEACIDSSYYEETDVSSIRSGTVPIGKPLPNMQMYVMDQQLNLQPVGVVGELCIGGAGVARGYLNRPELTVEKFVPNPFAPGELLYRTGDLAKWRADGNMEFLGRNDHQVKIRGVRIELGEIETQLRKLDG…	D	V	G	E	I	G	S	I	D	1	51	44	29	24	30	381	36	60	35	93	47	21	12	AAYIIYTSGTTGKPKGVVIEHRSYANVAFAWQDEYHLDTFPVRLLQMASFA	FDVSTGDFARALLTGGQLVICPNEVKMDPASLYEIIKRYEITIF	EATPALIMPLMHYIYENKLDISQMKLLIL	GADSCSAEDFKTLLTRFSHTLRIV	NSYGVTEACIDSSYYEETDVSSIRSGTVPI	NEKANQLARVLRQMGVKPESTVGIMVDRSLHMVVGT	PDYPLERQAFILEDSDAKLFLTLQKMNTQLVFPYETLYLDAEGLYQGEASNLEPVALPEH	VVIEHRSYANVAFAWQDEYHLDTFPVRLLQMASFA	TGDFARALLTGGQLVICPNEVKMDPASLYEIIKRYEITIFEATPALIMPLMHYIYENKLDISQMKLLILGADSCSAEDFKTLLTRFSHTLRIV	ACIDSSYYEETDVSSIRSGTVPIGKPLPNMQMYVMDQQLNLQPVGVV	NRPELTVEKFVPNPFAPGELL	AKWRADGNMEFL
88	BGC0000452#c1#22858-42321#+#BBR47_27890#tyrocidine_synthetase_III#BAH43766.1#5684#6084#0	Brevibacillus brevis NBRC 100599	Firmicutes	Brevibacillus	Brevibacillus brevis	L	TYSKLNEQANRLARVLRTKGVGPDRLVAVMAERSPEMIIGILGILKAGGAYVPIDPAYPQERIQYLLADSNAALLLCQSHLSELLSRVSSGLDWLELSAKHDVEIDGSNLSSLNQPTDLAYVIYTSGTTGKPKGVMIPHRGIVNCLQWRRDEYGFGPGDKALQVFSFAFDGFVASLFAPLLGGATCVLPREEEAKDPVALKKLIASAGVTHYYGVPSLFQAILDCSTAADFSPLRCVTLGGEKLPAQLVQKTKEKHPAIEINNEYGPTENSVVTTISRSIEAGQDITIGRPLANVQVYIVDTQHHLQPIGVVGELCIGGPGLAKGYLNKPELTQEKFVPNPFVPGELMYKTGDLVKWRADGTIDYIGRADEQVKVRGYRIEIGEIESTILAYDGIDQAVV	D	G	A	Y	T	G	E	V	V	2	50	44	27	23	26	376	36	63	34	90	43	21	12	LAYVIYTSGTTGKPKGVMIPHRGIVNCLQWRRDEYGFGPGDKALQVFSFA	FDGFVASLFAPLLGGATCVLPREEEAKDPVALKKLIASAGVTHY	YGVPSLFQAILDCSTAADFSPLRCVTL	GGEKLPAQLVQKTKEKHPAIEIN	NEYGPTENSVVTTISRSIEAGQDITI	NEQANRLARVLRTKGVGPDRLVAVMAERSPEMIIGI	PAYPQERIQYLLADSNAALLLCQSHLSELLSRVSSGLDWLELSAKHDVEIDGSNLSSLNQPTD	VMIPHRGIVNCLQWRRDEYGFGPGDKALQVFSFA	VASLFAPLLGGATCVLPREEEAKDPVALKKLIASAGVTHYYGVPSLFQAILDCSTAADFSPLRCVTLGGEKLPAQLVQKTKEKHPAIEIN	NSVVTTISRSIEAGQDITIGRPLANVQVYIVDTQHHLQPIGVV	NKPELTQEKFVPNPFVPGELM	VKWRADGTIDYI
89	BGC0000425#c1#4806-24047#+#no_locus_tag#nonribosomal_peptide_synthetase#AFH75320.1#482#890#0	Pseudomonas sp. CMR12a	Proteobacteria	Pseudomonas	Pseudomonas sp	dhbu	SYAELNHRANRVAHRLLSLGVRPDDRVAICVERGLEMIVGLLGILKAGAGYVPIDPAYPQERISYTLQDSAPVAVLVQAATQALVAELTVPVIDLDATSLHQESIQDPHVAGLTAASLAYVIYTSGSTGLPKGVMIEHGNVTRLFTATDAWFSFNDQDVWALFHSFAFDFSVWEIWGALIHGGQLLVVPQVTSRSPDECYALLCSAGVTILNQTPSAFRSLIAAQGQSALKHSLRQVIFGGEALEPAILKPWYARMANGGTQLVNMYGITETTVHVTYRALEAADAQLVGTSPIGGRIPDLRLYVLDAQGRPVPHGVEGELYVGGAGVARGYLNRPELNAERFVHDPFDPTPGARMYRTGDLGRWQADGSIDYLGRNDDQVKIRGFRIELGEIEARLAA…	D	F	W	N	I	G	M	V	H	1	50	44	28	25	30	384	36	62	34	93	47	23	12	LAYVIYTSGSTGLPKGVMIEHGNVTRLFTATDAWFSFNDQDVWALFHSFA	FDFSVWEIWGALIHGGQLLVVPQVTSRSPDECYALLCSAGVTIL	NQTPSAFRSLIAAQGQSALKHSLRQVIF	GGEALEPAILKPWYARMANGGTQLV	NMYGITETTVHVTYRALEAADAQLVGTSPI	NHRANRVAHRLLSLGVRPDDRVAICVERGLEMIVGL	PAYPQERISYTLQDSAPVAVLVQAATQALVAELTVPVIDLDATSLHQESIQDPHVAGLTAAS	VMIEHGNVTRLFTATDAWFSFNDQDVWALFHSFA	VWEIWGALIHGGQLLVVPQVTSRSPDECYALLCSAGVTILNQTPSAFRSLIAAQGQSALKHSLRQVIFGGEALEPAILKPWYARMANGGTQLV	TTVHVTYRALEAADAQLVGTSPIGGRIPDLRLYVLDAQGRPVPHGVE	NRPELNAERFVHDPFDPTPGARM	GRWQADGSIDYL
90	BGC0000425#c1#4806-24047#+#no_locus_tag#nonribosomal_peptide_synthetase#AFH75320.1#1572#1983#0	Pseudomonas sp. CMR12a	Proteobacteria	Pseudomonas	Pseudomonas sp	P	SYGQLNSLANRIAHRLVADGIGVNDRVAICAERGLEMVAGLLAILKAGAGYVPLDPAYPDERLAYMLHDSAPKALLTQQSLMPRFGTAGVPTLCLDNPAGIDAQPAHNPLVQGLQADALAYVIYTSGSTGQPKGVAMPHGPLVNLMQWQIAQTVADGREAQRTLQFAALGFDVAFQEVFSTLCAGGELSLIHGDVRLNFRQLFRHICEQRIQRLYLPCIALQALAEAVADEPELGALACALSDVITAGEQLRISAQMRALFQRLPGCRLHNHYGPTESHVTTALTLDGDAASWPVLPSIGVPVANTRIYLLDEQLQPVPLGVAGEIYIGGVCVARGYLHRDELTAERFLADPFVAGGRLYKTGDLGRYQPNGEIDYLGRNDGQIKIRGFRVELGEIEAR…	D	V	Q	Y	I	A	H	V	T	1	52	44	32	24	29	387	36	63	36	96	46	21	12	LAYVIYTSGSTGQPKGVAMPHGPLVNLMQWQIAQTVADGREAQRTLQFAALG	FDVAFQEVFSTLCAGGELSLIHGDVRLNFRQLFRHICEQRIQRL	YLPCIALQALAEAVADEPELGALACALSDVIT	AGEQLRISAQMRALFQRLPGCRLH	NHYGPTESHVTTALTLDGDAASWPVLPSI	NSLANRIAHRLVADGIGVNDRVAICAERGLEMVAGL	PAYPDERLAYMLHDSAPKALLTQQSLMPRFGTAGVPTLCLDNPAGIDAQPAHNPLVQGLQADA	VAMPHGPLVNLMQWQIAQTVADGREAQRTLQFAALG	FQEVFSTLCAGGELSLIHGDVRLNFRQLFRHICEQRIQRLYLPCIALQALAEAVADEPELGALACALSDVITAGEQLRISAQMRALFQRLPGCRLH	SHVTTALTLDGDAASWPVLPSIGVPVANTRIYLLDEQLQPVPLGVA	HRDELTAERFLADPFVAGGRL	GRYQPNGEIDYL
91	BGC0000425#c1#4806-24047#+#no_locus_tag#nonribosomal_peptide_synthetase#AFH75320.1#2660#3060#0	Pseudomonas sp. CMR12a	Proteobacteria	Pseudomonas	Pseudomonas sp	S	SYRELNAQANRLAHHLQAHGVQPDSPVAICVERSADMVVGLLAILKAGGAYVPLDPAYPQDRLAYMLEDSAPAVVLVQTATRALLGDIAVPVVDLDHAHWQHLPSSNPSVAALTPQHAAYVIYTSGSTGKPKGVINEHSAVVNRLLWMQEEYRLGADDTVLQKTPFSFDVSVWEFFWPLFTGARLVMARPGGHKDPQYLCDIIEAEQVTTLHFVPSMLDVFLAHGDVSQAAGLVRVMCSGEALPGSVVRRFKQQLPGSQLFNLYGPTEAAVDVTAWDCNAALAPDNTPIGKAIANTRMYVLDAHMQPVPLGVSGELYIGGVQVARGYLNRPDLTAERFLKDPFSEGRLYRTGDVGRFLADGNIEYLGRNDDQVKIRGLRIELGEIQARLGEFPQILEATV	D	V	W	H	M	S	L	V	D	2	50	44	27	23	28	376	36	62	34	90	45	20	12	AAYVIYTSGSTGKPKGVINEHSAVVNRLLWMQEEYRLGADDTVLQKTPFS	FDVSVWEFFWPLFTGARLVMARPGGHKDPQYLCDIIEAEQVTTL	HFVPSMLDVFLAHGDVSQAAGLVRVMC	SGEALPGSVVRRFKQQLPGSQLF	NLYGPTEAAVDVTAWDCNAALAPDNTPI	NAQANRLAHHLQAHGVQPDSPVAICVERSADMVVGL	PAYPQDRLAYMLEDSAPAVVLVQTATRALLGDIAVPVVDLDHAHWQHLPSSNPSVAALTPQH	VINEHSAVVNRLLWMQEEYRLGADDTVLQKTPFS	VWEFFWPLFTGARLVMARPGGHKDPQYLCDIIEAEQVTTLHFVPSMLDVFLAHGDVSQAAGLVRVMCSGEALPGSVVRRFKQQLPGSQLF	AAVDVTAWDCNAALAPDNTPIGKAIANTRMYVLDAHMQPVPLGVS	NRPDLTAERFLKDPFSEGRL	GRFLADGNIEYL
92	BGC0000425#c1#4806-24047#+#no_locus_tag#nonribosomal_peptide_synthetase#AFH75320.1#3736#4129#0	Pseudomonas sp. CMR12a	Proteobacteria	Pseudomonas	Pseudomonas sp	L	TYRQLDRRANQLAHSLLEHGVSPDDRVAICARRSLETLVGLLAILKAGAAYVPIDPAHPQERISYLLQDSAPQVVLAQSGTRDLLGDTDRPVIALDGDQWHHQPTSNPSVAGLTPTNLAYVIYTSGSTGLPKGVMVEHRTLENLVNWHCEAFDLHAGSHTSSVAGFGFDAMAWEIWPALCVGATLHLPPAQQAHEDIDALLSWWAAQPLDVSFLPTPVAEYALSQHLEHPTLKTLLVGGDRLRHFSTPQRFTLVNNYGPTEATVVATSGRIDAGRTLHIGRPIANTQVYVLDEHLQPVARGLTGELYVGGAGVARGYLNRPQMTAERFIQDPFSHAPDARLYRTGDLARWLEDGTLDYLGRNDDQVKIRGVRIELGEIETCLGEHPDVREGVV	D	A	W	F	L	G	N	V	V	3	50	45	25	17	25	369	36	62	34	83	42	23	12	LAYVIYTSGSTGLPKGVMVEHRTLENLVNWHCEAFDLHAGSHTSSVAGFG	FDAMAWEIWPALCVGATLHLPPAQQAHEDIDALLSWWAAQPLDVS	FLPTPVAEYALSQHLEHPTLKTLLV	GGDRLRHFSTPQRFTLV	NNYGPTEATVVATSGRIDAGRTLHI	DRRANQLAHSLLEHGVSPDDRVAICARRSLETLVGL	PAHPQERISYLLQDSAPQVVLAQSGTRDLLGDTDRPVIALDGDQWHHQPTSNPSVAGLTPTN	VMVEHRTLENLVNWHCEAFDLHAGSHTSSVAGFG	AWEIWPALCVGATLHLPPAQQAHEDIDALLSWWAAQPLDVSFLPTPVAEYALSQHLEHPTLKTLLVGGDRLRHFSTPQRFTLV	ATVVATSGRIDAGRTLHIGRPIANTQVYVLDEHLQPVARGLT	NRPQMTAERFIQDPFSHAPDARL	ARWLEDGTLDYL
93	BGC0000425#c1#4806-24047#+#no_locus_tag#nonribosomal_peptide_synthetase#AFH75320.1#4799#5191#0	Pseudomonas sp. CMR12a	Proteobacteria	Pseudomonas	Pseudomonas sp	V	SYTQLNARANQLAHHLLGLGAAPGERVAILLERSLDLLVAQLAISKCAAVYVPLDVNAPADRQAFMIEDSGARWVLTTSATEVAGHRLDLDTLDLGEQPEHNPALEQSSETAAYIMYTSGSTGTPKGVLVPHRAITRLVINNGYAEFNPQDRVAFASNPAFDASTLDVWAPLLNGGAVVVVDQDTLLSREAFATLLQEQSISVLWMTAGLFHQYAEGLLPVFPQLRYLIVGGDVLDPSVIARVLKDGAPQHLLNGYGPTEATTFSTTHEITRADEGSIPIGKPVGNSRAYVLDARQQPVPVGVAGELYIGGQGVALGYLNRTDLTAHAFLVDPFNDGGLMYRTGDLVAWRADGTLQYLGRNDQQVKIRGFRIELGEIETRLGEHPQVKDVVV	D	A	L	W	I	G	G	T	F	2	49	44	26	23	27	368	36	56	33	89	44	21	12	AAYIMYTSGSTGTPKGVLVPHRAITRLVINNGYAEFNPQDRVAFASNPA	FDASTLDVWAPLLNGGAVVVVDQDTLLSREAFATLLQEQSISVL	WMTAGLFHQYAEGLLPVFPQLRYLIV	GGDVLDPSVIARVLKDGAPQHLL	NGYGPTEATTFSTTHEITRADEGSIPI	NARANQLAHHLLGLGAAPGERVAILLERSLDLLVAQ	VNAPADRQAFMIEDSGARWVLTTSATEVAGHRLDLDTLDLGEQPEHNPALEQSSET	VLVPHRAITRLVINNGYAEFNPQDRVAFASNPA	TLDVWAPLLNGGAVVVVDQDTLLSREAFATLLQEQSISVLWMTAGLFHQYAEGLLPVFPQLRYLIVGGDVLDPSVIARVLKDGAPQHLL	ATTFSTTHEITRADEGSIPIGKPVGNSRAYVLDARQQPVPVGVA	NRTDLTAHAFLVDPFNDGGLM	VAWRADGTLQYL
94	BGC0000425#c1#4806-24047#+#no_locus_tag#nonribosomal_peptide_synthetase#AFH75320.1#5866#6263#0	Pseudomonas sp. CMR12a	Proteobacteria	Pseudomonas	Pseudomonas sp	Q	SYSDLNEQANRVAHYLRSLGAGADSCVAICMPRSLELIVGLLGILKSGAAYVPLDPEYPAQRLAFALQDSQPLAVLVQEASRGVLGDTAMPLIDLADAGVAEQPRANPPALATAHDLAYVIFTSGSTGRPKGVMVEHGSLVNHISWQTHAFGFDATDRFLQRTSVAFDASVWEIWTPLAIGARLVLLPAEASRDVEHMARTLVEQGVSVAQFVPSLLRLLVQLPETGIRCRYLFSGGEALDPQLAMQARALTTHGIVNLYGPTEATIDSTSWTFNESGPLDAVPIGKPIANARAYVLDAHLQLLPLGVAGELYIGGAGVARGYLGRDDLTAERFLADPFNPGGRLYKTGDLVRYLADGTLEYLGRNDDQIKLRGLRIELGEIEACLVAHAEVQEAVV	D	A	W	Q	F	G	L	I	D	3	50	44	25	22	28	373	36	61	34	87	45	21	12	LAYVIFTSGSTGRPKGVMVEHGSLVNHISWQTHAFGFDATDRFLQRTSVA	FDASVWEIWTPLAIGARLVLLPAEASRDVEHMARTLVEQGVSVA	QFVPSLLRLLVQLPETGIRCRYLFS	GGEALDPQLAMQARALTTHGIV	NLYGPTEATIDSTSWTFNESGPLDAVPI	NEQANRVAHYLRSLGAGADSCVAICMPRSLELIVGL	PEYPAQRLAFALQDSQPLAVLVQEASRGVLGDTAMPLIDLADAGVAEQPRANPPALATAHD	VMVEHGSLVNHISWQTHAFGFDATDRFLQRTSVA	VWEIWTPLAIGARLVLLPAEASRDVEHMARTLVEQGVSVAQFVPSLLRLLVQLPETGIRCRYLFSGGEALDPQLAMQARALTTHGIV	ATIDSTSWTFNESGPLDAVPIGKPIANARAYVLDAHLQLLPLGVA	GRDDLTAERFLADPFNPGGRL	VRYLADGTLEYL
95	BGC0000447#c1#44558-65716#+#no_locus_tag#TaaE#CCJ67640.1#574#982#0	Pseudomonas costantinii	Proteobacteria	Pseudomonas	Pseudomonas costantinii	T	SYGDLNRRANQVAHRLLSLGVRPDDRVAICVERGLDMMVGLLGILKAGAGYVPIDPAYPQERISYTLQDSAPVAVLVQQATHALVAELSVPVIELDADDCQAESTQNPHVSGLTSANLAYVIYTSGSTGLPKGVMIEHHNVARLFSATEGWFNFNDQDVWALFHSFAFDFSVWEIWGALIHGGQLLVVPQLTSRSPDECYALLCSAGVTVLNQTPSAFRSLIAAQGQSALKHSLRQVIFGGEALEPGILKPWYARTTNAGTQLVNMYGITETTVHVTYRALEAADAQLVGVSPIGGRIPDLQLYVLDEQREPVPVGVVGELYVGGAGVARGYLNRPELNAERFIADPFSGRTEARLYRSGDLGRRLADGSIDYLGRNDDQVKIRGFRIELGEIEARLAA…	D	F	W	N	I	G	M	V	H	1	50	44	28	25	30	384	36	62	34	93	47	23	12	LAYVIYTSGSTGLPKGVMIEHHNVARLFSATEGWFNFNDQDVWALFHSFA	FDFSVWEIWGALIHGGQLLVVPQLTSRSPDECYALLCSAGVTVL	NQTPSAFRSLIAAQGQSALKHSLRQVIF	GGEALEPGILKPWYARTTNAGTQLV	NMYGITETTVHVTYRALEAADAQLVGVSPI	NRRANQVAHRLLSLGVRPDDRVAICVERGLDMMVGL	PAYPQERISYTLQDSAPVAVLVQQATHALVAELSVPVIELDADDCQAESTQNPHVSGLTSAN	VMIEHHNVARLFSATEGWFNFNDQDVWALFHSFA	VWEIWGALIHGGQLLVVPQLTSRSPDECYALLCSAGVTVLNQTPSAFRSLIAAQGQSALKHSLRQVIFGGEALEPGILKPWYARTTNAGTQLV	TTVHVTYRALEAADAQLVGVSPIGGRIPDLQLYVLDEQREPVPVGVV	NRPELNAERFIADPFSGRTEARL	GRRLADGSIDYL
96	BGC0000447#c1#44558-65716#+#no_locus_tag#TaaE#CCJ67640.1#1662#2070#0	Pseudomonas costantinii	Proteobacteria	Pseudomonas	Pseudomonas costantinii	T	SYDDLNRRANQVAHRLLSLGVRPDDRVAICVERGLDMIVGLLGILKAGAGYVPIDPAYPQERISYTLQDSAPVAVLVQQATHALVAELSVPVIELDADDCQAESTQNPHVSGLTSANLAYVIYTSGSTGLPKGVMIEHHNVARLFSATEGWFNFNDQDVWALFHSFAFDFSVWEIWGALIHGGQLLVVPQLTSRSPDECYALLCSAGVTILNQTPSAFRSLIAAQGQSALKHSLRQVIFGGEALEPGILKPWYARTTNAGTQLVNMYGITETTVHVTYRALEAADAQLVGVSPIGGRIPDLQLYVLDDQREPVPVGVVGELYVGGAGVARGYLNRPELNAERFIADPFSGRADARLYKTGDLGRWLADGSIDYLGRNDDQVKIRGFRIELGEIEARLAA…	D	F	W	N	I	G	M	V	H	1	50	44	28	25	30	384	36	62	34	93	47	23	12	LAYVIYTSGSTGLPKGVMIEHHNVARLFSATEGWFNFNDQDVWALFHSFA	FDFSVWEIWGALIHGGQLLVVPQLTSRSPDECYALLCSAGVTIL	NQTPSAFRSLIAAQGQSALKHSLRQVIF	GGEALEPGILKPWYARTTNAGTQLV	NMYGITETTVHVTYRALEAADAQLVGVSPI	NRRANQVAHRLLSLGVRPDDRVAICVERGLDMIVGL	PAYPQERISYTLQDSAPVAVLVQQATHALVAELSVPVIELDADDCQAESTQNPHVSGLTSAN	VMIEHHNVARLFSATEGWFNFNDQDVWALFHSFA	VWEIWGALIHGGQLLVVPQLTSRSPDECYALLCSAGVTILNQTPSAFRSLIAAQGQSALKHSLRQVIFGGEALEPGILKPWYARTTNAGTQLV	TTVHVTYRALEAADAQLVGVSPIGGRIPDLQLYVLDDQREPVPVGVV	NRPELNAERFIADPFSGRADARL	GRWLADGSIDYL
97	BGC0000447#c1#44558-65716#+#no_locus_tag#TaaE#CCJ67640.1#2749#3142#0	Pseudomonas costantinii	Proteobacteria	Pseudomonas	Pseudomonas costantinii	L	TYRQLNQRANQLAHRLLEEGVRPDDRIAICARRSLETLVGLMAILKAGAAYVPIDPAHPQERITYLLQDCAPVLVLAQSNTRSLLSHTELPVIELDSDQWHRRPTLNPSVVGLTPANLAYVIYTSGSTGLPKGVMVEHRTLENLVHWHCQTFNLHVGGHSSSVAGFGFDAMAWEVWPALCVGATLHLPPAKEGSEDIDALLHWWLAQPLDVSFLPTPVAEYAFSQQLQHPTLKTLLIGGDRLRQFSTLQRFNVVNNYGPTEATVVATSGLLEAGKVLHIGKPIANTQVYLLDEHLKPVPQGVVGELYIGGAGVARGYLNRPEMTAERFLKDPFSRDPQARMYRTGDLARWLEDGTLDYQGRNDDQVKIRGVRIELGEIETCLGEHPDVSEAVV	D	A	W	F	L	G	N	V	V	3	50	45	25	17	25	369	36	62	34	83	42	23	12	LAYVIYTSGSTGLPKGVMVEHRTLENLVHWHCQTFNLHVGGHSSSVAGFG	FDAMAWEVWPALCVGATLHLPPAKEGSEDIDALLHWWLAQPLDVS	FLPTPVAEYAFSQQLQHPTLKTLLI	GGDRLRQFSTLQRFNVV	NNYGPTEATVVATSGLLEAGKVLHI	NQRANQLAHRLLEEGVRPDDRIAICARRSLETLVGL	PAHPQERITYLLQDCAPVLVLAQSNTRSLLSHTELPVIELDSDQWHRRPTLNPSVVGLTPAN	VMVEHRTLENLVHWHCQTFNLHVGGHSSSVAGFG	AWEVWPALCVGATLHLPPAKEGSEDIDALLHWWLAQPLDVSFLPTPVAEYAFSQQLQHPTLKTLLIGGDRLRQFSTLQRFNVV	ATVVATSGLLEAGKVLHIGKPIANTQVYLLDEHLKPVPQGVV	NRPEMTAERFLKDPFSRDPQARM	ARWLEDGTLDYQ
98	BGC0000447#c1#44558-65716#+#no_locus_tag#TaaE#CCJ67640.1#3789#4189#0	Pseudomonas costantinii	Proteobacteria	Pseudomonas	Pseudomonas costantinii	A	TYRQLNERANQLAHHLRELGVRPDARVAICVERSAELIIGLLAILKAGGAYVPIDPNYPLERIHYMLQDSAPAALLVHGVTAQLAAAAGLPVVDLDREDWRGQALDNPQVVELNATHLTYVIYTSGSTGQPKGVMVEHQGVVNMLGWYLEDVGLDAHDAVLLLTSHSFDLTQKNIFASLAVGATLHLADSPFDPSSIVRQIGEQAITHINLAPSAFYALIEADQPQALSCLRRVVLGGEPIKLSQLEKLQAPRPQFINSYGPTECSDVVAWHTVNADLDSYGAGDIPLGRPLRNLTLYVLDAYGQQVPTGSVGELYIGGAGVARGYLNREELTAERFLDDPFTAQGRMYRTGDLARYRADGTLDYLGRNDDQVKIRGLRIELGEIEALLAAHPEVLEAAV	D	L	K	N	V	G	S	D	V	1	50	42	27	21	31	376	36	62	34	86	48	21	12	LTYVIYTSGSTGQPKGVMVEHQGVVNMLGWYLEDVGLDAHDAVLLLTSHS	FDLTQKNIFASLAVGATLHLADSPFDPSSIVRQIGEQAITHI	NLAPSAFYALIEADQPQALSCLRRVVL	GGEPIKLSQLEKLQAPRPQFI	NSYGPTECSDVVAWHTVNADLDSYGAGDIPL	NERANQLAHHLRELGVRPDARVAICVERSAELIIGL	PNYPLERIHYMLQDSAPAALLVHGVTAQLAAAAGLPVVDLDREDWRGQALDNPQVVELNATH	VMVEHQGVVNMLGWYLEDVGLDAHDAVLLLTSHS	QKNIFASLAVGATLHLADSPFDPSSIVRQIGEQAITHINLAPSAFYALIEADQPQALSCLRRVVLGGEPIKLSQLEKLQAPRPQFI	CSDVVAWHTVNADLDSYGAGDIPLGRPLRNLTLYVLDAYGQQVPTGSV	NREELTAERFLDDPFTAQGRM	ARYRADGTLDYL
99	BGC0000447#c1#44558-65716#+#no_locus_tag#TaaE#CCJ67640.1#4835#5240#0	Pseudomonas costantinii	Proteobacteria	Pseudomonas	Pseudomonas costantinii	dab	SYAELNRQANRLAHHLIGLGIGPDDRVAICAERGDEVLVGLLGVLKAGAAYVPLDPNYPPERLAYMIADSTPSAVLTQRALQDRLPALAIPQVLLDEPRSGAEHNPQVPGLTARHLAYVIYTSGSTGNPKGVMIEHRGLVNYSLDAARLFGLTTLDTVLQQNTLNFDLSVEEIFPAWLAGATLAPSRHVFGTEAARDPAITPTFLHLTAAHWHTLAAEWHHTPQQAQEHLRHVRLINVTGDALSAQKLKLWDEVRPAHTRLINTYGPTEATVSCTTAYVTHTGDTTGNTTIGKPMANTRIYLLDSQQQPVPFGVAGEIFIGGDGVARGYLNLDLISAERFLADPFNDAPGARMYKTGDLARYLADGSIEYLGRNDFQVKVRGFRIELGEIESRLGNCAG…	D	L	E	H	N	T	T	V	S	1	50	40	33	24	29	381	36	60	34	93	46	23	12	LAYVIYTSGSTGNPKGVMIEHRGLVNYSLDAARLFGLTTLDTVLQQNTLN	FDLSVEEIFPAWLAGATLAPSRHVFGTEAARDPAITPTFL	HLTAAHWHTLAAEWHHTPQQAQEHLRHVRLINV	TGDALSAQKLKLWDEVRPAHTRLI	NTYGPTEATVSCTTAYVTHTGDTTGNTTI	NRQANRLAHHLIGLGIGPDDRVAICAERGDEVLVGL	PNYPPERLAYMIADSTPSAVLTQRALQDRLPALAIPQVLLDEPRSGAEHNPQVPGLTARH	VMIEHRGLVNYSLDAARLFGLTTLDTVLQQNTLN	VEEIFPAWLAGATLAPSRHVFGTEAARDPAITPTFLHLTAAHWHTLAAEWHHTPQQAQEHLRHVRLINVTGDALSAQKLKLWDEVRPAHTRLI	ATVSCTTAYVTHTGDTTGNTTIGKPMANTRIYLLDSQQQPVPFGVA	NLDLISAERFLADPFNDAPGARM	ARYLADGSIEYL
100	BGC0000447#c1#44558-65716#+#no_locus_tag#TaaE#CCJ67640.1#5913#6321#0	Pseudomonas costantinii	Proteobacteria	Pseudomonas	Pseudomonas costantinii	K	SYGELNAQANQLAHHLIALGVQPDDRVAIALERGVQMIVAVLASLKAGAAYVPLDPAYPPQRLAFMLADSAPRVLLSEYAVLPLLGALPQALQVVTLNSALQPWRELGEHNPLAAELGLGSEHLAYVLYTSGSTGTPKGVMIEHAGLCNEIRAIRGLTGLTAGDRTLQFATINFDASIEEIFGALTCGATLVVRSAAWLTDAAQFWALAAQARLSVISLPTRFWQGLADDHASAIPASVRVIVVGGEELSPEAVQRWFLRSGHTPRLLNTYGPTEATIIATANEVFAANPHPRAIGRPIANTRVYVLDAHGHPTGLGVAGEIHIAGAGIARGYLNQPQLSSERFLADPFSDVPGRLYKTGDLGRWLPDGTLEYLGRNDDQVKIRGFRIELGEVESALLA…	D	A	E	S	V	G	T	I	I	2	50	44	27	24	27	384	36	68	34	91	44	22	12	LAYVLYTSGSTGTPKGVMIEHAGLCNEIRAIRGLTGLTAGDRTLQFATIN	FDASIEEIFGALTCGATLVVRSAAWLTDAAQFWALAAQARLSVI	SLPTRFWQGLADDHASAIPASVRVIVV	GGEELSPEAVQRWFLRSGHTPRLL	NTYGPTEATIIATANEVFAANPHPRAI	NAQANQLAHHLIALGVQPDDRVAIALERGVQMIVAV	PAYPPQRLAFMLADSAPRVLLSEYAVLPLLGALPQALQVVTLNSALQPWRELGEHNPLAAELGLGSEH	VMIEHAGLCNEIRAIRGLTGLTAGDRTLQFATIN	IEEIFGALTCGATLVVRSAAWLTDAAQFWALAAQARLSVISLPTRFWQGLADDHASAIPASVRVIVVGGEELSPEAVQRWFLRSGHTPRLL	ATIIATANEVFAANPHPRAIGRPIANTRVYVLDAHGHPTGLGVA	NQPQLSSERFLADPFSDVPGRL	GRWLPDGTLEYL
101	BGC0000424#c1#6093-33575#+#Hsero_2343#non-ribosomal_peptide_synthetase_protein#ADJ63842.1#2670#3077#0	Herbaspirillum seropedicae SmR1	Proteobacteria	Herbaspirillum	Herbaspirillum seropedicae	S	TYGQLNAAANALARRLQAAGVGPDTVVALLAERSAAMVTALLAVLKAGGAYLPLDPDYPAERLAWMLEDARPVCLLSHRGLHRRLALPDTLLLELEDQLPGSQRGDEPQYNPQHNPQPPLHGEHLAYVIYTSGSTGRPKGAGNSHRALYNRLRWMQQAYALQEGDAVLQKTPFGFDVSVWEFLWPLMTGARLVMAPPGAHRDPAELAALIREHGVSTLHFVPSMLQAFLASGQAAACTSLRQVICSGEALPAEARDQFFALLPQAALHNLYGPTEAAIDVTHWTCQHGDRGPVPIGQPISGLRAVVLDADLNVLPCGVAGELYLGGIGLARGYLGRPGLTAERFVASPFGQGERLYRTGDLVRWREDGQIDYLGRLDHQVKIRGLRIELGEIEAQLLAL…	D	V	W	H	I	S	L	I	D	2	50	44	27	23	27	383	36	69	34	90	44	21	12	LAYVIYTSGSTGRPKGAGNSHRALYNRLRWMQQAYALQEGDAVLQKTPFG	FDVSVWEFLWPLMTGARLVMAPPGAHRDPAELAALIREHGVSTL	HFVPSMLQAFLASGQAAACTSLRQVIC	SGEALPAEARDQFFALLPQAALH	NLYGPTEAAIDVTHWTCQHGDRGPVPI	NAAANALARRLQAAGVGPDTVVALLAERSAAMVTAL	PDYPAERLAWMLEDARPVCLLSHRGLHRRLALPDTLLLELEDQLPGSQRGDEPQYNPQHNPQPPLHGEH	AGNSHRALYNRLRWMQQAYALQEGDAVLQKTPFG	VWEFLWPLMTGARLVMAPPGAHRDPAELAALIREHGVSTLHFVPSMLQAFLASGQAAACTSLRQVICSGEALPAEARDQFFALLPQAALH	AAIDVTHWTCQHGDRGPVPIGQPISGLRAVVLDADLNVLPCGVA	GRPGLTAERFVASPFGQGERL	VRWREDGQIDYL
102	BGC0000424#c1#6093-33575#+#Hsero_2343#non-ribosomal_peptide_synthetase_protein#ADJ63842.1#5687#6100#0	Herbaspirillum seropedicae SmR1	Proteobacteria	Herbaspirillum	Herbaspirillum seropedicae	T	SYAQLNRAANRLAHRLLQQGVGLEDRIGLAAPRSLEMIVGLLAILKAGAAYVPLDPDYPADRLAYMVQACRRHPGVDGRARVSLPGPRKACAHWRSPRPWADDAAPAHNPGVVLHPDNLAYIIYTSGSTGRPKGAQLSHANVLRLLGQTAAWFDFGREDVWTLFHSYAFDFSVWEIFGALCYGGRLVVVPFAVSRSPEDFLALLVEQRVTVLNQTPSAFRQLLQLPALRQLPSEALALRTVIFGGEALEPEMLRPWITQFGDQRPALINMYGITETTVHVTYRRLLRADLDASRSPIGAAIPDLGLYVLDQQLNLAPAGVPGELYVSGAGLARGYLNRAALSAERFVANPFARAGEEGSRLYRTGDLVRWRHDGQMDYLGRIDQQVKIRGFRIELGEIE…	D	F	W	N	I	G	M	V	H	1	50	44	31	25	29	389	36	63	34	96	46	25	12	LAYIIYTSGSTGRPKGAQLSHANVLRLLGQTAAWFDFGREDVWTLFHSYA	FDFSVWEIFGALCYGGRLVVVPFAVSRSPEDFLALLVEQRVTVL	NQTPSAFRQLLQLPALRQLPSEALALRTVIF	GGEALEPEMLRPWITQFGDQRPALI	NMYGITETTVHVTYRRLLRADLDASRSPI	NRAANRLAHRLLQQGVGLEDRIGLAAPRSLEMIVGL	PDYPADRLAYMVQACRRHPGVDGRARVSLPGPRKACAHWRSPRPWADDAAPAHNPGVVLHPDN	AQLSHANVLRLLGQTAAWFDFGREDVWTLFHSYA	VWEIFGALCYGGRLVVVPFAVSRSPEDFLALLVEQRVTVLNQTPSAFRQLLQLPALRQLPSEALALRTVIFGGEALEPEMLRPWITQFGDQRPALI	TTVHVTYRRLLRADLDASRSPIGAAIPDLGLYVLDQQLNLAPAGVP	NRAALSAERFVANPFARAGEEGSRL	VRWRHDGQMDYL
103	BGC0000424#c1#6093-33575#+#Hsero_2343#non-ribosomal_peptide_synthetase_protein#ADJ63842.1#7224#7626#0	Herbaspirillum seropedicae SmR1	Proteobacteria	Herbaspirillum	Herbaspirillum seropedicae	S	YRSLNQQANRLAHRLLAEGAGPERIVGVAARRAPEMVVALLAVLKAGAAYLPLDPDLPPARLADMMADSGLSLLLTQTALRAELTAPAAVRVLELDAPGQPWAEGMPDHDPGIEVAPDGLAYVIYTSGSTGKPKGAGNRHVSLHNRLAWMQEAYPIGPGNTVLQKTPFGFDVSVWEFFWPLMTGARLALAAPDEHRDPALLAARIRRHAVDTLHFVPSMLQGFVAHPDSAQCHSLRQVICSGEALPAELQEQAFARLPQIALHNLYGPTEAAIDVTHWTCRPGERSVPIGRPISHTAAYVLDGGLNPLPHGIAGELYLGGIGLARGYLGRPGLSAERFVADPFAADGSRMYRTGDLVRRRADGEIEYLGRTDHQVKIRGLRIELGEIEAQLLAQPGVAA…	D	V	W	H	I	S	L	I	D	2	50	44	27	23	26	378	36	65	34	90	43	22	12	LAYVIYTSGSTGKPKGAGNRHVSLHNRLAWMQEAYPIGPGNTVLQKTPFG	FDVSVWEFFWPLMTGARLALAAPDEHRDPALLAARIRRHAVDTL	HFVPSMLQGFVAHPDSAQCHSLRQVIC	SGEALPAELQEQAFARLPQIALH	NLYGPTEAAIDVTHWTCRPGERSVPI	NQQANRLAHRLLAEGAGPERIVGVAARRAPEMVVAL	PDLPPARLADMMADSGLSLLLTQTALRAELTAPAAVRVLELDAPGQPWAEGMPDHDPGIEVAPDG	AGNRHVSLHNRLAWMQEAYPIGPGNTVLQKTPFG	VWEFFWPLMTGARLALAAPDEHRDPALLAARIRRHAVDTLHFVPSMLQGFVAHPDSAQCHSLRQVICSGEALPAELQEQAFARLPQIALH	AAIDVTHWTCRPGERSVPIGRPISHTAAYVLDGGLNPLPHGIA	GRPGLSAERFVADPFAADGSRM	VRRRADGEIEYL
104	BGC0000424#c1#6093-33575#+#Hsero_2343#non-ribosomal_peptide_synthetase_protein#ADJ63842.1#8288#8700#0	Herbaspirillum seropedicae SmR1	Proteobacteria	Herbaspirillum	Herbaspirillum seropedicae	S	SYGELNVRANRLAHHLMSLGVGAEQRVGVAVERSFDMVVGLLAVMKAGAAYVPLDLDYPPERLAYMVADSRIRVLLTHARARRLLAAQAQPGLRCLALDDADLAAQLAGLPAHDPVVAVAPQQMAYVIYTSGSTGQPKGVAVSHGPLVMHCQATAALYEMTPQWRELQFMSFSFDGAHERWITTLISGAALVLRGPEMWSIEQSWQALHQQRVSNAVFPPAYLGQLAQWGEQHGDAPPLELYVFGGEAMPRASFERVRRHLAPRLLINGYGPTETVVTPLIWKGTSAAGVDFDGPFVPIGKPVGRRNAYILDACLQPVAPGEAGELYIGGDGLARGYLERPAQSAERFVADPFGEPGARMYRTGDLARWLPDGNVEYLGRLDHQVKIRGFRIELGEIEA…	D	G	E	V	V	G	G	V	T	1	50	43	28	23	32	388	36	68	34	90	49	22	12	MAYVIYTSGSTGQPKGVAVSHGPLVMHCQATAALYEMTPQWRELQFMSFS	FDGAHERWITTLISGAALVLRGPEMWSIEQSWQALHQQRVSNA	VFPPAYLGQLAQWGEQHGDAPPLELYVF	GGEAMPRASFERVRRHLAPRLLI	NGYGPTETVVTPLIWKGTSAAGVDFDGPFVPI	NVRANRLAHHLMSLGVGAEQRVGVAVERSFDMVVGL	LDYPPERLAYMVADSRIRVLLTHARARRLLAAQAQPGLRCLALDDADLAAQLAGLPAHDPVVAVAPQQ	VAVSHGPLVMHCQATAALYEMTPQWRELQFMSFS	HERWITTLISGAALVLRGPEMWSIEQSWQALHQQRVSNAVFPPAYLGQLAQWGEQHGDAPPLELYVFGGEAMPRASFERVRRHLAPRLLI	TVVTPLIWKGTSAAGVDFDGPFVPIGKPVGRRNAYILDACLQPVAPGEA	ERPAQSAERFVADPFGEPGARM	ARWLPDGNVEYL
105	BGC0001152#c1#6944-30670#+#no_locus_tag#fusaricidin_synthetase#ABQ96384.2#486#888#0	Paenibacillus polymyxa	Firmicutes	Paenibacillus	Paenibacillus polymyxa	T	TYLALNEQANQLARYLRSEGVGADTLVGIMADRSLEMVIGMLAILKAGGAYVPIDPDYPEERIHYMLEDSGVSLLLTQSHLWESTTFDGKLVSLDEAATYTGDASNLESISGPSHLAYVIYTSGTTGKPKGTLIEHKNVVRLLFNDKNLFDFNSQDTWTLFHSFCFDFSVWEMYGALLYGGKLVIVPSLTAKSPAAFLELLKDNQVTILNQTPTYFYQVLQEELMHSSTELGLRKIIFGGEALSPSLLRNWRVKYPDVQLINMYGITETTVHVTYKEITEHEIEAGKSNIGRTIPTLSAYILDEQRRLQPVGVPGELYIAGDGLARGYLNRPDLTSEKFVEHPYRVGERLYRTGDLARWLPDGNIEYLGRIDHQVKIRGYRIELGEVEAQILKAPSVRE…	D	F	W	N	I	G	M	V	H	1	50	44	29	23	29	378	36	60	34	92	46	21	12	LAYVIYTSGTTGKPKGTLIEHKNVVRLLFNDKNLFDFNSQDTWTLFHSFC	FDFSVWEMYGALLYGGKLVIVPSLTAKSPAAFLELLKDNQVTIL	NQTPTYFYQVLQEELMHSSTELGLRKIIF	GGEALSPSLLRNWRVKYPDVQLI	NMYGITETTVHVTYKEITEHEIEAGKSNI	NEQANQLARYLRSEGVGADTLVGIMADRSLEMVIGM	PDYPEERIHYMLEDSGVSLLLTQSHLWESTTFDGKLVSLDEAATYTGDASNLESISGPSH	TLIEHKNVVRLLFNDKNLFDFNSQDTWTLFHSFC	VWEMYGALLYGGKLVIVPSLTAKSPAAFLELLKDNQVTILNQTPTYFYQVLQEELMHSSTELGLRKIIFGGEALSPSLLRNWRVKYPDVQLI	TTVHVTYKEITEHEIEAGKSNIGRTIPTLSAYILDEQRRLQPVGVP	NRPDLTSEKFVEHPYRVGERL	ARWLPDGNIEYL
106	BGC0001152#c1#6944-30670#+#no_locus_tag#fusaricidin_synthetase#ABQ96384.2#1526#1922#0	Paenibacillus polymyxa	Firmicutes	Paenibacillus	Paenibacillus polymyxa	V	TYLELEDKASRLAQTLRRLGTLREQPVAVMGGRSIEMVIGMLAVLQAGGAYVPIDPDYPEDRVRYMLNDSDAKLLLVQKGELISVDYGIPIVDLSSEEAYAAEPAQPETAQGSQGLAYVIYTSGTTGRPKGVMVEHRNVVRLVKETNYVELNESTRILQTGAVAFDASTFEIWGALLNGGQLYFVENDDILIADRLKAAITKYGITTMWLTSPLFNQLSLQDEYLFRGLKALLVGGDVLSLSHMNRVIEANPDLVPINCYGPTENTTFSTTYKIPGRAEGGVPIGRPIRNSTAYVVNGSLQLQPIGAWGELIVGGEGVARGYLNRPDLTAEKFVPSPVKDGEPCYRTGDLVRWLPDGNLEFKGRIDEQVKIRGYRIELPEIEAQLAKVESVIDAVV	D	A	F	W	L	G	C	T	F	2	49	44	26	23	27	372	36	60	33	89	44	21	12	LAYVIYTSGTTGRPKGVMVEHRNVVRLVKETNYVELNESTRILQTGAVA	FDASTFEIWGALLNGGQLYFVENDDILIADRLKAAITKYGITTM	WLTSPLFNQLSLQDEYLFRGLKALLV	GGDVLSLSHMNRVIEANPDLVPI	NCYGPTENTTFSTTYKIPGRAEGGVPI	EDKASRLAQTLRRLGTLREQPVAVMGGRSIEMVIGM	PDYPEDRVRYMLNDSDAKLLLVQKGELISVDYGIPIVDLSSEEAYAAEPAQPETAQGSQG	VMVEHRNVVRLVKETNYVELNESTRILQTGAVA	TFEIWGALLNGGQLYFVENDDILIADRLKAAITKYGITTMWLTSPLFNQLSLQDEYLFRGLKALLVGGDVLSLSHMNRVIEANPDLVPI	NTTFSTTYKIPGRAEGGVPIGRPIRNSTAYVVNGSLQLQPIGAW	NRPDLTAEKFVPSPVKDGEPC	VRWLPDGNLEFK
107	BGC0001152#c1#6944-30670#+#no_locus_tag#fusaricidin_synthetase#ABQ96384.2#3036#3428#0	Paenibacillus polymyxa	Firmicutes	Paenibacillus	Paenibacillus polymyxa	Y	TYAELNAKANGLARRLRTQGIKTGDLVGLIAERSLEMIVGIYGIMKAGGAYVPIDPEYPKERISYMLEDSGAKLILTQAHLLEHLGWTENVLLLDESSTYDADTSNLEDTAGPDDLAYVIYTSGTTGQPKGVLVEHRGLPNLSDVYGTHFEVTPQDRIVQFASLSFDASVSEILTALSHGGVLCIPSTQDILDHALFEQFMNDKGITVATLPPAYAIHLDPERLPTLRCLLTAGSAASVELIEEWRKHVRYSNGYGPTEDSVCTTIWSVPDSEEATDIVSIGRPIANHSVYILDDHFRLQPVGVAGELCISSIGLARGYHNRPELMDEKFVDNPFAPGERMYRTGDLVRWLPNGTIEYLGRIDHQVKIRGYRIELGEVEAQMLRVPSVQEVV	D	A	S	T	L	A	G	V	C	3	50	44	23	20	29	369	36	60	34	83	46	21	12	LAYVIYTSGTTGQPKGVLVEHRGLPNLSDVYGTHFEVTPQDRIVQFASLS	FDASVSEILTALSHGGVLCIPSTQDILDHALFEQFMNDKGITVA	TLPPAYAIHLDPERLPTLRCLLT	AGSAASVELIEEWRKHVRYS	NGYGPTEDSVCTTIWSVPDSEEATDIVSI	NAKANGLARRLRTQGIKTGDLVGLIAERSLEMIVGI	PEYPKERISYMLEDSGAKLILTQAHLLEHLGWTENVLLLDESSTYDADTSNLEDTAGPDD	VLVEHRGLPNLSDVYGTHFEVTPQDRIVQFASLS	VSEILTALSHGGVLCIPSTQDILDHALFEQFMNDKGITVATLPPAYAIHLDPERLPTLRCLLTAGSAASVELIEEWRKHVRYS	DSVCTTIWSVPDSEEATDIVSIGRPIANHSVYILDDHFRLQPVGVA	NRPELMDEKFVDNPFAPGERM	VRWLPNGTIEYL
108	BGC0001152#c1#6944-30670#+#no_locus_tag#fusaricidin_synthetase#ABQ96384.2#4067#4469#0	Paenibacillus polymyxa	Firmicutes	Paenibacillus	Paenibacillus polymyxa	T	SYSELNERANGLARTLRERGLQPDGLAGIMADRSLEMVVGILAILKAGGAYVPVDPEYPEDRIRFMLEDSGAKLLLTQAHLEQRVSFAGDIVSLDKTASYKEDVSNLQPAAGPEHLAYVIYTSGTTGKPKGTLIEHKNVVRLLFNDKNMFDFGPQDTWTLFHSFCFDFSVWEMYGALLNGGRLVIVPSLTAKSPDRFLQLLKDQKVTVLNQTPTYFYQLLQEELGHQAAELSLRMIIFGGEALAPALLKDWRTKYPQVQLINMYGITETTVHVTYKEITELEIEQGRSNIGTTIPTLRAYILDEQRRPQPIGIPGELYVAGVGLARGYLNRPELTEEKFVAHPFEAGERMYRSGDLARWLPDGSMEYLGRIDHQVKIRGYRIELGEVEAKLLHAPAVRE…	D	F	W	N	I	G	M	V	H	1	50	44	29	23	29	378	36	60	34	92	46	21	12	LAYVIYTSGTTGKPKGTLIEHKNVVRLLFNDKNMFDFGPQDTWTLFHSFC	FDFSVWEMYGALLNGGRLVIVPSLTAKSPDRFLQLLKDQKVTVL	NQTPTYFYQLLQEELGHQAAELSLRMIIF	GGEALAPALLKDWRTKYPQVQLI	NMYGITETTVHVTYKEITELEIEQGRSNI	NERANGLARTLRERGLQPDGLAGIMADRSLEMVVGI	PEYPEDRIRFMLEDSGAKLLLTQAHLEQRVSFAGDIVSLDKTASYKEDVSNLQPAAGPEH	TLIEHKNVVRLLFNDKNMFDFGPQDTWTLFHSFC	VWEMYGALLNGGRLVIVPSLTAKSPDRFLQLLKDQKVTVLNQTPTYFYQLLQEELGHQAAELSLRMIIFGGEALAPALLKDWRTKYPQVQLI	TTVHVTYKEITELEIEQGRSNIGTTIPTLRAYILDEQRRPQPIGIP	NRPELTEEKFVAHPFEAGERM	ARWLPDGSMEYL
109	BGC0001152#c1#6944-30670#+#no_locus_tag#fusaricidin_synthetase#ABQ96384.2#5583#5981#0	Paenibacillus polymyxa	Firmicutes	Paenibacillus	Paenibacillus polymyxa	N	TYRELNEQANRLASTLIDQGLQSEQVVGLLADRSVELLVAIMGVLKAGGAYVPIDPEYPQERIQYILKDSGAEILLTQSHLTELASFEGTVMELDSPHIYGTEVDNPNIPVGGNDLVYLIYTSGTTGNPKGTMINHKGIVNYIWWANKVYCAGKPTDFPLYSSISFDLTMTSMFTPLINGGIVRIYDGIDKAEVVQHILRENAVDILKLTPTHLSLIKDMTIPAESRIQQLIVGGENLTTHLSKTITDLFGGNIKIYNEYGPTETVVGCMIHLYNPAKDTRESVPIGLPADNIYIHILDEQLRLVPLGVEGEMYIAGDGVARGYLNRPELTADKFIRNPFASEGNMYRTGDLARRLPNGDIEYIGRIDHQVKIRGYRIELGEIEAKLLDIPLVEEALV	D	L	T	K	I	G	E	V	G	2	50	42	26	24	29	374	36	60	34	88	46	21	12	LVYLIYTSGTTGNPKGTMINHKGIVNYIWWANKVYCAGKPTDFPLYSSIS	FDLTMTSMFTPLINGGIVRIYDGIDKAEVVQHILRENAVDIL	KLTPTHLSLIKDMTIPAESRIQQLIV	GGENLTTHLSKTITDLFGGNIKIY	NEYGPTETVVGCMIHLYNPAKDTRESVPI	NEQANRLASTLIDQGLQSEQVVGLLADRSVELLVAI	PEYPQERIQYILKDSGAEILLTQSHLTELASFEGTVMELDSPHIYGTEVDNPNIPVGGND	TMINHKGIVNYIWWANKVYCAGKPTDFPLYSSIS	MTSMFTPLINGGIVRIYDGIDKAEVVQHILRENAVDILKLTPTHLSLIKDMTIPAESRIQQLIVGGENLTTHLSKTITDLFGGNIKIY	TVVGCMIHLYNPAKDTRESVPIGLPADNIYIHILDEQLRLVPLGVE	NRPELTADKFIRNPFASEGNM	ARRLPNGDIEYI
110	BGC0001152#c1#6944-30670#+#no_locus_tag#fusaricidin_synthetase#ABQ96384.2#7098#7500#0	Paenibacillus polymyxa	Firmicutes	Paenibacillus	Paenibacillus polymyxa	A	TYGELHQQANRLARTLRAQGVRPDQPVGIMVERSLEMIIGIHAILKAGGAYVPIDPEFPEDRIRHMLEDSGAKLLLTKNHLKDRFPFTGTILALDDPQMYHADSSNLEPIAGPEHLAYIIYTSGSTGKPKGVMIEHRSAVHTLSQLEAEYPMLAGDRFLLKTTFTFDFSVPELFCWFFGQGTLVILPQGVDKDPMALLEAVDTNRITHLNLVPSMLSVLVQYLKESGTQGFLTLKYLFACGETLPAKLVEEYYKVSPYAVLENIYGPTEAAVYATRYTTSLETAALTHVPIGKPYANVQVWMMDSASQVSPVGVPGELCIAGEGVARGYFNQPDLTAEKFIPHPYKPGARIYRTGDLARWLPDGNIEYLGRIDHQVKIRGYRIELGEVEAQILKVPSVQ…	D	F	P	N	F	C	I	V	Y	1	50	44	30	23	29	379	36	60	34	93	46	21	12	LAYIIYTSGSTGKPKGVMIEHRSAVHTLSQLEAEYPMLAGDRFLLKTTFT	FDFSVPELFCWFFGQGTLVILPQGVDKDPMALLEAVDTNRITHL	NLVPSMLSVLVQYLKESGTQGFLTLKYLFA	CGETLPAKLVEEYYKVSPYAVLE	NIYGPTEAAVYATRYTTSLETAALTHVPI	HQQANRLARTLRAQGVRPDQPVGIMVERSLEMIIGI	PEFPEDRIRHMLEDSGAKLLLTKNHLKDRFPFTGTILALDDPQMYHADSSNLEPIAGPEH	VMIEHRSAVHTLSQLEAEYPMLAGDRFLLKTTFT	VPELFCWFFGQGTLVILPQGVDKDPMALLEAVDTNRITHLNLVPSMLSVLVQYLKESGTQGFLTLKYLFACGETLPAKLVEEYYKVSPYAVLE	AAVYATRYTTSLETAALTHVPIGKPYANVQVWMMDSASQVSPVGVP	NQPDLTAEKFIPHPYKPGARI	ARWLPDGNIEYL
111	BGC0000425#c1#43822-64995#+#no_locus_tag#nonribosomal_peptide_synthetase#AFH75322.1#574#982#0	Pseudomonas sp. CMR12a	Proteobacteria	Pseudomonas	Pseudomonas sp	dhbu	SYGALNKRANQVAHRLLALGVRPDDRVAICVERGLEMIIGLLGILKAGAGYVPIDPAYPQERISYTLQDSAPVAVLVQQATHTRVAELSVPVITLDTGDCQDESTGNPQVAGLTPANLAYVIYTSGSTGLPKGVMIEHRNVARLFTATEAWFHFNDHDVWALFHSFAFDFSVWEIWGALMHGGQLLVVPQLTSRSPDECYALLCSAGVTILNQTPSAFRALIVAQGQSTLKHALRQVIFGGEALEPGILKPWYAHTANSGTQLVNMYGITETTVHVTYRALEAADAQLVGASPIGGGIPDLQLYVLDDRREPVPVGVVGELYVGGAGVARGYLNRPELNAERFIDDPFSGRPGARLYKTGDLGRRLADGSIDYLGRNDDQVKIRGFRIELGEIEARLAA…	D	F	W	N	I	G	M	V	H	1	50	44	28	25	30	384	36	62	34	93	47	23	12	LAYVIYTSGSTGLPKGVMIEHRNVARLFTATEAWFHFNDHDVWALFHSFA	FDFSVWEIWGALMHGGQLLVVPQLTSRSPDECYALLCSAGVTIL	NQTPSAFRALIVAQGQSTLKHALRQVIF	GGEALEPGILKPWYAHTANSGTQLV	NMYGITETTVHVTYRALEAADAQLVGASPI	NKRANQVAHRLLALGVRPDDRVAICVERGLEMIIGL	PAYPQERISYTLQDSAPVAVLVQQATHTRVAELSVPVITLDTGDCQDESTGNPQVAGLTPAN	VMIEHRNVARLFTATEAWFHFNDHDVWALFHSFA	VWEIWGALMHGGQLLVVPQLTSRSPDECYALLCSAGVTILNQTPSAFRALIVAQGQSTLKHALRQVIFGGEALEPGILKPWYAHTANSGTQLV	TTVHVTYRALEAADAQLVGASPIGGGIPDLQLYVLDDRREPVPVGVV	NRPELNAERFIDDPFSGRPGARL	GRRLADGSIDYL
112	BGC0000425#c1#43822-64995#+#no_locus_tag#nonribosomal_peptide_synthetase#AFH75322.1#1662#2070#0	Pseudomonas sp. CMR12a	Proteobacteria	Pseudomonas	Pseudomonas sp	T	SYAELNTRANRVAHRLLSLGVSPDERVAICVERGLEMIIGLLGILKAGAGYVPIDPAYPQERISYTLQDSAPVAVLVQAATQARIAELAVPVIDLDATDLQLQPMQNPQVPGLTSANLAYVIYTSGSTGLPKGVMIEHRNVARLFSATEGWFNFNDKDVWALFHSFAFDFSVWEIWGALIHGGQLLVVPQLTSRSPDECYALLCSAGVTILNQTPSAFRSLIAAQGQSALKHSLRQVIFGGEALEPGMLKPWYARTANAGTQLVNMYGITETTVHVTYRALEAADAQLVGASPIGGRIPDLQLYVLDSAREPVPVGVVGELYVGGAGVARGYLNRPELNAERFIADPFSGRADARLYKTGDLGRWLPDGSIDYLGRNDDQVKIRGFRIELGEIEAHLAA…	D	F	W	N	I	G	M	V	H	1	50	44	28	25	30	384	36	62	34	93	47	23	12	LAYVIYTSGSTGLPKGVMIEHRNVARLFSATEGWFNFNDKDVWALFHSFA	FDFSVWEIWGALIHGGQLLVVPQLTSRSPDECYALLCSAGVTIL	NQTPSAFRSLIAAQGQSALKHSLRQVIF	GGEALEPGMLKPWYARTANAGTQLV	NMYGITETTVHVTYRALEAADAQLVGASPI	NTRANRVAHRLLSLGVSPDERVAICVERGLEMIIGL	PAYPQERISYTLQDSAPVAVLVQAATQARIAELAVPVIDLDATDLQLQPMQNPQVPGLTSAN	VMIEHRNVARLFSATEGWFNFNDKDVWALFHSFA	VWEIWGALIHGGQLLVVPQLTSRSPDECYALLCSAGVTILNQTPSAFRSLIAAQGQSALKHSLRQVIFGGEALEPGMLKPWYARTANAGTQLV	TTVHVTYRALEAADAQLVGASPIGGRIPDLQLYVLDSAREPVPVGVV	NRPELNAERFIADPFSGRADARL	GRWLPDGSIDYL
113	BGC0000425#c1#43822-64995#+#no_locus_tag#nonribosomal_peptide_synthetase#AFH75322.1#2749#3147#0	Pseudomonas sp. CMR12a	Proteobacteria	Pseudomonas	Pseudomonas sp	I	SYAQLNRRANRLAHHLISLGVQAGDSVAILLERSVDLLASQLAISKAAAVYVPLDVNAPADRQTFMRQDSGARWLLTTSAHQAPEGGERLDLDSLDLSDAPVHDPAIEQSAESVAYIMYTSGSTGVPKGVLVPHRGITRLVINGGYADFNTHDRIAFASNPAFDASTMDVWGALLNGGQVVVIDHDTLLDPLRFGAVLSESAVTILFTTTALFNQYVQLIPDALKGLRMLLCGGERADPAAFRSLLEHAPKLRLVHCYGPTESTTYATTFEVRALADDAESVPIGGPISNTRIYLLDQRQQPVPLGVVGEIYIGGKGVAKGYLNRPELTAEKFILDPFSHEPGALMYRTGDLGRWLAKGELDCLGRNDDQVKIRGFRIELGEIENRLGEHPQINEVVV	D	A	M	F	L	G	C	T	Y	2	49	44	26	23	29	374	36	58	33	89	46	23	12	VAYIMYTSGSTGVPKGVLVPHRGITRLVINGGYADFNTHDRIAFASNPA	FDASTMDVWGALLNGGQVVVIDHDTLLDPLRFGAVLSESAVTIL	FTTTALFNQYVQLIPDALKGLRMLLC	GGERADPAAFRSLLEHAPKLRLV	HCYGPTESTTYATTFEVRALADDAESVPI	NRRANRLAHHLISLGVQAGDSVAILLERSVDLLASQ	VNAPADRQTFMRQDSGARWLLTTSAHQAPEGGERLDLDSLDLSDAPVHDPAIEQSAES	VLVPHRGITRLVINGGYADFNTHDRIAFASNPA	TMDVWGALLNGGQVVVIDHDTLLDPLRFGAVLSESAVTILFTTTALFNQYVQLIPDALKGLRMLLCGGERADPAAFRSLLEHAPKLRLV	STTYATTFEVRALADDAESVPIGGPISNTRIYLLDQRQQPVPLGVV	NRPELTAEKFILDPFSHEPGALM	GRWLAKGELDCL
114	BGC0000425#c1#43822-64995#+#no_locus_tag#nonribosomal_peptide_synthetase#AFH75322.1#3798#4198#0	Pseudomonas sp. CMR12a	Proteobacteria	Pseudomonas	Pseudomonas sp	F	TYRELNERANRLAHHLRELGVQPDARVAICVERSAELIVGLLAILKAGGAYVPIDPNYPLERIHYMLHDSAPAALLVHSATAQLAGEPGLPVVDLDRDDAYTPNLHNPQVAELTATHLTYVIYTSGSTGQPKGVMVEHQGVVNMLGWYLDDVGLNASDAVLLLTSHSFDLTQKNIFASLAVGATLHLADSPFDPSSIVRQISDQAITHINLAPSAFYALIDADQQSALSQLRRVVLGGEPIKLSQLEKLQVPRPQFINSYGPTECSDVVAWHAVDADLDSYGATDIPLGRPLRNLTLYVLDAYGQLVPTGSVGELYIGGAGVARGYLNREALTAERFLDDPFTPGGRMYRTGDLARYRADGTLDYLGRNDDQVKIRGLRIELGEIEALLAAHPEVTEAAV	D	L	K	N	V	G	S	D	V	1	50	42	27	21	31	376	36	62	34	86	48	21	12	LTYVIYTSGSTGQPKGVMVEHQGVVNMLGWYLDDVGLNASDAVLLLTSHS	FDLTQKNIFASLAVGATLHLADSPFDPSSIVRQISDQAITHI	NLAPSAFYALIDADQQSALSQLRRVVL	GGEPIKLSQLEKLQVPRPQFI	NSYGPTECSDVVAWHAVDADLDSYGATDIPL	NERANRLAHHLRELGVQPDARVAICVERSAELIVGL	PNYPLERIHYMLHDSAPAALLVHSATAQLAGEPGLPVVDLDRDDAYTPNLHNPQVAELTATH	VMVEHQGVVNMLGWYLDDVGLNASDAVLLLTSHS	QKNIFASLAVGATLHLADSPFDPSSIVRQISDQAITHINLAPSAFYALIDADQQSALSQLRRVVLGGEPIKLSQLEKLQVPRPQFI	CSDVVAWHAVDADLDSYGATDIPLGRPLRNLTLYVLDAYGQLVPTGSV	NREALTAERFLDDPFTPGGRM	ARYRADGTLDYL
115	BGC0000425#c1#43822-64995#+#no_locus_tag#nonribosomal_peptide_synthetase#AFH75322.1#4840#5245#0	Pseudomonas sp. CMR12a	Proteobacteria	Pseudomonas	Pseudomonas sp	dab	SYAELNRRANRLAHHLIGLGIGPDERVAICAERGDEVLVGLLGVLKAGAAYVPLDPNYPPERLAYMIADSTPSAVLTQRPLQDRLPALAIPSVLLDEPVEGADHNPVVPGLNARHLAYVIYTSGSTGNPKGVMIEHRGLVNYSLDAARLFGLTPQDTVLQQNTLNFDLSVEEIFPALLAGATLAPSRHVFGTEAARDPAITPTFLHLTAAHWHTLAAEWHHDPQQAQAHLRDVRLINVTGDALSAQKLKLWDEARPAHVRLINTYGPTEATVSCTTAYVSYTGDINGNTTIGKPMANTRIYLLDSRQQPVPLGVAGEIFIGGDGVARGYLNLEQISTERFIADPFSPVPGARMYKTGDLARYLADGSIEYLGRNDFQVKVRGFRIELGEIESSLGNCAG…	D	L	E	H	N	T	T	V	S	1	50	40	33	24	29	381	36	60	34	93	46	23	12	LAYVIYTSGSTGNPKGVMIEHRGLVNYSLDAARLFGLTPQDTVLQQNTLN	FDLSVEEIFPALLAGATLAPSRHVFGTEAARDPAITPTFL	HLTAAHWHTLAAEWHHDPQQAQAHLRDVRLINV	TGDALSAQKLKLWDEARPAHVRLI	NTYGPTEATVSCTTAYVSYTGDINGNTTI	NRRANRLAHHLIGLGIGPDERVAICAERGDEVLVGL	PNYPPERLAYMIADSTPSAVLTQRPLQDRLPALAIPSVLLDEPVEGADHNPVVPGLNARH	VMIEHRGLVNYSLDAARLFGLTPQDTVLQQNTLN	VEEIFPALLAGATLAPSRHVFGTEAARDPAITPTFLHLTAAHWHTLAAEWHHDPQQAQAHLRDVRLINVTGDALSAQKLKLWDEARPAHVRLI	ATVSCTTAYVSYTGDINGNTTIGKPMANTRIYLLDSRQQPVPLGVA	NLEQISTERFIADPFSPVPGARM	ARYLADGSIEYL
116	BGC0000425#c1#43822-64995#+#no_locus_tag#nonribosomal_peptide_synthetase#AFH75322.1#5918#6326#0	Pseudomonas sp. CMR12a	Proteobacteria	Pseudomonas	Pseudomonas sp	L	SYAELNAQANQLAHHLITLGVQPDDRVAIALERGMQMVVALLATLKSGAAYVPLDPAYPPQRLAFMLGDSAPRVLLSEYAVLPLLGTLPQAMQVVTLNSALQPWRELGTHNPQPAQLGLVSEHLAYVLYTSGSTGTPKGVMIEHAGLCNEIQAIRGLTGLGAGDRALQFATINFDASIEEIFGALTCGATLVLRSADWLTDAAHFWSLAAQARLSVISLPTRFWQGLADDHSTVIPASVRVIVVGGEELSPEAVQHWFLRSGHTPRLLNTYGPTEATIIATANEVFAANPHPRAIGRPIANTRVYVLDTHGHPTGLGVAGEIHLAGIGIARGYLNQPQLSSERFLADPFSDSPGRLYKTGDLGRWLPDGTLEYLGRNDDQVKIRGFRIELGEVESALLA…	D	A	E	S	V	G	T	I	I	2	50	44	27	24	27	384	36	68	34	91	44	22	12	LAYVLYTSGSTGTPKGVMIEHAGLCNEIQAIRGLTGLGAGDRALQFATIN	FDASIEEIFGALTCGATLVLRSADWLTDAAHFWSLAAQARLSVI	SLPTRFWQGLADDHSTVIPASVRVIVV	GGEELSPEAVQHWFLRSGHTPRLL	NTYGPTEATIIATANEVFAANPHPRAI	NAQANQLAHHLITLGVQPDDRVAIALERGMQMVVAL	PAYPPQRLAFMLGDSAPRVLLSEYAVLPLLGTLPQAMQVVTLNSALQPWRELGTHNPQPAQLGLVSEH	VMIEHAGLCNEIQAIRGLTGLGAGDRALQFATIN	IEEIFGALTCGATLVLRSADWLTDAAHFWSLAAQARLSVISLPTRFWQGLADDHSTVIPASVRVIVVGGEELSPEAVQHWFLRSGHTPRLL	ATIIATANEVFAANPHPRAIGRPIANTRVYVLDTHGHPTGLGVA	NQPQLSSERFLADPFSDSPGRL	GRWLPDGTLEYL
117	BGC0000367#c1#17554-40791#+#BBR47_28930#putative_linear_pentadecapeptide_gramicidin_synthetase_LgrB#BAH43870.1#493#893#0	Brevibacillus brevis NBRC 100599	Firmicutes	Brevibacillus	Brevibacillus brevis	A	TYRELNEKANQLATFLRAKGVGPESIVSLLTERSAEMIIAILAIFKAGGAYLPIDPAHPKDRIEYILQDSGSVLLLTKKRFLETIDFADRIFDLEAGELYQGAPGNLANVAKASNLAYVIYTSGSTGKPKGVMIEHASLLNQIFALQEQYPLQEKDAYLLKTTYTFDVSVAEIFGWILGNGRLVILEPGAEKEPYKIWESIVNYDVTHVNFVPSMLILFVEYLEGRKEANRLRYIMAAGEAMPNDLASRVYQVLPEVKVENIYGPTEATIYASCYSLTADLIENPVPIGKPLANYQMHIVNQHGQLQPIGVPGELCIAGAGLARGYLNNEEMTNEKFVPHPFEAGKRMYRTGDLARYRKDGNIEYLGRIDHQVKIRGFRIELNEIRSRLIEEESIRDAVV	D	V	A	N	M	A	I	I	Y	2	50	44	28	23	28	376	36	60	34	91	45	21	12	LAYVIYTSGSTGKPKGVMIEHASLLNQIFALQEQYPLQEKDAYLLKTTYT	FDVSVAEIFGWILGNGRLVILEPGAEKEPYKIWESIVNYDVTHV	NFVPSMLILFVEYLEGRKEANRLRYIMA	AGEAMPNDLASRVYQVLPEVKVE	NIYGPTEATIYASCYSLTADLIENPVPI	NEKANQLATFLRAKGVGPESIVSLLTERSAEMIIAI	PAHPKDRIEYILQDSGSVLLLTKKRFLETIDFADRIFDLEAGELYQGAPGNLANVAKASN	VMIEHASLLNQIFALQEQYPLQEKDAYLLKTTYT	VAEIFGWILGNGRLVILEPGAEKEPYKIWESIVNYDVTHVNFVPSMLILFVEYLEGRKEANRLRYIMAAGEAMPNDLASRVYQVLPEVKVE	ATIYASCYSLTADLIENPVPIGKPLANYQMHIVNQHGQLQPIGVP	NNEEMTNEKFVPHPFEAGKRM	ARYRKDGNIEYL
118	BGC0000367#c1#17554-40791#+#BBR47_28930#putative_linear_pentadecapeptide_gramicidin_synthetase_LgrB#BAH43870.1#1554#1953#0	Brevibacillus brevis NBRC 100599	Firmicutes	Brevibacillus	Brevibacillus brevis	L	TYAELDAKANQLAHFLLKQGIGSEDLVGICVERSIEMLIGQLAILKAGAAYVPMDPAYPQERLAFMIKNAQMSLVLTQERLVSALPVGAATFLCLDRDWDGMATMSSDAPAVTTKAEQLAYVIYTSGSTGTPKGVEIEHRSLLNLIHWHQRAYNVNAADRASQIAGTAFDASVWEIWPYLTAGATICLPQEEIRLVPEKLRDWIVESGITISFLPTPLAESLLTVNWPAGSALRYMLTGGDTLHQYPSADLPFTLVNQYGPTENTVVATAGIVPVQGEREAAPSIGRPIDNVSVYVLDASRKPVPVGVVGELYIAGKSLARGYLNRPDLTEASFVPNPFSTDEGARMYRTGDLVRYLADGSLEFIGRADDQVSIRGFRVELGEIESALYAHAAVSEAVV	D	A	W	F	L	G	Q	V	V	3	50	44	26	18	29	375	36	63	34	84	46	23	12	LAYVIYTSGSTGTPKGVEIEHRSLLNLIHWHQRAYNVNAADRASQIAGTA	FDASVWEIWPYLTAGATICLPQEEIRLVPEKLRDWIVESGITIS	FLPTPLAESLLTVNWPAGSALRYMLT	GGDTLHQYPSADLPFTLV	NQYGPTENTVVATAGIVPVQGEREAAPSI	DAKANQLAHFLLKQGIGSEDLVGICVERSIEMLIGQ	PAYPQERLAFMIKNAQMSLVLTQERLVSALPVGAATFLCLDRDWDGMATMSSDAPAVTTKAEQ	VEIEHRSLLNLIHWHQRAYNVNAADRASQIAGTA	VWEIWPYLTAGATICLPQEEIRLVPEKLRDWIVESGITISFLPTPLAESLLTVNWPAGSALRYMLTGGDTLHQYPSADLPFTLV	NTVVATAGIVPVQGEREAAPSIGRPIDNVSVYVLDASRKPVPVGVV	NRPDLTEASFVPNPFSTDEGARM	VRYLADGSLEFI
119	BGC0000367#c1#17554-40791#+#BBR47_28930#putative_linear_pentadecapeptide_gramicidin_synthetase_LgrB#BAH43870.1#3073#3469#0	Brevibacillus brevis NBRC 100599	Firmicutes	Brevibacillus	Brevibacillus brevis	A	TYAELNRRANQLAHYLRAQGIGPEVLVAVLMERTTEMIVAMMGILKAGGAYVPIDPAYPQERIGYTLEDSQAAILLTQGSLLSMLPEHTAQVICLDRDWEAIAEQSEENLLNLVEPTNLSYVIYTSGSTGLPKGVAIQHSSVIAFIAWAKTVFSAEEMSGVLASTSICFDLSVYEIFVTLAYGGKVILADNALHIPTLPAVNEVTLINTVPSAAKELVRMNAIPSTVRVVNLAGEPLPNTLAQSLYAMGHVEKVFNLYGPSEDTTYSTYVQVTKGATSEPTIGRPLSNTQAYILDANLQPVPLGLPGELYLGGDGLARGYLNRPELTAERFLSNPFHADSHARMYGTGDLVRYLPDGQIEYLGRIDHQVKIRGYRIELGELEAVLRTHPAVKEAVV	D	L	Y	N	N	A	L	T	Y	5	50	39	25	23	27	372	36	63	34	83	44	23	12	LSYVIYTSGSTGLPKGVAIQHSSVIAFIAWAKTVFSAEEMSGVLASTSIC	FDLSVYEIFVTLAYGGKVILADNALHIPTLPAVNEVTLI	NTVPSAAKELVRMNAIPSTVRVVNL	AGEPLPNTLAQSLYAMGHVEKVF	NLYGPSEDTTYSTYVQVTKGATSEPTI	NRRANQLAHYLRAQGIGPEVLVAVLMERTTEMIVAM	PAYPQERIGYTLEDSQAAILLTQGSLLSMLPEHTAQVICLDRDWEAIAEQSEENLLNLVEPTN	VAIQHSSVIAFIAWAKTVFSAEEMSGVLASTSIC	VYEIFVTLAYGGKVILADNALHIPTLPAVNEVTLINTVPSAAKELVRMNAIPSTVRVVNLAGEPLPNTLAQSLYAMGHVEKVF	DTTYSTYVQVTKGATSEPTIGRPLSNTQAYILDANLQPVPLGLP	NRPELTAERFLSNPFHADSHARM	VRYLPDGQIEYL
120	BGC0000367#c1#17554-40791#+#BBR47_28930#putative_linear_pentadecapeptide_gramicidin_synthetase_LgrB#BAH43870.1#4128#4529#0	Brevibacillus brevis NBRC 100599	Firmicutes	Brevibacillus	Brevibacillus brevis	V	TYSQLETRANQVANYLQKQGIRPGSLVGICVKRSLEMLIGVLGILKAGGAYVPLDSDYPKERLAYMMDDARVTVLLTQEQLLPSLPSGEHSVVCLDRDWTMIADESEQAPDIDTTAESLAYVIYTSGSTGLPKGTLVIHRGIVRLVKETDYVTITEQDVFLQASTVSFDAATFEIWGSLLNGAKLVLMPPDLPSLEELGQAIQVHKVTTLWLTAGLFTLMVDHHKEYLAGVRQLLVGGDVVSVPHVRKALELEGLTIINGYGPTENTTFTCCYPVTELPETIGSFPIGRPIKNTTVYVLDSNMQPVPIGVTGELYIGGDGLAQGYLNRPDLTEERFVPNPFSTDSQARLYRTGDLVRYLPDGVIEFIGRIDNQVKIRGFRIELSEVEAVLAKHPALAAS…	D	A	F	W	L	G	G	T	F	2	49	43	26	22	29	377	36	63	33	87	46	23	12	LAYVIYTSGSTGLPKGTLVIHRGIVRLVKETDYVTITEQDVFLQASTVS	FDAATFEIWGSLLNGAKLVLMPPDLPSLEELGQAIQVHKVTTL	WLTAGLFTLMVDHHKEYLAGVRQLLV	GGDVVSVPHVRKALELEGLTII	NGYGPTENTTFTCCYPVTELPETIGSFPI	ETRANQVANYLQKQGIRPGSLVGICVKRSLEMLIGV	SDYPKERLAYMMDDARVTVLLTQEQLLPSLPSGEHSVVCLDRDWTMIADESEQAPDIDTTAES	TLVIHRGIVRLVKETDYVTITEQDVFLQASTVS	TFEIWGSLLNGAKLVLMPPDLPSLEELGQAIQVHKVTTLWLTAGLFTLMVDHHKEYLAGVRQLLVGGDVVSVPHVRKALELEGLTII	NTTFTCCYPVTELPETIGSFPIGRPIKNTTVYVLDSNMQPVPIGVT	NRPDLTEERFVPNPFSTDSQARL	VRYLPDGVIEFI
121	BGC0000367#c1#17554-40791#+#BBR47_28930#putative_linear_pentadecapeptide_gramicidin_synthetase_LgrB#BAH43870.1#5653#6049#0	Brevibacillus brevis NBRC 100599	Firmicutes	Brevibacillus	Brevibacillus brevis	A	TYAELNCRANQLAHYLRSQGIGPEVLVAVLMERTTEMIVAMMGILKAGGAYVPIDPAYPQERIGYTLEDSQAAILLTQGSLLSMLPEHTAQVICLDRDWEVIAEQSEENLLNLVEPTNLSYVIYTSGSTGLPKGVAIQHSSVIAFIAWAKTVFSAEEMSGVLASTSICFDLSVYEIFVTLAYGGKVILADNALHIPTLPAVNEVTLINTVPSAAKELVRMNAIPSTVRVVNLAGEPLPNTLAQSLYAMGHVEKVFNLYGPSEDTTYSTYVQVTKGATSEPTIGRPLSNTQAYILDANLQPVPLGLPGELYLGGDGLARGYLNRPELTAERFLSNPFHADSHARMYGTGDLVRYLPDGQIEYLGRIDHQVKIRGYRIELGELEAVLRTHPAVKEAVV	D	L	Y	N	N	A	L	T	Y	5	50	39	25	23	27	372	36	63	34	83	44	23	12	LSYVIYTSGSTGLPKGVAIQHSSVIAFIAWAKTVFSAEEMSGVLASTSIC	FDLSVYEIFVTLAYGGKVILADNALHIPTLPAVNEVTLI	NTVPSAAKELVRMNAIPSTVRVVNL	AGEPLPNTLAQSLYAMGHVEKVF	NLYGPSEDTTYSTYVQVTKGATSEPTI	NCRANQLAHYLRSQGIGPEVLVAVLMERTTEMIVAM	PAYPQERIGYTLEDSQAAILLTQGSLLSMLPEHTAQVICLDRDWEVIAEQSEENLLNLVEPTN	VAIQHSSVIAFIAWAKTVFSAEEMSGVLASTSIC	VYEIFVTLAYGGKVILADNALHIPTLPAVNEVTLINTVPSAAKELVRMNAIPSTVRVVNLAGEPLPNTLAQSLYAMGHVEKVF	DTTYSTYVQVTKGATSEPTIGRPLSNTQAYILDANLQPVPLGLP	NRPELTAERFLSNPFHADSHARM	VRYLPDGQIEYL
122	BGC0000367#c1#17554-40791#+#BBR47_28930#putative_linear_pentadecapeptide_gramicidin_synthetase_LgrB#BAH43870.1#6708#7109#0	Brevibacillus brevis NBRC 100599	Firmicutes	Brevibacillus	Brevibacillus brevis	V	TYSQLEKRANQVANYLQKQGVRPGSLVGICVKRSLEMLIGVLGILKAGGAYVPLDSDYPKERLAYMMDDAHVTVLLTQEQLLPSLPSGEHTVICLDCDWVMIAEESEQAPDIDTTAESLAYVIYTSGSTGLPKGTLVIHRGIVRLVKETDYVTITEQDVFLQASTVSFDAATFEIWGSLLNGAKLVLMPPDLPSLEELGQAIQTHKVTTLWLTAGLFTLMVDHHKESLTGVRQLLVGGDVVSVPHVRKALELEGLTIINGYGPTENTTFTCCYPVTELPETISSFPIGRPIKNTTVYVLDSKMQPVPIGVTGELYIGGDGLAYGYLNRPDLTEERFVPNLFSTDPQARLYRTGDLVRYLPDGLIEFIGRIDNQVKVRGFRIELSEVESVLAKHPALAAS…	D	A	F	W	L	G	G	T	F	2	49	43	26	22	29	377	36	63	33	87	46	23	12	LAYVIYTSGSTGLPKGTLVIHRGIVRLVKETDYVTITEQDVFLQASTVS	FDAATFEIWGSLLNGAKLVLMPPDLPSLEELGQAIQTHKVTTL	WLTAGLFTLMVDHHKESLTGVRQLLV	GGDVVSVPHVRKALELEGLTII	NGYGPTENTTFTCCYPVTELPETISSFPI	EKRANQVANYLQKQGVRPGSLVGICVKRSLEMLIGV	SDYPKERLAYMMDDAHVTVLLTQEQLLPSLPSGEHTVICLDCDWVMIAEESEQAPDIDTTAES	TLVIHRGIVRLVKETDYVTITEQDVFLQASTVS	TFEIWGSLLNGAKLVLMPPDLPSLEELGQAIQTHKVTTLWLTAGLFTLMVDHHKESLTGVRQLLVGGDVVSVPHVRKALELEGLTII	NTTFTCCYPVTELPETISSFPIGRPIKNTTVYVLDSKMQPVPIGVT	NRPDLTEERFVPNLFSTDPQARL	VRYLPDGLIEFI
123	BGC0001207#c1#7977-27245#+#no_locus_tag#Txo1#AJF34463.1#70#478#0	Eleftheria terrae	Proteobacteria	Eleftheria	Eleftheria terrae	F	SYRELDEKANRLAHYLRQLGVRPDGRVAVCVPRGIDMVVAVLATWKAGGAYVPLDPAYPPERLEHMVRDSRPAVLLTHDGLPEALGARLHAAAEPGLPLVNLSADGPSWERQSIQAPARGAVGLRPGHLAYVIYTSGSTGQPKGVMVEHAGVCNLARAQTGAFPVEAGSRVLQWASFSFDAWVFELVMALCHGASLHLTAPGTLLAGATLVRLLREREISHLTVTPSVLEGLDPDAALPALRTLVVAGEACSEALVARWAPGRLMVNAYGPTEATVWATYHPCRPEEQGAPPIGRAIANARLYVLDEHRAPVPAGTPGELYIGGAGVARGYLGRPDLTEERFVADPWGGGAPGARMYKTGDLARMREDGALEFLGRNDHQVKLRGFRIELGEIEARLRS…	D	A	F	T	V	A	A	V	W	3	50	44	24	20	27	384	36	73	34	84	44	24	12	LAYVIYTSGSTGQPKGVMVEHAGVCNLARAQTGAFPVEAGSRVLQWASFS	FDAWVFELVMALCHGASLHLTAPGTLLAGATLVRLLREREISHL	TVTPSVLEGLDPDAALPALRTLVV	AGEACSEALVARWAPGRLMV	NAYGPTEATVWATYHPCRPEEQGAPPI	DEKANRLAHYLRQLGVRPDGRVAVCVPRGIDMVVAV	PAYPPERLEHMVRDSRPAVLLTHDGLPEALGARLHAAAEPGLPLVNLSADGPSWERQSIQAPARGAVGLRPGH	VMVEHAGVCNLARAQTGAFPVEAGSRVLQWASFS	VFELVMALCHGASLHLTAPGTLLAGATLVRLLREREISHLTVTPSVLEGLDPDAALPALRTLVVAGEACSEALVARWAPGRLMV	ATVWATYHPCRPEEQGAPPIGRAIANARLYVLDEHRAPVPAGTP	GRPDLTEERFVADPWGGGAPGARM	ARMREDGALEFL
124	BGC0001207#c1#7977-27245#+#no_locus_tag#Txo1#AJF34463.1#1568#1968#0	Eleftheria terrae	Proteobacteria	Eleftheria	Eleftheria terrae	I	SYGELNAAANRLARHLVALGVTPGQAVALSLERSVALVVAELAVLKCGAFYVPLDGNAPLQRQAYVLQDCGAALVLTRSGREVPAAPGLQRLELDTLALQPLGGGNLELPQDSEAVAYVMYTSGSTGQPKGVVVPHRAIGRVAIDNGYAAFDASDRIAFASNPAFDASTMEVWGALLNGGCLVVVEAQQLLQASRLAELLQAQRVTTLFVTTALFNQFTQLIPQALAGLRYLLCGGERSDPGAFARLLAQGGPEHLIHCYGPTETTTYATTCEVRAVEAGLLSVPIGRPIANTTVYLLDGHGQPVPTGVVGEIHIGGAGVAQGYLGQPQLSRERFVADPYAATPGATMYRTGDLGRWRPDGQIEFVGRNDHQVKIRGFRIELGEIEAQLGRQPGVREAVV	D	A	M	F	L	G	C	T	Y	2	49	44	26	23	29	376	36	60	33	89	46	23	12	VAYVMYTSGSTGQPKGVVVPHRAIGRVAIDNGYAAFDASDRIAFASNPA	FDASTMEVWGALLNGGCLVVVEAQQLLQASRLAELLQAQRVTTL	FVTTALFNQFTQLIPQALAGLRYLLC	GGERSDPGAFARLLAQGGPEHLI	HCYGPTETTTYATTCEVRAVEAGLLSVPI	NAAANRLARHLVALGVTPGQAVALSLERSVALVVAE	GNAPLQRQAYVLQDCGAALVLTRSGREVPAAPGLQRLELDTLALQPLGGGNLELPQDSEA	VVVPHRAIGRVAIDNGYAAFDASDRIAFASNPA	TMEVWGALLNGGCLVVVEAQQLLQASRLAELLQAQRVTTLFVTTALFNQFTQLIPQALAGLRYLLCGGERSDPGAFARLLAQGGPEHLI	TTTYATTCEVRAVEAGLLSVPIGRPIANTTVYLLDGHGQPVPTGVV	GQPQLSRERFVADPYAATPGATM	GRWRPDGQIEFV
125	BGC0001207#c1#7977-27245#+#no_locus_tag#Txo1#AJF34463.1#2625#3032#0	Eleftheria terrae	Proteobacteria	Eleftheria	Eleftheria terrae	S	SYRELDRQANRLARQLKALGVGPDERVAVCTERCLEMVVALLAVLKAGGAYVPLDPGYPAERLEYMLADSAPKVLLRQSGQTLEPGAGVAVLALDGEASQPWQAQPAQRLSRDDSGVQPHHLAYVIYTSGSTGRPKGVMVEHAGVVNRLLWMQRAYGLQPQEAVLQKTPFGFDVSVWEFFWPLAVGARLVMARPQGQQDPAYLVETIVGQDIGTLHFVPSMLQAFVDSEGVQRCRGVRRIVCSGEALPGALARRLRQQLPQVELHNLYGPTEATVDVTAWACDAAELPDNIPIGRPVDNTTMYVLDAHGQPVPTGVAGEIHIGGVQVARGYLGRPELTRERFVPDPYAGRPGARLYKTGDLGRWLLDGTLEYLGRNDHQVKIRGLRIELGEIEAQLARQ…	D	V	W	H	V	S	L	V	D	2	50	44	27	23	28	383	36	66	34	90	45	23	12	LAYVIYTSGSTGRPKGVMVEHAGVVNRLLWMQRAYGLQPQEAVLQKTPFG	FDVSVWEFFWPLAVGARLVMARPQGQQDPAYLVETIVGQDIGTL	HFVPSMLQAFVDSEGVQRCRGVRRIVC	SGEALPGALARRLRQQLPQVELH	NLYGPTEATVDVTAWACDAAELPDNIPI	DRQANRLARQLKALGVGPDERVAVCTERCLEMVVAL	PGYPAERLEYMLADSAPKVLLRQSGQTLEPGAGVAVLALDGEASQPWQAQPAQRLSRDDSGVQPHH	VMVEHAGVVNRLLWMQRAYGLQPQEAVLQKTPFG	VWEFFWPLAVGARLVMARPQGQQDPAYLVETIVGQDIGTLHFVPSMLQAFVDSEGVQRCRGVRRIVCSGEALPGALARRLRQQLPQVELH	ATVDVTAWACDAAELPDNIPIGRPVDNTTMYVLDAHGQPVPTGVA	GRPELTRERFVPDPYAGRPGARL	GRWLLDGTLEYL
126	BGC0001207#c1#7977-27245#+#no_locus_tag#Txo1#AJF34463.1#3689#4093#0	Eleftheria terrae	Proteobacteria	Eleftheria	Eleftheria terrae	Q	SFDDLNRRANRLAHHLRSVGVGPEDRVALCLDRGPQMLVGLLAVLKAGAAYVPLDPSYPAQRLAFLLDDSAPVVLLTQAGLAHRLPAPAGLTVMCLDAEERPWERLPDDNPPATAAALGGERLAYVIYTSGSTGRPKGVMVEHRQVLNLWHGLEQAIYRHHPGCRRVSLNASLAFDASVQQWVQLLSGRTLVPVPEAVRRDSAALSDYLVAQRVDGFDCTPSQLALLQGATRGAGTRFPQVVLVGGEAIAPALWRRLAEDTGCASYNVYGPTECTVDTTCARIAPDAPRPHIGRALANARVHVLDARQRLLPVGAVGELHIAGAGVARGYWRQPELTRQRFVPDPYRPGQRLYRTGDLGRLLPDGRIEFLGRNDFQVKLRGFRIELGEIEVQVASEPGV…	D	A	Q	D	L	G	V	V	D	3	52	43	27	22	26	380	36	67	36	88	43	21	12	LAYVIYTSGSTGRPKGVMVEHRQVLNLWHGLEQAIYRHHPGCRRVSLNASLA	FDASVQQWVQLLSGRTLVPVPEAVRRDSAALSDYLVAQRVDGF	DCTPSQLALLQGATRGAGTRFPQVVLV	GGEAIAPALWRRLAEDTGCASY	NVYGPTECTVDTTCARIAPDAPRPHI	NRRANRLAHHLRSVGVGPEDRVALCLDRGPQMLVGL	PSYPAQRLAFLLDDSAPVVLLTQAGLAHRLPAPAGLTVMCLDAEERPWERLPDDNPPATAAALGGER	VMVEHRQVLNLWHGLEQAIYRHHPGCRRVSLNASLA	VQQWVQLLSGRTLVPVPEAVRRDSAALSDYLVAQRVDGFDCTPSQLALLQGATRGAGTRFPQVVLVGGEAIAPALWRRLAEDTGCASY	CTVDTTCARIAPDAPRPHIGRALANARVHVLDARQRLLPVGAV	RQPELTRQRFVPDPYRPGQRL	GRLLPDGRIEFL
127	BGC0001207#c1#7977-27245#+#no_locus_tag#Txo1#AJF34463.1#4767#5167#0	Eleftheria terrae	Proteobacteria	Eleftheria	Eleftheria terrae	I	SYGELNAAANRLARHLVALGVTPGQAVALSLERSVALVVAELAVLKCGAFYVPLDGNAPLQRQAYVLQDCRAALVLTRSGREVPAAPGLQRLELDTLALGQLGGGNLELPQDSEAVAYVMYTSGSTGQPKGVVVPHRAIGRVAIDNGYAAFDASDRIAFASNPAFDASTMEVWGALLNGGCLVVVEAQQLLQASRLAELLQAQRVTTLFVTTALFNQFTQLIPQALAGLRYLLCGGERSDPGAFARLLAQGGPEHLIHCYGPTETTTYATTCEVRAVEAGMLSVPIGRPIANTTVYLLDGHGQPVPTGVVGEIHIGGAGVAQGYLGQPQLSRERFVADPYAATPGATMYRTGDLGRWRPDGQIEFVGRNDHQVKIRGFRIELGEIEAQLGRQPGVREAVV	D	A	M	F	L	G	C	T	Y	2	49	44	26	23	29	376	36	60	33	89	46	23	12	VAYVMYTSGSTGQPKGVVVPHRAIGRVAIDNGYAAFDASDRIAFASNPA	FDASTMEVWGALLNGGCLVVVEAQQLLQASRLAELLQAQRVTTL	FVTTALFNQFTQLIPQALAGLRYLLC	GGERSDPGAFARLLAQGGPEHLI	HCYGPTETTTYATTCEVRAVEAGMLSVPI	NAAANRLARHLVALGVTPGQAVALSLERSVALVVAE	GNAPLQRQAYVLQDCRAALVLTRSGREVPAAPGLQRLELDTLALGQLGGGNLELPQDSEA	VVVPHRAIGRVAIDNGYAAFDASDRIAFASNPA	TMEVWGALLNGGCLVVVEAQQLLQASRLAELLQAQRVTTLFVTTALFNQFTQLIPQALAGLRYLLCGGERSDPGAFARLLAQGGPEHLI	TTTYATTCEVRAVEAGMLSVPIGRPIANTTVYLLDGHGQPVPTGVV	GQPQLSRERFVADPYAATPGATM	GRWRPDGQIEFV
128	BGC0001207#c1#7977-27245#+#no_locus_tag#Txo1#AJF34463.1#5849#6249#0	Eleftheria terrae	Proteobacteria	Eleftheria	Eleftheria terrae	I	SYGELNAAANRLARHLVALGVTPGQAVALSLERSVALVVAELAVLKCGAFYVPLDGNAPLQRQAYVLQDCGAALVLTRSGREVPAAPGLQRLELDTLALGQLGGGNLELPQDSEAVAYVMYTSGSTGQPKGVVVPHRAIGRVAIDNGYAAFDASDRIAFASNPAFDASTMEVWGALLNGGCLVVVEAQQLLQASRLAELLQAQRVTTLFVTTALFNQFTQLIPQALAGLRYLLCGGERSDPGAFARLLAQGGPEHLIHCYGPTETTTYATTCEVRAVEAGLLSVPIGRPIANTTVYLLDGHGQPVPTGVVGEIHIGGAGVAQGYLGQPQLSRERFVADPYAATPGATMYRTGDLGRWRPDGQIEFVGRNDHQVKIRGFRIELGEIEAQLGRQPGVREAVV	D	A	M	F	L	G	C	T	Y	2	49	44	26	23	29	376	36	60	33	89	46	23	12	VAYVMYTSGSTGQPKGVVVPHRAIGRVAIDNGYAAFDASDRIAFASNPA	FDASTMEVWGALLNGGCLVVVEAQQLLQASRLAELLQAQRVTTL	FVTTALFNQFTQLIPQALAGLRYLLC	GGERSDPGAFARLLAQGGPEHLI	HCYGPTETTTYATTCEVRAVEAGLLSVPI	NAAANRLARHLVALGVTPGQAVALSLERSVALVVAE	GNAPLQRQAYVLQDCGAALVLTRSGREVPAAPGLQRLELDTLALGQLGGGNLELPQDSEA	VVVPHRAIGRVAIDNGYAAFDASDRIAFASNPA	TMEVWGALLNGGCLVVVEAQQLLQASRLAELLQAQRVTTLFVTTALFNQFTQLIPQALAGLRYLLCGGERSDPGAFARLLAQGGPEHLI	TTTYATTCEVRAVEAGLLSVPIGRPIANTTVYLLDGHGQPVPTGVV	GQPQLSRERFVADPYAATPGATM	GRWRPDGQIEFV
129	BGC0000425#c1#24044-43444#+#no_locus_tag#nonribosomal_peptide_synthetase#AFH75321.1#589#982#0	Pseudomonas sp. CMR12a	Proteobacteria	Pseudomonas	Pseudomonas sp	L	SYAELNQQANHLAYRLIELGVQPDDRVAICARRSLETLVGLVAILKAGAAYVPVDPAHPPDRIGYLLEDSAPVVVLVQPGLTGRLPAMSVPVLELDRLLLAGPARANPQIAGLTPAHLAYVIYTSGSTGLPKGVMVEHQTLDNLVNWHCEAFNLNAGSHTSSVAGFGFDAMAWEVWPALCVGATLHLPPAAQGNEDIDALLTWWLAQPLDVSFLPTPVAEYAFSQNLQHPTLKTLLIGGDRLRQFTQAQRFTLVNNYGPTEATIVATSGVIEAGQPLHIGKPVANAQVYVLDAQLKPVPLGVAGELYVGGAGVARGYLNRAQMTAERFLKDPFSTDPQARMYRTGDLVRWLADGRLDYLGRNDDQVKIRGVRIELGEIETCLGGHPDVREAVV	D	A	W	F	L	G	N	I	V	3	50	45	25	17	25	369	36	62	34	83	42	23	12	LAYVIYTSGSTGLPKGVMVEHQTLDNLVNWHCEAFNLNAGSHTSSVAGFG	FDAMAWEVWPALCVGATLHLPPAAQGNEDIDALLTWWLAQPLDVS	FLPTPVAEYAFSQNLQHPTLKTLLI	GGDRLRQFTQAQRFTLV	NNYGPTEATIVATSGVIEAGQPLHI	NQQANHLAYRLIELGVQPDDRVAICARRSLETLVGL	PAHPPDRIGYLLEDSAPVVVLVQPGLTGRLPAMSVPVLELDRLLLAGPARANPQIAGLTPAH	VMVEHQTLDNLVNWHCEAFNLNAGSHTSSVAGFG	AWEVWPALCVGATLHLPPAAQGNEDIDALLTWWLAQPLDVSFLPTPVAEYAFSQNLQHPTLKTLLIGGDRLRQFTQAQRFTLV	ATIVATSGVIEAGQPLHIGKPVANAQVYVLDAQLKPVPLGVA	NRAQMTAERFLKDPFSTDPQARM	VRWLADGRLDYL
130	BGC0000425#c1#24044-43444#+#no_locus_tag#nonribosomal_peptide_synthetase#AFH75321.1#1654#2046#0	Pseudomonas sp. CMR12a	Proteobacteria	Pseudomonas	Pseudomonas sp	V	TYGELNNRANRLAHHLLGLGAAPGERVAILLERSLDLLVAQLAISKCAAVYVPLDVNAPADRQAFMIEDSGARWVLTTSATEVAGHRLDLDRLDLSAESEHNPSLEQSSETAAYIMYTSGSTGTPKGVLVPHRAITRLVINNGYAEFNPQDRVAFASNPAFDASTLDVWAPLLNGGAVVVVDQDTLLSRDAFATLLQEQSISVLWMTAGLFHQYAEGLLPVFPQLRYLIVGGDVLDPSVIARVLKDGAPQHLLNGYGPTEATTFSTTYEIQRADEGSIPIGKPVGNSRAYVLDARQQPVPVGVAGELYIGGQGVALGYLNRTDLTAHAFLVDPFNDGGLMYRTGDLVAWRADGTLQYLGRNDQQVKIRGFRIELGEIEARLGEHPQVKDVVV	D	A	L	W	I	G	G	T	F	2	49	44	26	23	27	368	36	56	33	89	44	21	12	AAYIMYTSGSTGTPKGVLVPHRAITRLVINNGYAEFNPQDRVAFASNPA	FDASTLDVWAPLLNGGAVVVVDQDTLLSRDAFATLLQEQSISVL	WMTAGLFHQYAEGLLPVFPQLRYLIV	GGDVLDPSVIARVLKDGAPQHLL	NGYGPTEATTFSTTYEIQRADEGSIPI	NNRANRLAHHLLGLGAAPGERVAILLERSLDLLVAQ	VNAPADRQAFMIEDSGARWVLTTSATEVAGHRLDLDRLDLSAESEHNPSLEQSSET	VLVPHRAITRLVINNGYAEFNPQDRVAFASNPA	TLDVWAPLLNGGAVVVVDQDTLLSRDAFATLLQEQSISVLWMTAGLFHQYAEGLLPVFPQLRYLIVGGDVLDPSVIARVLKDGAPQHLL	ATTFSTTYEIQRADEGSIPIGKPVGNSRAYVLDARQQPVPVGVA	NRTDLTAHAFLVDPFNDGGLM	VAWRADGTLQYL
131	BGC0000425#c1#24044-43444#+#no_locus_tag#nonribosomal_peptide_synthetase#AFH75321.1#2723#3115#0	Pseudomonas sp. CMR12a	Proteobacteria	Pseudomonas	Pseudomonas sp	V	TYGELNARANQLAHHLLELGAAPGERVAILLERSLDLLMAQLAISKCAAVYVPLDVNAPTDRQAFMIEDSGARWVLTTSTTEVAGHRLDLDSLDLSTESEHNPALEQSSETAAYIMYTSGSTGTPKGVLVPHRAITRLVINNGYAEFNPQDRVAFASNPAFDASTLDVWAPLLNGGAVVVVDQDTLLSREAFATLLQEQSVSVLWMTAGLFHQYAEGLLPVFPQLRYLIVGGDVLDPSVIARVLKDGAPQHLLNGYGPTEATTFSTTYEILRADEGSIPIGKPVGNSRAYVLDARQQPVPVGVAGELYIGGQGVALGYLNRTDLTAHAFLVDPFNDGGLMYRTGDLVAWRADGTLQYLGRNDQQVKIRGFRIELGEIEARLGEHPQVKDVVV	D	A	L	W	I	G	G	T	F	2	49	44	26	23	27	368	36	56	33	89	44	21	12	AAYIMYTSGSTGTPKGVLVPHRAITRLVINNGYAEFNPQDRVAFASNPA	FDASTLDVWAPLLNGGAVVVVDQDTLLSREAFATLLQEQSVSVL	WMTAGLFHQYAEGLLPVFPQLRYLIV	GGDVLDPSVIARVLKDGAPQHLL	NGYGPTEATTFSTTYEILRADEGSIPI	NARANQLAHHLLELGAAPGERVAILLERSLDLLMAQ	VNAPTDRQAFMIEDSGARWVLTTSTTEVAGHRLDLDSLDLSTESEHNPALEQSSET	VLVPHRAITRLVINNGYAEFNPQDRVAFASNPA	TLDVWAPLLNGGAVVVVDQDTLLSREAFATLLQEQSVSVLWMTAGLFHQYAEGLLPVFPQLRYLIVGGDVLDPSVIARVLKDGAPQHLL	ATTFSTTYEILRADEGSIPIGKPVGNSRAYVLDARQQPVPVGVA	NRTDLTAHAFLVDPFNDGGLM	VAWRADGTLQYL
132	BGC0000425#c1#24044-43444#+#no_locus_tag#nonribosomal_peptide_synthetase#AFH75321.1#3787#4184#0	Pseudomonas sp. CMR12a	Proteobacteria	Pseudomonas	Pseudomonas sp	Q	SYRDLNEQANRVAHYLRSLGAGANSCVAICMPRSLELIVGLLGILKSGAAYVPLDPEYPAQRLAFALQDSQPLAVLVQDASRGALGDTAMPLIDLADAALAGQPLDNPPALATAHDLAYVIFTSGSTGRPKGVMVEHGSLVNHISWQTHAFGFDATDRFLQRTSVAFDASVWEIWTPLAIGARLVLLPAEASRDVEHMARTLVEQGVSIAQFVPSLLRLLVQLPETGVRCRYLFSGGEALDPQLAMQARALTTHGIVNLYGPTEATIDSTSWTFNDPGPLDAVPIGKPIANARAYVLDAHLQLLPLGVAGELYIGGAGVARGYLGRDDLTAERFLADPFNPGGRLYKTGDLVRYLADGNIEYLGRNDDQIKLRGLRIELGEIEACLVAHAEVQEAVV	D	A	W	Q	F	G	L	I	D	3	50	44	25	22	28	373	36	61	34	87	45	21	12	LAYVIFTSGSTGRPKGVMVEHGSLVNHISWQTHAFGFDATDRFLQRTSVA	FDASVWEIWTPLAIGARLVLLPAEASRDVEHMARTLVEQGVSIA	QFVPSLLRLLVQLPETGVRCRYLFS	GGEALDPQLAMQARALTTHGIV	NLYGPTEATIDSTSWTFNDPGPLDAVPI	NEQANRVAHYLRSLGAGANSCVAICMPRSLELIVGL	PEYPAQRLAFALQDSQPLAVLVQDASRGALGDTAMPLIDLADAALAGQPLDNPPALATAHD	VMVEHGSLVNHISWQTHAFGFDATDRFLQRTSVA	VWEIWTPLAIGARLVLLPAEASRDVEHMARTLVEQGVSIAQFVPSLLRLLVQLPETGVRCRYLFSGGEALDPQLAMQARALTTHGIV	ATIDSTSWTFNDPGPLDAVPIGKPIANARAYVLDAHLQLLPLGVA	GRDDLTAERFLADPFNPGGRL	VRYLADGNIEYL
133	BGC0000425#c1#24044-43444#+#no_locus_tag#nonribosomal_peptide_synthetase#AFH75321.1#4840#5233#0	Pseudomonas sp. CMR12a	Proteobacteria	Pseudomonas	Pseudomonas sp	L	TYSELNRQANQLAHQLIELGVQPDDRVAICARRSLEMLVGLVAILKAGACYVPIDPAHPAERLSYLLEDSTPVAVLMQPALAQRLPTVTAPVLELDSRLWQGPSKGNPQVSGLTPAHLAYVIYTSGSTGLPKGVMVEHQTLENLVNWHCDTFELRHGSHTSSVAGFGFDAMAWEIWPALCVGATLHLPPAREGGEDIDALLKWWLAQPLDVSFLPTPVAEYAFSQNLQHPTLKTLLVGGDRLRQFHTPQRFKLVNNYGPTEATVVATSGVVEAGQALHIGRPVANTQVYLLDAHQQPVPVGVAGELYVAGAGVARGYLNRAQMTAERFLKDPFSHDPQARMYRTGDLARWLPDGTLDYLGRNDDQVKIRGVRIELGEIETRLGEHAQVREAVV	D	A	W	F	L	G	N	V	V	3	50	45	25	17	25	369	36	62	34	83	42	23	12	LAYVIYTSGSTGLPKGVMVEHQTLENLVNWHCDTFELRHGSHTSSVAGFG	FDAMAWEIWPALCVGATLHLPPAREGGEDIDALLKWWLAQPLDVS	FLPTPVAEYAFSQNLQHPTLKTLLV	GGDRLRQFHTPQRFKLV	NNYGPTEATVVATSGVVEAGQALHI	NRQANQLAHQLIELGVQPDDRVAICARRSLEMLVGL	PAHPAERLSYLLEDSTPVAVLMQPALAQRLPTVTAPVLELDSRLWQGPSKGNPQVSGLTPAH	VMVEHQTLENLVNWHCDTFELRHGSHTSSVAGFG	AWEIWPALCVGATLHLPPAREGGEDIDALLKWWLAQPLDVSFLPTPVAEYAFSQNLQHPTLKTLLVGGDRLRQFHTPQRFKLV	ATVVATSGVVEAGQALHIGRPVANTQVYLLDAHQQPVPVGVA	NRAQMTAERFLKDPFSHDPQARM	ARWLPDGTLDYL
134	BGC0000425#c1#24044-43444#+#no_locus_tag#nonribosomal_peptide_synthetase#AFH75321.1#5902#6296#0	Pseudomonas sp. CMR12a	Proteobacteria	Pseudomonas	Pseudomonas sp	V	SYAELNARANRLAHHLVSLGMPEGSSVAVLLERSIDLLVSQLALSKCALVYVPLDVNAPVERQAFMLSDSQATLLLSHAGLGKALQVQRLDLDQAHLGQLPDDQPAVVVSSEAAAYIMYTSGSTGTPKGVRVPHRAITRLVINNGYADFNQHDRVAFASNPAFDASTLEVWAPLLNGGAVVVIDQDTLLTQHAFAALLQQQDVSVVWMTAGLFHQYAEGLLEAFARLRYLIVGGDVLDPSVIARVLKGGAPRHLLNGYGPTEATTFSTTHEITRADEGSIPIGKPVGNSRAYVLDAHQQPVPVGVTGELYIGGQGVALGYLNRPELTAEKFLVDPFSDGGLMYRTGDLVAWRADGTLQYQGRNDQQVKIRGFRIELGEIETRLAGCPGVKDAVV	D	A	L	W	I	G	G	T	F	2	49	44	26	23	27	370	36	58	33	89	44	21	12	AAYIMYTSGSTGTPKGVRVPHRAITRLVINNGYADFNQHDRVAFASNPA	FDASTLEVWAPLLNGGAVVVIDQDTLLTQHAFAALLQQQDVSVV	WMTAGLFHQYAEGLLEAFARLRYLIV	GGDVLDPSVIARVLKGGAPRHLL	NGYGPTEATTFSTTHEITRADEGSIPI	NARANRLAHHLVSLGMPEGSSVAVLLERSIDLLVSQ	VNAPVERQAFMLSDSQATLLLSHAGLGKALQVQRLDLDQAHLGQLPDDQPAVVVSSEA	VRVPHRAITRLVINNGYADFNQHDRVAFASNPA	TLEVWAPLLNGGAVVVIDQDTLLTQHAFAALLQQQDVSVVWMTAGLFHQYAEGLLEAFARLRYLIVGGDVLDPSVIARVLKGGAPRHLL	ATTFSTTHEITRADEGSIPIGKPVGNSRAYVLDAHQQPVPVGVT	NRPELTAEKFLVDPFSDGGLM	VAWRADGTLQYQ
135	BGC0000379#c1#42386-62701#+#no_locus_tag#LpmC#AEG64697.1#455#852#0	Streptomyces viridochromogenes	Actinobacteria	Streptomyces	Streptomyces viridochromogenes	G	SYADLDARSSRLARLLVERGARSERFVAVALPRSADLVVALLAVWKAGAAYLPLDTEYPSDRLAYMLQDAEPALVLTTAELNAVLPDLGIPRLVLDDGDTDLNDGEGVRAPVADLSNSAYVIYTSGSTGRPKGVVVPQAPLVNFLTSMQDRFQLAAGDRLLAVTTVGFDIAGLELFVPLLSGAAVVVAEREAVRDPAALCGLITGQGVSVMQATPSLWRALLAEDAAVLAGVRVLVGGEALPADLAQALAARAASVTNLYGPTETTIWSTAWEVTAERARQPRIGRPIANTRVYVLDAGLRPAPVGVPGELYIAGEGVVRGYHGRPGLSAERFVADLYGATGARMYRTGDLVRWTADGELEYLSRVDDQVKLRGYRIELGEIEAVLADHEQVAQAAV	D	I	L	Q	L	G	L	I	W	3	50	44	25	21	27	373	36	62	34	86	44	22	12	SAYVIYTSGSTGRPKGVVVPQAPLVNFLTSMQDRFQLAAGDRLLAVTTVG	FDIAGLELFVPLLSGAAVVVAEREAVRDPAALCGLITGQGVSVM	QATPSLWRALLAEDAAVLAGVRVLV	GGEALPADLAQALAARAASVT	NLYGPTETTIWSTAWEVTAERARQPRI	DARSSRLARLLVERGARSERFVAVALPRSADLVVAL	TEYPSDRLAYMLQDAEPALVLTTAELNAVLPDLGIPRLVLDDGDTDLNDGEGVRAPVADLSN	VVVPQAPLVNFLTSMQDRFQLAAGDRLLAVTTVG	GLELFVPLLSGAAVVVAEREAVRDPAALCGLITGQGVSVMQATPSLWRALLAEDAAVLAGVRVLVGGEALPADLAQALAARAASVT	TTIWSTAWEVTAERARQPRIGRPIANTRVYVLDAGLRPAPVGVP	GRPGLSAERFVADLYGATGARM	VRWTADGELEYL
136	BGC0000379#c1#42386-62701#+#no_locus_tag#LpmC#AEG64697.1#1505#1883#0	Streptomyces viridochromogenes	Actinobacteria	Streptomyces	Streptomyces viridochromogenes	D	TYAELDAWSNRVARWLIDQGVQPESFVGVMLPRSVELVVALLAVVKAGGAYVPIDPEYPAERVAHILADADPVLFINDVVQLEQAAGFGDGPVEGVGLELRHPAYVIFTSGSTGRPKGVVVEHASVGAYLERAREVYPDASGTALLHSSVAFDLTVTALYTPLVSGGRVVLAELDEHAGEAGQPSFMKVTPSHLGLLEALPEEISPSGTLITGGEALVGEALDSWRAAHPDVTVINAYGPTEATVNCTDYVVAPGTKVAGGPVPIGRPFWNTRAYVLDAALRPVPPGVAGELYVGGVVLARGYWQRADLTAERFTADPYGPAGARMYRTGDMARWNRDGQLVYVGRVDDQVKVRGFRIELGEIQAVLARHEQVAQAAV	D	L	T	K	I	G	A	V	N	4	49	36	25	23	30	354	36	47	33	80	47	22	12	PAYVIFTSGSTGRPKGVVVEHASVGAYLERAREVYPDASGTALLHSSVA	FDLTVTALYTPLVSGGRVVLAELDEHAGEAGQPSFM	KVTPSHLGLLEALPEEISPSGTLIT	GGEALVGEALDSWRAAHPDVTVI	NAYGPTEATVNCTDYVVAPGTKVAGGPVPI	DAWSNRVARWLIDQGVQPESFVGVMLPRSVELVVAL	PEYPAERVAHILADADPVLFINDVVQLEQAAGFGDGPVEGVGLELRH	VVVEHASVGAYLERAREVYPDASGTALLHSSVA	VTALYTPLVSGGRVVLAELDEHAGEAGQPSFMKVTPSHLGLLEALPEEISPSGTLITGGEALVGEALDSWRAAHPDVTVI	ATVNCTDYVVAPGTKVAGGPVPIGRPFWNTRAYVLDAALRPVPPGVA	QRADLTAERFTADPYGPAGARM	ARWNRDGQLVYV
137	BGC0000379#c1#42386-62701#+#no_locus_tag#LpmC#AEG64697.1#2544#2939#0	Streptomyces viridochromogenes	Actinobacteria	Streptomyces	Streptomyces viridochromogenes	G	SYAELDARSSRLAGLLIQRGVRAERFVAVALPRSADLVVALLAVWKAGAAYLPLDTEYPAERLAYMLQDAEPALVLTTAELNSDLPDLGIPRLLLDATDLNDGEGVRAPVVDLSASAYVIYTSGSTGRPKGVVVPQAPLVNFLTSMQNRFQLDVGDRLLAVTTVGFDIAGLELFVPLLSGAAVVVAERDVVRDPAALCASVTAHRVSVMQATPSLWRAVLAEDAAVLAGVRVLVGGEALPADLAGALAARARSVTNLYGPTETTIWSTAWAVTPEASDRPRIGRPIANTRVYVLDAGLRPVPVGVPGELYIAGEGVVRGYHGRPGLSAERFVADPYGATGARMYRTGDLVRWTADGELEYLSRVDDQVKLRGYRIELGEIESVLAGHEQVAQAAV	D	I	L	Q	L	G	L	I	W	3	50	44	25	21	27	371	36	60	34	86	44	22	12	SAYVIYTSGSTGRPKGVVVPQAPLVNFLTSMQNRFQLDVGDRLLAVTTVG	FDIAGLELFVPLLSGAAVVVAERDVVRDPAALCASVTAHRVSVM	QATPSLWRAVLAEDAAVLAGVRVLV	GGEALPADLAGALAARARSVT	NLYGPTETTIWSTAWAVTPEASDRPRI	DARSSRLAGLLIQRGVRAERFVAVALPRSADLVVAL	TEYPAERLAYMLQDAEPALVLTTAELNSDLPDLGIPRLLLDATDLNDGEGVRAPVVDLSA	VVVPQAPLVNFLTSMQNRFQLDVGDRLLAVTTVG	GLELFVPLLSGAAVVVAERDVVRDPAALCASVTAHRVSVMQATPSLWRAVLAEDAAVLAGVRVLVGGEALPADLAGALAARARSVT	TTIWSTAWAVTPEASDRPRIGRPIANTRVYVLDAGLRPVPVGVP	GRPGLSAERFVADPYGATGARM	VRWTADGELEYL
138	BGC0000379#c1#42386-62701#+#no_locus_tag#LpmC#AEG64697.1#3609#3987#0	Streptomyces viridochromogenes	Actinobacteria	Streptomyces	Streptomyces viridochromogenes	D	TYGELDAWSNRVARWLVDRGVQPESFVGVMLPRSVELVVALLAVVKAGGAYVPIDPEYPAERVAHILADAEPVLVIDDPALLEQAAGYPDEPLDGVGLELRHPAYVIFTSGSTGRPKGVVVEHASVGAYLERAREVYPDASGTALLHSSVAFDLTVTALYTPLVSGGRVVLAELDEHAGEAGRPSFMKVTPSHLGLLEALPEEISPSGTLITGGEALVGEALDSWRTAHPGVTVINAYGPTEATVNCTDYVMTPGTEVAGGPVPIGRPFWNTRAYVLDAALRPVPPGVAGELYVGGVVLARGYWQRADLTAERFTADPYGPSGARMYRTGDMARWNRDGQLVYVGRVDDQVKVRGFRIELGEIQAVLAAHPHVAQAAV	D	L	T	K	I	G	A	V	N	4	49	36	25	23	30	354	36	47	33	80	47	22	12	PAYVIFTSGSTGRPKGVVVEHASVGAYLERAREVYPDASGTALLHSSVA	FDLTVTALYTPLVSGGRVVLAELDEHAGEAGRPSFM	KVTPSHLGLLEALPEEISPSGTLIT	GGEALVGEALDSWRTAHPGVTVI	NAYGPTEATVNCTDYVMTPGTEVAGGPVPI	DAWSNRVARWLVDRGVQPESFVGVMLPRSVELVVAL	PEYPAERVAHILADAEPVLVIDDPALLEQAAGYPDEPLDGVGLELRH	VVVEHASVGAYLERAREVYPDASGTALLHSSVA	VTALYTPLVSGGRVVLAELDEHAGEAGRPSFMKVTPSHLGLLEALPEEISPSGTLITGGEALVGEALDSWRTAHPGVTVI	ATVNCTDYVMTPGTEVAGGPVPIGRPFWNTRAYVLDAALRPVPPGVA	QRADLTAERFTADPYGPSGARM	ARWNRDGQLVYV
139	BGC0000379#c1#42386-62701#+#no_locus_tag#LpmC#AEG64697.1#4650#5045#0	Streptomyces viridochromogenes	Actinobacteria	Streptomyces	Streptomyces viridochromogenes	G	SYAELDSRSSRLAGLLIQRGAGAERFVAVALPRSADLVVALLAVWKAGAAYLPLDTEYPAERLAYMLQDAEPALVLTTAELNSDLPDLGIPSLLLDATDLNDSEGVRAPAGDLSASAYVIYTSGSTGRPKGVVVPQAPLVNFLTSMQDRFQLTHGDRLLAVTTVGFDIAGLELFVPLLSGAAVVVAERDVVRDPAALCALVTGQGISVMQATPSLWRAVLAEDAAVLAGVRVLVGGEALPADLAGTLAARARSVTNLYGPTETTIWSTAWSVTPEASDRPRIGRPIANTRVYVLDAGLRPAPVGVPGELYIAGDGVVRGYHGRPALSAERFVADPHGPLGSRMYRTGDLVRWTADGELEYLSRVDDQVKLRGYRIELGEIETVLAAHEQVAQAAV	D	I	L	Q	L	G	L	I	W	3	50	44	25	21	27	371	36	60	34	86	44	22	12	SAYVIYTSGSTGRPKGVVVPQAPLVNFLTSMQDRFQLTHGDRLLAVTTVG	FDIAGLELFVPLLSGAAVVVAERDVVRDPAALCALVTGQGISVM	QATPSLWRAVLAEDAAVLAGVRVLV	GGEALPADLAGTLAARARSVT	NLYGPTETTIWSTAWSVTPEASDRPRI	DSRSSRLAGLLIQRGAGAERFVAVALPRSADLVVAL	TEYPAERLAYMLQDAEPALVLTTAELNSDLPDLGIPSLLLDATDLNDSEGVRAPAGDLSA	VVVPQAPLVNFLTSMQDRFQLTHGDRLLAVTTVG	GLELFVPLLSGAAVVVAERDVVRDPAALCALVTGQGISVMQATPSLWRAVLAEDAAVLAGVRVLVGGEALPADLAGTLAARARSVT	TTIWSTAWSVTPEASDRPRIGRPIANTRVYVLDAGLRPAPVGVP	GRPALSAERFVADPHGPLGSRM	VRWTADGELEYL
140	BGC0000379#c1#42386-62701#+#no_locus_tag#LpmC#AEG64697.1#5708#6102#0	Streptomyces viridochromogenes	Actinobacteria	Streptomyces	Streptomyces viridochromogenes	T	TYAELNARANRLAHLLIERGAGPEKFVALSMPRTADLVVAILGVLKSGAAYVPVDPAYPADRIEYMIADARPILTVTPDVLDEADSGSSDANPGLPLTPLNTAYVIYTSGSTGRPKGVVVPHGNAVRLMDATDHWFGFGSDDVWTLFHSYAFDFSVWELWGPLLYGGRLVVVSYETSRAPDRFLKLLVDERVTVLNQTPSAFYQLMAADREDPALGAGLALRHVVFGGEALELGRLGDWYARHADDAPSLVNMYGITETTVHVTHIALDEVTAATSAGSVIGVPIPDLAVYVLDEWLRPVPAGVVGELYVVGAGLARGYLGRPGLSSERFVADPFGAPGTRMYRTGDTGRRLADGRLEYAGRIDDQVKLRGFRIELGEIEAALLAQPDVAQCAV	D	F	W	N	V	G	M	V	H	1	50	44	31	25	30	370	36	46	34	96	47	22	12	TAYVIYTSGSTGRPKGVVVPHGNAVRLMDATDHWFGFGSDDVWTLFHSYA	FDFSVWELWGPLLYGGRLVVVSYETSRAPDRFLKLLVDERVTVL	NQTPSAFYQLMAADREDPALGAGLALRHVVF	GGEALELGRLGDWYARHADDAPSLV	NMYGITETTVHVTHIALDEVTAATSAGSVI	NARANRLAHLLIERGAGPEKFVALSMPRTADLVVAI	PAYPADRIEYMIADARPILTVTPDVLDEADSGSSDANPGLPLTPLN	VVVPHGNAVRLMDATDHWFGFGSDDVWTLFHSYA	VWELWGPLLYGGRLVVVSYETSRAPDRFLKLLVDERVTVLNQTPSAFYQLMAADREDPALGAGLALRHVVFGGEALELGRLGDWYARHADDAPSLV	TTVHVTHIALDEVTAATSAGSVIGVPIPDLAVYVLDEWLRPVPAGVV	GRPGLSSERFVADPFGAPGTRM	GRRLADGRLEYA
141	BGC0001414#c1#8501-31885#-#no_locus_tag#nonribosomal_peptide_synthetase#AKC91849.1#481#898#0	Streptomyces muensis	Actinobacteria	Streptomyces	Streptomyces muensis	V	SYGVLNERANRLAHWLLGRGVGPERVVALALPRGVDLVVAVLAVVKAGAAYLPVDPDYPAERVAYMLEDSRPVLALTSSAVVAGLPVVDDVEYVSLDDPAVLGELAGCGVSDPSDADRGAVLSPAHPVHVIYTSGSTGRPKGVMTSHGNVVRLFDVGEGGHWFGFAPDDVWALFHSYTFDFSVFELWGALLHGGCLVVVPHLTSRSPVELLRLLVAEQVTVLCQTPSAFDALAGVVAQDPAGAEGLVLRRVVFGGEALPARTAELASGLVPGVRVVNIYGPTETTVHATTCHVDSVSGGNPVVSIGRPVDRALGYVLDAGLRVVPVGVAGELYVAGAGLARGYVNRAGLTASRFVADPYGPAGSRMYRTGDVVRWNTSGELEFVGRADDQVKIRGFRIE…	D	F	F	C	V	G	I	V	H	1	52	44	31	23	29	394	36	71	36	94	46	22	12	PVHVIYTSGSTGRPKGVMTSHGNVVRLFDVGEGGHWFGFAPDDVWALFHSYT	FDFSVFELWGALLHGGCLVVVPHLTSRSPVELLRLLVAEQVTVL	CQTPSAFDALAGVVAQDPAGAEGLVLRRVVF	GGEALPARTAELASGLVPGVRVV	NIYGPTETTVHATTCHVDSVSGGNPVVSI	NERANRLAHWLLGRGVGPERVVALALPRGVDLVVAV	PDYPAERVAYMLEDSRPVLALTSSAVVAGLPVVDDVEYVSLDDPAVLGELAGCGVSDPSDADRGAVLSPAH	VMTSHGNVVRLFDVGEGGHWFGFAPDDVWALFHSYT	VFELWGALLHGGCLVVVPHLTSRSPVELLRLLVAEQVTVLCQTPSAFDALAGVVAQDPAGAEGLVLRRVVFGGEALPARTAELASGLVPGVRVV	TTVHATTCHVDSVSGGNPVVSIGRPVDRALGYVLDAGLRVVPVGVA	NRAGLTASRFVADPYGPAGSRM	VRWNTSGELEFV
142	BGC0001414#c1#8501-31885#-#no_locus_tag#nonribosomal_peptide_synthetase#AKC91849.1#2003#2418#0	Streptomyces muensis	Actinobacteria	Streptomyces	Streptomyces muensis	P	SYRELNERANRLAHYLIGQGAGPERIVALALPRGTDLVIAVLAVLKAGAAYLPVDPDYPAERITHMLTDTRPTLLLTTSDVAAGLPRTEGVTSVLLDDPAVTETVALCAVSDPTDSERGVVLEGSHPAYVIYTSGSTGVPKGVVMPSGGLVNLLHWHHSVIAGRAGARTAQFTTISFDVSAQEILSALVFGKELWVPGEEVRRSGEGLARWLQEHAVEELFAPALVIDAVAQAAGELGLVLPALRHVAQGGEALVPGAAMRRFFRERPHIRLHNHYGPTETHAVTAYVLPERVADWPVSAAPVGGPVANDRVYVLDAALRAVPVGVAGELYVAGAGLARGYVNRAGLTASRFVADPYGPAGSRMYRTGDVVRWNTSGELEFVGRADDQVKIRGFRIELG…	D	V	Q	L	A	G	H	A	V	1	50	43	30	24	30	392	36	71	34	93	47	22	12	PAYVIYTSGSTGVPKGVVMPSGGLVNLLHWHHSVIAGRAGARTAQFTTIS	FDVSAQEILSALVFGKELWVPGEEVRRSGEGLARWLQEHAVEE	LFAPALVIDAVAQAAGELGLVLPALRHVAQ	GGEALVPGAAMRRFFRERPHIRLH	NHYGPTETHAVTAYVLPERVADWPVSAAPV	NERANRLAHYLIGQGAGPERIVALALPRGTDLVIAV	PDYPAERITHMLTDTRPTLLLTTSDVAAGLPRTEGVTSVLLDDPAVTETVALCAVSDPTDSERGVVLEGSH	VVMPSGGLVNLLHWHHSVIAGRAGARTAQFTTIS	AQEILSALVFGKELWVPGEEVRRSGEGLARWLQEHAVEELFAPALVIDAVAQAAGELGLVLPALRHVAQGGEALVPGAAMRRFFRERPHIRLH	THAVTAYVLPERVADWPVSAAPVGGPVANDRVYVLDAALRAVPVGVA	NRAGLTASRFVADPYGPAGSRM	VRWNTSGELEFV
143	BGC0001414#c1#8501-31885#-#no_locus_tag#nonribosomal_peptide_synthetase#AKC91849.1#3077#3495#0	Streptomyces muensis	Actinobacteria	Streptomyces	Streptomyces muensis	T	SYRVLNERANRLAHYLIKQGAGPERIVALALPRGTDLVIAVLAVLKAGAAYLPVDPDYPAERITHMLTDTRPTLLLTTSDATADLPHIEGIPQVLLDDPVVVEAVAVLSADDPSDTDRGVLDASHPAYVIYTSGSTGQPKGVLIPHQNVTRLFAATDHWFGFGADDVWTLFHSYAFDFSVWELWGALLHGGRLVIVSHLTSRSPVELLRLLVAEGVTVLNQTPSAFSQLQQAAQENSALDRRLSLRRVVFGGEALDTSRLKPWFEAHLDTEPVLVNMYGITETTVHVTYRELNRGSAFASDGSSAIGTAIPDLRVYVLDAGLRVVPVGVAGELYVAGAGLARGYVNRAGLTASRFVADPYGPAGSRMYRTGDVVRWNTSGELEFVGRADDQVKIRGFRI…	D	F	W	N	V	G	M	V	H	1	50	44	31	25	31	395	36	70	34	96	48	22	12	PAYVIYTSGSTGQPKGVLIPHQNVTRLFAATDHWFGFGADDVWTLFHSYA	FDFSVWELWGALLHGGRLVIVSHLTSRSPVELLRLLVAEGVTVL	NQTPSAFSQLQQAAQENSALDRRLSLRRVVF	GGEALDTSRLKPWFEAHLDTEPVLV	NMYGITETTVHVTYRELNRGSAFASDGSSAI	NERANRLAHYLIKQGAGPERIVALALPRGTDLVIAV	PDYPAERITHMLTDTRPTLLLTTSDATADLPHIEGIPQVLLDDPVVVEAVAVLSADDPSDTDRGVLDASH	VLIPHQNVTRLFAATDHWFGFGADDVWTLFHSYA	VWELWGALLHGGRLVIVSHLTSRSPVELLRLLVAEGVTVLNQTPSAFSQLQQAAQENSALDRRLSLRRVVFGGEALDTSRLKPWFEAHLDTEPVLV	TTVHVTYRELNRGSAFASDGSSAIGTAIPDLRVYVLDAGLRVVPVGVA	NRAGLTASRFVADPYGPAGSRM	VRWNTSGELEFV
144	BGC0001414#c1#8501-31885#-#no_locus_tag#nonribosomal_peptide_synthetase#AKC91849.1#4612#5011#0	Streptomyces muensis	Actinobacteria	Streptomyces	Streptomyces muensis	L	SYRELNERANRLAHYLIKQGAGPERIVALALPRGTDLVIAVLAVLKAGAAYLPVDPDYPAERITHMLHDAAPALMVTTSGVAAGLPHTEGVTSVLVDAPAVVEAVAVLSADDPSDTDRGVVLEGSHPAYVIYTSGSTGVPKGVLVPHAGLANLTAAERAALDLSAGSRVLQLASVGFDAAVLELSMAFGSGATLVIAPQGRLLGDDLAALLARQEITHTLITPSALATLPETDLPHLRTLLTGAEACPPELVARWSPGRRFINAYGPTEASVVATWSDPLTQDTAPIGRPLPNTRVYVLDAGLRVVPVGVAGELYVAGAGLARGYVNRAGLTASRFVADPYGPAGSRMYRTGDVVRWNTSGELEFVGRADDQVKIRGFRIELGEIETTAAGHPAVAQAA	D	A	L	L	L	G	A	V	V	3	50	43	23	20	25	376	36	71	34	82	42	22	12	PAYVIYTSGSTGVPKGVLVPHAGLANLTAAERAALDLSAGSRVLQLASVG	FDAAVLELSMAFGSGATLVIAPQGRLLGDDLAALLARQEITHT	LITPSALATLPETDLPHLRTLLT	GAEACPPELVARWSPGRRFI	NAYGPTEASVVATWSDPLTQDTAPI	NERANRLAHYLIKQGAGPERIVALALPRGTDLVIAV	PDYPAERITHMLHDAAPALMVTTSGVAAGLPHTEGVTSVLVDAPAVVEAVAVLSADDPSDTDRGVVLEGSH	VLVPHAGLANLTAAERAALDLSAGSRVLQLASVG	VLELSMAFGSGATLVIAPQGRLLGDDLAALLARQEITHTLITPSALATLPETDLPHLRTLLTGAEACPPELVARWSPGRRFI	ASVVATWSDPLTQDTAPIGRPLPNTRVYVLDAGLRVVPVGVA	NRAGLTASRFVADPYGPAGSRM	VRWNTSGELEFV
145	BGC0001414#c1#8501-31885#-#no_locus_tag#nonribosomal_peptide_synthetase#AKC91849.1#5679#6094#0	Streptomyces muensis	Actinobacteria	Streptomyces	Streptomyces muensis	P	SYRELNERANRLAHYLIGQGAGPERIVALALPRGTDLVIAVLAVLKAGAAYLPVDPDYPAERITHMLTDTRPTLLLTTSDVAAGLPRTEGVTSVLLDDPAVTETVALCAVSDPTDSERGVVLEGSHPAYVIYTSGSTGVPKGVVMPSGGLVNLLHWHPSVIAGRAGARTAQFTTISFDVSAQEILSALVFGKELWVPGEEVRRSGEGLARWLQEHAVEELFAPALVIDAVAQAAGELGLVLPALRHVAQGGEALVPGAAMRRFFRERPHIRLHNHYGPTETHAVTAYVLPERVADWPVSAAPVGGPVANDRVYVLDAALRAVPVGVAGELYVAGAGLARGYVNRAGLTASRFVADPYGPAGSRMYRTGDVVRWNTSGELEFVGRADDQVKIRGFRIELG…	D	V	Q	L	A	G	H	A	V	1	50	43	30	24	30	392	36	71	34	93	47	22	12	PAYVIYTSGSTGVPKGVVMPSGGLVNLLHWHPSVIAGRAGARTAQFTTIS	FDVSAQEILSALVFGKELWVPGEEVRRSGEGLARWLQEHAVEE	LFAPALVIDAVAQAAGELGLVLPALRHVAQ	GGEALVPGAAMRRFFRERPHIRLH	NHYGPTETHAVTAYVLPERVADWPVSAAPV	NERANRLAHYLIGQGAGPERIVALALPRGTDLVIAV	PDYPAERITHMLTDTRPTLLLTTSDVAAGLPRTEGVTSVLLDDPAVTETVALCAVSDPTDSERGVVLEGSH	VVMPSGGLVNLLHWHPSVIAGRAGARTAQFTTIS	AQEILSALVFGKELWVPGEEVRRSGEGLARWLQEHAVEELFAPALVIDAVAQAAGELGLVLPALRHVAQGGEALVPGAAMRRFFRERPHIRLH	THAVTAYVLPERVADWPVSAAPVGGPVANDRVYVLDAALRAVPVGVA	NRAGLTASRFVADPYGPAGSRM	VRWNTSGELEFV
146	BGC0001414#c1#8501-31885#-#no_locus_tag#nonribosomal_peptide_synthetase#AKC91849.1#6754#7153#0	Streptomyces muensis	Actinobacteria	Streptomyces	Streptomyces muensis	L	SYRELNERANRLAHYLIGQGAGPERIVALALPRGTDLVIAVLAVLKAGAAYLPVDPDYPAERITHMLTDTRPTLLLTTSDVAAGLPRTEGVTSVLLDDPAVTETVALCAVSDPTDSERGVVLEGSHPAYVIYTSGSTGVPKGVLVPHAGLANLTAAERAALDLSAGSRVLQLASVGFDAAVLELSMAFGSGATLVIAPQGRLLGDDLAALLARQEITHTLITPSALATLPETDLPHLRTLLTGAEACPPELVARWSPGRRFINAYGPTEASVVATWSDPLTQDTAPIGRPLPNTRVYVLDAGLRVVPVGVAGELYVAGAGLARGYVNRAGLTASRFVADPYGPAGSRMYRTGDVVRWNTSGELEFVGRADDQVKIRGFRIELGEIETTAAGHPAVAQAA	D	A	L	L	L	G	A	V	V	3	50	43	23	20	25	376	36	71	34	82	42	22	12	PAYVIYTSGSTGVPKGVLVPHAGLANLTAAERAALDLSAGSRVLQLASVG	FDAAVLELSMAFGSGATLVIAPQGRLLGDDLAALLARQEITHT	LITPSALATLPETDLPHLRTLLT	GAEACPPELVARWSPGRRFI	NAYGPTEASVVATWSDPLTQDTAPI	NERANRLAHYLIGQGAGPERIVALALPRGTDLVIAV	PDYPAERITHMLTDTRPTLLLTTSDVAAGLPRTEGVTSVLLDDPAVTETVALCAVSDPTDSERGVVLEGSH	VLVPHAGLANLTAAERAALDLSAGSRVLQLASVG	VLELSMAFGSGATLVIAPQGRLLGDDLAALLARQEITHTLITPSALATLPETDLPHLRTLLTGAEACPPELVARWSPGRRFI	ASVVATWSDPLTQDTAPIGRPLPNTRVYVLDAGLRVVPVGVA	NRAGLTASRFVADPYGPAGSRM	VRWNTSGELEFV
147	BGC0001370#c1#16367-38248#+#no_locus_tag#CDA_peptide_synthetase_I#ALV82356.1#496#897#0	Streptomyces rochei	Actinobacteria	Streptomyces	Streptomyces rochei	S	TYAELDARAERLARALTARGAGPERFVAVAVPRSTELVVALLAVLRSGAAYVPVDPGYPADRIAHILRDAGAMLVLTTRDAEERLPQDGTPRLLLDDPAAVPETTATAPAAAPGPDHPAYVIYTSGSTGRPKGVVVSHRAIVNRLAWMQDTYGLEPSDRVLQKTPSGFDVSVWEFFWPLVQGATLVVARPEGHLDPAYLADTVRRAGVTTLHFVPSMLDVFLREPSAASLSGLRRVFCSGEALSAELRARFRSVSDVPLHNLYGPTEAAVDVTYWPCAEDTGDGPVPIGRPVWNTRMYVLDAALRPVPAGVPGELYIAGVQLARGYLGRPGLSAERFTADPHGVPGSRMYRTGDLARWNHDGSLDYLGRADHQVKLRGFRIELGEIEAALVRQPEVDQA…	D	V	W	H	F	S	L	V	D	2	50	44	27	22	28	377	36	62	34	89	45	22	12	PAYVIYTSGSTGRPKGVVVSHRAIVNRLAWMQDTYGLEPSDRVLQKTPSG	FDVSVWEFFWPLVQGATLVVARPEGHLDPAYLADTVRRAGVTTL	HFVPSMLDVFLREPSAASLSGLRRVFC	SGEALSAELRARFRSVSDVPLH	NLYGPTEAAVDVTYWPCAEDTGDGPVPI	DARAERLARALTARGAGPERFVAVAVPRSTELVVAL	PGYPADRIAHILRDAGAMLVLTTRDAEERLPQDGTPRLLLDDPAAVPETTATAPAAAPGPDH	VVVSHRAIVNRLAWMQDTYGLEPSDRVLQKTPSG	VWEFFWPLVQGATLVVARPEGHLDPAYLADTVRRAGVTTLHFVPSMLDVFLREPSAASLSGLRRVFCSGEALSAELRARFRSVSDVPLH	AAVDVTYWPCAEDTGDGPVPIGRPVWNTRMYVLDAALRPVPAGVP	GRPGLSAERFTADPHGVPGSRM	ARWNHDGSLDYL
148	BGC0001370#c1#16367-38248#+#no_locus_tag#CDA_peptide_synthetase_I#ALV82356.1#1572#1994#0	Streptomyces rochei	Actinobacteria	Streptomyces	Streptomyces rochei	T	SYADLNARANRLARLLTARGIGPDALVALALPRSAELVVALLAVVKSGAAYVPLDPGYPADRLAHALSDSAPAALLTDRAAADRLPAHEVPLVVLGDDPAHPDGDATRAYPATDLAQSERIRPLDPRDTAYVIYTSGSTGRPKGVAVPHRNVVRLFSATEQWFGFDEHDVWTLFHSYAFDFSVWELWGPLLHGGRLVVVPHDVSRDPAAFLSLLARERVTVLNQTPSAFHQLAAADRESRDELALRTVVFGGEALDLSRLADWYERHAEDAPALVNMYGITETTVHVSHIALDRATAAAASASTIGVNIPDLRVYVLDDRLRPTAPGVTGEMYVAGAGLARGYLGRPALTADRFPADPYAALFGEHGTRMYRTGDLARRRTDGGLDYLGRADQQVKIRG…	D	F	W	N	V	G	M	V	H	1	50	44	28	25	30	398	36	73	34	93	47	26	12	TAYVIYTSGSTGRPKGVAVPHRNVVRLFSATEQWFGFDEHDVWTLFHSYA	FDFSVWELWGPLLHGGRLVVVPHDVSRDPAAFLSLLARERVTVL	NQTPSAFHQLAAADRESRDELALRTVVF	GGEALDLSRLADWYERHAEDAPALV	NMYGITETTVHVSHIALDRATAAAASASTI	NARANRLARLLTARGIGPDALVALALPRSAELVVAL	PGYPADRLAHALSDSAPAALLTDRAAADRLPAHEVPLVVLGDDPAHPDGDATRAYPATDLAQSERIRPLDPRD	VAVPHRNVVRLFSATEQWFGFDEHDVWTLFHSYA	VWELWGPLLHGGRLVVVPHDVSRDPAAFLSLLARERVTVLNQTPSAFHQLAAADRESRDELALRTVVFGGEALDLSRLADWYERHAEDAPALV	TTVHVSHIALDRATAAAASASTIGVNIPDLRVYVLDDRLRPTAPGVT	GRPALTADRFPADPYAALFGEHGTRM	ARRRTDGGLDYL
149	BGC0001370#c1#16367-38248#+#no_locus_tag#CDA_peptide_synthetase_I#ALV82356.1#2652#3052#0	Streptomyces rochei	Actinobacteria	Streptomyces	Streptomyces rochei	W	TYGELNERANRLARRFLELGAGPERFVAVALPRSADLVVSALAAFKAGAAYLPVDPAYPAERITHLVRDASPTLVVTTSALAAGLPDTETPVLLLDDAGTASALAALPGHDVTDADRPAPLRPEHPAYMIYTSGTTGRPKGVVVTHTGLPGLVDIFTRDCAAGPGSKVLQHLSPSFDASFWELAMGLLTGAALVVAPQETTPGPELAELATRHAATHLSLTTSVLGLLPEGSLPEGLTLVVGAEAIPPELVERWSPGRTMLNSYGPTETTVCSTMSGPLSGPLTPPIGSPVTNTAVYVLDAALRPVPPGVPGELYAAGPHLARGYHARPALTSERFVANPFGDPGTRLYRTGDLVRWLPDGELEYLGRVDTQVKIRGLRIEPTEIEAVITERPHLARAAV	D	A	W	S	V	G	S	V	C	3	50	43	23	20	26	376	36	70	34	82	43	22	12	PAYMIYTSGTTGRPKGVVVTHTGLPGLVDIFTRDCAAGPGSKVLQHLSPS	FDASFWELAMGLLTGAALVVAPQETTPGPELAELATRHAATHL	SLTTSVLGLLPEGSLPEGLTLVV	GAEAIPPELVERWSPGRTML	NSYGPTETTVCSTMSGPLSGPLTPPI	NERANRLARRFLELGAGPERFVAVALPRSADLVVSA	PAYPAERITHLVRDASPTLVVTTSALAAGLPDTETPVLLLDDAGTASALAALPGHDVTDADRPAPLRPEH	VVVTHTGLPGLVDIFTRDCAAGPGSKVLQHLSPS	FWELAMGLLTGAALVVAPQETTPGPELAELATRHAATHLSLTTSVLGLLPEGSLPEGLTLVVGAEAIPPELVERWSPGRTML	TTVCSTMSGPLSGPLTPPIGSPVTNTAVYVLDAALRPVPPGVP	ARPALTSERFVANPFGDPGTRL	VRWLPDGELEYL
150	BGC0001370#c1#16367-38248#+#no_locus_tag#CDA_peptide_synthetase_I#ALV82356.1#4169#4545#0	Streptomyces rochei	Actinobacteria	Streptomyces	Streptomyces rochei	D	TYAELDARANQLARHLLEQGVGAEDFVAITLPKSLDAITSMLAVLKTGAAYLPIDPDYPAERITYILDDARPALTLTQPVNPADYENRPHGPLTDAERRSPWSPRHAAYMIYTSGSTGRPKGVIIEHHALATYLHRAHTTYTAMNGDTVLHSPLAFDLTITALWTPLTAGGTVHLTSLEETVTQPSLIKATPSHLPLLTTLPETASPSHTLILGGEALHTDHLATWRAQHPHVQIINAYGPTESTVNITDHHLDGTEDGPVPIGRPFANTQVYVLDAALRPVPPGITGELYLAGEQLARGYHGRPALTSERFVANPFGNPGTRLYRTGDLAHWNHHGHLTYDGRTDHQIKLRGHRIELGEIDTTLNNQPGITQATV	D	L	T	K	I	G	A	V	N	4	49	33	25	23	27	352	36	51	33	77	44	22	12	AAYMIYTSGSTGRPKGVIIEHHALATYLHRAHTTYTAMNGDTVLHSPLA	FDLTITALWTPLTAGGTVHLTSLEETVTQPSLI	KATPSHLPLLTTLPETASPSHTLIL	GGEALHTDHLATWRAQHPHVQII	NAYGPTESTVNITDHHLDGTEDGPVPI	DARANQLARHLLEQGVGAEDFVAITLPKSLDAITSM	PDYPAERITYILDDARPALTLTQPVNPADYENRPHGPLTDAERRSPWSPRH	VIIEHHALATYLHRAHTTYTAMNGDTVLHSPLA	ITALWTPLTAGGTVHLTSLEETVTQPSLIKATPSHLPLLTTLPETASPSHTLILGGEALHTDHLATWRAQHPHVQII	STVNITDHHLDGTEDGPVPIGRPFANTQVYVLDAALRPVPPGIT	GRPALTSERFVANPFGNPGTRL	AHWNHHGHLTYD
151	BGC0001370#c1#16367-38248#+#no_locus_tag#CDA_peptide_synthetase_I#ALV82356.1#5206#5583#0	Streptomyces rochei	Actinobacteria	Streptomyces	Streptomyces rochei	D	TYAELDARANQLARHLLEQGVGAEDFVAITLPKSLDAITSMLAVLKTGAAYLPIDPDYPAERITYILDDARPALTLTEPVNPADYENRPHGPLTDAERRSPWSPRHAAYMIYTSGSTGRPKGVIIEHHALATYLHRARTIYTAMNGDTVLHSPLAFDLTITALWTPLTAGGTVHLTSLEETVAQPTLIKATPSHLPLLTTLPETASPSHTLILGGEALHTDHLTAWRTQHPHVQVINAYGPTESTVNITDHHVNEDTPDGPVPIGRPFANTQVYVLDAALRPVPPGITGELYLAGEQLARGYHGRPALTSERFVANPFGNPGTRLYRTGDLAHWNHHGHLTYDGRTDHQIKLRGHRIELGEIDTTLNNQPGITQATV	D	L	T	K	I	G	A	V	N	4	49	33	25	23	28	353	36	51	33	77	45	22	12	AAYMIYTSGSTGRPKGVIIEHHALATYLHRARTIYTAMNGDTVLHSPLA	FDLTITALWTPLTAGGTVHLTSLEETVAQPTLI	KATPSHLPLLTTLPETASPSHTLIL	GGEALHTDHLTAWRTQHPHVQVI	NAYGPTESTVNITDHHVNEDTPDGPVPI	DARANQLARHLLEQGVGAEDFVAITLPKSLDAITSM	PDYPAERITYILDDARPALTLTEPVNPADYENRPHGPLTDAERRSPWSPRH	VIIEHHALATYLHRARTIYTAMNGDTVLHSPLA	ITALWTPLTAGGTVHLTSLEETVAQPTLIKATPSHLPLLTTLPETASPSHTLILGGEALHTDHLTAWRTQHPHVQVI	STVNITDHHVNEDTPDGPVPIGRPFANTQVYVLDAALRPVPPGIT	GRPALTSERFVANPFGNPGTRL	AHWNHHGHLTYD
152	BGC0001370#c1#16367-38248#+#no_locus_tag#CDA_peptide_synthetase_I#ALV82356.1#6242#6643#0	Streptomyces rochei	Actinobacteria	Streptomyces	Streptomyces rochei	hpg	SYAELDARTTRLARVLRQQGVRPGTPVVMLMERSLAHVVATLAISRAGGAYVPLHDTYPLDRMRHVVADTAATLVLADRAEAARAGELGARVMVVDEFGAPPGSGYVDGVPDVGLCPQDLAYVMYTSGSTGVPKGVAVTHRGVVDLVRDHCWRPDAHERVLLHAPHAFDVSCYEMWVPLVSGGTVVVAPPGHLDAAAVTDLIAAHDITAIHLTAGFFRVVAEEAPECFAGVREVLTGGDVVSPAAVARVLEHAPRTVLRHLYGPTETTLCVTQHEVRAPYAARGSLPVGRPTGNTRAYVLDQYLQPVPAGVPGELFISGTGLARGYLGRPDLTSERFVADPYGGSGERMYRTGDLVRYNPAGELEYLARADDQVKIRGFRVELGEIETVLSTRPELAQA…	D	V	Y	H	L	G	L	L	C	2	48	43	26	23	29	377	36	64	32	88	46	22	12	LAYVMYTSGSTGVPKGVAVTHRGVVDLVRDHCWRPDAHERVLLHAPHA	FDVSCYEMWVPLVSGGTVVVAPPGHLDAAAVTDLIAAHDITAI	HLTAGFFRVVAEEAPECFAGVREVLT	GGDVVSPAAVARVLEHAPRTVLR	HLYGPTETTLCVTQHEVRAPYAARGSLPV	DARTTRLARVLRQQGVRPGTPVVMLMERSLAHVVAT	DTYPLDRMRHVVADTAATLVLADRAEAARAGELGARVMVVDEFGAPPGSGYVDGVPDVGLCPQD	VAVTHRGVVDLVRDHCWRPDAHERVLLHAPHA	CYEMWVPLVSGGTVVVAPPGHLDAAAVTDLIAAHDITAIHLTAGFFRVVAEEAPECFAGVREVLTGGDVVSPAAVARVLEHAPRTVLR	TTLCVTQHEVRAPYAARGSLPVGRPTGNTRAYVLDQYLQPVPAGVP	GRPDLTSERFVADPYGGSGERM	VRYNPAGELEYL
153	BGC0000341#c1#55363-76194#+#no_locus_tag#nonribosomal_peptide_synthetase#ABD65957.1#531#923#0	Streptomyces fungicidicus	Actinobacteria	Streptomyces	Streptomyces fungicidicus	hpg	SYAELDTRSDRLARALVAEGVGQESAVAVLMERSIDLVVALLAVVKAGGAFVPLDTGWPEARKRAVIEDAGASVMVVDDKAAGHEQFGASLVAVGSGADSDVVLPASVAPGAAAYVMYTSGSTGVPKGVVATHRDVVRLAKDRCWGAPARVLFHAPHAFDASSYELWVPLLSGGTVVVAPDEAMDGAVLRRLVSDHGVSHVHVTAGLLRVLADQDPGSFSGVREVLTGGDVVPAESVRRVLDANPGVTVRQLYGPTEVTLCATQYEVADAAEVDGVLPIGRPLDNTRVYVLDGALSPVPVGVAGELYVAGAGVARGYLGRPVLTGERFVACPFGATGERMYRTGDLVRWDAEGRLVFMGRADDQVKIRGFRVEPGEVETVVAAHPAVGQAAV	D	A	Y	H	L	G	L	L	C	2	46	43	26	23	29	368	36	57	30	88	46	22	12	AAYVMYTSGSTGVPKGVVATHRDVVRLAKDRCWGAPARVLFHAPHA	FDASSYELWVPLLSGGTVVVAPDEAMDGAVLRRLVSDHGVSHV	HVTAGLLRVLADQDPGSFSGVREVLT	GGDVVPAESVRRVLDANPGVTVR	QLYGPTEVTLCATQYEVADAAEVDGVLPI	DTRSDRLARALVAEGVGQESAVAVLMERSIDLVVAL	TGWPEARKRAVIEDAGASVMVVDDKAAGHEQFGASLVAVGSGADSDVVLPASVAPGA	VVATHRDVVRLAKDRCWGAPARVLFHAPHA	SYELWVPLLSGGTVVVAPDEAMDGAVLRRLVSDHGVSHVHVTAGLLRVLADQDPGSFSGVREVLTGGDVVPAESVRRVLDANPGVTVR	VTLCATQYEVADAAEVDGVLPIGRPLDNTRVYVLDGALSPVPVGVA	GRPVLTGERFVACPFGATGERM	VRWDAEGRLVFM
154	BGC0000341#c1#55363-76194#+#no_locus_tag#nonribosomal_peptide_synthetase#ABD65957.1#1595#1977#0	Streptomyces fungicidicus	Actinobacteria	Streptomyces	Streptomyces fungicidicus	orn	SYGEVEARSNQWARHLIAAGVGPESVVALVLERSPDLLVAILAVLKAGGAYLPIDPDQPAERVAFMIEDAAPVLVLDESALQAGAGDRADSAVSDADRLAPLLPTHPAYVIYTSGSTGRPKGVVVTHEGFANLSLSHRRFEVGPGSRVAQFASAGFDMFCEEWLLALLSGAALVTVPADRRLGADFAEFLAESGVTHATLPPAAVATLPEGALDDGFVLDVGGEALPAETVSRWAAGRKMFNSYGPTETTVNAAVWRCRSGLAAGAEVPIGRPIVNTRVHVLDDALRPVPAGVLGELYVTGTGLARGYLGRAGLTAERFVACPFEPGQRMYRTGDRVKWNADGDLVFAGRADDQVKIRGFRIEPGEVEAVLAAHPWVDRAAV	D	M	E	T	D	G	S	V	N	3	49	43	23	20	29	358	36	51	33	82	46	21	12	PAYVIYTSGSTGRPKGVVVTHEGFANLSLSHRRFEVGPGSRVAQFASAG	FDMFCEEWLLALLSGAALVTVPADRRLGADFAEFLAESGVTHA	TLPPAAVATLPEGALDDGFVLDV	GGEALPAETVSRWAAGRKMF	NSYGPTETTVNAAVWRCRSGLAAGAEVPI	EARSNQWARHLIAAGVGPESVVALVLERSPDLLVAI	PDQPAERVAFMIEDAAPVLVLDESALQAGAGDRADSAVSDADRLAPLLPTH	VVVTHEGFANLSLSHRRFEVGPGSRVAQFASAG	CEEWLLALLSGAALVTVPADRRLGADFAEFLAESGVTHATLPPAAVATLPEGALDDGFVLDVGGEALPAETVSRWAAGRKMF	TTVNAAVWRCRSGLAAGAEVPIGRPIVNTRVHVLDDALRPVPAGVL	GRAGLTAERFVACPFEPGQRM	VKWNADGDLVFA
155	BGC0000341#c1#55363-76194#+#no_locus_tag#nonribosomal_peptide_synthetase#ABD65957.1#2643#3034#0	Streptomyces fungicidicus	Actinobacteria	Streptomyces	Streptomyces fungicidicus	T	SYGEVEERANRLARKLIARGVGPESVVALVLERSPEVVIAALAVLKAGGAYLPVDPGQPAERIRSVIEDAAPVLVLDHPDFLAETADYDAAPVTDADRVSPLLPSHPAYVIYTSGSTGRPKGVVVSHRSVVALFVAAGGVFEFGAGDVWSWFHSLAFDFSVWEVWGALLHGGRVVVVPFDVSRSPREFVELLERERVTVLSQTPSAFYQLMGVGGGLPALRTVVFGGEALEPGRLDGWWERFGEAGPRLVNMYGITETTVHVTHQDLRPDTAADGSVIGRGLPGLSVFLLDEWLRPVPVGAVGEMYVAGAQVARGYRGRAGLTGERFVACPFGVAGGRMYRTGDRARWSREGRLVFAGRADEQVKIRGFRIEPGEVEAVVAGHPDVAQVAV	D	F	W	S	V	G	M	V	H	2	50	44	25	25	28	367	36	51	34	90	45	22	12	PAYVIYTSGSTGRPKGVVVSHRSVVALFVAAGGVFEFGAGDVWSWFHSLA	FDFSVWEVWGALLHGGRVVVVPFDVSRSPREFVELLERERVTVL	SQTPSAFYQLMGVGGGLPALRTVVF	GGEALEPGRLDGWWERFGEAGPRLV	NMYGITETTVHVTHQDLRPDTAADGSVI	EERANRLARKLIARGVGPESVVALVLERSPEVVIAA	PGQPAERIRSVIEDAAPVLVLDHPDFLAETADYDAAPVTDADRVSPLLPSH	VVVSHRSVVALFVAAGGVFEFGAGDVWSWFHSLA	VWEVWGALLHGGRVVVVPFDVSRSPREFVELLERERVTVLSQTPSAFYQLMGVGGGLPALRTVVFGGEALEPGRLDGWWERFGEAGPRLV	TTVHVTHQDLRPDTAADGSVIGRGLPGLSVFLLDEWLRPVPVGAV	GRAGLTGERFVACPFGVAGGRM	ARWSREGRLVFA
156	BGC0000341#c1#55363-76194#+#no_locus_tag#nonribosomal_peptide_synthetase#ABD65957.1#3707#4096#0	Streptomyces fungicidicus	Actinobacteria	Streptomyces	Streptomyces fungicidicus	hpg	TYRELDLRSDRLARALIRSDAGPEPVFAVLMERSADLVVALLAVLKAGGAFLPLDATWPQARMRSVIEDAAACLVVVSETWAGHDLGITEVAVDAGSDEGHLPVVPEAATAYVMYTSGSAGVPKGVVAAHRDVVALAGDRCWGAPARVLFHAPHAFDASSYELWVPLLSGGTVVVAPDGRMDTTVLRRLVLDHDVSHVHVTAGLLRVLADQDPGCFAGVREVLTGGDVVPAESVRRVLDANPDVRVRQLYGPTEVTLCATQYEVADAAEVDGVLPIGRPLDNTRVYVLDGALNPVPVGVAGELYVAGAGVARGYLGRPVLTGERFVACPFGGAGERMYRTGDLVRWDAEGRLVFVGRADEQVKIRGFRVEPAEVEAVLGAHPAVGQAAV	D	A	Y	H	L	G	L	L	C	2	46	43	26	23	29	365	36	54	30	88	46	22	12	TAYVMYTSGSAGVPKGVVAAHRDVVALAGDRCWGAPARVLFHAPHA	FDASSYELWVPLLSGGTVVVAPDGRMDTTVLRRLVLDHDVSHV	HVTAGLLRVLADQDPGCFAGVREVLT	GGDVVPAESVRRVLDANPDVRVR	QLYGPTEVTLCATQYEVADAAEVDGVLPI	DLRSDRLARALIRSDAGPEPVFAVLMERSADLVVAL	ATWPQARMRSVIEDAAACLVVVSETWAGHDLGITEVAVDAGSDEGHLPVVPEAA	VVAAHRDVVALAGDRCWGAPARVLFHAPHA	SYELWVPLLSGGTVVVAPDGRMDTTVLRRLVLDHDVSHVHVTAGLLRVLADQDPGCFAGVREVLTGGDVVPAESVRRVLDANPDVRVR	VTLCATQYEVADAAEVDGVLPIGRPLDNTRVYVLDGALNPVPVGVA	GRPVLTGERFVACPFGGAGERM	VRWDAEGRLVFV
157	BGC0000341#c1#55363-76194#+#no_locus_tag#nonribosomal_peptide_synthetase#ABD65957.1#4754#5149#0	Streptomyces fungicidicus	Actinobacteria	Streptomyces	Streptomyces fungicidicus	hpg	YDEVDARSDELARRLMAAGVRPESVVAVAMERSADLVVVFLAVLKAGGTYLPLDLGWPTARMRAVAEDADARCIVTHQATAGHEFVRTTALSEVRVDVIAGPAAEVTLPLVDPGAAAYVMYTSGSTGVPKGVVATHRDVVRLAKDRCWGDPARVLFHAPHAFDASTYELWVPLLSGGTVVVAPGEAIDGAVLRRLVSVHGLSHVHVTAGLLRVLADQDPGCFAGVREVLTGGDVVAAESVRRVLEANPGVGVRQLYGPTEVTLCATQYEVADAAEVDGVLPIGRPLDNTRVYVLDGSLSPVPVGVAGELYVAGAGVARGYLGRPVLTGERFVACPFAGAGERMYRTGDLVRWDVEGRLVFLGRADEQVKIRGFRVEPGEVETVVAAHPAVAQATV	D	A	Y	H	L	G	L	L	C	2	46	43	26	23	29	371	36	61	30	88	46	22	12	AAYVMYTSGSTGVPKGVVATHRDVVRLAKDRCWGDPARVLFHAPHA	FDASTYELWVPLLSGGTVVVAPGEAIDGAVLRRLVSVHGLSHV	HVTAGLLRVLADQDPGCFAGVREVLT	GGDVVAAESVRRVLEANPGVGVR	QLYGPTEVTLCATQYEVADAAEVDGVLPI	DARSDELARRLMAAGVRPESVVAVAMERSADLVVVF	LGWPTARMRAVAEDADARCIVTHQATAGHEFVRTTALSEVRVDVIAGPAAEVTLPLVDPGA	VVATHRDVVRLAKDRCWGDPARVLFHAPHA	TYELWVPLLSGGTVVVAPGEAIDGAVLRRLVSVHGLSHVHVTAGLLRVLADQDPGCFAGVREVLTGGDVVAAESVRRVLEANPGVGVR	VTLCATQYEVADAAEVDGVLPIGRPLDNTRVYVLDGSLSPVPVGVA	GRPVLTGERFVACPFAGAGERM	VRWDVEGRLVFL
158	BGC0000341#c1#55363-76194#+#no_locus_tag#nonribosomal_peptide_synthetase#ABD65957.1#6384#6767#0	Streptomyces fungicidicus	Actinobacteria	Streptomyces	Streptomyces fungicidicus	hpg	SYREVEERANRLARKLIARDVGPESVVALVLERSPELVIAVLAVLKAGGAYLPIDPGQPAERIRSVIEDAAPVLVIDDPDFLAETADHTAAPVTDADRVSPLLPSHPAYVIYTSGSTGRPKGVVVTHEGCANLSASHDWYGVAAGSRVAQFASVGFDMFCEEWLLALLRGATLVTVPADRRLGPDLGHFLVDQGVTHAALPPAVAATIPDGLLDPSFVLDVGGEACPPELVERWTADGRTMFNAYGPTEATVDATVWRCAPGLDAGAAVPIGRPVLNTRAYVLDDALRPVPVGVVGELHLAGSGLARGYLGRTGLTAERFVACPFQPGRRMYRTGDRVKWDADGQLVFAGRADDQVKIRGFRIEPGEVEAVLASHPDVARAAV	D	M	E	A	D	G	A	V	D	3	49	43	23	21	29	359	36	51	33	83	46	21	12	PAYVIYTSGSTGRPKGVVVTHEGCANLSASHDWYGVAAGSRVAQFASVG	FDMFCEEWLLALLRGATLVTVPADRRLGPDLGHFLVDQGVTHA	ALPPAVAATIPDGLLDPSFVLDV	GGEACPPELVERWTADGRTMF	NAYGPTEATVDATVWRCAPGLDAGAAVPI	EERANRLARKLIARDVGPESVVALVLERSPELVIAV	PGQPAERIRSVIEDAAPVLVIDDPDFLAETADHTAAPVTDADRVSPLLPSH	VVVTHEGCANLSASHDWYGVAAGSRVAQFASVG	CEEWLLALLRGATLVTVPADRRLGPDLGHFLVDQGVTHAALPPAVAATIPDGLLDPSFVLDVGGEACPPELVERWTADGRTMF	ATVDATVWRCAPGLDAGAAVPIGRPVLNTRAYVLDDALRPVPVGVV	GRTGLTAERFVACPFQPGRRM	VKWDADGQLVFA
159	BGC0000439#c1#28902-50819#+#no_locus_tag#non-ribosomal_peptide_synthetase#AHH53507.1#483#892#0	Saccharomonospora sp. CNQ490	Actinobacteria	Saccharomonospora	Saccharomonospora sp	orn	TFAELDAHANRLAHLLLARGVGAENVVALAVPRSADTIIALLAVLKTGAAFLPVDLDQPADRVAYVLTDARPTLVLTTTANHLPDHPAPTLALDDAPARAELLAAPTRTPRDVDRVVPAHPAHPAYVIYTSGSTGRPKGVVLTHEGLRNLYHDHATGLIEPHAPRTRRLRAGLSAALSFDTSWECLLSLAAGHELHLVDDDTRRDAELLVRYVEHHRLDLLDLTPSHAQQLVETGLLAEDAHHPTVLMLGGEAVPPALWSRLRAAPHTRCYNYYGPTEFTVDAVACALDESEHPIVGRPLDNTRAYVLNAALLPVAPGVPGELYLAGPQLARGYLGRAALTADRFVACPFGTPGERMYRTGDLAAWTEHGTLRFLGRADGQVKIRGFRVELGEVEHALL…	D	T	E	D	M	G	Y	V	D	5	55	43	28	22	25	385	36	68	39	89	42	22	12	PAYVIYTSGSTGRPKGVVLTHEGLRNLYHDHATGLIEPHAPRTRRLRAGLSAALS	FDTSWECLLSLAAGHELHLVDDDTRRDAELLVRYVEHHRLDLL	DLTPSHAQQLVETGLLAEDAHHPTVLML	GGEAVPPALWSRLRAAPHTRCY	NYYGPTEFTVDAVACALDESEHPIV	DAHANRLAHLLLARGVGAENVVALAVPRSADTIIAL	LDQPADRVAYVLTDARPTLVLTTTANHLPDHPAPTLALDDAPARAELLAAPTRTPRDVDRVVPAHPAH	VVLTHEGLRNLYHDHATGLIEPHAPRTRRLRAGLSAALS	WECLLSLAAGHELHLVDDDTRRDAELLVRYVEHHRLDLLDLTPSHAQQLVETGLLAEDAHHPTVLMLGGEAVPPALWSRLRAAPHTRCY	FTVDAVACALDESEHPIVGRPLDNTRAYVLNAALLPVAPGVP	GRAALTADRFVACPFGTPGERM	AAWTEHGTLRFL
160	BGC0000439#c1#28902-50819#+#no_locus_tag#non-ribosomal_peptide_synthetase#AHH53507.1#1557#1940#0	Saccharomonospora sp. CNQ490	Actinobacteria	Saccharomonospora	Saccharomonospora sp	D	YAELCDRADRVARSLVRAGVGPERLVAVAMRKSVDLLVALLAVWRASGGYVPIDPEQPPDRVAYLIADARPVLTLTDPDLLGRLPADVPAVAVHDLAAEPPGTTLPAATLPGQLAYVVYTSGSTGRPKGVAVSHDALAGYVRRSARAYPDAAGVSLAHSSIGFDLTVTALFTPLVTGGRVVLAESVEDGADATFTKVTPSHLALLADLPEIAPSTLVLGGEALTGQALFDWRAAHPGTTVVNAYGPTELTVNCTDFPVPPAAELDAGPVPIGRPFPGVAVFVLDQGLHPVPVGTVGELYVSGAGLARGYLARPGLSAERFVACPFGEPGTRMYRTGDLVRWLPDGNLVYVGRADDQVKVRGHRIELGEVESAVADTPGVLRAV	D	L	T	K	V	G	A	V	N	4	49	33	23	23	30	360	36	59	33	75	47	22	12	LAYVVYTSGSTGRPKGVAVSHDALAGYVRRSARAYPDAAGVSLAHSSIG	FDLTVTALFTPLVTGGRVVLAESVEDGADATFT	KVTPSHLALLADLPEIAPSTLVL	GGEALTGQALFDWRAAHPGTTVV	NAYGPTELTVNCTDFPVPPAAELDAGPVPI	CDRADRVARSLVRAGVGPERLVAVAMRKSVDLLVAL	PEQPPDRVAYLIADARPVLTLTDPDLLGRLPADVPAVAVHDLAAEPPGTTLPAATLPGQ	VAVSHDALAGYVRRSARAYPDAAGVSLAHSSIG	VTALFTPLVTGGRVVLAESVEDGADATFTKVTPSHLALLADLPEIAPSTLVLGGEALTGQALFDWRAAHPGTTVV	LTVNCTDFPVPPAAELDAGPVPIGRPFPGVAVFVLDQGLHPVPVGTV	ARPGLSAERFVACPFGEPGTRM	VRWLPDGNLVYV
161	BGC0000439#c1#28902-50819#+#no_locus_tag#non-ribosomal_peptide_synthetase#AHH53507.1#2598#3002#0	Saccharomonospora sp. CNQ490	Actinobacteria	Saccharomonospora	Saccharomonospora sp	A	TYAELNARASRLAAALRARGVGAERLVAVALPRTERLAVALLAVLKAGGAYLPVDADYPAERLAYLFADARPVLLLSTSRQIDRLAVEPEIPVLLLDGYEVQAELADRQADEAHAWERAASPERLAYVIYTSGSTGRPKGVGVSVHSMANLLEWARAEFGADAFGRAVFATSLNFDVSVFELFGPLVSGGTVEIVEDLIALLDRPSGWSAGLVSAVPSAFSTLLAAGALDASIGQVVLAGEALSSALVDDIHRRLPATRVANVYGPTEATVYAARYSDVPHGPAEWPQVPIGRGLPNTRLYVLDRSLAPVPAGVAGELYLAGAGLARGYLGRPGLSAERFVACPFGEPGTRMYRTGDLARWLPDGNLVYVGRIDDQVKVRGFRIEPGEIEGALTDVPGV…	D	V	F	S	V	A	V	V	Y	5	50	39	25	23	30	380	36	69	34	83	47	22	12	LAYVIYTSGSTGRPKGVGVSVHSMANLLEWARAEFGADAFGRAVFATSLN	FDVSVFELFGPLVSGGTVEIVEDLIALLDRPSGWSAGLV	SAVPSAFSTLLAAGALDASIGQVVL	AGEALSSALVDDIHRRLPATRVA	NVYGPTEATVYAARYSDVPHGPAEWPQVPI	NARASRLAAALRARGVGAERLVAVALPRTERLAVAL	ADYPAERLAYLFADARPVLLLSTSRQIDRLAVEPEIPVLLLDGYEVQAELADRQADEAHAWERAASPER	VGVSVHSMANLLEWARAEFGADAFGRAVFATSLN	VFELFGPLVSGGTVEIVEDLIALLDRPSGWSAGLVSAVPSAFSTLLAAGALDASIGQVVLAGEALSSALVDDIHRRLPATRVA	ATVYAARYSDVPHGPAEWPQVPIGRGLPNTRLYVLDRSLAPVPAGVA	GRPGLSAERFVACPFGEPGTRM	ARWLPDGNLVYV
162	BGC0000439#c1#28902-50819#+#no_locus_tag#non-ribosomal_peptide_synthetase#AHH53507.1#4143#4540#0	Saccharomonospora sp. CNQ490	Actinobacteria	Saccharomonospora	Saccharomonospora sp	D	TYAELDARANRLARELVDLGVAPERRVGVLLGKTPDLVVALLAVLRAGGAYVPVDPGYPADRIGYVLTDAAPVLVLTDTAAAERVPSGHRGLVLDDPRTADALAGRSTEPLTDTERGGPAGPDQAAYVIYTSGSTGRPKGVVVPVGAMSAYVRRSAAAYPDAAGAGLVHSSVAFDLTLTVLFTPLAVGGVVHLVDRLDENCTAVDVSLLKVTPSHLPLLDGLPEIAPSTLVTGGEGLSGRALAPWRAAHPESTVINAYGPTELTVNCTEFVLAPHAPLGNGPVPIGRPFPGFRVFVLDQWLRPVPVGVPGELYVSGVGLARGYLDRPALTGERFVACPYGEPGQRMYRTGDQVRWLPDGNLEYVGRVDHQVKVRGHRIELGEIEAVLVEHPEISRVV	D	L	T	K	V	G	A	V	N	4	49	36	23	23	30	374	36	69	33	78	47	22	12	AAYVIYTSGSTGRPKGVVVPVGAMSAYVRRSAAAYPDAAGAGLVHSSVA	FDLTLTVLFTPLAVGGVVHLVDRLDENCTAVDVSLL	KVTPSHLPLLDGLPEIAPSTLVT	GGEGLSGRALAPWRAAHPESTVI	NAYGPTELTVNCTEFVLAPHAPLGNGPVPI	DARANRLARELVDLGVAPERRVGVLLGKTPDLVVAL	PGYPADRIGYVLTDAAPVLVLTDTAAAERVPSGHRGLVLDDPRTADALAGRSTEPLTDTERGGPAGPDQ	VVVPVGAMSAYVRRSAAAYPDAAGAGLVHSSVA	LTVLFTPLAVGGVVHLVDRLDENCTAVDVSLLKVTPSHLPLLDGLPEIAPSTLVTGGEGLSGRALAPWRAAHPESTVI	LTVNCTEFVLAPHAPLGNGPVPIGRPFPGFRVFVLDQWLRPVPVGVP	DRPALTGERFVACPYGEPGQRM	VRWLPDGNLEYV
163	BGC0000439#c1#28902-50819#+#no_locus_tag#non-ribosomal_peptide_synthetase#AHH53507.1#5197#5599#0	Saccharomonospora sp. CNQ490	Actinobacteria	Saccharomonospora	Saccharomonospora sp	G	TYAELDAKANRLAAFLRARGAAPERLVAVALPRTPDLLVALLAILRTGAAYLPIDTGYPADRLSAMFDDAAPALAVTTGLLAERVPARENTDVLLLDDPDVAEAVEAEPAELPPMPVAADATAYVIYTSGSTGRPKGVVVTRANLGNFLSDMRGRVGLGAEDRLLAVTTIGFDIAALELFLPLASGARVVLAAPDVVRDPAAVARLCGRAGITAIQATPSWWRAVVQDGESTRLGLGAALVGGEALPADLARALTGVAGSVTNVYGPTETTIWSTAAPVTGEPDTRPAIGVPIGNTSVYVLDERLAPVAVGVVGELYIAGDGVARGYRGEPGMTAERFVACPFGGAGTRMYRTGDLVRWLPDGTLAYVGRADDQVKLRGFRIELGEIETVLRELPDIAG…	D	I	L	Q	L	G	V	I	W	3	50	44	26	21	27	378	36	66	34	87	44	22	12	TAYVIYTSGSTGRPKGVVVTRANLGNFLSDMRGRVGLGAEDRLLAVTTIG	FDIAALELFLPLASGARVVLAAPDVVRDPAAVARLCGRAGITAI	QATPSWWRAVVQDGESTRLGLGAALV	GGEALPADLARALTGVAGSVT	NVYGPTETTIWSTAAPVTGEPDTRPAI	DAKANRLAAFLRARGAAPERLVAVALPRTPDLLVAL	TGYPADRLSAMFDDAAPALAVTTGLLAERVPARENTDVLLLDDPDVAEAVEAEPAELPPMPVAADA	VVVTRANLGNFLSDMRGRVGLGAEDRLLAVTTIG	ALELFLPLASGARVVLAAPDVVRDPAAVARLCGRAGITAIQATPSWWRAVVQDGESTRLGLGAALVGGEALPADLARALTGVAGSVT	TTIWSTAAPVTGEPDTRPAIGVPIGNTSVYVLDERLAPVAVGVV	GEPGMTAERFVACPFGGAGTRM	VRWLPDGTLAYV
164	BGC0000439#c1#28902-50819#+#no_locus_tag#non-ribosomal_peptide_synthetase#AHH53507.1#6254#6656#0	Saccharomonospora sp. CNQ490	Actinobacteria	Saccharomonospora	Saccharomonospora sp	A	TYAELNTRADLLARSLVARGAGPERFVAIAVERTVDLVVAVLAVLKSGAAYLPIDHRYPAERIEYLMTDADPALVLASSATRPTLSGLVADDAVLLVDRPDRAVPAEAAEPVARHRPVCRDGAAYMIYTSGSTGRPKGVVVTNGNLAELVAWARTEVGAERLARVVLSTSLSFDVSVFELFAPLSVGGTVEIVDDLLVLADRSDAWSASLVSAVPSAFSRLLASGLLGQADIGTMVFAGETLTAATLARIGEVLPHGEVFNLYGPTETTVYCTGGPLDAADTGGQAPPIGRPMPNTRAYVLDERLQPVPAGVAGELYVSGDRVARGYWRRAALTSTRFVACPFESPGSRMYRTGDLVRWLPDGRLDFLTRVDDQVKIRGFRVELGEIESVVATHPGVEQ…	D	V	F	S	V	A	L	V	Y	5	50	39	26	23	29	378	36	67	34	84	46	22	12	AAYMIYTSGSTGRPKGVVVTNGNLAELVAWARTEVGAERLARVVLSTSLS	FDVSVFELFAPLSVGGTVEIVDDLLVLADRSDAWSASLV	SAVPSAFSRLLASGLLGQADIGTMVF	AGETLTAATLARIGEVLPHGEVF	NLYGPTETTVYCTGGPLDAADTGGQAPPI	NTRADLLARSLVARGAGPERFVAIAVERTVDLVVAV	HRYPAERIEYLMTDADPALVLASSATRPTLSGLVADDAVLLVDRPDRAVPAEAAEPVARHRPVCRDG	VVVTNGNLAELVAWARTEVGAERLARVVLSTSLS	VFELFAPLSVGGTVEIVDDLLVLADRSDAWSASLVSAVPSAFSRLLASGLLGQADIGTMVFAGETLTAATLARIGEVLPHGEVF	TTVYCTGGPLDAADTGGQAPPIGRPMPNTRAYVLDERLQPVPAGVA	RRAALTSTRFVACPFESPGSRM	VRWLPDGRLDFL
165	BGC0001233#c1#38216-61951#+#no_locus_tag#non-ribosomal_peptide_synthase#ALK27915.1#1536#1933#0	Streptomyces sp. DSM 11171	Actinobacteria	Streptomyces	Streptomyces sp	L	SYAELDARVNRLARYLVAAGVGREVLVGLCLPRGVDMVVALLAVWRAGGAYVPLDPEYPQDRLGFMIVDSGAVVVLGVGDSLAGVSVGSARVVRLDEAADAVARESAEPLVTVTDADQLAYVIYTSGSTGRPKGVAVAHRGVVNLAEVMRPVLGVSEGVVALQFASYSFDAAVLDVVVTLGAGGTLAIAAGDERTEPAALAEMIRTTGVSVASVVPSLLGVLDPAEVPGVENWVLGAERLNSDLASRWTSQARVWNTYGPTEATVITTADLIDAGITPDDQPPAIGRPIGNAQVYVLDDFLQPVPVGVTGELYVAGPGLARGYVGRPDLTADRFVPCPFAVGGRMYRSGDLARWTVDGQLLFAGRADEQVKIRGFRVEPGEVEAVVAAHESVGQAAV	D	A	L	S	V	G	T	V	I	3	50	44	23	20	30	373	36	63	34	83	47	21	12	LAYVIYTSGSTGRPKGVAVAHRGVVNLAEVMRPVLGVSEGVVALQFASYS	FDAAVLDVVVTLGAGGTLAIAAGDERTEPAALAEMIRTTGVSVA	SVVPSLLGVLDPAEVPGVENWVL	GAERLNSDLASRWTSQARVW	NTYGPTEATVITTADLIDAGITPDDQPPAI	DARVNRLARYLVAAGVGREVLVGLCLPRGVDMVVAL	PEYPQDRLGFMIVDSGAVVVLGVGDSLAGVSVGSARVVRLDEAADAVARESAEPLVTVTDADQ	VAVAHRGVVNLAEVMRPVLGVSEGVVALQFASYS	VLDVVVTLGAGGTLAIAAGDERTEPAALAEMIRTTGVSVASVVPSLLGVLDPAEVPGVENWVLGAERLNSDLASRWTSQARVW	ATVITTADLIDAGITPDDQPPAIGRPIGNAQVYVLDDFLQPVPVGVT	GRPDLTADRFVPCPFAVGGRM	ARWTVDGQLLFA
166	BGC0001233#c1#38216-61951#+#no_locus_tag#non-ribosomal_peptide_synthase#ALK27915.1#3078#3491#0	Streptomyces sp. DSM 11171	Actinobacteria	Streptomyces	Streptomyces sp	hpg	SYAEVDAAAGRVAAGLVARGVGRGDVVGVVMERCVDVPVVLLGVVRAGAAFAPVDVSWPAARVRLVLGQVDLVVADRDVPDVPVGVVRVGDLTAGSGDSGAAGAGVGAVGVGVGAGDVAYVMFTSGSTGVPKGVEVSHGAVAALVSDSCWSEAARGRVLFHAPHAFDASVLELWVPLVHGGRVVVAPPGVVGAGLLGGLIAEHGLSAVHVTAGLFGVLADEDPGVFAGVAEVLTGGDVVSAGAVGRVMAASPGVRVRHLYGPTEATFCVTTYVVEAGGEVPAVLPIGRPRDNARVYVLDEFLQPVPVGTTGELYVAGAGLARGYAGRADLTAERFVANPFAGGGAGAATDSAAAAHGGERMYRTGDLVRWSVGGELVFGGRADGQVKVRGYRVELGEVE…	D	A	L	H	L	G	L	F	C	2	48	43	26	23	29	389	36	62	32	88	46	36	12	VAYVMFTSGSTGVPKGVEVSHGAVAALVSDSCWSEAARGRVLFHAPHA	FDASVLELWVPLVHGGRVVVAPPGVVGAGLLGGLIAEHGLSAV	HVTAGLFGVLADEDPGVFAGVAEVLT	GGDVVSAGAVGRVMAASPGVRVR	HLYGPTEATFCVTTYVVEAGGEVPAVLPI	DAAAGRVAAGLVARGVGRGDVVGVVMERCVDVPVVL	VSWPAARVRLVLGQVDLVVADRDVPDVPVGVVRVGDLTAGSGDSGAAGAGVGAVGVGVGAGD	VEVSHGAVAALVSDSCWSEAARGRVLFHAPHA	VLELWVPLVHGGRVVVAPPGVVGAGLLGGLIAEHGLSAVHVTAGLFGVLADEDPGVFAGVAEVLTGGDVVSAGAVGRVMAASPGVRVR	ATFCVTTYVVEAGGEVPAVLPIGRPRDNARVYVLDEFLQPVPVGTT	GRADLTAERFVANPFAGGGAGAATDSAAAAHGGERM	VRWSVGGELVFG
167	BGC0001233#c1#38216-61951#+#no_locus_tag#non-ribosomal_peptide_synthase#ALK27915.1#4154#4551#0	Streptomyces sp. DSM 11171	Actinobacteria	Streptomyces	Streptomyces sp	L	SYAELDVRVNRLARYLSGLGVGREVLVGLCLPRGVDMVVALLAVWKAGGAYVPLDPEYPQDRLAYMIADSGAVVVLGVGDSLAGVSVGSARVVRLDEAAETIARESAEPLVTATDADQLAYVIYTSGSTGRPKGVAVAHRGVVNLAEVMRPVLGVSEGVVALQFASYSFDAAVLDVVVTLGAGGTLAIASGDERTEPEALARMIRTTGVSVASVVPSLLGVLDPAEVPGVENWVLGAERLNSDLASRWTSQARVWNTYGPTEATVITTADLVNGNITPDDQPPAIGRPIGNAQVYVLDDFLQPVPVGVTGELYVAGPGLARGYVGRPDLTADRFVPCPFASGGRMYRSGDLARWTVDGQLLFAGRADEQVKIRGFRVEPGEVEAVVAAHESVGQAAV	D	A	L	S	V	G	T	V	I	3	50	44	23	20	30	373	36	63	34	83	47	21	12	LAYVIYTSGSTGRPKGVAVAHRGVVNLAEVMRPVLGVSEGVVALQFASYS	FDAAVLDVVVTLGAGGTLAIASGDERTEPEALARMIRTTGVSVA	SVVPSLLGVLDPAEVPGVENWVL	GAERLNSDLASRWTSQARVW	NTYGPTEATVITTADLVNGNITPDDQPPAI	DVRVNRLARYLSGLGVGREVLVGLCLPRGVDMVVAL	PEYPQDRLAYMIADSGAVVVLGVGDSLAGVSVGSARVVRLDEAAETIARESAEPLVTATDADQ	VAVAHRGVVNLAEVMRPVLGVSEGVVALQFASYS	VLDVVVTLGAGGTLAIASGDERTEPEALARMIRTTGVSVASVVPSLLGVLDPAEVPGVENWVLGAERLNSDLASRWTSQARVW	ATVITTADLVNGNITPDDQPPAIGRPIGNAQVYVLDDFLQPVPVGVT	GRPDLTADRFVPCPFASGGRM	ARWTVDGQLLFA
168	BGC0001233#c1#38216-61951#+#no_locus_tag#non-ribosomal_peptide_synthase#ALK27915.1#5701#6112#0	Streptomyces sp. DSM 11171	Actinobacteria	Streptomyces	Streptomyces sp	V	SYGELNARANRLARRLVGLGVGAECRVALLQGRSVGAVVSVLAVLKAGGVYVPLDVDAPVERLRWMVGVAGVSVVVTDGVLRDVVVGGVVDGSVPVVVVGENGFVEGQSPDGSSDEWSSDLGVVGCGDQLAYVMFTSGSTGVPKGVAVSHGDVVSLALDGRWVGSGSGGGRVLLHSPLAFDASTYELWVPLLSGGVVVVAPAGELDVRVLEGLIVGGGVSGLWLTAGLFRVLAEEVPGCFAGVREVLTGGEAVPASAVRRVLEVCPGLSVVDGYGPTETTTFATLFVMGSVGGVPDSVPIGRPLGNVRVYVLDGVLRPVPVGVVGELYIAGVGVARGYVGASGGTAERFVADPFGGVGGRMYRSGDVVRWRVDGVLEFVGRGDDQVKVRGFRIELGEVE…	D	A	Y	W	L	G	G	T	F	2	50	43	26	23	29	389	36	74	34	88	46	22	12	LAYVMFTSGSTGVPKGVAVSHGDVVSLALDGRWVGSGSGGGRVLLHSPLA	FDASTYELWVPLLSGGVVVVAPAGELDVRVLEGLIVGGGVSGL	WLTAGLFRVLAEEVPGCFAGVREVLT	GGEAVPASAVRRVLEVCPGLSVV	DGYGPTETTTFATLFVMGSVGGVPDSVPI	NARANRLARRLVGLGVGAECRVALLQGRSVGAVVSV	VDAPVERLRWMVGVAGVSVVVTDGVLRDVVVGGVVDGSVPVVVVGENGFVEGQSPDGSSDEWSSDLGVVGCGDQ	VAVSHGDVVSLALDGRWVGSGSGGGRVLLHSPLA	TYELWVPLLSGGVVVVAPAGELDVRVLEGLIVGGGVSGLWLTAGLFRVLAEEVPGCFAGVREVLTGGEAVPASAVRRVLEVCPGLSVV	TTTFATLFVMGSVGGVPDSVPIGRPLGNVRVYVLDGVLRPVPVGVV	GASGGTAERFVADPFGGVGGRM	VRWRVDGVLEFV
169	BGC0001233#c1#38216-61951#+#no_locus_tag#non-ribosomal_peptide_synthase#ALK27915.1#6774#7171#0	Streptomyces sp. DSM 11171	Actinobacteria	Streptomyces	Streptomyces sp	L	SYAELDVRVNRLARYLSGLGVGREVLVGLCLPRGVDMVVALLAVWKAGGAYVPLDPEYPQDRLAYMIADSGAVVVLGVGDSLAGVSVGSARVVRLDEAAETIARESAEPLVTATDADQLAYVIYTSGSTGRPKGVAVAHRGVVNLAEVMRPVLGVSEGVVALQFASFSFDAAVLDVVVTLGAGGTLAIASGDERTEPAALAEMIRTTGVSVASVVPSLLGVLDPAEVPGVKNWMLGAERLNSDLASRWTSQARVWNTYGPTEATVITTADLVDGNITPDDQPPAIGRPIGNAQVYVLDDFLQPVPVGVTGELYVAGPGLARGYVGRPDLTADRFVPCPFASGGRMYRSGDLARWTVDGQLLFAGRADEQVKIRGFRVEPGEVEAVVAAHESVGQAAV	D	A	L	S	M	G	T	V	I	3	50	44	23	20	30	373	36	63	34	83	47	21	12	LAYVIYTSGSTGRPKGVAVAHRGVVNLAEVMRPVLGVSEGVVALQFASFS	FDAAVLDVVVTLGAGGTLAIASGDERTEPAALAEMIRTTGVSVA	SVVPSLLGVLDPAEVPGVKNWML	GAERLNSDLASRWTSQARVW	NTYGPTEATVITTADLVDGNITPDDQPPAI	DVRVNRLARYLSGLGVGREVLVGLCLPRGVDMVVAL	PEYPQDRLAYMIADSGAVVVLGVGDSLAGVSVGSARVVRLDEAAETIARESAEPLVTATDADQ	VAVAHRGVVNLAEVMRPVLGVSEGVVALQFASFS	VLDVVVTLGAGGTLAIASGDERTEPAALAEMIRTTGVSVASVVPSLLGVLDPAEVPGVKNWMLGAERLNSDLASRWTSQARVW	ATVITTADLVDGNITPDDQPPAIGRPIGNAQVYVLDDFLQPVPVGVT	GRPDLTADRFVPCPFASGGRM	ARWTVDGQLLFA
170	BGC0000367#c1#40796-59995#+#BBR47_28940#truncated_linear_pentadecapeptide_gramicidin_synthetase_LgrC#BAH43871.1#488#889#0	Brevibacillus brevis NBRC 100599	Firmicutes	Brevibacillus	Brevibacillus brevis	W	TYAELEVKANQLAHYLQKQGVVTGTFVGLCVERSLDMLVGMLGILKAGGAYVPLDPAYPEERLAFMLADAQISVLLTQEHLANKWQGQELTILTLDHAAEQWAEESTFAPQVDMTADSLAYVIYTSGSTGTPKGVLVVHRGIVRLIKNTNYVTITEEDVFLQASTVSFDAATFEIWGALLNGAKLVLMPPHQPSLDELGETIQNHKVTTLWLTAGLFTVMVDHKVEHLRGVRQLLVGGDVVSASHVRKVLSLGGITVINGYGPTENTTFTCCNPVTELPEGVNSFPIGRPISNTTVYVLDKHQQPVPLGAAGELYIGGDGLALGYLNNPELTAERFVENPFDPQGGSLLYRTGDLVRYLPDGTIAFIGRIDNQVKIRGFRIELGEVEAALSLHPSVNEV…	D	A	F	W	L	G	G	T	F	2	49	43	26	22	29	377	36	63	33	87	46	23	12	LAYVIYTSGSTGTPKGVLVVHRGIVRLIKNTNYVTITEEDVFLQASTVS	FDAATFEIWGALLNGAKLVLMPPHQPSLDELGETIQNHKVTTL	WLTAGLFTVMVDHKVEHLRGVRQLLV	GGDVVSASHVRKVLSLGGITVI	NGYGPTENTTFTCCNPVTELPEGVNSFPI	EVKANQLAHYLQKQGVVTGTFVGLCVERSLDMLVGM	PAYPEERLAFMLADAQISVLLTQEHLANKWQGQELTILTLDHAAEQWAEESTFAPQVDMTADS	VLVVHRGIVRLIKNTNYVTITEEDVFLQASTVS	TFEIWGALLNGAKLVLMPPHQPSLDELGETIQNHKVTTLWLTAGLFTVMVDHKVEHLRGVRQLLVGGDVVSASHVRKVLSLGGITVI	NTTFTCCNPVTELPEGVNSFPIGRPISNTTVYVLDKHQQPVPLGAA	NNPELTAERFVENPFDPQGGSLL	VRYLPDGTIAFI
171	BGC0000367#c1#40796-59995#+#BBR47_28940#truncated_linear_pentadecapeptide_gramicidin_synthetase_LgrC#BAH43871.1#1551#1951#0	Brevibacillus brevis NBRC 100599	Firmicutes	Brevibacillus	Brevibacillus brevis	L	TFAELEAKANQLAHYLQKQGVETGTFVGICVERSLDMLVGMLGILKAGGAYVPLDPAYPEERLAFMLADAQISILLTQEHLADKWQGQELTILNLDHAAEPWAEESTLAPQVDMTADSLAYVIYTSGSTGTPKGVLVVHRGIVRLIKNTNYVTITEEDVFLQASTVSFDAATFEIWGALLNGAKLVLMPPHQPSLDELGETIQNHKVTTLWLTAGLFTVMVDHKVECLRGVRQLLVGGDVVSASHVRKVLSLGAITVINGYGPTENTTFTCCNPVTELPEGVNSFPIGRPISNTTVYVLDKHQQPVPLGAAGELYIGGDGLALGYLNNPELTAERFVENPFDPQRDSRLYRTGDLVRYLPDGTIEFIGRIDNQVKIRGFRIELGEIETVLQSHPAVKESV	D	A	F	W	L	G	G	T	F	2	49	43	26	22	29	377	36	63	33	87	46	23	12	LAYVIYTSGSTGTPKGVLVVHRGIVRLIKNTNYVTITEEDVFLQASTVS	FDAATFEIWGALLNGAKLVLMPPHQPSLDELGETIQNHKVTTL	WLTAGLFTVMVDHKVECLRGVRQLLV	GGDVVSASHVRKVLSLGAITVI	NGYGPTENTTFTCCNPVTELPEGVNSFPI	EAKANQLAHYLQKQGVETGTFVGICVERSLDMLVGM	PAYPEERLAFMLADAQISILLTQEHLADKWQGQELTILNLDHAAEPWAEESTLAPQVDMTADS	VLVVHRGIVRLIKNTNYVTITEEDVFLQASTVS	TFEIWGALLNGAKLVLMPPHQPSLDELGETIQNHKVTTLWLTAGLFTVMVDHKVECLRGVRQLLVGGDVVSASHVRKVLSLGAITVI	NTTFTCCNPVTELPEGVNSFPIGRPISNTTVYVLDKHQQPVPLGAA	NNPELTAERFVENPFDPQRDSRL	VRYLPDGTIEFI
172	BGC0000367#c1#40796-59995#+#BBR47_28940#truncated_linear_pentadecapeptide_gramicidin_synthetase_LgrC#BAH43871.1#3078#3469#0	Brevibacillus brevis NBRC 100599	Firmicutes	Brevibacillus	Brevibacillus brevis	W	TYAELNQRANQLAHHLLAQGVKPDTLVGICIERSPEMIVGILGVMKAGAAYVPIDPAHPLERIAYMIEDSQANIVLTQQSLANQLLTTKAQVICLDSNALENEPVHDVMCGVTEQNLAYVIYTSGSTGLPKGVMVEHQSAMNMAHYLIELFQVQPSSRVLQLCSFSFDVSVAEIVMALISGATLVIEDREMLMPGPELISVLQEKQITTVMTVPAVLAALPEADLPDLKTLVIGGEAPSYELITRYANHRQFFNCYGPTEATVCTTLMLMDTNLANTPIGRPIANATIYVLDANLKPVPIGVPGELYIGGKGLARGYWNRPELTEERFITHPFGVEGERLYRTGDQVRYLQDGNLEFLGRIDNQVKIRGFRIELGEIENALRKHDAIREAV	D	V	A	M	V	G	C	V	C	3	50	44	23	20	26	368	36	61	34	83	43	22	12	LAYVIYTSGSTGLPKGVMVEHQSAMNMAHYLIELFQVQPSSRVLQLCSFS	FDVSVAEIVMALISGATLVIEDREMLMPGPELISVLQEKQITTV	MTVPAVLAALPEADLPDLKTLVI	GGEAPSYELITRYANHRQFF	NCYGPTEATVCTTLMLMDTNLANTPI	NQRANQLAHHLLAQGVKPDTLVGICIERSPEMIVGI	PAHPLERIAYMIEDSQANIVLTQQSLANQLLTTKAQVICLDSNALENEPVHDVMCGVTEQN	VMVEHQSAMNMAHYLIELFQVQPSSRVLQLCSFS	VAEIVMALISGATLVIEDREMLMPGPELISVLQEKQITTVMTVPAVLAALPEADLPDLKTLVIGGEAPSYELITRYANHRQFF	ATVCTTLMLMDTNLANTPIGRPIANATIYVLDANLKPVPIGVP	NRPELTEERFITHPFGVEGERL	VRYLQDGNLEFL
173	BGC0000367#c1#40796-59995#+#BBR47_28940#truncated_linear_pentadecapeptide_gramicidin_synthetase_LgrC#BAH43871.1#4127#4526#0	Brevibacillus brevis NBRC 100599	Firmicutes	Brevibacillus	Brevibacillus brevis	L	TYAELDAKANQVANYLQKQGVSSETLVGICVERSIDMLIGQLGILKAGGAYVPMDTAYPQERLAFMMKDANMPVVVTQERLLGRLPEGTASFICLDRDWHIISEESSEAPIVAMTTENLAYVIYTSGSTGTPKGVEIEHAALLNLICWHQRLYSVDSNDRASQIAGTAFDASVWEIWPYLTKGATLYLPSEDIRLVPEELRDWLVASGITISFLPTPLAERLLTLEWPIDTKLRYMLTGGDKLHDYPLATMPFTLVNQYGPTENAVVATAGVVPPEAAHVFAPSIGRPIDNVQVYVLDEKRNPVPIGVAGELYIAGDSLARGYLKRPDLTKERFVANPYSQKPGARMYRTGDLVRYLPDGSIDFIGRADDQVSIRGFRVELGEIETALYTHPAVKETIV	D	A	W	F	L	G	Q	V	V	3	50	44	26	18	29	375	36	63	34	84	46	23	12	LAYVIYTSGSTGTPKGVEIEHAALLNLICWHQRLYSVDSNDRASQIAGTA	FDASVWEIWPYLTKGATLYLPSEDIRLVPEELRDWLVASGITIS	FLPTPLAERLLTLEWPIDTKLRYMLT	GGDKLHDYPLATMPFTLV	NQYGPTENAVVATAGVVPPEAAHVFAPSI	DAKANQVANYLQKQGVSSETLVGICVERSIDMLIGQ	TAYPQERLAFMMKDANMPVVVTQERLLGRLPEGTASFICLDRDWHIISEESSEAPIVAMTTEN	VEIEHAALLNLICWHQRLYSVDSNDRASQIAGTA	VWEIWPYLTKGATLYLPSEDIRLVPEELRDWLVASGITISFLPTPLAERLLTLEWPIDTKLRYMLTGGDKLHDYPLATMPFTLV	NAVVATAGVVPPEAAHVFAPSIGRPIDNVQVYVLDEKRNPVPIGVA	KRPDLTKERFVANPYSQKPGARM	VRYLPDGSIDFI
174	BGC0000367#c1#40796-59995#+#BBR47_28940#truncated_linear_pentadecapeptide_gramicidin_synthetase_LgrC#BAH43871.1#5652#6044#0	Brevibacillus brevis NBRC 100599	Firmicutes	Brevibacillus	Brevibacillus brevis	W	TYAELNNRANQLAHRLIASGVQPDKLVGICVERSFEMIIAFLGVMKAGAAYVPIDPAHPQDRIAYMIEDSQANILLTQESLKDMLPVPSIQVICLDSDELANEPTTNVDSNVNEHHLAYVIYTSGSTGLPKGVMVEHHSVINLTHALIHSFQIEPTSRVLQFTSFSFDVSVSEIAMTLLAGATLVMEDRELLLPGPELIQVLQEQCITTVTMASSVVSALPQADLPDLKTLIVGGEALSRELVARHATDRQFFNCYGPTETTVTATLTRCENNGQNPTIGRPIANVKVYVLDAYLQPVAIGVPGELYIGGKGIARGYWNRPELTEERFINHPFGKEEERLYRTGDLVRYTEDGQLEFLGRIDDQVKIRGYRIELGEIENRLRQHPAVQNVVV	D	V	S	T	I	G	C	V	T	3	50	44	23	20	26	368	36	61	34	83	43	22	12	LAYVIYTSGSTGLPKGVMVEHHSVINLTHALIHSFQIEPTSRVLQFTSFS	FDVSVSEIAMTLLAGATLVMEDRELLLPGPELIQVLQEQCITTV	TMASSVVSALPQADLPDLKTLIV	GGEALSRELVARHATDRQFF	NCYGPTETTVTATLTRCENNGQNPTI	NNRANQLAHRLIASGVQPDKLVGICVERSFEMIIAF	PAHPQDRIAYMIEDSQANILLTQESLKDMLPVPSIQVICLDSDELANEPTTNVDSNVNEHH	VMVEHHSVINLTHALIHSFQIEPTSRVLQFTSFS	VSEIAMTLLAGATLVMEDRELLLPGPELIQVLQEQCITTVTMASSVVSALPQADLPDLKTLIVGGEALSRELVARHATDRQFF	TTVTATLTRCENNGQNPTIGRPIANVKVYVLDAYLQPVAIGVP	NRPELTEERFINHPFGKEEERL	VRYTEDGQLEFL
175	BGC0000400#c1#1-19818#+#no_locus_tag#paenibacterin_synthetase_A#AGM16412.1#467#870#0	Paenibacillus sp. OSY-SE	Firmicutes	Paenibacillus	Paenibacillus sp	orn	TYRELNERANRLARTLRAEGVQPEQLVGIMADRSLEMIVGILAILKAGGAYVPIDPEYPEERIRYMLDDSNARVLLAQRHLQARIAFTGTWVILDENAFYDEDGTNLESNNDPSNLSYVIYTSGTTGKPKGVMIEHRQLVAMAHAWKSRYHLHEAGIRWLQWASFSFDVFSGDMVRTLLNGGELILCPGHARANPEAICELIRKHRIQMFESTPALVVPLMEYIYDNKMDIHSLQLLIIGSDYCPAEEFQKLMERFGSQMRILNSYGVTEACVDASYFEQTDSDALRTLPIGKPLPAVSMMVLDDNRSLQPIGITGELYIGGACVGRGYLNRPDLTAEKFVDNPYAPSEMMYRTGDLARWLPDGNIEYLGRIDHQVKIRGYRIEIGEIESQLLKAESVR…	D	V	G	E	I	G	S	V	D	1	51	44	29	24	28	379	36	60	35	93	45	21	12	LSYVIYTSGTTGKPKGVMIEHRQLVAMAHAWKSRYHLHEAGIRWLQWASFS	FDVFSGDMVRTLLNGGELILCPGHARANPEAICELIRKHRIQMF	ESTPALVVPLMEYIYDNKMDIHSLQLLII	GSDYCPAEEFQKLMERFGSQMRIL	NSYGVTEACVDASYFEQTDSDALRTLPI	NERANRLARTLRAEGVQPEQLVGIMADRSLEMIVGI	PEYPEERIRYMLDDSNARVLLAQRHLQARIAFTGTWVILDENAFYDEDGTNLESNNDPSN	VMIEHRQLVAMAHAWKSRYHLHEAGIRWLQWASFS	SGDMVRTLLNGGELILCPGHARANPEAICELIRKHRIQMFESTPALVVPLMEYIYDNKMDIHSLQLLIIGSDYCPAEEFQKLMERFGSQMRIL	ACVDASYFEQTDSDALRTLPIGKPLPAVSMMVLDDNRSLQPIGIT	NRPDLTAEKFVDNPYAPSEMM	ARWLPDGNIEYL
176	BGC0000400#c1#1-19818#+#no_locus_tag#paenibacterin_synthetase_A#AGM16412.1#1985#2385#0	Paenibacillus sp. OSY-SE	Firmicutes	Paenibacillus	Paenibacillus sp	V	TYAELNAAANRIAHLLRDRGVARGTLVGICAERSLEMVVGLLGILKAGGAYVPIDPSYPQERINAMLEDTAISVMLTQAHLQTSVPNSIDSVLLDAAAETILEGSWPNLTDTAATADDVAYIIYTSGSTGIPKGVCVTHRGVVRLVADANYVDISSKDVFLQGSTISFDAATFEIWGSLLNGAALAVLPPGNVSLTEWTRAIQQHQVTILWLTAGLFHVMVDNQLQALQGVQQLLVGGDVVSKTHATKVLERYNGIRLINGYGPTENTTFTCCHEISAADMERPSIPIGRPIGNTQAYVLDGAGKLLPAGVIGELYTGGDGLAQGYLNRPELTAEKFVDSPIVPATRLYRTGDLARWLPDGTIEYVGRIDDQVKIRGYRIELGEVEAHLLKVEPVQSAAV	D	A	F	W	L	G	G	T	F	2	49	43	26	23	29	376	36	63	33	88	46	21	12	VAYIIYTSGSTGIPKGVCVTHRGVVRLVADANYVDISSKDVFLQGSTIS	FDAATFEIWGSLLNGAALAVLPPGNVSLTEWTRAIQQHQVTIL	WLTAGLFHVMVDNQLQALQGVQQLLV	GGDVVSKTHATKVLERYNGIRLI	NGYGPTENTTFTCCHEISAADMERPSIPI	NAAANRIAHLLRDRGVARGTLVGICAERSLEMVVGL	PSYPQERINAMLEDTAISVMLTQAHLQTSVPNSIDSVLLDAAAETILEGSWPNLTDTAATADD	VCVTHRGVVRLVADANYVDISSKDVFLQGSTIS	TFEIWGSLLNGAALAVLPPGNVSLTEWTRAIQQHQVTILWLTAGLFHVMVDNQLQALQGVQQLLVGGDVVSKTHATKVLERYNGIRLI	NTTFTCCHEISAADMERPSIPIGRPIGNTQAYVLDGAGKLLPAGVI	NRPELTAEKFVDSPIVPATRL	ARWLPDGTIEYV
177	BGC0000400#c1#1-19818#+#no_locus_tag#paenibacterin_synthetase_A#AGM16412.1#3024#3426#0	Paenibacillus sp. OSY-SE	Firmicutes	Paenibacillus	Paenibacillus sp	T	TYRELNERANRLAHTLRAKDVQTDSLVGIMAERSPEMIVGILAILKAGGAYVPIDPEYPEERIRYMLDDSGAQVLLLPHDLRDKVGFDGTVVMLDDEQSYVEDSSNPATASKPSDLAYVIYTSGTTGKPKGTLIEHKNVVRLLFNSKNLFDFNSADTWTLFHSFCFDFSVWEMYGALLYGGRLVVVPQLTAKNPAQFLELLHEQQVTILNQTPTYFYQLLREALAEPGQELKVRKVIFGGEALNPQLLKDWKTKYPHTQLINMYGITETTVHVTYKEITQVEIEQAKSNIGRPIPTLKVYVLDANRQCVPVGVAGEMYVAGDGLARGYLHRPELTADKFVDSPFESGGRMYRTGDLARWLPDGNIEYLGRIDHQVKIRGYRIELGEVEAQLTKVDPVRE…	D	F	W	N	I	G	M	V	H	1	50	44	29	23	29	378	36	60	34	92	46	21	12	LAYVIYTSGTTGKPKGTLIEHKNVVRLLFNSKNLFDFNSADTWTLFHSFC	FDFSVWEMYGALLYGGRLVVVPQLTAKNPAQFLELLHEQQVTIL	NQTPTYFYQLLREALAEPGQELKVRKVIF	GGEALNPQLLKDWKTKYPHTQLI	NMYGITETTVHVTYKEITQVEIEQAKSNI	NERANRLAHTLRAKDVQTDSLVGIMAERSPEMIVGI	PEYPEERIRYMLDDSGAQVLLLPHDLRDKVGFDGTVVMLDDEQSYVEDSSNPATASKPSD	TLIEHKNVVRLLFNSKNLFDFNSADTWTLFHSFC	VWEMYGALLYGGRLVVVPQLTAKNPAQFLELLHEQQVTILNQTPTYFYQLLREALAEPGQELKVRKVIFGGEALNPQLLKDWKTKYPHTQLI	TTVHVTYKEITQVEIEQAKSNIGRPIPTLKVYVLDANRQCVPVGVA	HRPELTADKFVDSPFESGGRM	ARWLPDGNIEYL
178	BGC0000400#c1#1-19818#+#no_locus_tag#paenibacterin_synthetase_A#AGM16412.1#4065#4468#0	Paenibacillus sp. OSY-SE	Firmicutes	Paenibacillus	Paenibacillus sp	orn	TYRELNERANRLARTLRAEGVEPEQLVGIMADRSLDMIVGIMAILKSGGAYVPIDPKYPEDRIRYMLDDSHAQVLLAQRHMQASVAFAGTWVILDEEAFYHEDGTNLEPLNEPMHLSYVIYTSGTTGNPKGVMIEHRQLVAIADAWKREYRLEEEGIRWLQWASFSFDVFSGDMVRTLLYGGELILCPEQARANPAAISELIRKHQIQMFESTPALVIPFMDYVYDNNLDISSLKMLIVGSDHCPTAEFDKLTERCGSHMRILNSYGVTEACVDACYYERTTPDALRTLPIGKPLPAVTMYILDDNRSLQPIGHTGELYIGGAGVGRGYLNRPDLTVEKFVDNPFMPGARMYRTGDLARWLPDGNIEYAGRIDHQVKIRGYRIEIGEVESQLLAAAGVR…	D	V	G	E	I	G	S	V	D	1	51	44	29	24	28	379	36	60	35	93	45	21	12	LSYVIYTSGTTGNPKGVMIEHRQLVAIADAWKREYRLEEEGIRWLQWASFS	FDVFSGDMVRTLLYGGELILCPEQARANPAAISELIRKHQIQMF	ESTPALVIPFMDYVYDNNLDISSLKMLIV	GSDHCPTAEFDKLTERCGSHMRIL	NSYGVTEACVDACYYERTTPDALRTLPI	NERANRLARTLRAEGVEPEQLVGIMADRSLDMIVGI	PKYPEDRIRYMLDDSHAQVLLAQRHMQASVAFAGTWVILDEEAFYHEDGTNLEPLNEPMH	VMIEHRQLVAIADAWKREYRLEEEGIRWLQWASFS	SGDMVRTLLYGGELILCPEQARANPAAISELIRKHQIQMFESTPALVIPFMDYVYDNNLDISSLKMLIVGSDHCPTAEFDKLTERCGSHMRIL	ACVDACYYERTTPDALRTLPIGKPLPAVTMYILDDNRSLQPIGHT	NRPDLTVEKFVDNPFMPGARM	ARWLPDGNIEYA
179	BGC0000400#c1#1-19818#+#no_locus_tag#paenibacterin_synthetase_A#AGM16412.1#5587#5996#0	Paenibacillus sp. OSY-SE	Firmicutes	Paenibacillus	Paenibacillus sp	S	TYRELNECVNRLARTLRTQGVQPDQRVGIMVERSLEMMVGIMAILKAGGAYVPIAPDYPEERIHYMLEDSGAQVLLLQGRSGESVSFAGRIVNLDDESSYAEDGSNLEWVNQASDAAYVIYTSGTTGKPKGVLVEHGSVINRLLWMQKQYPINANDTIMQKTAITFDVSVWELFWWAFVGSKVCLLPVGGEKNPAVILDTIAQQHISTMHFVPSMLHAFLEYVEEQPIAERERSLAALSRVFASGEALTLSQVERFERCIAPASGARLINLYGPTEATVDVTYYDCEAGQPYTSVPIGKPIDNTQIYIVNRQDQLQPIGVAGELCIAGVGLARGYLKRPELTAEKFVTIPFMPGARMYRTGDLARWLPDGSIEYLGRIDHQVKIRGYRIELGEIEAQLL…	D	V	W	H	F	S	L	V	D	1	50	44	34	26	28	385	36	60	34	100	45	21	12	AAYVIYTSGTTGKPKGVLVEHGSVINRLLWMQKQYPINANDTIMQKTAIT	FDVSVWELFWWAFVGSKVCLLPVGGEKNPAVILDTIAQQHISTM	HFVPSMLHAFLEYVEEQPIAERERSLAALSRVFA	SGEALTLSQVERFERCIAPASGARLI	NLYGPTEATVDVTYYDCEAGQPYTSVPI	NECVNRLARTLRTQGVQPDQRVGIMVERSLEMMVGI	PDYPEERIHYMLEDSGAQVLLLQGRSGESVSFAGRIVNLDDESSYAEDGSNLEWVNQASD	VLVEHGSVINRLLWMQKQYPINANDTIMQKTAIT	VWELFWWAFVGSKVCLLPVGGEKNPAVILDTIAQQHISTMHFVPSMLHAFLEYVEEQPIAERERSLAALSRVFASGEALTLSQVERFERCIAPASGARLI	ATVDVTYYDCEAGQPYTSVPIGKPIDNTQIYIVNRQDQLQPIGVA	KRPELTAEKFVTIPFMPGARM	ARWLPDGSIEYL
180	BGC0000400#c1#19991-39241#+#no_locus_tag#paenibacterin_synthetase_B#AGM16413.1#284#684#0	Paenibacillus sp. OSY-SE	Firmicutes	Paenibacillus	Paenibacillus sp	V	TYAELNAAANRIAHLLRERGVARGTLVGICVERSLEMVIGLLGILKAGGAYVPIDPDYPEERTNAMLEDTAISVLLTQAHLQTSMPNSIDSVLLDAAAETALEGSWPNLTDAAGTADDVAYIIYTSGSTGIPKGVCVTHRGVVRLIAAANYVDISSKDVFLQGSTISFDAATFEIWGSLLNGAALAILPPGNVSLTEWTEAIQQHQVTILWLTAGLFHVMVENQLQALQGVQQLLVGGDVVSKTHAKKVLERYQDIRLVNGYGPTENTTFTCCHEISAADTERLSIPIGRPIANTQVYVLDEAGKLLPVGVVGELYTGGDGLARGYWNRPELTAEKFVDSPFVPGTRLYRTGDLARWLPDGTIEYVGRIDDQVKISGYRIELGEVEAHLLKVESVLDAIV	D	A	F	W	L	G	G	T	F	2	49	43	26	23	29	376	36	63	33	88	46	21	12	VAYIIYTSGSTGIPKGVCVTHRGVVRLIAAANYVDISSKDVFLQGSTIS	FDAATFEIWGSLLNGAALAILPPGNVSLTEWTEAIQQHQVTIL	WLTAGLFHVMVENQLQALQGVQQLLV	GGDVVSKTHAKKVLERYQDIRLV	NGYGPTENTTFTCCHEISAADTERLSIPI	NAAANRIAHLLRERGVARGTLVGICVERSLEMVIGL	PDYPEERTNAMLEDTAISVLLTQAHLQTSMPNSIDSVLLDAAAETALEGSWPNLTDAAGTADD	VCVTHRGVVRLIAAANYVDISSKDVFLQGSTIS	TFEIWGSLLNGAALAILPPGNVSLTEWTEAIQQHQVTILWLTAGLFHVMVENQLQALQGVQQLLVGGDVVSKTHAKKVLERYQDIRLV	NTTFTCCHEISAADTERLSIPIGRPIANTQVYVLDEAGKLLPVGVV	NRPELTAEKFVDSPFVPGTRL	ARWLPDGTIEYV
181	BGC0000400#c1#19991-39241#+#no_locus_tag#paenibacterin_synthetase_B#AGM16413.1#1323#1726#0	Paenibacillus sp. OSY-SE	Firmicutes	Paenibacillus	Paenibacillus sp	orn	TYRELNERANRLARTLRAEDVKPEQLVGIMADRSLDMIVGIMAILKSGGAYVPIDPKYPEDRIHYMLDDSNAQVLLAQRHLQARAAFSGRRITLDEEAFYDEDGSNLERVNQPEHLSYVIYTSGTTGKPKGVMIEHRQMAVLSAAWESEYGLREESMRWMQWASFSFDVFSGDLIRALLHGGELILCPEESRANPAEIYELIRKHRIQMFDVTPSLAIPLMEYVYENKLDISSMKLAVVGADHCPKEEFQKLLERFGSQMRIVNSYGVTETTIDSCYFEQASTEGLRTVPIGKPLPGVTMYILDDHHSLLPVGITGELYIGGPCVGRGYWKRPDLTAEKFVDNPFAPGERMYRTGDLARWLPDGNVEYLGRIDHQVKIRGYRIEIGEVESQLLKTPFIR…	D	V	G	D	V	G	S	I	D	1	51	44	29	24	28	379	36	60	35	93	45	21	12	LSYVIYTSGTTGKPKGVMIEHRQMAVLSAAWESEYGLREESMRWMQWASFS	FDVFSGDLIRALLHGGELILCPEESRANPAEIYELIRKHRIQMF	DVTPSLAIPLMEYVYENKLDISSMKLAVV	GADHCPKEEFQKLLERFGSQMRIV	NSYGVTETTIDSCYFEQASTEGLRTVPI	NERANRLARTLRAEDVKPEQLVGIMADRSLDMIVGI	PKYPEDRIHYMLDDSNAQVLLAQRHLQARAAFSGRRITLDEEAFYDEDGSNLERVNQPEH	VMIEHRQMAVLSAAWESEYGLREESMRWMQWASFS	SGDLIRALLHGGELILCPEESRANPAEIYELIRKHRIQMFDVTPSLAIPLMEYVYENKLDISSMKLAVVGADHCPKEEFQKLLERFGSQMRIV	TTIDSCYFEQASTEGLRTVPIGKPLPGVTMYILDDHHSLLPVGIT	KRPDLTAEKFVDNPFAPGERM	ARWLPDGNVEYL
182	BGC0000400#c1#19991-39241#+#no_locus_tag#paenibacterin_synthetase_B#AGM16413.1#2842#3251#0	Paenibacillus sp. OSY-SE	Firmicutes	Paenibacillus	Paenibacillus sp	S	TYRELNERANRLARTLRALGVQPDQLVGIMAERSLEMMVGIMAILKAGGAYVPIAADSPEERIRYLLEDSGAQVLLLQGRAGEEVSFAGRIVNLDDANSYAGDGSNPERVNQASDAAYVIYTSGTTGRPKGVLVEHGSVINRLLWMQKRYPIGPSDTIMQKTAITFDVSVWELFWWAFVGSKVCLLPVGGEKNPAVILDTIERQHISTMHFVPSMLHAFLEYVEEQPVAERERSLASLRRVFASGEALTASQAERFERCIAPVNGARLINLYGPTEATVDVTYFDCQAGQPYTSVPIGRPIDNTQIYIVNRQNQLQPIGVAGELCIAGAGLARGYWERPELTAEKFVEIPFKPSERMYRTGDLARWLPDGNIEYLGRLDHQVKIRGYRIELGEIEAQLL…	D	V	W	H	F	S	L	V	D	1	50	44	34	26	28	385	36	60	34	100	45	21	12	AAYVIYTSGTTGRPKGVLVEHGSVINRLLWMQKRYPIGPSDTIMQKTAIT	FDVSVWELFWWAFVGSKVCLLPVGGEKNPAVILDTIERQHISTM	HFVPSMLHAFLEYVEEQPVAERERSLASLRRVFA	SGEALTASQAERFERCIAPVNGARLI	NLYGPTEATVDVTYFDCQAGQPYTSVPI	NERANRLARTLRALGVQPDQLVGIMAERSLEMMVGI	ADSPEERIRYLLEDSGAQVLLLQGRAGEEVSFAGRIVNLDDANSYAGDGSNPERVNQASD	VLVEHGSVINRLLWMQKRYPIGPSDTIMQKTAIT	VWELFWWAFVGSKVCLLPVGGEKNPAVILDTIERQHISTMHFVPSMLHAFLEYVEEQPVAERERSLASLRRVFASGEALTASQAERFERCIAPVNGARLI	ATVDVTYFDCQAGQPYTSVPIGRPIDNTQIYIVNRQNQLQPIGVA	ERPELTAEKFVEIPFKPSERM	ARWLPDGNIEYL
183	BGC0000400#c1#19991-39241#+#no_locus_tag#paenibacterin_synthetase_B#AGM16413.1#4369#4766#0	Paenibacillus sp. OSY-SE	Firmicutes	Paenibacillus	Paenibacillus sp	I	TYRELNERANRLARTLRADGAGADRLVGLMVERSLDMMVGIIAILKSGGAYVPIDPEYPEERIRYMLEDSGTQIIVTQRHLQERIPGAGTRVILDDEHSYSSDSTNLDLNNGPADLAYVIYTSGTTGKPKGNLTMHRNIVRVVQGADYIDIGEQDNVLQLSSYAFDGSTFDMYGALLNGARLVLIPQETLLDVERLAELIERERISVMFITTAFFNVLVDVKADCLRHIRAILFGGERVSVSHVRKALRHLGPGKIKHVYGPTESTVFATCHDVNEVAADALNVPIGRPISNTTIYIVNEENGLQPIGVAGELCVAGDGLARGYLNRPELTAEKFVDNPFVPGERMYRTGDLARWLPDGSIEYVGRIDHQVKIRGYRIELGEVEAHLLKVQPVQEGT	D	G	F	F	L	G	V	V	F	2	49	44	26	23	29	374	36	60	33	89	46	21	12	LAYVIYTSGTTGKPKGNLTMHRNIVRVVQGADYIDIGEQDNVLQLSSYA	FDGSTFDMYGALLNGARLVLIPQETLLDVERLAELIERERISVM	FITTAFFNVLVDVKADCLRHIRAILF	GGERVSVSHVRKALRHLGPGKIK	HVYGPTESTVFATCHDVNEVAADALNVPI	NERANRLARTLRADGAGADRLVGLMVERSLDMMVGI	PEYPEERIRYMLEDSGTQIIVTQRHLQERIPGAGTRVILDDEHSYSSDSTNLDLNNGPAD	NLTMHRNIVRVVQGADYIDIGEQDNVLQLSSYA	TFDMYGALLNGARLVLIPQETLLDVERLAELIERERISVMFITTAFFNVLVDVKADCLRHIRAILFGGERVSVSHVRKALRHLGPGKIK	STVFATCHDVNEVAADALNVPIGRPISNTTIYIVNEENGLQPIGVA	NRPELTAEKFVDNPFVPGERM	ARWLPDGSIEYV
184	BGC0000400#c1#19991-39241#+#no_locus_tag#paenibacterin_synthetase_B#AGM16413.1#5406#5807#0	Paenibacillus sp. OSY-SE	Firmicutes	Paenibacillus	Paenibacillus sp	P	TYRELNRKANQLAWVLRDRGVASERPVGIMVERSIAMVVGVLAVLKAGGTFVPIDPEYPETRIRYMLEDSGAKLALTELAWFEVIPPEVEKVDIHDASLYQGHDENVPNESEPSNLLYIIYTSGTTGNPKGVMLEQRNLINLLHYEQVGTSIPLPSRILQYASNSFDVCYQEMFSALLFGGCLFLIPNEARKDPAQLFTWIQDNGIEVLYLPVAFLKFIFAEPEWAERFPDCVTHIITAGEQLVVTPQIQACLQRLRISLHNHYGPSETHVVTAYTMEPDDIAVGLPPIGAPIANTAIYILNDRLELQPIGIAGELYVSGDCVGRGYWGRQELTDEKFIANPFAPGDLMYKTGDVARWLPDGTIEYVGRSDHQVKIRGFRIELGEVESQLLSVEFVQEA…	D	V	Q	Y	I	A	H	V	V	1	50	44	29	23	28	377	36	60	34	92	45	21	12	LLYIIYTSGTTGNPKGVMLEQRNLINLLHYEQVGTSIPLPSRILQYASNS	FDVCYQEMFSALLFGGCLFLIPNEARKDPAQLFTWIQDNGIEVL	YLPVAFLKFIFAEPEWAERFPDCVTHIIT	AGEQLVVTPQIQACLQRLRISLH	NHYGPSETHVVTAYTMEPDDIAVGLPPI	NRKANQLAWVLRDRGVASERPVGIMVERSIAMVVGV	PEYPETRIRYMLEDSGAKLALTELAWFEVIPPEVEKVDIHDASLYQGHDENVPNESEPSN	VMLEQRNLINLLHYEQVGTSIPLPSRILQYASNS	YQEMFSALLFGGCLFLIPNEARKDPAQLFTWIQDNGIEVLYLPVAFLKFIFAEPEWAERFPDCVTHIITAGEQLVVTPQIQACLQRLRISLH	THVVTAYTMEPDDIAVGLPPIGAPIANTAIYILNDRLELQPIGIA	GRQELTDEKFIANPFAPGDLM	ARWLPDGTIEYV
185	BGC0001153#c1#22005-40826#+#no_locus_tag#PmxE#AEZ51520.1#486#902#0	Paenibacillus polymyxa	Firmicutes	Paenibacillus	Paenibacillus polymyxa	dab	TYGELNERAERLASLLREQGVGRETITGIWAERSVELLVGVLAVWKAGGAYVPLDPDYPAERIEYMLSDSDASVLLTQRHLLERTRGWLADDRLKLQAVYAMDDEQIYNGDALAVEFESAGSAPQDLAYVIYTSGTTGRPKGVMIEHGSLVNTADAYRREYQLDQFPVRLLQLASFSFDVFVGDIARTLYNGGTMVIVPKDDRIDPNLLYGWIRDQNITVFESTPALILPFMQHIYEEGLDVSSMQLLITSSDACSVTDYRLLQERFGGQFRIINSYGVTEAAIDSSFYGEPLDKLPPSGHVPIGKAWLNARFYIVDAALKPVPVGVPGELVIGGAGVARGYWNRPDLTAEKFADSPFVPGERLYRTGDLARWLEDGNVDFIGRIDYQVKIRGFRIELG…	D	V	G	E	I	S	S	I	D	1	51	44	29	24	30	392	36	71	35	93	47	21	12	LAYVIYTSGTTGRPKGVMIEHGSLVNTADAYRREYQLDQFPVRLLQLASFS	FDVFVGDIARTLYNGGTMVIVPKDDRIDPNLLYGWIRDQNITVF	ESTPALILPFMQHIYEEGLDVSSMQLLIT	SSDACSVTDYRLLQERFGGQFRII	NSYGVTEAAIDSSFYGEPLDKLPPSGHVPI	NERAERLASLLREQGVGRETITGIWAERSVELLVGV	PDYPAERIEYMLSDSDASVLLTQRHLLERTRGWLADDRLKLQAVYAMDDEQIYNGDALAVEFESAGSAPQD	VMIEHGSLVNTADAYRREYQLDQFPVRLLQLASFS	VGDIARTLYNGGTMVIVPKDDRIDPNLLYGWIRDQNITVFESTPALILPFMQHIYEEGLDVSSMQLLITSSDACSVTDYRLLQERFGGQFRII	AAIDSSFYGEPLDKLPPSGHVPIGKAWLNARFYIVDAALKPVPVGVP	NRPDLTAEKFADSPFVPGERL	ARWLEDGNVDFI
186	BGC0001153#c1#22005-40826#+#no_locus_tag#PmxE#AEZ51520.1#1541#1951#0	Paenibacillus polymyxa	Firmicutes	Paenibacillus	Paenibacillus polymyxa	T	TYRELNERSNRLARKLRKTGVEADQLVAILAERSLDMVVGILAILKAGGAYVPVDPDYPEERIRFMIEDSGAPLLLIQKHLHEKTDFAGTRLELDDFVWGDRGADSADALDASNLEPISGPGNLAYVIYTSGTTGRPKGTLIEHKNVVRLLFNDKNLFDFGPSDTWTLFHSFCFDFSVWEMYGALLYGGKLVIVPPLTAKNPADFLALLGREQVTILNQTPTYFYQLLREVLADHPYDLRIRNVIFGGEALSPLLLKGFKTKYPETKLINMYGITETTVHVTYKEITWVEIEAAKSNIGKPIPTLSVYVLDENRRPVPIGVAGEMYVAGEGLARGYLNRPDLTAEKFVDSPFAEGEKLYRSGDLAAWLPDGNIEYLGRIDHQVKIRGYRIELDEIETQL…	D	F	W	N	I	G	M	V	H	1	50	44	29	23	29	386	36	68	34	92	46	21	12	LAYVIYTSGTTGRPKGTLIEHKNVVRLLFNDKNLFDFGPSDTWTLFHSFC	FDFSVWEMYGALLYGGKLVIVPPLTAKNPADFLALLGREQVTIL	NQTPTYFYQLLREVLADHPYDLRIRNVIF	GGEALSPLLLKGFKTKYPETKLI	NMYGITETTVHVTYKEITWVEIEAAKSNI	NERSNRLARKLRKTGVEADQLVAILAERSLDMVVGI	PDYPEERIRFMIEDSGAPLLLIQKHLHEKTDFAGTRLELDDFVWGDRGADSADALDASNLEPISGPGN	TLIEHKNVVRLLFNDKNLFDFGPSDTWTLFHSFC	VWEMYGALLYGGKLVIVPPLTAKNPADFLALLGREQVTILNQTPTYFYQLLREVLADHPYDLRIRNVIFGGEALSPLLLKGFKTKYPETKLI	TTVHVTYKEITWVEIEAAKSNIGKPIPTLSVYVLDENRRPVPIGVA	NRPDLTAEKFVDSPFAEGEKL	AAWLPDGNIEYL
187	BGC0001153#c1#22005-40826#+#no_locus_tag#PmxE#AEZ51520.1#2606#3057#0	Paenibacillus polymyxa	Firmicutes	Paenibacillus	Paenibacillus polymyxa	dab	TYAELNAKANRLAYALRARGVKPEQVVGILAGRSAELLIGVLAVWKAGGAYVPLDPDYPAERIEYMLADSGASVLLTQTRLLEQAEAWRSDGALVLQTVLALDDAATYSLGVAVGEAGAEAEALAQAETASAETSATAEAEKNVLAADLASNPANVNKPRDLAYVIYTSGTTGRPKGVAVENRSLVNTAAGYRRDYRLDQFPIRLLQLASFSFDVFVGDIARTLYNGGTMVIVPKDDRIDPTRLYGWIRDYAVTVFESTPALIVPFMEHVHAEGLDLSSMQLLITSSDACSVADYRTLQERFGSQFRIINSYGVTEAAIDSSFYDEPLEKLPKTGSVPIGKAWLNAKFYIVDANLKPVPIGVLGELVIGGAGVARGYLNRPDLTAEKFVDSPFAAGERL…	D	V	G	E	I	S	S	I	D	1	51	44	29	24	30	427	36	106	35	93	47	21	12	LAYVIYTSGTTGRPKGVAVENRSLVNTAAGYRRDYRLDQFPIRLLQLASFS	FDVFVGDIARTLYNGGTMVIVPKDDRIDPTRLYGWIRDYAVTVF	ESTPALIVPFMEHVHAEGLDLSSMQLLIT	SSDACSVADYRTLQERFGSQFRII	NSYGVTEAAIDSSFYDEPLEKLPKTGSVPI	NAKANRLAYALRARGVKPEQVVGILAGRSAELLIGV	PDYPAERIEYMLADSGASVLLTQTRLLEQAEAWRSDGALVLQTVLALDDAATYSLGVAVGEAGAEAEALAQAETASAETSATAEAEKNVLAADLASNPANVNKPRD	VAVENRSLVNTAAGYRRDYRLDQFPIRLLQLASFS	VGDIARTLYNGGTMVIVPKDDRIDPTRLYGWIRDYAVTVFESTPALIVPFMEHVHAEGLDLSSMQLLITSSDACSVADYRTLQERFGSQFRII	AAIDSSFYDEPLEKLPKTGSVPIGKAWLNAKFYIVDANLKPVPIGVL	NRPDLTAEKFVDSPFAAGERL	ARWMPDGNVDFI
188	BGC0001153#c1#22005-40826#+#no_locus_tag#PmxE#AEZ51520.1#4173#4611#0	Paenibacillus polymyxa	Firmicutes	Paenibacillus	Paenibacillus polymyxa	dab	TYAELNERANRLAATLRASGIGRETIVGILAERSVDLLVAVLAVWKAGGAYVPLDPDYPAERVRFMLEDSGAKVLLTQTPLRERAEAWLGEEELALAAVLYLDDEASYSEERANAPIVSGKLTDAVDDGDESHQNVGTDSFHECRPEDLAYVIYTSGTTGKPKGVMIEHRSLVNTAAGYRREYRLDQFPVRLLQLASFSFDVFVGDIARTLYNGGTMVIVPKDDRIDPSRLHHWIERERVTIFESTPALIVPFLEYVHEQQLDMSWMELLITSSDSCSVADYRTLQERFGSLFRIINAYGVTEAAIDSSFYDEELAKLPQTGNVPIGKAWLNAKFYIVDAHLNPVPVGVLGELVIGGVGVARGYLNRPELTEEKFVDSPFAAGERLYRTGDLARWMEDG…	D	V	G	E	I	S	A	I	D	1	51	44	29	24	30	414	36	93	35	93	47	21	12	LAYVIYTSGTTGKPKGVMIEHRSLVNTAAGYRREYRLDQFPVRLLQLASFS	FDVFVGDIARTLYNGGTMVIVPKDDRIDPSRLHHWIERERVTIF	ESTPALIVPFLEYVHEQQLDMSWMELLIT	SSDSCSVADYRTLQERFGSLFRII	NAYGVTEAAIDSSFYDEELAKLPQTGNVPI	NERANRLAATLRASGIGRETIVGILAERSVDLLVAV	PDYPAERVRFMLEDSGAKVLLTQTPLRERAEAWLGEEELALAAVLYLDDEASYSEERANAPIVSGKLTDAVDDGDESHQNVGTDSFHECRPED	VMIEHRSLVNTAAGYRREYRLDQFPVRLLQLASFS	VGDIARTLYNGGTMVIVPKDDRIDPSRLHHWIERERVTIFESTPALIVPFLEYVHEQQLDMSWMELLITSSDSCSVADYRTLQERFGSLFRII	AAIDSSFYDEELAKLPQTGNVPIGKAWLNAKFYIVDAHLNPVPVGVL	NRPELTEEKFVDSPFAAGERL	ARWMEDGNVDFI
189	BGC0001153#c1#22005-40826#+#no_locus_tag#PmxE#AEZ51520.1#5251#5666#0	Paenibacillus polymyxa	Firmicutes	Paenibacillus	Paenibacillus polymyxa	dab	TYAELNERANRLAATLRASGIGRETIVGILAERSVDLLVAVLAVWKAGGAYVPLDPDYPAERVRFMLEVSGAKVLLTQTPLRERAEAWLGEEELALAAVLYLDDETSYSEERTNADSFHEARPEDLAYVIYTSGTTGKPKGVMIEHRSLVNTAAGYRREYRLDQFPVRLLQLASFSFDVFVGDIARTLYNGGTMVIVPKDDRIDPSRLHHWIERERVTIFESTPALIVPFLEYVHEQQLDMSWMELLITSSDSCSVADYRTLQERFGSLFRIINAYGVTEAAIDSSFYDEELAKLPQTGNVPIGKAWLNAKFYIVDAHLNPVPVGVLGELVIGGVGVARGYLNRPELTEEKFVDSPFAAGERLYRTGDLARWMEDGNVDFIGRIDNQAKIRGYRIETGE…	D	V	G	E	I	S	A	I	D	1	51	44	29	24	30	391	36	70	35	93	47	21	12	LAYVIYTSGTTGKPKGVMIEHRSLVNTAAGYRREYRLDQFPVRLLQLASFS	FDVFVGDIARTLYNGGTMVIVPKDDRIDPSRLHHWIERERVTIF	ESTPALIVPFLEYVHEQQLDMSWMELLIT	SSDSCSVADYRTLQERFGSLFRII	NAYGVTEAAIDSSFYDEELAKLPQTGNVPI	NERANRLAATLRASGIGRETIVGILAERSVDLLVAV	PDYPAERVRFMLEVSGAKVLLTQTPLRERAEAWLGEEELALAAVLYLDDETSYSEERTNADSFHEARPED	VMIEHRSLVNTAAGYRREYRLDQFPVRLLQLASFS	VGDIARTLYNGGTMVIVPKDDRIDPSRLHHWIERERVTIFESTPALIVPFLEYVHEQQLDMSWMELLITSSDSCSVADYRTLQERFGSLFRII	AAIDSSFYDEELAKLPQTGNVPIGKAWLNAKFYIVDAHLNPVPVGVL	NRPELTEEKFVDSPFAAGERL	ARWMEDGNVDFI
190	BGC0001135#c1#1-16848#+#no_locus_tag#NrpS#AFP87549.1#293#697#0	Xenorhabdus budapestensis	Proteobacteria	Xenorhabdus	Xenorhabdus budapestensis	R	SYTELNARANRLAHQLIEQGIEPEQRVVICVARSPAMVVSLLAVLKAGGAYVPLDITYPAERLAYVLNDSAPSVILADDTGQSILGDEVLAELTVLDPTMQPDQPDSNPQVPTLTPQHLAYVIYTSGSTGTPKGVMVEHQAIYQRTLGVNERYGVTAQDRVLQFAAFAFDVAVEECFSSLCYGATLVIRDNSWLDSMTEFIALARENRITVMLLPTLFWSELAAREPGLALPDSLRLIIIGSEAVQKKALQDWFAQVGHRPRLLNAYGPTENTVTATCQEVFSPDDDRSIGRPLKNTRIYLLDSNGQPVPLGCAGEIYIGGVGVARGYLNQPILSEERFIPDPFSSVSGARMYRTGDVARYLPDGNLEFLGRNDQQVKIRGFRVELGEIETRLLEHPAV…	D	V	E	L	I	G	A	V	T	2	50	44	28	24	26	380	36	63	34	92	43	23	12	LAYVIYTSGSTGTPKGVMVEHQAIYQRTLGVNERYGVTAQDRVLQFAAFA	FDVAVEECFSSLCYGATLVIRDNSWLDSMTEFIALARENRITVM	LLPTLFWSELAAREPGLALPDSLRLIII	GSEAVQKKALQDWFAQVGHRPRLL	NAYGPTENTVTATCQEVFSPDDDRSI	NARANRLAHQLIEQGIEPEQRVVICVARSPAMVVSL	ITYPAERLAYVLNDSAPSVILADDTGQSILGDEVLAELTVLDPTMQPDQPDSNPQVPTLTPQH	VMVEHQAIYQRTLGVNERYGVTAQDRVLQFAAFA	VEECFSSLCYGATLVIRDNSWLDSMTEFIALARENRITVMLLPTLFWSELAAREPGLALPDSLRLIIIGSEAVQKKALQDWFAQVGHRPRLL	NTVTATCQEVFSPDDDRSIGRPLKNTRIYLLDSNGQPVPLGCA	NQPILSEERFIPDPFSSVSGARM	ARYLPDGNLEFL
191	BGC0001135#c1#1-16848#+#no_locus_tag#NrpS#AFP87549.1#1375#1773#0	Xenorhabdus budapestensis	Proteobacteria	Xenorhabdus	Xenorhabdus budapestensis	L	SYAELNVRANRLAHQLMALGIEPEQRVAICVARSPAMVVGVLAVLKAGGAYVPLDPAYPGERLADNLRDTAPAVVLADSLGRSALGEHVLAERNVLDPNTPFNQPDSNPQILVLTSRHLAYVIYTSGSTGTPKGVMVEHRGLVNLIQEKITQFAIGAESRVLQFASLSFDASVWEMMMALCSGAALAIPAGHVRQNPTALWHYLEAQAITHACLPPALLHDRADIPALTVKPTLILGGEAPSTALIQALCGRVTLFNAYGPTEITVCATVWPCPSDYTDTGVPIGRPTANTQIYLLDEYGQPVPLGAVGELYIGGVGVARGYLNRPELTAERFLVDPFSDSPDARMYRSGDLARYRPDGNLEFLGRNDQQVKIRGFRIEPGEIEARLAEHSVVRESVV	D	A	W	C	I	G	A	V	C	3	50	44	24	20	28	374	36	63	34	84	45	23	12	LAYVIYTSGSTGTPKGVMVEHRGLVNLIQEKITQFAIGAESRVLQFASLS	FDASVWEMMMALCSGAALAIPAGHVRQNPTALWHYLEAQAITHA	CLPPALLHDRADIPALTVKPTLIL	GGEAPSTALIQALCGRVTLF	NAYGPTEITVCATVWPCPSDYTDTGVPI	NVRANRLAHQLMALGIEPEQRVAICVARSPAMVVGV	PAYPGERLADNLRDTAPAVVLADSLGRSALGEHVLAERNVLDPNTPFNQPDSNPQILVLTSRH	VMVEHRGLVNLIQEKITQFAIGAESRVLQFASLS	VWEMMMALCSGAALAIPAGHVRQNPTALWHYLEAQAITHACLPPALLHDRADIPALTVKPTLILGGEAPSTALIQALCGRVTLF	ITVCATVWPCPSDYTDTGVPIGRPTANTQIYLLDEYGQPVPLGAV	NRPELTAERFLVDPFSDSPDARM	ARYRPDGNLEFL
192	BGC0001135#c1#1-16848#+#no_locus_tag#NrpS#AFP87549.1#2437#2841#0	Xenorhabdus budapestensis	Proteobacteria	Xenorhabdus	Xenorhabdus budapestensis	L	SYAELNARANRLAHQLIALGVEPDQRVAICVTRSPAMVVSLLAVLKAGGAYVPLDITYPAERLAYILNDSVPSVILADNTGQAILGDEVLAELTVLDPTMPPDQPDSNPQVSTLTPQHLAYVIYTSGSTGTPKGVMVEHQAIYHRTLGVNERYGVTAQDRVLQFAAFAFDVAVEECFSSLCYGATLVIRDDSWLASMAEFITLTRENRITVLFLPTLFWSELAAREPGLVLPDALRLVIIGSEAVQKKALQDWFAQGGHRPRLLNAYGPTENTVTATCQTVVSPEDDRSIGRPLSNTRIYLLDSHGQPVPLGSVGEIYIGGVGVARGYLNQPILSEERFISDPFSPVSDARMYRTGDMARYRPDGSLEFLGRNDQQVKIRGFRVELGEIETRLLEHPAV…	D	V	E	F	I	G	A	V	T	2	50	44	28	24	26	380	36	63	34	92	43	23	12	LAYVIYTSGSTGTPKGVMVEHQAIYHRTLGVNERYGVTAQDRVLQFAAFA	FDVAVEECFSSLCYGATLVIRDDSWLASMAEFITLTRENRITVL	FLPTLFWSELAAREPGLVLPDALRLVII	GSEAVQKKALQDWFAQGGHRPRLL	NAYGPTENTVTATCQTVVSPEDDRSI	NARANRLAHQLIALGVEPDQRVAICVTRSPAMVVSL	ITYPAERLAYILNDSVPSVILADNTGQAILGDEVLAELTVLDPTMPPDQPDSNPQVSTLTPQH	VMVEHQAIYHRTLGVNERYGVTAQDRVLQFAAFA	VEECFSSLCYGATLVIRDDSWLASMAEFITLTRENRITVLFLPTLFWSELAAREPGLVLPDALRLVIIGSEAVQKKALQDWFAQGGHRPRLL	NTVTATCQTVVSPEDDRSIGRPLSNTRIYLLDSHGQPVPLGSV	NQPILSEERFISDPFSPVSDARM	ARYRPDGSLEFL
193	BGC0001135#c1#1-16848#+#no_locus_tag#NrpS#AFP87549.1#3519#3923#0	Xenorhabdus budapestensis	Proteobacteria	Xenorhabdus	Xenorhabdus budapestensis	L	SYAELNARANRLAHQLIALGVEPDQRVAICVARSPIMVVSLLAVLKAGGAYVPLDTTYPAERLTYILSDSAPSVVVADRTGQAALSDKVLAGLTVLDPTVPLVQPDSNPQVSMLTPQHLAYVIYTSGSTGTPKGVMVEHQAIYQRTLGVNERYGVTAQDRVLQFAAFAFDVAVEECFSSLCNGATLVIRDDSWLASISEFIALARENRITVLLLPTLFWSELAGRDKGLALPDALRLMIIGSEAVQKKALQDWFAQAGHRPRLLNAYGPTENTVTATCQEVFSPNDDRVIGRPLKNTRIYLLDSHGQPVPLGGVGEIYIGGVGVARGYLNQPILSEERFISDPFSQVSDARMYRTGDMARYLPDGNLEFLGRNDQQVKIRGFRIEPGEIETRLLEYPAV…	D	V	E	L	I	G	A	V	T	2	50	44	28	24	26	380	36	63	34	92	43	23	12	LAYVIYTSGSTGTPKGVMVEHQAIYQRTLGVNERYGVTAQDRVLQFAAFA	FDVAVEECFSSLCNGATLVIRDDSWLASISEFIALARENRITVL	LLPTLFWSELAGRDKGLALPDALRLMII	GSEAVQKKALQDWFAQAGHRPRLL	NAYGPTENTVTATCQEVFSPNDDRVI	NARANRLAHQLIALGVEPDQRVAICVARSPIMVVSL	TTYPAERLTYILSDSAPSVVVADRTGQAALSDKVLAGLTVLDPTVPLVQPDSNPQVSMLTPQH	VMVEHQAIYQRTLGVNERYGVTAQDRVLQFAAFA	VEECFSSLCNGATLVIRDDSWLASISEFIALARENRITVLLLPTLFWSELAGRDKGLALPDALRLMIIGSEAVQKKALQDWFAQAGHRPRLL	NTVTATCQEVFSPNDDRVIGRPLKNTRIYLLDSHGQPVPLGGV	NQPILSEERFISDPFSQVSDARM	ARYLPDGNLEFL
194	BGC0001135#c1#1-16848#+#no_locus_tag#NrpS#AFP87549.1#4602#5006#0	Xenorhabdus budapestensis	Proteobacteria	Xenorhabdus	Xenorhabdus budapestensis	L	SYAELNARANRLAHQLIESGVGPEQRVAICVARSPAMVVSLLAVLKAGGAYVPLDTTYPAERLTYILSDSAPSVVVADRTGQAALSDKVLAGLTVLDPTMPPDQPDSNPQVSTLTPQHLAYVIYTSGSTGTPKGVMVEHQAIYQRTLGVNERYGVTAQDRVLQFAAFAFDVAVEECFSSLCNGATLVIRDDSWLASIPEFITLTGENRITVLFLPTLFWSELAGRDKGLALPDALRLMIIGSEAVQKKALQDWFAQGGHRPRLLNAYGPTENTVTATCQTVVSPEDDRSIGRPLSNTRIYLLDSHGQPVPLGSVGEIYIGGVGVARGYLNQPILSEERFIPDPFSPVLGARMYRTGDMARYLPNGSLEFFGRNDQQVKIRGFRIEPGEIETRLLEHPAV…	D	V	E	F	I	G	A	V	T	2	50	44	28	24	26	380	36	63	34	92	43	23	12	LAYVIYTSGSTGTPKGVMVEHQAIYQRTLGVNERYGVTAQDRVLQFAAFA	FDVAVEECFSSLCNGATLVIRDDSWLASIPEFITLTGENRITVL	FLPTLFWSELAGRDKGLALPDALRLMII	GSEAVQKKALQDWFAQGGHRPRLL	NAYGPTENTVTATCQTVVSPEDDRSI	NARANRLAHQLIESGVGPEQRVAICVARSPAMVVSL	TTYPAERLTYILSDSAPSVVVADRTGQAALSDKVLAGLTVLDPTMPPDQPDSNPQVSTLTPQH	VMVEHQAIYQRTLGVNERYGVTAQDRVLQFAAFA	VEECFSSLCNGATLVIRDDSWLASIPEFITLTGENRITVLFLPTLFWSELAGRDKGLALPDALRLMIIGSEAVQKKALQDWFAQGGHRPRLL	NTVTATCQTVVSPEDDRSIGRPLSNTRIYLLDSHGQPVPLGSV	NQPILSEERFIPDPFSPVLGARM	ARYLPNGSLEFF
195	BGC0000443#c1#5609-21733#+#no_locus_tag#non-ribosomal_peptide_synthetase_ThaA#AED90002.1#499#904#0	Pseudomonas sp. SHC52	Proteobacteria	Pseudomonas	Pseudomonas sp	S	SYEQLNRQANQLAHRLIELGVKPDDRVAVSLKRGPEMVVALLGILKAGGAYVPIDPDLPSARQAYMLDDSRPRAVLSSRALLEQLPALAIPVLVLDDDERVEQPEHNPDPRTLGLTTKHLAYVLYTSGSTGTPKGVMNEHLGVVNRLLWARDQYGVDASDRILQKTPFGFDVSVWEFFLPLLAGAELVMARPGGHQEPDYLARVMREASITMLHFVPSMLDLFLEHRDSQDFPALRRVLCSGEALPRALQRRFERQLTGVELHNLYGPTEAAIDVTAWHCRPGDPGESVPIGKPIANIQMHVLDARGKPQPLGIAGEIHIGGIGVARGYLNQPELSAERFIADPFSNEQDARLYKTGDLGRWLANGALEYLGRNDFQVKIRGLRIEIGEVEAALALCPG…	D	V	W	H	L	S	L	I	D	2	50	44	27	23	28	381	36	64	34	90	45	23	12	LAYVLYTSGSTGTPKGVMNEHLGVVNRLLWARDQYGVDASDRILQKTPFG	FDVSVWEFFLPLLAGAELVMARPGGHQEPDYLARVMREASITML	HFVPSMLDLFLEHRDSQDFPALRRVLC	SGEALPRALQRRFERQLTGVELH	NLYGPTEAAIDVTAWHCRPGDPGESVPI	NRQANQLAHRLIELGVKPDDRVAVSLKRGPEMVVAL	PDLPSARQAYMLDDSRPRAVLSSRALLEQLPALAIPVLVLDDDERVEQPEHNPDPRTLGLTTKH	VMNEHLGVVNRLLWARDQYGVDASDRILQKTPFG	VWEFFLPLLAGAELVMARPGGHQEPDYLARVMREASITMLHFVPSMLDLFLEHRDSQDFPALRRVLCSGEALPRALQRRFERQLTGVELH	AAIDVTAWHCRPGDPGESVPIGKPIANIQMHVLDARGKPQPLGIA	NQPELSAERFIADPFSNEQDARL	GRWLANGALEYL
196	BGC0000443#c1#5609-21733#+#no_locus_tag#non-ribosomal_peptide_synthetase_ThaA#AED90002.1#1562#1967#0	Pseudomonas sp. SHC52	Proteobacteria	Pseudomonas	Pseudomonas sp	orn	SYAELNTRANRIAHRLIAAGLRPDERVALLVERSPEMIIGILAILKAGGAYVPLDPNYPQDRLQHMLDDSTPRVLLTQSYLIETMAEQLPALHMPQLLLDDSTDGDDRNPRVEGLTSRHLAYVMYTSGSTGKPKGVMLEHRSVCNQIGALQERYGLNPQDRILQFATMTFDMSVEEIFGALLSGATLVLRSDAWIAGTAAFAALCEQHAISVANLPTVFWQQVARDAHVALPVCLRQFMIGGEAVGKQAVSQWFARAGHRPALFNAYGPTEATVNASIRRMESEHDDFRSIGKPLRSTQLHVLDALGNLVPLGVAGEIHIGGVGVARGYLNRHELTAERFIADPFSTDPDARLYKTGDLGRWCADGTLQYLGRNDDQVKVRGFRVELGEIEAVLAGCPG…	D	M	E	N	M	G	A	V	N	2	50	44	27	24	27	381	36	64	34	91	44	23	12	LAYVMYTSGSTGKPKGVMLEHRSVCNQIGALQERYGLNPQDRILQFATMT	FDMSVEEIFGALLSGATLVLRSDAWIAGTAAFAALCEQHAISVA	NLPTVFWQQVARDAHVALPVCLRQFMI	GGEAVGKQAVSQWFARAGHRPALF	NAYGPTEATVNASIRRMESEHDDFRSI	NTRANRIAHRLIAAGLRPDERVALLVERSPEMIIGI	PNYPQDRLQHMLDDSTPRVLLTQSYLIETMAEQLPALHMPQLLLDDSTDGDDRNPRVEGLTSRH	VMLEHRSVCNQIGALQERYGLNPQDRILQFATMT	VEEIFGALLSGATLVLRSDAWIAGTAAFAALCEQHAISVANLPTVFWQQVARDAHVALPVCLRQFMIGGEAVGKQAVSQWFARAGHRPALF	ATVNASIRRMESEHDDFRSIGKPLRSTQLHVLDALGNLVPLGVA	NRHELTAERFIADPFSTDPDARL	GRWCADGTLQYL
197	BGC0000443#c1#5609-21733#+#no_locus_tag#non-ribosomal_peptide_synthetase_ThaA#AED90002.1#2648#3053#0	Pseudomonas sp. SHC52	Proteobacteria	Pseudomonas	Pseudomonas sp	D	SYRQLNRRANHLARQLLALGVQPDQRVAICAERSLEMIVGLLGVLKAGAAYVPIDPAHPAERIAFMLQDSQPQALLTQSALSLPSGELPVVLLDIVESLQAADDAAFDSNPQVPGLSADHLAYVIYTSGSTGQSKGVMVEHRSVFNFWHVLTRTTHQHCPTPATVALNAGFFFDMSIKGIAQLFSGHRLVIIPQLIRASGSELLDFLEQHQVHAFDSTPSQLDTLLAAGLLERQSYQPVSVLLGGEAINAATWEKLRNCQSIRFYNMYGPTECTVDATIDLIRDLGERPSIGRPFANVQVHVLDARGEPAPLGVAGEIHIGGVGVARGYLNRPELSAERFIADPFSAASNARLYKTGDLGRWLADGTLEYLGRNDFQVKIRGFRIELGEIENVLLGCAG…	D	M	K	D	L	G	M	V	D	2	52	43	28	22	26	381	36	65	36	89	43	23	12	LAYVIYTSGSTGQSKGVMVEHRSVFNFWHVLTRTTHQHCPTPATVALNAGFF	FDMSIKGIAQLFSGHRLVIIPQLIRASGSELLDFLEQHQVHAF	DSTPSQLDTLLAAGLLERQSYQPVSVLL	GGEAINAATWEKLRNCQSIRFY	NMYGPTECTVDATIDLIRDLGERPSI	NRRANHLARQLLALGVQPDQRVAICAERSLEMIVGL	PAHPAERIAFMLQDSQPQALLTQSALSLPSGELPVVLLDIVESLQAADDAAFDSNPQVPGLSADH	VMVEHRSVFNFWHVLTRTTHQHCPTPATVALNAGFF	IKGIAQLFSGHRLVIIPQLIRASGSELLDFLEQHQVHAFDSTPSQLDTLLAAGLLERQSYQPVSVLLGGEAINAATWEKLRNCQSIRFY	CTVDATIDLIRDLGERPSIGRPFANVQVHVLDARGEPAPLGVA	NRPELSAERFIADPFSAASNARL	GRWLADGTLEYL
198	BGC0000443#c1#5609-21733#+#no_locus_tag#non-ribosomal_peptide_synthetase_ThaA#AED90002.1#3706#4108#0	Pseudomonas sp. SHC52	Proteobacteria	Pseudomonas	Pseudomonas sp	K	SYAELNAQANRVAHGLIALGVRPDDTVGLCARRSPEMVIGLLGILKTGAAYVPLDPQYPAQRLNHMLADSAPRALVRQQGLDELPVPQGLATLELGSPTLLLQPAHDPQVNELNFGHLAYVIYTSGSTGLPKGVMVKHRGLRNLLDWYLDDLAFQAGDAVLLASSYNFDLTQKNILAPLMVGASLHLAEEPFNPNAIVAQIAEAGITHLNMSPSAFHALVDADRHAALACLKRVVLGGEPIQVAMLEKLPLPRPAIINSYGPTECSDVVAWYTADSDLERYRHRSIPIGRPIRNMQLHVLDSHGQLLPLGVPGEIHIGGVGVARGYLNLPQLSAERFIDDPFSERAEARLYKTGDIGRWLPDGTLQYLGRNDDQVKIRGLRVELGEIEAALAALAGVRE…	D	L	K	N	V	G	S	D	V	1	50	42	27	21	31	378	36	62	34	86	48	23	12	LAYVIYTSGSTGLPKGVMVKHRGLRNLLDWYLDDLAFQAGDAVLLASSYN	FDLTQKNILAPLMVGASLHLAEEPFNPNAIVAQIAEAGITHL	NMSPSAFHALVDADRHAALACLKRVVL	GGEPIQVAMLEKLPLPRPAII	NSYGPTECSDVVAWYTADSDLERYRHRSIPI	NAQANRVAHGLIALGVRPDDTVGLCARRSPEMVIGL	PQYPAQRLNHMLADSAPRALVRQQGLDELPVPQGLATLELGSPTLLLQPAHDPQVNELNFGH	VMVKHRGLRNLLDWYLDDLAFQAGDAVLLASSYN	QKNILAPLMVGASLHLAEEPFNPNAIVAQIAEAGITHLNMSPSAFHALVDADRHAALACLKRVVLGGEPIQVAMLEKLPLPRPAII	CSDVVAWYTADSDLERYRHRSIPIGRPIRNMQLHVLDSHGQLLPLGVP	NLPQLSAERFIDDPFSERAEARL	GRWLPDGTLQYL
199	BGC0000443#c1#5609-21733#+#no_locus_tag#non-ribosomal_peptide_synthetase_ThaA#AED90002.1#4778#5185#0	Pseudomonas sp. SHC52	Proteobacteria	Pseudomonas	Pseudomonas sp	H	TYAELNAQANRLAHHLIATGVQPGDLVAICVERSAAMISGLLGILKAGGAYVPLDPSYPAERLASIVEDARPRLLLADPVGRAAVGTLQEGTRYLAIEQAMAAQTSTRDPRWDATGLTPAHLAYVIYTSGSTGKPKGVMIEHRNLVASTLARRTVYGPSIDKRFLLLSSIAFDSSVAGIFGTLVSGGTLCIPAAEAARDPQAIARFIGEQAITSLLCVPSLGRLVLASLASENGHGSLREMIVAGEACPAQLVQECAGLEPAIVLYNEYGPTEATVWATVHRCTAQDQGTVPIGRAIPNSRLYVLDEQGRPAPLGVPGELYVGGAGVARGYLDRAQLNAEHFLADPFSPDDEARMYRTGDLVRMRADGVLDFLGRNDQQVKIRGFRIEPGEIEALMLTL…	D	S	A	L	I	A	E	V	W	2	50	44	28	23	27	383	36	66	34	91	44	23	12	LAYVIYTSGSTGKPKGVMIEHRNLVASTLARRTVYGPSIDKRFLLLSSIA	FDSSVAGIFGTLVSGGTLCIPAAEAARDPQAIARFIGEQAITSL	LCVPSLGRLVLASLASENGHGSLREMIV	AGEACPAQLVQECAGLEPAIVLY	NEYGPTEATVWATVHRCTAQDQGTVPI	NAQANRLAHHLIATGVQPGDLVAICVERSAAMISGL	PSYPAERLASIVEDARPRLLLADPVGRAAVGTLQEGTRYLAIEQAMAAQTSTRDPRWDATGLTPAH	VMIEHRNLVASTLARRTVYGPSIDKRFLLLSSIA	VAGIFGTLVSGGTLCIPAAEAARDPQAIARFIGEQAITSLLCVPSLGRLVLASLASENGHGSLREMIVAGEACPAQLVQECAGLEPAIVLY	ATVWATVHRCTAQDQGTVPIGRAIPNSRLYVLDEQGRPAPLGVP	DRAQLNAEHFLADPFSPDDEARM	VRMRADGVLDFL
200	BGC0001192#c1#22294-41172#+#no_locus_tag#PmxE#AJM89738.1#466#882#0	Paenibacillus alvei	Firmicutes	Paenibacillus	Paenibacillus alvei	dab	TYGELNERAERLASLLREQGVGKETITGIWAERSVELLIGVLAVWKAGGAYVPLDPDYPAERIEYMLSDSGASVLLTQRHLLERAGGWLADDRLKLQAVYAMDDEQIYNRDALAVEFESADSAPQDLAYVIYTSGTTGRPKGVMIEHGSLLNTADAYRREYRLDQFPVRLLQLASFSFDVFVGDIARTLYNGGTMVIVPKDDRIDPNRLYGWIRDQNITVFESTPALILPFMQHIYEEGLDVSSMQLLITSSDACSVTDYRLLQERFGGQFRIINSYGVTEAAIDSSFYDETLDKLPSSGHVPIGKAWLNARFYIVDAALKPVPVGVPGELVIGGAGVARGYWNRPDLTAEKFADSPFVPGERLYRTGDLARWLEDGNVDFIGRIDYQVKIRGFRIELG…	D	V	G	E	I	S	S	I	D	1	51	44	29	24	30	392	36	71	35	93	47	21	12	LAYVIYTSGTTGRPKGVMIEHGSLLNTADAYRREYRLDQFPVRLLQLASFS	FDVFVGDIARTLYNGGTMVIVPKDDRIDPNRLYGWIRDQNITVF	ESTPALILPFMQHIYEEGLDVSSMQLLIT	SSDACSVTDYRLLQERFGGQFRII	NSYGVTEAAIDSSFYDETLDKLPSSGHVPI	NERAERLASLLREQGVGKETITGIWAERSVELLIGV	PDYPAERIEYMLSDSGASVLLTQRHLLERAGGWLADDRLKLQAVYAMDDEQIYNRDALAVEFESADSAPQD	VMIEHGSLLNTADAYRREYRLDQFPVRLLQLASFS	VGDIARTLYNGGTMVIVPKDDRIDPNRLYGWIRDQNITVFESTPALILPFMQHIYEEGLDVSSMQLLITSSDACSVTDYRLLQERFGGQFRII	AAIDSSFYDETLDKLPSSGHVPIGKAWLNARFYIVDAALKPVPVGVP	NRPDLTAEKFADSPFVPGERL	ARWLEDGNVDFI
201	BGC0001192#c1#22294-41172#+#no_locus_tag#PmxE#AJM89738.1#1521#1931#0	Paenibacillus alvei	Firmicutes	Paenibacillus	Paenibacillus alvei	T	TYRELNERSNRLARKLRETGVEADQLVAILAERSLDMVVGILAILKAGGAYVPVDPDYPEERIRFMIEDSGAPLLLIQKHLHEKTDFAGTRLELDDFVWGDRGADSEGALDASNLDPISGPGNLAYVIYTSGTTGRPKGTLIEHKNVVRLLFNDKNLFDFGPSDTWTLFHSFCFDFSVWEMYGALLYGGKLVIVPPLMAKNPADFLALLGREQITILNQTPTYFYQLLREVLADHPYDLRIRNVIFGGEALSPLLLKGFKTKYPETKLINMYGITETTVHVTYKEITWVEMEAAKSNIGKPIPTLRVYVLDENRRPVPIGVAGEMYVAGEGLARGYLNRPDLTAEKFVDSPFAEGEKLYRSGDLAAWQPDGNIEYLGRIDHQVKIRGYRIELDEIETQL…	D	F	W	N	I	G	M	V	H	1	50	44	29	23	29	386	36	68	34	92	46	21	12	LAYVIYTSGTTGRPKGTLIEHKNVVRLLFNDKNLFDFGPSDTWTLFHSFC	FDFSVWEMYGALLYGGKLVIVPPLMAKNPADFLALLGREQITIL	NQTPTYFYQLLREVLADHPYDLRIRNVIF	GGEALSPLLLKGFKTKYPETKLI	NMYGITETTVHVTYKEITWVEMEAAKSNI	NERSNRLARKLRETGVEADQLVAILAERSLDMVVGI	PDYPEERIRFMIEDSGAPLLLIQKHLHEKTDFAGTRLELDDFVWGDRGADSEGALDASNLDPISGPGN	TLIEHKNVVRLLFNDKNLFDFGPSDTWTLFHSFC	VWEMYGALLYGGKLVIVPPLMAKNPADFLALLGREQITILNQTPTYFYQLLREVLADHPYDLRIRNVIFGGEALSPLLLKGFKTKYPETKLI	TTVHVTYKEITWVEMEAAKSNIGKPIPTLRVYVLDENRRPVPIGVA	NRPDLTAEKFVDSPFAEGEKL	AAWQPDGNIEYL
202	BGC0001192#c1#22294-41172#+#no_locus_tag#PmxE#AJM89738.1#2586#3045#0	Paenibacillus alvei	Firmicutes	Paenibacillus	Paenibacillus alvei	dab	TYAELNAKANRLAYALRARGVKPEQVVGILAGRSAELLIGVLAVWKAGGAYVPLDPDYPAERIEYMLTDSGASVLLTQTRLLEQAEVWRSDGALALQTVLALDDAATYSLGAAEVAVGVQALGEAGAEAEALAQAQTAAAETSATAEAEQNVLAADLASNPANVNKPRDLAYVIYTSGTTGRPKGVAVEHRSLVNTAAGYRRDYRLDQFPIRLLQLASFSFDVFVGDIARTLYNGGTMVIVPKDDRIDPTRLYGWIRDYAVTVFESTPALIVPFMEHVYAEGLDLSSMQLLLTSSDACSVADYRTLQERFGSQFRIINSYGVTEAAIDSSFYDEPLEKLPKTGSVPIGKAWLNAKFYIVDASLKPVPIGVLGELVIGGAGVARGYLNRPDLTAEKFVDS…	D	V	G	E	L	S	S	I	D	1	51	44	29	24	30	435	36	114	35	93	47	21	12	LAYVIYTSGTTGRPKGVAVEHRSLVNTAAGYRRDYRLDQFPIRLLQLASFS	FDVFVGDIARTLYNGGTMVIVPKDDRIDPTRLYGWIRDYAVTVF	ESTPALIVPFMEHVYAEGLDLSSMQLLLT	SSDACSVADYRTLQERFGSQFRII	NSYGVTEAAIDSSFYDEPLEKLPKTGSVPI	NAKANRLAYALRARGVKPEQVVGILAGRSAELLIGV	PDYPAERIEYMLTDSGASVLLTQTRLLEQAEVWRSDGALALQTVLALDDAATYSLGAAEVAVGVQALGEAGAEAEALAQAQTAAAETSATAEAEQNVLAADLASNPANVNKPRD	VAVEHRSLVNTAAGYRRDYRLDQFPIRLLQLASFS	VGDIARTLYNGGTMVIVPKDDRIDPTRLYGWIRDYAVTVFESTPALIVPFMEHVYAEGLDLSSMQLLLTSSDACSVADYRTLQERFGSQFRII	AAIDSSFYDEPLEKLPKTGSVPIGKAWLNAKFYIVDASLKPVPIGVL	NRPDLTAEKFVDSPFTAGERL	ARWMPDGNVDFI
203	BGC0001192#c1#22294-41172#+#no_locus_tag#PmxE#AJM89738.1#4161#4603#0	Paenibacillus alvei	Firmicutes	Paenibacillus	Paenibacillus alvei	dab	TYAELNERANRLAATLRASGIGRETIVGILAERSVDLLVAVLAVWKAGGAYVPLDPDYPADRVRFMLEDSGAKVLLTQIPLRERAEAWLGEEELALAAVLYLDDEASYSEERANAPIGSGMVSGQLTDAVDDGDETHPNIGMGSFHEARPEDLAYVIYTSGTTGKPKGVMIEHRSLVNTAAGYRREYRLDQFPVRLLQLASFSFDVFVGDIARTLYNGGTMVIVPKDDRIDPSRLHHWMERERVTIFESTPALIVPFLEYVHEQGLDMSWMELLITSSDSCSVADYRTLQERFGSLFRIINAYGVTEAAIDSSFYDEELTKLPQTGHVPIGKAWLNAKFYIVDAHLNPVPVGVLGELVIGGVGVARGYLNRPELTEEKFVDSPFAAGERLYRTGDLARW…	D	V	G	E	I	S	A	I	D	1	51	44	29	24	30	418	36	97	35	93	47	21	12	LAYVIYTSGTTGKPKGVMIEHRSLVNTAAGYRREYRLDQFPVRLLQLASFS	FDVFVGDIARTLYNGGTMVIVPKDDRIDPSRLHHWMERERVTIF	ESTPALIVPFLEYVHEQGLDMSWMELLIT	SSDSCSVADYRTLQERFGSLFRII	NAYGVTEAAIDSSFYDEELTKLPQTGHVPI	NERANRLAATLRASGIGRETIVGILAERSVDLLVAV	PDYPADRVRFMLEDSGAKVLLTQIPLRERAEAWLGEEELALAAVLYLDDEASYSEERANAPIGSGMVSGQLTDAVDDGDETHPNIGMGSFHEARPED	VMIEHRSLVNTAAGYRREYRLDQFPVRLLQLASFS	VGDIARTLYNGGTMVIVPKDDRIDPSRLHHWMERERVTIFESTPALIVPFLEYVHEQGLDMSWMELLITSSDSCSVADYRTLQERFGSLFRII	AAIDSSFYDEELTKLPQTGHVPIGKAWLNAKFYIVDAHLNPVPVGVL	NRPELTEEKFVDSPFAAGERL	ARWMEDGNVDFI
204	BGC0001192#c1#22294-41172#+#no_locus_tag#PmxE#AJM89738.1#5244#5685#0	Paenibacillus alvei	Firmicutes	Paenibacillus	Paenibacillus alvei	dab	YAELNERANRLAATLRASGIGRESIVGILAERSVDLLVAVLAVWKAGGAYVPLDPDYPADRVRFMLEDSGAKVLLTQKVLRERAEAWLGEEELTLAAVLYLDDEASYSEVRANAPIGSGMVSGKLMDAVNDGDGTHPNVDMGSFHEARPEDLAYVIYTSGTTGKPKGVMIEHRSLVNTAAGYRREYRLDQFPVRLLQLASFSFDVFVGDIARTLYNGGTMVIVTKDDRIDPSRLHHWMERERVTIFESTPALIVPFLEYVHEQGLDMSWMELLITSSDSCSVADYRTLQERFGSLFRIINAYGVTEAAIDSSFYDEELTKLPQTGHVPIGKAWLNAKFYIVDAHLNPVPVGVLGELVIGGVGVARGYLNRPELTEEKFVDSPFAAGERLYRTGDLARWM…	D	V	G	E	I	S	A	I	D	1	51	44	29	24	30	417	36	97	35	93	47	21	12	LAYVIYTSGTTGKPKGVMIEHRSLVNTAAGYRREYRLDQFPVRLLQLASFS	FDVFVGDIARTLYNGGTMVIVTKDDRIDPSRLHHWMERERVTIF	ESTPALIVPFLEYVHEQGLDMSWMELLIT	SSDSCSVADYRTLQERFGSLFRII	NAYGVTEAAIDSSFYDEELTKLPQTGHVPI	NERANRLAATLRASGIGRESIVGILAERSVDLLVAV	PDYPADRVRFMLEDSGAKVLLTQKVLRERAEAWLGEEELTLAAVLYLDDEASYSEVRANAPIGSGMVSGKLMDAVNDGDGTHPNVDMGSFHEARPED	VMIEHRSLVNTAAGYRREYRLDQFPVRLLQLASFS	VGDIARTLYNGGTMVIVTKDDRIDPSRLHHWMERERVTIFESTPALIVPFLEYVHEQGLDMSWMELLITSSDSCSVADYRTLQERFGSLFRII	AAIDSSFYDEELTKLPQTGHVPIGKAWLNAKFYIVDAHLNPVPVGVL	NRPELTEEKFVDSPFAAGERL	ARWMEDGNVDFI
205	BGC0001207#c1#27250-46377#+#no_locus_tag#Txo2#AJF34464.1#533#940#0	Eleftheria terrae	Proteobacteria	Eleftheria	Eleftheria terrae	S	SYRELDRQANRLARQLKALGVGPDERVAVCTERCLEMVVALLAVLKAGGAYVPLDPGYPAERLEYMLADSAPKVLLRQSGQTLEPGAGVAVLALDGEASQPWQAQPAQRLSRDDSGVQPHHLAYVIYTSGSTGRPKGVMVEHAGVVNRLLWMQRAYGLQPQEAVLQKTPFGFDVSVWEFFWPLAVGARLVMARPQGQQDPAYLVETIVGQDIGTLHFVPSMLQAFVDSEGVQRCRGVRRIVCSGEALPGALARRLRQQLPQVELHNLYGPTEATVDVTAWACDAAELPDNIPIGRPVDNTTMYVLDAHGQPVPTGVAGEIHIGGVQVARGYLGRPELTRERFVPDPYAGRPGARLYKTGDLGRWLPDGTLEYLGRNDHQVKIRGLRIELGEIEAQLARQ…	D	V	W	H	V	S	L	V	D	2	50	44	27	23	28	383	36	66	34	90	45	23	12	LAYVIYTSGSTGRPKGVMVEHAGVVNRLLWMQRAYGLQPQEAVLQKTPFG	FDVSVWEFFWPLAVGARLVMARPQGQQDPAYLVETIVGQDIGTL	HFVPSMLQAFVDSEGVQRCRGVRRIVC	SGEALPGALARRLRQQLPQVELH	NLYGPTEATVDVTAWACDAAELPDNIPI	DRQANRLARQLKALGVGPDERVAVCTERCLEMVVAL	PGYPAERLEYMLADSAPKVLLRQSGQTLEPGAGVAVLALDGEASQPWQAQPAQRLSRDDSGVQPHH	VMVEHAGVVNRLLWMQRAYGLQPQEAVLQKTPFG	VWEFFWPLAVGARLVMARPQGQQDPAYLVETIVGQDIGTLHFVPSMLQAFVDSEGVQRCRGVRRIVCSGEALPGALARRLRQQLPQVELH	ATVDVTAWACDAAELPDNIPIGRPVDNTTMYVLDAHGQPVPTGVA	GRPELTRERFVPDPYAGRPGARL	GRWLPDGTLEYL
206	BGC0001207#c1#27250-46377#+#no_locus_tag#Txo2#AJF34464.1#2048#2454#0	Eleftheria terrae	Proteobacteria	Eleftheria	Eleftheria terrae	T	SYRALNEGANRLAHHLRALGVGVQEPVALLLDRTPQMIVAMLAVLKAGAAYVPIDTEYPDERLAFVLQDSACRHVLTTSDQAPRLAGGTPRPVLLDAEAADIARQPATDLVHLNTPDHLVYVIYTSGSTGRPKGSLLEHRNVVRLLHNDRLQFEFSEHDVWSMAHSYAFDFAVWEIYGALLYGGRLVMVPNEVRKDPDRFLDLLLAERVSVLNQTPASFLRLADTLARRPDPHMAALRYVVFGGDALSPGLLRGFHQRHPGVALVNMYGITETCVHVTFKRIGAAEIEDGASNIGVPIPTTRTYVLDERLRLVPLGVPGEICVGGLGVGRGYLGRPALTAQRFVDDPYRQGERLYRSGDLGKRLPGGELIYLGRNDHQVKIRGFRIELGEIEAQLSRQP…	D	F	W	N	V	G	M	V	H	1	50	44	30	23	29	382	36	63	34	93	46	21	12	LVYVIYTSGSTGRPKGSLLEHRNVVRLLHNDRLQFEFSEHDVWSMAHSYA	FDFAVWEIYGALLYGGRLVMVPNEVRKDPDRFLDLLLAERVSVL	NQTPASFLRLADTLARRPDPHMAALRYVVF	GGDALSPGLLRGFHQRHPGVALV	NMYGITETCVHVTFKRIGAAEIEDGASNI	NEGANRLAHHLRALGVGVQEPVALLLDRTPQMIVAM	TEYPDERLAFVLQDSACRHVLTTSDQAPRLAGGTPRPVLLDAEAADIARQPATDLVHLNTPDH	SLLEHRNVVRLLHNDRLQFEFSEHDVWSMAHSYA	VWEIYGALLYGGRLVMVPNEVRKDPDRFLDLLLAERVSVLNQTPASFLRLADTLARRPDPHMAALRYVVFGGDALSPGLLRGFHQRHPGVALV	TCVHVTFKRIGAAEIEDGASNIGVPIPTTRTYVLDERLRLVPLGVP	GRPALTAQRFVDDPYRQGERL	GKRLPGGELIYL
207	BGC0001207#c1#27250-46377#+#no_locus_tag#Txo2#AJF34464.1#3137#3535#0	Eleftheria terrae	Proteobacteria	Eleftheria	Eleftheria terrae	A	YRELDRQANRLAHHLRALGVGPDTRVAICLERRPAMLVAMLAVLKAGGGYVPLDPAYPADRLAYMLQDSDPRVLLTQQGLGVRPAAGEGPVVVELDGPDRPWEGLPATRPSPAEVGLRPDHLAYVIYTSGSTGQPKGVMIEHRNAVNFIAWAREAFTPAELAHTLFSTSLNFDLAVFECFAPLSVGGCVHIVDNLLAVDPGRSDITLVNTVPSALKALLEQGGLPASVSVVNVAGEALRGSLVERAFESSGQLRALCNLYGPSETTTYSTWVRMDRATGFVASIGRPIANTSVYLLDERGRPVPAGVPGELHIGGDGVARGYLGRDSLTRERFMPDPFRGRPGARMYRTGDLGRWLPDGTLAYLGRNDHQVKIRGFRIELGEIEAQLGRQPGVREAIV	D	L	F	N	N	A	L	T	Y	5	50	37	25	24	27	374	36	67	34	82	44	23	12	LAYVIYTSGSTGQPKGVMIEHRNAVNFIAWAREAFTPAELAHTLFSTSLN	FDLAVFECFAPLSVGGCVHIVDNLLAVDPGRSDITLV	NTVPSALKALLEQGGLPASVSVVNV	AGEALRGSLVERAFESSGQLRALC	NLYGPSETTTYSTWVRMDRATGFVASI	DRQANRLAHHLRALGVGPDTRVAICLERRPAMLVAM	PAYPADRLAYMLQDSDPRVLLTQQGLGVRPAAGEGPVVVELDGPDRPWEGLPATRPSPAEVGLRPDH	VMIEHRNAVNFIAWAREAFTPAELAHTLFSTSLN	VFECFAPLSVGGCVHIVDNLLAVDPGRSDITLVNTVPSALKALLEQGGLPASVSVVNVAGEALRGSLVERAFESSGQLRALC	TTTYSTWVRMDRATGFVASIGRPIANTSVYLLDERGRPVPAGVP	GRDSLTRERFMPDPFRGRPGARM	GRWLPDGTLAYL
208	BGC0001207#c1#27250-46377#+#no_locus_tag#Txo2#AJF34464.1#4189#4591#0	Eleftheria terrae	Proteobacteria	Eleftheria	Eleftheria terrae	F	TYLQLDRRANRLARQLRSLGVGPDERVAICTGRCPEMVVGLLAVLKAGGAYVPLDPAHPPERLQYLLEDSAPKVLLRQAGLTLQPRGDVAVLSLDAGEAQAAERLDAAGLGLQPRHLAYLIYTSGSTGQPKGVMVEHGGVVNYLRAFQRRCALDAGDRVLQFSSFTFDASTEEILGTLLCGATLVLRTDAWLTEAPMFWQLCREARITVLDLPTRFWQQLTQGRRDPLPDELRLIVIAGESFEPAAMQDWLSRDGHRPRLLNAYGPTETTMIATLHEPVGPQAGRQLIGRPVDNTTVYVLDAHGQPVPTGVAGEIHIGGVQVARGYLGRPELTRERFVPDPYAGRPGARLYKTGDLGRWLPDGTLEYLGRNDHQVKIRGLRIELGEIEAQLARQPGVRE…	D	A	E	D	V	A	A	M	I	2	50	44	27	24	27	378	36	61	34	91	44	23	12	LAYLIYTSGSTGQPKGVMVEHGGVVNYLRAFQRRCALDAGDRVLQFSSFT	FDASTEEILGTLLCGATLVLRTDAWLTEAPMFWQLCREARITVL	DLPTRFWQQLTQGRRDPLPDELRLIVI	AGESFEPAAMQDWLSRDGHRPRLL	NAYGPTETTMIATLHEPVGPQAGRQLI	DRRANRLARQLRSLGVGPDERVAICTGRCPEMVVGL	PAHPPERLQYLLEDSAPKVLLRQAGLTLQPRGDVAVLSLDAGEAQAAERLDAAGLGLQPRH	VMVEHGGVVNYLRAFQRRCALDAGDRVLQFSSFT	TEEILGTLLCGATLVLRTDAWLTEAPMFWQLCREARITVLDLPTRFWQQLTQGRRDPLPDELRLIVIAGESFEPAAMQDWLSRDGHRPRLL	TTMIATLHEPVGPQAGRQLIGRPVDNTTVYVLDAHGQPVPTGVA	GRPELTRERFVPDPYAGRPGARL	GRWLPDGTLEYL
209	BGC0001207#c1#27250-46377#+#no_locus_tag#Txo2#AJF34464.1#5244#5644#0	Eleftheria terrae	Proteobacteria	Eleftheria	Eleftheria terrae	I	SYGELNAAANRLARHLVALGVTPGQAVALSLERSVALVVAELAVLKCGAFYVPLDGNAPLQRQAYVLQDCGAALVLTRSGREVPAAPGLQRLELDTLALGQLGGGNLELPQDSEAVAYVMYTSGSTGQPKGVVVPHRAIGRVAIDNGYAAFDASDRIAFASNPAFDASTMEVWGALLNGGCLVVVEAQQLLQASRLAELLQAQRVTTLFVTTALFNQFTQLIPQALAGLRYLLCGGERSDPGAFARLLAQGGPEHLIHCYGPTETTTYATTCEVRAVEAGMLSVPIGRPIANTTVYLLDGHGQPVPTGVVGEIHIGGAGVAQGYLGQPQLSRERFVADPYAATPGATMYRTGDLGRWRPDGQIEFVGRNDHQVKIRGFRIELGEIEAQLGRQPGVREAVV	D	A	M	F	L	G	C	T	Y	2	49	44	26	23	29	376	36	60	33	89	46	23	12	VAYVMYTSGSTGQPKGVVVPHRAIGRVAIDNGYAAFDASDRIAFASNPA	FDASTMEVWGALLNGGCLVVVEAQQLLQASRLAELLQAQRVTTL	FVTTALFNQFTQLIPQALAGLRYLLC	GGERSDPGAFARLLAQGGPEHLI	HCYGPTETTTYATTCEVRAVEAGMLSVPI	NAAANRLARHLVALGVTPGQAVALSLERSVALVVAE	GNAPLQRQAYVLQDCGAALVLTRSGREVPAAPGLQRLELDTLALGQLGGGNLELPQDSEA	VVVPHRAIGRVAIDNGYAAFDASDRIAFASNPA	TMEVWGALLNGGCLVVVEAQQLLQASRLAELLQAQRVTTLFVTTALFNQFTQLIPQALAGLRYLLCGGERSDPGAFARLLAQGGPEHLI	TTTYATTCEVRAVEAGMLSVPIGRPIANTTVYLLDGHGQPVPTGVV	GQPQLSRERFVADPYAATPGATM	GRWRPDGQIEFV
210	BGC0000437#c1#54668-71077#+#Psyr_2615#Amino_acid_adenylation#AAY37654.1#589#982#0	Pseudomonas syringae pv. syringae B728a	Proteobacteria	Pseudomonas	Pseudomonas syringae	A	TYHELNQQANRLAHALLKQGVQPDSRVGICVERGAEMVVGLLAILKAGGGYVPLDPAYPVERIAYMLQDSAPAAVLAQTATQRLLADVSAPVINLDQCNWQDESVQNPKVAGLISAHLAYLIYTSGSTGLPKGVMIEHRNTVNFLTWAHNAFEGSVLEKTLFSTSLNFDLAVYECFAPLTSGGSIKVVRNVLELQHGEHDIGLINTVPSALKALLDVNGLPDSVHTVNVAGEALKRNLVENLFEKTGVQRLCNLYGPSETTTYSSWVAMDREDGFAPHIGKPVGNTQFYLLDEQRQPVPLGVAGEIYIGGAGVARGYLNRDDLTAERFLTDPFSQQPAARMYRTGDLGRYLPDGNIEYLGRNDDQVKIRGFRIELGEIDARLTKHPAVHEAVV	D	L	Y	N	N	A	L	T	Y	5	50	37	25	23	27	369	36	62	34	81	44	23	12	LAYLIYTSGSTGLPKGVMIEHRNTVNFLTWAHNAFEGSVLEKTLFSTSLN	FDLAVYECFAPLTSGGSIKVVRNVLELQHGEHDIGLI	NTVPSALKALLDVNGLPDSVHTVNV	AGEALKRNLVENLFEKTGVQRLC	NLYGPSETTTYSSWVAMDREDGFAPHI	NQQANRLAHALLKQGVQPDSRVGICVERGAEMVVGL	PAYPVERIAYMLQDSAPAAVLAQTATQRLLADVSAPVINLDQCNWQDESVQNPKVAGLISAH	VMIEHRNTVNFLTWAHNAFEGSVLEKTLFSTSLN	VYECFAPLTSGGSIKVVRNVLELQHGEHDIGLINTVPSALKALLDVNGLPDSVHTVNVAGEALKRNLVENLFEKTGVQRLC	TTTYSSWVAMDREDGFAPHIGKPVGNTQFYLLDEQRQPVPLGVA	NRDDLTAERFLTDPFSQQPAARM	GRYLPDGNIEYL
211	BGC0000437#c1#54668-71077#+#Psyr_2615#Amino_acid_adenylation#AAY37654.1#1668#2061#0	Pseudomonas syringae pv. syringae B728a	Proteobacteria	Pseudomonas	Pseudomonas syringae	A	TYRELNEQANRLAHALRKQGVEPDSRVGICVERGAEMVVGLLAILKAGGGYVPLDPAYPIERIAYMLQDSAPAAVLAQTATQGLLADVSVPVINLDLSDWQDGSVQNPQVAGLTSAHLAYLIYTSGSTGLPKGVMIEHRNTVNFLTWAHTAFDASALEKTLFSTSLNFDLAVYECFAPLTSGGSIKVVKNVLELQHGEHDIGLINTVPSALKALLEVDGLPTSVHTVNVAGEALKRSLVESLFENTGVQRLCNLYGPSETTTYSSWVAMDREDGFAPHIGKPVGNTQFYLLDEQQQLVPLGVAGEIYIGGAGVARGYLNRDDLTAERFLADPFSQQPAARMYRTGDLGRYSADGNIEYLGRNDDQVKIRGFRIELGEIDARLAKHPAVHEAVV	D	L	Y	N	N	A	L	T	Y	5	50	37	25	23	27	369	36	62	34	81	44	23	12	LAYLIYTSGSTGLPKGVMIEHRNTVNFLTWAHTAFDASALEKTLFSTSLN	FDLAVYECFAPLTSGGSIKVVKNVLELQHGEHDIGLI	NTVPSALKALLEVDGLPTSVHTVNV	AGEALKRSLVESLFENTGVQRLC	NLYGPSETTTYSSWVAMDREDGFAPHI	NEQANRLAHALRKQGVEPDSRVGICVERGAEMVVGL	PAYPIERIAYMLQDSAPAAVLAQTATQGLLADVSVPVINLDLSDWQDGSVQNPQVAGLTSAH	VMIEHRNTVNFLTWAHTAFDASALEKTLFSTSLN	VYECFAPLTSGGSIKVVKNVLELQHGEHDIGLINTVPSALKALLEVDGLPTSVHTVNVAGEALKRSLVESLFENTGVQRLC	TTTYSSWVAMDREDGFAPHIGKPVGNTQFYLLDEQQQLVPLGVA	NRDDLTAERFLADPFSQQPAARM	GRYSADGNIEYL
212	BGC0000437#c1#54668-71077#+#Psyr_2615#Amino_acid_adenylation#AAY37654.1#2741#3137#0	Pseudomonas syringae pv. syringae B728a	Proteobacteria	Pseudomonas	Pseudomonas syringae	V	SYTELNTRANRLARHLLGLGVQPGDSVAILLERSHDLLASQLAVLKCAAVYVPLDVNAPVERQAFMIEDSQASVLLTLSQMSLTTSTQRVDLDRLMLNGLDNDDLALAQSSESVAYIMYTSGSTGTPKGVLVPHRAISRLVINNGYADFNAQDRVAFASNPAFDASTLDVWAPLLNGGCVVVIGQHDLLSPLNFQRLLLEQSVTVLWMTAGLFHQYASGLGEAFSRLRYLIVGGDVLDPAVIARVLANNAPQHLLNGYGPTEATTFSATYEIVSVDNGSIPIGKPVGNTRLYVLDSQGLPVPLGVPGELYIGGQGVAKGYLNRDELSATQFVVDLFSEQIDALMYRTGDLVRWRADGNLEYLGRNDDQVKIRGFRVELGEIEARLAEHADVREAVV	D	A	L	W	I	G	G	T	F	2	49	44	26	23	27	372	36	58	33	89	44	23	12	VAYIMYTSGSTGTPKGVLVPHRAISRLVINNGYADFNAQDRVAFASNPA	FDASTLDVWAPLLNGGCVVVIGQHDLLSPLNFQRLLLEQSVTVL	WMTAGLFHQYASGLGEAFSRLRYLIV	GGDVLDPAVIARVLANNAPQHLL	NGYGPTEATTFSATYEIVSVDNGSIPI	NTRANRLARHLLGLGVQPGDSVAILLERSHDLLASQ	VNAPVERQAFMIEDSQASVLLTLSQMSLTTSTQRVDLDRLMLNGLDNDDLALAQSSES	VLVPHRAISRLVINNGYADFNAQDRVAFASNPA	TLDVWAPLLNGGCVVVIGQHDLLSPLNFQRLLLEQSVTVLWMTAGLFHQYASGLGEAFSRLRYLIVGGDVLDPAVIARVLANNAPQHLL	ATTFSATYEIVSVDNGSIPIGKPVGNTRLYVLDSQGLPVPLGVP	NRDELSATQFVVDLFSEQIDALM	VRWRADGNLEYL
213	BGC0000437#c1#54668-71077#+#Psyr_2615#Amino_acid_adenylation#AAY37654.1#3816#4223#0	Pseudomonas syringae pv. syringae B728a	Proteobacteria	Pseudomonas	Pseudomonas syringae	T	SYGELNARANQVAHRLLALGVRADDRVAICVERDPAMIIGLLGILKSGAGYVPLDPAYPPERLAYTLGDSTPVALLSQQSVQQALPVSQVPVIYLDDAGLQDESVDNPQISVKPDDLAYVIYTSGSTGLPKGVMVEHRNVARLFSATEDWFGFNEQDVWALFHSFAFDFSVWEIWGALLHGGRLLIVPQLVSRSPEDFYNLLCNAAVTVLNQTPSAFRQLITAQGENQQAHSLRQVIFGGEALETAMLKPWYARNVNAGTQLVNMYGITETTVHVTYYPLQPEDALRVGASPIGTRIPDLQLYLLDTCGEPVPVGVVGELYVGGAGVARGYLNREALTAERFIDNPFSTVPGTRLYRTGDLGRWLADGTLEYLGRNDEQVKIRGFRIELGEIEARLAEY…	D	F	W	N	I	G	M	V	H	1	50	44	28	25	30	383	36	61	34	93	47	23	12	LAYVIYTSGSTGLPKGVMVEHRNVARLFSATEDWFGFNEQDVWALFHSFA	FDFSVWEIWGALLHGGRLLIVPQLVSRSPEDFYNLLCNAAVTVL	NQTPSAFRQLITAQGENQQAHSLRQVIF	GGEALETAMLKPWYARNVNAGTQLV	NMYGITETTVHVTYYPLQPEDALRVGASPI	NARANQVAHRLLALGVRADDRVAICVERDPAMIIGL	PAYPPERLAYTLGDSTPVALLSQQSVQQALPVSQVPVIYLDDAGLQDESVDNPQISVKPDD	VMVEHRNVARLFSATEDWFGFNEQDVWALFHSFA	VWEIWGALLHGGRLLIVPQLVSRSPEDFYNLLCNAAVTVLNQTPSAFRQLITAQGENQQAHSLRQVIFGGEALETAMLKPWYARNVNAGTQLV	TTVHVTYYPLQPEDALRVGASPIGTRIPDLQLYLLDTCGEPVPVGVV	NREALTAERFIDNPFSTVPGTRL	GRWLADGTLEYL
214	BGC0000437#c1#54668-71077#+#Psyr_2615#Amino_acid_adenylation#AAY37654.1#4902#5296#0	Pseudomonas syringae pv. syringae B728a	Proteobacteria	Pseudomonas	Pseudomonas syringae	A	TYRELNEQANRLANALRKQGVQPDSRVGICVERGAQMVVGLLAILKAGGGYVPLDPAYPAERISYILQDSAPAAVLVQAATRHLLAGVSVQAIDLDDQSAWQDEPVQNPDVEGLNSAHLAYLIYTSGSTGLPKGVMIEHRNTVNFLTWAHHAFNGSALERTLFSTSLNFDLAVYECFAPLTSGGSINVVKNVLELQHGEHDIGLVNTVPSALKALLEIDGLPESVHTVNVAGEALKRSLVENLFEKTGVQRLCNLYGPSETTTYSSWVAMDREDGFAAHIGRPVGNTRFYLLDEQQQLVPRGVPGEIYIGGAGVARGYLNRDDLTAERFLTDPFSLTPGARMYRTGDLGRYLPDGNIEYLGRNDDQVKIRGFRIELGEIDACLAKHPAVHEAVV	D	L	Y	N	N	A	L	T	Y	5	50	37	25	23	27	370	36	63	34	81	44	23	12	LAYLIYTSGSTGLPKGVMIEHRNTVNFLTWAHHAFNGSALERTLFSTSLN	FDLAVYECFAPLTSGGSINVVKNVLELQHGEHDIGLV	NTVPSALKALLEIDGLPESVHTVNV	AGEALKRSLVENLFEKTGVQRLC	NLYGPSETTTYSSWVAMDREDGFAAHI	NEQANRLANALRKQGVQPDSRVGICVERGAQMVVGL	PAYPAERISYILQDSAPAAVLVQAATRHLLAGVSVQAIDLDDQSAWQDEPVQNPDVEGLNSAH	VMIEHRNTVNFLTWAHHAFNGSALERTLFSTSLN	VYECFAPLTSGGSINVVKNVLELQHGEHDIGLVNTVPSALKALLEIDGLPESVHTVNVAGEALKRSLVENLFEKTGVQRLC	TTTYSSWVAMDREDGFAAHIGRPVGNTRFYLLDEQQQLVPRGVP	NRDDLTAERFLTDPFSLTPGARM	GRYLPDGNIEYL
215	BGC0000310#c1#25258-44337#+#no_locus_tag#bacitracin_synthetase_3#AAC06348.1#3026#3420#0	Bacillus licheniformis	Firmicutes	Bacillus	Bacillus licheniformis	H	SYKALNERSNQLAGLLREKGVKPDMIVGVMAERSVEMIVGMLAVLKAGGAYLPIDPEYPEDRIRYMIEDSGISILLKKADKQIDVDFTCIDMNEKGLAKDMAAENLGHTSGSSDMAYVIYTSGSTGKPKGVMVNHQSIVNTLYWRKQSYGYSTADATLQVPSFSFDSSVEDIFTTLISGAKLVLIRDLRMNPREIIGVLRTHKATNLLAVPSFYLNLLDTIEQPLDDLRFVTVAGEGFNESLIRQHFEKLPNVKLFNEYGPTENSVCSTRGELRKDDEKVVIGRPISNHKVYILNHNQQLLPLGTPGELCLSGEGLARGYLNRPDLTLEKFVPNPFAPGESMYRTGDLARFLPDGQIEYLGRIDHQVKIRGFRIELGEIENQLLKIEGIDAAAV	D	S	E	L	T	A	E	V	C	2	50	43	26	23	26	370	36	59	34	88	43	21	12	MAYVIYTSGSTGKPKGVMVNHQSIVNTLYWRKQSYGYSTADATLQVPSFS	FDSSVEDIFTTLISGAKLVLIRDLRMNPREIIGVLRTHKATNL	LAVPSFYLNLLDTIEQPLDDLRFVTV	AGEGFNESLIRQHFEKLPNVKLF	NEYGPTENSVCSTRGELRKDDEKVVI	NERSNQLAGLLREKGVKPDMIVGVMAERSVEMIVGM	PEYPEDRIRYMIEDSGISILLKKADKQIDVDFTCIDMNEKGLAKDMAAENLGHTSGSSD	VMVNHQSIVNTLYWRKQSYGYSTADATLQVPSFS	VEDIFTTLISGAKLVLIRDLRMNPREIIGVLRTHKATNLLAVPSFYLNLLDTIEQPLDDLRFVTVAGEGFNESLIRQHFEKLPNVKLF	NSVCSTRGELRKDDEKVVIGRPISNHKVYILNHNQQLLPLGTP	NRPDLTLEKFVPNPFAPGESM	ARFLPDGQIEYL
216	BGC0000984#c1#1-18531#-#Daci_4753#amino_acid_adenylation_domain_protein#ABX37382.1#544#956#0	Delftia acidovorans SPH-1	Proteobacteria	Delftia	Delftia acidovorans	T	TYAELDAQANRLARRLIALGVRPETRVGIAMQRSVEMVAGLLAILKAGGAYVPLDPDYPADRLAHMVEDSGIALVLTQAAVRERIPGAAALQVLEIDTLDMSGEPDTDPQVEVSADSLAYVIYTSGSTGRPKGAQLSHRNVARLLDATDAWFGFGPDDVWTLFHSYAFDFSVWEIFGALCTGGRLVMVPYWVSRSPQDFLALLRAERVTVLNQTPSAFGQLVHAVEQEDGNEEGGAGLVLRQVIFGGEALEPESLRPWFDRFGDESPQLVNMYGITETTVHVTYRQITRKDLEGGRSPVGVAIPDLGLYVLDGSLNLLPQGVAGELYVAGEGLARGYLNRQGLTAERFIANPFSETGERLYRTGDLVRWSAQGELEYLGRADQQVKIRGFRIELGEVQS…	D	F	W	N	I	G	M	V	H	1	50	44	34	25	29	388	36	62	34	99	46	22	12	LAYVIYTSGSTGRPKGAQLSHRNVARLLDATDAWFGFGPDDVWTLFHSYA	FDFSVWEIFGALCTGGRLVMVPYWVSRSPQDFLALLRAERVTVL	NQTPSAFGQLVHAVEQEDGNEEGGAGLVLRQVIF	GGEALEPESLRPWFDRFGDESPQLV	NMYGITETTVHVTYRQITRKDLEGGRSPV	DAQANRLARRLIALGVRPETRVGIAMQRSVEMVAGL	PDYPADRLAHMVEDSGIALVLTQAAVRERIPGAAALQVLEIDTLDMSGEPDTDPQVEVSADS	AQLSHRNVARLLDATDAWFGFGPDDVWTLFHSYA	VWEIFGALCTGGRLVMVPYWVSRSPQDFLALLRAERVTVLNQTPSAFGQLVHAVEQEDGNEEGGAGLVLRQVIFGGEALEPESLRPWFDRFGDESPQLV	TTVHVTYRQITRKDLEGGRSPVGVAIPDLGLYVLDGSLNLLPQGVA	NRQGLTAERFIANPFSETGERL	VRWSAQGELEYL
217	BGC0000984#c1#1-18531#-#Daci_4753#amino_acid_adenylation_domain_protein#ABX37382.1#1643#2042#0	Delftia acidovorans SPH-1	Proteobacteria	Delftia	Delftia acidovorans	orn	ARLNARANRLAHRLMALGVGPDVRVGVALERSVDMVAGLLAVLKAGGAYVPLDMEYPVDRLAYIAQDSGIALLLTERKARERLPFAQALNVVELDDLDLDAGPDHNPGVAVHGDHLAYVIYTSGSTGRPKGAANRHAALSNCMAWMQDHYRLTRADAVLHKAAFGFDVSAWEIFWPLTAGVRLVVARPGDHRDPERIVALIRRHQITTLNFVPAMLQAFLAHEGIEEETRLRYVICGGEAMPAETQREALRRLHGVSLQNLYGPTEAAIHVTHWTCRDDGRSPVPIGRPVSATKALVLGQDLGLVPAGVAGELYLGGQALAQGYLGRPGLSAERFVADPFDQGGGRLYRTGDLVRWNDEGQLEYLGRLDHQVKIRGFRIELGEIEARLLAQPQVRESVV	D	V	W	N	I	G	L	I	H	2	50	44	27	23	27	375	36	62	34	90	44	22	12	LAYVIYTSGSTGRPKGAANRHAALSNCMAWMQDHYRLTRADAVLHKAAFG	FDVSAWEIFWPLTAGVRLVVARPGDHRDPERIVALIRRHQITTL	NFVPAMLQAFLAHEGIEEETRLRYVIC	GGEAMPAETQREALRRLHGVSLQ	NLYGPTEAAIHVTHWTCRDDGRSPVPI	NARANRLAHRLMALGVGPDVRVGVALERSVDMVAGL	MEYPVDRLAYIAQDSGIALLLTERKARERLPFAQALNVVELDDLDLDAGPDHNPGVAVHGDH	AANRHAALSNCMAWMQDHYRLTRADAVLHKAAFG	AWEIFWPLTAGVRLVVARPGDHRDPERIVALIRRHQITTLNFVPAMLQAFLAHEGIEEETRLRYVICGGEAMPAETQREALRRLHGVSLQ	AAIHVTHWTCRDDGRSPVPIGRPVSATKALVLGQDLGLVPAGVA	GRPGLSAERFVADPFDQGGGRL	VRWNDEGQLEYL
218	BGC0000984#c1#1-18531#-#Daci_4753#amino_acid_adenylation_domain_protein#ABX37382.1#2726#3127#0	Delftia acidovorans SPH-1	Proteobacteria	Delftia	Delftia acidovorans	S	SYDQLNRRANQLAHRLMALGVRPETRVGIAMERSIEMVVGLLAIMKAGGAYVPLDPDHPPERLAQMIEDGAVRRLLTHSALRERLPAGEDLQWLDIDRIDVAGESQRNPVVAVHGEHLAYVIFTSGSTGRPKGAANRHAALHNRLAWMQQAHALDASDAVLQKTPFSFDVSVWEFFWPLMVGARLVMAAPGDHRDPARLVALITGHGVTTVHFVPSMLQAFVAHAGVAACTGLRRILCSGEALPAEAQNAVFRLLPGAGLYNLYGPTEAAIDVTHWRCRDDGRRQVPIGQPISGIRTYVLDCAMRPAPQGVAGELYLGGIGLARGYLNRPALTAERFVADPLDTQGGLLYRTGDLVRWNGEGQIEYLGRLDHQVKIRGLRIELGEIEAHLLAQPGVREA…	D	V	W	H	L	S	L	I	D	2	50	44	27	23	27	377	36	62	34	90	44	22	12	LAYVIFTSGSTGRPKGAANRHAALHNRLAWMQQAHALDASDAVLQKTPFS	FDVSVWEFFWPLMVGARLVMAAPGDHRDPARLVALITGHGVTTV	HFVPSMLQAFVAHAGVAACTGLRRILC	SGEALPAEAQNAVFRLLPGAGLY	NLYGPTEAAIDVTHWRCRDDGRRQVPI	NRRANQLAHRLMALGVRPETRVGIAMERSIEMVVGL	PDHPPERLAQMIEDGAVRRLLTHSALRERLPAGEDLQWLDIDRIDVAGESQRNPVVAVHGEH	AANRHAALHNRLAWMQQAHALDASDAVLQKTPFS	VWEFFWPLMVGARLVMAAPGDHRDPARLVALITGHGVTTVHFVPSMLQAFVAHAGVAACTGLRRILCSGEALPAEAQNAVFRLLPGAGLY	AAIDVTHWRCRDDGRRQVPIGQPISGIRTYVLDCAMRPAPQGVA	NRPALTAERFVADPLDTQGGLL	VRWNGEGQIEYL
219	BGC0000984#c1#1-18531#-#Daci_4753#amino_acid_adenylation_domain_protein#ABX37382.1#3818#4226#0	Delftia acidovorans SPH-1	Proteobacteria	Delftia	Delftia acidovorans	R	SYAQLNRRANRLAHRLIAEGVGAEVRVGIAVERSVEMVVAVLAVLKSGAAYVPLDPGYPAERLAHMVGDSGMACLLTQSRLGLEVAGRVKALDLDAIGAMPGSDHNPGAAVHGECLAYVIYTSGSTGRPKGVGISHRCLAEQAQLAVGFAALSPQDRVLQFATLNFDGCIEQLFAPLVAGAAMVLRGSELWDSATFHRELMARQISVADLTTAYWLLLVQDFARQGLRGYGRLRQVHVGGEAMPGAGLQAWRDAGLGHVRLLNAYGPTEATVTASLFDCTGLVEGAGAAPQDLPIGRPLAGRHMWVVDDRMRPVPLGVAGELCIGGPLLSRGYLNRAGLSAERFVADPFGHDGARLYRTGDLVRWNAQGQLEYLGRVDHQVKIRGLRIELGEVQAQLLA…	D	G	E	D	H	G	A	V	T	1	50	43	30	24	33	384	36	60	34	93	50	22	12	LAYVIYTSGSTGRPKGVGISHRCLAEQAQLAVGFAALSPQDRVLQFATLN	FDGCIEQLFAPLVAGAAMVLRGSELWDSATFHRELMARQISVA	DLTTAYWLLLVQDFARQGLRGYGRLRQVHV	GGEAMPGAGLQAWRDAGLGHVRLL	NAYGPTEATVTASLFDCTGLVEGAGAAPQDLPI	NRRANRLAHRLIAEGVGAEVRVGIAVERSVEMVVAV	PGYPAERLAHMVGDSGMACLLTQSRLGLEVAGRVKALDLDAIGAMPGSDHNPGAAVHGEC	VGISHRCLAEQAQLAVGFAALSPQDRVLQFATLN	IEQLFAPLVAGAAMVLRGSELWDSATFHRELMARQISVADLTTAYWLLLVQDFARQGLRGYGRLRQVHVGGEAMPGAGLQAWRDAGLGHVRLL	ATVTASLFDCTGLVEGAGAAPQDLPIGRPLAGRHMWVVDDRMRPVPLGVA	NRAGLSAERFVADPFGHDGARL	VRWNAQGQLEYL
220	BGC0000984#c1#1-18531#-#Daci_4753#amino_acid_adenylation_domain_protein#ABX37382.1#5331#5735#0	Delftia acidovorans SPH-1	Proteobacteria	Delftia	Delftia acidovorans	S	HGELQARSNHFANRLVQAGVGRGAIVGIAMERSLEMVICLLSVLKAGAAYLPLDPASPAERQRFMLADSGASHLIAHRAALHKLGTPAVAHLVVAEEVDFTQACNAAPAHAVHERDLAYVIYTSGSTGQPKGVVVEHGPLSMHCAATAGIYGMRANSRELHFMSFSFDGAHERWLTALSIGAGLVLREPQMWTAEQAWEALRHHGISNAAFPPAYLAQIADWAAEQSQEPPPVELYVFGGEAMPKAAYDKVRQSLRPRLLINGYGPTETVVTPLIWKAEASETFDCAYAPIGRPVGERTVHILDADLHRVPHGVVGELYIGGYGLARGYLSRHGLTAERFVADPFDGGGGRLYRTGDLVREMPDGNIEYIGRADHQVKIRGFRIELGEVEKAVRAVPGV…	D	G	E	A	V	G	G	V	T	1	50	43	29	23	30	380	36	62	34	91	47	22	12	LAYVIYTSGSTGQPKGVVVEHGPLSMHCAATAGIYGMRANSRELHFMSFS	FDGAHERWLTALSIGAGLVLREPQMWTAEQAWEALRHHGISNA	AFPPAYLAQIADWAAEQSQEPPPVELYVF	GGEAMPKAAYDKVRQSLRPRLLI	NGYGPTETVVTPLIWKAEASETFDCAYAPI	QARSNHFANRLVQAGVGRGAIVGIAMERSLEMVICL	PASPAERQRFMLADSGASHLIAHRAALHKLGTPAVAHLVVAEEVDFTQACNAAPAHAVHERD	VVVEHGPLSMHCAATAGIYGMRANSRELHFMSFS	HERWLTALSIGAGLVLREPQMWTAEQAWEALRHHGISNAAFPPAYLAQIADWAAEQSQEPPPVELYVFGGEAMPKAAYDKVRQSLRPRLLI	TVVTPLIWKAEASETFDCAYAPIGRPVGERTVHILDADLHRVPHGVV	SRHGLTAERFVADPFDGGGGRL	VREMPDGNIEYI
221	BGC0000323#c1#10885-28374#+#no_locus_tag#CifB#AHZ34233.1#486#878#0	Pseudomonas cichorii	Proteobacteria	Pseudomonas	Pseudomonas cichorii	L	SYSELNSKANALAHHLISLGVRPDDRVAVVARRGLETLVGLLAVLKAGAGYVPVDPAHPDERIAYLLSDSAPVAVLTQQALLAGLPPLSVPVIALDRQDWSDHQDNPLVHGLSAANLAYVIYTSGSTGQPKGVMVEHRTLSNLVHWHCEAFDLHAGSHTASVAGFGFDAMAWEVWPALCAGATLHVPPADVSNEQLDSLLDWWLAQPLQVSFLSTPVAEYAFSRDLRHPTLRTLLIGGDRLRQFHRDPGFAVINNYGPTEATVVATSGQLFPDGSLDIGKPIANTQVYLLDEHQQLVPFGVAGELYVAGDGVARGYLNRPEMTAERFLDDPFSEQPGARMYRTGDLARWNADGTLEYLGRNDDQVKIRGVRIELGEIESQLGQLPGIEEALV	D	A	W	F	L	G	N	V	V	3	50	45	25	17	25	368	36	61	34	83	42	23	12	LAYVIYTSGSTGQPKGVMVEHRTLSNLVHWHCEAFDLHAGSHTASVAGFG	FDAMAWEVWPALCAGATLHVPPADVSNEQLDSLLDWWLAQPLQVS	FLSTPVAEYAFSRDLRHPTLRTLLI	GGDRLRQFHRDPGFAVI	NNYGPTEATVVATSGQLFPDGSLDI	NSKANALAHHLISLGVRPDDRVAVVARRGLETLVGL	PAHPDERIAYLLSDSAPVAVLTQQALLAGLPPLSVPVIALDRQDWSDHQDNPLVHGLSAAN	VMVEHRTLSNLVHWHCEAFDLHAGSHTASVAGFG	AWEVWPALCAGATLHVPPADVSNEQLDSLLDWWLAQPLQVSFLSTPVAEYAFSRDLRHPTLRTLLIGGDRLRQFHRDPGFAVI	ATVVATSGQLFPDGSLDIGKPIANTQVYLLDEHQQLVPFGVA	NRPEMTAERFLDDPFSEQPGARM	ARWNADGTLEYL
222	BGC0000323#c1#10885-28374#+#no_locus_tag#CifB#AHZ34233.1#1531#1934#0	Pseudomonas cichorii	Proteobacteria	Pseudomonas	Pseudomonas cichorii	Q	SYRQLNEAANRLAHHLIGQGVQADSRVAVCLERGPNLLIGLLAVLKAGGAYVPLDPGYPTERLAYMLADSGALTLLADAATQERFADNTLQLVNLDASTWAAQSAENPVVPGLNADHLAYVIYTSGSTGTPKGVMVEHRGLCNLVQWSSQLILPTPEGALLHKTPVSFDASVWELFWPLCAGLRLVLARPDGHRDPAYLAQLIIERQVSVVQFVPALLQQFLELEESSQCNSLTDIVCGGGELTEALARQVRQRMPGVRLHNVYGPTETTVDCSVWTLEPQDSVPDSALPIGRPISNTRLYVLDACDQPVPQGVVGQLHIGGAGVARGYLNLPHMQAERFIDSPFVAGDRLYRSGDLVRQRADGTLEFLGRNDFQVKLHGLRIELGEIEARLATHPAIR…	D	A	W	Q	V	G	V	V	D	1	50	44	27	23	30	379	36	62	34	90	47	21	12	LAYVIYTSGSTGTPKGVMVEHRGLCNLVQWSSQLILPTPEGALLHKTPVS	FDASVWELFWPLCAGLRLVLARPDGHRDPAYLAQLIIERQVSVV	QFVPALLQQFLELEESSQCNSLTDIVC	GGGELTEALARQVRQRMPGVRLH	NVYGPTETTVDCSVWTLEPQDSVPDSALPI	NEAANRLAHHLIGQGVQADSRVAVCLERGPNLLIGL	PGYPTERLAYMLADSGALTLLADAATQERFADNTLQLVNLDASTWAAQSAENPVVPGLNADH	VMVEHRGLCNLVQWSSQLILPTPEGALLHKTPVS	VWELFWPLCAGLRLVLARPDGHRDPAYLAQLIIERQVSVVQFVPALLQQFLELEESSQCNSLTDIVCGGGELTEALARQVRQRMPGVRLH	TTVDCSVWTLEPQDSVPDSALPIGRPISNTRLYVLDACDQPVPQGVV	NLPHMQAERFIDSPFVAGDRL	VRQRADGTLEFL
223	BGC0000323#c1#10885-28374#+#no_locus_tag#CifB#AHZ34233.1#2598#2994#0	Pseudomonas cichorii	Proteobacteria	Pseudomonas	Pseudomonas cichorii	V	SYGELNERANRLAHYLIGQGVKPNDHVAILLPRSIDMLVGQLAIGKCAATYVPLDINAPAERQVYMIEDCKAVFVLAQRAASIDSATPRIDLDQLVLDDQPAHDPALVQNSNSVAYVMYTSGSTGAPKGVCVLHRGIARLVLNNGFADFNEQDRVAFASNPAFDASTMEVWGALLNGGQLLIIDHQTLIDPARLSDALRTVSVLFLTTALFNQYVQLIPEALKGLRYLMSGGERADPASFRAMLEHGPGPRLVNGYGPTETTTFATTNEVREVAEGAESVSIGRPIGNTSIYVLDAHQRLVPQGVIGELYIGGDGVAQGYLNRPDLTAEKFLTDPFSDEPGATMYRTGDLGRWLEDGQLECLGRNDDQVKIRGFRIELGEIVSRLHELPSVRDAVV	D	A	M	F	M	G	G	T	F	2	49	42	26	23	29	372	36	58	33	87	46	23	12	VAYVMYTSGSTGAPKGVCVLHRGIARLVLNNGFADFNEQDRVAFASNPA	FDASTMEVWGALLNGGQLLIIDHQTLIDPARLSDALRTVSVL	FLTTALFNQYVQLIPEALKGLRYLMS	GGERADPASFRAMLEHGPGPRLV	NGYGPTETTTFATTNEVREVAEGAESVSI	NERANRLAHYLIGQGVKPNDHVAILLPRSIDMLVGQ	INAPAERQVYMIEDCKAVFVLAQRAASIDSATPRIDLDQLVLDDQPAHDPALVQNSNS	VCVLHRGIARLVLNNGFADFNEQDRVAFASNPA	TMEVWGALLNGGQLLIIDHQTLIDPARLSDALRTVSVLFLTTALFNQYVQLIPEALKGLRYLMSGGERADPASFRAMLEHGPGPRLV	TTTFATTNEVREVAEGAESVSIGRPIGNTSIYVLDAHQRLVPQGVI	NRPDLTAEKFLTDPFSDEPGATM	GRWLEDGQLECL
224	BGC0000323#c1#10885-28374#+#no_locus_tag#CifB#AHZ34233.1#3646#4038#0	Pseudomonas cichorii	Proteobacteria	Pseudomonas	Pseudomonas cichorii	L	SYSELNSKANALAHHLISLGVRPDDRVAVVARRGLETLVGLLAVLKAGAGYVPVDPAHPDERIAYLLSDSAPVAVLTQQALLAGLPPLSVPVIALDRQDWADHQDNPLVHGLSAANLAYVIYTSGSTGQPKGVMVEHRTLSNLVHWHCEAFDLHAGSHTASVAGFGFDAMAWEVWPALCAGATLHVPPADVSNEQLDSLLDWWLAQPLQVSFLSTPVAEYAFSRDLRHPTLRTLLIGGDRLRQFHRDPGFAVINNYGPTEATVVATSGQLFPDGSLDIGKPIANTQVYLLDEHQQLVPFGVAGELYVAGDGVARGYLNRPEMTAERFLDDPFSEQPGARMYRTGDLARWNADGTLEYLGRNDDQVKIRGVRIELGEIESQLGQLPGIEEALV	D	A	W	F	L	G	N	V	V	3	50	45	25	17	25	368	36	61	34	83	42	23	12	LAYVIYTSGSTGQPKGVMVEHRTLSNLVHWHCEAFDLHAGSHTASVAGFG	FDAMAWEVWPALCAGATLHVPPADVSNEQLDSLLDWWLAQPLQVS	FLSTPVAEYAFSRDLRHPTLRTLLI	GGDRLRQFHRDPGFAVI	NNYGPTEATVVATSGQLFPDGSLDI	NSKANALAHHLISLGVRPDDRVAVVARRGLETLVGL	PAHPDERIAYLLSDSAPVAVLTQQALLAGLPPLSVPVIALDRQDWADHQDNPLVHGLSAAN	VMVEHRTLSNLVHWHCEAFDLHAGSHTASVAGFG	AWEVWPALCAGATLHVPPADVSNEQLDSLLDWWLAQPLQVSFLSTPVAEYAFSRDLRHPTLRTLLIGGDRLRQFHRDPGFAVI	ATVVATSGQLFPDGSLDIGKPIANTQVYLLDEHQQLVPFGVA	NRPEMTAERFLDDPFSEQPGARM	ARWNADGTLEYL
225	BGC0000323#c1#10885-28374#+#no_locus_tag#CifB#AHZ34233.1#4705#5097#0	Pseudomonas cichorii	Proteobacteria	Pseudomonas	Pseudomonas cichorii	L	SYSELNRRANALAHHLIGQGVRPDDRVAVVARRGLETLVCLLAVLKAGAGYVPVDPGHPDDRISYLLENSEPVVVLTQLDLLARLPELPVPVIALDRADWAASPENPLVPGLTSANLAYVIYTSGSTGLPKGVMVEHHTLNNLVDWHCQAFDLKAGSHTASVAGFGFDATAWEIWPALCAGAVLHIPPAEVENEQLDTLLDWWLAQPLQVSFLPTPVAEYAFSRELRHPTLRTLLIGGDRLRNFNRDPGFAVVNNYGPTEATVVASSGTMEVGGVLHIGKPVTNARLYVLNERQQPVPLGVPGELYIGGAGVARGYLNRPDLTAERFLDDPFTAQPQARMYRTGDLVRWLADGTLEYLGRNDDQVKIRGVRIELGEIEQQLALCPGIGEVVV	D	A	W	F	L	G	N	V	V	3	50	45	25	17	25	368	36	61	34	83	42	23	12	LAYVIYTSGSTGLPKGVMVEHHTLNNLVDWHCQAFDLKAGSHTASVAGFG	FDATAWEIWPALCAGAVLHIPPAEVENEQLDTLLDWWLAQPLQVS	FLPTPVAEYAFSRELRHPTLRTLLI	GGDRLRNFNRDPGFAVV	NNYGPTEATVVASSGTMEVGGVLHI	NRRANALAHHLIGQGVRPDDRVAVVARRGLETLVCL	PGHPDDRISYLLENSEPVVVLTQLDLLARLPELPVPVIALDRADWAASPENPLVPGLTSAN	VMVEHHTLNNLVDWHCQAFDLKAGSHTASVAGFG	AWEIWPALCAGAVLHIPPAEVENEQLDTLLDWWLAQPLQVSFLPTPVAEYAFSRELRHPTLRTLLIGGDRLRNFNRDPGFAVV	ATVVASSGTMEVGGVLHIGKPVTNARLYVLNERQQPVPLGVP	NRPDLTAERFLDDPFTAQPQARM	VRWLADGTLEYL
226	BGC0000437#c1#38553-54671#+#Psyr_2614#Amino_acid_adenylation#AAY37653.1#1603#2022#0	Pseudomonas syringae pv. syringae B728a	Proteobacteria	Pseudomonas	Pseudomonas syringae	P	SYAELNQWANQIAHRLIAEGIGADDRVAICVERGLEMIAGLVGILKAGAGYVPLDPSYPEERLAYMLEDSAPKMLLTQRDLRERFAQAAMPVLLLEADARAENAIDSAPTTNPQLAGLNAQHLAYLIYTSGSTGQPKGVAMPHAPLVNLMHWQIAQTVEHRRPRQRTLQFAALGFDVAFQEIFSTLCAGGELSLIHSDMRLDFRRLFQHICEQRIERLYMPCIALQALAEAVVAEPEQPECLLQDVITAGEQLRITEPMRHFFARLNDARLHNHYGPTESHVVTAMTLEGNPQAWPTLPSIGQPVANTRIYLLDEHMRPVPVGVAGELYIGGVCVARGYLNRDDLTADRFIADPFATREDGNPCARLYKTGDLGCWQDDGNIIYMGRNDDQIKIRGFRI…	D	V	Q	Y	I	A	H	V	V	1	52	44	30	24	29	395	36	67	36	94	46	27	12	LAYLIYTSGSTGQPKGVAMPHAPLVNLMHWQIAQTVEHRRPRQRTLQFAALG	FDVAFQEIFSTLCAGGELSLIHSDMRLDFRRLFQHICEQRIERL	YMPCIALQALAEAVVAEPEQPECLLQDVIT	AGEQLRITEPMRHFFARLNDARLH	NHYGPTESHVVTAMTLEGNPQAWPTLPSI	NQWANQIAHRLIAEGIGADDRVAICVERGLEMIAGL	PSYPEERLAYMLEDSAPKMLLTQRDLRERFAQAAMPVLLLEADARAENAIDSAPTTNPQLAGLNAQH	VAMPHAPLVNLMHWQIAQTVEHRRPRQRTLQFAALG	FQEIFSTLCAGGELSLIHSDMRLDFRRLFQHICEQRIERLYMPCIALQALAEAVVAEPEQPECLLQDVITAGEQLRITEPMRHFFARLNDARLH	SHVVTAMTLEGNPQAWPTLPSIGQPVANTRIYLLDEHMRPVPVGVA	NRDDLTADRFIADPFATREDGNPCARL	GCWQDDGNIIYM
227	BGC0000437#c1#38553-54671#+#Psyr_2614#Amino_acid_adenylation#AAY37653.1#2700#3097#0	Pseudomonas syringae pv. syringae B728a	Proteobacteria	Pseudomonas	Pseudomonas syringae	V	SYAELNNRANRLARHLLGLGVQPGDSVAILLERSHDLLASQLAVLKCAAVYVPLDVNAPVERQSFMIEDSRARVLLTHSQVSLTTGAQRVDLDGLTLERLKGTDLALPPQSSESVAYIMYTSGSTGTPKGVLVPHRAISRLAINNGYADFNAQDRVAFASNPAFDASTLDVWAPLLNGGCVVVIGQHDLLSPLNFQRLLLEQSVSVLWMTAGLFHQYASGLGEAFSRLRYLIVGGDVLDPAVIGRVLANNPPQHLLNGYGPTEATTFSATYEIVSVGNGSIPIGKPVGNSRLYVLDNQGQPAPLGVGGELYIGGQGVARGYLHRDELTLEKFVADPFDSDPQARLYRTGDLVRWRADGNLEYLGRNDEQVKIRGFRVELGEIEARLAEHAEVREAVV	D	A	L	W	I	G	G	T	F	2	49	44	26	23	27	373	36	59	33	89	44	23	12	VAYIMYTSGSTGTPKGVLVPHRAISRLAINNGYADFNAQDRVAFASNPA	FDASTLDVWAPLLNGGCVVVIGQHDLLSPLNFQRLLLEQSVSVL	WMTAGLFHQYASGLGEAFSRLRYLIV	GGDVLDPAVIGRVLANNPPQHLL	NGYGPTEATTFSATYEIVSVGNGSIPI	NNRANRLARHLLGLGVQPGDSVAILLERSHDLLASQ	VNAPVERQSFMIEDSRARVLLTHSQVSLTTGAQRVDLDGLTLERLKGTDLALPPQSSES	VLVPHRAISRLAINNGYADFNAQDRVAFASNPA	TLDVWAPLLNGGCVVVIGQHDLLSPLNFQRLLLEQSVSVLWMTAGLFHQYASGLGEAFSRLRYLIVGGDVLDPAVIGRVLANNPPQHLL	ATTFSATYEIVSVGNGSIPIGKPVGNSRLYVLDNQGQPAPLGVG	HRDELTLEKFVADPFDSDPQARL	VRWRADGNLEYL
228	BGC0000437#c1#38553-54671#+#Psyr_2614#Amino_acid_adenylation#AAY37653.1#3750#4141#0	Pseudomonas syringae pv. syringae B728a	Proteobacteria	Pseudomonas	Pseudomonas syringae	L	YGEMNHRANALAHHLISLGVGVDDRVAVMARRGLDTLVAMLAVLKAGAGYVPVDPSHPDERIAYLLADSAPKVVLTQQALTSRVPETAAPVIAFDRPEWPQRLENPQVAGLNAAHLAYVIYTSGSTGQPKGVMVEHRTVGNLIDWHCQAFGLQAGSHTASVAGFGFDAMAWEVWPALCAGATLHLPPADVGNEQIDALLDWWIAQPLQVAFLPTPVAEYAFSRNLSHPTLRTLLIGGDRLRQFQRDPGFTVINNYGPTEATVVATSGRLLPDGSLDIGKPITNTRVYLLDEHQQLVPLGVAGELYVAGEGVARGYLNRPEMTAERFLRDPFHCDADARMYRTGDLARWNADGTLDYLGRNDDQVKIRGLRVELGEIEAQLSQLPGIEEALV	D	A	W	F	L	G	N	V	V	3	50	45	25	17	25	367	36	61	34	83	42	23	12	LAYVIYTSGSTGQPKGVMVEHRTVGNLIDWHCQAFGLQAGSHTASVAGFG	FDAMAWEVWPALCAGATLHLPPADVGNEQIDALLDWWIAQPLQVA	FLPTPVAEYAFSRNLSHPTLRTLLI	GGDRLRQFQRDPGFTVI	NNYGPTEATVVATSGRLLPDGSLDI	NHRANALAHHLISLGVGVDDRVAVMARRGLDTLVAM	PSHPDERIAYLLADSAPKVVLTQQALTSRVPETAAPVIAFDRPEWPQRLENPQVAGLNAAH	VMVEHRTVGNLIDWHCQAFGLQAGSHTASVAGFG	AWEVWPALCAGATLHLPPADVGNEQIDALLDWWIAQPLQVAFLPTPVAEYAFSRNLSHPTLRTLLIGGDRLRQFQRDPGFTVI	ATVVATSGRLLPDGSLDIGKPITNTRVYLLDEHQQLVPLGVA	NRPEMTAERFLRDPFHCDADARM	ARWNADGTLDYL
229	BGC0000437#c1#38553-54671#+#Psyr_2614#Amino_acid_adenylation#AAY37653.1#4821#5214#0	Pseudomonas syringae pv. syringae B728a	Proteobacteria	Pseudomonas	Pseudomonas syringae	A	SYRQLNERANRLAHALRKQGVQPDSRVGICVERGPEMVVGLLAILKAGGGYVPLDPAYPVDRIAYMLQDSAPAAVLAQTATQSLLADVSVPVINLDQDSWQDESVQNPEVPGLTSVHLAYLIYTSGSTGLPKGVMIEHRNTVNFLTWAHSAFAGSALEKTLFSTSLNFDLAVYECFGPLTSGGSIKVVQNVLELQHGDHDIGLINTVPSALKALLEINSLPKSVHTVNVAGEALKRSLVENLFEKTGVQRLCNLYGPSETTTYSSWVAMDREQGFAPHIGKPVGNTQFYLLDEQQQLVPLGVAGEIYIGGAGVARGYLNRDDLTAERFLADTFSRHPQARMYRTGDLGRYLPDGNIEYLGRNDDQVKIRGFRIELGEIDARLAKHPAVHEAVV	D	L	Y	N	N	A	L	T	Y	5	50	37	25	23	27	369	36	62	34	81	44	23	12	LAYLIYTSGSTGLPKGVMIEHRNTVNFLTWAHSAFAGSALEKTLFSTSLN	FDLAVYECFGPLTSGGSIKVVQNVLELQHGDHDIGLI	NTVPSALKALLEINSLPKSVHTVNV	AGEALKRSLVENLFEKTGVQRLC	NLYGPSETTTYSSWVAMDREQGFAPHI	NERANRLAHALRKQGVQPDSRVGICVERGPEMVVGL	PAYPVDRIAYMLQDSAPAAVLAQTATQSLLADVSVPVINLDQDSWQDESVQNPEVPGLTSVH	VMIEHRNTVNFLTWAHSAFAGSALEKTLFSTSLN	VYECFGPLTSGGSIKVVQNVLELQHGDHDIGLINTVPSALKALLEINSLPKSVHTVNVAGEALKRSLVENLFEKTGVQRLC	TTTYSSWVAMDREQGFAPHIGKPVGNTQFYLLDEQQQLVPLGVA	NRDDLTAERFLADTFSRHPQARM	GRYLPDGNIEYL
230	BGC0001406#c1#39122-56611#+#no_locus_tag#Tlo21#ALV86867.1#498#895#0	Streptomyces canus	Actinobacteria	Streptomyces	Streptomyces canus	S	SYAELDARACAWAGWLAGRGVGVGDRVGVMVPRSVELVVSLLAVHKVGAAYVPVDVGYPVERVRYVLEDAAPSVVLTVAEGVSRVPDGVPVGCVDEALPGGGGFVPRAVPGGAAYVMYTSGSTGRPKGVVVPHQGVVNRLLWMQDTYALTADDRVLQKTPTGFDVSVWEFFWPLISGATLVVARPDGHRDPAYLAELIQHERITTAHFVPSMLGAFLSEPAAAECTTLTRVICSGEALPGELRDRFTDTLDAELHNLYGPTEASVDVTYHPCVPAERGTQAVAIGRPVWNTSVFVLDGGLRPVGVGVVGELYLAGVQLAYGYWGRAGLSAERFVACPFGVSGSRMYRTGDLVRWTSGGELVFVGRVDDQVKVRGQRVELGEVQGVVSAAPGVGQCAV	D	V	W	H	I	S	L	V	D	1	50	44	27	22	29	373	36	57	34	89	46	22	12	AAYVMYTSGSTGRPKGVVVPHQGVVNRLLWMQDTYALTADDRVLQKTPTG	FDVSVWEFFWPLISGATLVVARPDGHRDPAYLAELIQHERITTA	HFVPSMLGAFLSEPAAAECTTLTRVIC	SGEALPGELRDRFTDTLDAELH	NLYGPTEASVDVTYHPCVPAERGTQAVAI	DARACAWAGWLAGRGVGVGDRVGVMVPRSVELVVSL	VGYPVERVRYVLEDAAPSVVLTVAEGVSRVPDGVPVGCVDEALPGGGGFVPRAVPGG	VVVPHQGVVNRLLWMQDTYALTADDRVLQKTPTG	VWEFFWPLISGATLVVARPDGHRDPAYLAELIQHERITTAHFVPSMLGAFLSEPAAAECTTLTRVICSGEALPGELRDRFTDTLDAELH	ASVDVTYHPCVPAERGTQAVAIGRPVWNTSVFVLDGGLRPVGVGVV	GRAGLSAERFVACPFGVSGSRM	VRWTSGGELVFV
231	BGC0001406#c1#39122-56611#+#no_locus_tag#Tlo21#ALV86867.1#1549#1959#0	Streptomyces canus	Actinobacteria	Streptomyces	Streptomyces canus	G	TYRELDEAANRLAHHLIALGCGPERYVALALPRTEQLIVALLAVLKSGAAYLPVDPDFPPDRIALMLAEARPGVLLTTQEHSAAVPADEASRIVALDAPATRAELAARPHHEPTDADRTAPAHHGHPAYVIYTSGSTGRPKGVVVPSGALVNFLHDMGRRAALAPGDRLLAVTTVGFDIAALEIFGPLLNGAEVVLADGDEARDPAALRARLTGDGITVMQATPSLWLALTADGEPTALNGVRVLTGGEALPAALARTLRRDAAAVLNVYGPTETTVWSTASVVDARAEQAPDIGVPIANTRTYVLDRALRPVPPGVVGELYIAGTGVVRGYLDRRDLTAERFVADPYGHTHGAPGARMYRTGDLARRTPDGRLRFVSRADDQVKLRGFRIELGEVEAA…	D	I	L	Q	L	G	V	V	W	3	50	44	26	21	27	387	36	71	34	87	44	26	12	PAYVIYTSGSTGRPKGVVVPSGALVNFLHDMGRRAALAPGDRLLAVTTVG	FDIAALEIFGPLLNGAEVVLADGDEARDPAALRARLTGDGITVM	QATPSLWLALTADGEPTALNGVRVLT	GGEALPAALARTLRRDAAAVL	NVYGPTETTVWSTASVVDARAEQAPDI	DEAANRLAHHLIALGCGPERYVALALPRTEQLIVAL	PDFPPDRIALMLAEARPGVLLTTQEHSAAVPADEASRIVALDAPATRAELAARPHHEPTDADRTAPAHHGH	VVVPSGALVNFLHDMGRRAALAPGDRLLAVTTVG	ALEIFGPLLNGAEVVLADGDEARDPAALRARLTGDGITVMQATPSLWLALTADGEPTALNGVRVLTGGEALPAALARTLRRDAAAVL	TTVWSTASVVDARAEQAPDIGVPIANTRTYVLDRALRPVPPGVV	DRRDLTAERFVADPYGHTHGAPGARM	ARRTPDGRLRFV
232	BGC0001406#c1#39122-56611#+#no_locus_tag#Tlo21#ALV86867.1#2628#3029#0	Streptomyces canus	Actinobacteria	Streptomyces	Streptomyces canus	P	YRELNTRANRIARYLIGRGVGPESRVALAMPRSARWVVALLGVLKAGAAWLPIAPDQPAERTAFMLADSRPALVLHGDEPELAEAEADGPGTRPADGDVTDAERTAPLLPGHPAYTIYTSGSTGRPKAVVMPTEAMVNLLEWHHAAIGGGTGTITAQFTAIGFDVSAQEILSTLLYGKTLALCPEDVRRDPDALAAWLDHVGANELYAPNLVVDAVCRAADEQGLELPALRHIAQAGEALTPRGAIRDYHARRPGRLLHNHYGPTETHVVTAHTMPGDTAAWTDTAPIGLPVANTRAYVLDARLRPVPEGSTGELYLAGTGLARGYWDRPALTAERFTACPFAGPGERMYRTGDLARWNRDGSLEYLGRADDQVKIRGFRIELGEITARLAGHPDVARA…	D	V	Q	L	A	A	H	V	V	1	50	43	30	24	29	377	36	58	34	93	46	22	12	PAYTIYTSGSTGRPKAVVMPTEAMVNLLEWHHAAIGGGTGTITAQFTAIG	FDVSAQEILSTLLYGKTLALCPEDVRRDPDALAAWLDHVGANE	LYAPNLVVDAVCRAADEQGLELPALRHIAQ	AGEALTPRGAIRDYHARRPGRLLH	NHYGPTETHVVTAHTMPGDTAAWTDTAPI	NTRANRIARYLIGRGVGPESRVALAMPRSARWVVAL	PDQPAERTAFMLADSRPALVLHGDEPELAEAEADGPGTRPADGDVTDAERTAPLLPGH	VVMPTEAMVNLLEWHHAAIGGGTGTITAQFTAIG	AQEILSTLLYGKTLALCPEDVRRDPDALAAWLDHVGANELYAPNLVVDAVCRAADEQGLELPALRHIAQAGEALTPRGAIRDYHARRPGRLLH	THVVTAHTMPGDTAAWTDTAPIGLPVANTRAYVLDARLRPVPEGST	DRPALTAERFTACPFAGPGERM	ARWNRDGSLEYL
233	BGC0001406#c1#39122-56611#+#no_locus_tag#Tlo21#ALV86867.1#3697#4102#0	Streptomyces canus	Actinobacteria	Streptomyces	Streptomyces canus	W	TYRELNTRANRLARLLAAEGAGPDRLVALLMPRSTAWVVAMVAVAKAGAAWLPVDPAHPADRIAYMLGDAAPVLVVTDSRARQAAETGPGADAAARIVDLDADAVRARLAELPAGDLTDSDRTAPMHPAHTAYVIHTSGSTGRPKGVAVSHHGLGSMLTGHIRNLALDTSSRVLQLMSLSFDAAVADILQTLVCGATLVLGPADNRLPGEDIAALLTEKEATHVLLPPPVLATVPEDRAATVRTVMTGGESLGVDLAARWIRGGRRVIDAYGPTEATVTATMSEPLADGEVPHIGRPLPGTRVYVLDRELRPVPPGVGGELHIAGAGVARGYVGRPALTAERFVPCPFGEPGARMYRTGDLARWSPDGHLEFLGRADDQVKIRGVRVEPGEIRAAVTAL…	D	A	A	L	M	G	A	V	T	3	50	44	23	21	26	383	36	75	34	84	43	22	12	TAYVIHTSGSTGRPKGVAVSHHGLGSMLTGHIRNLALDTSSRVLQLMSLS	FDAAVADILQTLVCGATLVLGPADNRLPGEDIAALLTEKEATHV	LLPPPVLATVPEDRAATVRTVMT	GGESLGVDLAARWIRGGRRVI	DAYGPTEATVTATMSEPLADGEVPHI	NTRANRLARLLAAEGAGPDRLVALLMPRSTAWVVAM	PAHPADRIAYMLGDAAPVLVVTDSRARQAAETGPGADAAARIVDLDADAVRARLAELPAGDLTDSDRTAPMHPAH	VAVSHHGLGSMLTGHIRNLALDTSSRVLQLMSLS	VADILQTLVCGATLVLGPADNRLPGEDIAALLTEKEATHVLLPPPVLATVPEDRAATVRTVMTGGESLGVDLAARWIRGGRRVI	ATVTATMSEPLADGEVPHIGRPLPGTRVYVLDRELRPVPPGVG	GRPALTAERFVPCPFGEPGARM	ARWSPDGHLEFL
234	BGC0001406#c1#39122-56611#+#no_locus_tag#Tlo21#ALV86867.1#4764#5166#0	Streptomyces canus	Actinobacteria	Streptomyces	Streptomyces canus	W	TYRELDARANRLAHHLIGLGVGPEQFVAVALPRTEDLVVGLVALLKAGAGYLPIDPNYPADRIAYMLEQARPALLLSTTGTDGALPAADTPRLLLDSPRTRAAVAASPGHRPDDGDRTAPLRLDGAAYAIYTSGSTGRPKGVIVPHTGLASLAAAHVDKLALEPGSRVLQLVSPNFDAAIGDFVMTLVTGATMVLGPVSGLVGGDELAELITRQRVTHTALPPTLLSTLDPEGARTLKGVLMGGESFSAELAQRWWRAGVRVINVYGATESTVLTTMSDPLRGDTVPDAGRPIPNDRLHVLDAALNPVPPGVTGEAYLAGAGVARGYLGRSDLTAERFLPDPFGPPGTRMYRTGDLVRRTGEGRVVFVGRADEQVKIRGFRVELSEIEAVLAQHASVAQ…	D	A	G	A	L	G	V	V	L	3	50	44	23	21	26	378	36	70	34	84	43	22	12	AAYAIYTSGSTGRPKGVIVPHTGLASLAAAHVDKLALEPGSRVLQLVSPN	FDAAIGDFVMTLVTGATMVLGPVSGLVGGDELAELITRQRVTHT	ALPPTLLSTLDPEGARTLKGVLM	GGESFSAELAQRWWRAGVRVI	NVYGATESTVLTTMSDPLRGDTVPDA	DARANRLAHHLIGLGVGPEQFVAVALPRTEDLVVGL	PNYPADRIAYMLEQARPALLLSTTGTDGALPAADTPRLLLDSPRTRAAVAASPGHRPDDGDRTAPLRLDG	VIVPHTGLASLAAAHVDKLALEPGSRVLQLVSPN	IGDFVMTLVTGATMVLGPVSGLVGGDELAELITRQRVTHTALPPTLLSTLDPEGARTLKGVLMGGESFSAELAQRWWRAGVRVI	STVLTTMSDPLRGDTVPDAGRPIPNDRLHVLDAALNPVPPGVT	GRSDLTAERFLPDPFGPPGTRM	VRRTGEGRVVFV
235	BGC0000461#c1#784-22974#-#no_locus_tag#WAPS2#AEP18655.1#485#885#0	Lysobacter enzymogenes	Proteobacteria	Lysobacter	Lysobacter enzymogenes	E	SYAELEARSNRLARALIAQGVGPESIVGVALPRSLELPVALCAVLKSGAAYLPLDTDYPPERLADMLADAAPACVLARADTAGALPADAPLWRLDDAALRERVAALPAHAIGDDERRTPLRPEHPAYVIYTSGSTGKPKGATIPHRGVVNRLDWMQREYGLQADDAVLQKTPSSFDVSVWELFWPLVRGARLVLARPGGHREPRYLAELIERERITTVHFVASMLDVFVSEADAAQCASLRRIVCGGEALSADLRRRVAQRLGRPLHHSYGPTETSIGVAAWPCREIEDGPIPIGGPIANTRFYVLDSALRPVPPDTLGELYIAGDCLARGYLGRAALSAERFVADPFAHGQRMYRSGDLAHWREDGVIVHRGRADHQVKVRGLRIELGEIEAELARAGY	D	V	W	H	V	G	S	I	G	2	50	44	27	22	27	382	36	69	34	89	44	21	12	PAYVIYTSGSTGKPKGATIPHRGVVNRLDWMQREYGLQADDAVLQKTPSS	FDVSVWELFWPLVRGARLVLARPGGHREPRYLAELIERERITTV	HFVASMLDVFVSEADAAQCASLRRIVC	GGEALSADLRRRVAQRLGRPLH	HSYGPTETSIGVAAWPCREIEDGPIPI	EARSNRLARALIAQGVGPESIVGVALPRSLELPVAL	TDYPPERLADMLADAAPACVLARADTAGALPADAPLWRLDDAALRERVAALPAHAIGDDERRTPLRPEH	ATIPHRGVVNRLDWMQREYGLQADDAVLQKTPSS	VWELFWPLVRGARLVLARPGGHREPRYLAELIERERITTVHFVASMLDVFVSEADAAQCASLRRIVCGGEALSADLRRRVAQRLGRPLH	TSIGVAAWPCREIEDGPIPIGGPIANTRFYVLDSALRPVPPDTL	GRAALSAERFVADPFAHGQRM	AHWREDGVIVHR
236	BGC0000461#c1#784-22974#-#no_locus_tag#WAPS2#AEP18655.1#1559#1967#0	Lysobacter enzymogenes	Proteobacteria	Lysobacter	Lysobacter enzymogenes	N	DALNQRANRLANVLIAEGAGPESVVAIALPPSPELLVALLATLKAGAAYLPLDLGNPGERLAAMLDDATPVRVLTRHAFAHLLPAHAPLCLLDEPALQQRLARSSAANPTDADRLRPLKPLHPAYVIYTSGSTGKPKGVTVSHRSAAHYFAWSRHAYFAAGDAAGGNGSATTLSAAFDGSVTVLFGPLLAGQPLTLVETDQDFSRLLAAQPAGGYELLKLTPAHLKLLNATLEPGAPAPARILLLGGEALVPADLAFWQQRYPHVRLINEYGPTEATVGCSTYEVEADMREAAGVSIGTPIWNARLYVLDEKLRPQPCGVAGELYIAGAGLARGYLNRPGLSAERFVADPFAAGERMYRTGDLARWREDGRLDCLGRIDHQVKIRGYRIELGEIEAALA…	D	G	T	K	L	G	E	V	G	1	54	42	27	23	29	385	36	69	38	88	46	21	12	PAYVIYTSGSTGKPKGVTVSHRSAAHYFAWSRHAYFAAGDAAGGNGSATTLSAA	FDGSVTVLFGPLLAGQPLTLVETDQDFSRLLAAQPAGGYELL	KLTPAHLKLLNATLEPGAPAPARILLL	GGEALVPADLAFWQQRYPHVRLI	NEYGPTEATVGCSTYEVEADMREAAGVSI	NQRANRLANVLIAEGAGPESVVAIALPPSPELLVAL	LGNPGERLAAMLDDATPVRVLTRHAFAHLLPAHAPLCLLDEPALQQRLARSSAANPTDADRLRPLKPLH	VTVSHRSAAHYFAWSRHAYFAAGDAAGGNGSATTLSAA	VTVLFGPLLAGQPLTLVETDQDFSRLLAAQPAGGYELLKLTPAHLKLLNATLEPGAPAPARILLLGGEALVPADLAFWQQRYPHVRLI	ATVGCSTYEVEADMREAAGVSIGTPIWNARLYVLDEKLRPQPCGVA	NRPGLSAERFVADPFAAGERM	ARWREDGRLDCL
237	BGC0000461#c1#784-22974#-#no_locus_tag#WAPS2#AEP18655.1#3083#3485#0	Lysobacter enzymogenes	Proteobacteria	Lysobacter	Lysobacter enzymogenes	W	SYAQLHERAQRLAAVLRARGIRAEDRVAVALPRSSELIVALLAVLKAGAAYLPLDVDYPAERLAYMLDDAAPAIVVTRHDAMRAAPDDALLLDDEAVRAAIERAAGDSAPRPELRLDHPAYVIYTSGSTGKPKGVVVSHRQIVHSNAARLDYYASADGGAAETALLLPSVAFDASLGTILHALSSGGTLVLPAPGQEREPAALAELVARHRVQAWLSGPALYRAVLEQAQDRLSTLTRVVLGGESIAPALLQRHRAQASADCALYNEYGPTEASVWSSVARLPARAGADESAGELACIGAPIANTRLYVLSPQLQPQPVGVAGELYIAGAGLARGYLRRAALSAERFVADPFASGERMYRSGDLVRWRDDGQLEYLGRDDGQIKLRGFRIELGEIEAAI…	D	A	G	L	V	G	E	V	W	4	53	44	26	24	33	386	36	63	37	90	50	21	12	PAYVIYTSGSTGKPKGVVVSHRQIVHSNAARLDYYASADGGAAETALLLPSVA	FDASLGTILHALSSGGTLVLPAPGQEREPAALAELVARHRVQAW	LSGPALYRAVLEQAQDRLSTLTRVVL	GGESIAPALLQRHRAQASADCALY	NEYGPTEASVWSSVARLPARAGADESAGELACI	HERAQRLAAVLRARGIRAEDRVAVALPRSSELIVAL	VDYPAERLAYMLDDAAPAIVVTRHDAMRAAPDDALLLDDEAVRAAIERAAGDSAPRPELRLDH	VVVSHRQIVHSNAARLDYYASADGGAAETALLLPSVA	LGTILHALSSGGTLVLPAPGQEREPAALAELVARHRVQAWLSGPALYRAVLEQAQDRLSTLTRVVLGGESIAPALLQRHRAQASADCALY	ASVWSSVARLPARAGADESAGELACIGAPIANTRLYVLSPQLQPQPVGVA	RRAALSAERFVADPFASGERM	VRWRDDGQLEYL
238	BGC0000461#c1#784-22974#-#no_locus_tag#WAPS2#AEP18655.1#4624#5033#0	Lysobacter enzymogenes	Proteobacteria	Lysobacter	Lysobacter enzymogenes	orn	FAELDARANRLAHLLIARGVGAEDRVALALLRTPELIVAVLAVLKAGAAYLPLDLEQPGERLRDILDDARPVLTIGTAAATRALDGAAPLLLLDDADTRAALAAAPARAPVDADRRRPWSPLHPAYVIYTSGSTGKPKGVVIGHGSLANLFHHHKQRLIDPETELAGGARRRFALTASMVFDTSIEALLWLAAGHELHLIDEQVRKDTQWLVDYVVEHGIHAMDVTPSLFEVLLQDGLLEREDSQLCCVMLGGEAVGEAQWRTLAESPRVRGYNLYGPTECTVDACFASIDAGSRPAIGAPLWNSRAYVLDARLQPVPAGVAGELYLAGAFLARGYLDRPGLNAERFVADPFAHGERMYRSGDLARWRDDGQLEYLGRADDQVKIRGFRIEPGEIEARI…	D	T	E	D	M	G	L	V	D	4	57	43	28	22	25	386	36	69	41	89	42	21	12	PAYVIYTSGSTGKPKGVVIGHGSLANLFHHHKQRLIDPETELAGGARRRFALTASMV	FDTSIEALLWLAAGHELHLIDEQVRKDTQWLVDYVVEHGIHAM	DVTPSLFEVLLQDGLLEREDSQLCCVML	GGEAVGEAQWRTLAESPRVRGY	NLYGPTECTVDACFASIDAGSRPAI	DARANRLAHLLIARGVGAEDRVALALLRTPELIVAV	LEQPGERLRDILDDARPVLTIGTAAATRALDGAAPLLLLDDADTRAALAAAPARAPVDADRRRPWSPLH	VVIGHGSLANLFHHHKQRLIDPETELAGGARRRFALTASMV	IEALLWLAAGHELHLIDEQVRKDTQWLVDYVVEHGIHAMDVTPSLFEVLLQDGLLEREDSQLCCVMLGGEAVGEAQWRTLAESPRVRGY	CTVDACFASIDAGSRPAIGAPLWNSRAYVLDARLQPVPAGVA	DRPGLNAERFVADPFAHGERM	ARWRDDGQLEYL
239	BGC0000461#c1#784-22974#-#no_locus_tag#WAPS2#AEP18655.1#6155#6560#0	Lysobacter enzymogenes	Proteobacteria	Lysobacter	Lysobacter enzymogenes	V	SYAELDRRAERLARTLRARGLAVGQGVALLLRRSPELVIATLAVLKAGGCYVPLHEQYPDERLALILAETGAALLIADASLDERDLAGAGLAPSQVLRIDRPDDDASPAGDAPLHAAHPRQLAYVMFTSGSTGRPKGVAVEQADIVAFARDRRFAREHETVLLHSPHAFDASTYELWVPLLNGGTVVVCTGDSGDGRQMQRLIVEHGVRSIWLTAGLFHEYVESMPELFAPLRQVWAGGDVLSADAIRRLQARYPALRIVNGYGPTETTTFALTCAVPMLAADAASVPIGSPLDNMRVYVLDGALRPVPPGVPGELYIAGAGLARGYLGRPGFTAERFVANPHAPDAHRGERMYRSGDLVRWREDGRIEFIGRSDQQVKLRGFRIEPGEIENALQNHPA…	D	A	Y	W	W	G	G	T	F	2	47	43	26	23	29	381	36	66	31	88	46	25	12	LAYVMFTSGSTGRPKGVAVEQADIVAFARDRRFAREHETVLLHSPHA	FDASTYELWVPLLNGGTVVVCTGDSGDGRQMQRLIVEHGVRSI	WLTAGLFHEYVESMPELFAPLRQVWA	GGDVLSADAIRRLQARYPALRIV	NGYGPTETTTFALTCAVPMLAADAASVPI	DRRAERLARTLRARGLAVGQGVALLLRRSPELVIAT	EQYPDERLALILAETGAALLIADASLDERDLAGAGLAPSQVLRIDRPDDDASPAGDAPLHAAHPRQ	VAVEQADIVAFARDRRFAREHETVLLHSPHA	TYELWVPLLNGGTVVVCTGDSGDGRQMQRLIVEHGVRSIWLTAGLFHEYVESMPELFAPLRQVWAGGDVLSADAIRRLQARYPALRIV	TTTFALTCAVPMLAADAASVPIGSPLDNMRVYVLDGALRPVPPGVP	GRPGFTAERFVANPHAPDAHRGERM	VRWREDGRIEFI
240	BGC0000336#c1#51568-69060#+#no_locus_tag#peptide_synthetase_1#AAX31557.1#3103#3507#0	Streptomyces filamentosus NRRL 11379	Actinobacteria	Streptomyces	Streptomyces filamentosus	D	SYAELNARANAVARWLIGRGVGPERGVGVVMDRGPDVVAMLLAVAKSGGFYLPVDPQWPTERIDWVLADAGIDLAVVGENLAAAVEAVRDCEVVDYAQIARETRLNEQAATDAGDVTDGERVSALLSGHPLYVIYTSGSTGLPKGVVVTHASVGAYLRRGRNAYRGAADGLGHVHSSLAFDLTVTVLFTPLVSGGCVTLGDLDDTANGLGATFLKATPSHLPLLGQLDRVLAPDATLLLGGEALTAGALHHWRTHHPHTTVINAYGPTELTVNCAEYRIPPGHCLPDGPVPIGRPFTGHHLFVLDPALRLTPPDTIGELYVAGDGLARGYLGRPDLTAERFVACPFRSPGERMYRTGDLARWRSDGTLEFIGRADDQVKIRGFRIELGEVEAAVAAHPH…	D	L	T	K	L	G	A	V	N	4	50	35	25	23	30	381	36	74	34	79	47	22	12	PLYVIYTSGSTGLPKGVVVTHASVGAYLRRGRNAYRGAADGLGHVHSSLA	FDLTVTVLFTPLVSGGCVTLGDLDDTANGLGATFL	KATPSHLPLLGQLDRVLAPDATLLL	GGEALTAGALHHWRTHHPHTTVI	NAYGPTELTVNCAEYRIPPGHCLPDGPVPI	NARANAVARWLIGRGVGPERGVGVVMDRGPDVVAML	PQWPTERIDWVLADAGIDLAVVGENLAAAVEAVRDCEVVDYAQIARETRLNEQAATDAGDVTDGERVSALLSGH	VVVTHASVGAYLRRGRNAYRGAADGLGHVHSSLA	VTVLFTPLVSGGCVTLGDLDDTANGLGATFLKATPSHLPLLGQLDRVLAPDATLLLGGEALTAGALHHWRTHHPHTTVI	LTVNCAEYRIPPGHCLPDGPVPIGRPFTGHHLFVLDPALRLTPPDTI	GRPDLTAERFVACPFRSPGERM	ARWRSDGTLEFI
241	BGC0000423#c1#4964-24022#-#SCAB_85471#putative_NRPS#siderophore_biosynthesis_protein#CBG75492.1#249#656#0	Streptomyces scabiei 87.22	Actinobacteria	Streptomyces	Streptomyces scabiei	W	TYAELDSRANRLAHALLARGAGPERIVALALPRSAELFVAEVAVLKSGAAYLPIDHDYPADRIAYMLGDARPVCMVTTAQTARELPGPDDGMTVLELDAPATAAELAGRPDHDPGEADRGGPLTVLNSAYVIYTSGSTGRPKGVALSHGGVAKLVATQSERFGIGPHSRVLQFASPSFDVAFWDLCLGLLSGGRLVVVPAELRVPGAPLADYADAHGVTFMILPPALLAAMPEDVRLPPTATLLAGTERVSPELVGRYARGRMMFNAYGPTEATTNSTLGLCDPDIPAGAIVPIGVPDPGTRAYVLDAYLRPVPAGVTGELYLGGAGLARGYLGRPDLTAERFVADPFGEPGERLYRTGDLVRWQADGRLEFLGRADAQVKIRGFRIEPGEIESVLRGH…	D	V	W	I	L	G	A	T	N	3	50	44	24	20	29	383	36	72	34	84	46	22	12	SAYVIYTSGSTGRPKGVALSHGGVAKLVATQSERFGIGPHSRVLQFASPS	FDVAFWDLCLGLLSGGRLVVVPAELRVPGAPLADYADAHGVTFM	ILPPALLAAMPEDVRLPPTATLLA	GTERVSPELVGRYARGRMMF	NAYGPTEATTNSTLGLCDPDIPAGAIVPI	DSRANRLAHALLARGAGPERIVALALPRSAELFVAE	HDYPADRIAYMLGDARPVCMVTTAQTARELPGPDDGMTVLELDAPATAAELAGRPDHDPGEADRGGPLTVLN	VALSHGGVAKLVATQSERFGIGPHSRVLQFASPS	FWDLCLGLLSGGRLVVVPAELRVPGAPLADYADAHGVTFMILPPALLAAMPEDVRLPPTATLLAGTERVSPELVGRYARGRMMF	ATTNSTLGLCDPDIPAGAIVPIGVPDPGTRAYVLDAYLRPVPAGVT	GRPDLTAERFVADPFGEPGERL	VRWQADGRLEFL
242	BGC0000423#c1#4964-24022#-#SCAB_85471#putative_NRPS#siderophore_biosynthesis_protein#CBG75492.1#1720#2146#0	Streptomyces scabiei 87.22	Actinobacteria	Streptomyces	Streptomyces scabiei	S	SYAELDARAEELAIRLRRRGARPGTFVAVAVPRSAELMVALLGVLKSGAAYLPVDLDYPADRVTHMLTDSGATTVVTLSATADRLPGQALPSVLLLDTPDTPDTHDASDTHDGLDDLDGLGGEPPAGRSADPARPDDPAYLIYTSGSTGVPKGVVVTHRAIVNRLAWMQAAYGLASDDRVLQKTPSSFDVSVWEFFWPLLEGASVVLARPDGHRDPAYLAGLVREQAVTTMHFVPSMLEAFLGHDEVTGDPAWSASLRRVLSSGEALPATAASRWHALTGVPLHNLYGPTEAAVDVTYHPYAPDEDRGTAVPIGRPVWNTGLRVLDACLRPVPDGVPGELYLTGVQLARGYHARPALTAERFTADPYGRPGSRMYRTGDLVRRRADGVIEYLGRTDRQV…	D	V	W	H	L	S	L	V	D	1	50	44	31	22	29	402	36	82	34	93	46	22	12	PAYLIYTSGSTGVPKGVVVTHRAIVNRLAWMQAAYGLASDDRVLQKTPSS	FDVSVWEFFWPLLEGASVVLARPDGHRDPAYLAGLVREQAVTTM	HFVPSMLEAFLGHDEVTGDPAWSASLRRVLS	SGEALPATAASRWHALTGVPLH	NLYGPTEAAVDVTYHPYAPDEDRGTAVPI	DARAEELAIRLRRRGARPGTFVAVAVPRSAELMVAL	LDYPADRVTHMLTDSGATTVVTLSATADRLPGQALPSVLLLDTPDTPDTHDASDTHDGLDDLDGLGGEPPAGRSADPARPDD	VVVTHRAIVNRLAWMQAAYGLASDDRVLQKTPSS	VWEFFWPLLEGASVVLARPDGHRDPAYLAGLVREQAVTTMHFVPSMLEAFLGHDEVTGDPAWSASLRRVLSSGEALPATAASRWHALTGVPLH	AAVDVTYHPYAPDEDRGTAVPIGRPVWNTGLRVLDACLRPVPDGVP	ARPALTAERFTADPYGRPGSRM	VRRRADGVIEYL
243	BGC0000423#c1#4964-24022#-#SCAB_85471#putative_NRPS#siderophore_biosynthesis_protein#CBG75492.1#2803#3208#0	Streptomyces scabiei 87.22	Actinobacteria	Streptomyces	Streptomyces scabiei	horn	TYAELDARCDRMARLLIARGAGPEQVIALGLPRSIDMVVALFAVLRTGSAYLPLELDHPADRLSLMLADARPLLLLSTAGVSATLTGDTPRVLLDDPAVAAELASFPTGPVSVSFSLDHPAYVIYTSGSTGRPKGVVTPYLGLTNMQLNHQKEIFAPAIASAGGRRLRIAHTVSFAFDMSWEELLWLVEGHEVHVCDEELRRDATALVAYCEEHRVDVVNVTPTYAHLLLEEGLLEGHRPPLVLLGGEAVTETVWNTLRDTEGTYGYNLYGPTEYTINTLGGGTEDSATPTVGRPIRATRARVLDTWLRPVPDGVAGELYIAGVGLARGYLDRPGLTAERFVADPYGRPGERMYRTGDLVRRRPDGNLDFLGRTDDQVKIRGHRVELGEIETALGQHPE…	D	M	E	N	L	G	L	I	N	4	57	43	26	22	25	381	36	64	41	87	42	22	12	PAYVIYTSGSTGRPKGVVTPYLGLTNMQLNHQKEIFAPAIASAGGRRLRIAHTVSFA	FDMSWEELLWLVEGHEVHVCDEELRRDATALVAYCEEHRVDVV	NVTPTYAHLLLEEGLLEGHRPPLVLL	GGEAVTETVWNTLRDTEGTYGY	NLYGPTEYTINTLGGGTEDSATPTV	DARCDRMARLLIARGAGPEQVIALGLPRSIDMVVAL	LDHPADRLSLMLADARPLLLLSTAGVSATLTGDTPRVLLDDPAVAAELASFPTGPVSVSFSLDH	VVTPYLGLTNMQLNHQKEIFAPAIASAGGRRLRIAHTVSFA	WEELLWLVEGHEVHVCDEELRRDATALVAYCEEHRVDVVNVTPTYAHLLLEEGLLEGHRPPLVLLGGEAVTETVWNTLRDTEGTYGY	YTINTLGGGTEDSATPTVGRPIRATRARVLDTWLRPVPDGVA	DRPGLTAERFVADPYGRPGERM	VRRRPDGNLDFL
244	BGC0000423#c1#4964-24022#-#SCAB_85471#putative_NRPS#siderophore_biosynthesis_protein#CBG75492.1#4249#4648#0	Streptomyces scabiei 87.22	Actinobacteria	Streptomyces	Streptomyces scabiei	horn	TFRELGERVDAVARLLLRRGAAPERVVGLALPRHLMVPALLGVLKSGAACLPLDPEHPTERMEFMLRDAAPLCVLSTAELAAKLPEGAPVVLIDDLVPDEGEAPAVVPPAPSGTAYVIFTSGSTGTPKGVVGTHRGLSNLFAAHRDDLIRPAERSLGRDRLRAVHAASFSFDGSWEPLLWLLAGHEVQVVEEAVMADPAALLAHLCREDIDFLDVTPTYLRELIHHGFLEPGTPLPGVIAVGGEATPAPLWERLCALPGVQVHDLYGPTESAVDAYGWHSDATGRWAAPLDNIRAHVLDELLRPVPAGVTGELYLAGEGLARGYLNRPGLTAERFTADPFGAPGSRMYRTGDLVRRRRDGSLEFLGRADGQVKLRGFRIEPGEIEALLARHPDVATAAV	D	G	W	D	A	G	L	V	D	4	57	43	28	22	23	375	35	59	41	89	40	22	12	TAYVIFTSGSTGTPKGVVGTHRGLSNLFAAHRDDLIRPAERSLGRDRLRAVHAASFS	FDGSWEPLLWLLAGHEVQVVEEAVMADPAALLAHLCREDIDFL	DVTPTYLRELIHHGFLEPGTPLPGVIAV	GGEATPAPLWERLCALPGVQVH	DLYGPTESAVDAYGWHSDATGRW	GERVDAVARLLLRRGAAPERVVGLALPRHLMVPAL	PEHPTERMEFMLRDAAPLCVLSTAELAAKLPEGAPVVLIDDLVPDEGEAPAVVPPAPSG	VVGTHRGLSNLFAAHRDDLIRPAERSLGRDRLRAVHAASFS	WEPLLWLLAGHEVQVVEEAVMADPAALLAHLCREDIDFLDVTPTYLRELIHHGFLEPGTPLPGVIAVGGEATPAPLWERLCALPGVQVH	SAVDAYGWHSDATGRWAAPLDNIRAHVLDELLRPVPAGVT	NRPGLTAERFTADPFGAPGSRM	VRRRRDGSLEFL
245	BGC0000423#c1#4964-24022#-#SCAB_85471#putative_NRPS#siderophore_biosynthesis_protein#CBG75492.1#5305#5717#0	Streptomyces scabiei 87.22	Actinobacteria	Streptomyces	Streptomyces scabiei	horn	TFAELDADANRLARLLVAAGAGPERFVALALPRTAHFLTAVLAVHKAGAAYLPLDPDAPPERTAAVLADARPVLTLTTRDLAATLPPGTAPLVLDDGDTVARLAEQDGAGLTDADRTAPLTPRHPAYVIYTSGSTGRPKGVVITHETLGNLFHSHRETLYAPAAEAAGRRHLRVGHAWSFFFDASWQPQLWLLDGHCVHVLSEEVRRDPELVTEAVLRHRFDFLEVTPSFFTQMADSGLLRGGDCPLAVVGVGGEAVPVALWKRLAELPGTEAFNLYGPTESTVDALVGRVGDSERPLVGRPVAGTRAYVLDDRLQPLPPGVPGELYLAGGGLARGYLGGPALTAERFVADPFGPAGSRLYRTGDLARWTADGRIDYLGRADDQVKIRGFRIEPAEIEA…	D	A	Q	E	G	G	L	V	D	4	57	43	28	22	25	388	36	69	41	89	42	22	12	PAYVIYTSGSTGRPKGVVITHETLGNLFHSHRETLYAPAAEAAGRRHLRVGHAWSFF	FDASWQPQLWLLDGHCVHVLSEEVRRDPELVTEAVLRHRFDFL	EVTPSFFTQMADSGLLRGGDCPLAVVGV	GGEAVPVALWKRLAELPGTEAF	NLYGPTESTVDALVGRVGDSERPLV	DADANRLARLLVAAGAGPERFVALALPRTAHFLTAV	PDAPPERTAAVLADARPVLTLTTRDLAATLPPGTAPLVLDDGDTVARLAEQDGAGLTDADRTAPLTPRH	VVITHETLGNLFHSHRETLYAPAAEAAGRRHLRVGHAWSFF	WQPQLWLLDGHCVHVLSEEVRRDPELVTEAVLRHRFDFLEVTPSFFTQMADSGLLRGGDCPLAVVGVGGEAVPVALWKRLAELPGTEAF	STVDALVGRVGDSERPLVGRPVAGTRAYVLDDRLQPLPPGVP	GGPALTAERFVADPFGPAGSRL	ARWTADGRIDYL
246	BGC0000439#c1#11584-28905#+#no_locus_tag#non-ribosomal_peptide_synthetase#AHH53506.1#483#879#0	Saccharomonospora sp. CNQ490	Actinobacteria	Saccharomonospora	Saccharomonospora sp	W	TYRELNGLVERGAARLAEAGAGPETVVALLLPNSVAAVVTILAIQRTGAAHLPLDPELPARRLADLLADARPLFVVTDRDRVRAAEADPARACPVLAVDEVTSAGPPSPPPPPPPRDAWPDEMAYLVYTSGSTGTPKAVVVTHRGIPTLTTDQREKYGTGPGSRVLQYISLGFDVSLSELCLALLSGGCLVIPETRFAGADLADFLTRERITVANIPPSVLATMPDRELPYLRTLVTGGEPAAPELVARWARGRVMFNAYGPSETTVEVTAGRCRPDATAPVLLGGLITNHRGYVLDAALEPVSPGMVGELYLAGPGVARGYLNQPARTAERFVADPFGPAGERLYRTGDLVRWHSEGQLEYVGRADGQVKIRGVRVELGEVEAALMALPDVAAAV	D	V	S	N	V	G	A	V	E	3	50	42	23	20	27	373	36	67	34	81	44	22	12	MAYLVYTSGSTGTPKAVVVTHRGIPTLTTDQREKYGTGPGSRVLQYISLG	FDVSLSELCLALLSGGCLVIPETRFAGADLADFLTRERITVA	NIPPSVLATMPDRELPYLRTLVT	GGEPAAPELVARWARGRVMF	NAYGPSETTVEVTAGRCRPDATAPVLL	NGLVERGAARLAEAGAGPETVVALLLPNSVAAVVTI	PELPARRLADLLADARPLFVVTDRDRVRAAEADPARACPVLAVDEVTSAGPPSPPPPPPPRDAWPDE	VVVTHRGIPTLTTDQREKYGTGPGSRVLQYISLG	LSELCLALLSGGCLVIPETRFAGADLADFLTRERITVANIPPSVLATMPDRELPYLRTLVTGGEPAAPELVARWARGRVMF	TTVEVTAGRCRPDATAPVLLGGLITNHRGYVLDAALEPVSPGMV	NQPARTAERFVADPFGPAGERL	VRWHSEGQLEYV
247	BGC0000439#c1#11584-28905#+#no_locus_tag#non-ribosomal_peptide_synthetase#AHH53506.1#1538#1938#0	Saccharomonospora sp. CNQ490	Actinobacteria	Saccharomonospora	Saccharomonospora sp	D	TYGELHARANRLARALVARGAGAERVVAVALPRSARLVVALLAVLKSGAAYLPIDPDYPPERVEFMLADTGPVAVITDSASLRVLPEGLDPLVLDAPALARDVTARPAGELTDADRTTALRGGHPAYVIYTSGSTGLPKGVVVEHRSLLEFLRRSTRNHPDLGGVSLLHSPVSFDLTVTTLFGPLLAGGRVYVADLAEGRPAGAPRPTFVKATPSHLRLLGGVAEWASPTGTLMLGGEQLTGAELASWRAAHPGVTVVNDFGPTETTVHCTVHTVYPDDEIGPGPVPIGRPVSGMRAYVLDERLALAPAGVPGELYISGIGLARGYLGRRGLTAERFVACPFEPGERMYRTGDVVRRTADGDLVFVGRRDDQVKVHGFRIEPGEVEAALAAHAGVARCVV	D	L	T	K	M	G	D	V	H	5	49	37	25	23	30	376	36	69	33	81	47	21	12	PAYVIYTSGSTGLPKGVVVEHRSLLEFLRRSTRNHPDLGGVSLLHSPVS	FDLTVTTLFGPLLAGGRVYVADLAEGRPAGAPRPTFV	KATPSHLRLLGGVAEWASPTGTLML	GGEQLTGAELASWRAAHPGVTVV	NDFGPTETTVHCTVHTVYPDDEIGPGPVPI	HARANRLARALVARGAGAERVVAVALPRSARLVVAL	PDYPPERVEFMLADTGPVAVITDSASLRVLPEGLDPLVLDAPALARDVTARPAGELTDADRTTALRGGH	VVVEHRSLLEFLRRSTRNHPDLGGVSLLHSPVS	VTTLFGPLLAGGRVYVADLAEGRPAGAPRPTFVKATPSHLRLLGGVAEWASPTGTLMLGGEQLTGAELASWRAAHPGVTVV	TTVHCTVHTVYPDDEIGPGPVPIGRPVSGMRAYVLDERLALAPAGVP	GRRGLTAERFVACPFEPGERM	VRRTADGDLVFV
248	BGC0000439#c1#11584-28905#+#no_locus_tag#non-ribosomal_peptide_synthetase#AHH53506.1#3045#3442#0	Saccharomonospora sp. CNQ490	Actinobacteria	Saccharomonospora	Saccharomonospora sp	D	TYAELDARVNRMARLLLRLGVAPERLVGVLLGKSADLVVTLLAVLRAGGGYVPVDPEYPAERIGLVLTDADPMVVVTERALAGLVPDGARVLVLDDPVTSTELDALADTELQDAERGGPIRPDSVAYAIYTSGSTGRPKGVVVPHRALAAYLRRSADAYPDTAGVSLVHSSVAFDLTVTALLTPLVAGGRVCLVDGLDEAPAAADVSFMKVTPTHLGLLRSRPDLTPSTLVVGGEALTGTALAEWRAAHPETTVVNAYGPTELTVNCTDFVLAPGDFAGAGAVPIGRPFPGTRVFVLDPWLRPVGPGLTGELYVSGAGLARGYLDRAGLTAGRFVACPFGEPGGRMYRTGDVVRWLPDGGLEYVGRTDDQVKVRGHRIELGEVEAVVAGCPGVRAAA	D	L	T	K	V	G	A	V	N	4	49	36	23	23	30	374	36	69	33	78	47	22	12	VAYAIYTSGSTGRPKGVVVPHRALAAYLRRSADAYPDTAGVSLVHSSVA	FDLTVTALLTPLVAGGRVCLVDGLDEAPAAADVSFM	KVTPTHLGLLRSRPDLTPSTLVV	GGEALTGTALAEWRAAHPETTVV	NAYGPTELTVNCTDFVLAPGDFAGAGAVPI	DARVNRMARLLLRLGVAPERLVGVLLGKSADLVVTL	PEYPAERIGLVLTDADPMVVVTERALAGLVPDGARVLVLDDPVTSTELDALADTELQDAERGGPIRPDS	VVVPHRALAAYLRRSADAYPDTAGVSLVHSSVA	VTALLTPLVAGGRVCLVDGLDEAPAAADVSFMKVTPTHLGLLRSRPDLTPSTLVVGGEALTGTALAEWRAAHPETTVV	LTVNCTDFVLAPGDFAGAGAVPIGRPFPGTRVFVLDPWLRPVGPGLT	DRAGLTAGRFVACPFGEPGGRM	VRWLPDGGLEYV
249	BGC0000439#c1#11584-28905#+#no_locus_tag#non-ribosomal_peptide_synthetase#AHH53506.1#4102#4517#0	Saccharomonospora sp. CNQ490	Actinobacteria	Saccharomonospora	Saccharomonospora sp	T	TYAELDTRANRLARVLLDHGAGPERFVALALPRTELLVIGLLAVLKSGAAYLPLDPRHPRQRLAHIVRDAEPVLLVATAETVTPLTGSLPERKVLLVDDPDVRARIAATPGHPLGEHERPAPPSPAHPAYAIYTSGSTGMPKGVVVTHDNVTRLFAAAAELFDFGPADVWSLFHSSAFDFSVWELWGALLHGGRAVVVPFEVSRSPEDLLRLLTEHRVTVLNQTPSAFYQLAQALAERQAEFAPRYVIFGGEALDPSRLAAWFDHGSAGTELVNMYGITETTVHVTFRKLDERSTRRANSVIGAPLADLGGYVLDELLRPVPTGVPGELYVSGAGLARGYLGRAGLTATRFVANPFSPSGQRLYRTGDLVRSTVDGELEYLGRADRQVQLRGFRVELGE…	D	F	W	N	I	G	M	V	H	1	50	44	28	24	29	391	36	72	34	92	46	22	12	PAYAIYTSGSTGMPKGVVVTHDNVTRLFAAAAELFDFGPADVWSLFHSSA	FDFSVWELWGALLHGGRAVVVPFEVSRSPEDLLRLLTEHRVTVL	NQTPSAFYQLAQALAERQAEFAPRYVIF	GGEALDPSRLAAWFDHGSAGTELV	NMYGITETTVHVTFRKLDERSTRRANSVI	DTRANRLARVLLDHGAGPERFVALALPRTELLVIGL	PRHPRQRLAHIVRDAEPVLLVATAETVTPLTGSLPERKVLLVDDPDVRARIAATPGHPLGEHERPAPPSPAH	VVVTHDNVTRLFAAAAELFDFGPADVWSLFHSSA	VWELWGALLHGGRAVVVPFEVSRSPEDLLRLLTEHRVTVLNQTPSAFYQLAQALAERQAEFAPRYVIFGGEALDPSRLAAWFDHGSAGTELV	TTVHVTFRKLDERSTRRANSVIGAPLADLGGYVLDELLRPVPTGVP	GRAGLTATRFVANPFSPSGQRL	VRSTVDGELEYL
250	BGC0000439#c1#11584-28905#+#no_locus_tag#non-ribosomal_peptide_synthetase#AHH53506.1#5186#5582#0	Saccharomonospora sp. CNQ490	Actinobacteria	Saccharomonospora	Saccharomonospora sp	G	TYAELTAEADRLAASLSERGVGAERLVAVALPRTGLLPVTLLAIMKTGAAYLPIDVELPAERLAYVLADAAPALLVTTDEWAARFAGWDGPLVRVDRADDTRCERGAPPIVPTRPDTAAYVIYTSGSTGRPKGVVVTEGGLRNFLLDMAERAGLTRASRLLAVTTVAFDIAGLELFGPLLRGGRVVLAGEDVTRDPAAVLDLCVRHGVTVVQATPSWWRGVVEQNRERDVLPGIRVLVGGEALPASLATELVASAASVTNLYGPTETTIWSTVDEVGPGAPTIGRPIGNTQVYVLDAALEPVPPGVPGELYLAGAGLARGYAGRPGLTANRFVACPFGPAGARMYRTGDLATWRADGRLRYLGRSDDQVKLRGFRIELGEVESAVERHPRVRAAAV	D	I	L	Q	L	G	L	I	W	3	50	44	27	21	24	372	36	62	34	88	41	22	12	AAYVIYTSGSTGRPKGVVVTEGGLRNFLLDMAERAGLTRASRLLAVTTVA	FDIAGLELFGPLLRGGRVVLAGEDVTRDPAAVLDLCVRHGVTVV	QATPSWWRGVVEQNRERDVLPGIRVLV	GGEALPASLATELVASAASVT	NLYGPTETTIWSTVDEVGPGAPTI	TAEADRLAASLSERGVGAERLVAVALPRTGLLPVTL	VELPAERLAYVLADAAPALLVTTDEWAARFAGWDGPLVRVDRADDTRCERGAPPIVPTRPDT	VVVTEGGLRNFLLDMAERAGLTRASRLLAVTTVA	GLELFGPLLRGGRVVLAGEDVTRDPAAVLDLCVRHGVTVVQATPSWWRGVVEQNRERDVLPGIRVLVGGEALPASLATELVASAASVT	TTIWSTVDEVGPGAPTIGRPIGNTQVYVLDAALEPVPPGVP	GRPGLTANRFVACPFGPAGARM	ATWRADGRLRYL
251	BGC0001220#c1#56222-78301#+#no_locus_tag#putative_Aculeacin_A_nonribosomal_peptide_synthase#BAN91483.1#2821#3221#0	Aspergillus japonicus	Ascomycota	Aspergillus	Aspergillus japonicus	F	TYQELFNEAVHLAHFLVGVGIGPETKVGLCMNKSKWAIVAMFGTLFAGGVIVPLGVTHPLSRIQVIVHDTAADVVLVDAEQHARLSPLILPVRLVVVDGGLRTTLPAQTSASTTSVSPDNAAWIIYTSGSTGTPKGVVLEHGGLCTSMQTQARKMKITSETRALQFSPFTFDVSISDVSATLIYGGCVCIPSESDRVNALAATIGSMQVNFASLTPTVARLLSPADAPSLRTLALTGEALTPEVIALWSQPGVAIYNTYGPSEGSVCTANGPLLRPEEALTIGTPMATRHWVVHPHSHDKLCPIGAPGELLIEGPLMAREYLNNPEKTAAAFVAPPAFLSSPSGCRIYRTGDLVCQQADGSFTYLGRRDTQVKVRGQRVEIGEIEHQVMQQLPDAQTAVV	D	V	S	S	A	T	T	V	-	3	50	42	23	21	26	375	36	65	34	82	44	25	12	AAWIIYTSGSTGTPKGVVLEHGGLCTSMQTQARKMKITSETRALQFSPFT	FDVSISDVSATLIYGGCVCIPSESDRVNALAATIGSMQVNFA	SLTPTVARLLSPADAPSLRTLAL	TGEALTPEVIALWSQPGVAIY	NTYGPSEGSVCTANGPLLRPEEALTI	FNEAVHLAHFLVGVGIGPETKVGLCMNKSKWAIVAM	VTHPLSRIQVIVHDTAADVVLVDAEQHARLSPLILPVRLVVVDGGLRTTLPAQTSASTTSVSPDN	VVLEHGGLCTSMQTQARKMKITSETRALQFSPFT	ISDVSATLIYGGCVCIPSESDRVNALAATIGSMQVNFASLTPTVARLLSPADAPSLRTLALTGEALTPEVIALWSQPGVAIY	GSVCTANGPLLRPEEALTIGTPMATRHWVVHPHSHDKLCPIGAP	NNPEKTAAAFVAPPAFLSSPSGCRI	VCQQADGSFTYL
252	BGC0001371#c1#14131-36072#+#no_locus_tag#AniA#AMM63162.1#2800#3200#0	Aspergillus nidulans NRRL 8112	Ascomycota	Aspergillus	Aspergillus nidulans	P	SYKELASYASRLAHQLIALSVGPEKKVGLCLDKSRWAVVAMLATLQAGGAIVPLGVSHPLSRIQVMVEDSEAVVILVDEQQHHRLADLPSNIPRVIVDSQGLQKLVPQSTPVTDVSPDNAAWINYTSGSTGAPKGMILEHGGLCTSMRTQAARMHISSKTRALQFSPFTFDVSISDISATLIYGGCVCLPSESDRMNNLAGCIQTMAVNFASLTPTVARLLAPAEVPTLKTLALTGEALKPDVVALWKSVPGVELYNTYGPSEGSVCTCNGPISSPEEAENIGTPMATRHWVTQPQNYHQLSPIGAPGELLIEGPLIARGYLNNPEKTAASFVPPPVFLTESSGCRIYRTGDLVRQNTDGSFTYLGRRDTQVKIRGQRVEIGEIEHQIVNYLDSVQTAVV	D	V	S	S	A	T	T	V	C	3	50	42	23	22	26	375	36	64	34	83	44	25	12	AAWINYTSGSTGAPKGMILEHGGLCTSMRTQAARMHISSKTRALQFSPFT	FDVSISDISATLIYGGCVCLPSESDRMNNLAGCIQTMAVNFA	SLTPTVARLLAPAEVPTLKTLAL	TGEALKPDVVALWKSVPGVELY	NTYGPSEGSVCTCNGPISSPEEAENI	ASYASRLAHQLIALSVGPEKKVGLCLDKSRWAVVAM	VSHPLSRIQVMVEDSEAVVILVDEQQHHRLADLPSNIPRVIVDSQGLQKLVPQSTPVTDVSPDN	MILEHGGLCTSMRTQAARMHISSKTRALQFSPFT	ISDISATLIYGGCVCLPSESDRMNNLAGCIQTMAVNFASLTPTVARLLAPAEVPTLKTLALTGEALKPDVVALWKSVPGVELY	GSVCTCNGPISSPEEAENIGTPMATRHWVTQPQNYHQLSPIGAP	NNPEKTAASFVPPPVFLTESSGCRI	VRQNTDGSFTYL
253	BGC0000397#c1#19700-34111#+#no_locus_tag#NcpB#AAO23334.1#507#937#0	Nostoc sp. ATCC 53789	Cyanobacteria	Nostoc	Nostoc sp	I	TYRELNSRANQLAHYLKSLGVKADALVGICVERSLEMVVGLLGILKAGGAYVPLNPEYPQERLTFMLEDTQLSVILTQEKLVNKLGERLRRGFAERNASVICLDSNWDIINQQTQNNPTTSVTADNLAYVMYTSGSTGQPKGVSIVHRSVVRLVKETNYISISADDVIAQASNHAFDAATFEIWGALLNGARLVGVSKDLALSPRDFAVFMRSQSISVLFLTTALFNQIAQEVPSAFNSLRHLLFGGEAVDPKWVKEVLNNGAPQRLLHVYGPTENTTFSSWYLVQDVPEGATTIPIGQPISNTQIYLLDSQLQPVGIGVPGELYIGGDGLAREYLNRTELTQEKLIQNPFGGSRGAGEQGSKGAEEQSFPSASSERLYKTGDKARYLSDGNIEYLGRI…	D	A	F	F	L	G	V	T	F	2	49	44	26	23	29	406	36	71	33	89	46	42	12	LAYVMYTSGSTGQPKGVSIVHRSVVRLVKETNYISISADDVIAQASNHA	FDAATFEIWGALLNGARLVGVSKDLALSPRDFAVFMRSQSISVL	FLTTALFNQIAQEVPSAFNSLRHLLF	GGEAVDPKWVKEVLNNGAPQRLL	HVYGPTENTTFSSWYLVQDVPEGATTIPI	NSRANQLAHYLKSLGVKADALVGICVERSLEMVVGL	PEYPQERLTFMLEDTQLSVILTQEKLVNKLGERLRRGFAERNASVICLDSNWDIINQQTQNNPTTSVTADN	VSIVHRSVVRLVKETNYISISADDVIAQASNHA	TFEIWGALLNGARLVGVSKDLALSPRDFAVFMRSQSISVLFLTTALFNQIAQEVPSAFNSLRHLLFGGEAVDPKWVKEVLNNGAPQRLL	NTTFSSWYLVQDVPEGATTIPIGQPISNTQIYLLDSQLQPVGIGVP	NRTELTQEKLIQNPFGGSRGAGEQGSKGAEEQSFPSASSERL	ARYLSDGNIEYL
254	BGC0000397#c1#19700-34111#+#no_locus_tag#NcpB#AAO23334.1#1608#2034#0	Nostoc sp. ATCC 53789	Cyanobacteria	Nostoc	Nostoc sp	S	TYHELNCRANQLAHYLRSLGVSADVLVGICVERSLEMVVGLLGILKAGGAYLPLDPEYPQDRLSFMLEDAQVSVLLSQHHLVEKLPEHHARVVCLDTDWQIIPQSNQQNPIAGVQASNLAYVIYTSGSTGKPKGAINTHLGICNRLLWMQQAYQLTEIDCVLQKTPFSFDVSVWEFFWPLLTGARLVVAKPDGHKDSGYLVNLILEQQVTTLHFVPSMLQIFLEEQGLKDCSSLKRVICSGEALPKELQERFFACLGCQLHNLYGPTEAAIDVTFWECQPESNLKTVPIGRPISNTQIYILDQNLQPVPVGVPGELHIGGAGLAKGYLNRPELTQEKFIPNPFSGSRRAGEQRSRGAGERRRKIVQSPVASPRLYKTGDLARYLPDGNIEYLGRIDNQV…	D	V	W	H	I	S	L	I	D	2	50	44	27	22	28	402	36	63	34	89	45	46	12	LAYVIYTSGSTGKPKGAINTHLGICNRLLWMQQAYQLTEIDCVLQKTPFS	FDVSVWEFFWPLLTGARLVVAKPDGHKDSGYLVNLILEQQVTTL	HFVPSMLQIFLEEQGLKDCSSLKRVIC	SGEALPKELQERFFACLGCQLH	NLYGPTEAAIDVTFWECQPESNLKTVPI	NCRANQLAHYLRSLGVSADVLVGICVERSLEMVVGL	PEYPQDRLSFMLEDAQVSVLLSQHHLVEKLPEHHARVVCLDTDWQIIPQSNQQNPIAGVQASN	AINTHLGICNRLLWMQQAYQLTEIDCVLQKTPFS	VWEFFWPLLTGARLVVAKPDGHKDSGYLVNLILEQQVTTLHFVPSMLQIFLEEQGLKDCSSLKRVICSGEALPKELQERFFACLGCQLH	AAIDVTFWECQPESNLKTVPIGRPISNTQIYILDQNLQPVPVGVP	NRPELTQEKFIPNPFSGSRRAGEQRSRGAGERRRKIVQSPVASPRL	ARYLPDGNIEYL
255	BGC0000397#c1#19700-34111#+#no_locus_tag#NcpB#AAO23334.1#2695#3164#0	Nostoc sp. ATCC 53789	Cyanobacteria	Nostoc	Nostoc sp	P	TYNQLNDRANQLAHYLQSLGVKPDTLVGLCVERSLEMVIGLLGILKAGGAYVPLDPEYPTERLSFILEDTQVKVLLTQRSLLDRLPQCEKAGGQGAGSRGESPSTRDRASTKGKEEVLSLPASYQTQLVCLDTDAELISQCSQDNLITGVQANNLGYIIYTSGSTGQPKGIAMNQLALCNLILWHPDNLKIARGAKTLQFASINFDVSFQEIFTTWCSGGTLFLITKELRHDTSNLLRVIQEKAIQRMFLPVVGLQQLAEFAVGSELVNTHLREIITAGEQLQITPAISKWLSQLSDCTLHNHYGPSESHVATSFTLPNLVNTWPLLPPIGRPISNTQIYILDKYLQPVPIGVPGEVYIAGVLLARGYLNRPELTQEKFIQNPFGGSRGAGEQGSRGAE…	D	V	Q	-	I	A	H	V	A	1	50	44	29	24	29	447	36	99	34	93	46	50	12	LGYIIYTSGSTGQPKGIAMNQLALCNLILWHPDNLKIARGAKTLQFASIN	FDVSFQEIFTTWCSGGTLFLITKELRHDTSNLLRVIQEKAIQRM	FLPVVGLQQLAEFAVGSELVNTHLREIIT	AGEQLQITPAISKWLSQLSDCTLH	NHYGPSESHVATSFTLPNLVNTWPLLPPI	NDRANQLAHYLQSLGVKPDTLVGLCVERSLEMVIGL	PEYPTERLSFILEDTQVKVLLTQRSLLDRLPQCEKAGGQGAGSRGESPSTRDRASTKGKEEVLSLPASYQTQLVCLDTDAELISQCSQDNLITGVQANN	IAMNQLALCNLILWHPDNLKIARGAKTLQFASIN	FQEIFTTWCSGGTLFLITKELRHDTSNLLRVIQEKAIQRMFLPVVGLQQLAEFAVGSELVNTHLREIITAGEQLQITPAISKWLSQLSDCTLH	SHVATSFTLPNLVNTWPLLPPIGRPISNTQIYILDKYLQPVPIGVP	NRPELTQEKFIQNPFGGSRGAGEQGSRGAEEQSFPSAPHSLCPSASSERL	ARYLPDGNIEYL
256	BGC0000397#c1#19700-34111#+#no_locus_tag#NcpB#AAO23334.1#3825#4241#0	Nostoc sp. ATCC 53789	Cyanobacteria	Nostoc	Nostoc sp	Y	TYHQLNCRANQLAHYLRSLGVKPDALVGICVERSLDIVVGLLGIFKAGGAYVALDPDYPQERLRFMLEDAQVSVLLTQQRLIHRLPEHQAKLVCLDEAWEEIAQNNQDNLSSGVKASHLAYVIYTSGSTGRPKGVMVEHRGLCNLTHAHIQTFGLDSDSRVLQFASFSFDASIWEVVLALGSGATLYLGTKDSLLPGKPLIEQLRNNCITNITLPPSALAVMPMEELPALQTIIVGGEACSAELIRQWSAGRNFFNGYGPTEATVCATIAKCTEDDEKISIGKAVANTQVYILDENLQLVPVGVPGELHIGGAGLARGYLNRPELTQEKFIPNPFAGSRGAGEQGSKGAEILPNSQSPVPSPRLYKTGDLARYLPDGNIEYLGRIDNQIKIRGFRIEVG…	D	A	W	T	I	G	G	V	C	3	50	44	23	20	26	392	36	63	34	83	43	44	12	LAYVIYTSGSTGRPKGVMVEHRGLCNLTHAHIQTFGLDSDSRVLQFASFS	FDASIWEVVLALGSGATLYLGTKDSLLPGKPLIEQLRNNCITNI	TLPPSALAVMPMEELPALQTIIV	GGEACSAELIRQWSAGRNFF	NGYGPTEATVCATIAKCTEDDEKISI	NCRANQLAHYLRSLGVKPDALVGICVERSLDIVVGL	PDYPQERLRFMLEDAQVSVLLTQQRLIHRLPEHQAKLVCLDEAWEEIAQNNQDNLSSGVKASH	VMVEHRGLCNLTHAHIQTFGLDSDSRVLQFASFS	IWEVVLALGSGATLYLGTKDSLLPGKPLIEQLRNNCITNITLPPSALAVMPMEELPALQTIIVGGEACSAELIRQWSAGRNFF	ATVCATIAKCTEDDEKISIGKAVANTQVYILDENLQLVPVGVP	NRPELTQEKFIPNPFAGSRGAGEQGSKGAEILPNSQSPVPSPRL	ARYLPDGNIEYL
257	BGC0001153#c1#9-14765#+#no_locus_tag#PmxA#AEZ51516.1#283#676#0	Paenibacillus polymyxa	Firmicutes	Paenibacillus	Paenibacillus polymyxa	F	SYAELNERANRLARTLRSVGVLPNQLVGLMARRSLETVVGILAVLKAGGAYVPIDPEYPEERIRYILENSNAQLLLTQRELLQQVPFEGTVVALDDEQAYSDDGSNLEPASGPNDLAYVIYTSGTTGKPKGVMLEHRGLVSLKLTFAHTLHTTEQDRVLQFASLSFDASCWEMFNALYFGATLYIPSTETILDDQLFERFMNEHAITIATLPPTYAAYLNSDRLPSLSRLITAGSAVSAEFVQQWKDKVQYYNAYGPTEASIATSVWAASTYDTERRAIPIGRPIWNHRLYILGAQNQLAPIGVEGELCIAGVGLARGYWNRPDLTAEKFIEHPFEPGERMYRTGDLARWLPDGNIEYLGRIDHQVKIRGFRIEIGEIEEQLLKIDSVQETIV	D	A	W	T	I	A	A	I	A	3	50	44	23	20	29	369	36	60	34	83	46	21	12	LAYVIYTSGTTGKPKGVMLEHRGLVSLKLTFAHTLHTTEQDRVLQFASLS	FDASCWEMFNALYFGATLYIPSTETILDDQLFERFMNEHAITIA	TLPPTYAAYLNSDRLPSLSRLIT	AGSAVSAEFVQQWKDKVQYY	NAYGPTEASIATSVWAASTYDTERRAIPI	NERANRLARTLRSVGVLPNQLVGLMARRSLETVVGI	PEYPEERIRYILENSNAQLLLTQRELLQQVPFEGTVVALDDEQAYSDDGSNLEPASGPND	VMLEHRGLVSLKLTFAHTLHTTEQDRVLQFASLS	CWEMFNALYFGATLYIPSTETILDDQLFERFMNEHAITIATLPPTYAAYLNSDRLPSLSRLITAGSAVSAEFVQQWKDKVQYY	ASIATSVWAASTYDTERRAIPIGRPIWNHRLYILGAQNQLAPIGVE	NRPDLTAEKFIEHPFEPGERM	ARWLPDGNIEYL
258	BGC0001153#c1#9-14765#+#no_locus_tag#PmxA#AEZ51516.1#1790#2188#0	Paenibacillus polymyxa	Firmicutes	Paenibacillus	Paenibacillus polymyxa	L	TYRELNERVNRLARTLRSHGISKGRLVAIMAERSIEMVVGMLAAYKAGAAYVPIDPEYPEERIRFLIEDSGAQVMLTQSRLRERLAGSDSVILLDDESFYHEDGTNLNPGTEATDLACVIYTSGTTGKPKGNLVSHRNIVRIVRNTNYIDITERDHVLQLSSYSFDGAIFDIFGALTNGARLVLVPRKTLLEIVRLADLIQRERISVMLITTAFFNVLVDVNVDCLRDVRAILFGGERVSVGHVRKALAHIGPGRLNHLYGPSESTVYTTYLPVDFVDESAVTVPIGRPISNTKVYIVDSRNKLLPIGVAGELCVGGEGLVRGYNNRPELTAEKFVDNPFVLGERMYRTGDLAKWLPDGTIEYVGRTDDQVKIRGFRIELGEIEAQLQKVEGIRKATV	D	G	F	L	L	G	L	V	Y	2	49	44	26	23	29	374	36	60	33	89	46	21	12	LACVIYTSGTTGKPKGNLVSHRNIVRIVRNTNYIDITERDHVLQLSSYS	FDGAIFDIFGALTNGARLVLVPRKTLLEIVRLADLIQRERISVM	LITTAFFNVLVDVNVDCLRDVRAILF	GGERVSVGHVRKALAHIGPGRLN	HLYGPSESTVYTTYLPVDFVDESAVTVPI	NERVNRLARTLRSHGISKGRLVAIMAERSIEMVVGM	PEYPEERIRFLIEDSGAQVMLTQSRLRERLAGSDSVILLDDESFYHEDGTNLNPGTEATD	NLVSHRNIVRIVRNTNYIDITERDHVLQLSSYS	IFDIFGALTNGARLVLVPRKTLLEIVRLADLIQRERISVMLITTAFFNVLVDVNVDCLRDVRAILFGGERVSVGHVRKALAHIGPGRLN	STVYTTYLPVDFVDESAVTVPIGRPISNTKVYIVDSRNKLLPIGVA	NRPELTAEKFVDNPFVLGERM	AKWLPDGTIEYV
259	BGC0001153#c1#9-14765#+#no_locus_tag#PmxA#AEZ51516.1#2827#3242#0	Paenibacillus polymyxa	Firmicutes	Paenibacillus	Paenibacillus polymyxa	dab	TYAELNERANRLAATLRASGIGRETIVGILAERSVDLLVAVLAVWKAGGAYVPLDPDYPAERVRFMLEDSGAKVLLTQTALRERAEAWLDEEELALAAVLYLDDETSYSEERTNADSFHEARPEDLAYVIYTSGTTGKPKGVMIEHRSLVNTAAGYRREYRLDEFPVRLLQLASFSFDVFVGDIARTLYNGGTMVIVPKDDRIDPSRLHHWMERERVTIFESTPALIVPFLEYVHEQRLDMSWMELLITSSDSCSVADYRTLQERFGSLFRIINAYGVTEAAIDSSFYDEPLTKLPQTGNVPIGKAWLNAKFYIVDAHLNPVPVGVLGELVIGGVGVARGYLNRPELTEEKFVDSPFAAGERLYRTGDLARWMEDGNVDFIGRIDNQAKIRGYRIETGE…	D	V	G	E	I	S	A	I	D	1	51	44	29	24	30	391	36	70	35	93	47	21	12	LAYVIYTSGTTGKPKGVMIEHRSLVNTAAGYRREYRLDEFPVRLLQLASFS	FDVFVGDIARTLYNGGTMVIVPKDDRIDPSRLHHWMERERVTIF	ESTPALIVPFLEYVHEQRLDMSWMELLIT	SSDSCSVADYRTLQERFGSLFRII	NAYGVTEAAIDSSFYDEPLTKLPQTGNVPI	NERANRLAATLRASGIGRETIVGILAERSVDLLVAV	PDYPAERVRFMLEDSGAKVLLTQTALRERAEAWLDEEELALAAVLYLDDETSYSEERTNADSFHEARPED	VMIEHRSLVNTAAGYRREYRLDEFPVRLLQLASFS	VGDIARTLYNGGTMVIVPKDDRIDPSRLHHWMERERVTIFESTPALIVPFLEYVHEQRLDMSWMELLITSSDSCSVADYRTLQERFGSLFRII	AAIDSSFYDEPLTKLPQTGNVPIGKAWLNAKFYIVDAHLNPVPVGVL	NRPELTEEKFVDSPFAAGERL	ARWMEDGNVDFI
260	BGC0001153#c1#9-14765#+#no_locus_tag#PmxA#AEZ51516.1#3884#4304#0	Paenibacillus polymyxa	Firmicutes	Paenibacillus	Paenibacillus polymyxa	dab	TYAELNERANRLAATLRASGIGRETIVGILAERSVDLLVAVLAVWKAGGAYVPLDPDYPAERVRFMLEDSGAKVLLTQTPLRERAEAWLGEEELALAAVLYLDDEASYSEERTNAPLEADDHLHECRPEDLAYVIYTSGTTGKPKGVMIEHRSLVNTAAGYRREYRLDQFPVRLLQLASFSFDVFVGDIARTLYNGGTMVIVPKDDRIDPSRLHHWIERERVTIFESTPALIVPFLEYVHEQQLDMSRLELLITSSDSCSVADYRTLQERFGSLFRIINAYGVTEAAIDSSFYDEELAKLPQTGNVPIGKAWLNAKFYIVDAHLNPVPVGVLGELVIGGVGVARGYLNRPELTEEKFVDSPFAAGERLYRTGDLARWMEDGNVDFIGRIDNQAKIRGYR…	D	V	G	E	I	S	A	I	D	1	51	44	29	24	30	396	36	75	35	93	47	21	12	LAYVIYTSGTTGKPKGVMIEHRSLVNTAAGYRREYRLDQFPVRLLQLASFS	FDVFVGDIARTLYNGGTMVIVPKDDRIDPSRLHHWIERERVTIF	ESTPALIVPFLEYVHEQQLDMSRLELLIT	SSDSCSVADYRTLQERFGSLFRII	NAYGVTEAAIDSSFYDEELAKLPQTGNVPI	NERANRLAATLRASGIGRETIVGILAERSVDLLVAV	PDYPAERVRFMLEDSGAKVLLTQTPLRERAEAWLGEEELALAAVLYLDDEASYSEERTNAPLEADDHLHECRPED	VMIEHRSLVNTAAGYRREYRLDQFPVRLLQLASFS	VGDIARTLYNGGTMVIVPKDDRIDPSRLHHWIERERVTIFESTPALIVPFLEYVHEQQLDMSRLELLITSSDSCSVADYRTLQERFGSLFRII	AAIDSSFYDEELAKLPQTGNVPIGKAWLNAKFYIVDAHLNPVPVGVL	NRPELTEEKFVDSPFAAGERL	ARWMEDGNVDFI
261	BGC0001018#c1#9459-23657#+#no_locus_tag#nonribosomal_peptide_synthetase#BAH22764.1#490#913#0	Microcystis aeruginosa K-139	Cyanobacteria	Microcystis	Microcystis aeruginosa	R	TYEELNCKANQLAHYLQSLGVKSDSLVGIFVERSLEMIIGILGILKAGGAYVPLDINYPQERITYLIEDTQLSIVLTQSKFIEQLPQFQGTTICLDQDWSTIAKQSTVNPLVAVEQHNLAYIIYTSGSTGQPKGVMIEHRSVVNYILTTIREYGITSEDQILQFSSICFDASVEEIFVSLLSGATLVLRTEEMLRSSEDFWQCCQKWQLTVLGIPTAYWHQLASELTPDTLPILSKIKLIVIGGEAIQPAKVQQWQTVTGQYSPLPRLLNAYGPTEATIAATFSEFTSPTITNVPIGRPISNTQVYILDAFLQPVPVGVAGELHIGGVGLARGYLNRPELTQEKFIPNSFEKDEVIPPTPLNKGGNEPSKLYKTGDLCRYLPDGNIEYLGRIDNQVKIR…	D	A	E	G	V	G	A	I	A	1	50	44	30	27	27	399	36	63	34	97	44	36	12	LAYIIYTSGSTGQPKGVMIEHRSVVNYILTTIREYGITSEDQILQFSSIC	FDASVEEIFVSLLSGATLVLRTEEMLRSSEDFWQCCQKWQLTVL	GIPTAYWHQLASELTPDTLPILSKIKLIVI	GGEAIQPAKVQQWQTVTGQYSPLPRLL	NAYGPTEATIAATFSEFTSPTITNVPI	NCKANQLAHYLQSLGVKSDSLVGIFVERSLEMIIGI	INYPQERITYLIEDTQLSIVLTQSKFIEQLPQFQGTTICLDQDWSTIAKQSTVNPLVAVEQHN	VMIEHRSVVNYILTTIREYGITSEDQILQFSSIC	VEEIFVSLLSGATLVLRTEEMLRSSEDFWQCCQKWQLTVLGIPTAYWHQLASELTPDTLPILSKIKLIVIGGEAIQPAKVQQWQTVTGQYSPLPRLL	ATIAATFSEFTSPTITNVPIGRPISNTQVYILDAFLQPVPVGVA	NRPELTQEKFIPNSFEKDEVIPPTPLNKGGNEPSKL	CRYLPDGNIEYL
262	BGC0001018#c1#9459-23657#+#no_locus_tag#nonribosomal_peptide_synthetase#BAH22764.1#1576#1986#0	Microcystis aeruginosa K-139	Cyanobacteria	Microcystis	Microcystis aeruginosa	F	TYQELNIQANKLAHYLQSLGVNSEVLVGIYLERSLLVIVGLLAVLKAGGSYIPLDPDYPQQRLTYMAEDAQISLLLTQESLLDSLPVEDVGVIVLDKLAEILTVQSPENPFSEVAPENLLCLLYTSGSTGKPKGVMLTHAALVNHSWGISEVFGLTESDRVLQFASFGFDVAAEEIFPTWLKGGTVVLRPGQMFPTLTDFADFIEQESLTVLNITPAYWHEWAIAVSQSLATVPSSLRVVAVGGDAVLPETVNIWRQMVGKRVQCINVYGPTEASVTAIVHDLLDYQSEKINSVLIGRPIANTKAYILDQNLQPVPIGVKGELHLCGVRLARGYLNRPELTAEKFIDNPFAHSPFNRLYKTGDLARYLPDGNIECFGRIDNQVKIRGFRIELGEIEAVL…	D	V	E	N	A	G	V	V	T	1	50	44	30	24	30	386	36	63	34	94	47	23	12	LLCLLYTSGSTGKPKGVMLTHAALVNHSWGISEVFGLTESDRVLQFASFG	FDVAAEEIFPTWLKGGTVVLRPGQMFPTLTDFADFIEQESLTVL	NITPAYWHEWAIAVSQSLATVPSSLRVVAV	GGDAVLPETVNIWRQMVGKRVQCI	NVYGPTEASVTAIVHDLLDYQSEKINSVLI	NIQANKLAHYLQSLGVNSEVLVGIYLERSLLVIVGL	PDYPQQRLTYMAEDAQISLLLTQESLLDSLPVEDVGVIVLDKLAEILTVQSPENPFSEVAPEN	VMLTHAALVNHSWGISEVFGLTESDRVLQFASFG	AEEIFPTWLKGGTVVLRPGQMFPTLTDFADFIEQESLTVLNITPAYWHEWAIAVSQSLATVPSSLRVVAVGGDAVLPETVNIWRQMVGKRVQCI	ASVTAIVHDLLDYQSEKINSVLIGRPIANTKAYILDQNLQPVPIGVK	NRPELTAEKFIDNPFAHSPFNRL	ARYLPDGNIECF
263	BGC0001018#c1#9459-23657#+#no_locus_tag#nonribosomal_peptide_synthetase#BAH22764.1#2644#3060#0	Microcystis aeruginosa K-139	Cyanobacteria	Microcystis	Microcystis aeruginosa	I	TYNELNCRANQLAHYLQKLGVKPEELVGICLERSLDMIVGLLAILKVGGAYVPIDPDYPQERISFMLQDTQVKIILTCESLQNSLPNHQAIVICLDKDWPQINQTSQENLNSTVSADNLAYVIYTSGSTGIPKGVIVTHQAVNRLVLNTNYIQFTPDDRVVQASNIAFDAATFEIWGALLNGAKIIIIAKSVLLSPQELALSLKENQISVLFLTTALFNQLANLVPQAFSSLRCLLFGGEAVEPKWVQEVLEKGAPQRLLHVYGPTENTTFSSWYLVENVASTATTIPIGKAIANTQIYLLDKNLQPVPIGVVGELHIGGAGLAKGYLNRPELTQEKFIPNPFEKDEVIPPTPLNKGGNEPSKLYKTGDLARYLPDGNIEYVGRIDNQVKIRGFRIELG…	D	A	F	F	L	G	V	T	F	2	49	44	26	23	29	392	36	63	33	89	46	36	12	LAYVIYTSGSTGIPKGVIVTHQAVNRLVLNTNYIQFTPDDRVVQASNIA	FDAATFEIWGALLNGAKIIIIAKSVLLSPQELALSLKENQISVL	FLTTALFNQLANLVPQAFSSLRCLLF	GGEAVEPKWVQEVLEKGAPQRLL	HVYGPTENTTFSSWYLVENVASTATTIPI	NCRANQLAHYLQKLGVKPEELVGICLERSLDMIVGL	PDYPQERISFMLQDTQVKIILTCESLQNSLPNHQAIVICLDKDWPQINQTSQENLNSTVSADN	VIVTHQAVNRLVLNTNYIQFTPDDRVVQASNIA	TFEIWGALLNGAKIIIIAKSVLLSPQELALSLKENQISVLFLTTALFNQLANLVPQAFSSLRCLLFGGEAVEPKWVQEVLEKGAPQRLL	NTTFSSWYLVENVASTATTIPIGKAIANTQIYLLDKNLQPVPIGVV	NRPELTQEKFIPNPFEKDEVIPPTPLNKGGNEPSKL	ARYLPDGNIEYV
264	BGC0001018#c1#9459-23657#+#no_locus_tag#nonribosomal_peptide_synthetase#BAH22764.1#3715#4122#0	Microcystis aeruginosa K-139	Cyanobacteria	Microcystis	Microcystis aeruginosa	Y	TYAELNSRANQLAHYLRSLGVETEVIVGLCVERSLDMIVALIAILKAGAAYLPLDPEYPQERLQFMLEDSQVPLLLTQSSLIDKLPNHQAKTVFLAEIWQEIKPMNRDNLTVKVTASNLANVIYTSGSTGKPKGVMVEHQGLCNLALAQIQTFAVSSQSRVLQFASFSFDACISEVLMALGAGARLYLASKENLMPGLPLIKQLRENKITHITLPPSALAVLSWENLSSLQTIIVAGEACSPELVKKWSQGRNFFNGYGPTEGSVCATVAKCTPVDAKITIGRPIPHVQVYILDSHLQPVPIGVPGELHIGGAGVARGYLNRLELTAEKFISNPFVSLDPPLTPLDKGGEQPSKLYKTGDLARYLPDGKIEYLGRIDNQVKVRGFRLELGEIEAVLSQH…	D	A	S	T	I	A	G	V	C	3	50	44	23	20	26	383	36	63	34	83	43	35	12	LANVIYTSGSTGKPKGVMVEHQGLCNLALAQIQTFAVSSQSRVLQFASFS	FDACISEVLMALGAGARLYLASKENLMPGLPLIKQLRENKITHI	TLPPSALAVLSWENLSSLQTIIV	AGEACSPELVKKWSQGRNFF	NGYGPTEGSVCATVAKCTPVDAKITI	NSRANQLAHYLRSLGVETEVIVGLCVERSLDMIVAL	PEYPQERLQFMLEDSQVPLLLTQSSLIDKLPNHQAKTVFLAEIWQEIKPMNRDNLTVKVTASN	VMVEHQGLCNLALAQIQTFAVSSQSRVLQFASFS	ISEVLMALGAGARLYLASKENLMPGLPLIKQLRENKITHITLPPSALAVLSWENLSSLQTIIVAGEACSPELVKKWSQGRNFF	GSVCATVAKCTPVDAKITIGRPIPHVQVYILDSHLQPVPIGVP	NRLELTAEKFISNPFVSLDPPLTPLDKGGEQPSKL	ARYLPDGKIEYL
265	BGC0000408#c1#1-14862#+#no_locus_tag#PmxA#ACA97576.1#283#677#0	Paenibacillus polymyxa	Firmicutes	Paenibacillus	Paenibacillus polymyxa	F	SYAELNERANRLARTLRSIGVLPNQLVGLMVRRSLETVVGILAVLKAGGAYVPIDPEYPEERIRYILENSNAQLLLTQRELLQLQVPFEGTVVALDDEQAYSDDGSNLEPASGPNDLAYVIYTSGTTGNPKGVMLEHHGLVSLKLMFADRLGITEHDRIVQFASLSFDASCWEVFKALYFGAALYIPTAETILDNRLFESYMNEHAITAAILPPTYSAYLNPDRLPSLTKLVTGGSAVSAEFVQQWKRKVHYFNAYGPTEASIVTTLWDADEEQPEGRVIPIGRPLANHRIFILDAHLQLVPPGVDGELCVAGVGLARGYLNHPELTAEKFVEHPFAPGERLYRTGDLARWLPDGNVEYLGRIDHQVKIRGFRIEIGEIEEQLLKIDSVQETIV	D	A	W	I	V	G	A	I	V	3	50	44	23	20	29	370	36	61	34	83	46	21	12	LAYVIYTSGTTGNPKGVMLEHHGLVSLKLMFADRLGITEHDRIVQFASLS	FDASCWEVFKALYFGAALYIPTAETILDNRLFESYMNEHAITAA	ILPPTYSAYLNPDRLPSLTKLVT	GGSAVSAEFVQQWKRKVHYF	NAYGPTEASIVTTLWDADEEQPEGRVIPI	NERANRLARTLRSIGVLPNQLVGLMVRRSLETVVGI	PEYPEERIRYILENSNAQLLLTQRELLQLQVPFEGTVVALDDEQAYSDDGSNLEPASGPND	VMLEHHGLVSLKLMFADRLGITEHDRIVQFASLS	CWEVFKALYFGAALYIPTAETILDNRLFESYMNEHAITAAILPPTYSAYLNPDRLPSLTKLVTGGSAVSAEFVQQWKRKVHYF	ASIVTTLWDADEEQPEGRVIPIGRPLANHRIFILDAHLQLVPPGVD	NHPELTAEKFVEHPFAPGERL	ARWLPDGNVEYL
266	BGC0000408#c1#1-14862#+#no_locus_tag#PmxA#ACA97576.1#1791#2201#0	Paenibacillus polymyxa	Firmicutes	Paenibacillus	Paenibacillus polymyxa	T	TYRELNERSNRLARKLRETGVEADQLVAILAERSLDMVVGILAILKAGGAYVPVDPDYPEERIRFMIEDSGAPLLLIQKHLHEKTDFAGTRLELDDFVWGDRGADSADALDASNLEPISGPGNLAYVIYTSGTTGRPKGTLIEHKNVVRLLFNDKNLFDFGPSDTWTLFHSFCFDFSVWEMYGALLYGGKLVIVPSLTAKNPADFLALLGREQVTILNQTPTYFYQLLREVLADHPYDLRIRNVIFGGEALSPLLLKGFKTKYPETKLINMYGITETTVHVTYKEITWVEMEAAKSNIGKPIPTLRVYVLDENRRPVPIGVAGEMYVAGEGLARGYLNRPDLTAEKFVDSPFAEGEKLYRSGDLAAWLPDGNIEYLGRIDHQVKIRGYRIELDEIETQL…	D	F	W	N	I	G	M	V	H	1	50	44	29	23	29	386	36	68	34	92	46	21	12	LAYVIYTSGTTGRPKGTLIEHKNVVRLLFNDKNLFDFGPSDTWTLFHSFC	FDFSVWEMYGALLYGGKLVIVPSLTAKNPADFLALLGREQVTIL	NQTPTYFYQLLREVLADHPYDLRIRNVIF	GGEALSPLLLKGFKTKYPETKLI	NMYGITETTVHVTYKEITWVEMEAAKSNI	NERSNRLARKLRETGVEADQLVAILAERSLDMVVGI	PDYPEERIRFMIEDSGAPLLLIQKHLHEKTDFAGTRLELDDFVWGDRGADSADALDASNLEPISGPGN	TLIEHKNVVRLLFNDKNLFDFGPSDTWTLFHSFC	VWEMYGALLYGGKLVIVPSLTAKNPADFLALLGREQVTILNQTPTYFYQLLREVLADHPYDLRIRNVIFGGEALSPLLLKGFKTKYPETKLI	TTVHVTYKEITWVEMEAAKSNIGKPIPTLRVYVLDENRRPVPIGVA	NRPDLTAEKFVDSPFAEGEKL	AAWLPDGNIEYL
267	BGC0000408#c1#1-14862#+#no_locus_tag#PmxA#ACA97576.1#2840#3282#0	Paenibacillus polymyxa	Firmicutes	Paenibacillus	Paenibacillus polymyxa	dab	TYAELNERANRLAATLRASGIGRETIVGILAERSVDLLVAVLAVWKAGGAYVPLDPDYPADRVRFMLEDSGAKVLLTQTALRERAEAWLGEEELALAAVLYLDDEASYNEERANAPVGSGMVSGKLTDAVDDGDESHQNVDTDGFHEARPEDLAYVIYTSGTTGKPKGVMIEHRSLVNTAAGYRREYRLDQFPVRLLQLASFSFDVFVGDIARTLYNGGTMVIVPKDDRIDPSRLHHWMERERVTIFESTPALIVPFLEYVHEQRLDMSWMELLITSSDSCSVADYRTLQERFGSLFRIINAYGVTEAAIDSSFYDEELTKLPQTGHVPIGKAWLNAKFYIVDAHLNPVPVGVLGELVIGGVGVARGYLNRPELTEEKFVDSPFAAGERLYRTGDLARW…	D	V	G	E	I	S	A	I	D	1	51	44	29	24	30	418	36	97	35	93	47	21	12	LAYVIYTSGTTGKPKGVMIEHRSLVNTAAGYRREYRLDQFPVRLLQLASFS	FDVFVGDIARTLYNGGTMVIVPKDDRIDPSRLHHWMERERVTIF	ESTPALIVPFLEYVHEQRLDMSWMELLIT	SSDSCSVADYRTLQERFGSLFRII	NAYGVTEAAIDSSFYDEELTKLPQTGHVPI	NERANRLAATLRASGIGRETIVGILAERSVDLLVAV	PDYPADRVRFMLEDSGAKVLLTQTALRERAEAWLGEEELALAAVLYLDDEASYNEERANAPVGSGMVSGKLTDAVDDGDESHQNVDTDGFHEARPED	VMIEHRSLVNTAAGYRREYRLDQFPVRLLQLASFS	VGDIARTLYNGGTMVIVPKDDRIDPSRLHHWMERERVTIFESTPALIVPFLEYVHEQRLDMSWMELLITSSDSCSVADYRTLQERFGSLFRII	AAIDSSFYDEELTKLPQTGHVPIGKAWLNAKFYIVDAHLNPVPVGVL	NRPELTEEKFVDSPFAAGERL	ARWMEDGNVDFI
268	BGC0000408#c1#1-14862#+#no_locus_tag#PmxA#ACA97576.1#3924#4339#0	Paenibacillus polymyxa	Firmicutes	Paenibacillus	Paenibacillus polymyxa	dab	TYAELNERANRLAATLRASGIGRETIVGILAERSVDLLVAVLAVWKAGGAYVPLDPDYPAERVRFMLEDSGAKVLLTQTPLRERAKAWLGEEELALAAVLYLDDEASYSEERANADSFHEARPEDLAYVIYTSGTTGKPKGVMIEHRSLVNTAASYRREYRLDQFPVRLLQLASFSFDVFVGDIARTLYNGGTMVIVPKDDRIDPSRLHYWMEREQVTIFESTPALIVPFMEYVHEQGLDMSWMELLITSSDSCSVADYRTLQERFGSLFRIINAYGVTEAAIDSSFYDEELAKLPQTGHVPIGKAWLNAKFYIVDAHLNPVPVGVLGELVIGGVGVARGYLNRPELTGEKFVDSPFAAGERLYRTGDLARWMEDGNVDFIGRIDNQAKIRGYRIETGE…	D	V	G	E	I	S	A	I	D	1	51	44	29	24	30	391	36	70	35	93	47	21	12	LAYVIYTSGTTGKPKGVMIEHRSLVNTAASYRREYRLDQFPVRLLQLASFS	FDVFVGDIARTLYNGGTMVIVPKDDRIDPSRLHYWMEREQVTIF	ESTPALIVPFMEYVHEQGLDMSWMELLIT	SSDSCSVADYRTLQERFGSLFRII	NAYGVTEAAIDSSFYDEELAKLPQTGHVPI	NERANRLAATLRASGIGRETIVGILAERSVDLLVAV	PDYPAERVRFMLEDSGAKVLLTQTPLRERAKAWLGEEELALAAVLYLDDEASYSEERANADSFHEARPED	VMIEHRSLVNTAASYRREYRLDQFPVRLLQLASFS	VGDIARTLYNGGTMVIVPKDDRIDPSRLHYWMEREQVTIFESTPALIVPFMEYVHEQGLDMSWMELLITSSDSCSVADYRTLQERFGSLFRII	AAIDSSFYDEELAKLPQTGHVPIGKAWLNAKFYIVDAHLNPVPVGVL	NRPELTGEKFVDSPFAAGERL	ARWMEDGNVDFI
269	BGC0001029#c1#37517-52732#+#no_locus_tag#NpnC#AEU11003.1#566#970#0	Nostoc sp. 152	Cyanobacteria	Nostoc	Nostoc sp	P	TYGELNSRANQLAHHLRSLGVGADVLVGICVERSIEMVVGLLGILKAGGAYVPLDSEYPTERLAFMLEDAQVSVLLTQQNLVEKLPPNHAQLVCLDNDWQIISQLSQENLVCGVQENNLGYVIYTSGSTGQPKGVAMNQLALCNLMLWQLQNTSITSSKAKTLQFAPISFDVSFQEMFSTWCSGGTLLLIDSQLRREPLALLGLLKEQGVERVFLPFVALQQLAEVAVDSELVINHLKEVITAGEQLQITPAISKWFSQLNGCTLHNHYGPSESHVVTTLTLSDAVENWALLPPIGRPITNTQIYILDEYLQPVPIGVPGELHIGGVCLARGYLNRPELTQERFIPNPFNNSKLYKTGDLARYLPDGNIEYLGRIDNQVKIRGFRIELGEVEAVLSQCE…	D	V	Q	-	I	A	H	V	V	1	51	44	29	24	29	382	36	63	35	93	46	20	12	LGYVIYTSGSTGQPKGVAMNQLALCNLMLWQLQNTSITSSKAKTLQFAPIS	FDVSFQEMFSTWCSGGTLLLIDSQLRREPLALLGLLKEQGVERV	FLPFVALQQLAEVAVDSELVINHLKEVIT	AGEQLQITPAISKWFSQLNGCTLH	NHYGPSESHVVTTLTLSDAVENWALLPPI	NSRANQLAHHLRSLGVGADVLVGICVERSIEMVVGL	SEYPTERLAFMLEDAQVSVLLTQQNLVEKLPPNHAQLVCLDNDWQIISQLSQENLVCGVQENN	VAMNQLALCNLMLWQLQNTSITSSKAKTLQFAPIS	FQEMFSTWCSGGTLLLIDSQLRREPLALLGLLKEQGVERVFLPFVALQQLAEVAVDSELVINHLKEVITAGEQLQITPAISKWFSQLNGCTLH	SHVVTTLTLSDAVENWALLPPIGRPITNTQIYILDEYLQPVPIGVP	NRPELTQERFIPNPFNNSKL	ARYLPDGNIEYL
270	BGC0001029#c1#37517-52732#+#no_locus_tag#NpnC#AEU11003.1#1631#2023#0	Nostoc sp. 152	Cyanobacteria	Nostoc	Nostoc sp	F	TYQQLNSRANQLAHYLRSLGVRAEVLVGICVERSLEMLIGLLGILKAGGAYLPLDPEYPIERLTFMLEDAQVSVLLTQQHLVEKLPPNQAQLVCIDEVWQEILQNKQDNLTKVVTPFNLANVIYTSGSTGKPKGVMVEHRGLCNLAQAQIQTFSLHSDSRILQFASFSFDASIWEVLMAFGSGATLYLGTKDSLMPGTPLIDRLTNDGITHITLPPSALLVLPEDELPALQTIIVAGEACAVELMQQWSTRRNFFNAYGPTEASVCATVAKCTPNDQKVSIGRPIANTQIYILDQHLQPVPIGVPGELHIGGAGLARGYLNRPELTQEKFIPNPFNNSKLYKTGDLARYLPDGNIEYLGRIDNQVKIRGFRIELGEIETILNQHQNIQTSCV	D	A	W	T	I	A	A	V	C	3	50	44	23	20	26	368	36	63	34	83	43	20	12	LANVIYTSGSTGKPKGVMVEHRGLCNLAQAQIQTFSLHSDSRILQFASFS	FDASIWEVLMAFGSGATLYLGTKDSLMPGTPLIDRLTNDGITHI	TLPPSALLVLPEDELPALQTIIV	AGEACAVELMQQWSTRRNFF	NAYGPTEASVCATVAKCTPNDQKVSI	NSRANQLAHYLRSLGVRAEVLVGICVERSLEMLIGL	PEYPIERLTFMLEDAQVSVLLTQQHLVEKLPPNQAQLVCIDEVWQEILQNKQDNLTKVVTPFN	VMVEHRGLCNLAQAQIQTFSLHSDSRILQFASFS	IWEVLMAFGSGATLYLGTKDSLMPGTPLIDRLTNDGITHITLPPSALLVLPEDELPALQTIIVAGEACAVELMQQWSTRRNFF	ASVCATVAKCTPNDQKVSIGRPIANTQIYILDQHLQPVPIGVP	NRPELTQEKFIPNPFNNSKL	ARYLPDGNIEYL
271	BGC0001029#c1#37517-52732#+#no_locus_tag#NpnC#AEU11003.1#2682#3086#0	Nostoc sp. 152	Cyanobacteria	Nostoc	Nostoc sp	I	TYRELNSRANQLAHYLQSLGVKAEVLVGICVERSLEMLVGLLAILKAGGAYLPLDPEYPQERLSFMLEDTQVKVLLTQNKLVESLGQHQARVICLDTDWQSISLENQHNLNTTANSQNLCYVIYTSGSTGTPKGVAVTHQAVNRLVKNTNYIQFTPDDRVAQAANIAFDAATFEIWGALLHGAKLVIIAKSVLFSPPEFAVNIRQQEVSVLFLTTALFNQLASFTPQVFSSLRYLLFGGEAVDPRWVREVLDKGAPQKLLHVYGPTENTTFSSWYLVEDLPSTATTIPIGQAISNTQLYILDQNLQPVPVGVPGELHIGGVGLAREYLNRPELTQEKFIPNPFGGSRGGERLYKTGDLARYLPDGNIEYLGRIDNQVKIRGFRIELGEIEASLNQHPDV…	D	A	F	F	L	G	V	T	F	2	49	44	26	23	29	380	36	63	33	89	46	24	12	LCYVIYTSGSTGTPKGVAVTHQAVNRLVKNTNYIQFTPDDRVAQAANIA	FDAATFEIWGALLHGAKLVIIAKSVLFSPPEFAVNIRQQEVSVL	FLTTALFNQLASFTPQVFSSLRYLLF	GGEAVDPRWVREVLDKGAPQKLL	HVYGPTENTTFSSWYLVEDLPSTATTIPI	NSRANQLAHYLQSLGVKAEVLVGICVERSLEMLVGL	PEYPQERLSFMLEDTQVKVLLTQNKLVESLGQHQARVICLDTDWQSISLENQHNLNTTANSQN	VAVTHQAVNRLVKNTNYIQFTPDDRVAQAANIA	TFEIWGALLHGAKLVIIAKSVLFSPPEFAVNIRQQEVSVLFLTTALFNQLASFTPQVFSSLRYLLFGGEAVDPRWVREVLDKGAPQKLL	NTTFSSWYLVEDLPSTATTIPIGQAISNTQLYILDQNLQPVPVGVP	NRPELTQEKFIPNPFGGSRGGERL	ARYLPDGNIEYL
272	BGC0001029#c1#37517-52732#+#no_locus_tag#NpnC#AEU11003.1#4216#4623#0	Nostoc sp. 152	Cyanobacteria	Nostoc	Nostoc sp	P	TYSELNTRANQLAHYLQSLGVGADVLVGICVERSIEMVVGLLGILKAGGAYVPLDPEYPIERLSFMLSDAAVSVLLTQQQLVEKLPPNQARVIYLDSDWQIISQLSQENVISGVQENNLGYVIYTSGSTGQPKGVAMNQLALCNLILWQLQNTSITSSKAKTLQFAPISFDVSFQEMFSTWCSGGTLLLIDSQLRREPLALLGLLQEQAVERVFVPFVALQQLAEVAVSNELVIDNLREIITAGEQLQITPAISKWFGQLNGCTLNNHYGPSESHVVTTFTLSNSVDNWALLPPIGRAIANTQIYILDECLQPLPVGVPGELYIGGVCLARGYLNRPELTQEKFISNPFGGSKGERLYKTGDLARYLPDGNIEYLGRIDNQVKIRGFRIELGEVEAVLS…	D	V	Q	-	I	A	H	V	V	1	51	44	29	24	29	385	36	63	35	93	46	23	12	LGYVIYTSGSTGQPKGVAMNQLALCNLILWQLQNTSITSSKAKTLQFAPIS	FDVSFQEMFSTWCSGGTLLLIDSQLRREPLALLGLLQEQAVERV	FVPFVALQQLAEVAVSNELVIDNLREIIT	AGEQLQITPAISKWFGQLNGCTLN	NHYGPSESHVVTTFTLSNSVDNWALLPPI	NTRANQLAHYLQSLGVGADVLVGICVERSIEMVVGL	PEYPIERLSFMLSDAAVSVLLTQQQLVEKLPPNQARVIYLDSDWQIISQLSQENVISGVQENN	VAMNQLALCNLILWQLQNTSITSSKAKTLQFAPIS	FQEMFSTWCSGGTLLLIDSQLRREPLALLGLLQEQAVERVFVPFVALQQLAEVAVSNELVIDNLREIITAGEQLQITPAISKWFGQLNGCTLN	SHVVTTFTLSNSVDNWALLPPIGRAIANTQIYILDECLQPLPVGVP	NRPELTQEKFISNPFGGSKGERL	ARYLPDGNIEYL
273	BGC0001346#c1#9072-22079#+#no_locus_tag#nonribosomal_peptide_synthetase#AOA33122.1#573#981#0	Pseudomonas fluorescens	Proteobacteria	Pseudomonas	Pseudomonas fluorescens	T	SYETLNRQANRVAHRLLALGIRPDDRVAICVERGPQMIVGLLGVLKAGAGYVPIDPAYPLERIAFTLQDSAPVVVLMQAATLDRIVGLCVPQIDLDDHALQTEPDFNPQIPGLTPAHLAYVIYTSGSTGVPKGVMVEHRNVARLFGATHDWFRFNAQDVWALFHSFAFDFSVWEIWGALAYGGQLLVVPQHISRSPDECYALLCRTGVTVLNQTPSAFRQLIAAQGRSLLQHSLREVIFGGEALEPGSLKPWYARVGNAGTRLVNMYGITETTVHVTYRPLVAADAQLTAGSPIGVRIPDLQLYVLDARREPVPAGVTGELYVGGAGVARGYLNREALTAERFIADPFSGHAEARLYKTGDLARWTVEGELEYLGRNDDQVKIRGFRIELGEIQARLAA…	D	F	W	N	I	G	M	V	H	1	50	44	28	25	30	384	36	62	34	93	47	23	12	LAYVIYTSGSTGVPKGVMVEHRNVARLFGATHDWFRFNAQDVWALFHSFA	FDFSVWEIWGALAYGGQLLVVPQHISRSPDECYALLCRTGVTVL	NQTPSAFRQLIAAQGRSLLQHSLREVIF	GGEALEPGSLKPWYARVGNAGTRLV	NMYGITETTVHVTYRPLVAADAQLTAGSPI	NRQANRVAHRLLALGIRPDDRVAICVERGPQMIVGL	PAYPLERIAFTLQDSAPVVVLMQAATLDRIVGLCVPQIDLDDHALQTEPDFNPQIPGLTPAH	VMVEHRNVARLFGATHDWFRFNAQDVWALFHSFA	VWEIWGALAYGGQLLVVPQHISRSPDECYALLCRTGVTVLNQTPSAFRQLIAAQGRSLLQHSLREVIFGGEALEPGSLKPWYARVGNAGTRLV	TTVHVTYRPLVAADAQLTAGSPIGVRIPDLQLYVLDARREPVPAGVT	NREALTAERFIADPFSGHAEARL	ARWTVEGELEYL
274	BGC0001346#c1#9072-22079#+#no_locus_tag#nonribosomal_peptide_synthetase#AOA33122.1#1656#2043#0	Pseudomonas fluorescens	Proteobacteria	Pseudomonas	Pseudomonas fluorescens	L	SYDELNRRANRLAHHLIGLGVQPDDRVALCVQRGPQMLVGLLAILKAGAGYVPVDPAHPAERITYLLQDSDPVAVLAQTTTRDLLGAVPVINLDSDAWQHLPDSNPQLPGLTPAHLAYVIYTSGSTGQPKGVMVEHSTLENLVHWHAEAFDLHAGSHTASVAGFGFDAMAWEVWPALCVGATLHLPPESVSNEHLDELLDWWRAQPLQVSFLPTPVAEYAFSRELQHPALRTLLIGGDKLRQFNREQSFAVINNYGPTEATVVATSGPVEVGQPLHIGRPMANARVYLLDDQQRPVPVGVTGELYVGGAGVARGYLNRPELTAERFLNDPFNEGRMYRTGDLARWLADGNIEYLGRNDDQVKLRGVRVELGEIEAALASHPAVQDAV	D	A	W	F	L	G	N	V	V	3	50	45	25	17	25	364	36	60	34	83	42	20	12	LAYVIYTSGSTGQPKGVMVEHSTLENLVHWHAEAFDLHAGSHTASVAGFG	FDAMAWEVWPALCVGATLHLPPESVSNEHLDELLDWWRAQPLQVS	FLPTPVAEYAFSRELQHPALRTLLI	GGDKLRQFNREQSFAVI	NNYGPTEATVVATSGPVEVGQPLHI	NRRANRLAHHLIGLGVQPDDRVALCVQRGPQMLVGL	PAHPAERITYLLQDSDPVAVLAQTTTRDLLGAVPVINLDSDAWQHLPDSNPQLPGLTPAH	VMVEHSTLENLVHWHAEAFDLHAGSHTASVAGFG	AWEVWPALCVGATLHLPPESVSNEHLDELLDWWRAQPLQVSFLPTPVAEYAFSRELQHPALRTLLIGGDKLRQFNREQSFAVI	ATVVATSGPVEVGQPLHIGRPMANARVYLLDDQQRPVPVGVT	NRPELTAERFLNDPFNEGRM	ARWLADGNIEYL
275	BGC0001346#c1#9072-22079#+#no_locus_tag#nonribosomal_peptide_synthetase#AOA33122.1#2716#3106#0	Pseudomonas fluorescens	Proteobacteria	Pseudomonas	Pseudomonas fluorescens	L	TFRQLNQRANRLAHHLLGMGVTGDTRVAICLKRSPEMLVGLLAILKAGAAYVPVDPAYPPERIAYMLGDSAPTVILVRDAALPNQAGVPVIDLAHETWQDLSDADPQVADFTPDNLAYVIYTSGSTGQPKGVMVEHSTLENLVHWHAEAFDLHAGSHTASVAGFGFDAMAWEVWPALCVGATLHLPPESVSNEHLDELLDWWRAQPLQVSFLPTPVAEYAFSRELQHPALRTLLIGGDKLRQFNREQSFAVINNYGPTEATVVATSGPVEVGQPLHIGRPIANARIYLLDDQQRPVPVGVTGELYVAGAGVARGYLNRPELTAERFLTDPFSDQPQARMYRTGDLARWLADGNIEYLGRNDDQVKLRGVRVELGEIEAALASHPAVQDAV	D	A	W	F	L	G	N	V	V	3	50	45	25	17	25	367	36	60	34	83	42	23	12	LAYVIYTSGSTGQPKGVMVEHSTLENLVHWHAEAFDLHAGSHTASVAGFG	FDAMAWEVWPALCVGATLHLPPESVSNEHLDELLDWWRAQPLQVS	FLPTPVAEYAFSRELQHPALRTLLI	GGDKLRQFNREQSFAVI	NNYGPTEATVVATSGPVEVGQPLHI	NQRANRLAHHLLGMGVTGDTRVAICLKRSPEMLVGL	PAYPPERIAYMLGDSAPTVILVRDAALPNQAGVPVIDLAHETWQDLSDADPQVADFTPDN	VMVEHSTLENLVHWHAEAFDLHAGSHTASVAGFG	AWEVWPALCVGATLHLPPESVSNEHLDELLDWWRAQPLQVSFLPTPVAEYAFSRELQHPALRTLLIGGDKLRQFNREQSFAVI	ATVVATSGPVEVGQPLHIGRPIANARIYLLDDQQRPVPVGVT	NRPELTAERFLTDPFSDQPQARM	ARWLADGNIEYL
276	BGC0001346#c1#9072-22079#+#no_locus_tag#nonribosomal_peptide_synthetase#AOA33122.1#3779#4182#0	Pseudomonas fluorescens	Proteobacteria	Pseudomonas	Pseudomonas fluorescens	Q	TYAELNAQANRLAHHLRELGVGPDSRVAICVERGLELMVGLLGILKAGGAYVPLDPAYPAERLDYMLKDSAPVAVLVHGATRALLDESTALVIDLDQEHWRYNPDANPQVPGLSASNLAYVIYTSGSTGAPKGVMVEHRGVTNLLHWSSQLCPAVTDGALLQKTPFSFDASVWELFWPLSAGLRLVLARPDGHREPKYLAQLICEQQISVIQFVPVLLQQFLELDEVSQCSSLTDVFCGGGDLTPALARRVRERLPQVRLHNVYGPTEATVDSTVWTLEPSMPVPDSALPIGRPISNTRLYVLDAAGLPVPMGVIGQLFIGGAGVARGYLGLPQLMAERFINSPFVAGDRLYATGDRVRYRADGQLEFIGRNDFQVKLRGLRLEPGEIEAQLLSHPALR…	D	A	W	Q	F	G	V	V	D	1	50	44	27	23	30	379	36	62	34	90	47	21	12	LAYVIYTSGSTGAPKGVMVEHRGVTNLLHWSSQLCPAVTDGALLQKTPFS	FDASVWELFWPLSAGLRLVLARPDGHREPKYLAQLICEQQISVI	QFVPVLLQQFLELDEVSQCSSLTDVFC	GGGDLTPALARRVRERLPQVRLH	NVYGPTEATVDSTVWTLEPSMPVPDSALPI	NAQANRLAHHLRELGVGPDSRVAICVERGLELMVGL	PAYPAERLDYMLKDSAPVAVLVHGATRALLDESTALVIDLDQEHWRYNPDANPQVPGLSASN	VMVEHRGVTNLLHWSSQLCPAVTDGALLQKTPFS	VWELFWPLSAGLRLVLARPDGHREPKYLAQLICEQQISVIQFVPVLLQQFLELDEVSQCSSLTDVFCGGGDLTPALARRVRERLPQVRLH	ATVDSTVWTLEPSMPVPDSALPIGRPISNTRLYVLDAAGLPVPMGVI	GLPQLMAERFINSPFVAGDRL	VRYRADGQLEFI
277	BGC0000398#c1#11026-24123#+#no_locus_tag#nonribosomal_peptide_synthetase#AFH75329.1#574#982#0	Pseudomonas sp. CMR12a	Proteobacteria	Pseudomonas	Pseudomonas sp	T	SYGQLNQRANQVAHRLLALGVRPDQRVAICVERGLEMIIGLLGILKAGGAYVPIDPAYPRERIAYTLQDSAPVALLVQADTQALVADQRVPLIDLDSRSLAHEALDNPEVAGLNATHLAYVIYTSGSTGLPKGVMVEHRNVARLFAATRDWFDFNWRDVWALFHSFAFDFSVWEIWGALVHGGQLLVVPQAVSRSPDACYALLCEASVSILNQTPSAFRSLIAAQGRSALKHSLRQVIFGGEALEPGMLKPWYARVGNVGTQLVNMYGITETTVHVTYRPLQAADVQLVGISPIGRRIPDLQLYVLDARREPLPVGVVGELYVGGAGVARGYLNRDQLTAERFIDDPFSARAGARLYKTGDLARWRTDGSLEYLGRNDDQVKIRGFRIELGEIEARLAA…	D	F	W	N	I	G	M	V	H	1	50	44	28	25	30	384	36	62	34	93	47	23	12	LAYVIYTSGSTGLPKGVMVEHRNVARLFAATRDWFDFNWRDVWALFHSFA	FDFSVWEIWGALVHGGQLLVVPQAVSRSPDACYALLCEASVSIL	NQTPSAFRSLIAAQGRSALKHSLRQVIF	GGEALEPGMLKPWYARVGNVGTQLV	NMYGITETTVHVTYRPLQAADVQLVGISPI	NQRANQVAHRLLALGVRPDQRVAICVERGLEMIIGL	PAYPRERIAYTLQDSAPVALLVQADTQALVADQRVPLIDLDSRSLAHEALDNPEVAGLNATH	VMVEHRNVARLFAATRDWFDFNWRDVWALFHSFA	VWEIWGALVHGGQLLVVPQAVSRSPDACYALLCEASVSILNQTPSAFRSLIAAQGRSALKHSLRQVIFGGEALEPGMLKPWYARVGNVGTQLV	TTVHVTYRPLQAADVQLVGISPIGRRIPDLQLYVLDARREPLPVGVV	NRDQLTAERFIDDPFSARAGARL	ARWRTDGSLEYL
278	BGC0000398#c1#11026-24123#+#no_locus_tag#nonribosomal_peptide_synthetase#AFH75329.1#1661#2058#0	Pseudomonas sp. CMR12a	Proteobacteria	Pseudomonas	Pseudomonas sp	V	SYAQLNARANQLAHHLLSLGVKPGAHLALLLPRSIDLLVGQLAASKCGVAYVPLDGNAPASRQAFMVQDSQSVMLLTRSDQLLDVPVSRLELDRLSLQETPTHNPDLQLSSEAVAYIMYTSGSTGEPKGVLVPHRAITRLVINNGYADFNVGDRVAFASNPAFDASTLDVWGPLLNGGRVVVVDHQTLLDPPAFAQLLQASGVTMLFLTTSLFNQYVQLIPQALKGLHMLLCGGERADATAFRRMQAQAPGLRLVNGYGPTETTTFAVTHEPWELPADADSLPIGRPLSNTQVYILDTRQQPLPIGVAGEIVIGGDGVALGYLNRPELNAQKFIDDPFGERSGALLYRTGDIGRWLDNGLLEYLGRSDDQVKIRGLRIEPGEIEARLLACPGVKDGV	D	A	L	F	L	G	G	T	F	2	49	44	26	23	29	374	36	58	33	89	46	23	12	VAYIMYTSGSTGEPKGVLVPHRAITRLVINNGYADFNVGDRVAFASNPA	FDASTLDVWGPLLNGGRVVVVDHQTLLDPPAFAQLLQASGVTML	FLTTSLFNQYVQLIPQALKGLHMLLC	GGERADATAFRRMQAQAPGLRLV	NGYGPTETTTFAVTHEPWELPADADSLPI	NARANQLAHHLLSLGVKPGAHLALLLPRSIDLLVGQ	GNAPASRQAFMVQDSQSVMLLTRSDQLLDVPVSRLELDRLSLQETPTHNPDLQLSSEA	VLVPHRAITRLVINNGYADFNVGDRVAFASNPA	TLDVWGPLLNGGRVVVVDHQTLLDPPAFAQLLQASGVTMLFLTTSLFNQYVQLIPQALKGLHMLLCGGERADATAFRRMQAQAPGLRLV	TTTFAVTHEPWELPADADSLPIGRPLSNTQVYILDTRQQPLPIGVA	NRPELNAQKFIDDPFGERSGALL	GRWLDNGLLEYL
279	BGC0000398#c1#11026-24123#+#no_locus_tag#nonribosomal_peptide_synthetase#AFH75329.1#2738#3128#0	Pseudomonas sp. CMR12a	Proteobacteria	Pseudomonas	Pseudomonas sp	L	SYRQLDQQANQLARKLLAFGVQPDDRVALCMARGPQLLQGMLAVLKAGAAYVPIDPSHPAERIAYLVQDSAPRALLVAGGLSPVPGVPVLDLDREVWSDSDPDTPQVPRLTPAHLAYVIYTSGSTGQPKGVMVEHQSLENLVHWHCQAFDLGPGRHASSLAGLGFDAMAWEVWPTLCSGATLHLPPADIGHQDIERLLAWWRDQPLDVSFLPTPVAEYAFNQQLRHPTLRTLLIGGDRLRQFARDPGFTVVNNYGPTEATVVATSGALVAGGALHIGRPMANARIYLLDELLRPVPVGVAGELYVGGAGVARGYLNRPELTAERFLDDPFSAEPGARMYRSGDLARWREDGTLDYLGRNDDQVKVRGMRIEPGEIEAALLQHPALKEALV	D	A	W	F	L	G	N	V	V	3	50	45	25	17	25	366	36	59	34	83	42	23	12	LAYVIYTSGSTGQPKGVMVEHQSLENLVHWHCQAFDLGPGRHASSLAGLG	FDAMAWEVWPTLCSGATLHLPPADIGHQDIERLLAWWRDQPLDVS	FLPTPVAEYAFNQQLRHPTLRTLLI	GGDRLRQFARDPGFTVV	NNYGPTEATVVATSGALVAGGALHI	DQQANQLARKLLAFGVQPDDRVALCMARGPQLLQGM	PSHPAERIAYLVQDSAPRALLVAGGLSPVPGVPVLDLDREVWSDSDPDTPQVPRLTPAH	VMVEHQSLENLVHWHCQAFDLGPGRHASSLAGLG	AWEVWPTLCSGATLHLPPADIGHQDIERLLAWWRDQPLDVSFLPTPVAEYAFNQQLRHPTLRTLLIGGDRLRQFARDPGFTVV	ATVVATSGALVAGGALHIGRPMANARIYLLDELLRPVPVGVA	NRPELTAERFLDDPFSAEPGARM	ARWREDGTLDYL
280	BGC0000398#c1#11026-24123#+#no_locus_tag#nonribosomal_peptide_synthetase#AFH75329.1#3802#4207#0	Pseudomonas sp. CMR12a	Proteobacteria	Pseudomonas	Pseudomonas sp	S	SYRQLNQQANQLAGHLLQLGVGPDQRVAICVERSVDMVLGLLAILKAGGAYVPIDPAYPQERIDYMLQDSAPLAVLVQGATRHLAQASGLALLDLDQPQWAGQSRDNPQLPHLTPRHLAYVIYTSGSTGQPKGAMNEHRAVVNRLLWMQEQYRLDVDDAVLQKTPFSFDVSVWEFFWPLFTGARLVMARPEGHKDPAYLRQLIREQGISTLHFVPSMLDVFLAHDATPDDLGLRQVMCSGEALPGSLVRRFKQQLPNVALHNLYGPTEAAVDVTAWDCTGPLDATPDNTPIGKPIANTRLYLLDAQLQPVPLGVVGELFIAGVQVARGYLNREQLTAERFVDDPFSAEPGARMYRTGDLGRYLTDGNIEYLGRNDDQVKIRGLRIELGEIQARLTQLEG…	D	V	W	H	M	S	L	V	D	1	50	44	27	23	30	381	36	62	34	90	47	23	12	LAYVIYTSGSTGQPKGAMNEHRAVVNRLLWMQEQYRLDVDDAVLQKTPFS	FDVSVWEFFWPLFTGARLVMARPEGHKDPAYLRQLIREQGISTL	HFVPSMLDVFLAHDATPDDLGLRQVMC	SGEALPGSLVRRFKQQLPNVALH	NLYGPTEAAVDVTAWDCTGPLDATPDNTPI	NQQANQLAGHLLQLGVGPDQRVAICVERSVDMVLGL	PAYPQERIDYMLQDSAPLAVLVQGATRHLAQASGLALLDLDQPQWAGQSRDNPQLPHLTPRH	AMNEHRAVVNRLLWMQEQYRLDVDDAVLQKTPFS	VWEFFWPLFTGARLVMARPEGHKDPAYLRQLIREQGISTLHFVPSMLDVFLAHDATPDDLGLRQVMCSGEALPGSLVRRFKQQLPNVALH	AAVDVTAWDCTGPLDATPDNTPIGKPIANTRLYLLDAQLQPVPLGVV	NREQLTAERFVDDPFSAEPGARM	GRYLTDGNIEYL
281	BGC0000464#c1#83850-98732#+#XDD1_2288#Putative_Ornithine_racemase_#fragment##CDG17987.1#530#945#0	Xenorhabdus doucetiae	Proteobacteria	Xenorhabdus	Xenorhabdus doucetiae	V	SYGELNRRANQLAHHLIALGVRPDDRVAICAERSLELIVGLLAILKAGGAYLPLDPTYPAERLAYMLEDATPVALLTQAAHRDTLPGTLPTVLLDHLLDDQDPLLAAQLATQPADNPDAQSLGLTSRHLAYVIYTSGSTGQPKGVMVEHRNVLRLLINNGFADIGPDDCLAHCANISFDAATWEVWSGLVHGARILLIPEKVLLQAAEFGRSLSAQGVSALFLTSALFNHYAHLIGPSLAGLRYVLFGGEQTDTRPAIHLRAESPPQSLLHVYGPTETTTFATAYLIPEMEDKDGRPEIPIGRPIANTQIYILDKHGQPVPIGVSGEIYIGGAGVARGYLNRPELTAERFHRDPFSAAPAARMYKTGDLGRWRPDGNIDYLGRNDFQVKLRGFRIELGE…	D	A	W	F	L	G	V	T	F	1	49	44	26	23	31	391	36	73	33	89	48	23	12	LAYVIYTSGSTGQPKGVMVEHRNVLRLLINNGFADIGPDDCLAHCANIS	FDAATWEVWSGLVHGARILLIPEKVLLQAAEFGRSLSAQGVSAL	FLTSALFNHYAHLIGPSLAGLRYVLF	GGEQTDTRPAIHLRAESPPQSLL	HVYGPTETTTFATAYLIPEMEDKDGRPEIPI	NRRANQLAHHLIALGVRPDDRVAICAERSLELIVGL	PTYPAERLAYMLEDATPVALLTQAAHRDTLPGTLPTVLLDHLLDDQDPLLAAQLATQPADNPDAQSLGLTSRH	VMVEHRNVLRLLINNGFADIGPDDCLAHCANIS	TWEVWSGLVHGARILLIPEKVLLQAAEFGRSLSAQGVSALFLTSALFNHYAHLIGPSLAGLRYVLFGGEQTDTRPAIHLRAESPPQSLL	TTTFATAYLIPEMEDKDGRPEIPIGRPIANTQIYILDKHGQPVPIGVS	NRPELTAERFHRDPFSAAPAARM	GRWRPDGNIDYL
282	BGC0000464#c1#83850-98732#+#XDD1_2288#Putative_Ornithine_racemase_#fragment##CDG17987.1#1628#2043#0	Xenorhabdus doucetiae	Proteobacteria	Xenorhabdus	Xenorhabdus doucetiae	V	SYGELNRRANQLAHHLIALGVRPDDRVAICAERSPELIIGLLAILKAGGAYLPLDPAYPAERLAYMLEDATPVALLTQAAHRDTLSGTLPTVLLDHLLDDQDPLLAAQLATQPADNPDAQSLGLTSRHLAYVIYTSGSTGQPKGVMVEHRNVLRLLINNGFADIGPDDCLAHCANISFDAATWEVWSGLVHGARILLIPEKALLQAAEFGRSLSAQGVSALFLTSALFNHYAHLIGPSLAGLRYVLFGGEQTDTRPAIHLRAESPPQSLLHVYGPTETTTFATAYLIPEMEDKDGRPEIPIGRPIANTQIYILDKHGQPVPLGVAGEIYIGGAGVARGYLNRPELTSERFRRDPFSADPDARMYKTGDLGRWRPDGNIEYLGRNDFQVKLRGFRIELGE…	D	A	W	F	L	G	V	T	F	1	49	44	26	23	31	391	36	73	33	89	48	23	12	LAYVIYTSGSTGQPKGVMVEHRNVLRLLINNGFADIGPDDCLAHCANIS	FDAATWEVWSGLVHGARILLIPEKALLQAAEFGRSLSAQGVSAL	FLTSALFNHYAHLIGPSLAGLRYVLF	GGEQTDTRPAIHLRAESPPQSLL	HVYGPTETTTFATAYLIPEMEDKDGRPEIPI	NRRANQLAHHLIALGVRPDDRVAICAERSPELIIGL	PAYPAERLAYMLEDATPVALLTQAAHRDTLSGTLPTVLLDHLLDDQDPLLAAQLATQPADNPDAQSLGLTSRH	VMVEHRNVLRLLINNGFADIGPDDCLAHCANIS	TWEVWSGLVHGARILLIPEKALLQAAEFGRSLSAQGVSALFLTSALFNHYAHLIGPSLAGLRYVLFGGEQTDTRPAIHLRAESPPQSLL	TTTFATAYLIPEMEDKDGRPEIPIGRPIANTQIYILDKHGQPVPLGVA	NRPELTSERFRRDPFSADPDARM	GRWRPDGNIEYL
283	BGC0000464#c1#83850-98732#+#XDD1_2288#Putative_Ornithine_racemase_#fragment##CDG17987.1#2729#3133#0	Xenorhabdus doucetiae	Proteobacteria	Xenorhabdus	Xenorhabdus doucetiae	P	SYGKLNRRANQLAHHLIALGIQPDDRVAICAERSLEMMVGLLAILKAGGAYVPLDPAYPAERLDYMLADAAPVVLLTQTGLLENLGSHLPTVVLDDPSSPLFDEKRENNPDVQALGLTSQHLAYVIYTSGSTGRPKGVMVAHRNVINLYAGLNPVLALTPPCRVAMNASIVFDASVSSWFQLLAGHTLVLVPEALRTDGLALWHYFARYAVDLFDCTPVQLQWLLDAGLGTSAGYQPQRVLIGGDTIPPLIWSRLQQIETTRFINVYGPTECTVDASFCPVDVSLPQPSIGRPIANTRIYILDSHGQPVPLGVAGEIYIGGAGVARGYLNQPELTAERFLIDPFSSDLNARMYKTGDLGRWLPDGTIEYLGRNDFQVKLRGFRIELGEIEAQLMQCHGV…	D	A	S	D	L	G	V	V	D	2	50	43	28	22	26	380	36	66	34	89	43	23	12	LAYVIYTSGSTGRPKGVMVAHRNVINLYAGLNPVLALTPPCRVAMNASIV	FDASVSSWFQLLAGHTLVLVPEALRTDGLALWHYFARYAVDLF	DCTPVQLQWLLDAGLGTSAGYQPQRVLI	GGDTIPPLIWSRLQQIETTRFI	NVYGPTECTVDASFCPVDVSLPQPSI	NRRANQLAHHLIALGIQPDDRVAICAERSLEMMVGL	PAYPAERLDYMLADAAPVVLLTQTGLLENLGSHLPTVVLDDPSSPLFDEKRENNPDVQALGLTSQH	VMVAHRNVINLYAGLNPVLALTPPCRVAMNASIV	VSSWFQLLAGHTLVLVPEALRTDGLALWHYFARYAVDLFDCTPVQLQWLLDAGLGTSAGYQPQRVLIGGDTIPPLIWSRLQQIETTRFI	CTVDASFCPVDVSLPQPSIGRPIANTRIYILDSHGQPVPLGVA	NQPELTAERFLIDPFSSDLNARM	GRWLPDGTIEYL
284	BGC0000464#c1#83850-98732#+#XDD1_2288#Putative_Ornithine_racemase_#fragment##CDG17987.1#3819#4248#0	Xenorhabdus doucetiae	Proteobacteria	Xenorhabdus	Xenorhabdus doucetiae	V	SYAELNRHANQLAHQLIASGVRPDDRIAICADRSLVMIIGIYGILKAGAGYVPLDPEYPVGRLAYQLSDSQPVLLLTQQHLQGILPTLDIPVWLLDDESHRNKVAKQPDHNPDARQIGLKPHHLAYIIYTSGSTGQPKGVMLEHRNVVNFIHAQQQTSHPQLGDCILQFATIAFDTSVSDIFPTLASGATLVLRPAHIRVPDKAFVDLLNTQKITIMDMPTAFWHQWVEEILAGRCGFGKYLHTVIVGGEKAELRHWQSWQSMPATQSCRWINSYGPTETTVIATTLTLDNSSTLDNSSISADKHAWASTGNIPLGRPLPNTRIYILDSRGQPVPLGVAGEIHIGGAGVARGYLNRPELTAERFLADPFSPEAGARMYKTGDLGRWLPDGTIEYLGRND…	D	T	S	D	I	G	S	V	I	4	50	44	30	25	43	405	36	68	34	95	60	23	12	LAYIIYTSGSTGQPKGVMLEHRNVVNFIHAQQQTSHPQLGDCILQFATIA	FDTSVSDIFPTLASGATLVLRPAHIRVPDKAFVDLLNTQKITIM	DMPTAFWHQWVEEILAGRCGFGKYLHTVIV	GGEKAELRHWQSWQSMPATQSCRWI	NSYGPTETTVIATTLTLDNSSTLDNSSISADKHAWASTGNIPL	NRHANQLAHQLIASGVRPDDRIAICADRSLVMIIGI	PEYPVGRLAYQLSDSQPVLLLTQQHLQGILPTLDIPVWLLDDESHRNKVAKQPDHNPDARQIGLKPHH	VMLEHRNVVNFIHAQQQTSHPQLGDCILQFATIA	VSDIFPTLASGATLVLRPAHIRVPDKAFVDLLNTQKITIMDMPTAFWHQWVEEILAGRCGFGKYLHTVIVGGEKAELRHWQSWQSMPATQSCRWI	TTVIATTLTLDNSSTLDNSSISADKHAWASTGNIPLGRPLPNTRIYILDSRGQPVPLGVA	NRPELTAERFLADPFSPEAGARM	GRWLPDGTIEYL
285	BGC0001192#c1#1-14997#+#no_locus_tag#PmxA#AJM89735.1#314#707#0	Paenibacillus alvei	Firmicutes	Paenibacillus	Paenibacillus alvei	L	SYAELNERANRLARTLRSVGVLPNQLVGLMARRSLETVVGILAVLKAGGAYVPIDPEYPEERIRYILENSNAQLLLTQRKLQQQVPFEGTVLALDDEQAYSDDGTNLEPASGSNDLAYVIYTSGTTGKPKGVMLEHRGLVSLKLMFADRLGITEHDRIVQFASLSFDASCWEVFKALYFGATLYIPTAETILDNRLFESYMNEHAITAAILPPTYSAYLNPDRLPSLTKLVTGGSAVSAEFVQQWKPKVHYFNAYGPTEASIVTTLWDANEEQPERRVIPIGRPLANHRIFILDAHLQLVPPGVDGELCVAGVGLARGYLNHPELTAEKFVEHPFAPGERLYRTGDLARWLPDGNIEYLGRIDHQVKIRGFRIEIGEIEEQLLKIDSVQETMV	D	A	W	I	V	G	A	I	V	3	50	44	23	20	29	369	36	60	34	83	46	21	12	LAYVIYTSGTTGKPKGVMLEHRGLVSLKLMFADRLGITEHDRIVQFASLS	FDASCWEVFKALYFGATLYIPTAETILDNRLFESYMNEHAITAA	ILPPTYSAYLNPDRLPSLTKLVT	GGSAVSAEFVQQWKPKVHYF	NAYGPTEASIVTTLWDANEEQPERRVIPI	NERANRLARTLRSVGVLPNQLVGLMARRSLETVVGI	PEYPEERIRYILENSNAQLLLTQRKLQQQVPFEGTVLALDDEQAYSDDGTNLEPASGSND	VMLEHRGLVSLKLMFADRLGITEHDRIVQFASLS	CWEVFKALYFGATLYIPTAETILDNRLFESYMNEHAITAAILPPTYSAYLNPDRLPSLTKLVTGGSAVSAEFVQQWKPKVHYF	ASIVTTLWDANEEQPERRVIPIGRPLANHRIFILDAHLQLVPPGVD	NHPELTAEKFVEHPFAPGERL	ARWLPDGNIEYL
286	BGC0001192#c1#1-14997#+#no_locus_tag#PmxA#AJM89735.1#1821#2219#0	Paenibacillus alvei	Firmicutes	Paenibacillus	Paenibacillus alvei	L	TYRELNERVNRLARTLRSHGISKGRLVAILAERSIEMVVGMLAAHKAGAAYVPIDPEYPEERIRFLIEDSGGQVMLTQSRLRERLAGSDPVILLDDESFYHEDGTNLNTGIEATDLACVIYTSGTTGKPKGNPVSHRNIVRVVQNTNYIDITERDHVLQLSSYSFDGATFDIFGALTNGARLVLVPYETLLEIGRLADLIQRERISVMFITTAFFNILVDVNVDCLRDVRAILFGGERVSVGHVRKALAHIGPGRLNHVYGPTESTVYTTYLPVDFVDELAVTVPIGRPISNTTVYIVDSRNKLLPIGVAGELCVGGEGLVRGYNNRPELTAEKFVDNPFVPGERMYRTGDLAKWLPDGTIEYVGRTDDQVKIRGFRIELGEIEAQLQKVEGIRKTTV	D	G	F	F	L	G	V	V	Y	2	49	44	26	23	29	374	36	60	33	89	46	21	12	LACVIYTSGTTGKPKGNPVSHRNIVRVVQNTNYIDITERDHVLQLSSYS	FDGATFDIFGALTNGARLVLVPYETLLEIGRLADLIQRERISVM	FITTAFFNILVDVNVDCLRDVRAILF	GGERVSVGHVRKALAHIGPGRLN	HVYGPTESTVYTTYLPVDFVDELAVTVPI	NERVNRLARTLRSHGISKGRLVAILAERSIEMVVGM	PEYPEERIRFLIEDSGGQVMLTQSRLRERLAGSDPVILLDDESFYHEDGTNLNTGIEATD	NPVSHRNIVRVVQNTNYIDITERDHVLQLSSYS	TFDIFGALTNGARLVLVPYETLLEIGRLADLIQRERISVMFITTAFFNILVDVNVDCLRDVRAILFGGERVSVGHVRKALAHIGPGRLN	STVYTTYLPVDFVDELAVTVPIGRPISNTTVYIVDSRNKLLPIGVA	NRPELTAEKFVDNPFVPGERM	AKWLPDGTIEYV
287	BGC0001192#c1#1-14997#+#no_locus_tag#PmxA#AJM89735.1#2858#3300#0	Paenibacillus alvei	Firmicutes	Paenibacillus	Paenibacillus alvei	dab	TYAELNERANRLAATLRASGIGRESIVGILSERSVDLLVAVLAVWKAGGAYVPLDPDYPADRVRFMLEDSGAKVLLTQTVLRERAEAWLGEEELALAAVLYLDDEASYSEERANAPIGSGMVSGKLTDAVDDGDVSHQKVGMGSFHEARPEDLAYVIYTSGTTGKPKGVMIEHRSLVNTAAGYRREYRLDQFPVRLLQLASFSFDVFVGDIARTLYNGGTMVIVPKDDRIDPSRLHHWMERERVTIFESTPALIVPFLEYVHEQGLDMSWMELLITSSDSCSVADYRILQERFGSFFRIINAYGVTEAAIDSSFYDEELTKLPQIGHVPIGKAWLNAKFYIVDAHLNPVPVGVLGELVIGGVGVARGYLNRPELTEEKFVDSPFAAGERLYRTGDLARW…	D	V	G	E	I	S	A	I	D	1	51	44	29	24	30	418	36	97	35	93	47	21	12	LAYVIYTSGTTGKPKGVMIEHRSLVNTAAGYRREYRLDQFPVRLLQLASFS	FDVFVGDIARTLYNGGTMVIVPKDDRIDPSRLHHWMERERVTIF	ESTPALIVPFLEYVHEQGLDMSWMELLIT	SSDSCSVADYRILQERFGSFFRII	NAYGVTEAAIDSSFYDEELTKLPQIGHVPI	NERANRLAATLRASGIGRESIVGILSERSVDLLVAV	PDYPADRVRFMLEDSGAKVLLTQTVLRERAEAWLGEEELALAAVLYLDDEASYSEERANAPIGSGMVSGKLTDAVDDGDVSHQKVGMGSFHEARPED	VMIEHRSLVNTAAGYRREYRLDQFPVRLLQLASFS	VGDIARTLYNGGTMVIVPKDDRIDPSRLHHWMERERVTIFESTPALIVPFLEYVHEQGLDMSWMELLITSSDSCSVADYRILQERFGSFFRII	AAIDSSFYDEELTKLPQIGHVPIGKAWLNAKFYIVDAHLNPVPVGVL	NRPELTEEKFVDSPFAAGERL	ARWMEDGNVDFI
288	BGC0001192#c1#1-14997#+#no_locus_tag#PmxA#AJM89735.1#3942#4384#0	Paenibacillus alvei	Firmicutes	Paenibacillus	Paenibacillus alvei	dab	TYAELNERANRLAATLRASDIGRETIVGILAERSVDLLVSVLAVWKAGGAYVPLDPDYPADRVRFMLEDSGAKVLLTQMPLRERAEAWLGEEELALAAVLYLDDEASYSEERANAPIGSGMVPGKLTDAVDDGDETHPNIGMGSFHEARPDDLAYVIYTSGTTGKPKGVMIEHRSLVNTAAGYRREYRLDQFPVRLLQLASFSFDVFVGDIARTLYNGGTMVIVPKDDRIDPSRLHHWMERERVTIFESTPALIVPFLEYVHEQGLDISWMELLITSSDSCSVADYRILQERFGSLFRIINAYGVTEAAIDSSFYDEELAKLPQTGHVPIGKAWLNAKFYIVDAHLNPVPVGVLGELVIGGVGVARGYLNRPELTEEKFVDSPFAAGERLYRTGDLARW…	D	V	G	E	I	S	A	I	D	1	51	44	29	24	30	418	36	97	35	93	47	21	12	LAYVIYTSGTTGKPKGVMIEHRSLVNTAAGYRREYRLDQFPVRLLQLASFS	FDVFVGDIARTLYNGGTMVIVPKDDRIDPSRLHHWMERERVTIF	ESTPALIVPFLEYVHEQGLDISWMELLIT	SSDSCSVADYRILQERFGSLFRII	NAYGVTEAAIDSSFYDEELAKLPQTGHVPI	NERANRLAATLRASDIGRETIVGILAERSVDLLVSV	PDYPADRVRFMLEDSGAKVLLTQMPLRERAEAWLGEEELALAAVLYLDDEASYSEERANAPIGSGMVPGKLTDAVDDGDETHPNIGMGSFHEARPDD	VMIEHRSLVNTAAGYRREYRLDQFPVRLLQLASFS	VGDIARTLYNGGTMVIVPKDDRIDPSRLHHWMERERVTIFESTPALIVPFLEYVHEQGLDISWMELLITSSDSCSVADYRILQERFGSLFRII	AAIDSSFYDEELAKLPQTGHVPIGKAWLNAKFYIVDAHLNPVPVGVL	NRPELTEEKFVDSPFAAGERL	ARWMEDGNVDFI
289	BGC0000399#c1#9569-22672#+#PFL_2146#non-ribosomal_peptide_synthetase_OfaB#AAY91420.2#574#982#0	Pseudomonas protegens Pf-5	Proteobacteria	Pseudomonas	Pseudomonas protegens	T	SYGELNRRANQVAHRLLALGVRPDQRVAICVERGVEMIVGLLGILKAGGAYVPIDPAYPRERIAYTLQDSDPVALLVQAGTQSLVADLRVPLIDLDSRTLAHEAQDDPEVPGLTPAHLAYVIYTSGSTGLPKGVMVEHRNVARLFSATRDWFDFNWRDVWALFHSFAFDFSVWEIWGALVHGGQLLVVPQAVSRSPDDCYRLLCEARVSILNQTPSAFRSLIAAQDQSPLKHSLRQVIFGGEALEPGMLKPWYAHLENVGTQLVNMYGITETTVHVTYRPLQAADAQLVGSSPIGRRIPDLQLYVLDAHREPLPSGVVGELYVGGAGVARGYLNRDQLTAERFIADPFSHEPGARLYKTGDLARWRSDGSLEYLGRNDDQVKIRGFRIELGEIEARLAA…	D	F	W	N	I	G	M	V	H	1	50	44	28	25	30	384	36	62	34	93	47	23	12	LAYVIYTSGSTGLPKGVMVEHRNVARLFSATRDWFDFNWRDVWALFHSFA	FDFSVWEIWGALVHGGQLLVVPQAVSRSPDDCYRLLCEARVSIL	NQTPSAFRSLIAAQDQSPLKHSLRQVIF	GGEALEPGMLKPWYAHLENVGTQLV	NMYGITETTVHVTYRPLQAADAQLVGSSPI	NRRANQVAHRLLALGVRPDQRVAICVERGVEMIVGL	PAYPRERIAYTLQDSDPVALLVQAGTQSLVADLRVPLIDLDSRTLAHEAQDDPEVPGLTPAH	VMVEHRNVARLFSATRDWFDFNWRDVWALFHSFA	VWEIWGALVHGGQLLVVPQAVSRSPDDCYRLLCEARVSILNQTPSAFRSLIAAQDQSPLKHSLRQVIFGGEALEPGMLKPWYAHLENVGTQLV	TTVHVTYRPLQAADAQLVGSSPIGRRIPDLQLYVLDAHREPLPSGVV	NRDQLTAERFIADPFSHEPGARL	ARWRSDGSLEYL
290	BGC0000399#c1#9569-22672#+#PFL_2146#non-ribosomal_peptide_synthetase_OfaB#AAY91420.2#1660#2058#0	Pseudomonas protegens Pf-5	Proteobacteria	Pseudomonas	Pseudomonas protegens	I	SYGELNTRANQLARHLLELGLQPGDRVAILLPRSLDLLVSQLAVCKCAAAYVPLDINAPAQRQAFMVEDSASVLLLSRSDQVLACPARRVDLDRLQLAPLPGHNPDLAQSSETVAYIMYTSGSTGVPKGVQVPHRAISRLVLNNGYADFNPEDRVAFASNPAFDASTMDVWGALLNGGRVLVIDHYTLLEPARFGRALSTAGATVLFVTTALFNQYVQLIPEALKGLRILLCGGERADPAAFRRLLALAPRLRLVHCYGPTETTTYATTHEVTALADDAEHVPIGRPIGNTRVYVLDAQQRPLPIGAPGEIVIGGDGVALGYLNRPELNAEKFIRDPFSEQPGALLYRTGDIGRWLGNGLLECLGRNDDQVKIRGLRIELGEIEARLTACAGVKEAVV	D	A	M	F	L	G	C	T	Y	2	49	44	26	23	29	374	36	58	33	89	46	23	12	VAYIMYTSGSTGVPKGVQVPHRAISRLVLNNGYADFNPEDRVAFASNPA	FDASTMDVWGALLNGGRVLVIDHYTLLEPARFGRALSTAGATVL	FVTTALFNQYVQLIPEALKGLRILLC	GGERADPAAFRRLLALAPRLRLV	HCYGPTETTTYATTHEVTALADDAEHVPI	NTRANQLARHLLELGLQPGDRVAILLPRSLDLLVSQ	INAPAQRQAFMVEDSASVLLLSRSDQVLACPARRVDLDRLQLAPLPGHNPDLAQSSET	VQVPHRAISRLVLNNGYADFNPEDRVAFASNPA	TMDVWGALLNGGRVLVIDHYTLLEPARFGRALSTAGATVLFVTTALFNQYVQLIPEALKGLRILLCGGERADPAAFRRLLALAPRLRLV	TTTYATTHEVTALADDAEHVPIGRPIGNTRVYVLDAQQRPLPIGAP	NRPELNAEKFIRDPFSEQPGALL	GRWLGNGLLECL
291	BGC0000399#c1#9569-22672#+#PFL_2146#non-ribosomal_peptide_synthetase_OfaB#AAY91420.2#2737#3130#0	Pseudomonas protegens Pf-5	Proteobacteria	Pseudomonas	Pseudomonas protegens	L	SYRQLNQQANQLARQLLELGVHPDDRVALCLQRGPHLLRGMLAVLKAGAAYVPIDPSLPAERIAYLLQDSAPLAVLVQSATRELPGSLAVVSIDLDGVAWQEAELGNPLLPHLTPAHLAYVIYTSGSTGLPKGVMVEHQSLENLVHWHCASFDLGPGRHSSSVAGLGFDAMAWEVWPTLCSGATLHLPPADVGSQDIEALLHWWRAQPLDVSFLPTPVAEYAFSQGLGHPTLDTLLIGGDRLRQFAADPGFAVINNYGPTEATVVASSGRIEAGSALHIGRPVANARLYLLDELQRPVPQGVSGELYVAGAGVARGYLNRPQMTAERFLNDPFSAEPEARMYRTGDLARWRADGNLDYLGRNDDQVKVRGMRIEPGEIEAALLTHPALKEALV	D	A	W	F	L	G	N	V	V	3	50	45	25	17	25	369	36	62	34	83	42	23	12	LAYVIYTSGSTGLPKGVMVEHQSLENLVHWHCASFDLGPGRHSSSVAGLG	FDAMAWEVWPTLCSGATLHLPPADVGSQDIEALLHWWRAQPLDVS	FLPTPVAEYAFSQGLGHPTLDTLLI	GGDRLRQFAADPGFAVI	NNYGPTEATVVASSGRIEAGSALHI	NQQANQLARQLLELGVHPDDRVALCLQRGPHLLRGM	PSLPAERIAYLLQDSAPLAVLVQSATRELPGSLAVVSIDLDGVAWQEAELGNPLLPHLTPAH	VMVEHQSLENLVHWHCASFDLGPGRHSSSVAGLG	AWEVWPTLCSGATLHLPPADVGSQDIEALLHWWRAQPLDVSFLPTPVAEYAFSQGLGHPTLDTLLIGGDRLRQFAADPGFAVI	ATVVASSGRIEAGSALHIGRPVANARLYLLDELQRPVPQGVS	NRPQMTAERFLNDPFSAEPEARM	ARWRADGNLDYL
292	BGC0000399#c1#9569-22672#+#PFL_2146#non-ribosomal_peptide_synthetase_OfaB#AAY91420.2#3804#4209#0	Pseudomonas protegens Pf-5	Proteobacteria	Pseudomonas	Pseudomonas protegens	S	SYGELNRRANQLAGHLLQLGVGPDSRVAICVERGLEMVVGLLAILKAGGAYVPIDPGYPAERIAYMLDDSAPLAVLAQGATRALLGELARPLVDLDQLAWSGPAPGNPQVEGLTPGHLAYVIYTSGSTGQPKGAMNEHRAVVNRLLWMQAQYRLGTEDAVLQKTPFSFDVSVWEFFWPLFTGARLVMARPDGHKDPAYLRQVIREQGISTLHFVPSMLDVFLAQGEGAEDLGLRQVMCSGEALPGSLVRRFKQQLPQVALHNLYGPTEAAVDVTAWDCSGPLADTPDHTPIGKPIANTCIYLLDAQMQPVPLGVVGELYIGGVQVARGYLNREQLSAERFLKDPFSQEPGARLYRTGDLGRYQADGTIEYLGRNDDQVKIRGLRIELGEIQARLTQLEE…	D	V	W	H	M	S	L	V	D	1	50	44	27	23	30	381	36	62	34	90	47	23	12	LAYVIYTSGSTGQPKGAMNEHRAVVNRLLWMQAQYRLGTEDAVLQKTPFS	FDVSVWEFFWPLFTGARLVMARPDGHKDPAYLRQVIREQGISTL	HFVPSMLDVFLAQGEGAEDLGLRQVMC	SGEALPGSLVRRFKQQLPQVALH	NLYGPTEAAVDVTAWDCSGPLADTPDHTPI	NRRANQLAGHLLQLGVGPDSRVAICVERGLEMVVGL	PGYPAERIAYMLDDSAPLAVLAQGATRALLGELARPLVDLDQLAWSGPAPGNPQVEGLTPGH	AMNEHRAVVNRLLWMQAQYRLGTEDAVLQKTPFS	VWEFFWPLFTGARLVMARPDGHKDPAYLRQVIREQGISTLHFVPSMLDVFLAQGEGAEDLGLRQVMCSGEALPGSLVRRFKQQLPQVALH	AAVDVTAWDCSGPLADTPDHTPIGKPIANTCIYLLDAQMQPVPLGVV	NREQLSAERFLKDPFSQEPGARL	GRYQADGTIEYL
293	BGC0000464#c1#38380-53205#+#XDD1_2283#Non-ribosomal_peptide_synthetase#CDG17982.1#531#962#0	Xenorhabdus doucetiae	Proteobacteria	Xenorhabdus	Xenorhabdus doucetiae	A	SYDELNRHANRLAHQLITLGVQPDDRVAICVGRHLEMVVGLLAILKAGGAYVPLDPAYPAGRLVYILEDAAPVAVVTQKAIVTQKAIATQMLADGVTRSVPTVLIDDILNHQEPVPEARSIAPPLTDNPDARRLGLTSRHLAYVIYTSGSTGLPKGVTITHRNTVNLLTWAQRTFSAEELAHTLFATSFNFDLSVYECFVPLISGGTVHLVADALALINTERFTSERFTSERFTSEKAISLINTVPSAIAHLLEADAIPPTVQTVNLAGEALKPHIVERLFTLSSIQNVCNLYGPSETTTYSTWTRLNRTTGVVTHIGRPIANTQIYILDADKQPVPLGVTGEIYIAGAGVASGYLNRPQLTAERFLSDPFSLEANARMYKTGDLGRWLPDGNIEYLGR…	D	L	Y	N	N	A	L	T	Y	4	50	52	25	23	27	407	36	85	34	96	44	23	12	LAYVIYTSGSTGLPKGVTITHRNTVNLLTWAQRTFSAEELAHTLFATSFN	FDLSVYECFVPLISGGTVHLVADALALINTERFTSERFTSERFTSEKAISLI	NTVPSAIAHLLEADAIPPTVQTVNL	AGEALKPHIVERLFTLSSIQNVC	NLYGPSETTTYSTWTRLNRTTGVVTHI	NRHANRLAHQLITLGVQPDDRVAICVGRHLEMVVGL	PAYPAGRLVYILEDAAPVAVVTQKAIVTQKAIATQMLADGVTRSVPTVLIDDILNHQEPVPEARSIAPPLTDNPDARRLGLTSRH	VTITHRNTVNLLTWAQRTFSAEELAHTLFATSFN	VYECFVPLISGGTVHLVADALALINTERFTSERFTSERFTSEKAISLINTVPSAIAHLLEADAIPPTVQTVNLAGEALKPHIVERLFTLSSIQNVC	TTTYSTWTRLNRTTGVVTHIGRPIANTQIYILDADKQPVPLGVT	NRPQLTAERFLSDPFSLEANARM	GRWLPDGNIEYL
294	BGC0000464#c1#38380-53205#+#XDD1_2283#Non-ribosomal_peptide_synthetase#CDG17982.1#1667#2090#0	Xenorhabdus doucetiae	Proteobacteria	Xenorhabdus	Xenorhabdus doucetiae	S	SYGELNRRANRLAHHLIALGVRPDDRVAMCVERGLDMVVGLLGIFKAGGAYVPLDPAYPTERLKYMLEDSSPVVVLTQAVLTQMAWADHLIRPEAADVIPLATPIVTTPIVTLDAQAPLLAAQPDHNPDVPDLTAHHLAYVVYTSGSTGLPKGVMSSHRALCNRLLWFVRDIVTSPLVGALKTSISFVDSITETLGVLLAGGKLVVFDHHTVQDPVRFGEGLQRFGVNALVVVPSLLKLLTRDHGINALTSIRILVCSGERLAPELAQHVVTHFTWLRLLNFYGSSEVNGDATWYEYSAQSGVPAVSVIGRPIANTQIYILDSHGQLVPFGVTGEIYVAGAGLARGYLNRPQLTAERFLLDPFSANPDARMYKTGDLGRWLPDGNIEYLGRNDFQVKLR…	V	D	T	V	V	S	F	G	D	1	49	44	27	23	29	399	36	82	33	90	46	23	12	LAYVVYTSGSTGLPKGVMSSHRALCNRLLWFVRDIVTSPLVGALKTSIS	FVDSITETLGVLLAGGKLVVFDHHTVQDPVRFGEGLQRFGVNAL	VVVPSLLKLLTRDHGINALTSIRILVC	SGERLAPELAQHVVTHFTWLRLL	NFYGSSEVNGDATWYEYSAQSGVPAVSVI	NRRANRLAHHLIALGVRPDDRVAMCVERGLDMVVGL	PAYPTERLKYMLEDSSPVVVLTQAVLTQMAWADHLIRPEAADVIPLATPIVTTPIVTLDAQAPLLAAQPDHNPDVPDLTAHH	VMSSHRALCNRLLWFVRDIVTSPLVGALKTSIS	ITETLGVLLAGGKLVVFDHHTVQDPVRFGEGLQRFGVNALVVVPSLLKLLTRDHGINALTSIRILVCSGERLAPELAQHVVTHFTWLRLL	VNGDATWYEYSAQSGVPAVSVIGRPIANTQIYILDSHGQLVPFGVT	NRPQLTAERFLLDPFSANPDARM	GRWLPDGNIEYL
295	BGC0000464#c1#38380-53205#+#XDD1_2283#Non-ribosomal_peptide_synthetase#CDG17982.1#2746#3167#0	Xenorhabdus doucetiae	Proteobacteria	Xenorhabdus	Xenorhabdus doucetiae	P	SYGELNHRANRLAHYLIAQGVRPDDRVAICVERSPAMVTGILAILKAGGAYVPLDPAYPTERLAYMLRDAAPVALLTQTALADRLNQAVPAAETGYDTVLLDAPIASLTGQPDHNPDPQARGLAPHHLAYVIYTSGSTGLPKGVAMPLAALANLLQWHRSPSQPAGTGKTLQFAALGFDVAFQEIFTTLCEGGCLVLIDEALRREPQQLLRLIQQAQIDRIFLPYIALQQLAEATDYAERNGEGNLTCLAQIITAGEQLRITPAIRRFLQRAGHCRLHNHYGPTESHVVTAYTLGTTPEHEPALPPIGRPIANSQIHILDPHGQPVPLGVTGEIYIAGAGVARGYLNRPELTAERFLRDPFSPHPAARMYKTGDLGRWRPDGNIDYLGRNDFQVKLRGF…	D	V	Q	F	I	A	H	V	V	1	50	44	33	24	29	397	36	72	34	97	46	23	12	LAYVIYTSGSTGLPKGVAMPLAALANLLQWHRSPSQPAGTGKTLQFAALG	FDVAFQEIFTTLCEGGCLVLIDEALRREPQQLLRLIQQAQIDRI	FLPYIALQQLAEATDYAERNGEGNLTCLAQIIT	AGEQLRITPAIRRFLQRAGHCRLH	NHYGPTESHVVTAYTLGTTPEHEPALPPI	NHRANRLAHYLIAQGVRPDDRVAICVERSPAMVTGI	PAYPTERLAYMLRDAAPVALLTQTALADRLNQAVPAAETGYDTVLLDAPIASLTGQPDHNPDPQARGLAPHH	VAMPLAALANLLQWHRSPSQPAGTGKTLQFAALG	FQEIFTTLCEGGCLVLIDEALRREPQQLLRLIQQAQIDRIFLPYIALQQLAEATDYAERNGEGNLTCLAQIITAGEQLRITPAIRRFLQRAGHCRLH	SHVVTAYTLGTTPEHEPALPPIGRPIANSQIHILDPHGQPVPLGVT	NRPELTAERFLRDPFSPHPAARM	GRWRPDGNIDYL
296	BGC0000464#c1#38380-53205#+#XDD1_2283#Non-ribosomal_peptide_synthetase#CDG17982.1#3828#4234#0	Xenorhabdus doucetiae	Proteobacteria	Xenorhabdus	Xenorhabdus doucetiae	V	SYGELNRRANQLAHYLLALGVQPDDRVAICTGRSLEMITGLLAILKAGGAYVPLDPAYPTERLLYMLEDAAPVALLTQAAQVNRLTHSLPTVLLDTPEPLLAAQPTDNPPAQTLGLTSRHLAYVIYTSGSTGQPKGVMVEHRNVLRLIINSGFADINPNDCVAHCANMAFDASTWEIWSALLNGGRLHIVPQSVLLDPARFCASLIRGNVTALWLTAGLFNQYLDALKPLFGQLRYLLIGGDVLDARKIQQVQQADSPPIHLINGYGPTETTTFAATYAIASPVNVAHSIPIGRPIASTQIYILDRQGQPVPLGVAGEIHIGGAGVARGYLNRPELTKARFLRDPFSPEPAARMYKTGDLGRWLPDGNIEYLGRNDFQVKLRGFRIEPGEIEAQLRQCH…	D	A	W	W	L	G	G	T	F	2	49	44	26	24	29	382	36	65	33	90	46	23	12	LAYVIYTSGSTGQPKGVMVEHRNVLRLIINSGFADINPNDCVAHCANMA	FDASTWEIWSALLNGGRLHIVPQSVLLDPARFCASLIRGNVTAL	WLTAGLFNQYLDALKPLFGQLRYLLI	GGDVLDARKIQQVQQADSPPIHLI	NGYGPTETTTFAATYAIASPVNVAHSIPI	NRRANQLAHYLLALGVQPDDRVAICTGRSLEMITGL	PAYPTERLLYMLEDAAPVALLTQAAQVNRLTHSLPTVLLDTPEPLLAAQPTDNPPAQTLGLTSRH	VMVEHRNVLRLIINSGFADINPNDCVAHCANMA	TWEIWSALLNGGRLHIVPQSVLLDPARFCASLIRGNVTALWLTAGLFNQYLDALKPLFGQLRYLLIGGDVLDARKIQQVQQADSPPIHLI	TTTFAATYAIASPVNVAHSIPIGRPIASTQIYILDRQGQPVPLGVA	NRPELTKARFLRDPFSPEPAARM	GRWLPDGNIEYL
297	BGC0000332#c1#10566-24731#+#no_locus_tag#McnC#AAZ03552.1#490#905#0	Microcystis sp. NIVA-CYA 172/5	Cyanobacteria	Microcystis	Microcystis sp	L	TYNELNCRANQLAHYLQSLGVKPEQLVGICLERSLDMIVGLLAILKAGGAYVPLDPEYPTERLLYILQDAQIRVLLTQKHLIAGLPKHQSEIVCLDTDWSFITQAQESNPCCEVQPENLAYAIYTSGSTGKPKGVMIQHSSVVNLAHGLHEAIYAHHQISPLRVSINASLAFDASVQQIIQLIYGHSLNIVPEKVRFDSHAMLSHLRQQKIDVLDCTPSQLRLLISVGLLESDNHPQSVLVGGEAIDESMWATLAKAENINFYNVYGPTECTVDSTICLITANLKPVIGRPIAKVKTYILDEYLQPVPIGVPGELHIGGMGLARGYLNRPELTQEKFIPNPFEKDEVIPPTPLNKGGNEPSKLYKTGDLCRYLPDGKIEYLGRIDNQVKIRGFRIELGE…	D	A	Q	D	L	G	V	V	D	3	53	43	27	22	25	391	36	63	37	88	42	36	12	LAYAIYTSGSTGKPKGVMIQHSSVVNLAHGLHEAIYAHHQISPLRVSINASLA	FDASVQQIIQLIYGHSLNIVPEKVRFDSHAMLSHLRQQKIDVL	DCTPSQLRLLISVGLLESDNHPQSVLV	GGEAIDESMWATLAKAENINFY	NVYGPTECTVDSTICLITANLKPVI	NCRANQLAHYLQSLGVKPEQLVGICLERSLDMIVGL	PEYPTERLLYILQDAQIRVLLTQKHLIAGLPKHQSEIVCLDTDWSFITQAQESNPCCEVQPEN	VMIQHSSVVNLAHGLHEAIYAHHQISPLRVSINASLA	VQQIIQLIYGHSLNIVPEKVRFDSHAMLSHLRQQKIDVLDCTPSQLRLLISVGLLESDNHPQSVLVGGEAIDESMWATLAKAENINFY	CTVDSTICLITANLKPVIGRPIAKVKTYILDEYLQPVPIGVP	NRPELTQEKFIPNPFEKDEVIPPTPLNKGGNEPSKL	CRYLPDGKIEYL
298	BGC0000332#c1#10566-24731#+#no_locus_tag#McnC#AAZ03552.1#1572#1982#0	Microcystis sp. NIVA-CYA 172/5	Cyanobacteria	Microcystis	Microcystis sp	F	TYQELNIQANQLAHYLQSLGVNSEVLVGIYLERSLLVIVGLLAVLKAGGAYIPLDPDYPQQRLTYMAEDAQISLLLTQESLLDSLPAEDVGVIVLDKLAEILTVQSPENPLSEVAPENLLCLLYTSGSTGKPKGVMLTHAALVNHSWGISEVFGLTESDRVLQFASFGFDVAAEEIFPTWLKGGTVVLRPGQMFPTLTDFADFIEQESLTVLNITPAYWHEWALAVSQSLATVPSSLRVVAVGGDAVLPETVNIWRQMVGKRVQCINVYGPTEASVTAIVHDLLDYQSEKINSVLIGRPIANTKAYILDQNLQPVPIGVKGELHLCGVRLARGYLNRPELTAEKFIDNPFAHSPFNRLHKTGDLARYLPDGNIECFGRIDNQVKIRGFRIELGEIEAVL…	D	V	E	N	A	G	V	V	T	1	50	44	30	24	30	386	36	63	34	94	47	23	12	LLCLLYTSGSTGKPKGVMLTHAALVNHSWGISEVFGLTESDRVLQFASFG	FDVAAEEIFPTWLKGGTVVLRPGQMFPTLTDFADFIEQESLTVL	NITPAYWHEWALAVSQSLATVPSSLRVVAV	GGDAVLPETVNIWRQMVGKRVQCI	NVYGPTEASVTAIVHDLLDYQSEKINSVLI	NIQANQLAHYLQSLGVNSEVLVGIYLERSLLVIVGL	PDYPQQRLTYMAEDAQISLLLTQESLLDSLPAEDVGVIVLDKLAEILTVQSPENPLSEVAPEN	VMLTHAALVNHSWGISEVFGLTESDRVLQFASFG	AEEIFPTWLKGGTVVLRPGQMFPTLTDFADFIEQESLTVLNITPAYWHEWALAVSQSLATVPSSLRVVAVGGDAVLPETVNIWRQMVGKRVQCI	ASVTAIVHDLLDYQSEKINSVLIGRPIANTKAYILDQNLQPVPIGVK	NRPELTAEKFIDNPFAHSPFNRL	ARYLPDGNIECF
299	BGC0000332#c1#10566-24731#+#no_locus_tag#McnC#AAZ03552.1#2640#3048#0	Microcystis sp. NIVA-CYA 172/5	Cyanobacteria	Microcystis	Microcystis sp	F	TYNELNCRANQLAHYLRKLGVKPDELVGICLERSLDMIVGLLGILKAGGAYLPLDPDYPSERLQFAIADAQLSLLLTQEGLIDKLPEHQARLILLDRFTEEINQNSQDNLTGVVTANNLANLIYTSGSTGKPKGVMVEHRGLFNLAQAQIKTFNLQSNSRLLQFASLNFDASIWEIIMAIGAGATLYLDTKDALMPGLPLMERLKDYGITHVTLPPSALAALPLEEIPELQTIIVAGEACSEELIKQWATGRNFFNAYGPTETSVCATVEKWTDETLKVTIGRPIANTQIYILDSHLQPVPIGVPGELHIGGMGLARGYLNRPELTQEKFIPNPFEKDEVIPPTPLNKGGNEPSKLYKTGDLGRYLPDGKIEYLGRIDNQVKLRGFRIELGEIEALLNQ…	D	A	W	T	I	A	A	V	C	3	50	44	23	20	26	384	36	63	34	83	43	36	12	LANLIYTSGSTGKPKGVMVEHRGLFNLAQAQIKTFNLQSNSRLLQFASLN	FDASIWEIIMAIGAGATLYLDTKDALMPGLPLMERLKDYGITHV	TLPPSALAALPLEEIPELQTIIV	AGEACSEELIKQWATGRNFF	NAYGPTETSVCATVEKWTDETLKVTI	NCRANQLAHYLRKLGVKPDELVGICLERSLDMIVGL	PDYPSERLQFAIADAQLSLLLTQEGLIDKLPEHQARLILLDRFTEEINQNSQDNLTGVVTANN	VMVEHRGLFNLAQAQIKTFNLQSNSRLLQFASLN	IWEIIMAIGAGATLYLDTKDALMPGLPLMERLKDYGITHVTLPPSALAALPLEEIPELQTIIVAGEACSEELIKQWATGRNFF	TSVCATVEKWTDETLKVTIGRPIANTQIYILDSHLQPVPIGVP	NRPELTQEKFIPNPFEKDEVIPPTPLNKGGNEPSKL	GRYLPDGKIEYL
300	BGC0000332#c1#10566-24731#+#no_locus_tag#McnC#AAZ03552.1#3703#4110#0	Microcystis sp. NIVA-CYA 172/5	Cyanobacteria	Microcystis	Microcystis sp	Y	TYAELNSQANQLADYLRSLGLETEVIVGLCVERSLDMIVALIAILKAGAAYLPLDPEYPQERLQFMLEDSQVPLLLTQSSLIDKLPNHQAKTVFLAEIWQEIKPMNRDNLTGKVTASNLANVIYTSGSTGKPKGVMVEHQGLSNLALAQIQTFAVSSQSRVLQFASFSFDACISEVLMALGAGATLYLASKENLMPGLPLIKQLRENKITHITLPPSALAVLSWENLSSLQTIIVAGEACSPELVKKWSQGRNFFNGYGPTEGSVCATVAKCTPVDEKITIGRPIPHVQVNILDSHLQPVPIGVPGELHIGGSGVARGYLNRPELTAEKFISNPFVSLDPPLTPLDKGGEQPSKLYKTGDFARYLPDGQIEYLGRIDNQVKVRGFRIELGEIEAVLGQH…	D	A	S	T	I	A	G	V	C	3	50	44	23	20	26	383	36	63	34	83	43	35	12	LANVIYTSGSTGKPKGVMVEHQGLSNLALAQIQTFAVSSQSRVLQFASFS	FDACISEVLMALGAGATLYLASKENLMPGLPLIKQLRENKITHI	TLPPSALAVLSWENLSSLQTIIV	AGEACSPELVKKWSQGRNFF	NGYGPTEGSVCATVAKCTPVDEKITI	NSQANQLADYLRSLGLETEVIVGLCVERSLDMIVAL	PEYPQERLQFMLEDSQVPLLLTQSSLIDKLPNHQAKTVFLAEIWQEIKPMNRDNLTGKVTASN	VMVEHQGLSNLALAQIQTFAVSSQSRVLQFASFS	ISEVLMALGAGATLYLASKENLMPGLPLIKQLRENKITHITLPPSALAVLSWENLSSLQTIIVAGEACSPELVKKWSQGRNFF	GSVCATVAKCTPVDEKITIGRPIPHVQVNILDSHLQPVPIGVP	NRPELTAEKFISNPFVSLDPPLTPLDKGGEQPSKL	ARYLPDGQIEYL
301	BGC0000389#c1#1-12924#+#no_locus_tag#MassB#ABH06368.2#572#972#0	Pseudomonas fluorescens SS101	Proteobacteria	Pseudomonas	Pseudomonas fluorescens	T	TYRQLNERANQVAHALLAHGVRPDARVAICVERGPQMIIGLLGILKAGAGYVPIDPAYPQERIAYTLADSRPVAVLVQADTAQRVGALARIDLDHLGPLPISNPRLHLSPANLAYVIYTSGSTGQPKGVMIEHRQVARLFGATQQWFGFNHHDVWALFHSFAFDFSVWEIWGALMHGGQLLIVPQLVSRSPDECYALLCDAQVSILNQTPSAFRQLIAAQGNSAQSHSLRQVIFGGEALEPGMLKPWYARAVNAGTQLVNMYGITETTVHVTYRALEAADAHLVGMSPIGVRIPDLQLYVLDARREPLPLGVVGELYVGGAGVARGYLNREALNAERFVADPATGLRMYKTGDLGRLLADGSVEYLGRNDDQVKVRGFRIELGEIQAHLATANGVRDAVV	D	F	W	N	I	G	M	V	H	1	50	44	28	25	30	376	36	57	34	93	47	20	12	LAYVIYTSGSTGQPKGVMIEHRQVARLFGATQQWFGFNHHDVWALFHSFA	FDFSVWEIWGALMHGGQLLIVPQLVSRSPDECYALLCDAQVSIL	NQTPSAFRQLIAAQGNSAQSHSLRQVIF	GGEALEPGMLKPWYARAVNAGTQLV	NMYGITETTVHVTYRALEAADAHLVGMSPI	NERANQVAHALLAHGVRPDARVAICVERGPQMIIGL	PAYPQERIAYTLADSRPVAVLVQADTAQRVGALARIDLDHLGPLPISNPRLHLSPAN	VMIEHRQVARLFGATQQWFGFNHHDVWALFHSFA	VWEIWGALMHGGQLLIVPQLVSRSPDECYALLCDAQVSILNQTPSAFRQLIAAQGNSAQSHSLRQVIFGGEALEPGMLKPWYARAVNAGTQLV	TTVHVTYRALEAADAHLVGMSPIGVRIPDLQLYVLDARREPLPLGVV	NREALNAERFVADPATGLRM	GRLLADGSVEYL
302	BGC0000389#c1#1-12924#+#no_locus_tag#MassB#ABH06368.2#1645#2028#0	Pseudomonas fluorescens SS101	Proteobacteria	Pseudomonas	Pseudomonas fluorescens	I	SYRDLNRRANRLAHYLLNQGVQPGEPVALALPRSIDLIVSQLAVLKCASVYVPLDVNAPPERQAFMVQDSGARQRLDNLAELNLDVMPATNPAVAQSSDSVAYIMYTSGSTGTPKGVLVTHRGISRLVINNGYADFNPHDRIAFASNPAFDASTMDVWGALLNGGQVQVIDHATLLDPLAFGAELKGATVLFVTTALFNQYVQLIPQALAGLRILLCGGERADPAAFRSLLAQAPALRLVHCYGPTETTTYATTYEVRALASDADSVPVGRPISNTQIYVLDAQLQPVPLGITGEICIGGEGVAKGYLNRAQLTAEKFVNNPFVDQPGALMYRTGDLGRWSEEGLLECLGRNDDQVKIRGFRIELGEIEARLASCAGIQEVAV	D	A	M	F	L	G	C	T	Y	2	49	42	26	23	29	359	36	45	33	87	46	23	12	VAYIMYTSGSTGTPKGVLVTHRGISRLVINNGYADFNPHDRIAFASNPA	FDASTMDVWGALLNGGQVQVIDHATLLDPLAFGAELKGATVL	FVTTALFNQYVQLIPQALAGLRILLC	GGERADPAAFRSLLAQAPALRLV	HCYGPTETTTYATTYEVRALASDADSVPV	NRRANRLAHYLLNQGVQPGEPVALALPRSIDLIVSQ	VNAPPERQAFMVQDSGARQRLDNLAELNLDVMPATNPAVAQSSDS	VLVTHRGISRLVINNGYADFNPHDRIAFASNPA	TMDVWGALLNGGQVQVIDHATLLDPLAFGAELKGATVLFVTTALFNQYVQLIPQALAGLRILLCGGERADPAAFRSLLAQAPALRLV	TTTYATTYEVRALASDADSVPVGRPISNTQIYVLDAQLQPVPLGIT	NRAQLTAEKFVNNPFVDQPGALM	GRWSEEGLLECL
303	BGC0000389#c1#1-12924#+#no_locus_tag#MassB#ABH06368.2#2705#3093#0	Pseudomonas fluorescens SS101	Proteobacteria	Pseudomonas	Pseudomonas fluorescens	L	TYQQLNQRANQLAHHLLELGVQADDRVALCCRRGPQMLVGLLGILKAGAGYVPIDPAYPAERIAYLLQDSAPVAVLAETSTRELLGSVALVDLHDPAWQRHAVSNPQLPALTPAHLAYVIYTSGSTGQPKGVMVEHGTVENLVHWHCEAFGLTAVSHTSSVAGMGFDAMAWEVWPALCVGATLHLPPAEIGNENIDELLAWWLAQPLDVSFLPTPVAEYAFSLPQQHPTLRILLIGGDRLRQFSQERRFAVVNNYGPTEATVVATSGRVRAGQVLHIGRPIANATSYVLDAHLRPVPVGVAGELYVGGSGVARGYLNRPELTAERFLQDPFNAGRMYRTGDLVRWLPDGNLEYLGRNDDQVKLRGVRVELGEIESRLAALDGIREAVV	D	A	W	F	L	G	N	V	V	3	50	45	25	17	25	364	36	60	34	83	42	20	12	LAYVIYTSGSTGQPKGVMVEHGTVENLVHWHCEAFGLTAVSHTSSVAGMG	FDAMAWEVWPALCVGATLHLPPAEIGNENIDELLAWWLAQPLDVS	FLPTPVAEYAFSLPQQHPTLRILLI	GGDRLRQFSQERRFAVV	NNYGPTEATVVATSGRVRAGQVLHI	NQRANQLAHHLLELGVQADDRVALCCRRGPQMLVGL	PAYPAERIAYLLQDSAPVAVLAETSTRELLGSVALVDLHDPAWQRHAVSNPQLPALTPAH	VMVEHGTVENLVHWHCEAFGLTAVSHTSSVAGMG	AWEVWPALCVGATLHLPPAEIGNENIDELLAWWLAQPLDVSFLPTPVAEYAFSLPQQHPTLRILLIGGDRLRQFSQERRFAVV	ATVVATSGRVRAGQVLHIGRPIANATSYVLDAHLRPVPVGVA	NRPELTAERFLQDPFNAGRM	VRWLPDGNLEYL
304	BGC0000389#c1#1-12924#+#no_locus_tag#MassB#ABH06368.2#3760#4158#0	Pseudomonas fluorescens SS101	Proteobacteria	Pseudomonas	Pseudomonas fluorescens	S	SYQQLNERANRLAHHLRDSGVRPDARVGICVERGLDMVIGLFAILKAGGAYVPLDPAYPPERIAYMLHDSAPVVVLAQSATRALLGDAVVIDLDHSTWQHQPVTNPPVPGLTARHAAYVIYTSGSTGQPKGVINEHAGVVNRLLWMQDAYGLKAHDAVLQKTPFSFDVSVWEFFWPLFTGARLVMARPEGHKDPAYLCEVIAAEHITTLHFVPSMLDVFLAHGDISQAVGLVRVMCSGEALPGSLVRRFKQQLPGIGLYNLYGPTEAAVDVTAWNCARPEVPDNTPIGKPIANTRLYVLDGQLQPVPLGVAGELFIAGVQVARGYLNRPELTAERFLDDPFTPGRMYRTGDLGRYLPDGTLEYLGRNDDQVKIRGLRIELGEIQARLIEHPAVKDAVV	D	V	W	H	M	S	L	V	D	2	50	44	27	23	28	374	36	60	34	90	45	20	12	AAYVIYTSGSTGQPKGVINEHAGVVNRLLWMQDAYGLKAHDAVLQKTPFS	FDVSVWEFFWPLFTGARLVMARPEGHKDPAYLCEVIAAEHITTL	HFVPSMLDVFLAHGDISQAVGLVRVMC	SGEALPGSLVRRFKQQLPGIGLY	NLYGPTEAAVDVTAWNCARPEVPDNTPI	NERANRLAHHLRDSGVRPDARVGICVERGLDMVIGL	PAYPPERIAYMLHDSAPVVVLAQSATRALLGDAVVIDLDHSTWQHQPVTNPPVPGLTARH	VINEHAGVVNRLLWMQDAYGLKAHDAVLQKTPFS	VWEFFWPLFTGARLVMARPEGHKDPAYLCEVIAAEHITTLHFVPSMLDVFLAHGDISQAVGLVRVMCSGEALPGSLVRRFKQQLPGIGLY	AAVDVTAWNCARPEVPDNTPIGKPIANTRLYVLDGQLQPVPLGVA	NRPELTAERFLDDPFTPGRM	GRYLPDGTLEYL
305	BGC0000398#c1#24120-38810#+#no_locus_tag#nonribosomal_peptide_synthetase#AFH75330.1#588#980#0	Pseudomonas sp. CMR12a	Proteobacteria	Pseudomonas	Pseudomonas sp	L	SYAELNQQANGLARQLRALGVRPEDRVAIVARRSLETLVGLLAILKSGAGYVPIDPAHPAERLSYLLEDSAPRVVLAQAELLSRLAPQAVPVLELDPRHWQEQGQDNLEVPGLSASNLAYVIYTSGSTGLPKGVMVEHQSLGNLVDWHCQAFDLQPGRHTSSLAGFGFDAMAWEVWPALCSGAVLHLAPASEGTEDVDALLDWWRQQPLQVSFLPTPVAEYAISQQVGHPTLQTLLVGGDRLRQFDRGQTFTLVNNYGPTEATVVATSGPVETGGSLDIGRPMANARIYLLDEQHRPVPIGVAGELYVGGAGVARGYLNRPQLTAERFLDDPFSNEPGARMYRTGDLGRWLADGRIEYLGRNDHQVKIRGVRIELGEIETRLNQFPGVREAV	D	A	W	F	L	G	N	V	V	3	50	45	25	17	25	369	36	62	34	83	42	23	12	LAYVIYTSGSTGLPKGVMVEHQSLGNLVDWHCQAFDLQPGRHTSSLAGFG	FDAMAWEVWPALCSGAVLHLAPASEGTEDVDALLDWWRQQPLQVS	FLPTPVAEYAISQQVGHPTLQTLLV	GGDRLRQFDRGQTFTLV	NNYGPTEATVVATSGPVETGGSLDI	NQQANGLARQLRALGVRPEDRVAIVARRSLETLVGL	PAHPAERLSYLLEDSAPRVVLAQAELLSRLAPQAVPVLELDPRHWQEQGQDNLEVPGLSASN	VMVEHQSLGNLVDWHCQAFDLQPGRHTSSLAGFG	AWEVWPALCSGAVLHLAPASEGTEDVDALLDWWRQQPLQVSFLPTPVAEYAISQQVGHPTLQTLLVGGDRLRQFDRGQTFTLV	ATVVATSGPVETGGSLDIGRPMANARIYLLDEQHRPVPIGVA	NRPQLTAERFLDDPFSNEPGARM	GRWLADGRIEYL
306	BGC0000398#c1#24120-38810#+#no_locus_tag#nonribosomal_peptide_synthetase#AFH75330.1#1633#2025#0	Pseudomonas sp. CMR12a	Proteobacteria	Pseudomonas	Pseudomonas sp	L	SYAELDARANRLAHHLRGLGVGPDSRVAICVGRGPDMAVGLLAILKAGGAYVPIDPAHPAERIAYLLQDSAPLAVLVQGATRALIGAAQRPLVDLDDLAWQQQPASAPPVPGLHAGHLAYVIYTSGSTGQPKGVMVEHQSLANLVHWHCQAFDLGPGRHTSSVAGFGFDAMAWELWPALCNGATLHLPPAGIDHQDIDQLLAWWRAQPLDVSFLPTPVAEHAFSQEQKHPTLRTLLIGGDRLRQFDQAQSFTLVNNYGPTEATVVATSGALVAGGLLDIGRPMANVRIYLLDEQCQPVPIGVAGELYVGGAGVARGYLNRPELTAERFLDDPFSDAPGARMYRTGDLARWLGDGRIEYLGRNDQQVKIRGVRIELGEIETCLNRLASIQEAV	D	A	W	F	L	G	N	V	V	3	50	45	25	17	25	369	36	62	34	83	42	23	12	LAYVIYTSGSTGQPKGVMVEHQSLANLVHWHCQAFDLGPGRHTSSVAGFG	FDAMAWELWPALCNGATLHLPPAGIDHQDIDQLLAWWRAQPLDVS	FLPTPVAEHAFSQEQKHPTLRTLLI	GGDRLRQFDQAQSFTLV	NNYGPTEATVVATSGALVAGGLLDI	DARANRLAHHLRGLGVGPDSRVAICVGRGPDMAVGL	PAHPAERIAYLLQDSAPLAVLVQGATRALIGAAQRPLVDLDDLAWQQQPASAPPVPGLHAGH	VMVEHQSLANLVHWHCQAFDLGPGRHTSSVAGFG	AWELWPALCNGATLHLPPAGIDHQDIDQLLAWWRAQPLDVSFLPTPVAEHAFSQEQKHPTLRTLLIGGDRLRQFDQAQSFTLV	ATVVATSGALVAGGLLDIGRPMANVRIYLLDEQCQPVPIGVA	NRPELTAERFLDDPFSDAPGARM	ARWLGDGRIEYL
307	BGC0000398#c1#24120-38810#+#no_locus_tag#nonribosomal_peptide_synthetase#AFH75330.1#2680#3085#0	Pseudomonas sp. CMR12a	Proteobacteria	Pseudomonas	Pseudomonas sp	S	SYRQLNQQANQLAGHLLQLGVGPDQRVAICVERSVDMVVGLLAILKAGGAYVPIDPAYPAERIAYMLEDSAPLAVLAQGATLGLLGDPDVPVVDLEQSVWSRQPRINPRIAGLTPRHLAYVIYTSGSTGQPKGAMNEHRAVVNRLLWMQEQYRLTSCDAVLQKTPFSFDVSVWEFFWPLFTGARLVMARPEGHKDPAYLRQVIARENITTLHFVPSMLDVFLAYGETRECASLRQVMCSGEALPGSLVRRFKQQLPNVGLHNLYGPTEAAVDVTAWDCTGPLETTPDNTPIGKPIANTRLYLLDAQLQPVPLGVVGELFIAGVQVARGYLNREQLTAERFVDDPFSAEPDARMYRTGDLGRYLADGNIEYLGRNDDQVKIRGLRIELGEIQARLTQLEG…	D	V	W	H	M	S	L	V	D	1	50	44	27	23	30	381	36	62	34	90	47	23	12	LAYVIYTSGSTGQPKGAMNEHRAVVNRLLWMQEQYRLTSCDAVLQKTPFS	FDVSVWEFFWPLFTGARLVMARPEGHKDPAYLRQVIARENITTL	HFVPSMLDVFLAYGETRECASLRQVMC	SGEALPGSLVRRFKQQLPNVGLH	NLYGPTEAAVDVTAWDCTGPLETTPDNTPI	NQQANQLAGHLLQLGVGPDQRVAICVERSVDMVVGL	PAYPAERIAYMLEDSAPLAVLAQGATLGLLGDPDVPVVDLEQSVWSRQPRINPRIAGLTPRH	AMNEHRAVVNRLLWMQEQYRLTSCDAVLQKTPFS	VWEFFWPLFTGARLVMARPEGHKDPAYLRQVIARENITTLHFVPSMLDVFLAYGETRECASLRQVMCSGEALPGSLVRRFKQQLPNVGLH	AAVDVTAWDCTGPLETTPDNTPIGKPIANTRLYLLDAQLQPVPLGVV	NREQLTAERFVDDPFSAEPDARM	GRYLADGNIEYL
308	BGC0000398#c1#24120-38810#+#no_locus_tag#nonribosomal_peptide_synthetase#AFH75330.1#3765#4163#0	Pseudomonas sp. CMR12a	Proteobacteria	Pseudomonas	Pseudomonas sp	V	SYARLNARANQLAHHLQGLGVLPGQAVALLLPRSLDLLVAQLAVSKCGAAYVPLDIHAPAERLGFMVADSQAVVLLVHSDRPLDVATPRVELDRLRLDRLPGHNPGLELSSEAVAYIMYTSGSTGEPKGVLVPHRAITRLVINNGYADFNVGDRVAFASNPAFDASTLDVWGPLLNGGRVVVVDHQTLLDPPAFAQLLQAYGVTMLFLTTSLFNQYVQLIPQALKGLRMLLCGGERADATAFRRMQAQAPGLRLVNGYGPTETTTFAVTHEPWELPADADSVPIGRPLSNTRVYVLDALGQPLPVGVVGEIHIGGDGVALGYLNRPELSAEKFLADPFSTEPGAMMYRTGDLGRWLDNGLLECIGRNDEQVKIRGFRIEPGEIQACLASFAGLRDAVV	D	A	L	F	L	G	G	T	F	2	49	44	26	23	29	374	36	58	33	89	46	23	12	VAYIMYTSGSTGEPKGVLVPHRAITRLVINNGYADFNVGDRVAFASNPA	FDASTLDVWGPLLNGGRVVVVDHQTLLDPPAFAQLLQAYGVTML	FLTTSLFNQYVQLIPQALKGLRMLLC	GGERADATAFRRMQAQAPGLRLV	NGYGPTETTTFAVTHEPWELPADADSVPI	NARANQLAHHLQGLGVLPGQAVALLLPRSLDLLVAQ	IHAPAERLGFMVADSQAVVLLVHSDRPLDVATPRVELDRLRLDRLPGHNPGLELSSEA	VLVPHRAITRLVINNGYADFNVGDRVAFASNPA	TLDVWGPLLNGGRVVVVDHQTLLDPPAFAQLLQAYGVTMLFLTTSLFNQYVQLIPQALKGLRMLLCGGERADATAFRRMQAQAPGLRLV	TTTFAVTHEPWELPADADSVPIGRPLSNTRVYVLDALGQPLPVGVV	NRPELSAEKFLADPFSTEPGAMM	GRWLDNGLLECI
309	BGC0001312#c1#5734-18618#+#PFLU_2552#putative_non-ribosomal_peptide_synthetase#CAY48788.1#567#967#0	Pseudomonas fluorescens SBW25	Proteobacteria	Pseudomonas	Pseudomonas fluorescens	T	TYRQLNERANQVAHRLLAQGIRPDDRVAICVERGPEMIIGLLGILKAGAGYVPIDPAYPLERIAYTLTDSEPLAVLVQANTRHLVGDLPQVDLNGLRGESIVNPRVNVSPAHLAYVIYTSGSTGQPKGVMIEHRQVARLFTATEHWFDFNRNDVWALFHSFAFDFSVWEIWGALMHGGQLLIVPQLVSRSPDECYTLLCEAGVSILNQTPSAFRQLIAAQGQNPQSHSLRQVIFGGEALEPGMLKPWYARAINAGTQLVNMYGITETTVHVTYRALEAADAQLVGVSPIGVRIPDLQLYVLDARREPLPLGVVGELYVGGAGVARGYLNRDALTAERFLPDPATGLRMYKTGDLGRLLADGSVEYLGRNDDQVKIRGFRIELGEIEAHLASAEGVRDAVV	D	F	W	N	I	G	M	V	H	1	50	44	28	25	30	376	36	57	34	93	47	20	12	LAYVIYTSGSTGQPKGVMIEHRQVARLFTATEHWFDFNRNDVWALFHSFA	FDFSVWEIWGALMHGGQLLIVPQLVSRSPDECYTLLCEAGVSIL	NQTPSAFRQLIAAQGQNPQSHSLRQVIF	GGEALEPGMLKPWYARAINAGTQLV	NMYGITETTVHVTYRALEAADAQLVGVSPI	NERANQVAHRLLAQGIRPDDRVAICVERGPEMIIGL	PAYPLERIAYTLTDSEPLAVLVQANTRHLVGDLPQVDLNGLRGESIVNPRVNVSPAH	VMIEHRQVARLFTATEHWFDFNRNDVWALFHSFA	VWEIWGALMHGGQLLIVPQLVSRSPDECYTLLCEAGVSILNQTPSAFRQLIAAQGQNPQSHSLRQVIFGGEALEPGMLKPWYARAINAGTQLV	TTVHVTYRALEAADAQLVGVSPIGVRIPDLQLYVLDARREPLPLGVV	NRDALTAERFLPDPATGLRM	GRLLADGSVEYL
310	BGC0001312#c1#5734-18618#+#PFLU_2552#putative_non-ribosomal_peptide_synthetase#CAY48788.1#1636#2016#0	Pseudomonas fluorescens SBW25	Proteobacteria	Pseudomonas	Pseudomonas fluorescens	V	SYRDLNRRANRLAHHLLNQGVQPGESVAIALPRSLDLLICQLAILKCAAVYVPLDVNAPVERQAFIVQDSGAHRVLSSLVDLNLDGLSPRNPELPQSSESVAYILYTSGSTGAPKGVQVPHRAISRLVLNNGYAEFNARDRVAFASNPAFDASTLDVWAPLLNGGCVVVVEHAVLLSQAAFAALLQEQSVSVLWMTAGLFHQYADALMPVFHQLRYLIVGGDVLDPQVIGRVLEHGKPQHLLNGYGPTEATTFSTTFEITRVGEGGIPIGKPIANAQAYVLDARQQPVPLGVVGELYIGGAGVATGYLNQPQLTAEKFIPNPFGDGVLYRTGDLACWQADGTLLYQGRNDLQVKIRGFRIEPGEIETCLASFPGVKDTVV	D	A	L	W	I	G	G	T	F	2	49	44	26	23	27	356	36	45	33	89	44	20	12	VAYILYTSGSTGAPKGVQVPHRAISRLVLNNGYAEFNARDRVAFASNPA	FDASTLDVWAPLLNGGCVVVVEHAVLLSQAAFAALLQEQSVSVL	WMTAGLFHQYADALMPVFHQLRYLIV	GGDVLDPQVIGRVLEHGKPQHLL	NGYGPTEATTFSTTFEITRVGEGGIPI	NRRANRLAHHLLNQGVQPGESVAIALPRSLDLLICQ	VNAPVERQAFIVQDSGAHRVLSSLVDLNLDGLSPRNPELPQSSES	VQVPHRAISRLVLNNGYAEFNARDRVAFASNPA	TLDVWAPLLNGGCVVVVEHAVLLSQAAFAALLQEQSVSVLWMTAGLFHQYADALMPVFHQLRYLIVGGDVLDPQVIGRVLEHGKPQHLL	ATTFSTTFEITRVGEGGIPIGKPIANAQAYVLDARQQPVPLGVV	NQPQLTAEKFIPNPFGDGVL	ACWQADGTLLYQ
311	BGC0001312#c1#5734-18618#+#PFLU_2552#putative_non-ribosomal_peptide_synthetase#CAY48788.1#2692#3080#0	Pseudomonas fluorescens SBW25	Proteobacteria	Pseudomonas	Pseudomonas fluorescens	L	TYEQLNQRANQLAHHLLALGVQPDDRVALCCRRGPQMLVGLLGILKAGAGYVPIDPAYPAERIAYLLHDSAPVVAVAEASTRALLGEVASVDLHDPRLQHLAVTNPPLDTLTPAHLAYVIYTSGSTGQPKGVMVEHRTVENLVNWHCEAFGLGATGHTSSVAGFGFDAMAWEVWPALCVGATLHLPPANVGNENIDELLAWWLAQPLDVSFLPTPVAEYAFSQQLQHPTLRILLIGGDRLRQFTHERRFAVINNYGPTEATVVATSGRVRAGQVLHIGRPIANASVYLLDAQLRPVPVGVTGELYVGGSGVARGYLNRPDLTAERFLQDPFNAGRMYRTGDLARWLPDGNIEYLGRNDDQVKLRGVRVELGEIESRLAALDGVGEAVV	D	A	W	F	L	G	N	V	V	3	50	45	25	17	25	364	36	60	34	83	42	20	12	LAYVIYTSGSTGQPKGVMVEHRTVENLVNWHCEAFGLGATGHTSSVAGFG	FDAMAWEVWPALCVGATLHLPPANVGNENIDELLAWWLAQPLDVS	FLPTPVAEYAFSQQLQHPTLRILLI	GGDRLRQFTHERRFAVI	NNYGPTEATVVATSGRVRAGQVLHI	NQRANQLAHHLLALGVQPDDRVALCCRRGPQMLVGL	PAYPAERIAYLLHDSAPVVAVAEASTRALLGEVASVDLHDPRLQHLAVTNPPLDTLTPAH	VMVEHRTVENLVNWHCEAFGLGATGHTSSVAGFG	AWEVWPALCVGATLHLPPANVGNENIDELLAWWLAQPLDVSFLPTPVAEYAFSQQLQHPTLRILLIGGDRLRQFTHERRFAVI	ATVVATSGRVRAGQVLHIGRPIANASVYLLDAQLRPVPVGVT	NRPDLTAERFLQDPFNAGRM	ARWLPDGNIEYL
312	BGC0001312#c1#5734-18618#+#PFLU_2552#putative_non-ribosomal_peptide_synthetase#CAY48788.1#3747#4145#0	Pseudomonas fluorescens SBW25	Proteobacteria	Pseudomonas	Pseudomonas fluorescens	D	TYQALNERANRLAHHLRERGVLPDTRVGICLERGLDMVVGLFAILKAGGAYVPLDPAYPQERIAYMLQDSAPVVVLAQATTHALLGDVPVIELDHVTWQHQPATNPQVPGLTARHAAYVIYTSGSTGEPKGVINEHAGVVNRLLWMQDAYGLNAEDAVLQKTPFSFDVSVWEFFWPLFTGARLVMARPGGHKDPAYLCEVIEAQRITTLHFVPSMLDVFLAHGDVSQAEGLVRVMCSGEALPGSLVRRFKQQLPGIGLYNLYGPTEAAVDVTAWNCARPEVPDNTPIGKPIANTRMYVLDAQLQPVPLGVVGELFIGGVQVARGYLNRAQLTAERFLKDPFTGGRLYRTGDVGRYLPDGNIEYLGRNDDQVKIRGLRIELGEIQARLSEHASVKDAVV	D	V	W	H	M	S	L	V	D	2	50	44	27	23	28	374	36	60	34	90	45	20	12	AAYVIYTSGSTGEPKGVINEHAGVVNRLLWMQDAYGLNAEDAVLQKTPFS	FDVSVWEFFWPLFTGARLVMARPGGHKDPAYLCEVIEAQRITTL	HFVPSMLDVFLAHGDVSQAEGLVRVMC	SGEALPGSLVRRFKQQLPGIGLY	NLYGPTEAAVDVTAWNCARPEVPDNTPI	NERANRLAHHLRERGVLPDTRVGICLERGLDMVVGL	PAYPQERIAYMLQDSAPVVVLAQATTHALLGDVPVIELDHVTWQHQPATNPQVPGLTARH	VINEHAGVVNRLLWMQDAYGLNAEDAVLQKTPFS	VWEFFWPLFTGARLVMARPGGHKDPAYLCEVIEAQRITTLHFVPSMLDVFLAHGDVSQAEGLVRVMCSGEALPGSLVRRFKQQLPGIGLY	AAVDVTAWNCARPEVPDNTPIGKPIANTRMYVLDAQLQPVPLGVV	NRAQLTAERFLKDPFTGGRL	GRYLPDGNIEYL
313	BGC0000385#c1#80817-92306#+#no_locus_tag#amino_acid_adenylation_domain-containing_protein#NRPS#AEH59099.1#53#449#0	Lysobacter sp. ATCC 53042	Proteobacteria	Lysobacter	Lysobacter sp	L	SYGELNARANRLARHLRALGVGADDRVALRLPRSAELIVAMLAIAKAGAAYLPLDPAYPPERQSYMLADSGARLLLSLGDGDDAAASPPRIALDAPQRPWDRLDGSDLSRAETGLAPEHLAYVIYTSGSTGQPKGVMVEHRNLRNLLDWHCDAFALGEGERSSCAAGLAFDACTWEIWPPLCMGATLVLAPAAAAGDPLALLRWWESQELHSGFLVTALAEIALKRAPATGPLRRLLTGGDRLSRLPDAHLPFELINNYGPTETTVVATSGRLRADDAALHIGRPITNTSIYLLDEDGQPVADGAPGEIFIGGASVARGYLNRPELTAERFLVDPFAGGGEARMYRTGDLGRWLPDGNLEFLGRNDQQIKIRGFRVEPGEIEARLRELAGVDEAVV	D	A	W	F	L	G	N	V	V	3	50	44	25	18	26	372	36	64	34	83	43	23	12	LAYVIYTSGSTGQPKGVMVEHRNLRNLLDWHCDAFALGEGERSSCAAGLA	FDACTWEIWPPLCMGATLVLAPAAAAGDPLALLRWWESQELHSG	FLVTALAEIALKRAPATGPLRRLLT	GGDRLSRLPDAHLPFELI	NNYGPTETTVVATSGRLRADDAALHI	NARANRLARHLRALGVGADDRVALRLPRSAELIVAM	PAYPPERQSYMLADSGARLLLSLGDGDDAAASPPRIALDAPQRPWDRLDGSDLSRAETGLAPEH	VMVEHRNLRNLLDWHCDAFALGEGERSSCAAGLA	TWEIWPPLCMGATLVLAPAAAAGDPLALLRWWESQELHSGFLVTALAEIALKRAPATGPLRRLLTGGDRLSRLPDAHLPFELI	TTVVATSGRLRADDAALHIGRPITNTSIYLLDEDGQPVADGAP	NRPELTAERFLVDPFAGGGEARM	GRWLPDGNLEFL
314	BGC0000385#c1#80817-92306#+#no_locus_tag#amino_acid_adenylation_domain-containing_protein#NRPS#AEH59099.1#1129#1531#0	Lysobacter sp. ATCC 53042	Proteobacteria	Lysobacter	Lysobacter sp	L	SYAELDARAERVARRLRALGVGTNDRVALVLPRSAELVVGMLAALKAGGAYVPMDPAYPAERLAFLLADSAPKAVLSVAELRAQFALDAAAPVLQLDGEDADAGDSEAGERIAVDGGDLAYVIYTSGSTGQPKGVMVEHDHLANLVGWHCETFPLQPGERTASLAGVAFDACTWEIWPALSMGATLALPPQAAAGDPMQALHWWRAQELHSGFLVTALAEIVLSDSALSNEPVAQPGRALRSLLTGGDHLSRLPERELPFQLINNYGPTETTVVATSGRLRGDDAALHIGRPIANTAIYLLDAHGQPVPEGVAGEIYIGGASVARGYLNRPELSAERFLDDPFAGFDGARMYRSGDLGRWLPDGNLEFLGRNDHQIKLRGFRIELGEIEAQLARLPGVA…	D	A	W	F	L	G	N	V	V	4	50	44	33	18	26	379	36	63	34	91	43	23	12	LAYVIYTSGSTGQPKGVMVEHDHLANLVGWHCETFPLQPGERTASLAGVA	FDACTWEIWPALSMGATLALPPQAAAGDPMQALHWWRAQELHSG	FLVTALAEIVLSDSALSNEPVAQPGRALRSLLT	GGDHLSRLPERELPFQLI	NNYGPTETTVVATSGRLRGDDAALHI	DARAERVARRLRALGVGTNDRVALVLPRSAELVVGM	PAYPAERLAFLLADSAPKAVLSVAELRAQFALDAAAPVLQLDGEDADAGDSEAGERIAVDGGD	VMVEHDHLANLVGWHCETFPLQPGERTASLAGVA	TWEIWPALSMGATLALPPQAAAGDPMQALHWWRAQELHSGFLVTALAEIVLSDSALSNEPVAQPGRALRSLLTGGDHLSRLPERELPFQLI	TTVVATSGRLRGDDAALHIGRPIANTAIYLLDAHGQPVPEGVA	NRPELSAERFLDDPFAGFDGARM	GRWLPDGNLEFL
315	BGC0000385#c1#80817-92306#+#no_locus_tag#amino_acid_adenylation_domain-containing_protein#NRPS#AEH59099.1#2188#2592#0	Lysobacter sp. ATCC 53042	Proteobacteria	Lysobacter	Lysobacter sp	F	SYAELNARANRLAHYLISLGVRPDHRVALALERGAEFVIAMLATLKAGAAYVPLDPQYPSERLAFMLDDSRPKAVLTHSTVQERLPASRALMTASVVELDDPAAPWAQLSDADPDADALGLTPDHLAYVIYTSGSTGKPKGVMVSHRGLCNLVAAQADALEVEPGSRVLQCASFSFDASVFEMVMALCHASTLYVPAPGALLAGQTLADAVRRHGITHLTLTPAVLTSVEDEPAFASVRTMVVAGDACAQALVRRWARGRRFVNAYGPTESTIWATYQRCDADAPSAPPIGRPIANTAIYLLDAHGEPVPTGVAGEIFIGGAGVARGYLNRAELSRERFLDDPFAGLDGARMYRTGDLARRRGDGVLEFQGRNDAQVKLRGFRIELGEIENQLTRQPGV…	D	A	F	V	V	A	A	I	W	4	50	35	33	20	27	380	36	70	34	84	44	23	12	LAYVIYTSGSTGKPKGVMVSHRGLCNLVAAQADALEVEPGSRVLQCASFS	FDASVFEMVMALCHASTLYVPAPGALLAGQTLADA	VRRHGITHLTLTPAVLTSVEDEPAFASVRTMVV	AGDACAQALVRRWARGRRFV	NAYGPTESTIWATYQRCDADAPSAPPI	NARANRLAHYLISLGVRPDHRVALALERGAEFVIAM	PQYPSERLAFMLDDSRPKAVLTHSTVQERLPASRALMTASVVELDDPAAPWAQLSDADPDADALGLTPDH	VMVSHRGLCNLVAAQADALEVEPGSRVLQCASFS	VFEMVMALCHASTLYVPAPGALLAGQTLADAVRRHGITHLTLTPAVLTSVEDEPAFASVRTMVVAGDACAQALVRRWARGRRFV	STIWATYQRCDADAPSAPPIGRPIANTAIYLLDAHGEPVPTGVA	NRAELSRERFLDDPFAGLDGARM	ARRRGDGVLEFQ
316	BGC0000385#c1#80817-92306#+#no_locus_tag#amino_acid_adenylation_domain-containing_protein#NRPS#AEH59099.1#3248#3653#0	Lysobacter sp. ATCC 53042	Proteobacteria	Lysobacter	Lysobacter sp	L	SYAELNARANRLAHRLIALGVRPDQRVALLLERGPDLIVAMLATLKAGGAYVPLDPLYPSERLAFMLDDSRPKVVLTQASLEDALPSSRALMTAGVVVIDDPAASWLQLSDADPDPAALGLDEQHLAYVIYTSGSTGQPKGVMVERANLANLVGWHCETFPLQPGERTASMAGMAFDACTWEIWPALSMGATLALPPRAAAGDPAQLLQWWQAQELHSGFLVTALAEIALQDAAAAKPGRALRSLLTGGDRLNRLPDAALPFELVNNYGPTETTVVATSGTLRADDGAVHIGRPIANTAIYLLDAHGEPVPQGVAGELYIGGASVARGYLNRAELTAERFLDDPFAGREGARMYRSGDLARWRGDGRIEFLGRNDHQVKIRGFRIELGEIEARLARQPG…	D	A	W	F	L	G	N	V	V	5	50	44	28	18	26	381	36	70	34	86	43	23	12	LAYVIYTSGSTGQPKGVMVERANLANLVGWHCETFPLQPGERTASMAGMA	FDACTWEIWPALSMGATLALPPRAAAGDPAQLLQWWQAQELHSG	FLVTALAEIALQDAAAAKPGRALRSLLT	GGDRLNRLPDAALPFELV	NNYGPTETTVVATSGTLRADDGAVHI	NARANRLAHRLIALGVRPDQRVALLLERGPDLIVAM	PLYPSERLAFMLDDSRPKVVLTQASLEDALPSSRALMTAGVVVIDDPAASWLQLSDADPDPAALGLDEQH	VMVERANLANLVGWHCETFPLQPGERTASMAGMA	TWEIWPALSMGATLALPPRAAAGDPAQLLQWWQAQELHSGFLVTALAEIALQDAAAAKPGRALRSLLTGGDRLNRLPDAALPFELV	TTVVATSGTLRADDGAVHIGRPIANTAIYLLDAHGEPVPQGVA	NRAELTAERFLDDPFAGREGARM	ARWRGDGRIEFL
317	BGC0001090#c1#11141-27232#-#RBAM_018170#BmyB#ABS74180.1#289#686#0	Bacillus velezensis FZB42	Firmicutes	Bacillus	Bacillus velezensis	Y	TYRELNEKANRLARTLRNCGVQPDTLVAILADRSLEMIVSIIAVWKAGGAYVPLDPEYPKERLQYLLHDADADVLLVQHHLKNSLAFDGPVIDLNDETSYHADCSLLSPVAGHSHLAYVIYTSGTTGKPKGVMVEHGGIVNSLQWKKAFFKHSPADRVLVLYPYVFDAFILNFFGPLISGATLHLLPNEENKETFAIQNAIKQERITHFSTSPRLLKTMIEQMNREDFIHVQHVVVGGEQLEADTVEKLHSLQPRIRINNEYGPTENSVVSTFHPVQSADEQITIGSPVANHQAYILGAHHQIQPIGVPGELYVGGAGVARGYLNRPELTEEKFVEHLHVPGQKMYKTGDLARWLPDGRIEYLGRIDHQVKIRGYRIEIGEVEAAMFNLENVREAAV	D	A	L	S	V	G	E	V	V	2	50	44	27	23	26	373	36	60	34	90	43	21	12	LAYVIYTSGTTGKPKGVMVEHGGIVNSLQWKKAFFKHSPADRVLVLYPYV	FDAFILNFFGPLISGATLHLLPNEENKETFAIQNAIKQERITHF	STSPRLLKTMIEQMNREDFIHVQHVVV	GGEQLEADTVEKLHSLQPRIRIN	NEYGPTENSVVSTFHPVQSADEQITI	NEKANRLARTLRNCGVQPDTLVAILADRSLEMIVSI	PEYPKERLQYLLHDADADVLLVQHHLKNSLAFDGPVIDLNDETSYHADCSLLSPVAGHSH	VMVEHGGIVNSLQWKKAFFKHSPADRVLVLYPYV	ILNFFGPLISGATLHLLPNEENKETFAIQNAIKQERITHFSTSPRLLKTMIEQMNREDFIHVQHVVVGGEQLEADTVEKLHSLQPRIRIN	NSVVSTFHPVQSADEQITIGSPVANHQAYILGAHHQIQPIGVP	NRPELTEEKFVEHLHVPGQKM	ARWLPDGRIEYL
318	BGC0001090#c1#11141-27232#-#RBAM_018170#BmyB#ABS74180.1#1800#2198#0	Bacillus velezensis FZB42	Firmicutes	Bacillus	Bacillus velezensis	N	TYGELNKRANRLARTLRAKGVQTDQPVAIITRNSIESVVGILAVLKSGGAYVPIDPEYPQDRIRYMLDDSQAGIVLMQRDVRKQLAYEGVTVLLDDEGSYHQDGSDLAPINDASHLAYVIYTSGSTGRPKGVLIEHRGLTNYIWWAKEVYVKGEKANFPLYSSISFDLTVTSIFTPLVTGNAIIVYDGEDKTALLESIVRDPRVDIIKLTPAHLQVLKEMNIADQTAVRRMIVGGENLSTRLARSIHEQFEGRIEICNEYGPTETVVGCMIYRYDAAKDRRESVPIGTAAANTSIYVLDENMKPAPIGVPGEIYISGAGVARGYLNRPELTAEKFVDDPFEPGAKMYKTGDLAKWLADGNIEYAGRIDEQVKIRGYRIELGEIEAALLQEEAIKEAVV	D	L	T	K	I	G	E	V	G	2	50	42	26	24	29	374	36	60	34	88	46	21	12	LAYVIYTSGSTGRPKGVLIEHRGLTNYIWWAKEVYVKGEKANFPLYSSIS	FDLTVTSIFTPLVTGNAIIVYDGEDKTALLESIVRDPRVDII	KLTPAHLQVLKEMNIADQTAVRRMIV	GGENLSTRLARSIHEQFEGRIEIC	NEYGPTETVVGCMIYRYDAAKDRRESVPI	NKRANRLARTLRAKGVQTDQPVAIITRNSIESVVGI	PEYPQDRIRYMLDDSQAGIVLMQRDVRKQLAYEGVTVLLDDEGSYHQDGSDLAPINDASH	VLIEHRGLTNYIWWAKEVYVKGEKANFPLYSSIS	VTSIFTPLVTGNAIIVYDGEDKTALLESIVRDPRVDIIKLTPAHLQVLKEMNIADQTAVRRMIVGGENLSTRLARSIHEQFEGRIEIC	TVVGCMIYRYDAAKDRRESVPIGTAAANTSIYVLDENMKPAPIGVP	NRPELTAEKFVDDPFEPGAKM	AKWLADGNIEYA
319	BGC0001090#c1#11141-27232#-#RBAM_018170#BmyB#ABS74180.1#3307#3707#0	Bacillus velezensis FZB42	Firmicutes	Bacillus	Bacillus velezensis	P	SYKELNETANKLARILRKRGVKHQEPVAVIAGRSPSLAIAVLGILKAGGAIVPIDPSHPAERIRYIIENSSCTHVVTEKDRSVPEAATQIVTFIEEAETEPDGSNVQTINTAEDLLYVIYTSGTTGKPKGVLLEHRNMANLLYDQFTNSGIDFKTNVLQYASPAFDVCYQELFSALLSGGTLHIVPESIKRDAAQLFSFINKHQTDIVFFPTAFAKMLFNEESYAYSFPRCVKHLITAGEQLTVSRLFQQVLRTHGLHLHNHYGPSETHVVSTYTIQPGDDIPEYPPIGKPICHNNMYVINKNKQLQPFGIAGELYISGANTGRGYVNNPALTGEKFLPDPFREGAVMYRTGDLARLREDGQIEYIGRIDDQAKIRGYRIEPKEVEVILANHPAVREAAV	D	V	Q	F	I	A	H	V	V	1	50	44	29	23	28	376	36	59	34	92	45	21	12	LLYVIYTSGTTGKPKGVLLEHRNMANLLYDQFTNSGIDFKTNVLQYASPA	FDVCYQELFSALLSGGTLHIVPESIKRDAAQLFSFINKHQTDIV	FFPTAFAKMLFNEESYAYSFPRCVKHLIT	AGEQLTVSRLFQQVLRTHGLHLH	NHYGPSETHVVSTYTIQPGDDIPEYPPI	NETANKLARILRKRGVKHQEPVAVIAGRSPSLAIAV	PSHPAERIRYIIENSSCTHVVTEKDRSVPEAATQIVTFIEEAETEPDGSNVQTINTAED	VLLEHRNMANLLYDQFTNSGIDFKTNVLQYASPA	YQELFSALLSGGTLHIVPESIKRDAAQLFSFINKHQTDIVFFPTAFAKMLFNEESYAYSFPRCVKHLITAGEQLTVSRLFQQVLRTHGLHLH	THVVSTYTIQPGDDIPEYPPIGKPICHNNMYVINKNKQLQPFGIA	NNPALTGEKFLPDPFREGAVM	ARLREDGQIEYI
320	BGC0001090#c1#11141-27232#-#RBAM_018170#BmyB#ABS74180.1#4346#4755#0	Bacillus velezensis FZB42	Firmicutes	Bacillus	Bacillus velezensis	E	TYRELNERANRLARILRSEGVQPDQPVGILAERSLEMIVGIMAILKAGGAYVPMDPDSPQERIRYILEDSGAKVLLAQPHLQDRVSFAGEILLLNDERMNSGDGSNLVTAAGPDHLAYVIYTSGTTGKPKGTLIEHRQVLHLMEGLRGQVYGAYDSGLRVSLLAPYYFDASVKQIFAALLGGHALYIVPKASVSDGYALSNYYRTHRIDVTDGTPSHLQLLIAADSLHGVTIRHMLIGGEALPQATVAQLLELFASNGSSMPLITNVYGPTETCVDASVFHIVPETLASADDGGYVPIGKPLGNNRVYIVDSHDRMLPIGVKGELCIAGDGVGRGYLNLPELTGVKFVADPFVIGERMYKTGDLARYLPDGNIEYAGRKDHQVKIRGYRIELGEVEAAL…	D	A	K	D	L	G	V	V	D	4	52	44	26	28	33	386	36	60	36	94	50	21	12	LAYVIYTSGTTGKPKGTLIEHRQVLHLMEGLRGQVYGAYDSGLRVSLLAPYY	FDASVKQIFAALLGGHALYIVPKASVSDGYALSNYYRTHRIDVT	DGTPSHLQLLIAADSLHGVTIRHMLI	GGEALPQATVAQLLELFASNGSSMPLIT	NVYGPTETCVDASVFHIVPETLASADDGGYVPI	NERANRLARILRSEGVQPDQPVGILAERSLEMIVGI	PDSPQERIRYILEDSGAKVLLAQPHLQDRVSFAGEILLLNDERMNSGDGSNLVTAAGPDH	TLIEHRQVLHLMEGLRGQVYGAYDSGLRVSLLAPYY	VKQIFAALLGGHALYIVPKASVSDGYALSNYYRTHRIDVTDGTPSHLQLLIAADSLHGVTIRHMLIGGEALPQATVAQLLELFASNGSSMPLIT	TCVDASVFHIVPETLASADDGGYVPIGKPLGNNRVYIVDSHDRMLPIGVK	NLPELTGVKFVADPFVIGERM	ARYLPDGNIEYA
321	BGC0000399#c1#22669-37374#+#PFL_2147#non-ribosomal_peptide_synthetase_OfaC#AAY91421.3#588#980#0	Pseudomonas protegens Pf-5	Proteobacteria	Pseudomonas	Pseudomonas protegens	L	SYAELNQQANVLARQLRGLGVQPDDRVAIVARRSLETVVGLLAILKAGACYVPIDPAHPAERLNYLLQDCGPRAVLTQAELLGRLPALAVPVIELNQRLWLDQTADNTQVPGLSAANLAYVIYTSGSTGLPKGVMVEHRTLGNLVDWHCQAFDLRPGSQASCLAGFGFDAMAWEVWPALCVGATLHLAPAQDGSEDLDALLAWWRAQPLDVSFLPTPVAEYAFSQEQGHPSLRTLLIGGDRLRQFSHDQGFALINNYGPTEATVVASSGPIHAGGELDIGRPVANARIYLLDSQQRPVPIGVAGELYVGGAGVARGYLNRPQLTAERFLDDPFSDQPEARMYRSGDLARWLADGRIDYLGRNDDQVKIRGVRIELGEIETRLCQFPGIQEAV	D	A	W	F	L	G	N	V	V	3	50	45	25	17	25	369	36	62	34	83	42	23	12	LAYVIYTSGSTGLPKGVMVEHRTLGNLVDWHCQAFDLRPGSQASCLAGFG	FDAMAWEVWPALCVGATLHLAPAQDGSEDLDALLAWWRAQPLDVS	FLPTPVAEYAFSQEQGHPSLRTLLI	GGDRLRQFSHDQGFALI	NNYGPTEATVVASSGPIHAGGELDI	NQQANVLARQLRGLGVQPDDRVAIVARRSLETVVGL	PAHPAERLNYLLQDCGPRAVLTQAELLGRLPALAVPVIELNQRLWLDQTADNTQVPGLSAAN	VMVEHRTLGNLVDWHCQAFDLRPGSQASCLAGFG	AWEVWPALCVGATLHLAPAQDGSEDLDALLAWWRAQPLDVSFLPTPVAEYAFSQEQGHPSLRTLLIGGDRLRQFSHDQGFALI	ATVVASSGPIHAGGELDIGRPVANARIYLLDSQQRPVPIGVA	NRPQLTAERFLDDPFSDQPEARM	ARWLADGRIDYL
322	BGC0000399#c1#22669-37374#+#PFL_2147#non-ribosomal_peptide_synthetase_OfaC#AAY91421.3#1632#2024#0	Pseudomonas protegens Pf-5	Proteobacteria	Pseudomonas	Pseudomonas protegens	L	SYGQLNARANQLAWHLRELGVGPDQRVAICVERGPGMVIGLLGILKAGGAYVPIDPGHPAERIAYLLQDSAPLALLVQGSTRALVGQPAMARVDLDQPEWQARPEGNLQVPGMSCAHLAYVIYTSGSTGLPKGVMVEHASLENLLDWHCQAFDLGPGRHASSVAGFGFDAMAWELWPTLCGGATLHLPPAGIGHQDLDQLLHWWQAQPLDLSFLPTPVAEYAFSQGLGHPTLRTLLIGGDRLRQFSQEPSFAVVNNYGPTETTVVASSGRLLAGGPLDIGRPIANARIYLLDPQQRPVPIGVAGELYVGGAGVARGYLNRPELTAERFLEDPFSTVPGARMYRSGDLARWRADGRIDYLGRNDDQVKVRGVRIELGEIETCLNRLPGIREAV	D	A	W	F	L	G	N	V	V	3	50	45	25	17	25	369	36	62	34	83	42	23	12	LAYVIYTSGSTGLPKGVMVEHASLENLLDWHCQAFDLGPGRHASSVAGFG	FDAMAWELWPTLCGGATLHLPPAGIGHQDLDQLLHWWQAQPLDLS	FLPTPVAEYAFSQGLGHPTLRTLLI	GGDRLRQFSQEPSFAVV	NNYGPTETTVVASSGRLLAGGPLDI	NARANQLAWHLRELGVGPDQRVAICVERGPGMVIGL	PGHPAERIAYLLQDSAPLALLVQGSTRALVGQPAMARVDLDQPEWQARPEGNLQVPGMSCAH	VMVEHASLENLLDWHCQAFDLGPGRHASSVAGFG	AWELWPTLCGGATLHLPPAGIGHQDLDQLLHWWQAQPLDLSFLPTPVAEYAFSQGLGHPTLRTLLIGGDRLRQFSQEPSFAVV	TTVVASSGRLLAGGPLDIGRPIANARIYLLDPQQRPVPIGVA	NRPELTAERFLEDPFSTVPGARM	ARWRADGRIDYL
323	BGC0000399#c1#22669-37374#+#PFL_2147#non-ribosomal_peptide_synthetase_OfaC#AAY91421.3#2679#3084#0	Pseudomonas protegens Pf-5	Proteobacteria	Pseudomonas	Pseudomonas protegens	S	SYRELNQQANQLAGHLLHLGVGPDSRVAICVERGLPMVVGLLGILKAGGAYVPIDPGYPAERIAYMLDDSAPQALLADSATRPLLGNLALPLVDLDQPQWHRQPRVNPRLNGLTPSHLAYVIYTSGSTGRPKGAMNEHRAVVNRLLWMQEQYRLTAEDAVLQKTPFSFDVSVWEFFWPLFTGARLVMARPDGHKDPAYLRQVIRDERISTLHFVPSMLDVFLAYGDTRECAGLRQVMCSGEALPGSLVRRFKQQLPQVALHNLYGPTEAAVDVTAWDCAGPLAQTPDNTPIGKPIANTRIYLLDAQMQPVPRGVVGELYIGGVQVARGYLNREQLSAERFLKDPFSQEPGARLYRTGDLARYLADGTIEYLGRNDDQVKIRGLRIELGEIQARLTQLEG…	D	V	W	H	M	S	L	V	D	1	50	44	27	23	30	381	36	62	34	90	47	23	12	LAYVIYTSGSTGRPKGAMNEHRAVVNRLLWMQEQYRLTAEDAVLQKTPFS	FDVSVWEFFWPLFTGARLVMARPDGHKDPAYLRQVIRDERISTL	HFVPSMLDVFLAYGDTRECAGLRQVMC	SGEALPGSLVRRFKQQLPQVALH	NLYGPTEAAVDVTAWDCAGPLAQTPDNTPI	NQQANQLAGHLLHLGVGPDSRVAICVERGLPMVVGL	PGYPAERIAYMLDDSAPQALLADSATRPLLGNLALPLVDLDQPQWHRQPRVNPRLNGLTPSH	AMNEHRAVVNRLLWMQEQYRLTAEDAVLQKTPFS	VWEFFWPLFTGARLVMARPDGHKDPAYLRQVIRDERISTLHFVPSMLDVFLAYGDTRECAGLRQVMCSGEALPGSLVRRFKQQLPQVALH	AAVDVTAWDCAGPLAQTPDNTPIGKPIANTRIYLLDAQMQPVPRGVV	NREQLSAERFLKDPFSQEPGARL	ARYLADGTIEYL
324	BGC0000399#c1#22669-37374#+#PFL_2147#non-ribosomal_peptide_synthetase_OfaC#AAY91421.3#3764#4167#0	Pseudomonas protegens Pf-5	Proteobacteria	Pseudomonas	Pseudomonas protegens	V	SYIQLNTRANQLAQHLLQLGVQPGDHVALLLPRSLDLLVSQLAVSKCGAAYVPLDVNAPAERLGFMLADSGAPVLLSHSERVLEAAVQRVDLDRLRFDRLAGHNPNLALSSEAVAYVMYTSGSTGAPKGVRVPHRAITRLVINNGYADFNPEDRVAFASNPAFDASTLEVWGPLLNGGRVVVVDHATLLDPHAFGSLLERTGVSLLFLTTSLFNQYVQLVPQAFKGLRMLLCGGERADATAFRRIQAELPHLRLVNGYGPTETTTFAVTHEPGELAADADSVPIGRPLSNTRVYVLDALGQPLPVGVVGELYIGGDGVALGYLNRPDLSAQKFLIDPFHQQTQGTAAPALMYRTGDLGRWLENGLLECIGRNDEQVKIRGLRIEPGEIQAQLARFPGLR…	D	A	L	F	L	G	G	T	F	2	49	44	26	23	29	379	36	58	33	89	46	28	12	VAYVMYTSGSTGAPKGVRVPHRAITRLVINNGYADFNPEDRVAFASNPA	FDASTLEVWGPLLNGGRVVVVDHATLLDPHAFGSLLERTGVSLL	FLTTSLFNQYVQLVPQAFKGLRMLLC	GGERADATAFRRIQAELPHLRLV	NGYGPTETTTFAVTHEPGELAADADSVPI	NTRANQLAQHLLQLGVQPGDHVALLLPRSLDLLVSQ	VNAPAERLGFMLADSGAPVLLSHSERVLEAAVQRVDLDRLRFDRLAGHNPNLALSSEA	VRVPHRAITRLVINNGYADFNPEDRVAFASNPA	TLEVWGPLLNGGRVVVVDHATLLDPHAFGSLLERTGVSLLFLTTSLFNQYVQLVPQAFKGLRMLLCGGERADATAFRRIQAELPHLRLV	TTTFAVTHEPGELAADADSVPIGRPLSNTRVYVLDALGQPLPVGVV	NRPDLSAQKFLIDPFHQQTQGTAAPALM	GRWLENGLLECI
325	BGC0000463#c1#25458-39980#+#no_locus_tag#xantholysin_synthetase_C#AGM14934.1#572#963#0	Pseudomonas putida	Proteobacteria	Pseudomonas	Pseudomonas putida	L	TYQHLNQRANALAHHLIDLGVRPDDRVAVFARRGLDTLIGLVAVLKAGAGYVPVDPAHPDERVRYLLDDSAPVAVLTQHGLRGRLGGITVSVLVLDQPDWPQRLDDPVVALGPEHLAYVIYTSGSTGQPKGVMVEHRTLNNLVDWHCRAFDLCLGRHTSSLAGFGFDAMAWEVWPALCAGATLHLAPAGEGHEDLDALLAWWREQPLDISFLPTPVAEYAFSHQLGHPTLRTLLIGGDRLRQFNRTQTFAVVNNYGPTETTVVASSGVLEAGGALHIGGPVDNARLYVLDAGLQPVPLGVAGELYIGGAGVARGYLGRPQLTAERFLDDPFSATQGARMYRTGDLVRWLADGTLDYLGRNDDQVKIRGVRIELGEIENRLNSLPGIGEAVV	D	A	W	F	L	G	N	V	V	3	50	45	25	17	25	367	36	60	34	83	42	23	12	LAYVIYTSGSTGQPKGVMVEHRTLNNLVDWHCRAFDLCLGRHTSSLAGFG	FDAMAWEVWPALCAGATLHLAPAGEGHEDLDALLAWWREQPLDIS	FLPTPVAEYAFSHQLGHPTLRTLLI	GGDRLRQFNRTQTFAVV	NNYGPTETTVVASSGVLEAGGALHI	NQRANALAHHLIDLGVRPDDRVAVFARRGLDTLIGL	PAHPDERVRYLLDDSAPVAVLTQHGLRGRLGGITVSVLVLDQPDWPQRLDDPVVALGPEH	VMVEHRTLNNLVDWHCRAFDLCLGRHTSSLAGFG	AWEVWPALCAGATLHLAPAGEGHEDLDALLAWWREQPLDISFLPTPVAEYAFSHQLGHPTLRTLLIGGDRLRQFNRTQTFAVV	TTVVASSGVLEAGGALHIGGPVDNARLYVLDAGLQPVPLGVA	GRPQLTAERFLDDPFSATQGARM	VRWLADGTLDYL
326	BGC0000463#c1#25458-39980#+#no_locus_tag#xantholysin_synthetase_C#AGM14934.1#1613#2005#0	Pseudomonas putida	Proteobacteria	Pseudomonas	Pseudomonas putida	L	SYGELNQRANALAHHLIERGVGPDDRVAVVARRGLDTLVALLAVLKAGGAYVPVDPTHPDERLRYLLEDSAPVVVLAQQVLLARLEGLAVPVLALDRADWPARTDNPGRHDLLASHLAYVIYTSGSTGQPKGVMVEHRTLANLVHWHCKAFELGAGEHTASVAGFGFDAMAWEVWPALCAGAVLHLPPAELGNEQLDGLLAWWLEQPLKVAFLPTPVAEYAFTQGLRHPTLRTLLIGGDRLRQFTSDPGCVMVNNYGPTEATVVATSGLVLPGGALDIGRPIANARVYLLDEARQLVPCGVTGELYVGGAGVARGYLNRAQLTAERFLDDPFSEQPGARMYRTGDLARWNADGTLDYLGRNDDQVKVRGMRIELGEIEAQLLALPGVAEALV	D	A	W	F	L	G	N	V	V	3	50	45	25	17	25	368	36	61	34	83	42	23	12	LAYVIYTSGSTGQPKGVMVEHRTLANLVHWHCKAFELGAGEHTASVAGFG	FDAMAWEVWPALCAGAVLHLPPAELGNEQLDGLLAWWLEQPLKVA	FLPTPVAEYAFTQGLRHPTLRTLLI	GGDRLRQFTSDPGCVMV	NNYGPTEATVVATSGLVLPGGALDI	NQRANALAHHLIERGVGPDDRVAVVARRGLDTLVAL	PTHPDERLRYLLEDSAPVVVLAQQVLLARLEGLAVPVLALDRADWPARTDNPGRHDLLASH	VMVEHRTLANLVHWHCKAFELGAGEHTASVAGFG	AWEVWPALCAGAVLHLPPAELGNEQLDGLLAWWLEQPLKVAFLPTPVAEYAFTQGLRHPTLRTLLIGGDRLRQFTSDPGCVMV	ATVVATSGLVLPGGALDIGRPIANARVYLLDEARQLVPCGVT	NRAQLTAERFLDDPFSEQPGARM	ARWNADGTLDYL
327	BGC0000463#c1#25458-39980#+#no_locus_tag#xantholysin_synthetase_C#AGM14934.1#2655#3058#0	Pseudomonas putida	Proteobacteria	Pseudomonas	Pseudomonas putida	Q	SYRQLNEAANRLAHQLIAQGVVADSRVAVCLARGPQLLVGLLAVLKAGGAYVPLDPGYPDERLAYMLADSAPLALLVDAGSRGRFADSLVPRLDLDQPAWAGQSPDNPQVPGLGARHLAYVIYTSGSTGTPKGVMVEHRSLCNLVHWSSRLIAPTVEGALLHKTPVSFDASVWELFWPLCAGLRLVLARPDGQRDPAYLAALIQRQRVSVVQFVPALLQQFLALEASAACDSLTDIVCGGGELTTALLQQVRERLPQVRLHNVYGPTEATVDCSVWTLEPGQALPVSAPPIGRPIANTRLYVLDRNGLPVPRGVVGELHIGGVGVARGYLGLPELDAERFGDSPFVVGERLYRSGDLVRRRADGELEFLGRDDFQVKLHGLRIELGEIEACLASHPAIR…	D	A	W	Q	V	G	V	V	D	1	50	44	27	23	30	379	36	62	34	90	47	21	12	LAYVIYTSGSTGTPKGVMVEHRSLCNLVHWSSRLIAPTVEGALLHKTPVS	FDASVWELFWPLCAGLRLVLARPDGQRDPAYLAALIQRQRVSVV	QFVPALLQQFLALEASAACDSLTDIVC	GGGELTTALLQQVRERLPQVRLH	NVYGPTEATVDCSVWTLEPGQALPVSAPPI	NEAANRLAHQLIAQGVVADSRVAVCLARGPQLLVGL	PGYPDERLAYMLADSAPLALLVDAGSRGRFADSLVPRLDLDQPAWAGQSPDNPQVPGLGARH	VMVEHRSLCNLVHWSSRLIAPTVEGALLHKTPVS	VWELFWPLCAGLRLVLARPDGQRDPAYLAALIQRQRVSVVQFVPALLQQFLALEASAACDSLTDIVCGGGELTTALLQQVRERLPQVRLH	ATVDCSVWTLEPGQALPVSAPPIGRPIANTRLYVLDRNGLPVPRGVV	GLPELDAERFGDSPFVVGERL	VRRRADGELEFL
328	BGC0000463#c1#25458-39980#+#no_locus_tag#xantholysin_synthetase_C#AGM14934.1#3717#4115#0	Pseudomonas putida	Proteobacteria	Pseudomonas	Pseudomonas putida	I	TYGELNEQANRLAHWLIGEGVAAGDPVAILLPRSLPLLVAQLAVLKCAAIYVPLDINAPAERQAFMVQDCQAVALLTLGSLAAECEARRIDLDCLALDDQPAHNPNLAQEADAVAYVMYTSGSTGTPKGVRVTHRGITRLVLNNGYADFDASDRFAFVSNPAFDAATLDVWGGLLNGGQVLVIDHQTLVEPAQFASALRQGGASVMFVTTALFNQYVQLIPEALAGLRVLLCGGERGEPASFRALLARAPSLRLVHCYGPTETTTFATACTVRAVADGAEHVPIGGPIGNTTSYVLDAHGRLLPEGVTGELYIGGDGVALGYLNRPQLTAERFLDDPFGAGPGARLYRTGDLARWRDDGQLECLGRTDDQVKIRGFRIELGEIEQHLAQCPGVDEVVV	D	A	L	F	L	G	C	T	F	2	49	44	26	23	29	374	36	58	33	89	46	23	12	VAYVMYTSGSTGTPKGVRVTHRGITRLVLNNGYADFDASDRFAFVSNPA	FDAATLDVWGGLLNGGQVLVIDHQTLVEPAQFASALRQGGASVM	FVTTALFNQYVQLIPEALAGLRVLLC	GGERGEPASFRALLARAPSLRLV	HCYGPTETTTFATACTVRAVADGAEHVPI	NEQANRLAHWLIGEGVAAGDPVAILLPRSLPLLVAQ	INAPAERQAFMVQDCQAVALLTLGSLAAECEARRIDLDCLALDDQPAHNPNLAQEADA	VRVTHRGITRLVLNNGYADFDASDRFAFVSNPA	TLDVWGGLLNGGQVLVIDHQTLVEPAQFASALRQGGASVMFVTTALFNQYVQLIPEALAGLRVLLCGGERGEPASFRALLARAPSLRLV	TTTFATACTVRAVADGAEHVPIGGPIGNTTSYVLDAHGRLLPEGVT	NRPQLTAERFLDDPFGAGPGARL	ARWRDDGQLECL
329	BGC0001098#c1#17145-33233#+#no_locus_tag#iturin_A_synthetase_B#BAB69699.1#4358#4755#0	Bacillus subtilis	Firmicutes	Bacillus	Bacillus subtilis	P	TYRQLNERSNQLARVLQDKGACTDQVVAVLTDRSAHMIIGILAILKAGAAFLPIDPELPEKRRAFMLKDSGADVLLTCAGHAIPPLFEGEVLLLDDPLLYQGRTDNLNLSCSENDLMYVIYTSGTTGQPKGVQLEHKTMTNLLAYEQDHTQLRFDRVLQFAAMSFDVCYQEMFSALSSGGTLFIIGNEAKRDIRQLNDFVRTHGIQTAFLPTAFLKLLASEKHYFEPFAECVDHIIAAGEQLIATRMLRDMLARHQVTLHNHYGPSETHVVTMYTVDPDTDQELQPIGKPISNTEIFILNEAGTLQPVGIVGELCISGVSLARGYHNRESLTLETFVPHPYDSNQRMYKTGDLARYLPEGNIEYAGRRDHQVKIRGYRVELGEVEAALLKHVQEAVV	D	V	Q	F	I	A	H	V	V	2	49	44	29	23	27	375	36	60	33	92	44	21	12	LMYVIYTSGTTGQPKGVQLEHKTMTNLLAYEQDHTQLRFDRVLQFAAMS	FDVCYQEMFSALSSGGTLFIIGNEAKRDIRQLNDFVRTHGIQTA	FLPTAFLKLLASEKHYFEPFAECVDHIIA	AGEQLIATRMLRDMLARHQVTLH	NHYGPSETHVVTMYTVDPDTDQELQPI	NERSNQLARVLQDKGACTDQVVAVLTDRSAHMIIGI	PELPEKRRAFMLKDSGADVLLTCAGHAIPPLFEGEVLLLDDPLLYQGRTDNLNLSCSEND	VQLEHKTMTNLLAYEQDHTQLRFDRVLQFAAMS	YQEMFSALSSGGTLFIIGNEAKRDIRQLNDFVRTHGIQTAFLPTAFLKLLASEKHYFEPFAECVDHIIAAGEQLIATRMLRDMLARHQVTLH	THVVTMYTVDPDTDQELQPIGKPISNTEIFILNEAGTLQPVGIV	NRESLTLETFVPHPYDSNQRM	ARYLPEGNIEYA
330	BGC0001132#c1#1-12417#+#XNC1_2022#Non_Ribosomal_peptide_synthetase_#-succinylbenzoate--CoA_ligase##CBJ90082.1#85#487#0	Xenorhabdus nematophila ATCC 19061	Proteobacteria	Xenorhabdus	Xenorhabdus nematophila	V	SYAELNARTNQLAHQLIKQGVGPNDHVAILLERSIKLVVAQLAILKAGAVYVPIDPNVPDERKHWLINDCVTKLLLTDTQTAIPTDLDVSLIRLSDEADVSKEEESFNPDLLCSGTAPAYIMYTSGSTGTPKGVIVPHRAVARLVINNGYLEIETNDRVAFAANPAFDASTFEVWTPLLNGGALVVIDHTTLLTPPEFVQALDNYQINTLWLSAGLFNRLATELLPVMPQLKNLIIGGDILDPHVITQVLRNNPPQQLLNGYGPTEGTTFTTTYRIKALTAGTTSIPIGRPIANTRVYLLDEQGQPVSLGMIGEIYVGGDGVACGYLNRPELTAERFLADPFSNVPNARMYRTGDLARYLPDGNLEFLGRNDQQVKIRGFRIEPGEIETRLAEYPAVRE…	D	A	F	W	I	G	G	T	F	2	49	44	26	23	29	378	36	62	33	89	46	23	12	PAYIMYTSGSTGTPKGVIVPHRAVARLVINNGYLEIETNDRVAFAANPA	FDASTFEVWTPLLNGGALVVIDHTTLLTPPEFVQALDNYQINTL	WLSAGLFNRLATELLPVMPQLKNLII	GGDILDPHVITQVLRNNPPQQLL	NGYGPTEGTTFTTTYRIKALTAGTTSIPI	NARTNQLAHQLIKQGVGPNDHVAILLERSIKLVVAQ	PNVPDERKHWLINDCVTKLLLTDTQTAIPTDLDVSLIRLSDEADVSKEEESFNPDLLCSGTA	VIVPHRAVARLVINNGYLEIETNDRVAFAANPA	TFEVWTPLLNGGALVVIDHTTLLTPPEFVQALDNYQINTLWLSAGLFNRLATELLPVMPQLKNLIIGGDILDPHVITQVLRNNPPQQLL	GTTFTTTYRIKALTAGTTSIPIGRPIANTRVYLLDEQGQPVSLGMI	NRPELTAERFLADPFSNVPNARM	ARYLPDGNLEFL
331	BGC0001132#c1#1-12417#+#XNC1_2022#Non_Ribosomal_peptide_synthetase_#-succinylbenzoate--CoA_ligase##CBJ90082.1#1161#1556#0	Xenorhabdus nematophila ATCC 19061	Proteobacteria	Xenorhabdus	Xenorhabdus nematophila	L	HGQLNASANQLAHQLIALGVVPDQRVAICMASSPARVIAVLAVLKAGGAYVPLDPAYPGERLSHILTDAAPDILLADSTGRAALCEQALARLTVLDPTILPDQPDSNPQVAALTSRHLAYVIYTSGSTGTPKGVMIEHRGLINLIQDKITRFGIHPASRMLQFASFGFDAGVWEIMMALGSGACLVIPAETVRQDSRRLWHYLEEQSVTHACLTPALLRDGADLPAITIKPTLILGGEAPSPVLIRSLSRQATLFNAYGPTEITVCATSWRCPSHYTDMRVPIGRPTANTRIYLLDNDGQPVPLGAVGELYIGGDGVARGYLNRPDLTDERFLADPFSDVPDARMYRTGDLVRYLPDGNLVFVGRNDQQIKIRGFRIEPGEIETRLAEHPVVHEA	D	A	W	C	I	G	A	V	C	3	50	44	24	20	28	373	36	63	34	84	45	23	12	LAYVIYTSGSTGTPKGVMIEHRGLINLIQDKITRFGIHPASRMLQFASFG	FDAGVWEIMMALGSGACLVIPAETVRQDSRRLWHYLEEQSVTHA	CLTPALLRDGADLPAITIKPTLIL	GGEAPSPVLIRSLSRQATLF	NAYGPTEITVCATSWRCPSHYTDMRVPI	NASANQLAHQLIALGVVPDQRVAICMASSPARVIAV	PAYPGERLSHILTDAAPDILLADSTGRAALCEQALARLTVLDPTILPDQPDSNPQVAALTSRH	VMIEHRGLINLIQDKITRFGIHPASRMLQFASFG	VWEIMMALGSGACLVIPAETVRQDSRRLWHYLEEQSVTHACLTPALLRDGADLPAITIKPTLILGGEAPSPVLIRSLSRQATLF	ITVCATSWRCPSHYTDMRVPIGRPTANTRIYLLDNDGQPVPLGAV	NRPDLTDERFLADPFSDVPDARM	VRYLPDGNLVFV
332	BGC0001132#c1#1-12417#+#XNC1_2022#Non_Ribosomal_peptide_synthetase_#-succinylbenzoate--CoA_ligase##CBJ90082.1#2212#2619#0	Xenorhabdus nematophila ATCC 19061	Proteobacteria	Xenorhabdus	Xenorhabdus nematophila	V	SYSELNVWANRLARQLIGQGVGSGDHIALLFERSIKLVVAQLAVLKAGAVYVPLDPDMPDGRKNWLINDCAAKLLLTDIQTAIPTDLIVPLLRLSDESEAVSEQASGQKNSTDLDLPRTSTELAYIMYTSGSTGTPKGVLVPHRAVARLVINNGYAAIEPDDRVAFTANPAFDASTFDVWAPLLNGGALVVIDRAMLLTPVELVRAVQNHGITVMWLTVGLFNRLSTELSPALPQIKILIVGGDVLDPQVISQVLNTNPPQQLLNGYGPSEGTTFTTTYCIRALAQSATNIPIGRPIANTRVYLLDNHGQPVPLGAIGEIYIGGDGVACGYLNRPELTADRFLIDPFSDVPDARLYRTGDLARYLPDGNLEFLGRNDQQVKIRGFRIELGEIEARLAEY…	D	A	F	W	I	G	G	T	F	2	49	44	26	23	29	383	36	67	33	89	46	23	12	LAYIMYTSGSTGTPKGVLVPHRAVARLVINNGYAAIEPDDRVAFTANPA	FDASTFDVWAPLLNGGALVVIDRAMLLTPVELVRAVQNHGITVM	WLTVGLFNRLSTELSPALPQIKILIV	GGDVLDPQVISQVLNTNPPQQLL	NGYGPSEGTTFTTTYCIRALAQSATNIPI	NVWANRLARQLIGQGVGSGDHIALLFERSIKLVVAQ	PDMPDGRKNWLINDCAAKLLLTDIQTAIPTDLIVPLLRLSDESEAVSEQASGQKNSTDLDLPRTSTE	VLVPHRAVARLVINNGYAAIEPDDRVAFTANPA	TFDVWAPLLNGGALVVIDRAMLLTPVELVRAVQNHGITVMWLTVGLFNRLSTELSPALPQIKILIVGGDVLDPQVISQVLNTNPPQQLL	GTTFTTTYCIRALAQSATNIPIGRPIANTRVYLLDNHGQPVPLGAI	NRPELTADRFLIDPFSDVPDARL	ARYLPDGNLEFL
333	BGC0001132#c1#1-12417#+#XNC1_2022#Non_Ribosomal_peptide_synthetase_#-succinylbenzoate--CoA_ligase##CBJ90082.1#3292#3699#0	Xenorhabdus nematophila ATCC 19061	Proteobacteria	Xenorhabdus	Xenorhabdus nematophila	V	SYSELNVWANRLARQLIGQGVGSGDHIVLLFERSIKLVVAQLAVLKAGAVYVPLDPDMPDGRKNWLINDCAAKLLLTDTQTAIPTDLIVPLLRLSDESKAVSEQASGQKNSTDLDLPRASTELAYIMYTSGSTGTPKGVLVPHRAVARLVINNGYVAIEPDDRVAFTANPAFDASTFDVWAPLLNGGALVVIDRAMLLTPVELVRVVQNHGITVMWLTVGLFNRLFTELSPALPQIKTLIVGGDVLDPHVISQVLNTSPPQQLLNGYGPSEGTTFTTTYCIKALEQGATNIPIGRPIANTRVYLLDSHGQPVPLGAIGEIYIGGDGVACGYLNRPELTSDRFLIDPFSDISGARLYRTGDLARYLPDGNLEFLGRNDQQVKIRGFRIELGEIEARLAEH…	D	A	F	W	I	G	G	T	F	2	49	44	26	23	29	383	36	67	33	89	46	23	12	LAYIMYTSGSTGTPKGVLVPHRAVARLVINNGYVAIEPDDRVAFTANPA	FDASTFDVWAPLLNGGALVVIDRAMLLTPVELVRVVQNHGITVM	WLTVGLFNRLFTELSPALPQIKTLIV	GGDVLDPHVISQVLNTSPPQQLL	NGYGPSEGTTFTTTYCIKALEQGATNIPI	NVWANRLARQLIGQGVGSGDHIVLLFERSIKLVVAQ	PDMPDGRKNWLINDCAAKLLLTDTQTAIPTDLIVPLLRLSDESKAVSEQASGQKNSTDLDLPRASTE	VLVPHRAVARLVINNGYVAIEPDDRVAFTANPA	TFDVWAPLLNGGALVVIDRAMLLTPVELVRVVQNHGITVMWLTVGLFNRLFTELSPALPQIKTLIVGGDVLDPHVISQVLNTSPPQQLL	GTTFTTTYCIKALEQGATNIPIGRPIANTRVYLLDSHGQPVPLGAI	NRPELTSDRFLIDPFSDISGARL	ARYLPDGNLEFL
334	BGC0001406#c1#24834-39140#+#no_locus_tag#Tlo20#ALV86866.1#485#885#0	Streptomyces canus	Actinobacteria	Streptomyces	Streptomyces canus	S	TYAELDARAERLARRLRRAGARPESFVAVVLPRSADLVVALLAVVRTGAAYVPVDPTYPADRIQYVLRDCDPALVVTESRLADRVPVPASRRLLVDDPDTATGPRDPADQPAQGPLPRHPAYVIYTSGSTGRPKGVVVEHRSLAAYLQRARQEYPAAAGTSLLHSPVAFDLTVTALYTPLVSGGTVRVAELDENTAHTGGQPTFMKVTPSHLELLDALPNAASPSDTLVIGGEALHGAVLDGWRRRHPDAVVYNAYGPTEATVNCLDHRLEPGSRVQDGPVPIGRPFANTRAYVLDGALRPVPPGVAGELYIAGTGLARGYWKRPGLTAERFVADPHASLHGDAGARMYRTGDLVRRQDDGTLVFVGRADGQVKIRGHRIELGEVQSRLARLPEVAQAAV	D	L	T	K	V	G	A	V	N	5	49	37	25	23	30	376	36	64	33	81	47	26	12	PAYVIYTSGSTGRPKGVVVEHRSLAAYLQRARQEYPAAAGTSLLHSPVA	FDLTVTALYTPLVSGGTVRVAELDENTAHTGGQPTFM	KVTPSHLELLDALPNAASPSDTLVI	GGEALHGAVLDGWRRRHPDAVVY	NAYGPTEATVNCLDHRLEPGSRVQDGPVPI	DARAERLARRLRRAGARPESFVAVVLPRSADLVVAL	PTYPADRIQYVLRDCDPALVVTESRLADRVPVPASRRLLVDDPDTATGPRDPADQPAQGPLPRH	VVVEHRSLAAYLQRARQEYPAAAGTSLLHSPVA	VTALYTPLVSGGTVRVAELDENTAHTGGQPTFMKVTPSHLELLDALPNAASPSDTLVIGGEALHGAVLDGWRRRHPDAVVY	ATVNCLDHRLEPGSRVQDGPVPIGRPFANTRAYVLDGALRPVPPGVA	KRPGLTAERFVADPHASLHGDAGARM	VRRQDDGTLVFV
335	BGC0001406#c1#24834-39140#+#no_locus_tag#Tlo20#ALV86866.1#1550#1946#0	Streptomyces canus	Actinobacteria	Streptomyces	Streptomyces canus	T	SYAELDARACAWAGWLAGRGVGVGDRVGVMVPRSVELVVSLLAVHKVGAAYVPVDVGYPVERVRYVLEDAAPSVVLTVAEGVSRVPDGVPVGCVDEALPGGGGFVPRAVPGGAAYVMYTSGSTGRPKGVVVPHQGVVNRLLWLQSVDPLAPHDRLLQKTPIGFDVSVPELFWPLITGATLVMARPDGHRDPAYLADVIRRERITSVHFVPSMLGAFLSEPAAAECTTLTRVFCSGEALPGELRDRFRDTLGIRLHNLYGPTEASIEVTHHQCGDERGPAPVPMGRPVWNTSVFVLDGGLRPVGVGVVGELYLAGVQLAYGYWGRAGLSAERFVACPFGVSGSRMYRTGDLVRWTSGGELVFVGRVDDQVKVRGQRVELGEVQGVVSAAPGVGQCAV	D	V	P	H	F	S	L	I	E	2	50	44	27	22	28	372	36	57	34	89	45	22	12	AAYVMYTSGSTGRPKGVVVPHQGVVNRLLWLQSVDPLAPHDRLLQKTPIG	FDVSVPELFWPLITGATLVMARPDGHRDPAYLADVIRRERITSV	HFVPSMLGAFLSEPAAAECTTLTRVFC	SGEALPGELRDRFRDTLGIRLH	NLYGPTEASIEVTHHQCGDERGPAPVPM	DARACAWAGWLAGRGVGVGDRVGVMVPRSVELVVSL	VGYPVERVRYVLEDAAPSVVLTVAEGVSRVPDGVPVGCVDEALPGGGGFVPRAVPGG	VVVPHQGVVNRLLWLQSVDPLAPHDRLLQKTPIG	VPELFWPLITGATLVMARPDGHRDPAYLADVIRRERITSVHFVPSMLGAFLSEPAAAECTTLTRVFCSGEALPGELRDRFRDTLGIRLH	ASIEVTHHQCGDERGPAPVPMGRPVWNTSVFVLDGGLRPVGVGVV	GRAGLSAERFVACPFGVSGSRM	VRWTSGGELVFV
336	BGC0001406#c1#24834-39140#+#no_locus_tag#Tlo20#ALV86866.1#2601#3014#0	Streptomyces canus	Actinobacteria	Streptomyces	Streptomyces canus	T	SYGELDARAERLAHVLMGRGVGPGDFVALALPRSVELVVAVLGVLKAGAAYVPVDPAYPVDRIAYTVEDCAPAVLVTVSEVAERVPAAGPRLVLDDPVVVAELAGMPVAGSAGCRAGLVPEQAAYVIYTSGSTGRPKGVVVAHRNVVRLFGATDGWFGFGPDDVWTLFHSFAFDFSVWELWGALLYGGRLVVVPHEVSRSPGDFLDLLVRERVTVLNQTPSAFHQLSQADAERPGADLALRYVVFGGEALEPSRLADWFTRRGERSPVLVNMYGITETTVHVTYLPMSAELAAGQSRSLIGGGIPDLRVYVLDEWLRPVPFGVMGELYVGGRGPAVGYLGRAGLTSGRFVADPFAGDGSRMYRTGDLARRLREGGLEYLGRADDQVKIRGFRIELGEIE…	D	F	W	N	V	G	M	V	H	1	50	44	29	25	30	389	36	67	34	94	47	22	12	AAYVIYTSGSTGRPKGVVVAHRNVVRLFGATDGWFGFGPDDVWTLFHSFA	FDFSVWELWGALLYGGRLVVVPHEVSRSPGDFLDLLVRERVTVL	NQTPSAFHQLSQADAERPGADLALRYVVF	GGEALEPSRLADWFTRRGERSPVLV	NMYGITETTVHVTYLPMSAELAAGQSRSLI	DARAERLAHVLMGRGVGPGDFVALALPRSVELVVAV	PAYPVDRIAYTVEDCAPAVLVTVSEVAERVPAAGPRLVLDDPVVVAELAGMPVAGSAGCRAGLVPEQ	VVVAHRNVVRLFGATDGWFGFGPDDVWTLFHSFA	VWELWGALLYGGRLVVVPHEVSRSPGDFLDLLVRERVTVLNQTPSAFHQLSQADAERPGADLALRYVVFGGEALEPSRLADWFTRRGERSPVLV	TTVHVTYLPMSAELAAGQSRSLIGGGIPDLRVYVLDEWLRPVPFGVM	GRAGLTSGRFVADPFAGDGSRM	ARRLREGGLEYL
337	BGC0000429#c1#40329-54515#+#no_locus_tag#peptide_synthetase#AEA30273.1#483#880#0	Streptomyces sp. Acta 2897	Actinobacteria	Streptomyces	Streptomyces sp	F	YAELDRRANRLAHHLVSAGVRPEDFVALALPRSADLAVAVLAVHKAGAAYLPVDPDYPAERIAYMLDDARPGVVLTTTALADTLPSGDRAARIVLDDPATAALVAAAPGDAAPAVTASVDSPAYLIYTSGSTGRPKGVVVTHRGVSSLVASQVERFEVGPGSRVLQFASISFDAAFWELVMGLLSGAALVLAPADRLNPGRPLADLVAEQGVTHATIPPAALAVLEPDALPEGITLVVAGEATSPELVGRWSAGRRMINAYGPSETTVCATMSAPLSGEAVPPIGGPITGTRVYVLDAALRPVLPGVRGELYVAGSGLARGYLDRPALSAERFVADPFGPAGSRMYRTGDVATWTDAGQLDFNGRADHQVKIRGFRIELGEIESALLAHDGIAQAAV	D	A	W	T	V	A	A	V	C	3	50	44	23	20	26	373	36	67	34	83	43	22	12	PAYLIYTSGSTGRPKGVVVTHRGVSSLVASQVERFEVGPGSRVLQFASIS	FDAAFWELVMGLLSGAALVLAPADRLNPGRPLADLVAEQGVTHA	TIPPAALAVLEPDALPEGITLVV	AGEATSPELVGRWSAGRRMI	NAYGPSETTVCATMSAPLSGEAVPPI	DRRANRLAHHLVSAGVRPEDFVALALPRSADLAVAV	PDYPAERIAYMLDDARPGVVLTTTALADTLPSGDRAARIVLDDPATAALVAAAPGDAAPAVTASVDS	VVVTHRGVSSLVASQVERFEVGPGSRVLQFASIS	FWELVMGLLSGAALVLAPADRLNPGRPLADLVAEQGVTHATIPPAALAVLEPDALPEGITLVVAGEATSPELVGRWSAGRRMI	TTVCATMSAPLSGEAVPPIGGPITGTRVYVLDAALRPVLPGVR	DRPALSAERFVADPFGPAGSRM	ATWTDAGQLDFN
338	BGC0000429#c1#40329-54515#+#no_locus_tag#peptide_synthetase#AEA30273.1#1535#1947#0	Streptomyces sp. Acta 2897	Actinobacteria	Streptomyces	Streptomyces sp	P	SYAGLNERANRLARLLMARGAGPERVVGLALPRSTDLVVALLAVLKSGAGYLPLDPEYPAERISFMLADAAPDVVLTTTDVAGRLPAGPMLALDDPQVRAELAGLTPTDPRDDERTSPLRPQHPAYLIYTSGSTGRPKGVVLPSGALINLMAWHAATLPGEPGARVAQFTAISFDVSAQEILSALLDGKTLVMPEEDTRRDPARFAAWLAERDITELYAPTMMLDALGEAVAEHGTELPALRHVAQAGEALTLGGRVRDLCDAPGRTLHNHYGPSETHVVTAHTLSDGPSDRARNAAPIGRPVWNTQVYVLDAALRPVPDGVTGELYIAGAQLARGYHHRPGLTAERFTADPFGAPGGRMYRTGDLVRWNSDGELDYAGRADHQVKVRGFRIELGEIEA…	D	V	Q	L	A	A	H	V	V	1	50	43	30	23	30	388	36	68	34	92	47	22	12	PAYLIYTSGSTGRPKGVVLPSGALINLMAWHAATLPGEPGARVAQFTAIS	FDVSAQEILSALLDGKTLVMPEEDTRRDPARFAAWLAERDITE	LYAPTMMLDALGEAVAEHGTELPALRHVAQ	AGEALTLGGRVRDLCDAPGRTLH	NHYGPSETHVVTAHTLSDGPSDRARNAAPI	NERANRLARLLMARGAGPERVVGLALPRSTDLVVAL	PEYPAERISFMLADAAPDVVLTTTDVAGRLPAGPMLALDDPQVRAELAGLTPTDPRDDERTSPLRPQH	VVLPSGALINLMAWHAATLPGEPGARVAQFTAIS	AQEILSALLDGKTLVMPEEDTRRDPARFAAWLAERDITELYAPTMMLDALGEAVAEHGTELPALRHVAQAGEALTLGGRVRDLCDAPGRTLH	THVVTAHTLSDGPSDRARNAAPIGRPVWNTQVYVLDAALRPVPDGVT	HRPGLTAERFTADPFGAPGGRM	VRWNSDGELDYA
339	BGC0000429#c1#40329-54515#+#no_locus_tag#peptide_synthetase#AEA30273.1#2603#3000#0	Streptomyces sp. Acta 2897	Actinobacteria	Streptomyces	Streptomyces sp	Y	SYAQLDAEVDGLARLLTRRGVGPEDVVAVALPRTPRLVVALLAVAKAGAVYLPVDPQYPAERVSFILADARPALLVTDGPAAAGLPGSDVPRLLLDGPSADDGPAGSQDTAPGTARRAGPANAAYMIYTSGSTGTPKGVVVTHEGIGSFGAIRKQFGLDASSRMLQFASSSFDAAIWEILAPLLVGGALVMAPSDDLAVGEPLIALLARERVTHANIPPAALAVLPQGALPDGMNVILAGEASAPDLIARWSDGRRLLNAYGPTEATVCVTVSEPLTPGTTPPIGRPLWNVRVFVLDEALQPVPVGTPGEAYLAGDGLARGYAGRPGLTAERFVADPHGPAGSRMYRTGDLVRWLPDGNLEFVGRADDQVKIRGHRIEPGEVESLLVSHEGVAQAAV	D	A	W	N	I	A	A	V	C	3	49	44	23	20	26	373	36	67	33	83	43	22	12	AAYMIYTSGSTGTPKGVVVTHEGIGSFGAIRKQFGLDASSRMLQFASSS	FDAAIWEILAPLLVGGALVMAPSDDLAVGEPLIALLARERVTHA	NIPPAALAVLPQGALPDGMNVIL	AGEASAPDLIARWSDGRRLL	NAYGPTEATVCVTVSEPLTPGTTPPI	DAEVDGLARLLTRRGVGPEDVVAVALPRTPRLVVAL	PQYPAERVSFILADARPALLVTDGPAAAGLPGSDVPRLLLDGPSADDGPAGSQDTAPGTARRAGPAN	VVVTHEGIGSFGAIRKQFGLDASSRMLQFASSS	IWEILAPLLVGGALVMAPSDDLAVGEPLIALLARERVTHANIPPAALAVLPQGALPDGMNVILAGEASAPDLIARWSDGRRLL	ATVCVTVSEPLTPGTTPPIGRPLWNVRVFVLDEALQPVPVGTP	GRPGLTAERFVADPHGPAGSRM	VRWLPDGNLEFV
340	BGC0000429#c1#40329-54515#+#no_locus_tag#peptide_synthetase#AEA30273.1#3661#4060#0	Streptomyces sp. Acta 2897	Actinobacteria	Streptomyces	Streptomyces sp	W	YAELDRRANRLAHELTARGIGRGQVVAVAVPRSPQQVTAFLAVTKAGAVYLPVDPEYPAERVAYMLDDAAPAALLVTDAARGELPDEPAVPVWALDDEAFAASVAARPATGPAGPGRPGPLSPAYVIYTSGSTGRPKGVLVSHTGLAPFVHSHVERLGLRTGDRVLQVVSTNFDVSVGDLAMTLLSGAALALPGPSRELVGDGLADALEASGATHVMLPAPLLGTLPEERPLPRLRCVVSGGEALSPGLVARWSAGRTVINAYGPTETTVAATLSDPLSPDTTPPIGRPVAGTRVLVLDDRLRPVPVGVAGELHIAGPGVALGYLGRPGLTAERFVADPFGPAGSRMYRSGDLVRWTTGGRLEFVGRADQQVKIRGFRVEPGEIETVLLARAGLAQAAV	D	V	G	M	V	G	A	V	A	3	50	44	24	20	26	375	36	68	34	84	43	22	12	PAYVIYTSGSTGRPKGVLVSHTGLAPFVHSHVERLGLRTGDRVLQVVSTN	FDVSVGDLAMTLLSGAALALPGPSRELVGDGLADALEASGATHV	MLPAPLLGTLPEERPLPRLRCVVS	GGEALSPGLVARWSAGRTVI	NAYGPTETTVAATLSDPLSPDTTPPI	DRRANRLAHELTARGIGRGQVVAVAVPRSPQQVTAF	PEYPAERVAYMLDDAAPAALLVTDAARGELPDEPAVPVWALDDEAFAASVAARPATGPAGPGRPGPLS	VLVSHTGLAPFVHSHVERLGLRTGDRVLQVVSTN	VGDLAMTLLSGAALALPGPSRELVGDGLADALEASGATHVMLPAPLLGTLPEERPLPRLRCVVSGGEALSPGLVARWSAGRTVI	TTVAATLSDPLSPDTTPPIGRPVAGTRVLVLDDRLRPVPVGVA	GRPGLTAERFVADPFGPAGSRM	VRWTTGGRLEFV
341	BGC0001133#c1#31828-45888#-#XBJ1_0775#putative_Ornithine_racemase#CBJ79916.1#488#913#0	Xenorhabdus bovienii SS-2004	Proteobacteria	Xenorhabdus	Xenorhabdus bovienii	T	TYRQLNERANQLAFMIREHYQQRHNQAMPADTLVALYLDRSLEMVISILAVLKAGGAYVPMPPEHPPERIQFILEDTQSPCVVTQQRHLTTLSECTKVLIDQPALIAADDKAVTDGRSVDNPVPVNGAADLAYVIYTSGTTGQPKGVLQTHHNAVRLFAITQGDYQFDQNDTWVLFHAYTFDFSVWELWGALIYGGRLIIPTVDCTKDFVSFSRLCSHQKVTVLNQTPGAFYAFIDASLSIGAKFPCLRYVIFGGDKLNPVQLKPWWDSYGDQSPTLVNMYGITETTVHVTYQKLIKDDVITASCIGRPLNDMHAYVLNDSGHLVPIGAPGELYIGGAGLARGYLNRPALTAERFVVNPFATAEDQARGYTRLYKTGDWVRWRPDGNLEYRGRNDFQVK…	D	F	W	N	I	G	M	V	H	1	50	44	29	25	28	401	43	68	34	94	45	28	12	LAYVIYTSGTTGQPKGVLQTHHNAVRLFAITQGDYQFDQNDTWVLFHAYT	FDFSVWELWGALIYGGRLIIPTVDCTKDFVSFSRLCSHQKVTVL	NQTPGAFYAFIDASLSIGAKFPCLRYVIF	GGDKLNPVQLKPWWDSYGDQSPTLV	NMYGITETTVHVTYQKLIKDDVITASCI	NERANQLAFMIREHYQQRHNQAMPADTLVALYLDRSLEMVISI	PEHPPERIQFILEDTQSPCVVTQQRHLTTLSECTKVLIDQPALIAADDKAVTDGRSVDNPVPVNGAAD	VLQTHHNAVRLFAITQGDYQFDQNDTWVLFHAYT	VWELWGALIYGGRLIIPTVDCTKDFVSFSRLCSHQKVTVLNQTPGAFYAFIDASLSIGAKFPCLRYVIFGGDKLNPVQLKPWWDSYGDQSPTLV	TTVHVTYQKLIKDDVITASCIGRPLNDMHAYVLNDSGHLVPIGAP	NRPALTAERFVVNPFATAEDQARGYTRL	VRWRPDGNLEYR
342	BGC0001133#c1#31828-45888#-#XBJ1_0775#putative_Ornithine_racemase#CBJ79916.1#1554#1974#0	Xenorhabdus bovienii SS-2004	Proteobacteria	Xenorhabdus	Xenorhabdus bovienii	S	TYRQVNERANQLAAVIRERYQQQRNVPMPADTPVALYLDRSLEMIISILAVLKAGGAYVPVSPEYPPERTQFILTDTAAPCVVTQQRHLTALGEYTPVLSLIAADDPSVTAGRPMDNPVPVNGATDLAYIIYTSGTTGQPKGVMLTHQSVMNRLCWMQSQYALKAADNVLQKTPYTFDVSVWELLAANWVGARIVIAPPDSHRQPETLHKLMQETGVTVVHFIPPMLSAFCQSLQALNQRLAATVRYVFCSGEALTGSQVRAFKTINPGASALINLYGPTEAAIEVTYFDTAGEFNGNVPIGRAIDNTRLYVREGGGNLSPVGAPGELYIGGAGVARGYWNRPELTAEYFVANPFATAEDQARGYTRLYKTGDLVRWRADGNLEYRGRNDFQVKIRGYR…	D	V	W	H	F	S	L	I	E	1	50	44	30	24	27	396	43	64	34	94	44	28	12	LAYIIYTSGTTGQPKGVMLTHQSVMNRLCWMQSQYALKAADNVLQKTPYT	FDVSVWELLAANWVGARIVIAPPDSHRQPETLHKLMQETGVTVV	HFIPPMLSAFCQSLQALNQRLAATVRYVFC	SGEALTGSQVRAFKTINPGASALI	NLYGPTEAAIEVTYFDTAGEFNGNVPI	NERANQLAAVIRERYQQQRNVPMPADTPVALYLDRSLEMIISI	PEYPPERTQFILTDTAAPCVVTQQRHLTALGEYTPVLSLIAADDPSVTAGRPMDNPVPVNGATD	VMLTHQSVMNRLCWMQSQYALKAADNVLQKTPYT	VWELLAANWVGARIVIAPPDSHRQPETLHKLMQETGVTVVHFIPPMLSAFCQSLQALNQRLAATVRYVFCSGEALTGSQVRAFKTINPGASALI	AAIEVTYFDTAGEFNGNVPIGRAIDNTRLYVREGGGNLSPVGAP	NRPELTAEYFVANPFATAEDQARGYTRL	VRWRADGNLEYR
343	BGC0001133#c1#31828-45888#-#XBJ1_0775#putative_Ornithine_racemase#CBJ79916.1#2615#3019#0	Xenorhabdus bovienii SS-2004	Proteobacteria	Xenorhabdus	Xenorhabdus bovienii	L	TYRQVNERANQLAFVIRERYQQQCHAPMPADTPIALYLDRSPEMVISMLAVLKAGGAYVPVSPAYPSERTQFILTDTAAPCVVTQQRHLTDLGEYSPALSLIVADDPSVTRGQPVDNPVPVNTSADLAYIIYTSGTTGQPKGVMVEHASVINLSRFIARTHLLGETVKALFFSNYVFDASVFELFPALMAGSAIFIAPAAVTADSDQLLSFINTHEISKAFIPTALMNHFADELSRSTLQVIHTGGEALNALSLPPDVTLFNQYGPTEITVCATQHLLRDGDRAIGKGIDNTRLYVLDSEGNLSPIGAPGELYIGGAGLARGYLNRPALTAERFVVNPFATAEDQARGYTRLYKTGDWVRWRPDGNLEYRGRNDFQVKIRGYRIELGEIESALASHPQV…	D	A	F	A	H	G	Q	V	C	3	50	43	25	17	24	380	43	64	34	81	41	28	12	LAYIIYTSGTTGQPKGVMVEHASVINLSRFIARTHLLGETVKALFFSNYV	FDASVFELFPALMAGSAIFIAPAAVTADSDQLLSFINTHEISK	AFIPTALMNHFADELSRSTLQVIHT	GGEALNALSLPPDVTLF	NQYGPTEITVCATQHLLRDGDRAI	NERANQLAFVIRERYQQQCHAPMPADTPIALYLDRSPEMVISM	PAYPSERTQFILTDTAAPCVVTQQRHLTDLGEYSPALSLIVADDPSVTRGQPVDNPVPVNTSAD	VMVEHASVINLSRFIARTHLLGETVKALFFSNYV	VFELFPALMAGSAIFIAPAAVTADSDQLLSFINTHEISKAFIPTALMNHFADELSRSTLQVIHTGGEALNALSLPPDVTLF	ITVCATQHLLRDGDRAIGKGIDNTRLYVLDSEGNLSPIGAP	NRPALTAERFVVNPFATAEDQARGYTRL	VRWRPDGNLEYR
344	BGC0001133#c1#31828-45888#-#XBJ1_0775#putative_Ornithine_racemase#CBJ79916.1#3660#4064#0	Xenorhabdus bovienii SS-2004	Proteobacteria	Xenorhabdus	Xenorhabdus bovienii	L	TYRQVNEQANQLAVVIRERYQQQRHAPMPADTPIALYLDRSPEMVISMLAVLKAGGAYVPISPAYPPERTQFILTDTAAPCVVTQQRHLTDLGEYSPALSLIAADDPSVTRGQPVDNPVPVNTSADLAYIIYTSGTTGQPKGVMVEHASVINLSRFIARTHLLGETVKALFFSNYVFDASVFELFPALMAGSAIFIAPAAVMADSDQLLSFINTHEISKAFIPTALMNHFADELSRSTLQVIHTGGEALNALSLPPDVTLFNQYGPTEITVCATQHLLRDGDRAIGKGIDNTRLYVLDSEGNLSPIGAPGELYIGGAGLARGYWNRPALTAERFVVNPFATAEDQVRGYTRLYKTGDWVRWRPDGNLEYRGRNDFQVKIRGYRIELGEIESALAAHPQV…	D	A	F	A	H	G	Q	V	C	3	50	43	25	17	24	380	43	64	34	81	41	28	12	LAYIIYTSGTTGQPKGVMVEHASVINLSRFIARTHLLGETVKALFFSNYV	FDASVFELFPALMAGSAIFIAPAAVMADSDQLLSFINTHEISK	AFIPTALMNHFADELSRSTLQVIHT	GGEALNALSLPPDVTLF	NQYGPTEITVCATQHLLRDGDRAI	NEQANQLAVVIRERYQQQRHAPMPADTPIALYLDRSPEMVISM	PAYPPERTQFILTDTAAPCVVTQQRHLTDLGEYSPALSLIAADDPSVTRGQPVDNPVPVNTSAD	VMVEHASVINLSRFIARTHLLGETVKALFFSNYV	VFELFPALMAGSAIFIAPAAVMADSDQLLSFINTHEISKAFIPTALMNHFADELSRSTLQVIHTGGEALNALSLPPDVTLF	ITVCATQHLLRDGDRAIGKGIDNTRLYVLDSEGNLSPIGAP	NRPALTAERFVVNPFATAEDQVRGYTRL	VRWRPDGNLEYR
345	BGC0000429#c1#26089-40332#+#no_locus_tag#peptide_synthetase#AEA30272.1#482#901#0	Streptomyces sp. Acta 2897	Actinobacteria	Streptomyces	Streptomyces sp	T	TYREINARANRLARLLTARGAGPEQFVALALPRSVDMVVALLATLKAGAAYLPLDPAYPADRLAFMLSDAAPVLLLTDSASAAGLPDPGTAAPLLLDDPGIVAELARQADGDLTEAERTAALDPRHAAYMIYTSGSTGRPKGVVVPHRNVVRLFTATEPWFGFDADDVWTLFHSYAFDFSVWEIWGPLLHGGTLVVVPHEVNRSPEEFLRLLARERVTVLNQTPSAFYQLMRADRETSDAGALPALRRVVFGGEALDLWRLEPWYDSHPDDAPVLVNMYGITETTVHVSHVALDATSVGAERGSVIGTPIPDLGVHLLDDALRPVPSGVAAEMYVSGEGLARGYHGRPDLTSHRFVADPFGAPGSRMYRTGDVARRTADGELEFVGRADHQVKIRGFRI…	D	F	W	N	V	G	M	V	H	1	50	44	31	25	30	395	36	71	34	96	47	22	12	AAYMIYTSGSTGRPKGVVVPHRNVVRLFTATEPWFGFDADDVWTLFHSYA	FDFSVWEIWGPLLHGGTLVVVPHEVNRSPEEFLRLLARERVTVL	NQTPSAFYQLMRADRETSDAGALPALRRVVF	GGEALDLWRLEPWYDSHPDDAPVLV	NMYGITETTVHVSHVALDATSVGAERGSVI	NARANRLARLLTARGAGPEQFVALALPRSVDMVVAL	PAYPADRLAFMLSDAAPVLLLTDSASAAGLPDPGTAAPLLLDDPGIVAELARQADGDLTEAERTAALDPRH	VVVPHRNVVRLFTATEPWFGFDADDVWTLFHSYA	VWEIWGPLLHGGTLVVVPHEVNRSPEEFLRLLARERVTVLNQTPSAFYQLMRADRETSDAGALPALRRVVFGGEALDLWRLEPWYDSHPDDAPVLV	TTVHVSHVALDATSVGAERGSVIGTPIPDLGVHLLDDALRPVPSGVA	GRPDLTSHRFVADPFGAPGSRM	ARRTADGELEFV
346	BGC0000429#c1#26089-40332#+#no_locus_tag#peptide_synthetase#AEA30272.1#1559#1963#0	Streptomyces sp. Acta 2897	Actinobacteria	Streptomyces	Streptomyces sp	A	TYRELHRSADRLAHELIARGAGPERVVALGMPRSTELLIALLAVLKSGAAYLPIDPGYPSERVSLLLGDARPVLLVTTSGVPAGWPEEAVAGVPVLALDDAATATAVASRPATTPADGDRTAPLGPDNAAYVIYTSGSTGTPKGVVVSHRSAANLVGWAVRELGAPALSHTLASTSLNFDVSVFEIFAPLTCGGRIDVVRDLLALTERPEGWSGKLISAVPSALAQLIGEDTVPASADLVVLAGEALTGRAVADIRAALPQARVANFYGPTEATVYATAWHADGGSAEPLIGRPVANTQVYVLDAWLRPVPAGVAGELYLAGTGLARGYLDRRGLTSERFVACPFGPAGSRMYRTGDVVRWTADGQLAYVGRADEQVKVRGFRIETGEIESVIAQDPSV…	D	V	F	S	V	A	F	V	Y	5	50	39	25	23	26	380	36	73	34	83	43	22	12	AAYVIYTSGSTGTPKGVVVSHRSAANLVGWAVRELGAPALSHTLASTSLN	FDVSVFEIFAPLTCGGRIDVVRDLLALTERPEGWSGKLI	SAVPSALAQLIGEDTVPASADLVVL	AGEALTGRAVADIRAALPQARVA	NFYGPTEATVYATAWHADGGSAEPLI	HRSADRLAHELIARGAGPERVVALGMPRSTELLIAL	PGYPSERVSLLLGDARPVLLVTTSGVPAGWPEEAVAGVPVLALDDAATATAVASRPATTPADGDRTAPLGPDN	VVVSHRSAANLVGWAVRELGAPALSHTLASTSLN	VFEIFAPLTCGGRIDVVRDLLALTERPEGWSGKLISAVPSALAQLIGEDTVPASADLVVLAGEALTGRAVADIRAALPQARVA	ATVYATAWHADGGSAEPLIGRPVANTQVYVLDAWLRPVPAGVA	DRRGLTSERFVACPFGPAGSRM	VRWTADGQLAYV
347	BGC0000429#c1#26089-40332#+#no_locus_tag#peptide_synthetase#AEA30272.1#2620#3028#0	Streptomyces sp. Acta 2897	Actinobacteria	Streptomyces	Streptomyces sp	N	TYRELNDRANRLAHQLIARGIGAEQWVAVALPRAPELVIALIAVQKSGAAYVPVDPDYPAERIAYILDAASAALLVTDGTIGASLTETSDLPQLRLDDPGTAETVAARPATNPTDRDRLFPADPHHAVYAIYTSGSTGRPKGVLTEQHCLSDYLRWSTSAYPSAAGTAVLHSPISFDLTVTALYTTLSLGGRLVLATLDDGDPLTVESLRRSPTTFLKATPSHLSLLEALPEEFSPTRELMLGGELLLGGSLTEWRERHPGANIYNGYGPTETTVNCTQYVIGAGEPVDSGPLPIGDPMPNTWLYVLDEKLQPVPASVAGELYVAGEGIARGYLHRQALTSERFVPNPFGPPGTRMYRTGDIVKWTSGGDLCFLRRVDDQVKLRGFRVEVGEIENALLR…	D	L	T	K	M	G	G	V	N	2	49	42	25	23	30	384	36	71	33	86	47	22	12	AVYAIYTSGSTGRPKGVLTEQHCLSDYLRWSTSAYPSAAGTAVLHSPIS	FDLTVTALYTTLSLGGRLVLATLDDGDPLTVESLRRSPTTFL	KATPSHLSLLEALPEEFSPTRELML	GGELLLGGSLTEWRERHPGANIY	NGYGPTETTVNCTQYVIGAGEPVDSGPLPI	NDRANRLAHQLIARGIGAEQWVAVALPRAPELVIAL	PDYPAERIAYILDAASAALLVTDGTIGASLTETSDLPQLRLDDPGTAETVAARPATNPTDRDRLFPADPHH	VLTEQHCLSDYLRWSTSAYPSAAGTAVLHSPIS	VTALYTTLSLGGRLVLATLDDGDPLTVESLRRSPTTFLKATPSHLSLLEALPEEFSPTRELMLGGELLLGGSLTEWRERHPGANIY	TTVNCTQYVIGAGEPVDSGPLPIGDPMPNTWLYVLDEKLQPVPASVA	HRQALTSERFVPNPFGPPGTRM	VKWTSGGDLCFL
348	BGC0000429#c1#26089-40332#+#no_locus_tag#peptide_synthetase#AEA30272.1#3685#4084#0	Streptomyces sp. Acta 2897	Actinobacteria	Streptomyces	Streptomyces sp	G	YAELNARANRLAHHLTGLGAGPEVRIAVSLPRGLDLVVALLAVLKSGAAYIPLDPAYPAERVRYILEDGSPGLVLTTSALTGELPVPEGTPVLAVDDPELRERIAALPGSDPTPPVRGDHPAYVIYTSGSTGRPKGVVVTRANIANFVLDMHDRLPVTEADVLVAVTTVAFDIAALELFVPLVAGARLVVAATEQVRDMDRLAGLITDNGATLAQATPTLWQALASVRPEALAGLRVLVGGEALPTQLAARLRELSAGVRNMYGPTETTVWSTTAALDARHGAPVIGRPIANTRVYVLDARLGPVPAGVPGDLFLAGDGVVRGYLDRPALSAERFVADPFGPAGSRMYRTGDVARWNALGDLEFVGRADDQVKIRGFRIELGEIEAVLAAHPAVAQVTV	D	I	L	Q	L	G	M	V	W	3	50	44	25	21	26	375	36	66	34	86	43	22	12	PAYVIYTSGSTGRPKGVVVTRANIANFVLDMHDRLPVTEADVLVAVTTVA	FDIAALELFVPLVAGARLVVAATEQVRDMDRLAGLITDNGATLA	QATPTLWQALASVRPEALAGLRVLV	GGEALPTQLAARLRELSAGVR	NMYGPTETTVWSTTAALDARHGAPVI	NARANRLAHHLTGLGAGPEVRIAVSLPRGLDLVVAL	PAYPAERVRYILEDGSPGLVLTTSALTGELPVPEGTPVLAVDDPELRERIAALPGSDPTPPVRGDH	VVVTRANIANFVLDMHDRLPVTEADVLVAVTTVA	ALELFVPLVAGARLVVAATEQVRDMDRLAGLITDNGATLAQATPTLWQALASVRPEALAGLRVLVGGEALPTQLAARLRELSAGVR	TTVWSTTAALDARHGAPVIGRPIANTRVYVLDARLGPVPAGVP	DRPALSAERFVADPFGPAGSRM	ARWNALGDLEFV
349	BGC0000349#c1#3828-20117#+#SACE_3035#putative_non-ribosomal_peptide_synthetase#CAM02313.1#455#844#0	Saccharopolyspora erythraea NRRL 2338	Actinobacteria	Saccharopolyspora	Saccharopolyspora erythraea	W	TYGELNAEANRLAHLLLAEGVGAEQVVAVAVPRSVEMVAALLAVLKTGAAYLPLDLDHPPDRIAFMLREASRVVTVPELAGELPPGPPQVLVGDAAGRPAQDPGVEVRLDQAAYVIFTSGSTGRPKGVVVTHDGIGSLVATAVDRLGVDAGSRVLQFASVGFDVAVWELSMALCTGGRLVVVPEQRRVAGRDLTDYAVEHGVTHLALPPSLVSALPADCELPEDAVLLVGTEVVPAELIERWAKRLRVVVAYGLTEATVNSTLWMAEQGRRGSVPIGRPDPNTRIHVLDSALRPVGVGVTGEIYVAGRGLARGYLGRRGLSAERFVADPFGEPGERMYRTGDRARWRPDGTLSFLGRSDDQIKIRGHRIEPGEVESALMGHPDVVQAAV	D	V	W	A	L	G	A	V	N	3	50	44	24	20	27	365	36	56	34	84	44	22	12	AAYVIFTSGSTGRPKGVVVTHDGIGSLVATAVDRLGVDAGSRVLQFASVG	FDVAVWELSMALCTGGRLVVVPEQRRVAGRDLTDYAVEHGVTHL	ALPPSLVSALPADCELPEDAVLLV	GTEVVPAELIERWAKRLRVV	VAYGLTEATVNSTLWMAEQGRRGSVPI	NAEANRLAHLLLAEGVGAEQVVAVAVPRSVEMVAAL	LDHPPDRIAFMLREASRVVTVPELAGELPPGPPQVLVGDAAGRPAQDPGVEVRLDQ	VVVTHDGIGSLVATAVDRLGVDAGSRVLQFASVG	VWELSMALCTGGRLVVVPEQRRVAGRDLTDYAVEHGVTHLALPPSLVSALPADCELPEDAVLLVGTEVVPAELIERWAKRLRVV	ATVNSTLWMAEQGRRGSVPIGRPDPNTRIHVLDSALRPVGVGVT	GRRGLSAERFVADPFGEPGERM	ARWRPDGTLSFL
350	BGC0000349#c1#3828-20117#+#SACE_3035#putative_non-ribosomal_peptide_synthetase#CAM02313.1#4453#4845#0	Saccharopolyspora erythraea NRRL 2338	Actinobacteria	Saccharopolyspora	Saccharopolyspora erythraea	W	TYSELDRRADGVAGVLLAAGVRRGDVVGVALPRSVENVATMLAALKLGAAYLPLDLSYPRERLSYVLTDSGAGVVVTTRAEADRVPAADGVELLVLDEVADEPGVALPPPPGLDDAAYVIYTSGSTGRPKAVVVPHDGIASLVATAVDRVGVTAESRVLQFASPAFDVAVFETAMALCVGGRLVLVPEQARVAGEPLTDLLLEQGITHAALPPALLAALPAPCRLPEGITVLVGTEAVPPHLIERWAGHARLVVAYGLTEATVNSTLWTAEPGTGTVPIGRPDPNTQAHVLDANLRPVPLGVPGELYIAGRGLARGYLGRHGLTAERFVACPFGEPGTRMYRTGDRVRWRRDGTLDFLGRVDEQIKIRGFRVEPGEVEAALVAHPAVRQAVV	D	V	F	A	L	G	A	V	N	3	50	44	24	20	26	368	36	60	34	84	43	22	12	AAYVIYTSGSTGRPKAVVVPHDGIASLVATAVDRVGVTAESRVLQFASPA	FDVAVFETAMALCVGGRLVLVPEQARVAGEPLTDLLLEQGITHA	ALPPALLAALPAPCRLPEGITVLV	GTEAVPPHLIERWAGHARLV	VAYGLTEATVNSTLWTAEPGTGTVPI	DRRADGVAGVLLAAGVRRGDVVGVALPRSVENVATM	LSYPRERLSYVLTDSGAGVVVTTRAEADRVPAADGVELLVLDEVADEPGVALPPPPGLDD	VVVPHDGIASLVATAVDRVGVTAESRVLQFASPA	VFETAMALCVGGRLVLVPEQARVAGEPLTDLLLEQGITHAALPPALLAALPAPCRLPEGITVLVGTEAVPPHLIERWAGHARLV	ATVNSTLWTAEPGTGTVPIGRPDPNTQAHVLDANLRPVPLGVP	GRHGLTAERFVACPFGEPGTRM	VRWRRDGTLDFL
351	BGC0001233#c1#21744-38087#+#no_locus_tag#non-ribosomal_peptide_synthase#ALK27914.1#199#596#0	Streptomyces sp. DSM 11171	Actinobacteria	Streptomyces	Streptomyces sp	hpg	SYAALDERTNRLARYLTAAGVGGETVVALCLPRGVDVVVALLAVWKAGGAYLPLDPEHPADRLRHMVADSGAAVVVATTATLGRVPVGTAHVVLLDDERDAIAAEPAEPLKTTTRPGGLAYVIYTSGSTGRPKGVAVPHHGVANLAEVMRPVLGIDEGVVALQFASFSFDAAVLDVVVTLAAGGTLAIATGEERTEPAALAEMIRANKVGVASVVPSLLGALDPAAVPGVGNWIVGSERVNAALVSRWTPRARVWNAYGPTETTVITTTGLVDRAIGPEDQPPPIGRPVGNSRVYVLDTALQPVAPGVTGELYVAGPGLARGYTGRPDLTAERFVACPFGAGDRMYRTGDLAAWTEDGHLLFAGRADEQVKIRGFRVEPGEVEAVLAAHESVARAAV	D	A	L	S	I	G	A	V	I	3	50	44	23	20	30	373	36	63	34	83	47	21	12	LAYVIYTSGSTGRPKGVAVPHHGVANLAEVMRPVLGIDEGVVALQFASFS	FDAAVLDVVVTLAAGGTLAIATGEERTEPAALAEMIRANKVGVA	SVVPSLLGALDPAAVPGVGNWIV	GSERVNAALVSRWTPRARVW	NAYGPTETTVITTTGLVDRAIGPEDQPPPI	DERTNRLARYLTAAGVGGETVVALCLPRGVDVVVAL	PEHPADRLRHMVADSGAAVVVATTATLGRVPVGTAHVVLLDDERDAIAAEPAEPLKTTTRPGG	VAVPHHGVANLAEVMRPVLGIDEGVVALQFASFS	VLDVVVTLAAGGTLAIATGEERTEPAALAEMIRANKVGVASVVPSLLGALDPAAVPGVGNWIVGSERVNAALVSRWTPRARVW	TTVITTTGLVDRAIGPEDQPPPIGRPVGNSRVYVLDTALQPVAPGVT	GRPDLTAERFVACPFGAGDRM	AAWTEDGHLLFA
352	BGC0001233#c1#21744-38087#+#no_locus_tag#non-ribosomal_peptide_synthase#ALK27914.1#1727#2124#0	Streptomyces sp. DSM 11171	Actinobacteria	Streptomyces	Streptomyces sp	hpg	SYAELDARSNRLAHHLTRLGAGPERVVGLCLPRGADMVVALLAVWKAGAAYVPLDPEHPADRLAYMIADSGASIVLGADGTLLDVPAGAAHVVLLDEARDAIASEPADPPHVAPAPDRLAYVIYTSGSTGRPKGVAVAHRGVVNLAEAMRPVLGVAEGVVALQFASFSFDAAVLDVAVVLAWGATLAIATSEERTEPAALARMIRTAGVSVASVVPSLLGVLDPAEVPGVRNWVLGAERLNSDLASRWTPQARVWNTYGPTEATVITTADPVDAGIRPEDQPPAIGRPIGNARVYVLDAFLQPVPAGVTGELYVAGPGLARGYAGRPDLTAERFVPCPFGTGARMYRSGDLARWTADGQLLFAGRADEQVKIRGFRVEPGEVEAVIAAHGAVGQAAV	D	A	L	S	V	G	T	V	I	3	50	44	23	20	30	373	36	63	34	83	47	21	12	LAYVIYTSGSTGRPKGVAVAHRGVVNLAEAMRPVLGVAEGVVALQFASFS	FDAAVLDVAVVLAWGATLAIATSEERTEPAALARMIRTAGVSVA	SVVPSLLGVLDPAEVPGVRNWVL	GAERLNSDLASRWTPQARVW	NTYGPTEATVITTADPVDAGIRPEDQPPAI	DARSNRLAHHLTRLGAGPERVVGLCLPRGADMVVAL	PEHPADRLAYMIADSGASIVLGADGTLLDVPAGAAHVVLLDEARDAIASEPADPPHVAPAPDR	VAVAHRGVVNLAEAMRPVLGVAEGVVALQFASFS	VLDVAVVLAWGATLAIATSEERTEPAALARMIRTAGVSVASVVPSLLGVLDPAEVPGVRNWVLGAERLNSDLASRWTPQARVW	ATVITTADPVDAGIRPEDQPPAIGRPIGNARVYVLDAFLQPVPAGVT	GRPDLTAERFVPCPFGTGARM	ARWTADGQLLFA
353	BGC0001233#c1#21744-38087#+#no_locus_tag#non-ribosomal_peptide_synthase#ALK27914.1#3308#3727#0	Streptomyces sp. DSM 11171	Actinobacteria	Streptomyces	Streptomyces sp	V	SYGELNARANRLARRLVGLGVGAECRVALLQGRSVGAVVSVLAVLKAGGVYVPLDVDAPVERLRWMVGVAGVSVVVTDGVLRDVVVGGVVDGSVPVVVVGEDGFVEGELSDGGSGGLSGEVSDGLSGDLGVVGCGDQLAYVMFTSGSTGVPKGVAVSHGDVVSLALDGRWVGSGSGGGRVLLHSPLAFDASTYELWVPLLSGGVVVVAPAGELDVRVLEGLIVGGGVSGLWLTAGLFRVLAEEVPGCFAGVREVLTGGEAVPASAVRRVLEVCPGLSVVDGYGPTETTTFATLFVMGSVGGVPDSVPIGRPLGNVRVYVLDGVLRPVPVGVVGELYIAGVGVARGYVGASGGTAERFVADPFGGVGGRMYRSGDVVRWRVDGVLEFVGRGDDQVKVRGF…	D	A	Y	W	L	G	G	T	F	2	50	43	26	23	29	397	36	82	34	88	46	22	12	LAYVMFTSGSTGVPKGVAVSHGDVVSLALDGRWVGSGSGGGRVLLHSPLA	FDASTYELWVPLLSGGVVVVAPAGELDVRVLEGLIVGGGVSGL	WLTAGLFRVLAEEVPGCFAGVREVLT	GGEAVPASAVRRVLEVCPGLSVV	DGYGPTETTTFATLFVMGSVGGVPDSVPI	NARANRLARRLVGLGVGAECRVALLQGRSVGAVVSV	VDAPVERLRWMVGVAGVSVVVTDGVLRDVVVGGVVDGSVPVVVVGEDGFVEGELSDGGSGGLSGEVSDGLSGDLGVVGCGDQ	VAVSHGDVVSLALDGRWVGSGSGGGRVLLHSPLA	TYELWVPLLSGGVVVVAPAGELDVRVLEGLIVGGGVSGLWLTAGLFRVLAEEVPGCFAGVREVLTGGEAVPASAVRRVLEVCPGLSVV	TTTFATLFVMGSVGGVPDSVPIGRPLGNVRVYVLDGVLRPVPVGVV	GASGGTAERFVADPFGGVGGRM	VRWRVDGVLEFV
354	BGC0001233#c1#21744-38087#+#no_locus_tag#non-ribosomal_peptide_synthase#ALK27914.1#4392#4789#0	Streptomyces sp. DSM 11171	Actinobacteria	Streptomyces	Streptomyces sp	L	SYAELDVRVNRLARYLTGFGVGREVLVGLCLPRGVDMVVALLAVWKAGGAYVPLDPEYPQDRLAYMIADSGAVVVLGVGDSLAGVSAGSARVVRLDEAAETIARESAEPLVTVTDADQLAYVIYTSGSTGRPKGVAVAHRGVVNLAEVMRPVLGVSEGVVALQFASFSFDAAVLDVVVTLGAGGTLAIAAGDERTEPEVLARMIRTAGVSVASVVPSLLGVLDPAEVPGVENWVLGAERLNSDLASRWTSQARVWNTYGPTEATVITTADLIDADITPEDQPPAIGRPIGNAQVYVLDDFLQPVPVGVTGELYVAGPGLARGYVGRPDLTADRFVPCPFTVGGRMYRSGDLARWTVDGQLLFAGRADQQVKIRGFRVEPGEVEAVVAAHESVGQAAV	D	A	L	S	V	G	T	V	I	3	50	44	23	20	30	373	36	63	34	83	47	21	12	LAYVIYTSGSTGRPKGVAVAHRGVVNLAEVMRPVLGVSEGVVALQFASFS	FDAAVLDVVVTLGAGGTLAIAAGDERTEPEVLARMIRTAGVSVA	SVVPSLLGVLDPAEVPGVENWVL	GAERLNSDLASRWTSQARVW	NTYGPTEATVITTADLIDADITPEDQPPAI	DVRVNRLARYLTGFGVGREVLVGLCLPRGVDMVVAL	PEYPQDRLAYMIADSGAVVVLGVGDSLAGVSAGSARVVRLDEAAETIARESAEPLVTVTDADQ	VAVAHRGVVNLAEVMRPVLGVSEGVVALQFASFS	VLDVVVTLGAGGTLAIAAGDERTEPEVLARMIRTAGVSVASVVPSLLGVLDPAEVPGVENWVLGAERLNSDLASRWTSQARVW	ATVITTADLIDADITPEDQPPAIGRPIGNAQVYVLDDFLQPVPVGVT	GRPDLTADRFVPCPFTVGGRM	ARWTVDGQLLFA
355	BGC0000374#c1#15504-31262#+#no_locus_tag#HrmO#AEH41793.1#498#898#0	Streptomyces griseoflavus	Actinobacteria	Streptomyces	Streptomyces griseoflavus	L	SYAELNARANRLARLLVGRGVGPESLVALVLPRSVEFVVGMLGVLKAGGAYVPVDPEYPRERVAFMFGDARPVCAVTTTEYADVVPDGVDVLTLDASETVAALDGCSASNVADGERVGGLALGSPAYVIYTSGSTGRPKGVVVSHAGLGNLVASAVDRWGTGPDSRVLQFSSPSYDPVVIEMCAAFGALGTLVVPDRGPLVGEVLAGVLREGRVSHAVIPPSVLGTVEVVDFPDFVTVVAGGEACTVDVLRRWAPGRRLLNGYGPTEVTVACVTSGPADPGEGLPPIGRPFFNTRVYILDAALRPVPPGVAGELYVAGVGVARGYLGRAGLTAGRFAADPFGAAGERMYRTGDRGRWRGDGQIEFLGRVDEQVKIRGFRIEPGEVEEVLAGHEAVARVAV	D	P	I	V	V	G	G	V	A	3	50	43	23	20	27	376	36	69	34	82	44	22	12	PAYVIYTSGSTGRPKGVVVSHAGLGNLVASAVDRWGTGPDSRVLQFSSPS	YDPVVIEMCAAFGALGTLVVPDRGPLVGEVLAGVLREGRVSHA	VIPPSVLGTVEVVDFPDFVTVVA	GGEACTVDVLRRWAPGRRLL	NGYGPTEVTVACVTSGPADPGEGLPPI	NARANRLARLLVGRGVGPESLVALVLPRSVEFVVGM	PEYPRERVAFMFGDARPVCAVTTTEYADVVPDGVDVLTLDASETVAALDGCSASNVADGERVGGLALGS	VVVSHAGLGNLVASAVDRWGTGPDSRVLQFSSPS	VIEMCAAFGALGTLVVPDRGPLVGEVLAGVLREGRVSHAVIPPSVLGTVEVVDFPDFVTVVAGGEACTVDVLRRWAPGRRLL	VTVACVTSGPADPGEGLPPIGRPFFNTRVYILDAALRPVPPGVA	GRAGLTAGRFAADPFGAAGERM	GRWRGDGQIEFL
356	BGC0000374#c1#15504-31262#+#no_locus_tag#HrmO#AEH41793.1#1551#1970#0	Streptomyces griseoflavus	Actinobacteria	Streptomyces	Streptomyces griseoflavus	T	TYAELNARANRLAHLLMEQGAGPEQFVALLLPRGVDLVVAVLAVLKTGAAYLPVDPSYPEDRIALMLSDAEPVRVLTTSEAAVGGALADSGLLLRLDAPDTLHALDACPDHDPDDADRVAPASPGHAAYVIYTSGSTGAPKGVVVPHRNVVRLFAATAPSFAFSDTDVWTLFHSYAFDFSVWELWGPLLHGGRLVVVSHQVSRSPDDMLELAVREGVTVLNQTPSSFYRFSEADAAHPELSGALALRLVIFGGEALDLGRLRPWYERHPDGAPTLVNMYGITETTVHVTQRVLDSAVADRHTSSLIGEALPDLRTYVLDDRLRLLPPGVPGELYVAGAGLARGYLGRPGLTAGRFVPDPFGAPGARMYRTGDVVRLRTDGELEFVGRADDQVKIRGFRI…	D	F	W	N	I	G	M	V	H	1	50	44	31	25	30	395	36	71	34	96	47	22	12	AAYVIYTSGSTGAPKGVVVPHRNVVRLFAATAPSFAFSDTDVWTLFHSYA	FDFSVWELWGPLLHGGRLVVVSHQVSRSPDDMLELAVREGVTVL	NQTPSSFYRFSEADAAHPELSGALALRLVIF	GGEALDLGRLRPWYERHPDGAPTLV	NMYGITETTVHVTQRVLDSAVADRHTSSLI	NARANRLAHLLMEQGAGPEQFVALLLPRGVDLVVAV	PSYPEDRIALMLSDAEPVRVLTTSEAAVGGALADSGLLLRLDAPDTLHALDACPDHDPDDADRVAPASPGH	VVVPHRNVVRLFAATAPSFAFSDTDVWTLFHSYA	VWELWGPLLHGGRLVVVSHQVSRSPDDMLELAVREGVTVLNQTPSSFYRFSEADAAHPELSGALALRLVIFGGEALDLGRLRPWYERHPDGAPTLV	TTVHVTQRVLDSAVADRHTSSLIGEALPDLRTYVLDDRLRLLPPGVP	GRPGLTAGRFVPDPFGAPGARM	VRLRTDGELEFV
[truncated: 2,280 more rows]

## Sheet: Substrate
Substrate*	Count	Percent	S code entropy	Conditional entropy of S code given phylum	Conditional entropy of S code given loop group	Conditional entropy of S code given phylum and loop group	Reduce fold	Number in five large phylum**	Percent
[truncated: 38 more rows]

[truncated: 4 more sheets: Phylum, Genus, Species (short), Loop]
