# Supplementary material for: Knowledge-guided data mining on the standardized architecture of NRPS: Subtypes, novel motifs, and sequence entanglements
Source: PLoS Comput Biol. 2023 May 15;19(5):e1011100. doi: 10.1371/journal.pcbi.1011100 (PMC10212144; doi:10.1371/journal.pcbi.1011100)
Supplement: S9 Table — (XLSX) [file pcbi.1011100.s054.xlsx]

## Sheet: Overview
	Bacteria	Fungi
Genome assembly level	Complete genome	Contig, scaffold, chromosome and complete genome
Genome number (from NCBI)	30984	3672
Genome number (after removing redundancy)	16820	2505
Genome number (containing BGC)	15296	2331
Species number (containing BGC)	7974	1799
BGC number annotated by antiSMASH v6	99575	57531
NRPS BGC number	19460	13938
NRPS-like BGC number	6484	13063
C domain number in analysis	83489	34269
A domain number in analysis	95582	40458
T domain number in analysis	86688	26651
E domain number in analysis	14502	3982
TE domain number in analysis	23590	4008

## Sheet: Bacteria All
OrganismName	OrganismTaxonomicID	OrganismInfraspecificNamesStrain	AssemblyBioSampleAccession	AssemblyBioSampleBioProjectAccession	AssemblyAccession	AssemblyLevel	AssemblyStatsTotalSequenceLength	AssemblyStatsGCPercent	SourceDatabase	WGSProjectAccession	AssemblyStatsNumberOfScaffolds	AssemblySubmissionDate	AssemblyStatus	Superkingdom	Phylum	Class	Order	Family	Genus	Species	Strain
Alkalihalophilus pseudofirmus OF4	398511	OF4	SAMN02603086	PRJNA28811	GCA_000005825.2	Complete Genome	4249248	39.5	SOURCE_DATABASE_GENBANK		3	2010-12-15	current	Bacteria	Firmicutes	Bacilli	Bacillales	Bacillaceae	Alkalihalophilus	Alkalihalophilus pseudofirmus	Alkalihalophilus pseudofirmus OF4
Escherichia coli str. K-12 substr. MG1655	511145	K-12 substr. MG1655	SAMN02604091	PRJNA225	GCA_000005845.2	Complete Genome	4641652	50.5	SOURCE_DATABASE_GENBANK		1	2013-09-26	current	Bacteria	Proteobacteria	Gammaproteobacteria	Enterobacterales	Enterobacteriaceae	Escherichia	Escherichia coli	Escherichia coli K-12
Corynebacterium jeikeium K411	306537	K411 = NCTC 11915	SAMEA3283089		GCA_000006605.1	Complete Genome	2476822	61	SOURCE_DATABASE_GENBANK		2	2005-06-27	current	Bacteria	Actinobacteria	Actinomycetia	Corynebacteriales	Corynebacteriaceae	Corynebacterium	Corynebacterium jeikeium	Corynebacterium jeikeium K411
Ureaplasma parvum serovar 3 str. ATCC 700970	273119	ATCC 700970	SAMN02604098	PRJNA101	GCA_000006625.1	Complete Genome	751719	25	SOURCE_DATABASE_GENBANK		1	2003-07-17	current	Bacteria	Tenericutes	Mollicutes	Mycoplasmatales	Mycoplasmataceae	Ureaplasma	Ureaplasma parvum	Ureaplasma parvum serovar 3 str. ATCC 700970
Yersinia pestis KIM10+	187410	KIM	SAMN02604093	PRJNA288	GCA_000006645.1	Complete Genome	4701745	47.5	SOURCE_DATABASE_GENBANK		2	2002-07-29	current	Bacteria	Proteobacteria	Gammaproteobacteria	Enterobacterales	Yersiniaceae	Yersinia	Yersinia pestis	Yersinia pestis KIM10+
Chlamydia muridarum str. Nigg	243161	Nigg	SAMN02603994	PRJNA229	GCA_000006685.1	Complete Genome	1080451	40	SOURCE_DATABASE_GENBANK		2	2003-03-26	current	Bacteria	Chlamydiae	Chlamydiia	Chlamydiales	Chlamydiaceae	Chlamydia	Chlamydia muridarum	Chlamydia muridarum str. Nigg
Xylella fastidiosa 9a5c	160492	9a5c	SAMN02603773	PRJNA271	GCA_000006725.1	Complete Genome	2731750	52.5	SOURCE_DATABASE_GENBANK		3	2004-06-04	current	Bacteria	Proteobacteria	Gammaproteobacteria	Xanthomonadales	Xanthomonadaceae	Xylella	Xylella fastidiosa	Xylella fastidiosa 9a5c
Vibrio cholerae O1 biovar El Tor str. N16961	243277	N16961	SAMN02603969	PRJNA36	GCA_000006745.1	Complete Genome	4033464	47	SOURCE_DATABASE_GENBANK		2	2001-01-09	current	Bacteria	Proteobacteria	Gammaproteobacteria	Vibrionales	Vibrionaceae	Vibrio	Vibrio cholerae	Vibrio cholerae O1 biovar El Tor str. N16961
Pseudomonas aeruginosa PAO1	208964	PAO1	SAMN02603714	PRJNA331	GCA_000006765.1	Complete Genome	6264404	66.5	SOURCE_DATABASE_GENBANK		1	2006-07-07	current	Bacteria	Proteobacteria	Gammaproteobacteria	Pseudomonadales	Pseudomonadaceae	Pseudomonas	Pseudomonas aeruginosa	Pseudomonas aeruginosa PAO1
Streptococcus pyogenes M1 GAS	160490	SF370	SAMN02604089	PRJNA269	GCA_000006785.2	Complete Genome	1852433	38.5	SOURCE_DATABASE_GENBANK		1	2014-04-01	current	Bacteria	Firmicutes	Bacilli	Lactobacillales	Streptococcaceae	Streptococcus	Streptococcus pyogenes	Streptococcus pyogenes M1 GAS
Pasteurella multocida subsp. multocida str. Pm70	272843	Pm70	SAMN02604085	PRJNA39	GCA_000006825.1	Complete Genome	2257487	40	SOURCE_DATABASE_GENBANK		1	2001-03-21	current	Bacteria	Proteobacteria	Gammaproteobacteria	Pasteurellales	Pasteurellaceae	Pasteurella	Pasteurella multocida	Pasteurella multocida subsp. multocida str. Pm70
Neisseria gonorrhoeae FA 1090	242231	FA 1090	SAMN02604088	PRJNA23	GCA_000006845.1	Complete Genome	2153922	52.5	SOURCE_DATABASE_GENBANK		1	2005-02-14	current	Bacteria	Proteobacteria	Betaproteobacteria	Neisseriales	Neisseriaceae	Neisseria	Neisseria gonorrhoeae	Neisseria gonorrhoeae FA 1090
Lactococcus lactis subsp. lactis Il1403	272623	IL1403	SAMN02603339	PRJNA72	GCA_000006865.1	Complete Genome	2365589	35	SOURCE_DATABASE_GENBANK		1	2001-03-21	current	Bacteria	Firmicutes	Bacilli	Lactobacillales	Streptococcaceae	Lactococcus	Lactococcus lactis	Lactococcus lactis subsp. lactis Il1403
Streptococcus pneumoniae TIGR4	170187	TIGR4; ATCC BAA-334	SAMN02604002	PRJNA277	GCA_000006885.1	Complete Genome	2160842	39.5	SOURCE_DATABASE_GENBANK		1	2008-07-03	current	Bacteria	Firmicutes	Bacilli	Lactobacillales	Streptococcaceae	Streptococcus	Streptococcus pneumoniae	Streptococcus pneumoniae TIGR4
Caulobacter vibrioides CB15	190650	CB15	SAMN02604005	PRJNA298	GCA_000006905.1	Complete Genome	4016947	67	SOURCE_DATABASE_GENBANK		1	2002-03-06	current	Bacteria	Proteobacteria	Alphaproteobacteria	Caulobacterales	Caulobacteraceae	Caulobacter	Caulobacter vibrioides	Caulobacter vibrioides CB15
Shigella flexneri 2a str. 301	198214	301	SAMN02603599	PRJNA310	GCA_000006925.2	Complete Genome	4828820	50.5	SOURCE_DATABASE_GENBANK		2	2011-08-03	current	Bacteria	Proteobacteria	Gammaproteobacteria	Enterobacterales	Enterobacteriaceae	Shigella	Shigella flexneri	Shigella flexneri 2a str. 301
Salmonella enterica subsp. enterica serovar Typhimurium str. LT2	99287	LT2	SAMN02604315	PRJNA241	GCA_000006945.2	Complete Genome	4951383	52	SOURCE_DATABASE_GENBANK		2	2016-01-13	current	Bacteria	Proteobacteria	Gammaproteobacteria	Enterobacterales	Enterobacteriaceae	Salmonella	Salmonella enterica	Salmonella enterica subsp. enterica serovar Typhimurium str. LT2
Sinorhizobium meliloti 1021	266834	1021	SAMEA3283068		GCA_000006965.1	Complete Genome	6691694	62	SOURCE_DATABASE_GENBANK		3	2003-05-06	current	Bacteria	Proteobacteria	Alphaproteobacteria	Hyphomicrobiales	Rhizobiaceae	Sinorhizobium	Sinorhizobium meliloti	Sinorhizobium meliloti 1021
Chlorobaculum tepidum TLS	194439	TLS	SAMN02604006	PRJNA302	GCA_000006985.1	Complete Genome	2154946	56.5	SOURCE_DATABASE_GENBANK		1	2002-07-02	current	Bacteria	Chlorobi	Chlorobia	Chlorobiales	Chlorobiaceae	Chlorobaculum	Chlorobaculum tepidum	Chlorobaculum tepidum TLS
Rickettsia conorii str. Malish 7	272944	Malish 7	SAMN02603141	PRJNA42	GCA_000007025.1	Complete Genome	1268755	32	SOURCE_DATABASE_GENBANK		1	2002-11-25	current	Bacteria	Proteobacteria	Alphaproteobacteria	Rickettsiales	Rickettsiaceae	Rickettsia	Rickettsia conorii	Rickettsia conorii str. Malish 7
Streptococcus pneumoniae R6	171101	R6	SAMN02603218	PRJNA278	GCA_000007045.1	Complete Genome	2038615	39.5	SOURCE_DATABASE_GENBANK		1	2002-11-25	current	Bacteria	Firmicutes	Bacilli	Lactobacillales	Streptococcaceae	Streptococcus	Streptococcus pneumoniae	Streptococcus pneumoniae R6
Caldanaerobacter subterraneus subsp. tengcongensis MB4	273068	MB4	SAMN02603009	PRJNA249	GCA_000007085.1	Complete Genome	2689445	37.5	SOURCE_DATABASE_GENBANK		1	2002-05-14	current	Bacteria	Firmicutes	Clostridia	Thermoanaerobacterales	Thermoanaerobacteraceae	Caldanaerobacter	Caldanaerobacter subterraneus	Caldanaerobacter subterraneus subsp. tengcongensis MB4
Zymomonas mobilis subsp. mobilis ZM4 = ATCC 31821	264203	ZM4	SAMN02603579	PRJNA12354	GCA_000007105.1	Complete Genome	2056363	46	SOURCE_DATABASE_GENBANK		1	2010-01-12	current	Bacteria	Proteobacteria	Alphaproteobacteria	Sphingomonadales	Zymomonadaceae	Zymomonas	Zymomonas mobilis	Zymomonas mobilis subsp. mobilis ZM4 = ATCC 31821
Brucella melitensis bv. 1 str. 16M	224914	16M	SAMN02603416	PRJNA180	GCA_000007125.1	Complete Genome	3294931	57	SOURCE_DATABASE_GENBANK		2	2001-12-28	current	Bacteria	Proteobacteria	Alphaproteobacteria	Hyphomicrobiales	Brucellaceae	Brucella	Brucella melitensis	Brucella melitensis bv. 1 str. 16M
Xanthomonas campestris pv. campestris str. ATCC 33913	190485	ATCC 33913	SAMN02603845	PRJNA296	GCA_000007145.1	Complete Genome	5076188	65	SOURCE_DATABASE_GENBANK		1	2002-05-24	current	Bacteria	Proteobacteria	Gammaproteobacteria	Xanthomonadales	Xanthomonadaceae	Xanthomonas	Xanthomonas campestris	Xanthomonas campestris pv. campestris str. ATCC 33913
Xanthomonas citri pv. citri str. 306	190486	306	SAMN02603846	PRJNA297	GCA_000007165.1	Complete Genome	5274174	64.5	SOURCE_DATABASE_GENBANK		3	2002-05-29	current	Bacteria	Proteobacteria	Gammaproteobacteria	Xanthomonadales	Xanthomonadaceae	Xanthomonas	Xanthomonas citri	Xanthomonas citri pv. citri str. 306
Chlamydia pneumoniae TW-183	182082	TW-183	SAMN02602979	PRJNA420	GCA_000007205.1	Complete Genome	1225935	40.5	SOURCE_DATABASE_GENBANK		1	2003-07-25	current	Bacteria	Chlamydiae	Chlamydiia	Chlamydiales	Chlamydiaceae	Chlamydia	Chlamydia pneumoniae	Chlamydia pneumoniae TW-183
Xylella fastidiosa Temecula1	183190	Temecula1	SAMN02603844	PRJNA285	GCA_000007245.1	Complete Genome	2521148	51.5	SOURCE_DATABASE_GENBANK		2	2003-01-29	current	Bacteria	Proteobacteria	Gammaproteobacteria	Xanthomonadales	Xanthomonadaceae	Xylella	Xylella fastidiosa	Xylella fastidiosa Temecula1
Streptococcus agalactiae 2603V/R	208435	2603V/R	SAMN02604013	PRJNA330	GCA_000007265.1	Complete Genome	2160267	35.5	SOURCE_DATABASE_GENBANK		1	2002-08-28	current	Bacteria	Firmicutes	Bacilli	Lactobacillales	Streptococcaceae	Streptococcus	Streptococcus agalactiae	Streptococcus agalactiae 2603V/R
Streptococcus pyogenes MGAS8232	186103	MGAS8232	SAMN02603495	PRJNA286	GCA_000007285.1	Complete Genome	1895017	38.5	SOURCE_DATABASE_GENBANK		1	2002-04-03	current	Bacteria	Firmicutes	Bacilli	Lactobacillales	Streptococcaceae	Streptococcus	Streptococcus pyogenes	Streptococcus pyogenes MGAS8232
Buchnera aphidicola str. Sg (Schizaphis graminum)	198804	Sg (ex Schizaphis graminum)	SAMN02604269	PRJNA312	GCA_000007365.1	Complete Genome	641454	25	SOURCE_DATABASE_GENBANK		1	2002-07-02	current	Bacteria	Proteobacteria	Gammaproteobacteria	Enterobacterales	Erwiniaceae	Buchnera	Buchnera aphidicola	Buchnera aphidicola str. Sg (Schizaphis graminum)
Xanthomonas oryzae pv. oryzae KACC 10331	291331	KACC10331	SAMN02603680	PRJNA12931	GCA_000007385.1	Complete Genome	4941439	63.5	SOURCE_DATABASE_GENBANK		1	2005-02-02	current	Bacteria	Proteobacteria	Gammaproteobacteria	Xanthomonadales	Xanthomonadaceae	Xanthomonas	Xanthomonas oryzae	Xanthomonas oryzae pv. oryzae KACC 10331
Shigella flexneri 2a str. 2457T	198215	2457T	SAMN02604096	PRJNA408	GCA_000007405.1	Complete Genome	4599354	50.5	SOURCE_DATABASE_GENBANK		1	2003-04-22	current	Bacteria	Proteobacteria	Gammaproteobacteria	Enterobacterales	Enterobacteriaceae	Shigella	Shigella flexneri	Shigella flexneri 2a str. 2457T
Streptococcus pyogenes MGAS315	198466	MGAS315	SAMN02603496	PRJNA311	GCA_000007425.1	Complete Genome	1900521	38.5	SOURCE_DATABASE_GENBANK		1	2002-07-18	current	Bacteria	Firmicutes	Bacilli	Lactobacillales	Streptococcaceae	Streptococcus	Streptococcus pyogenes	Streptococcus pyogenes MGAS315
Escherichia coli CFT073	199310	CFT073	SAMN02604094	PRJNA313	GCA_000007445.1	Complete Genome	5231428	50	SOURCE_DATABASE_GENBANK		1	2002-12-06	current	Bacteria	Proteobacteria	Gammaproteobacteria	Enterobacterales	Enterobacteriaceae	Escherichia	Escherichia coli	Escherichia coli CFT073
Streptococcus mutans UA159	210007	UA159	SAMN02604090	PRJNA333	GCA_000007465.2	Complete Genome	2032925	36.5	SOURCE_DATABASE_GENBANK		1	2011-09-01	current	Bacteria	Firmicutes	Bacilli	Lactobacillales	Streptococcaceae	Streptococcus	Streptococcus mutans	Streptococcus mutans UA159
Tropheryma whipplei str. Twist	203267	Twist	SAMN02603248	PRJNA95	GCA_000007485.1	Complete Genome	927303	46	SOURCE_DATABASE_GENBANK		1	2003-02-24	current	Bacteria	Actinobacteria	Actinomycetia	Micrococcales	Tropherymataceae	Tropheryma	Tropheryma whipplei	Tropheryma whipplei str. Twist
Brucella suis 1330	204722	1330	SAMN02603682	PRJNA320	GCA_000007505.1	Complete Genome	3315175	57	SOURCE_DATABASE_GENBANK		2	2004-10-13	current	Bacteria	Proteobacteria	Alphaproteobacteria	Hyphomicrobiales	Brucellaceae	Brucella	Brucella suis	Brucella suis 1330
Bifidobacterium longum NCC2705	206672	NCC2705	SAMN02603675	PRJNA328	GCA_000007525.1	Complete Genome	2260266	60	SOURCE_DATABASE_GENBANK		2	2005-01-21	current	Bacteria	Actinobacteria	Actinomycetia	Bifidobacteriales	Bifidobacteriaceae	Bifidobacterium	Bifidobacterium longum	Bifidobacterium longum NCC2705
Salmonella enterica subsp. enterica serovar Typhi str. Ty2	209261	Ty2	SAMN02604095	PRJNA371	GCA_000007545.1	Complete Genome	4791961	52	SOURCE_DATABASE_GENBANK		1	2003-03-21	current	Bacteria	Proteobacteria	Gammaproteobacteria	Enterobacterales	Enterobacteriaceae	Salmonella	Salmonella enterica	Salmonella enterica subsp. enterica serovar Typhi str. Ty2
Pseudomonas putida KT2440	160488	KT2440	SAMN02603999	PRJNA267	GCA_000007565.2	Complete Genome	6181873	61.5	SOURCE_DATABASE_GENBANK		1	2016-02-26	current	Bacteria	Proteobacteria	Gammaproteobacteria	Pseudomonadales	Pseudomonadaceae	Pseudomonas	Pseudomonas putida	Pseudomonas putida KT2440
Porphyromonas gingivalis W83	242619	W83	SAMN02603720	PRJNA48	GCA_000007585.1	Complete Genome	2343476	48	SOURCE_DATABASE_GENBANK		1	2003-09-02	current	Bacteria	Bacteroidota	Bacteroidia	Bacteroidales	Porphyromonadaceae	Porphyromonas	Porphyromonas gingivalis	Porphyromonas gingivalis W83
Chlamydia caviae GPIC	227941		SAMN02603993	PRJNA228	GCA_000007605.1	Complete Genome	1181356	39	SOURCE_DATABASE_GENBANK		2	2003-04-14	current	Bacteria	Chlamydiae	Chlamydiia	Chlamydiales	Chlamydiaceae	Chlamydia	Chlamydia caviae
Clostridium tetani E88	212717	Massachusetts substr. E88	SAMN02603289	PRJNA81	GCA_000007625.1	Complete Genome	2873333	28.5	SOURCE_DATABASE_GENBANK		2	2003-02-05	current	Bacteria	Firmicutes	Clostridia	Eubacteriales	Clostridiaceae	Clostridium	Clostridium tetani	Clostridium tetani E88
Staphylococcus epidermidis ATCC 12228	176280	ATCC 12228	SAMN02603126	PRJNA279	GCA_000007645.1	Complete Genome	2564615	32	SOURCE_DATABASE_GENBANK		7	2002-12-20	current	Bacteria	Firmicutes	Bacilli	Bacillales	Staphylococcaceae	Staphylococcus	Staphylococcus epidermidis	Staphylococcus epidermidis ATCC 12228
Leifsonia xyli subsp. xyli str. CTCB07	281090	CTCB07	SAMN02603772	PRJNA212	GCA_000007665.1	Complete Genome	2584158	67.5	SOURCE_DATABASE_GENBANK		1	2004-08-04	current	Bacteria	Actinobacteria	Actinomycetia	Micrococcales	Microbacteriaceae	Leifsonia	Leifsonia xyli	Leifsonia xyli subsp. xyli str. CTCB07
Leptospira interrogans serovar Copenhageni str. Fiocruz L1-130	267671	Fiocruz L1-130	SAMN02603847	PRJNA10687	GCA_000007685.1	Complete Genome	4627366	35	SOURCE_DATABASE_GENBANK		2	2004-03-22	current	Bacteria	Spirochaetes	Spirochaetia	Leptospirales	Leptospiraceae	Leptospira	Leptospira interrogans	Leptospira interrogans serovar Copenhageni str. Fiocruz L1-130
Chromobacterium violaceum ATCC 12472	243365	ATCC 12472	SAMN02603528	PRJNA444	GCA_000007705.1	Complete Genome	4751080	64.5	SOURCE_DATABASE_GENBANK		1	2003-08-22	current	Bacteria	Proteobacteria	Betaproteobacteria	Neisseriales	Chromobacteriaceae	Chromobacterium	Chromobacterium violaceum	Chromobacterium violaceum ATCC 12472
Buchnera aphidicola str. Bp (Baizongia pistaciae)	224915	Bp (Baizongia pistaciae)	SAMN02604289	PRJNA256	GCA_000007725.1	Complete Genome	618379	25	SOURCE_DATABASE_GENBANK		2	2003-01-29	current	Bacteria	Proteobacteria	Gammaproteobacteria	Enterobacterales	Erwiniaceae	Buchnera	Buchnera aphidicola	Buchnera aphidicola str. Bp (Baizongia pistaciae)
[Mannheimia] succiniciproducens MBEL55E	221988	MBEL55E	SAMN02603473	PRJNA13068	GCA_000007745.1	Complete Genome	2314078	42.5	SOURCE_DATABASE_GENBANK		1	2004-09-17	current	Bacteria	Proteobacteria	Gammaproteobacteria	Pasteurellales	Pasteurellaceae	Basfia	[Mannheimia] succiniciproducens	[Mannheimia] succiniciproducens MBEL55E
Coxiella burnetii RSA 493	227377	RSA 493	SAMN02603970	PRJNA41	GCA_000007765.2	Complete Genome	2032807	42.5	SOURCE_DATABASE_GENBANK		2	2016-11-10	current	Bacteria	Proteobacteria	Gammaproteobacteria	Legionellales	Coxiellaceae	Coxiella	Coxiella burnetii	Coxiella burnetii RSA 493
Enterococcus faecalis V583	226185	V583	SAMN02603978	PRJNA70	GCA_000007785.1	Complete Genome	3359974	37	SOURCE_DATABASE_GENBANK		4	2003-03-28	current	Bacteria	Firmicutes	Bacilli	Lactobacillales	Enterococcaceae	Enterococcus	Enterococcus faecalis	Enterococcus faecalis V583
Pseudomonas syringae pv. tomato str. DC3000	223283	DC3000	SAMN02604017	PRJNA359	GCA_000007805.1	Complete Genome	6538260	58	SOURCE_DATABASE_GENBANK		3	2003-03-05	current	Bacteria	Proteobacteria	Gammaproteobacteria	Pseudomonadales	Pseudomonadaceae	Pseudomonas	Pseudomonas syringae group genomosp. 3	Pseudomonas syringae pv. tomato str. DC3000
Bacillus cereus ATCC 14579	226900	ATCC 14579	SAMN02603340	PRJNA384	GCA_000007825.1	Complete Genome	5427083	35	SOURCE_DATABASE_GENBANK		2	2004-07-06	current	Bacteria	Firmicutes	Bacilli	Bacillales	Bacillaceae	Bacillus	Bacillus cereus	Bacillus cereus ATCC 14579
Bacillus anthracis str. Ames	198094	Ames	SAMN02603432	PRJNA309	GCA_000007845.1	Complete Genome	5227293	35	SOURCE_DATABASE_GENBANK		1	2003-04-30	current	Bacteria	Firmicutes	Bacilli	Bacillales	Bacillaceae	Bacillus	Bacillus anthracis	Bacillus anthracis str. Ames
Mycobacterium avium subsp. paratuberculosis K-10	262316	K-10	SAMN02604086	PRJNA91	GCA_000007865.1	Complete Genome	4829781	69	SOURCE_DATABASE_GENBANK		1	2004-01-30	current	Bacteria	Actinobacteria	Actinomycetia	Corynebacteriales	Mycobacteriaceae	Mycobacterium	Mycobacterium avium	Mycobacterium avium subsp. paratuberculosis K-10
Yersinia pestis biovar Microtus str. 91001	229193	91001	SAMN02602970	PRJNA10638	GCA_000007885.1	Complete Genome	4803217	47.5	SOURCE_DATABASE_GENBANK		5	2004-03-15	current	Bacteria	Proteobacteria	Gammaproteobacteria	Enterobacterales	Yersiniaceae	Yersinia	Yersinia pestis	Yersinia pestis biovar Microtus str. 91001
Helicobacter hepaticus ATCC 51449	235279	ATCC 51449	SAMN02604097	PRJNA185	GCA_000007905.1	Complete Genome	1799146	35.5	SOURCE_DATABASE_GENBANK		1	2003-06-26	current	Bacteria	Proteobacteria	Epsilonproteobacteria	Campylobacterales	Helicobacteraceae	Helicobacter	Helicobacter hepaticus	Helicobacter hepaticus ATCC 51449
Prochlorococcus marinus subsp. marinus str. CCMP1375	167539	CCMP1375; SS120	SAMN02603142	PRJNA419	GCA_000007925.1	Complete Genome	1751080	36	SOURCE_DATABASE_GENBANK		1	2003-07-25	current	Bacteria	Cyanobacteria		Synechococcales	Prochlorococcaceae	Prochlorococcus	Prochlorococcus marinus	Prochlorococcus marinus subsp. marinus str. CCMP1375
[Haemophilus] ducreyi 35000HP	233412	35000HP	SAMN02604087	PRJNA38	GCA_000007945.1	Complete Genome	1698955	38	SOURCE_DATABASE_GENBANK		1	2003-07-23	current	Bacteria	Proteobacteria	Gammaproteobacteria	Pasteurellales	Pasteurellaceae	Haemophilus	[Haemophilus] ducreyi	[Haemophilus] ducreyi 35000HP
Geobacter sulfurreducens PCA	243231	PCA	SAMN02603989	PRJNA192	GCA_000007985.2	Complete Genome	3814128	60.5	SOURCE_DATABASE_GENBANK		1	2012-07-31	current	Bacteria	Proteobacteria	Deltaproteobacteria	Desulfuromonadales	Geobacteraceae	Geobacter	Geobacter sulfurreducens	Geobacter sulfurreducens PCA
Bacillus cereus ATCC 10987	222523	ATCC 10987	SAMN02603979	PRJNA74	GCA_000008005.1	Complete Genome	5432652	35	SOURCE_DATABASE_GENBANK		2	2004-02-23	current	Bacteria	Firmicutes	Bacilli	Bacillales	Bacillaceae	Bacillus	Bacillus cereus	Bacillus cereus ATCC 10987
Wolbachia endosymbiont of Drosophila melanogaster	163164	wMel	SAMN02604000	PRJNA272	GCA_000008025.1	Complete Genome	1267782	35	SOURCE_DATABASE_GENBANK		1	2004-02-05	current	Bacteria	Proteobacteria	Alphaproteobacteria	Rickettsiales	Anaplasmataceae	Wolbachia	Wolbachia endosymbiont of Drosophila melanogaster
Rickettsia typhi str. Wilmington	257363	Wilmington	SAMN02603327	PRJNA10679	GCA_000008045.1	Complete Genome	1111496	28.5	SOURCE_DATABASE_GENBANK		1	2004-08-19	current	Bacteria	Proteobacteria	Alphaproteobacteria	Rickettsiales	Rickettsiaceae	Rickettsia	Rickettsia typhi	Rickettsia typhi str. Wilmington
Lactobacillus johnsonii NCC 533	257314	NCC 533	SAMN02603676	PRJNA9638	GCA_000008065.1	Complete Genome	1992676	34.5	SOURCE_DATABASE_GENBANK		1	2004-02-02	current	Bacteria	Firmicutes	Bacilli	Lactobacillales	Lactobacillaceae	Lactobacillus	Lactobacillus johnsonii	Lactobacillus johnsonii NCC 533
Salmonella enterica subsp. enterica serovar Choleraesuis str. SC-B67	321314	SC-B67	SAMN02603109	PRJNA9618	GCA_000008105.1	Complete Genome	4944000	52	SOURCE_DATABASE_GENBANK		3	2005-04-01	current	Bacteria	Proteobacteria	Gammaproteobacteria	Enterobacterales	Enterobacteriaceae	Salmonella	Salmonella enterica	Salmonella enterica subsp. enterica serovar Choleraesuis str. SC-B67
Thermus thermophilus HB27	262724	HB27	SAMN02603291	PRJNA10617	GCA_000008125.1	Complete Genome	2127482	69	SOURCE_DATABASE_GENBANK		2	2004-04-05	current	Bacteria	Deinococcus-Thermus	Deinococci	Thermales	Thermaceae	Thermus	Thermus thermophilus	Thermus thermophilus HB27
Brucella abortus bv. 1 str. 9-941	262698	9-941	SAMN02604220	PRJNA9619	GCA_000008145.1	Complete Genome	3286445	57	SOURCE_DATABASE_GENBANK		2	2005-04-05	current	Bacteria	Proteobacteria	Alphaproteobacteria	Hyphomicrobiales	Brucellaceae	Brucella	Brucella abortus	Brucella abortus bv. 1 str. 9-941
Bacillus anthracis str. Sterne	260799	Sterne	SAMN02598266	PRJNA10878	GCA_000008165.1	Complete Genome	5228663	35	SOURCE_DATABASE_GENBANK		1	2004-06-24	current	Bacteria	Firmicutes	Bacilli	Bacillales	Bacillaceae	Bacillus	Bacillus anthracis	Bacillus anthracis str. Sterne
Treponema denticola ATCC 35405	243275	ATCC 35405	SAMN02603967	PRJNA4	GCA_000008185.1	Complete Genome	2843201	37.5	SOURCE_DATABASE_GENBANK		1	2004-02-03	current	Bacteria	Spirochaetes	Spirochaetia	Spirochaetales	Treponemataceae	Treponema	Treponema denticola	Treponema denticola ATCC 35405
Mycoplasma hyopneumoniae J	262719	J	SAMN02603526	PRJNA10675	GCA_000008205.1	Complete Genome	897405	28.5	SOURCE_DATABASE_GENBANK		1	2005-08-05	current	Bacteria	Tenericutes	Mollicutes	Mycoplasmatales	Mycoplasmataceae	Mesomycoplasma	Mesomycoplasma hyopneumoniae	Mycoplasma hyopneumoniae J
Mycoplasma hyopneumoniae 7448	262722	7448	SAMN02603525	PRJNA10639	GCA_000008225.1	Complete Genome	920079	28	SOURCE_DATABASE_GENBANK		1	2005-08-08	current	Bacteria	Tenericutes	Mollicutes	Mycoplasmatales	Mycoplasmataceae	Mesomycoplasma	Mesomycoplasma hyopneumoniae	Mycoplasma hyopneumoniae 7448
Mycoplasmopsis synoviae 53	262723	53	SAMN02603527	PRJNA10676	GCA_000008245.1	Complete Genome	799476	28	SOURCE_DATABASE_GENBANK		1	2005-08-05	current	Bacteria	Tenericutes	Mollicutes	Mycoplasmatales	Mycoplasmataceae	Mycoplasmopsis	Mycoplasmopsis synoviae	Mycoplasmopsis synoviae 53
Listeria monocytogenes serotype 4b str. F2365	265669	4b F2365	SAMN02603980	PRJNA85	GCA_000008285.1	Complete Genome	2905187	38	SOURCE_DATABASE_GENBANK		1	2005-12-07	current	Bacteria	Firmicutes	Bacilli	Bacillales	Listeriaceae	Listeria	Listeria monocytogenes	Listeria monocytogenes serotype 4b str. F2365
Mesoplasma florum L1	265311	L1; ATCC 33453	SAMN03081416	PRJNA10650	GCA_000008305.1	Complete Genome	793224	27	SOURCE_DATABASE_GENBANK		1	2004-07-19	current	Bacteria	Tenericutes	Mollicutes	Entomoplasmatales	Entomoplasmataceae	Mesoplasma	Mesoplasma florum	Mesoplasma florum L1
Methylococcus capsulatus str. Bath	243233	Bath	SAMN02603968	PRJNA21	GCA_000008325.1	Complete Genome	3304561	63.5	SOURCE_DATABASE_GENBANK		1	2005-05-18	current	Bacteria	Proteobacteria	Gammaproteobacteria	Methylococcales	Methylococcaceae	Methylococcus	Methylococcus capsulatus	Methylococcus capsulatus str. Bath
Cutibacterium acnes KPA171202	267747	KPA171202	SAMN02603281	PRJNA12460	GCA_000008345.1	Complete Genome	2560265	60	SOURCE_DATABASE_GENBANK		1	2004-07-30	current	Bacteria	Actinobacteria	Actinomycetia	Propionibacteriales	Propionibacteriaceae	Cutibacterium	Cutibacterium acnes	Cutibacterium acnes KPA171202
Mycoplasma mobile 163K	267748	163K	SAMN03081417	PRJNA10697	GCA_000008365.1	Complete Genome	777079	24.5	SOURCE_DATABASE_GENBANK		1	2004-05-18	current	Bacteria	Tenericutes	Mollicutes	Mycoplasmatales	Mycoplasmataceae	Mesomycoplasma	Mesomycoplasma mobile	Mycoplasma mobile 163K
Wolbachia endosymbiont strain TRS of Brugia malayi	292805		SAMN02603678	PRJNA12475	GCA_000008385.1	Complete Genome	1080084	34	SOURCE_DATABASE_GENBANK		1	2005-02-02	current	Bacteria	Proteobacteria	Alphaproteobacteria	Rickettsiales	Anaplasmataceae	Wolbachia	Wolbachia endosymbiont of Brugia malayi	Wolbachia endosymbiont strain TRS of Brugia malayi
Mycoplasma hyopneumoniae 232	295358	232	SAMN02603423	PRJNA13120	GCA_000008405.1	Complete Genome	892758	28.5	SOURCE_DATABASE_GENBANK		1	2004-10-08	current	Bacteria	Tenericutes	Mollicutes	Mycoplasmatales	Mycoplasmataceae	Mesomycoplasma	Mesomycoplasma hyopneumoniae	Mycoplasma hyopneumoniae 232
Bacillus licheniformis DSM 13 = ATCC 14580	279010	DSM 13	SAMN02603292	PRJNA13082	GCA_000008425.1	Complete Genome	4222645	46	SOURCE_DATABASE_GENBANK		1	2004-09-20	current	Bacteria	Firmicutes	Bacilli	Bacillales	Bacillaceae	Bacillus	Bacillus licheniformis	Bacillus licheniformis DSM 13 = ATCC 14580
Bacillus anthracis str. 'Ames Ancestor'	261594	Ames Ancestor; A2084	SAMN02603433	PRJNA10784	GCA_000008445.1	Complete Genome	5503926	35	SOURCE_DATABASE_GENBANK		3	2004-07-09	current	Bacteria	Firmicutes	Bacilli	Bacillales	Bacillaceae	Bacillus	Bacillus anthracis	Bacillus anthracis str. 'Ames Ancestor'
Idiomarina loihiensis L2TR	283942	L2TR	SAMN02604184	PRJNA10790	GCA_000008465.1	Complete Genome	2839318	47	SOURCE_DATABASE_GENBANK		1	2004-12-02	current	Bacteria	Proteobacteria	Gammaproteobacteria	Alteromonadales	Idiomarinaceae	Idiomarina	Idiomarina loihiensis	Idiomarina loihiensis L2TR
Legionella pneumophila subsp. pneumophila str. Philadelphia 1	272624	Philadelphia 1	SAMN02603156	PRJNA22	GCA_000008485.1	Complete Genome	3397754	38	SOURCE_DATABASE_GENBANK		1	2004-09-24	current	Bacteria	Proteobacteria	Gammaproteobacteria	Legionellales	Legionellaceae	Legionella	Legionella pneumophila	Legionella pneumophila subsp. pneumophila str. Philadelphia 1
[Bacillus thuringiensis] serovar konkukian str. 97-27	281309	97-27	SAMN02598265	PRJNA10877	GCA_000008505.1	Complete Genome	5314794	35	SOURCE_DATABASE_GENBANK		2	2004-12-27	current	Bacteria	Firmicutes	Bacilli	Bacillales	Bacillaceae	Bacillus	Bacillus thuringiensis	[Bacillus thuringiensis] serovar konkukian str. 97-27
Helicobacter pylori 26695	85962	26695	SAMN02603995	PRJNA233	GCA_000008525.1	Complete Genome	1667867	38.5	SOURCE_DATABASE_GENBANK		1	1999-12-22	current	Bacteria	Proteobacteria	Epsilonproteobacteria	Campylobacterales	Helicobacteraceae	Helicobacter	Helicobacter pylori	Helicobacter pylori 26695
Thermotoga maritima MSB8	243274	MSB8	SAMN02603986	PRJNA111	GCA_000008545.1	Complete Genome	1860725	46	SOURCE_DATABASE_GENBANK		1	2001-01-09	current	Bacteria	Thermotogae	Thermotogae	Thermotogales	Thermotogaceae	Thermotoga	Thermotoga maritima	Thermotoga maritima MSB8
Deinococcus radiodurans R1	243230	R1	SAMN02603976	PRJNA65	GCA_000008565.1	Complete Genome	3284156	66.5	SOURCE_DATABASE_GENBANK		4	2000-12-11	current	Bacteria	Deinococcus-Thermus	Deinococci	Deinococcales	Deinococcaceae	Deinococcus	Deinococcus radiodurans	Deinococcus radiodurans R1
Mycobacterium tuberculosis CDC1551	83331	CDC1551	SAMN02603992	PRJNA223	GCA_000008585.1	Complete Genome	4403837	65.5	SOURCE_DATABASE_GENBANK		1	2004-08-04	current	Bacteria	Actinobacteria	Actinomycetia	Corynebacteriales	Mycobacteriaceae	Mycobacterium	Mycobacterium tuberculosis	Mycobacterium tuberculosis CDC1551
Treponema pallidum subsp. pallidum str. Nichols	243276	Nichols	SAMN02604348	PRJNA5	GCA_000008605.1	Complete Genome	1138011	52.5	SOURCE_DATABASE_GENBANK		1	1999-12-22	current	Bacteria	Spirochaetes	Spirochaetia	Spirochaetales	Treponemataceae	Treponema	Treponema pallidum	Treponema pallidum subsp. pallidum str. Nichols
Aquifex aeolicus VF5	224324	VF5	SAMN02603207	PRJNA215	GCA_000008625.1	Complete Genome	1590791	43	SOURCE_DATABASE_GENBANK		2	1999-12-22	current	Bacteria	Aquificae	Aquificae	Aquificales	Aquificaceae	Aquifex	Aquifex aeolicus	Aquifex aeolicus VF5
Borreliella burgdorferi B31	224326	B31	SAMN02603966	PRJNA3	GCA_000008685.2	Complete Genome	1521208	28	SOURCE_DATABASE_GENBANK		22	2011-11-09	current	Bacteria	Spirochaetes	Spirochaetia	Spirochaetales	Borreliaceae	Borreliella	Borreliella burgdorferi	Borreliella burgdorferi B31
Chlamydia trachomatis D/UW-3/CX	272561	D/UW-3/CX	SAMN02603114	PRJNA45	GCA_000008725.1	Complete Genome	1042519	41	SOURCE_DATABASE_GENBANK		1	2001-01-09	current	Bacteria	Chlamydiae	Chlamydiia	Chlamydiales	Chlamydiaceae	Chlamydia	Chlamydia trachomatis	Chlamydia trachomatis D/UW-3/CX
Chlamydia pneumoniae CWL029	115713	CWL029	SAMN02603115	PRJNA248	GCA_000008745.1	Complete Genome	1230230	40.5	SOURCE_DATABASE_GENBANK		1	1999-12-22	current	Bacteria	Chlamydiae	Chlamydiia	Chlamydiales	Chlamydiaceae	Chlamydia	Chlamydia pneumoniae	Chlamydia pneumoniae CWL029
Clostridium acetobutylicum ATCC 824	272562	ATCC 824	SAMN02603243	PRJNA77	GCA_000008765.1	Complete Genome	4132880	30.5	SOURCE_DATABASE_GENBANK		2	2002-11-22	current	Bacteria	Firmicutes	Clostridia	Eubacteriales	Clostridiaceae	Clostridium	Clostridium acetobutylicum	Clostridium acetobutylicum ATCC 824
Helicobacter pylori J99	85963	J99	SAMN02602990	PRJNA234	GCA_000008785.1	Complete Genome	1643831	39	SOURCE_DATABASE_GENBANK		1	2001-01-09	current	Bacteria	Proteobacteria	Epsilonproteobacteria	Campylobacterales	Helicobacteraceae	Helicobacter	Helicobacter pylori	Helicobacter pylori J99
Neisseria meningitidis MC58	122586	MC58	SAMN02603997	PRJNA251	GCA_000008805.1	Complete Genome	2272360	51.5	SOURCE_DATABASE_GENBANK		1	2005-05-26	current	Bacteria	Proteobacteria	Betaproteobacteria	Neisseriales	Neisseriaceae	Neisseria	Neisseria meningitidis	Neisseria meningitidis MC58
Escherichia coli O157:H7 str. Sakai	386585	Sakai substr. RIMD 0509952	SAMN01911278	PRJNA226	GCA_000008865.2	Complete Genome	5594605	50	SOURCE_DATABASE_GENBANK		3	2018-06-08	current	Bacteria	Proteobacteria	Gammaproteobacteria	Enterobacterales	Enterobacteriaceae	Escherichia	Escherichia coli	Escherichia coli O157:H7 str. Sakai
Wigglesworthia glossinidia endosymbiont of Glossina brevipalpis	36870		SAMD00061100	PRJNA274	GCA_000008885.1	Complete Genome	703004	22	SOURCE_DATABASE_GENBANK		2	2004-05-11	current	Bacteria	Proteobacteria	Gammaproteobacteria	Enterobacterales	Erwiniaceae	Wigglesworthia	Wigglesworthia glossinidia
Ligilactobacillus salivarius UCC118	362948	UCC118	SAMN02604111	PRJNA13280	GCA_000008925.1	Complete Genome	2133977	33	SOURCE_DATABASE_GENBANK		4	2006-03-30	current	Bacteria	Firmicutes	Bacilli	Lactobacillales	Lactobacillaceae	Ligilactobacillus	Ligilactobacillus salivarius	Ligilactobacillus salivarius UCC118
Bifidobacterium longum DJO10A	205913	DJO10A	SAMN02603512	PRJNA18773	GCA_000008945.1	Complete Genome	2389526	60	SOURCE_DATABASE_GENBANK		3	2008-06-05	current	Bacteria	Actinobacteria	Actinomycetia	Bifidobacteriales	Bifidobacteriaceae	Bifidobacterium	Bifidobacterium longum	Bifidobacterium longum DJO10A
Francisella tularensis subsp. tularensis SCHU S4	177416	SCHU S4	SAMEA3138185		GCA_000008985.1	Complete Genome	1892775	32	SOURCE_DATABASE_GENBANK		1	2009-06-18	current	Bacteria	Proteobacteria	Gammaproteobacteria	Thiotrichales	Francisellaceae	Francisella	Francisella tularensis	Francisella tularensis subsp. tularensis SCHU S4
Staphylococcus aureus RF122	273036	RF122	SAMEA3138186		GCA_000009005.1	Complete Genome	2742531	32.5	SOURCE_DATABASE_GENBANK		1	2005-11-24	current	Bacteria	Firmicutes	Bacilli	Bacillales	Staphylococcaceae	Staphylococcus	Staphylococcus aureus	Staphylococcus aureus RF122
Dehalococcoides mccartyi CBDB1	255470	CBDB1	SAMEA3138187		GCA_000009025.1	Complete Genome	1395502	47	SOURCE_DATABASE_GENBANK		1	2005-08-19	current	Bacteria	Chloroflexi	Dehalococcoidia	Dehalococcoidales	Dehalococcoidaceae	Dehalococcoides	Dehalococcoides mccartyi	Dehalococcoides mccartyi CBDB1
Bacillus subtilis subsp. subtilis str. 168	224308	168	SAMEA3138188		GCA_000009045.1	Complete Genome	4215606	43.5	SOURCE_DATABASE_GENBANK		1	2009-03-17	current	Bacteria	Firmicutes	Bacilli	Bacillales	Bacillaceae	Bacillus	Bacillus subtilis	Bacillus subtilis subsp. subtilis str. 168
Yersinia pestis CO92	214092	CO92	SAMEA1705942		GCA_000009065.1	Complete Genome	4829855	47.5	SOURCE_DATABASE_GENBANK		4	2003-05-06	current	Bacteria	Proteobacteria	Gammaproteobacteria	Enterobacterales	Yersiniaceae	Yersinia	Yersinia pestis	Yersinia pestis CO92
Campylobacter jejuni subsp. jejuni NCTC 11168 = ATCC 700819	192222	NCTC 11168	SAMEA1705929		GCA_000009085.1	Complete Genome	1641481	30.5	SOURCE_DATABASE_GENBANK		1	2003-05-06	current	Bacteria	Proteobacteria	Epsilonproteobacteria	Campylobacterales	Campylobacteraceae	Campylobacter	Campylobacter jejuni	Campylobacter jejuni subsp. jejuni NCTC 11168 = ATCC 700819
Neisseria meningitidis Z2491	122587	Z2491	SAMEA1705949		GCA_000009105.1	Complete Genome	2184406	51.5	SOURCE_DATABASE_GENBANK		1	2003-05-06	current	Bacteria	Proteobacteria	Betaproteobacteria	Neisseriales	Neisseriaceae	Neisseria	Neisseria meningitidis	Neisseria meningitidis Z2491
Ralstonia solanacearum GMI1000	267608	GMI1000	SAMEA3138192		GCA_000009125.1	Complete Genome	5810922	66.5	SOURCE_DATABASE_GENBANK		2	2003-05-06	current	Bacteria	Proteobacteria	Betaproteobacteria	Burkholderiales	Burkholderiaceae	Ralstonia	Ralstonia solanacearum	Ralstonia solanacearum GMI1000
Nitrosomonas europaea ATCC 19718	228410	ATCC 19718	SAMEA3138193		GCA_000009145.1	Complete Genome	2812094	50.5	SOURCE_DATABASE_GENBANK		1	2003-05-06	current	Bacteria	Proteobacteria	Betaproteobacteria	Nitrosomonadales	Nitrosomonadaceae	Nitrosomonas	Nitrosomonas europaea	Nitrosomonas europaea ATCC 19718
Xanthomonas campestris pv. vesicatoria str. 85-10	316273	85-10	SAMEA3138194		GCA_000009165.1	Complete Genome	5420152	64.5	SOURCE_DATABASE_GENBANK		5	2005-10-21	current	Bacteria	Proteobacteria	Gammaproteobacteria	Xanthomonadales	Xanthomonadaceae	Xanthomonas	Xanthomonas euvesicatoria	Xanthomonas campestris pv. vesicatoria str. 85-10
Clostridioides difficile 630	272563	630	SAMEA1705932		GCA_000009205.2	Complete Genome	4298133	29	SOURCE_DATABASE_GENBANK		2	2017-09-29	current	Bacteria	Firmicutes	Clostridia	Eubacteriales	Peptostreptococcaceae	Clostridioides	Clostridioides difficile	Clostridioides difficile 630
Pseudomonas fluorescens SBW25	216595	SBW25	SAMEA2272316		GCA_000009225.1	Complete Genome	6722539	60.5	SOURCE_DATABASE_GENBANK		1	2009-05-01	current	Bacteria	Proteobacteria	Gammaproteobacteria	Pseudomonadales	Pseudomonadaceae	Pseudomonas	Pseudomonas fluorescens	Pseudomonas fluorescens SBW25
Francisella tularensis subsp. holarctica LVS	376619	LVS	SAMEA3138197		GCA_000009245.1	Complete Genome	1895994	32	SOURCE_DATABASE_GENBANK		1	2006-03-02	current	Bacteria	Proteobacteria	Gammaproteobacteria	Thiotrichales	Francisellaceae	Francisella	Francisella tularensis	Francisella tularensis subsp. holarctica LVS
Rhizobium leguminosarum bv. viciae 3841	216596	3841	SAMEA1705944		GCA_000009265.1	Complete Genome	7751309	60.5	SOURCE_DATABASE_GENBANK		7	2006-09-20	current	Bacteria	Proteobacteria	Alphaproteobacteria	Hyphomicrobiales	Rhizobiaceae	Rhizobium	Rhizobium leguminosarum	Rhizobium leguminosarum bv. viciae 3841
Cupriavidus necator H16	381666	H16	SAMEA3283071		GCA_000009285.2	Complete Genome	7416678	66	SOURCE_DATABASE_GENBANK		3	2006-08-30	current	Bacteria	Proteobacteria	Betaproteobacteria	Burkholderiales	Burkholderiaceae	Cupriavidus	Cupriavidus necator	Cupriavidus necator H16
Helicobacter acinonychis str. Sheeba	382638	Sheeba	SAMEA3138199		GCA_000009305.1	Complete Genome	1557588	38	SOURCE_DATABASE_GENBANK		2	2006-06-28	current	Bacteria	Proteobacteria	Epsilonproteobacteria	Campylobacterales	Helicobacteraceae	Helicobacter	Helicobacter acinonychis	Helicobacter acinonychis str. Sheeba
Francisella tularensis subsp. tularensis FSC198	393115	FSC 198	SAMEA3138200		GCA_000009325.1	Complete Genome	1892616	32	SOURCE_DATABASE_GENBANK		1	2006-07-12	current	Bacteria	Proteobacteria	Gammaproteobacteria	Thiotrichales	Francisellaceae	Francisella	Francisella tularensis	Francisella tularensis subsp. tularensis FSC198
Yersinia enterocolitica subsp. enterocolitica 8081	393305	8081	SAMEA1705958		GCA_000009345.1	Complete Genome	4683620	47	SOURCE_DATABASE_GENBANK		2	2007-01-12	current	Bacteria	Proteobacteria	Gammaproteobacteria	Enterobacterales	Yersiniaceae	Yersinia	Yersinia enterocolitica	Yersinia enterocolitica subsp. enterocolitica 8081
Alcanivorax borkumensis SK2	393595	SK2	SAMEA3138202		GCA_000009365.1	Complete Genome	3120143	54.5	SOURCE_DATABASE_GENBANK		1	2006-07-24	current	Bacteria	Proteobacteria	Gammaproteobacteria	Oceanospirillales	Alcanivoracaceae	Alcanivorax	Alcanivorax borkumensis	Alcanivorax borkumensis SK2
Streptococcus pyogenes str. Manfredo	160491	Manfredo	SAMEA1705956		GCA_000009385.1	Complete Genome	1841271	38.5	SOURCE_DATABASE_GENBANK		1	2007-03-29	current	Bacteria	Firmicutes	Bacilli	Lactobacillales	Streptococcaceae	Streptococcus	Streptococcus pyogenes	Streptococcus pyogenes str. Manfredo
Staphylococcus carnosus subsp. carnosus TM300	396513	TM300	SAMEA2272563		GCA_000009405.1	Complete Genome	2566424	34.5	SOURCE_DATABASE_GENBANK		1	2009-02-03	current	Bacteria	Firmicutes	Bacilli	Bacillales	Staphylococcaceae	Staphylococcus	Staphylococcus carnosus	Staphylococcus carnosus subsp. carnosus TM300
Lactococcus lactis subsp. cremoris MG1363	416870	MG1363	SAMEA3138204		GCA_000009425.1	Complete Genome	2529478	35.5	SOURCE_DATABASE_GENBANK		1	2007-02-06	current	Bacteria	Firmicutes	Bacilli	Lactobacillales	Streptococcaceae	Lactococcus	Lactococcus cremoris	Lactococcus lactis subsp. cremoris MG1363
Mycobacterium tuberculosis variant bovis BCG str. Pasteur 1173P2	410289	BCG Pasteur 1173P2	SAMEA2272684		GCA_000009445.1	Complete Genome	4374522	65.5	SOURCE_DATABASE_GENBANK		1	2007-01-08	current	Bacteria	Actinobacteria	Actinomycetia	Corynebacteriales	Mycobacteriaceae	Mycobacterium	Mycobacterium tuberculosis	Mycobacterium tuberculosis variant bovis BCG str. Pasteur 1173P2
Neisseria meningitidis FAM18	272831	FAM18	SAMEA1705939		GCA_000009465.1	Complete Genome	2194961	51.5	SOURCE_DATABASE_GENBANK		1	2007-01-04	current	Bacteria	Proteobacteria	Betaproteobacteria	Neisseriales	Neisseriaceae	Neisseria	Neisseria meningitidis	Neisseria meningitidis FAM18
Burkholderia cenocepacia J2315	216591	J2315	SAMEA1705928		GCA_000009485.1	Complete Genome	8055782	66.5	SOURCE_DATABASE_GENBANK		4	2008-06-19	current	Bacteria	Proteobacteria	Betaproteobacteria	Burkholderiales	Burkholderiaceae	Burkholderia	Burkholderia cenocepacia	Burkholderia cenocepacia J2315
Salmonella enterica subsp. enterica serovar Enteritidis str. P125109	550537	P125109	SAMEA1705941		GCA_000009505.1	Complete Genome	4685848	52	SOURCE_DATABASE_GENBANK		1	2008-09-25	current	Bacteria	Proteobacteria	Gammaproteobacteria	Enterobacterales	Enterobacteriaceae	Salmonella	Salmonella enterica	Salmonella enterica subsp. enterica serovar Enteritidis str. P125109
Salmonella enterica subsp. enterica serovar Gallinarum str. 287/91	550538	287/91	SAMEA1705927		GCA_000009525.1	Complete Genome	4658697	52	SOURCE_DATABASE_GENBANK		1	2008-09-18	current	Bacteria	Proteobacteria	Gammaproteobacteria	Enterobacterales	Enterobacteriaceae	Salmonella	Salmonella enterica	Salmonella enterica subsp. enterica serovar Gallinarum str. 287/91
Streptococcus uberis 0140J	218495	0140J	SAMEA3138207		GCA_000009545.1	Complete Genome	1852352	36.5	SOURCE_DATABASE_GENBANK		1	2009-01-28	current	Bacteria	Firmicutes	Bacilli	Lactobacillales	Streptococcaceae	Streptococcus	Streptococcus uberis	Streptococcus uberis 0140J
Escherichia coli BL21(DE3)	469008	BL21(DE3)	SAMEA2272558		GCA_000009565.2	Complete Genome	4558947	50.5	SOURCE_DATABASE_GENBANK		1	2010-12-09	current	Bacteria	Proteobacteria	Gammaproteobacteria	Enterobacterales	Enterobacteriaceae	Escherichia	Escherichia coli	Escherichia coli BL21(DE3)
Staphylococcus aureus subsp. aureus ST398	523796	type strain:ST398	SAMEA2272644		GCA_000009585.1	Complete Genome	2885367	32.5	SOURCE_DATABASE_GENBANK		4	2010-01-07	current	Bacteria	Firmicutes	Bacilli	Bacillales	Staphylococcaceae	Staphylococcus	Staphylococcus aureus	Staphylococcus aureus subsp. aureus ST398
Buchnera aphidicola str. APS (Acyrthosiphon pisum)	107806	APS	SAMD00061095	PRJNA245	GCA_000009605.1	Complete Genome	655725	26	SOURCE_DATABASE_GENBANK		3	2004-05-11	current	Bacteria	Proteobacteria	Gammaproteobacteria	Enterobacterales	Erwiniaceae	Buchnera	Buchnera aphidicola	Buchnera aphidicola str. APS (Acyrthosiphon pisum)
Mesorhizobium japonicum MAFF 303099	266835	MAFF 303099	SAMD00061086	PRJNA18	GCA_000009625.1	Complete Genome	7596297	62.5	SOURCE_DATABASE_GENBANK		3	2004-05-11	current	Bacteria	Proteobacteria	Alphaproteobacteria	Hyphomicrobiales	Phyllobacteriaceae	Mesorhizobium	Mesorhizobium japonicum	Mesorhizobium japonicum MAFF 303099
Staphylococcus aureus subsp. aureus N315	158879	N315	SAMD00061099	PRJNA264	GCA_000009645.1	Complete Genome	2839469	32.5	SOURCE_DATABASE_GENBANK		2	2004-05-11	current	Bacteria	Firmicutes	Bacilli	Bacillales	Staphylococcaceae	Staphylococcus	Staphylococcus aureus	Staphylococcus aureus subsp. aureus N315
Staphylococcus aureus subsp. aureus Mu50	158878	Mu50	SAMD00061098	PRJNA263	GCA_000009665.1	Complete Genome	2903636	32.5	SOURCE_DATABASE_GENBANK		2	2004-05-14	current	Bacteria	Firmicutes	Bacilli	Bacillales	Staphylococcaceae	Staphylococcus	Staphylococcus aureus	Staphylococcus aureus subsp. aureus Mu50
Clostridium perfringens str. 13	195102	13	SAMD00061119	PRJNA79	GCA_000009685.1	Complete Genome	3085740	28.5	SOURCE_DATABASE_GENBANK		2	2004-05-11	current	Bacteria	Firmicutes	Clostridia	Eubacteriales	Clostridiaceae	Clostridium	Clostridium perfringens	Clostridium perfringens str. 13
Nostoc sp. PCC 7120 = FACHB-418	103690	PCC 7120	SAMD00061094	PRJNA244	GCA_000009705.1	Complete Genome	7211789	41	SOURCE_DATABASE_GENBANK		7	2004-05-11	current	Bacteria	Cyanobacteria		Nostocales	Nostocaceae	Nostoc	Nostoc sp. PCC 7120 = FACHB-418
Synechocystis sp. PCC 6803	1148	PCC 6803	SAMD00061113	PRJNA60	GCA_000009725.1	Complete Genome	3947019	47	SOURCE_DATABASE_GENBANK		5	2004-05-11	current	Bacteria	Cyanobacteria		Synechococcales	Merismopediaceae	Synechocystis	Synechocystis sp. PCC 6803
Vibrio vulnificus YJ016	196600	YJ016	SAMD00061075	PRJNA1430	GCA_000009745.1	Complete Genome	5260086	46.5	SOURCE_DATABASE_GENBANK		3	2003-10-03	current	Bacteria	Proteobacteria	Gammaproteobacteria	Vibrionales	Vibrionaceae	Vibrio	Vibrio vulnificus	Vibrio vulnificus YJ016
Streptomyces avermitilis MA-4680 = NBRC 14893	227882	MA-4680	SAMD00061088	PRJNA189	GCA_000009765.2	Complete Genome	9119895	70.5	SOURCE_DATABASE_GENBANK		2	2016-03-24	current	Bacteria	Actinobacteria	Actinomycetia	Streptomycetales	Streptomycetaceae	Streptomyces	Streptomyces avermitilis	Streptomyces avermitilis MA-4680 = NBRC 14893
Geobacillus kaustophilus HTA426	235909	HTA426	SAMD00061072	PRJNA13233	GCA_000009785.1	Complete Genome	3592666	51.5	SOURCE_DATABASE_GENBANK		2	2004-12-04	current	Bacteria	Firmicutes	Bacilli	Bacillales	Bacillaceae	Geobacillus	Geobacillus kaustophilus	Geobacillus kaustophilus HTA426
Nocardia farcinica IFM 10152	247156	IFM 10152	SAMD00061069	PRJNA13117	GCA_000009805.1	Complete Genome	6292344	70.5	SOURCE_DATABASE_GENBANK		3	2004-10-08	current	Bacteria	Actinobacteria	Actinomycetia	Corynebacteriales	Nocardiaceae	Nocardia	Nocardia farcinica	Nocardia farcinica IFM 10152
Alkalihalobacillus clausii KSM-K16	66692	KSM-K16	SAMD00061074	PRJNA13291	GCA_000009825.1	Complete Genome	4303871	44.5	SOURCE_DATABASE_GENBANK		1	2004-12-30	current	Bacteria	Firmicutes	Bacilli	Bacillales	Bacillaceae	Alkalihalobacillus	Alkalihalobacillus clausii	Alkalihalobacillus clausii KSM-K16
Staphylococcus haemolyticus JCSC1435	279808	JCSC1435	SAMD00061066	PRJNA12508	GCA_000009865.1	Complete Genome	2697861	32.5	SOURCE_DATABASE_GENBANK		4	2005-06-30	current	Bacteria	Firmicutes	Bacilli	Bacillales	Staphylococcaceae	Staphylococcus	Staphylococcus haemolyticus	Staphylococcus haemolyticus JCSC1435
Klebsiella pneumoniae subsp. pneumoniae NTUH-K2044	484021	NTUH-K2044	SAMD00060934	PRJDA21069	GCA_000009885.1	Complete Genome	5472672	57	SOURCE_DATABASE_GENBANK		2	2005-01-05	current	Bacteria	Proteobacteria	Gammaproteobacteria	Enterobacterales	Enterobacteriaceae	Klebsiella	Klebsiella pneumoniae	Klebsiella pneumoniae subsp. pneumoniae NTUH-K2044
Symbiobacterium thermophilum IAM 14863	292459	IAM14863	SAMD00061067	PRJNA12994	GCA_000009905.1	Complete Genome	3566135	68.5	SOURCE_DATABASE_GENBANK		1	2004-09-02	current	Bacteria	Firmicutes	Clostridia	Eubacteriales	Symbiobacteriaceae	Symbiobacterium	Symbiobacterium thermophilum	Symbiobacterium thermophilum IAM 14863
Bacteroides fragilis YCH46	295405	YCH46	SAMD00061068	PRJNA13067	GCA_000009925.1	Complete Genome	5310990	43	SOURCE_DATABASE_GENBANK		2	2004-09-16	current	Bacteria	Bacteroidota	Bacteroidia	Bacteroidales	Bacteroidaceae	Bacteroides	Bacteroides fragilis	Bacteroides fragilis YCH46
Chlamydia felis Fe/C-56	264202	Fe/C-56	SAMD00061108	PRJNA370	GCA_000009945.1	Complete Genome	1173791	39	SOURCE_DATABASE_GENBANK		2	2006-03-09	current	Bacteria	Chlamydiae	Chlamydiia	Chlamydiales	Chlamydiaceae	Chlamydia	Chlamydia felis	Chlamydia felis Fe/C-56
Magnetospirillum magneticum AMB-1	342108	AMB-1	SAMD00061077	PRJNA16217	GCA_000009985.1	Complete Genome	4967148	65	SOURCE_DATABASE_GENBANK		1	2005-12-01	current	Bacteria	Proteobacteria	Alphaproteobacteria	Rhodospirillales	Rhodospirillaceae	Magnetospirillum	Magnetospirillum magneticum	Magnetospirillum magneticum AMB-1
Limosilactobacillus reuteri JCM 1112	557433	JCM 1112	SAMD00060920	PRJDA19011	GCA_000010005.1	Complete Genome	2039414	38.5	SOURCE_DATABASE_GENBANK		1	2008-04-15	current	Bacteria	Firmicutes	Bacilli	Lactobacillales	Lactobacillaceae	Limosilactobacillus	Limosilactobacillus reuteri	Limosilactobacillus reuteri JCM 1112
Xanthomonas oryzae pv. oryzae MAFF 311018	342109	MAFF 311018	SAMD00061078	PRJNA16297	GCA_000010025.1	Complete Genome	4940217	63.5	SOURCE_DATABASE_GENBANK		1	2006-01-04	current	Bacteria	Proteobacteria	Gammaproteobacteria	Xanthomonadales	Xanthomonadaceae	Xanthomonas	Xanthomonas oryzae	Xanthomonas oryzae pv. oryzae MAFF 311018
Desulfitobacterium hafniense Y51	138119	Y51	SAMD00061082	PRJNA16639	GCA_000010045.1	Complete Genome	5727534	47	SOURCE_DATABASE_GENBANK		1	2006-03-09	current	Bacteria	Firmicutes	Clostridia	Eubacteriales	Desulfitobacteriaceae	Desulfitobacterium	Desulfitobacterium hafniense	Desulfitobacterium hafniense Y51
Synechococcus elongatus PCC 6301	269084	PCC 6301	SAMD00061073	PRJNA13282	GCA_000010065.1	Complete Genome	2696255	55	SOURCE_DATABASE_GENBANK		1	2004-12-16	current	Bacteria	Cyanobacteria		Synechococcales	Synechococcaceae	Synechococcus	Synechococcus elongatus	Synechococcus elongatus PCC 6301
Sodalis glossinidius str. 'morsitans'	343509	morsitans	SAMD00061079	PRJNA16309	GCA_000010085.1	Complete Genome	4292502	54.5	SOURCE_DATABASE_GENBANK		4	2006-01-10	current	Bacteria	Proteobacteria	Gammaproteobacteria	Enterobacterales	Bruguierivoracaceae	Sodalis	Sodalis glossinidius	Sodalis glossinidius str. 'morsitans'
Rhodococcus erythropolis PR4	234621	PR4 (= NBRC 100887)	SAMD00060932	PRJDA20395	GCA_000010105.1	Complete Genome	6895538	62	SOURCE_DATABASE_GENBANK		4	2009-04-01	current	Bacteria	Actinobacteria	Actinomycetia	Corynebacteriales	Nocardiaceae	Rhodococcus	Rhodococcus erythropolis	Rhodococcus erythropolis PR4
Staphylococcus saprophyticus subsp. saprophyticus ATCC 15305 = NCTC 7292	342451	ATCC 15305	SAMD00061076	PRJNA15596	GCA_000010125.1	Complete Genome	2577899	33	SOURCE_DATABASE_GENBANK		3	2005-08-12	current	Bacteria	Firmicutes	Bacilli	Bacillales	Staphylococcaceae	Staphylococcus	Staphylococcus saprophyticus	Staphylococcus saprophyticus subsp. saprophyticus ATCC 15305 = NCTC 7292
Limosilactobacillus fermentum IFO 3956	334390	IFO 3956	SAMD00060917	PRJDA18979	GCA_000010145.1	Complete Genome	2098685	51	SOURCE_DATABASE_GENBANK		1	2008-04-15	current	Bacteria	Firmicutes	Bacilli	Lactobacillales	Lactobacillaceae	Limosilactobacillus	Limosilactobacillus fermentum	Limosilactobacillus fermentum IFO 3956
Brevibacillus brevis NBRC 100599	358681	NBRC 100599 (= 47)	SAMD00060942	PRJDA29147	GCA_000010165.1	Complete Genome	6296436	47	SOURCE_DATABASE_GENBANK		1	2009-04-01	current	Bacteria	Firmicutes	Bacilli	Bacillales	Paenibacillaceae	Brevibacillus	Brevibacillus brevis	Brevibacillus brevis NBRC 100599
Finegoldia magna ATCC 29328	334413	ATCC 29328	SAMD00060918	PRJDA18981	GCA_000010185.1	Complete Genome	1986740	32	SOURCE_DATABASE_GENBANK		2	2008-02-14	current	Bacteria	Firmicutes	Tissierellia	Tissierellales	Peptoniphilaceae	Finegoldia	Finegoldia magna	Finegoldia magna ATCC 29328
Orientia tsutsugamushi str. Ikeda	334380	Ikeda	SAMD00060919	PRJDA18983	GCA_000010205.1	Complete Genome	2008987	30.5	SOURCE_DATABASE_GENBANK		1	2008-05-29	current	Bacteria	Proteobacteria	Alphaproteobacteria	Rickettsiales	Rickettsiaceae	Orientia	Orientia tsutsugamushi	Orientia tsutsugamushi str. Ikeda
Corynebacterium glutamicum R	340322	R	SAMD00060924	PRJDA19193	GCA_000010225.1	Complete Genome	3363299	54	SOURCE_DATABASE_GENBANK		2	2007-04-04	current	Bacteria	Actinobacteria	Actinomycetia	Corynebacteriales	Corynebacteriaceae	Corynebacterium	Corynebacterium glutamicum	Corynebacterium glutamicum R
Escherichia coli str. K-12 substr. W3110	316407	K-12 substr. W3110	SAMD00061081	PRJNA16351	GCA_000010245.1	Complete Genome	4646332	50.5	SOURCE_DATABASE_GENBANK		1	2006-01-23	current	Bacteria	Proteobacteria	Gammaproteobacteria	Enterobacterales	Enterobacteriaceae	Escherichia	Escherichia coli	Escherichia coli K-12
Clostridium kluyveri NBRC 12016	583346	NBRC 12016	SAMD00060959	PRJDA33271	GCA_000010265.1	Complete Genome	3955303	32	SOURCE_DATABASE_GENBANK		2	2009-01-06	current	Bacteria	Firmicutes	Clostridia	Eubacteriales	Clostridiaceae	Clostridium	Clostridium kluyveri	Clostridium kluyveri NBRC 12016
Kocuria rhizophila DC2201	378753	DC2201 (= NBRC 103217)	SAMD00060935	PRJDA27833	GCA_000010285.1	Complete Genome	2697540	71	SOURCE_DATABASE_GENBANK		1	2008-04-17	current	Bacteria	Actinobacteria	Actinomycetia	Micrococcales	Micrococcaceae	Kocuria	Kocuria rhizophila	Kocuria rhizophila DC2201
Gemmatimonas aurantiaca T-27	379066	T-27	SAMD00060909	PRJDA18501	GCA_000010305.1	Complete Genome	4636964	64	SOURCE_DATABASE_GENBANK		1	2009-04-01	current	Bacteria	Gemmatimonadetes	Gemmatimonadetes	Gemmatimonadales	Gemmatimonadaceae	Gemmatimonas	Gemmatimonas aurantiaca	Gemmatimonas aurantiaca T-27
Nitratiruptor sp. SB155-2	387092	SB155-2	SAMD00060914	PRJDA18963	GCA_000010325.1	Complete Genome	1877931	39.5	SOURCE_DATABASE_GENBANK		1	2007-07-11	current	Bacteria	Proteobacteria	Epsilonproteobacteria	Nautiliales	Nitratiruptoraceae	Nitratiruptor	Nitratiruptor sp. SB155-2
Sulfurovum sp. NBC37-1	387093	NBC37-1	SAMD00060915	PRJDA18965	GCA_000010345.1	Complete Genome	2562277	43.5	SOURCE_DATABASE_GENBANK		1	2007-07-11	current	Bacteria	Proteobacteria	Epsilonproteobacteria	Campylobacterales	Sulfurovaceae	Sulfurovum	Sulfurovum sp. NBC37-1
Escherichia coli SE11	409438	SE11	SAMD00061087	PRJNA18057	GCA_000010385.1	Complete Genome	5155626	50.5	SOURCE_DATABASE_GENBANK		7	2008-10-22	current	Bacteria	Proteobacteria	Gammaproteobacteria	Enterobacterales	Enterobacteriaceae	Escherichia	Escherichia coli	Escherichia coli SE11
Candidatus Vesicomyosocius okutanii	412965	HA	SAMD00060908	PRJDA18267	GCA_000010405.1	Complete Genome	1022154	31.5	SOURCE_DATABASE_GENBANK		1	2007-05-08	current	Bacteria	Proteobacteria	Gammaproteobacteria			Candidatus Vesicomyosocius	Candidatus Vesicomyosocius okutanii
Bifidobacterium adolescentis ATCC 15703	367928	ATCC 15703	SAMD00061080	PRJNA16321	GCA_000010425.1	Complete Genome	2089645	59	SOURCE_DATABASE_GENBANK		1	2006-12-05	current	Bacteria	Actinobacteria	Actinomycetia	Bifidobacteriales	Bifidobacteriaceae	Bifidobacterium	Bifidobacterium adolescentis	Bifidobacterium adolescentis ATCC 15703
Staphylococcus aureus subsp. aureus Mu3	418127	Mu3	SAMD00060910	PRJDA18509	GCA_000010445.1	Complete Genome	2880168	32.5	SOURCE_DATABASE_GENBANK		1	2007-09-03	current	Bacteria	Firmicutes	Bacilli	Bacillales	Staphylococcaceae	Staphylococcus	Staphylococcus aureus	Staphylococcus aureus subsp. aureus Mu3
Staphylococcus aureus subsp. aureus str. Newman	426430	Newman	SAMD00060913	PRJDA18801	GCA_000010465.1	Complete Genome	2878897	32.5	SOURCE_DATABASE_GENBANK		1	2007-07-02	current	Bacteria	Firmicutes	Bacilli	Bacillales	Staphylococcaceae	Staphylococcus	Staphylococcus aureus	Staphylococcus aureus subsp. aureus str. Newman
Escherichia coli SE15	431946	SE15	SAMD00060923	PRJDA19053	GCA_000010485.1	Complete Genome	4839683	50.5	SOURCE_DATABASE_GENBANK		2	2009-12-14	current	Bacteria	Proteobacteria	Gammaproteobacteria	Enterobacterales	Enterobacteriaceae	Escherichia	Escherichia coli	Escherichia coli SE15
Porphyromonas gingivalis ATCC 33277	431947	ATCC 33277	SAMD00060922	PRJDA19051	GCA_000010505.1	Complete Genome	2354886	48	SOURCE_DATABASE_GENBANK		1	2008-05-20	current	Bacteria	Bacteroidota	Bacteroidia	Bacteroidales	Porphyromonadaceae	Porphyromonas	Porphyromonas gingivalis	Porphyromonas gingivalis ATCC 33277
Azorhizobium caulinodans ORS 571	438753	ORS 571	SAMD00060925	PRJDA19267	GCA_000010525.1	Complete Genome	5369772	67	SOURCE_DATABASE_GENBANK		1	2007-10-16	current	Bacteria	Proteobacteria	Alphaproteobacteria	Hyphomicrobiales	Xanthobacteraceae	Azorhizobium	Azorhizobium caulinodans	Azorhizobium caulinodans ORS 571
Burkholderia multivorans ATCC 17616	395019	ATCC 17616	SAMD00060926	PRJDA19401	GCA_000010545.1	Complete Genome	7008810	66.5	SOURCE_DATABASE_GENBANK		4	2008-06-03	current	Bacteria	Proteobacteria	Betaproteobacteria	Burkholderiales	Burkholderiaceae	Burkholderia	Burkholderia multivorans	Burkholderia multivorans ATCC 17616
Macrococcus caseolyticus JCSC5402	458233	JCSC5402	SAMD00060930	PRJDA20209	GCA_000010585.1	Complete Genome	2219737	36.5	SOURCE_DATABASE_GENBANK		9	2009-01-28	current	Bacteria	Firmicutes	Bacilli	Bacillales	Staphylococcaceae	Macrococcus	Macrococcus caseolyticus	Macrococcus caseolyticus JCSC5402
Streptomyces griseus subsp. griseus NBRC 13350	455632	NBRC 13350	SAMD00060929	PRJDA20085	GCA_000010605.1	Complete Genome	8545929	72	SOURCE_DATABASE_GENBANK		1	2008-04-08	current	Bacteria	Actinobacteria	Actinomycetia	Streptomycetales	Streptomycetaceae	Streptomyces	Streptomyces griseus	Streptomyces griseus subsp. griseus NBRC 13350
Microcystis aeruginosa NIES-843	449447	NIES-843	SAMD00060936	PRJDA27835	GCA_000010625.1	Complete Genome	5842795	42	SOURCE_DATABASE_GENBANK		1	2008-01-24	current	Bacteria	Cyanobacteria		Chroococcales	Microcystaceae	Microcystis	Microcystis aeruginosa	Microcystis aeruginosa NIES-843
Candidatus Azobacteroides pseudotrichonymphae genomovar. CFP2	511995		SAMD00060940	PRJDA29025	GCA_000010645.1	Complete Genome	1224919	32.5	SOURCE_DATABASE_GENBANK		5	2008-11-12	current	Bacteria	Bacteroidota	Bacteroidia	Bacteroidales		Candidatus Azobacteroides	Candidatus Azobacteroides pseudotrichonymphae
Solidesulfovibrio magneticus RS-1	573370	RS-1	SAMD00060954	PRJDA32105	GCA_000010665.1	Complete Genome	5315620	62.5	SOURCE_DATABASE_GENBANK		3	2009-06-11	current	Bacteria	Proteobacteria	Deltaproteobacteria	Desulfovibrionales	Desulfovibrionaceae	Solidesulfovibrio	Solidesulfovibrio magneticus	Solidesulfovibrio magneticus RS-1
Mycobacterium tuberculosis variant bovis BCG str. Tokyo 172	561275	Tokyo 172	SAMD00060950	PRJDA31211	GCA_000010685.1	Complete Genome	4371711	65.5	SOURCE_DATABASE_GENBANK		1	2009-03-09	current	Bacteria	Actinobacteria	Actinomycetia	Corynebacteriales	Mycobacteriaceae	Mycobacterium	Mycobacterium tuberculosis	Mycobacterium tuberculosis variant bovis BCG str. Tokyo 172
Streptococcus dysgalactiae subsp. equisimilis GGS_124	486410	GGS_124	SAMD00060937	PRJDA27849	GCA_000010705.1	Complete Genome	2106340	39.5	SOURCE_DATABASE_GENBANK		1	2009-06-30	current	Bacteria	Firmicutes	Bacilli	Lactobacillales	Streptococcaceae	Streptococcus	Streptococcus dysgalactiae	Streptococcus dysgalactiae subsp. equisimilis GGS_124
Azospirillum sp. B510	137722	B510	SAMD00060958	PRJDA32551	GCA_000010725.1	Complete Genome	7599738	67.5	SOURCE_DATABASE_GENBANK		7	2010-02-16	current	Bacteria	Proteobacteria	Alphaproteobacteria	Rhodospirillales	Azospirillaceae	Azospirillum	Azospirillum sp. B510
Escherichia coli O103:H2 str. 12009	585395	12009	SAMD00060956	PRJDA32511	GCA_000010745.1	Complete Genome	5524860	50.5	SOURCE_DATABASE_GENBANK		2	2009-09-10	current	Bacteria	Proteobacteria	Gammaproteobacteria	Enterobacterales	Enterobacteriaceae	Escherichia	Escherichia coli
Escherichia coli O111:H- str. 11128	585396	11128	SAMD00060957	PRJDA32513	GCA_000010765.1	Complete Genome	5766081	50	SOURCE_DATABASE_GENBANK		6	2009-09-10	current	Bacteria	Proteobacteria	Gammaproteobacteria	Enterobacterales	Enterobacteriaceae	Escherichia	Escherichia coli	Escherichia coli O111:H- str. 11128
Hydrogenobacter thermophilus TK-6	608538	TK-6	SAMD00060961	PRJDA34131	GCA_000010785.1	Complete Genome	1743135	44	SOURCE_DATABASE_GENBANK		1	2010-02-11	current	Bacteria	Aquificae	Aquificae	Aquificales	Aquificaceae	Hydrogenobacter	Hydrogenobacter thermophilus	Hydrogenobacter thermophilus TK-6
Rhodococcus opacus B4	632772	B4	SAMD00060964	PRJDA34839	GCA_000010805.1	Complete Genome	8834939	67.5	SOURCE_DATABASE_GENBANK		6	2009-04-01	current	Bacteria	Actinobacteria	Actinomycetia	Corynebacteriales	Nocardiaceae	Rhodococcus	Rhodococcus opacus	Rhodococcus opacus B4
Acetobacter pasteurianus IFO 3283-01	634452	IFO 3283 substr. IFO 3283-01	SAMD00060943	PRJDA31129	GCA_000010825.1	Complete Genome	3340249	53	SOURCE_DATABASE_GENBANK		7	2009-08-26	current	Bacteria	Proteobacteria	Alphaproteobacteria	Rhodospirillales	Acetobacteraceae	Acetobacter	Acetobacter pasteurianus
Acetobacter pasteurianus IFO 3283-03	634453	IFO 3283 substr. IFO 3283-03	SAMD00060944	PRJDA31131	GCA_000010845.1	Complete Genome	3339669	53	SOURCE_DATABASE_GENBANK		7	2009-08-26	current	Bacteria	Proteobacteria	Alphaproteobacteria	Rhodospirillales	Acetobacteraceae	Acetobacter	Acetobacter pasteurianus
Acetobacter pasteurianus IFO 3283-07	634454	IFO 3283 substr. IFO 3283-07	SAMD00060945	PRJDA31133	GCA_000010865.1	Complete Genome	3338426	53	SOURCE_DATABASE_GENBANK		7	2009-08-26	current	Bacteria	Proteobacteria	Alphaproteobacteria	Rhodospirillales	Acetobacteraceae	Acetobacter	Acetobacter pasteurianus
Acetobacter pasteurianus IFO 3283-22	634455	IFO 3283 substr. IFO 3283-22	SAMD00060946	PRJDA31135	GCA_000010885.1	Complete Genome	3339649	53	SOURCE_DATABASE_GENBANK		7	2009-08-26	current	Bacteria	Proteobacteria	Alphaproteobacteria	Rhodospirillales	Acetobacteraceae	Acetobacter	Acetobacter pasteurianus
Acetobacter pasteurianus IFO 3283-26	634456	IFO 3283 substr. IFO 3283-26	SAMD00060947	PRJDA31137	GCA_000010905.1	Complete Genome	3339683	53	SOURCE_DATABASE_GENBANK		7	2009-08-26	current	Bacteria	Proteobacteria	Alphaproteobacteria	Rhodospirillales	Acetobacteraceae	Acetobacter	Acetobacter pasteurianus
Acetobacter pasteurianus IFO 3283-32	634457	IFO 3283 substr. IFO 3283-32	SAMD00060948	PRJDA31139	GCA_000010925.1	Complete Genome	3337040	53	SOURCE_DATABASE_GENBANK		7	2009-08-26	current	Bacteria	Proteobacteria	Alphaproteobacteria	Rhodospirillales	Acetobacteraceae	Acetobacter	Acetobacter pasteurianus
Acetobacter pasteurianus IFO 3283-01-42C	634458	IFO 3283 substr. IFO 3283-01-42C	SAMD00060949	PRJDA31141	GCA_000010945.1	Complete Genome	3247995	53	SOURCE_DATABASE_GENBANK		7	2009-08-26	current	Bacteria	Proteobacteria	Alphaproteobacteria	Rhodospirillales	Acetobacteraceae	Acetobacter	Acetobacter pasteurianus
Acetobacter pasteurianus IFO 3283-12	634459	IFO 3283 substr. IFO 3283-12	SAMD00061107	PRJNA32203	GCA_000010965.1	Complete Genome	3336990	53	SOURCE_DATABASE_GENBANK		7	2009-08-26	current	Bacteria	Proteobacteria	Alphaproteobacteria	Rhodospirillales	Acetobacteraceae	Acetobacter	Acetobacter pasteurianus
Deferribacter desulfuricans SSM1	639282	SSM1	SAMD00060965	PRJDA37285	GCA_000010985.1	Complete Genome	2542933	30	SOURCE_DATABASE_GENBANK		2	2010-03-05	current	Bacteria	Deferribacteres	Deferribacteres	Deferribacterales	Deferribacteraceae	Deferribacter	Deferribacter desulfuricans	Deferribacter desulfuricans SSM1
Rothia mucilaginosa DY-18	680646	DY-18	SAMD00060968	PRJDA38547	GCA_000011025.1	Complete Genome	2264603	59.5	SOURCE_DATABASE_GENBANK		1	2010-01-05	current	Bacteria	Actinobacteria	Actinomycetia	Micrococcales	Micrococcaceae	Rothia	Rothia mucilaginosa	Rothia mucilaginosa DY-18
Lacticaseibacillus rhamnosus GG	568703	ATCC 53103	SAMD00060969	PRJDA40637	GCA_000011045.1	Complete Genome	3005051	46.5	SOURCE_DATABASE_GENBANK		1	2009-09-25	current	Bacteria	Firmicutes	Bacilli	Lactobacillales	Lactobacillaceae	Lacticaseibacillus	Lacticaseibacillus rhamnosus	Lacticaseibacillus rhamnosus GG
Bacteroides thetaiotaomicron VPI-5482	226186	VPI-5482	SAMN02604314	PRJNA399	GCA_000011065.1	Complete Genome	6293399	42.5	SOURCE_DATABASE_GENBANK		2	2003-03-28	current	Bacteria	Bacteroidota	Bacteroidia	Bacteroidales	Bacteroidaceae	Bacteroides	Bacteroides thetaiotaomicron	Bacteroides thetaiotaomicron VPI-5482
Halalkalibacterium halodurans C-125	272558	C-125	SAMD00061093	PRJNA235	GCA_000011145.1	Complete Genome	4202352	43.5	SOURCE_DATABASE_GENBANK		1	2004-05-11	current	Bacteria	Firmicutes	Bacilli	Bacillales	Bacillaceae	Halalkalibacterium (ex Joshi et al. 2022)	Halalkalibacterium halodurans	Halalkalibacterium halodurans C-125
Chlamydia pneumoniae J138	138677	J138	SAMD00061097	PRJNA257	GCA_000011165.1	Complete Genome	1226565	40.5	SOURCE_DATABASE_GENBANK		1	2004-05-11	current	Bacteria	Chlamydiae	Chlamydiia	Chlamydiales	Chlamydiaceae	Chlamydia	Chlamydia pneumoniae	Chlamydia pneumoniae J138
Malacoplasma penetrans HF-2	272633	HF-2	SAMD00061084	PRJNA176	GCA_000011225.1	Complete Genome	1358633	25.5	SOURCE_DATABASE_GENBANK		1	2004-05-11	current	Bacteria	Tenericutes		Mycoplasmoidales	Mycoplasmoidaceae	Malacoplasma	Malacoplasma penetrans	Malacoplasma penetrans HF-2
Oceanobacillus iheyensis HTE831	221109	HTE831	SAMD00061101	PRJNA284	GCA_000011245.1	Complete Genome	3630528	35.5	SOURCE_DATABASE_GENBANK		1	2004-02-19	current	Bacteria	Firmicutes	Bacilli	Bacillales	Bacillaceae	Oceanobacillus	Oceanobacillus iheyensis	Oceanobacillus iheyensis HTE831
Staphylococcus aureus subsp. aureus MW2	196620	MW2	SAMD00061104	PRJNA306	GCA_000011265.1	Complete Genome	2820462	32.5	SOURCE_DATABASE_GENBANK		1	2004-05-11	current	Bacteria	Firmicutes	Bacilli	Bacillales	Staphylococcaceae	Staphylococcus	Staphylococcus aureus	Staphylococcus aureus subsp. aureus MW2
Streptococcus pyogenes SSI-1	193567	SSI-1	SAMD00061102	PRJNA301	GCA_000011285.1	Complete Genome	1894275	38.5	SOURCE_DATABASE_GENBANK		1	2004-05-11	current	Bacteria	Firmicutes	Bacilli	Lactobacillales	Streptococcaceae	Streptococcus	Streptococcus pyogenes	Streptococcus pyogenes SSI-1
Corynebacterium glutamicum ATCC 13032	196627	ATCC 13032	SAMD00061105	PRJNA307	GCA_000011325.1	Complete Genome	3309401	53.5	SOURCE_DATABASE_GENBANK		1	2004-02-18	current	Bacteria	Actinobacteria	Actinomycetia	Corynebacteriales	Corynebacteriaceae	Corynebacterium	Corynebacterium glutamicum	Corynebacterium glutamicum ATCC 13032
Thermosynechococcus vestitus BP-1	197221	BP-1	SAMD00061106	PRJNA308	GCA_000011345.1	Complete Genome	2593857	53.5	SOURCE_DATABASE_GENBANK		1	2004-05-11	current	Bacteria	Cyanobacteria		Pseudanabaenales	Thermosynechococcaceae	Thermosynechococcus	Thermosynechococcus vestitus	Thermosynechococcus vestitus BP-1
Bradyrhizobium diazoefficiens USDA 110	224911	USDA110	SAMD00061083	PRJNA17	GCA_000011365.1	Complete Genome	9105828	64	SOURCE_DATABASE_GENBANK		1	2004-05-11	current	Bacteria	Proteobacteria	Alphaproteobacteria	Hyphomicrobiales	Nitrobacteraceae	Bradyrhizobium	Bradyrhizobium diazoefficiens	Bradyrhizobium diazoefficiens USDA 110
Gloeobacter violaceus PCC 7421	251221	PCC 7421	SAMD00061120	PRJNA9606	GCA_000011385.1	Complete Genome	4659019	61.5	SOURCE_DATABASE_GENBANK		1	2003-10-03	current	Bacteria	Cyanobacteria	Gloeobacteria	Gloeobacterales	Gloeobacteraceae	Gloeobacter	Gloeobacter violaceus	Gloeobacter violaceus PCC 7421
Prochlorococcus marinus subsp. pastoris str. CCMP1986	59919	MED4	SAMEA3138209		GCA_000011465.1	Complete Genome	1657990	30.5	SOURCE_DATABASE_GENBANK		1	2003-08-18	current	Bacteria	Cyanobacteria		Synechococcales	Prochlorococcaceae	Prochlorococcus	Prochlorococcus marinus	Prochlorococcus marinus subsp. pastoris str. CCMP1986
Prochlorococcus marinus str. MIT 9313	74547	MIT9313	SAMEA3138210		GCA_000011485.1	Complete Genome	2410873	50.5	SOURCE_DATABASE_GENBANK		1	2003-08-18	current	Bacteria	Cyanobacteria		Synechococcales	Prochlorococcaceae	Prochlorococcus	Prochlorococcus marinus	Prochlorococcus marinus str. MIT 9313
Staphylococcus aureus subsp. aureus MRSA252	282458	MRSA252	SAMEA1705935		GCA_000011505.1	Complete Genome	2902619	32.5	SOURCE_DATABASE_GENBANK		1	2004-06-25	current	Bacteria	Firmicutes	Bacilli	Bacillales	Staphylococcaceae	Staphylococcus	Staphylococcus aureus	Staphylococcus aureus subsp. aureus MRSA252
Staphylococcus aureus subsp. aureus MSSA476	282459	MSSA476	SAMEA1705922		GCA_000011525.1	Complete Genome	2820454	32.5	SOURCE_DATABASE_GENBANK		2	2004-06-25	current	Bacteria	Firmicutes	Bacilli	Bacillales	Staphylococcaceae	Staphylococcus	Staphylococcus aureus	Staphylococcus aureus subsp. aureus MSSA476
Burkholderia pseudomallei K96243	272560	K96243	SAMEA1705938		GCA_000011545.1	Complete Genome	7247547	68	SOURCE_DATABASE_GENBANK		2	2004-09-16	current	Bacteria	Proteobacteria	Betaproteobacteria	Burkholderiales	Burkholderiaceae	Burkholderia	Burkholderia pseudomallei	Burkholderia pseudomallei K96243
Candidatus Protochlamydia amoebophila UWE25	264201	UWE25	SAMEA3138214		GCA_000011565.2	Complete Genome	2438912	34.5	SOURCE_DATABASE_GENBANK		1	2019-06-22	current	Bacteria	Chlamydiae	Chlamydiia	Parachlamydiales	Parachlamydiaceae	Candidatus Protochlamydia	Candidatus Protochlamydia amoebophila	Candidatus Protochlamydia amoebophila UWE25
Pectobacterium atrosepticum SCRI1043	218491	SCRI1043	SAMEA1705920		GCA_000011605.1	Complete Genome	5064019	50.5	SOURCE_DATABASE_GENBANK		1	2004-07-01	current	Bacteria	Proteobacteria	Gammaproteobacteria	Enterobacterales	Pectobacteriaceae	Pectobacterium	Pectobacterium atrosepticum	Pectobacterium atrosepticum SCRI1043
Bacillus cereus E33L	288681	E33L	SAMN02598269	PRJNA12468	GCA_000011625.1	Complete Genome	5843235	35	SOURCE_DATABASE_GENBANK		6	2005-06-06	current	Bacteria	Firmicutes	Bacilli	Bacillales	Bacillaceae	Bacillus	Bacillus cereus	Bacillus cereus E33L
Bacillus licheniformis DSM 13 = ATCC 14580	279010	ATCC 14580; DSM 13	SAMN02603685	PRJNA12388	GCA_000011645.1	Complete Genome	4222597	46	SOURCE_DATABASE_GENBANK		1	2007-04-26	current	Bacteria	Firmicutes	Bacilli	Bacillales	Bacillaceae	Bacillus	Bacillus licheniformis	Bacillus licheniformis DSM 13 = ATCC 14580
Streptococcus pyogenes MGAS10394	286636	MGAS10394	SAMN02603497	PRJNA12469	GCA_000011665.1	Complete Genome	1899877	38.5	SOURCE_DATABASE_GENBANK		1	2004-08-03	current	Bacteria	Firmicutes	Bacilli	Lactobacillales	Streptococcaceae	Streptococcus	Streptococcus pyogenes	Streptococcus pyogenes MGAS10394
Gluconobacter oxydans 621H	290633	621H	SAMN02603293	PRJNA13325	GCA_000011685.1	Complete Genome	2922384	60.5	SOURCE_DATABASE_GENBANK		6	2005-01-21	current	Bacteria	Proteobacteria	Alphaproteobacteria	Rhodospirillales	Acetobacteraceae	Gluconobacter	Gluconobacter oxydans	Gluconobacter oxydans 621H
Burkholderia mallei ATCC 23344	243160	ATCC 23344	SAMN02603987	PRJNA171	GCA_000011705.1	Complete Genome	5835527	68	SOURCE_DATABASE_GENBANK		2	2005-06-06	current	Bacteria	Proteobacteria	Betaproteobacteria	Burkholderiales	Burkholderiaceae	Burkholderia	Burkholderia mallei	Burkholderia mallei ATCC 23344
Helicobacter pylori 51	290847	51	SAMN02603300	PRJNA9627	GCA_000011725.1	Complete Genome	1589954	38.5	SOURCE_DATABASE_GENBANK		1	2009-10-21	current	Bacteria	Proteobacteria	Epsilonproteobacteria	Campylobacterales	Helicobacteraceae	Helicobacter	Helicobacter pylori	Helicobacter pylori 51
Candidatus Blochmannia pennsylvanicus str. BPEN	291272	BPEN	SAMN02603465	PRJNA13875	GCA_000011745.1	Complete Genome	791654	29.5	SOURCE_DATABASE_GENBANK		1	2005-08-04	current	Bacteria	Proteobacteria	Gammaproteobacteria	Enterobacterales	Enterobacteriaceae	Candidatus Blochmannia	Candidatus Blochmannia pennsylvanicus	Candidatus Blochmannia pennsylvanicus str. BPEN
Streptococcus pyogenes MGAS5005	293653	MGAS5005	SAMN02603500	PRJNA13888	GCA_000011765.2	Complete Genome	1838562	38.5	SOURCE_DATABASE_GENBANK		1	2014-04-01	current	Bacteria	Firmicutes	Bacilli	Lactobacillales	Streptococcaceae	Streptococcus	Streptococcus pyogenes	Streptococcus pyogenes MGAS5005
Aliivibrio fischeri ES114	312309	ES114	SAMN02604303	PRJNA12986	GCA_000011805.1	Complete Genome	4273718	38	SOURCE_DATABASE_GENBANK		3	2008-04-02	current	Bacteria	Proteobacteria	Gammaproteobacteria	Vibrionales	Vibrionaceae	Aliivibrio	Aliivibrio fischeri	Aliivibrio fischeri ES114
Streptococcus thermophilus LMG 18311	264199	LMG 18311	SAMN02604079	PRJNA13162	GCA_000011825.1	Complete Genome	1796846	39	SOURCE_DATABASE_GENBANK		1	2004-11-15	current	Bacteria	Firmicutes	Bacilli	Lactobacillales	Streptococcaceae	Streptococcus	Streptococcus thermophilus	Streptococcus thermophilus LMG 18311
Streptococcus thermophilus CNRZ1066	299768	CNRZ1066	SAMN02603344	PRJNA13163	GCA_000011845.1	Complete Genome	1796226	39	SOURCE_DATABASE_GENBANK		1	2004-11-15	current	Bacteria	Firmicutes	Bacilli	Lactobacillales	Streptococcaceae	Streptococcus	Streptococcus thermophilus	Streptococcus thermophilus CNRZ1066
Campylobacter jejuni RM1221	195099	RM1221	SAMN02604007	PRJNA303	GCA_000011865.1	Complete Genome	1777831	30	SOURCE_DATABASE_GENBANK		1	2005-01-06	current	Bacteria	Proteobacteria	Epsilonproteobacteria	Campylobacterales	Campylobacteraceae	Campylobacter	Campylobacter jejuni	Campylobacter jejuni RM1221
Salmonella enterica subsp. enterica serovar Paratyphi A str. ATCC 9150	295319	ATCC 9150	SAMN02604316	PRJNA13086	GCA_000011885.1	Complete Genome	4585229	52	SOURCE_DATABASE_GENBANK		1	2004-11-30	current	Bacteria	Proteobacteria	Gammaproteobacteria	Enterobacterales	Enterobacteriaceae	Salmonella	Salmonella enterica	Salmonella enterica subsp. enterica serovar Paratyphi A str. ATCC 9150
Dehalococcoides mccartyi 195	243164	195	SAMN02603990	PRJNA214	GCA_000011905.1	Complete Genome	1469720	48.5	SOURCE_DATABASE_GENBANK		1	2005-01-07	current	Bacteria	Chloroflexi	Dehalococcoidia	Dehalococcoidales	Dehalococcoidaceae	Dehalococcoides	Dehalococcoides mccartyi	Dehalococcoides mccartyi 195
Staphylococcus epidermidis RP62A	176279	RP62A	SAMN02603975	PRJNA64	GCA_000011925.1	Complete Genome	2643840	32	SOURCE_DATABASE_GENBANK		2	2005-01-13	current	Bacteria	Firmicutes	Bacilli	Bacillales	Staphylococcaceae	Staphylococcus	Staphylococcus epidermidis	Staphylococcus epidermidis RP62A
Anaplasma marginale str. St. Maries	234826	St. Maries	SAMN02604305	PRJNA40	GCA_000011945.1	Complete Genome	1197687	49.5	SOURCE_DATABASE_GENBANK		1	2004-12-06	current	Bacteria	Proteobacteria	Alphaproteobacteria	Rickettsiales	Anaplasmataceae	Anaplasma	Anaplasma marginale	Anaplasma marginale str. St. Maries
Ruegeria pomeroyi DSS-3	246200	DSS-3	SAMN02604003	PRJNA281	GCA_000011965.2	Complete Genome	4601048	64	SOURCE_DATABASE_GENBANK		2	2013-12-10	current	Bacteria	Proteobacteria	Alphaproteobacteria	Rhodobacterales	Roseobacteraceae	Ruegeria	Ruegeria pomeroyi	Ruegeria pomeroyi DSS-3
Lactobacillus acidophilus NCFM	272621	NCFM	SAMN02603047	PRJNA82	GCA_000011985.1	Complete Genome	1993560	34.5	SOURCE_DATABASE_GENBANK		1	2007-11-01	current	Bacteria	Firmicutes	Bacilli	Lactobacillales	Lactobacillaceae	Lactobacillus	Lactobacillus acidophilus	Lactobacillus acidophilus NCFM
Shigella dysenteriae Sd197	300267	Sd197	SAMN02603600	PRJNA13145	GCA_000012005.1	Complete Genome	4560911	50.5	SOURCE_DATABASE_GENBANK		3	2007-04-05	current	Bacteria	Proteobacteria	Gammaproteobacteria	Enterobacterales	Enterobacteriaceae	Shigella	Shigella dysenteriae	Shigella dysenteriae Sd197
Shigella boydii Sb227	300268	Sb227	SAMN02603601	PRJNA13146	GCA_000012025.1	Complete Genome	4646520	51	SOURCE_DATABASE_GENBANK		2	2005-11-09	current	Bacteria	Proteobacteria	Gammaproteobacteria	Enterobacterales	Enterobacteriaceae	Shigella	Shigella boydii	Shigella boydii Sb227
Staphylococcus aureus subsp. aureus COL	93062	COL	SAMN02603996	PRJNA238	GCA_000012045.1	Complete Genome	2813862	32.5	SOURCE_DATABASE_GENBANK		2	2005-05-27	current	Bacteria	Firmicutes	Bacilli	Bacillales	Staphylococcaceae	Staphylococcus	Staphylococcus aureus	Staphylococcus aureus subsp. aureus COL
Borrelia turicatae 91E135	314724	91E135	SAMN02603508	PRJNA13597	GCA_000012085.2	Complete Genome	1165365	29	SOURCE_DATABASE_GENBANK		9	2017-07-05	current	Bacteria	Spirochaetes	Spirochaetia	Spirochaetales	Borreliaceae	Borrelia	Borrelia turicatae	Borrelia turicatae 91E135
Xanthomonas campestris pv. campestris str. 8004	314565	8004	SAMN02603125	PRJNA15	GCA_000012105.1	Complete Genome	5148708	64.5	SOURCE_DATABASE_GENBANK		1	2005-05-25	current	Bacteria	Proteobacteria	Gammaproteobacteria	Xanthomonadales	Xanthomonadaceae	Xanthomonas	Xanthomonas campestris	Xanthomonas campestris pv. campestris str. 8004
Chlamydia trachomatis A/HAR-13	315277	A/HAR-13	SAMN02603498	PRJNA13885	GCA_000012125.1	Complete Genome	1051969	41	SOURCE_DATABASE_GENBANK		2	2005-09-23	current	Bacteria	Chlamydiae	Chlamydiia	Chlamydiales	Chlamydiaceae	Chlamydia	Chlamydia trachomatis	Chlamydia trachomatis A/HAR-13
Streptococcus pyogenes MGAS6180	319701	MGAS6180	SAMN02603499	PRJNA13887	GCA_000012165.2	Complete Genome	1897578	38	SOURCE_DATABASE_GENBANK		1	2019-02-12	current	Bacteria	Firmicutes	Bacilli	Lactobacillales	Streptococcaceae	Streptococcus	Streptococcus pyogenes	Streptococcus pyogenes MGAS6180
Haemophilus influenzae 86-028NP	281310	86-028NP	SAMN02603157	PRJNA11752	GCA_000012185.1	Complete Genome	1914490	38	SOURCE_DATABASE_GENBANK		1	2007-08-30	current	Bacteria	Proteobacteria	Gammaproteobacteria	Pasteurellales	Pasteurellaceae	Haemophilus	Haemophilus influenzae	Haemophilus influenzae 86-028NP
Pseudomonas savastanoi pv. phaseolicola 1448A	264730	1448A; BAA-978	SAMN02603162	PRJNA12416	GCA_000012205.1	Complete Genome	6112448	57.5	SOURCE_DATABASE_GENBANK		3	2005-08-01	current	Bacteria	Proteobacteria	Gammaproteobacteria	Pseudomonadales	Pseudomonadaceae	Pseudomonas	Pseudomonas savastanoi	Pseudomonas savastanoi pv. phaseolicola 1448A
Aster yellows witches'-broom phytoplasma AYWB	322098	AYWB	SAMN02603687	PRJNA13478	GCA_000012225.1	Complete Genome	723970	26.5	SOURCE_DATABASE_GENBANK		5	2006-01-11	current	Bacteria	Tenericutes	Mollicutes	Acholeplasmatales	Acholeplasmataceae	Candidatus Phytoplasma	Aster yellows witches'-broom phytoplasma	Aster yellows witches'-broom phytoplasma AYWB
Pseudomonas syringae pv. syringae B728a	205918	B728a	SAMN02604347	PRJNA323	GCA_000012245.1	Complete Genome	6093698	59	SOURCE_DATABASE_GENBANK		1	2005-05-12	current	Bacteria	Proteobacteria	Gammaproteobacteria	Pseudomonadales	Pseudomonadaceae	Pseudomonas	Pseudomonas syringae	Pseudomonas syringae pv. syringae B728a
Pseudomonas protegens Pf-5	220664	Pf-5	SAMN02604012	PRJNA327	GCA_000012265.1	Complete Genome	7074893	63	SOURCE_DATABASE_GENBANK		1	2005-06-30	current	Bacteria	Proteobacteria	Gammaproteobacteria	Pseudomonadales	Pseudomonadaceae	Pseudomonas	Pseudomonas protegens	Pseudomonas protegens Pf-5
Psychrobacter arcticus 273-4	259536	273-4	SAMN02598544	PRJNA9633	GCA_000012305.1	Complete Genome	2650701	42.5	SOURCE_DATABASE_GENBANK		1	2005-07-20	current	Bacteria	Proteobacteria	Gammaproteobacteria	Moraxellales	Moraxellaceae	Psychrobacter	Psychrobacter arcticus	Psychrobacter arcticus 273-4
Colwellia psychrerythraea 34H	167879	34H; BAA-681	SAMN02604001	PRJNA275	GCA_000012325.1	Complete Genome	5373180	38	SOURCE_DATABASE_GENBANK		1	2005-07-26	current	Bacteria	Proteobacteria	Gammaproteobacteria	Alteromonadales	Colwelliaceae	Colwellia	Colwellia psychrerythraea	Colwellia psychrerythraea 34H
Candidatus Pelagibacter ubique HTCC1062	335992	HTCC1062	SAMN02603690	PRJNA13989	GCA_000012345.1	Complete Genome	1308759	29.5	SOURCE_DATABASE_GENBANK		1	2005-07-22	current	Bacteria	Proteobacteria	Alphaproteobacteria	Pelagibacterales	Pelagibacteraceae	Candidatus Pelagibacter	Candidatus Pelagibacter ubique	Candidatus Pelagibacter ubique HTCC1062
Burkholderia thailandensis E264	271848	E264; ATCC 700388	SAMN02604021	PRJNA10774	GCA_000012365.1	Complete Genome	6723972	67.5	SOURCE_DATABASE_GENBANK		2	2005-12-15	current	Bacteria	Proteobacteria	Betaproteobacteria	Burkholderiales	Burkholderiaceae	Burkholderia	Burkholderia thailandensis	Burkholderia thailandensis E264
Rickettsia bellii RML369-C	336407	RML369-C	SAMN02603144	PRJNA13996	GCA_000012385.1	Complete Genome	1522076	31.5	SOURCE_DATABASE_GENBANK		1	2006-04-05	current	Bacteria	Proteobacteria	Alphaproteobacteria	Rickettsiales	Rickettsiaceae	Rickettsia	Rickettsia bellii	Rickettsia bellii RML369-C
Pseudomonas fluorescens Pf0-1	205922	Pf0-1	SAMN02598267	PRJNA12	GCA_000012445.1	Complete Genome	6438405	60.5	SOURCE_DATABASE_GENBANK		1	2009-07-15	current	Bacteria	Proteobacteria	Gammaproteobacteria	Pseudomonadales	Pseudomonadaceae	Pseudomonas	Pseudomonas fluorescens	Pseudomonas fluorescens Pf0-1
Prochlorococcus marinus str. NATL2A	59920	NATL2A	SAMN00623057		GCA_000012465.1	Complete Genome	1842899	35	SOURCE_DATABASE_GENBANK		1	2007-08-09	current	Bacteria	Cyanobacteria		Synechococcales	Prochlorococcaceae	Prochlorococcus	Prochlorococcus marinus	Prochlorococcus marinus str. NATL2A
Pelodictyon luteolum DSM 273	319225	DSM 273	SAMN02598284	PRJNA13012	GCA_000012485.1	Complete Genome	2364842	57	SOURCE_DATABASE_GENBANK		1	2005-10-26	current	Bacteria	Chlorobi	Chlorobia	Chlorobiales	Chlorobiaceae	Pelodictyon	Pelodictyon luteolum	Pelodictyon luteolum DSM 273
Synechococcus sp. CC9902	316279	CC9902	SAMN02598312	PRJNA13655	GCA_000012505.1	Complete Genome	2234828	54	SOURCE_DATABASE_GENBANK		1	2005-10-26	current	Bacteria	Cyanobacteria		Synechococcales	Synechococcaceae	Synechococcus	Synechococcus sp. CC9902
Ehrlichia canis str. Jake	269484	Jake	SAMN02598261	PRJNA10694	GCA_000012565.1	Complete Genome	1315030	28.5	SOURCE_DATABASE_GENBANK		1	2005-08-12	current	Bacteria	Proteobacteria	Alphaproteobacteria	Rickettsiales	Anaplasmataceae	Ehrlichia	Ehrlichia canis	Ehrlichia canis str. Jake
Synechococcus sp. CC9605	110662	CC9605	SAMN02598311	PRJNA13643	GCA_000012625.1	Complete Genome	2510659	59	SOURCE_DATABASE_GENBANK		1	2005-10-27	current	Bacteria	Cyanobacteria		Synechococcales	Synechococcaceae	Synechococcus	Synechococcus sp. CC9605
Prochlorococcus marinus str. MIT 9312	74546	MIT 9312	SAMN02598321	PRJNA13910	GCA_000012645.1	Complete Genome	1709204	31	SOURCE_DATABASE_GENBANK		1	2005-11-02	current	Bacteria	Cyanobacteria		Synechococcales	Prochlorococcaceae	Prochlorococcus	Prochlorococcus marinus	Prochlorococcus marinus str. MIT 9312
Oleidesulfovibrio alaskensis G20	207559	G20	SAMN02598492	PRJNA329	GCA_000012665.1	Complete Genome	3730232	57.5	SOURCE_DATABASE_GENBANK		1	2005-10-28	current	Bacteria	Proteobacteria	Deltaproteobacteria	Desulfovibrionales	Desulfovibrionaceae	Oleidesulfovibrio	Oleidesulfovibrio alaskensis	Oleidesulfovibrio alaskensis G20
Myxococcus xanthus DK 1622	246197	DK 1622	SAMN02604018	PRJNA1421	GCA_000012685.1	Complete Genome	9139763	68.5	SOURCE_DATABASE_GENBANK		1	2006-06-07	current	Bacteria	Proteobacteria	Deltaproteobacteria	Myxococcales	Myxococcaceae	Myxococcus	Myxococcus xanthus	Myxococcus xanthus DK 1622
Streptococcus agalactiae A909	205921	A909	SAMN02604011	PRJNA326	GCA_000012705.1	Complete Genome	2127839	35.5	SOURCE_DATABASE_GENBANK		1	2005-09-29	current	Bacteria	Firmicutes	Bacilli	Lactobacillales	Streptococcaceae	Streptococcus	Streptococcus agalactiae	Streptococcus agalactiae A909
Nitrobacter winogradskyi Nb-255	323098	Nb-255	SAMN02598308	PRJNA13474	GCA_000012725.1	Complete Genome	3402093	62	SOURCE_DATABASE_GENBANK		1	2005-09-12	current	Bacteria	Proteobacteria	Alphaproteobacteria	Hyphomicrobiales	Nitrobacteraceae	Nitrobacter	Nitrobacter winogradskyi	Nitrobacter winogradskyi Nb-255
Thiobacillus denitrificans ATCC 25259	292415	ATCC 25259	SAMN02598291	PRJNA13025	GCA_000012745.1	Complete Genome	2909809	66	SOURCE_DATABASE_GENBANK		1	2005-09-01	current	Bacteria	Proteobacteria	Betaproteobacteria	Nitrosomonadales	Thiobacillaceae	Thiobacillus	Thiobacillus denitrificans	Thiobacillus denitrificans ATCC 25259
Mycoplasma capricolum subsp. capricolum ATCC 27343	340047	ATCC 27343	SAMN02603434	PRJNA16208	GCA_000012765.1	Complete Genome	1010023	23.5	SOURCE_DATABASE_GENBANK		1	2005-12-06	current	Bacteria	Tenericutes	Mollicutes	Mycoplasmatales	Mycoplasmataceae	Mycoplasma	Mycoplasma capricolum	Mycoplasma capricolum subsp. capricolum ATCC 27343
Burkholderia pseudomallei 1710b	320372	1710b	SAMN02604036	PRJNA13954	GCA_000012785.1	Complete Genome	7308054	67.5	SOURCE_DATABASE_GENBANK		2	2005-09-30	current	Bacteria	Proteobacteria	Betaproteobacteria	Burkholderiales	Burkholderiaceae	Burkholderia	Burkholderia pseudomallei	Burkholderia pseudomallei 1710b
Nitrosococcus oceani ATCC 19707	323261	ATCC 19707	SAMN02598329	PRJNA13993	GCA_000012805.1	Complete Genome	3522111	50	SOURCE_DATABASE_GENBANK		2	2005-10-04	current	Bacteria	Proteobacteria	Gammaproteobacteria	Chromatiales	Chromatiaceae	Nitrosococcus	Nitrosococcus oceani	Nitrosococcus oceani ATCC 19707
Phocaeicola vulgatus ATCC 8482	435590	ATCC 8482	SAMN02604309	PRJNA13378	GCA_000012825.1	Complete Genome	5163189	42	SOURCE_DATABASE_GENBANK		1	2007-06-27	current	Bacteria	Bacteroidota	Bacteroidia	Bacteroidales	Bacteroidaceae	Phocaeicola	Phocaeicola vulgatus	Phocaeicola vulgatus ATCC 8482
Parabacteroides distasonis ATCC 8503	435591	ATCC 8503	SAMN02604310	PRJNA13485	GCA_000012845.1	Complete Genome	4811379	45	SOURCE_DATABASE_GENBANK		1	2007-06-27	current	Bacteria	Bacteroidota	Bacteroidia	Bacteroidales	Tannerellaceae	Parabacteroides	Parabacteroides distasonis	Parabacteroides distasonis ATCC 8503
Carboxydothermus hydrogenoformans Z-2901	246194	Z-2901	SAMN02603998	PRJNA253	GCA_000012865.1	Complete Genome	2401520	42	SOURCE_DATABASE_GENBANK		1	2005-10-21	current	Bacteria	Firmicutes	Clostridia	Thermoanaerobacterales	Thermoanaerobacteraceae	Carboxydothermus	Carboxydothermus hydrogenoformans	Carboxydothermus hydrogenoformans Z-2901
Syntrophotalea carbinolica DSM 2380	338963	DSM 2380	SAMN02598295	PRJNA13337	GCA_000012885.1	Complete Genome	3665893	55	SOURCE_DATABASE_GENBANK		1	2006-03-30	current	Bacteria	Proteobacteria	Deltaproteobacteria	Desulfuromonadales	Syntrophotaleaceae	Syntrophotalea	Syntrophotalea carbinolica	Syntrophotalea carbinolica DSM 2380
Geobacter metallireducens GS-15	269799	GS-15	SAMN02598399	PRJNA177	GCA_000012925.1	Complete Genome	4011182	59	SOURCE_DATABASE_GENBANK		2	2005-10-27	current	Bacteria	Proteobacteria	Deltaproteobacteria	Desulfuromonadales	Geobacteraceae	Geobacter	Geobacter metallireducens	Geobacter metallireducens GS-15
Burkholderia lata	482957	383	SAMN02598262	PRJNA10695	GCA_000012945.1	Complete Genome	8676277	66	SOURCE_DATABASE_GENBANK		3	2005-10-20	current	Bacteria	Proteobacteria	Betaproteobacteria	Burkholderiales	Burkholderiaceae	Burkholderia	Burkholderia lata
Sulfurimonas denitrificans DSM 1251	326298	DSM 1251	SAMN02598289	PRJNA13019	GCA_000012965.1	Complete Genome	2201561	34	SOURCE_DATABASE_GENBANK		1	2005-11-01	current	Bacteria	Proteobacteria	Epsilonproteobacteria	Campylobacterales	Thiovulaceae	Sulfurimonas	Sulfurimonas denitrificans	Sulfurimonas denitrificans DSM 1251
Hahella chejuensis KCTC 2396	349521	KCTC 2396	SAMN02603483	PRJNA16064	GCA_000012985.1	Complete Genome	7215267	53.5	SOURCE_DATABASE_GENBANK		1	2005-12-14	current	Bacteria	Proteobacteria	Gammaproteobacteria	Oceanospirillales	Hahellaceae	Hahella	Hahella chejuensis	Hahella chejuensis KCTC 2396
Erythrobacter litoralis HTCC2594	314225	HTCC2594	SAMN00622970		GCA_000013005.1	Complete Genome	3052398	63	SOURCE_DATABASE_GENBANK		1	2006-01-11	current	Bacteria	Proteobacteria	Alphaproteobacteria	Sphingomonadales	Erythrobacteraceae	Erythrobacter	Erythrobacter litoralis	Erythrobacter litoralis HTCC2594
Hyphomonas neptunium ATCC 15444	228405	ATCC 15444	SAMN02604041	PRJNA15721	GCA_000013025.1	Complete Genome	3705021	61.5	SOURCE_DATABASE_GENBANK		1	2006-09-18	current	Bacteria	Proteobacteria	Alphaproteobacteria	Hyphomonadales	Hyphomonadaceae	Hyphomonas	Hyphomonas neptunium	Hyphomonas neptunium ATCC 15444
Salinibacter ruber DSM 13855	309807	DSM 13855; M31	SAMN02604045	PRJNA16159	GCA_000013045.1	Complete Genome	3587328	66	SOURCE_DATABASE_GENBANK		2	2005-12-20	current	Bacteria	Bacteroidota		Bacteroidetes Order II. Incertae sedis	Rhodothermaceae	Salinibacter	Salinibacter ruber	Salinibacter ruber DSM 13855
Bacillus cereus Q1	361100	Q1	SAMN02603603	PRJNA16220	GCA_000013065.1	Complete Genome	5506207	35	SOURCE_DATABASE_GENBANK		3	2009-01-23	current	Bacteria	Firmicutes	Bacilli	Bacillales	Bacillaceae	Bacillus	Bacillus cereus	Bacillus cereus Q1
Rhodospirillum rubrum ATCC 11170	269796	ATCC 11170	SAMN02598538	PRJNA58	GCA_000013085.1	Complete Genome	4406557	65	SOURCE_DATABASE_GENBANK		2	2005-12-12	current	Bacteria	Proteobacteria	Alphaproteobacteria	Rhodospirillales	Rhodospirillaceae	Rhodospirillum	Rhodospirillum rubrum	Rhodospirillum rubrum ATCC 11170
Anaplasma phagocytophilum str. HZ	212042	HZ	SAMN02604015	PRJNA336	GCA_000013125.1	Complete Genome	1471282	41.5	SOURCE_DATABASE_GENBANK		1	2006-02-21	current	Bacteria	Proteobacteria	Alphaproteobacteria	Rickettsiales	Anaplasmataceae	Anaplasma	Anaplasma phagocytophilum	Anaplasma phagocytophilum str. HZ
Ehrlichia chaffeensis str. Arkansas	205920	Arkansas	SAMN02604010	PRJNA325	GCA_000013145.1	Complete Genome	1176248	30	SOURCE_DATABASE_GENBANK		1	2006-02-21	current	Bacteria	Proteobacteria	Alphaproteobacteria	Rickettsiales	Anaplasmataceae	Ehrlichia	Ehrlichia chaffeensis	Ehrlichia chaffeensis str. Arkansas
Neorickettsia sennetsu str. Miyayama	222891	Miyayama	SAMN02604016	PRJNA357	GCA_000013165.1	Complete Genome	859006	41	SOURCE_DATABASE_GENBANK		1	2006-02-21	current	Bacteria	Proteobacteria	Alphaproteobacteria	Rickettsiales	Anaplasmataceae	Neorickettsia	Neorickettsia sennetsu	Neorickettsia sennetsu str. Miyayama
Baumannia cicadellinicola str. Hc (Homalodisca coagulata)	374463	Hc (Homalodisca coagulata)	SAMN02604023	PRJNA12513	GCA_000013185.1	Complete Genome	686194	33	SOURCE_DATABASE_GENBANK		1	2006-04-27	current	Bacteria	Proteobacteria	Gammaproteobacteria			Candidatus Baumannia	Candidatus Baumannia cicadellinicola	Baumannia cicadellinicola str. Hc (Homalodisca coagulata)
Synechococcus sp. JA-3-3Ab	321327	JA-3-3Ab	SAMN02604048	PRJNA16251	GCA_000013205.1	Complete Genome	2932766	60	SOURCE_DATABASE_GENBANK		1	2006-02-06	current	Bacteria	Cyanobacteria		Synechococcales	Synechococcaceae	Synechococcus	Synechococcus sp. JA-3-3Ab
Synechococcus sp. JA-2-3B'a(2-13)	321332	JA-2-3B'a(2-13)	SAMN02604049	PRJNA16252	GCA_000013225.1	Complete Genome	3046682	58	SOURCE_DATABASE_GENBANK		1	2006-02-06	current	Bacteria	Cyanobacteria		Synechococcales	Synechococcaceae	Synechococcus	Synechococcus sp. JA-2-3B'a(2-13)
Helicobacter pylori HPAG1	357544	HPAG1	SAMN02604311	PRJNA16183	GCA_000013245.1	Complete Genome	1605736	39	SOURCE_DATABASE_GENBANK		2	2006-06-06	current	Bacteria	Proteobacteria	Epsilonproteobacteria	Campylobacterales	Helicobacteraceae	Helicobacter	Helicobacter pylori	Helicobacter pylori HPAG1
Escherichia coli UTI89	364106	UTI89	SAMN00000110		GCA_000013265.1	Complete Genome	5179971	50.5	SOURCE_DATABASE_GENBANK		2	2006-04-05	current	Bacteria	Proteobacteria	Gammaproteobacteria	Enterobacterales	Enterobacteriaceae	Escherichia	Escherichia coli	Escherichia coli UTI89
Clostridium perfringens ATCC 13124	195103	ATCC 13124	SAMN02604008	PRJNA304	GCA_000013285.1	Complete Genome	3256683	28	SOURCE_DATABASE_GENBANK		1	2006-07-25	current	Bacteria	Firmicutes	Clostridia	Eubacteriales	Clostridiaceae	Clostridium	Clostridium perfringens	Clostridium perfringens ATCC 13124
Escherichia coli 536	362663	536	SAMN02604181	PRJNA16235	GCA_000013305.1	Complete Genome	4938920	50.5	SOURCE_DATABASE_GENBANK		1	2006-07-13	current	Bacteria	Proteobacteria	Gammaproteobacteria	Enterobacterales	Enterobacteriaceae	Escherichia	Escherichia coli	Escherichia coli 536
Novosphingobium aromaticivorans DSM 12444	279238	DSM 12444	SAMN02598432	PRJNA204	GCA_000013325.1	Complete Genome	4233314	65	SOURCE_DATABASE_GENBANK		3	2007-04-18	current	Bacteria	Proteobacteria	Alphaproteobacteria	Sphingomonadales	Sphingomonadaceae	Novosphingobium	Novosphingobium aromaticivorans	Novosphingobium aromaticivorans DSM 12444
Frankia casuarinae	106370	CcI3	SAMN02199398		GCA_000013345.1	Complete Genome	5433628	70	SOURCE_DATABASE_GENBANK		1	2006-02-06	current	Bacteria	Actinobacteria	Actinomycetia	Frankiales	Frankiaceae	Frankia	Frankia casuarinae
Rhodopseudomonas palustris HaA2	316058	HaA2	SAMN02598335	PRJNA15747	GCA_000013365.1	Complete Genome	5331656	66	SOURCE_DATABASE_GENBANK		1	2006-02-06	current	Bacteria	Proteobacteria	Alphaproteobacteria	Hyphomicrobiales	Nitrobacteraceae	Rhodopseudomonas	Rhodopseudomonas palustris	Rhodopseudomonas palustris HaA2
Anaeromyxobacter dehalogenans 2CP-C	290397	2CP-C	SAMN02598274	PRJNA12634	GCA_000013385.1	Complete Genome	5013479	74.5	SOURCE_DATABASE_GENBANK		1	2006-01-27	current	Bacteria	Proteobacteria	Deltaproteobacteria	Myxococcales	Anaeromyxobacteraceae	Anaeromyxobacter	Anaeromyxobacter dehalogenans	Anaeromyxobacter dehalogenans 2CP-C
Syntrophus aciditrophicus SB	56780	SB	SAMN02603418	PRJNA16258	GCA_000013405.1	Complete Genome	3179300	51	SOURCE_DATABASE_GENBANK		1	2006-01-26	current	Bacteria	Proteobacteria	Deltaproteobacteria	Syntrophales	Syntrophaceae	Syntrophus	Syntrophus aciditrophicus	Syntrophus aciditrophicus SB
Staphylococcus aureus subsp. aureus NCTC 8325	93061	NCTC 8325	SAMN02604235	PRJNA237	GCA_000013425.1	Complete Genome	2821361	32.5	SOURCE_DATABASE_GENBANK		1	2006-02-13	current	Bacteria	Firmicutes	Bacilli	Bacillales	Staphylococcaceae	Staphylococcus	Staphylococcus aureus	Staphylococcus aureus subsp. aureus NCTC 8325
Staphylococcus aureus subsp. aureus USA300_FPR3757	451515	USA300_FPR3757	SAMN02604150	PRJNA16313	GCA_000013465.1	Complete Genome	2917469	32.5	SOURCE_DATABASE_GENBANK		4	2006-02-10	current	Bacteria	Firmicutes	Bacilli	Bacillales	Staphylococcaceae	Staphylococcus	Staphylococcus aureus	Staphylococcus aureus subsp. aureus USA300
Streptococcus pyogenes MGAS9429	370551	MGAS9429	SAMN02603501	PRJNA16363	GCA_000013485.1	Complete Genome	1836467	38.5	SOURCE_DATABASE_GENBANK		1	2006-05-04	current	Bacteria	Firmicutes	Bacilli	Lactobacillales	Streptococcaceae	Streptococcus	Streptococcus pyogenes	Streptococcus pyogenes MGAS9429
Streptococcus pyogenes MGAS10270	370552	MGAS10270	SAMN02603502	PRJNA16364	GCA_000013505.1	Complete Genome	1928252	38	SOURCE_DATABASE_GENBANK		1	2006-05-04	current	Bacteria	Firmicutes	Bacilli	Lactobacillales	Streptococcaceae	Streptococcus	Streptococcus pyogenes	Streptococcus pyogenes MGAS10270
Streptococcus pyogenes MGAS2096	370553	MGAS2096	SAMN02603503	PRJNA16365	GCA_000013525.1	Complete Genome	1860355	38.5	SOURCE_DATABASE_GENBANK		1	2006-05-04	current	Bacteria	Firmicutes	Bacilli	Lactobacillales	Streptococcaceae	Streptococcus	Streptococcus pyogenes	Streptococcus pyogenes MGAS2096
Streptococcus pyogenes MGAS10750	370554	MGAS10750	SAMN02603504	PRJNA16366	GCA_000013545.1	Complete Genome	1937111	38	SOURCE_DATABASE_GENBANK		1	2006-05-04	current	Bacteria	Firmicutes	Bacilli	Lactobacillales	Streptococcaceae	Streptococcus	Streptococcus pyogenes	Streptococcus pyogenes MGAS10750
Jannaschia sp. CCS1	290400	CCS1	SAMN02598279	PRJNA12733	GCA_000013565.1	Complete Genome	4404049	62	SOURCE_DATABASE_GENBANK		2	2006-02-27	current	Bacteria	Proteobacteria	Alphaproteobacteria	Rhodobacterales	Roseobacteraceae	Jannaschia	Jannaschia sp. CCS1
Shigella flexneri 5 str. 8401	373384	8401	SAMN02603604	PRJNA16375	GCA_000013585.1	Complete Genome	4574284	50.5	SOURCE_DATABASE_GENBANK		1	2006-07-21	current	Bacteria	Proteobacteria	Gammaproteobacteria	Enterobacterales	Enterobacteriaceae	Shigella	Shigella flexneri	Shigella flexneri 5 str. 8401
Rhodoferax ferrireducens T118	338969	DSM 15236	SAMN02598320	PRJNA13908	GCA_000013605.1	Complete Genome	4969784	59.5	SOURCE_DATABASE_GENBANK		2	2006-03-10	current	Bacteria	Proteobacteria	Betaproteobacteria	Burkholderiales	Comamonadaceae	Rhodoferax	Rhodoferax ferrireducens	Rhodoferax ferrireducens T118
Janthinobacterium sp. Marseille	375286	Marseille	SAMN02603336	PRJNA16549	GCA_000013625.1	Complete Genome	4110251	54	SOURCE_DATABASE_GENBANK		1	2007-07-06	current	Bacteria	Proteobacteria	Betaproteobacteria	Burkholderiales	Oxalobacteraceae	Janthinobacterium	Janthinobacterium sp. Marseille
Paraburkholderia xenovorans LB400	266265	LB400	SAMN02598451	PRJNA254	GCA_000013645.1	Complete Genome	9731138	62.5	SOURCE_DATABASE_GENBANK		3	2006-04-10	current	Bacteria	Proteobacteria	Betaproteobacteria	Burkholderiales	Burkholderiaceae	Paraburkholderia	Paraburkholderia xenovorans	Paraburkholderia xenovorans LB400
Saccharophagus degradans 2-40	203122	2-40	SAMN02598483	PRJNA316	GCA_000013665.1	Complete Genome	5057531	45.5	SOURCE_DATABASE_GENBANK		1	2006-03-17	current	Bacteria	Proteobacteria	Gammaproteobacteria	Cellvibrionales	Cellvibrionaceae	Saccharophagus	Saccharophagus degradans	Saccharophagus degradans 2-40
Methylobacillus flagellatus KT	265072	KT	SAMN02598256	PRJNA10647	GCA_000013705.1	Complete Genome	2971517	55.5	SOURCE_DATABASE_GENBANK		1	2006-04-10	current	Bacteria	Proteobacteria	Betaproteobacteria	Nitrosomonadales	Methylophilaceae	Methylobacillus	Methylobacillus flagellatus	Methylobacillus flagellatus KT
Shewanella denitrificans OS217	318161	OS217	SAMN02598300	PRJNA13390	GCA_000013765.1	Complete Genome	4545906	45	SOURCE_DATABASE_GENBANK		1	2006-04-10	current	Bacteria	Proteobacteria	Gammaproteobacteria	Alteromonadales	Shewanellaceae	Shewanella	Shewanella denitrificans	Shewanella denitrificans OS217
Pseudomonas stutzeri A1501	379731	A1501	SAMN02603910	PRJNA16817	GCA_000013785.1	Complete Genome	4567418	63.5	SOURCE_DATABASE_GENBANK		1	2007-04-20	current	Bacteria	Proteobacteria	Gammaproteobacteria	Pseudomonadales	Pseudomonadaceae	Stutzerimonas	Stutzerimonas stutzeri	Pseudomonas stutzeri A1501
Yersinia pestis Nepal516	377628	Nepal516	SAMN02598370	PRJNA16646	GCA_000013805.1	Complete Genome	4646286	47.5	SOURCE_DATABASE_GENBANK		3	2006-06-09	current	Bacteria	Proteobacteria	Gammaproteobacteria	Enterobacterales	Yersiniaceae	Yersinia	Yersinia pestis	Yersinia pestis Nepal516
Yersinia pestis Antiqua	360102	Antiqua	SAMN02598369	PRJNA16645	GCA_000013825.1	Complete Genome	4879836	47.5	SOURCE_DATABASE_GENBANK		4	2006-06-09	current	Bacteria	Proteobacteria	Gammaproteobacteria	Enterobacterales	Yersiniaceae	Yersinia	Yersinia pestis	Yersinia pestis Antiqua
Clostridium perfringens SM101	289380	SM101	SAMN02604026	PRJNA12521	GCA_000013845.2	Complete Genome	2921996	28	SOURCE_DATABASE_GENBANK		3	2006-07-26	current	Bacteria	Firmicutes	Clostridia	Eubacteriales	Clostridiaceae	Clostridium	Clostridium perfringens	Clostridium perfringens SM101
Polaromonas sp. JS666	296591	JS666	SAMN02598293	PRJNA13121	GCA_000013865.1	Complete Genome	5898676	61.5	SOURCE_DATABASE_GENBANK		3	2006-04-10	current	Bacteria	Proteobacteria	Betaproteobacteria	Burkholderiales	Comamonadaceae	Polaromonas	Polaromonas sp. JS666
Nitrobacter hamburgensis X14	323097	X14	SAMN02598307	PRJNA13473	GCA_000013885.1	Complete Genome	5011522	61.5	SOURCE_DATABASE_GENBANK		4	2006-04-11	current	Bacteria	Proteobacteria	Alphaproteobacteria	Hyphomicrobiales	Nitrobacteraceae	Nitrobacter	Nitrobacter hamburgensis	Nitrobacter hamburgensis X14
Psychrobacter cryohalolentis K5	335284	K5	SAMN02598327	PRJNA13920	GCA_000013905.1	Complete Genome	3101097	42	SOURCE_DATABASE_GENBANK		2	2006-04-18	current	Bacteria	Proteobacteria	Gammaproteobacteria	Moraxellales	Moraxellaceae	Psychrobacter	Psychrobacter cryohalolentis	Psychrobacter cryohalolentis K5
Mycobacterium ulcerans Agy99	362242	Agy99	SAMN02603346	PRJNA16230	GCA_000013925.2	Complete Genome	5805761	65	SOURCE_DATABASE_GENBANK		2	2006-12-01	current	Bacteria	Actinobacteria	Actinomycetia	Corynebacteriales	Mycobacteriaceae	Mycobacterium	Mycobacterium ulcerans	Mycobacterium ulcerans Agy99
Leptospira borgpetersenii serovar Hardjo-bovis str. L550	355276	L550	SAMN02603615	PRJNA16146	GCA_000013945.1	Complete Genome	3931782	40	SOURCE_DATABASE_GENBANK		2	2006-10-13	current	Bacteria	Spirochaetes	Spirochaetia	Leptospirales	Leptospiraceae	Leptospira	Leptospira borgpetersenii	Leptospira borgpetersenii serovar Hardjo-bovis str. L550
Leptospira borgpetersenii serovar Hardjo-bovis str. JB197	355277	JB197	SAMN02603616	PRJNA16148	GCA_000013965.1	Complete Genome	3876235	40	SOURCE_DATABASE_GENBANK		2	2006-10-13	current	Bacteria	Spirochaetes	Spirochaetia	Leptospirales	Leptospiraceae	Leptospira	Leptospira borgpetersenii	Leptospira borgpetersenii serovar Hardjo-bovis str. JB197
Sphingopyxis alaskensis RB2256	317655	RB2256	SAMN02598319	PRJNA13907	GCA_000013985.1	Complete Genome	3373713	65	SOURCE_DATABASE_GENBANK		2	2006-05-18	current	Bacteria	Proteobacteria	Alphaproteobacteria	Sphingomonadales	Sphingomonadaceae	Sphingopyxis	Sphingopyxis alaskensis	Sphingopyxis alaskensis RB2256
Candidatus Koribacter versatilis Ellin345	204669	Ellin345	SAMN02598354	PRJNA15771	GCA_000014005.1	Complete Genome	5650368	58	SOURCE_DATABASE_GENBANK		1	2006-05-04	current	Bacteria	Acidobacteria	Acidobacteriia	Acidobacteriales	Acidobacteriaceae	Candidatus Koribacter	Candidatus Koribacter versatilis
Aliarcobacter butzleri RM4018	367737	RM4018	SAMN02604276	PRJNA16319	GCA_000014025.1	Complete Genome	2341251	27	SOURCE_DATABASE_GENBANK		1	2007-09-27	current	Bacteria	Proteobacteria	Epsilonproteobacteria	Campylobacterales	Arcobacteraceae	Aliarcobacter	Aliarcobacter butzleri	Aliarcobacter butzleri RM4018
Roseobacter denitrificans OCh 114	375451	OCh 114	SAMN02602987	PRJNA16426	GCA_000014045.1	Complete Genome	4331234	58.5	SOURCE_DATABASE_GENBANK		5	2006-09-22	current	Bacteria	Proteobacteria	Alphaproteobacteria	Rhodobacterales	Roseobacteraceae	Roseobacter	Roseobacter denitrificans	Roseobacter denitrificans OCh 114
Ruegeria sp. TM1040	292414	TM1040	SAMN02598292	PRJNA13040	GCA_000014065.1	Complete Genome	4153699	60	SOURCE_DATABASE_GENBANK		3	2006-05-22	current	Bacteria	Proteobacteria	Alphaproteobacteria	Rhodobacterales	Roseobacteraceae	Ruegeria	Ruegeria sp. TM1040
Neisseria meningitidis 053442	374833	053442	SAMN02603605	PRJNA16393	GCA_000014105.1	Complete Genome	2153416	51.5	SOURCE_DATABASE_GENBANK		1	2007-12-03	current	Bacteria	Proteobacteria	Betaproteobacteria	Neisseriales	Neisseriaceae	Neisseria	Neisseria meningitidis	Neisseria meningitidis 053442
Clostridium novyi NT	386415	NT	SAMN02603464	PRJNA16820	GCA_000014125.1	Complete Genome	2547720	28.5	SOURCE_DATABASE_GENBANK		1	2006-11-17	current	Bacteria	Firmicutes	Clostridia	Eubacteriales	Clostridiaceae	Clostridium	Clostridium novyi	Clostridium novyi NT
Cytophaga hutchinsonii ATCC 33406	269798	ATCC 33406	SAMN02598536	PRJNA54	GCA_000014145.1	Complete Genome	4433218	38.5	SOURCE_DATABASE_GENBANK		1	2006-07-11	current	Bacteria	Bacteroidota	Cytophagia	Cytophagales	Cytophagaceae	Cytophaga	Cytophaga hutchinsonii	Cytophaga hutchinsonii ATCC 33406
Rubrobacter xylanophilus DSM 9941	266117	DSM 9941	SAMN02598258	PRJNA10670	GCA_000014185.1	Complete Genome	3225748	70	SOURCE_DATABASE_GENBANK		1	2006-06-09	current	Bacteria	Actinobacteria	Rubrobacteria	Rubrobacterales	Rubrobacteraceae	Rubrobacter	Rubrobacter xylanophilus	Rubrobacter xylanophilus DSM 9941
Streptococcus sanguinis SK36	388919	SK36	SAMN02604299	PRJNA13942	GCA_000014205.1	Complete Genome	2388435	43	SOURCE_DATABASE_GENBANK		1	2007-02-09	current	Bacteria	Firmicutes	Bacilli	Lactobacillales	Streptococcaceae	Streptococcus	Streptococcus sanguinis	Streptococcus sanguinis SK36
Granulibacter bethesdensis CGDNIH1	391165	CGDNIH1	SAMN02603769	PRJNA17111	GCA_000014285.2	Complete Genome	2708434	59	SOURCE_DATABASE_GENBANK		1	2017-08-28	current	Bacteria	Proteobacteria	Alphaproteobacteria	Rhodospirillales	Acetobacteraceae	Granulibacter	Granulibacter bethesdensis	Granulibacter bethesdensis CGDNIH1
Streptococcus suis 05ZYH33	391295	05ZYH33	SAMN02603018	PRJNA17153	GCA_000014305.1	Complete Genome	2096309	41	SOURCE_DATABASE_GENBANK		1	2007-04-24	current	Bacteria	Firmicutes	Bacilli	Lactobacillales	Streptococcaceae	Streptococcus	Streptococcus suis	Streptococcus suis 05ZYH33
Streptococcus suis 98HAH33	391296	98HAH33	SAMN02603019	PRJNA17155	GCA_000014325.1	Complete Genome	2095698	41	SOURCE_DATABASE_GENBANK		1	2007-04-24	current	Bacteria	Firmicutes	Bacilli	Lactobacillales	Streptococcaceae	Streptococcus	Streptococcus suis	Streptococcus suis 98HAH33
Rickettsia canadensis str. McKiel	293613	McKiel	SAMN02604083	PRJNA12952	GCA_000014345.1	Complete Genome	1159772	31	SOURCE_DATABASE_GENBANK		1	2007-10-01	current	Bacteria	Proteobacteria	Alphaproteobacteria	Rickettsiales	Rickettsiaceae	Rickettsia	Rickettsia canadensis	Rickettsia canadensis str. McKiel
Streptococcus pneumoniae D39	373153	D39	SAMN02604051	PRJNA16374	GCA_000014365.2	Complete Genome	2046116	39.5	SOURCE_DATABASE_GENBANK		1	2018-05-02	current	Bacteria	Firmicutes	Bacilli	Lactobacillales	Streptococcaceae	Streptococcus	Streptococcus pneumoniae	Streptococcus pneumoniae D39
Oenococcus oeni PSU-1	203123	PSU-1	SAMN02598484	PRJNA317	GCA_000014385.1	Complete Genome	1780517	37.5	SOURCE_DATABASE_GENBANK		1	2006-10-13	current	Bacteria	Firmicutes	Bacilli	Lactobacillales	Lactobacillaceae	Oenococcus	Oenococcus oeni	Oenococcus oeni PSU-1
Lactobacillus delbrueckii subsp. bulgaricus ATCC BAA-365	321956	ATCC BAA-365	SAMN02598530	PRJNA403	GCA_000014405.1	Complete Genome	1856951	49.5	SOURCE_DATABASE_GENBANK		1	2006-10-13	current	Bacteria	Firmicutes	Bacilli	Lactobacillales	Lactobacillaceae	Lactobacillus	Lactobacillus delbrueckii	Lactobacillus delbrueckii subsp. bulgaricus ATCC BAA-365
Lactobacillus gasseri ATCC 33323 = JCM 1131	324831	ATCC 33323	SAMN02598542	PRJNA84	GCA_000014425.1	Complete Genome	1894360	35	SOURCE_DATABASE_GENBANK		1	2006-10-13	current	Bacteria	Firmicutes	Bacilli	Lactobacillales	Lactobacillaceae	Lactobacillus	Lactobacillus gasseri	Lactobacillus gasseri ATCC 33323 = JCM 1131
Leuconostoc mesenteroides subsp. mesenteroides ATCC 8293	203120	ATCC 8293	SAMN02598482	PRJNA315	GCA_000014445.1	Complete Genome	2075763	37.5	SOURCE_DATABASE_GENBANK		2	2006-10-13	current	Bacteria	Firmicutes	Bacilli	Lactobacillales	Lactobacillaceae	Leuconostoc	Leuconostoc mesenteroides	Leuconostoc mesenteroides subsp. mesenteroides ATCC 8293
Levilactobacillus brevis ATCC 367	387344	ATCC 367	SAMN02598532	PRJNA404	GCA_000014465.1	Complete Genome	2340228	46	SOURCE_DATABASE_GENBANK		3	2006-10-13	current	Bacteria	Firmicutes	Bacilli	Lactobacillales	Lactobacillaceae	Levilactobacillus	Levilactobacillus brevis	Levilactobacillus brevis ATCC 367
Streptococcus thermophilus LMD-9	322159	LMD-9	SAMN02598313	PRJNA13773	GCA_000014485.1	Complete Genome	1864178	39	SOURCE_DATABASE_GENBANK		3	2006-10-13	current	Bacteria	Firmicutes	Bacilli	Lactobacillales	Streptococcaceae	Streptococcus	Streptococcus thermophilus	Streptococcus thermophilus LMD-9
Pediococcus pentosaceus ATCC 25745	278197	ATCC 25745	SAMN02598525	PRJNA398	GCA_000014505.1	Complete Genome	1832387	37	SOURCE_DATABASE_GENBANK		1	2006-10-13	current	Bacteria	Firmicutes	Bacilli	Lactobacillales	Lactobacillaceae	Pediococcus	Pediococcus pentosaceus	Pediococcus pentosaceus ATCC 25745
Lacticaseibacillus paracasei ATCC 334	321967	ATCC 334	SAMN02598528	PRJNA402	GCA_000014525.1	Complete Genome	2924325	46.5	SOURCE_DATABASE_GENBANK		2	2006-10-13	current	Bacteria	Firmicutes	Bacilli	Lactobacillales	Lactobacillaceae	Lacticaseibacillus	Lacticaseibacillus paracasei	Lacticaseibacillus paracasei ATCC 334
Lactococcus lactis subsp. cremoris SK11	272622	SK11	SAMN02598527	PRJNA401	GCA_000014545.1	Complete Genome	2598348	35.5	SOURCE_DATABASE_GENBANK		6	2006-10-13	current	Bacteria	Firmicutes	Bacilli	Lactobacillales	Streptococcaceae	Lactococcus	Lactococcus cremoris	Lactococcus lactis subsp. cremoris SK11
Rhodococcus jostii RHA1	101510	RHA1	SAMN02604146	PRJNA13693	GCA_000014565.1	Complete Genome	9702737	66.5	SOURCE_DATABASE_GENBANK		4	2006-07-28	current	Bacteria	Actinobacteria	Actinomycetia	Corynebacteriales	Nocardiaceae	Rhodococcus	Rhodococcus jostii	Rhodococcus jostii RHA1
Synechococcus sp. CC9311	64471	CC9311	SAMN02604031	PRJNA12530	GCA_000014585.1	Complete Genome	2606748	52	SOURCE_DATABASE_GENBANK		1	2006-09-01	current	Bacteria	Cyanobacteria		Synechococcales	Synechococcaceae	Synechococcus	Synechococcus sp. CC9311
Francisella tularensis subsp. holarctica OSU18	393011	OSU18	SAMN02641482	PRJNA17265	GCA_000014605.1	Complete Genome	1895727	32	SOURCE_DATABASE_GENBANK		1	2006-09-20	current	Bacteria	Proteobacteria	Gammaproteobacteria	Thiotrichales	Francisellaceae	Francisella	Francisella tularensis	Francisella tularensis subsp. holarctica OSU18
Pseudomonas aeruginosa UCBPP-PA14	208963	UCBPP-PA14	SAMN02603591	PRJNA386	GCA_000014625.1	Complete Genome	6537648	66	SOURCE_DATABASE_GENBANK		1	2006-10-06	current	Bacteria	Proteobacteria	Gammaproteobacteria	Pseudomonadales	Pseudomonadaceae	Pseudomonas	Pseudomonas aeruginosa	Pseudomonas aeruginosa UCBPP-PA14
Francisella tularensis subsp. novicida U112	401614	U112	SAMN02604254	PRJNA16088	GCA_000014645.1	Complete Genome	1910031	32	SOURCE_DATABASE_GENBANK		1	2006-11-28	current	Bacteria	Proteobacteria	Gammaproteobacteria	Thiotrichales	Francisellaceae	Francisella	Francisella tularensis	Francisella tularensis subsp. novicida U112
Shewanella sp. MR-4	60480	MR-4	SAMN02598317	PRJNA13904	GCA_000014685.1	Complete Genome	4706287	47.5	SOURCE_DATABASE_GENBANK		1	2006-09-01	current	Bacteria	Proteobacteria	Gammaproteobacteria	Alteromonadales	Shewanellaceae	Shewanella	Shewanella sp. MR-4
Shewanella frigidimarina NCIMB 400	318167	NCIMB 400	SAMN02598301	PRJNA13391	GCA_000014705.1	Complete Genome	4845257	41.5	SOURCE_DATABASE_GENBANK		1	2006-09-14	current	Bacteria	Proteobacteria	Gammaproteobacteria	Alteromonadales	Shewanellaceae	Shewanella	Shewanella frigidimarina	Shewanella frigidimarina NCIMB 400
Syntrophomonas wolfei subsp. wolfei str. Goettingen G311	335541	Goettingen G311	SAMN02598286	PRJNA13014	GCA_000014725.1	Complete Genome	2936195	44.5	SOURCE_DATABASE_GENBANK		1	2006-09-14	current	Bacteria	Firmicutes	Clostridia	Eubacteriales	Syntrophomonadaceae	Syntrophomonas	Syntrophomonas wolfei	Syntrophomonas wolfei subsp. wolfei str. Goettingen G311
Maricaulis maris MCS10	394221	MCS10	SAMN02598382	PRJNA17333	GCA_000014745.1	Complete Genome	3368780	62.5	SOURCE_DATABASE_GENBANK		1	2006-09-14	current	Bacteria	Proteobacteria	Alphaproteobacteria	Maricaulales	Maricaulaceae	Maricaulis	Maricaulis maris	Maricaulis maris MCS10
Nitrosomonas eutropha C91	335283	C91	SAMN02598323	PRJNA13913	GCA_000014765.1	Complete Genome	2781824	48.5	SOURCE_DATABASE_GENBANK		3	2006-09-13	current	Bacteria	Proteobacteria	Betaproteobacteria	Nitrosomonadales	Nitrosomonadaceae	Nitrosomonas	Nitrosomonas eutropha	Nitrosomonas eutropha C91
Alkalilimnicola ehrlichii MLHE-1	187272	MLHE-1	SAMN02598349	PRJNA15763	GCA_000014785.1	Complete Genome	3275944	67.5	SOURCE_DATABASE_GENBANK		1	2006-09-12	current	Bacteria	Proteobacteria	Gammaproteobacteria	Chromatiales	Ectothiorhodospiraceae	Alkalilimnicola	Alkalilimnicola ehrlichii	Alkalilimnicola ehrlichii MLHE-1
Aeromonas hydrophila subsp. hydrophila ATCC 7966	380703	ATCC 7966	SAMN02604052	PRJNA16697	GCA_000014805.1	Complete Genome	4744448	61.5	SOURCE_DATABASE_GENBANK		1	2006-11-06	current	Bacteria	Proteobacteria	Gammaproteobacteria	Aeromonadales	Aeromonadaceae	Aeromonas	Aeromonas hydrophila	Aeromonas hydrophila subsp. hydrophila ATCC 7966
Escherichia coli APEC O1	405955	APEC O1	SAMN02603424	PRJNA16718	GCA_000014845.1	Complete Genome	5497653	50	SOURCE_DATABASE_GENBANK		3	2006-10-04	current	Bacteria	Proteobacteria	Gammaproteobacteria	Enterobacterales	Enterobacteriaceae	Escherichia	Escherichia coli	Escherichia coli APEC O1
Magnetococcus marinus MC-1	156889	MC-1	SAMN02598452	PRJNA262	GCA_000014865.1	Complete Genome	4719581	54	SOURCE_DATABASE_GENBANK		1	2006-11-08	current	Bacteria	Proteobacteria	Alphaproteobacteria	Magnetococcales	Magnetococcaceae	Magnetococcus	Magnetococcus marinus	Magnetococcus marinus MC-1
Shewanella piezotolerans WP3	225849	WP3	SAMN02603456	PRJNA17675	GCA_000014885.1	Complete Genome	5396476	43	SOURCE_DATABASE_GENBANK		1	2008-11-13	current	Bacteria	Proteobacteria	Gammaproteobacteria	Alteromonadales	Shewanellaceae	Shewanella	Shewanella piezotolerans	Shewanella piezotolerans WP3
Paenarthrobacter aurescens TC1	290340	TC1	SAMN02604022	PRJNA12512	GCA_000014925.1	Complete Genome	5226648	62	SOURCE_DATABASE_GENBANK		3	2006-12-26	current	Bacteria	Actinobacteria	Actinomycetia	Micrococcales	Micrococcaceae	Paenarthrobacter	Paenarthrobacter aurescens	Paenarthrobacter aurescens TC1
Syntrophobacter fumaroxidans MPOB	335543	MPOB	SAMN02598285	PRJNA13013	GCA_000014965.1	Complete Genome	4990251	59.5	SOURCE_DATABASE_GENBANK		1	2006-10-26	current	Bacteria	Proteobacteria	Deltaproteobacteria	Syntrophobacterales	Syntrophobacteraceae	Syntrophobacter	Syntrophobacter fumaroxidans	Syntrophobacter fumaroxidans MPOB
Mycobacterium avium 104	243243	104	SAMN02603981	PRJNA88	GCA_000014985.1	Complete Genome	5475491	68.5	SOURCE_DATABASE_GENBANK		1	2006-11-20	current	Bacteria	Actinobacteria	Actinomycetia	Corynebacteriales	Mycobacteriaceae	Mycobacterium	Mycobacterium avium	Mycobacterium avium 104
Mycolicibacterium smegmatis MC2 155	246196	MC2 155	SAMN02603982	PRJNA92	GCA_000015005.1	Complete Genome	6988209	67	SOURCE_DATABASE_GENBANK		1	2006-11-20	current	Bacteria	Actinobacteria	Actinomycetia	Corynebacteriales	Mycobacteriaceae	Mycolicibacterium	Mycolicibacterium smegmatis	Mycolicibacterium smegmatis MC2 155
Acidothermus cellulolyticus 11B	351607	11B; ATCC 43068	SAMN02598358	PRJNA16097	GCA_000015025.1	Complete Genome	2443540	66.5	SOURCE_DATABASE_GENBANK		1	2006-11-09	current	Bacteria	Actinobacteria	Actinomycetia	Acidothermales	Acidothermaceae	Acidothermus	Acidothermus cellulolyticus	Acidothermus cellulolyticus 11B
Pelobacter propionicus DSM 2379	338966	DSM 2379	SAMN02598297	PRJNA13384	GCA_000015045.1	Complete Genome	4241119	58	SOURCE_DATABASE_GENBANK		3	2006-11-30	current	Bacteria	Proteobacteria	Deltaproteobacteria	Desulfuromonadales	Desulfuromonadaceae	Pelobacter	Pelobacter propionicus	Pelobacter propionicus DSM 2379
Bacillus thuringiensis str. Al Hakam	412694	Al Hakam	SAMN02598406	PRJNA18255	GCA_000015065.1	Complete Genome	5313030	35	SOURCE_DATABASE_GENBANK		2	2006-11-27	current	Bacteria	Firmicutes	Bacilli	Bacillales	Bacillaceae	Bacillus	Bacillus thuringiensis	Bacillus thuringiensis str. Al Hakam
Campylobacter fetus subsp. fetus 82-40	360106	82-40	SAMN02604050	PRJNA16293	GCA_000015085.1	Complete Genome	1773615	33	SOURCE_DATABASE_GENBANK		1	2006-11-27	current	Bacteria	Proteobacteria	Epsilonproteobacteria	Campylobacterales	Campylobacteraceae	Campylobacter	Campylobacter fetus	Campylobacter fetus subsp. fetus 82-40
Candidatus Ruthia magnifica str. Cm (Calyptogena magnifica)	413404	Cm	SAMN02598375	PRJNA16841	GCA_000015105.1	Complete Genome	1160782	34	SOURCE_DATABASE_GENBANK		1	2006-12-01	current	Bacteria	Proteobacteria	Gammaproteobacteria			Candidatus Ruthia	Candidatus Ruthia magnifica	Candidatus Ruthia magnifica str. Cm (Calyptogena magnifica)
Chlorobium phaeobacteroides DSM 266	290317	DSM 266	SAMN02598273	PRJNA12609	GCA_000015125.1	Complete Genome	3133902	48	SOURCE_DATABASE_GENBANK		1	2006-12-11	current	Bacteria	Chlorobi	Chlorobia	Chlorobiales	Chlorobiaceae	Chlorobium	Chlorobium phaeobacteroides	Chlorobium phaeobacteroides DSM 266
Bradyrhizobium sp. BTAi1	288000	BTAi1	SAMN02598359	PRJNA16137	GCA_000015165.1	Complete Genome	8493513	64.5	SOURCE_DATABASE_GENBANK		2	2007-05-11	current	Bacteria	Proteobacteria	Alphaproteobacteria	Hyphomicrobiales	Nitrobacteraceae	Bradyrhizobium	Bradyrhizobium sp. BTAi1
Shewanella sp. W3-18-1	351745	W3-18-1	SAMN02598315	PRJNA13902	GCA_000015185.1	Complete Genome	4708380	44.5	SOURCE_DATABASE_GENBANK		1	2007-01-03	current	Bacteria	Proteobacteria	Gammaproteobacteria	Alteromonadales	Shewanellaceae	Shewanella	Shewanella sp. W3-18-1
Shewanella amazonensis SB2B	326297	SB2B	SAMN02598298	PRJNA13385	GCA_000015245.1	Complete Genome	4306142	53.5	SOURCE_DATABASE_GENBANK		1	2006-12-21	current	Bacteria	Proteobacteria	Gammaproteobacteria	Alteromonadales	Shewanellaceae	Shewanella	Shewanella amazonensis	Shewanella amazonensis SB2B
Nocardioides sp. JS614	196162	JS614	SAMN02598280	PRJNA12738	GCA_000015265.1	Complete Genome	5293685	71	SOURCE_DATABASE_GENBANK		2	2006-12-18	current	Bacteria	Actinobacteria	Actinomycetia	Propionibacteriales	Nocardioidaceae	Nocardioides	Nocardioides sp. JS614
Psychromonas ingrahamii 37	357804	37	SAMN02598361	PRJNA16187	GCA_000015285.1	Complete Genome	4559598	40	SOURCE_DATABASE_GENBANK		1	2006-12-22	current	Bacteria	Proteobacteria	Gammaproteobacteria	Alteromonadales	Psychromonadaceae	Psychromonas	Psychromonas ingrahamii	Psychromonas ingrahamii 37
Mycolicibacterium vanbaalenii PYR-1	350058	PYR-1	SAMN02598347	PRJNA15761	GCA_000015305.1	Complete Genome	6491865	67.5	SOURCE_DATABASE_GENBANK		1	2006-12-27	current	Bacteria	Actinobacteria	Actinomycetia	Corynebacteriales	Mycobacteriaceae	Mycolicibacterium	Mycolicibacterium vanbaalenii	Mycolicibacterium vanbaalenii PYR-1
Acidovorax citrulli AAC00-1	397945	AAC00-1	SAMN02598334	PRJNA15708	GCA_000015325.1	Complete Genome	5352772	68.5	SOURCE_DATABASE_GENBANK		1	2007-01-04	current	Bacteria	Proteobacteria	Betaproteobacteria	Burkholderiales	Comamonadaceae	Acidovorax	Acidovorax citrulli	Acidovorax citrulli AAC00-1
Dichelobacter nodosus VCS1703A	246195	VCS1703A	SAMN02603972	PRJNA50	GCA_000015345.1	Complete Genome	1389350	44	SOURCE_DATABASE_GENBANK		1	2007-05-04	current	Bacteria	Proteobacteria	Gammaproteobacteria	Cardiobacteriales	Cardiobacteriaceae	Dichelobacter	Dichelobacter nodosus	Dichelobacter nodosus VCS1703A
Marinobacter nauticus VT8	351348	VT8	SAMN02598294	PRJNA13239	GCA_000015365.1	Complete Genome	4779762	56.5	SOURCE_DATABASE_GENBANK		3	2006-12-28	current	Bacteria	Proteobacteria	Gammaproteobacteria	Pseudomonadales	Marinobacteraceae	Marinobacter	Marinobacter nauticus	Marinobacter nauticus VT8
Lactobacillus helveticus DPC 4571	405566	DPC 4571	SAMN02603893	PRJNA17811	GCA_000015385.1	Complete Genome	2080931	37	SOURCE_DATABASE_GENBANK		1	2007-11-15	current	Bacteria	Firmicutes	Bacilli	Lactobacillales	Lactobacillaceae	Lactobacillus	Lactobacillus helveticus	Lactobacillus helveticus DPC 4571
Acinetobacter baumannii ATCC 17978	400667	ATCC 17978	SAMN02604331	PRJNA17477	GCA_000015425.1	Complete Genome	4001457	38.5	SOURCE_DATABASE_GENBANK		3	2007-03-01	current	Bacteria	Proteobacteria	Gammaproteobacteria	Moraxellales	Moraxellaceae	Acinetobacter	Acinetobacter baumannii	Acinetobacter baumannii ATCC 17978
Bartonella bacilliformis KC583	360095	KC583; ATCC 35685	SAMN02604047	PRJNA16249	GCA_000015445.1	Complete Genome	1445021	38	SOURCE_DATABASE_GENBANK		1	2007-01-04	current	Bacteria	Proteobacteria	Alphaproteobacteria	Hyphomicrobiales	Bartonellaceae	Bartonella	Bartonella bacilliformis	Bartonella bacilliformis KC583
Burkholderia mallei SAVP1	320388	SAVP1	SAMN02604034	PRJNA13947	GCA_000015465.1	Complete Genome	5232401	68	SOURCE_DATABASE_GENBANK		2	2007-01-05	current	Bacteria	Proteobacteria	Betaproteobacteria	Burkholderiales	Burkholderiaceae	Burkholderia	Burkholderia mallei	Burkholderia mallei SAVP1
Desulfovibrio vulgaris DP4	391774	DP4	SAMN02598381	PRJNA17227	GCA_000015485.1	Complete Genome	3661391	63	SOURCE_DATABASE_GENBANK		2	2007-01-03	current	Bacteria	Proteobacteria	Deltaproteobacteria	Desulfovibrionales	Desulfovibrionaceae	Desulfovibrio	Desulfovibrio vulgaris	Desulfovibrio vulgaris DP4
Polaromonas naphthalenivorans CJ2	365044	CJ2	SAMN02598302	PRJNA13418	GCA_000015505.1	Complete Genome	5366143	61.5	SOURCE_DATABASE_GENBANK		9	2007-01-04	current	Bacteria	Proteobacteria	Betaproteobacteria	Burkholderiales	Comamonadaceae	Polaromonas	Polaromonas naphthalenivorans	Polaromonas naphthalenivorans CJ2
Campylobacter jejuni subsp. jejuni 81-176	354242	81-176	SAMN02604044	PRJNA16135	GCA_000015525.1	Complete Genome	1699052	30	SOURCE_DATABASE_GENBANK		3	2007-01-09	current	Bacteria	Proteobacteria	Epsilonproteobacteria	Campylobacterales	Campylobacteraceae	Campylobacter	Campylobacter jejuni	Campylobacter jejuni subsp. jejuni 81-176
Verminephrobacter eiseniae EF01-2	391735	EF01-2	SAMN02598379	PRJNA17187	GCA_000015565.1	Complete Genome	5597943	65	SOURCE_DATABASE_GENBANK		2	2007-01-09	current	Bacteria	Proteobacteria	Betaproteobacteria	Burkholderiales	Comamonadaceae	Verminephrobacter	Verminephrobacter eiseniae	Verminephrobacter eiseniae EF01-2
Halorhodospira halophila SL1	349124	SL1	SAMN00623046		GCA_000015585.1	Complete Genome	2678452	67.5	SOURCE_DATABASE_GENBANK		1	2007-01-10	current	Bacteria	Proteobacteria	Gammaproteobacteria	Chromatiales	Ectothiorhodospiraceae	Halorhodospira	Halorhodospira halophila	Halorhodospira halophila SL1
Burkholderia mallei NCTC 10229	412022	NCTC 10229	SAMN02604032	PRJNA13943	GCA_000015605.1	Complete Genome	5742303	68	SOURCE_DATABASE_GENBANK		2	2007-01-30	current	Bacteria	Proteobacteria	Betaproteobacteria	Burkholderiales	Burkholderiaceae	Burkholderia	Burkholderia mallei	Burkholderia mallei NCTC 10229
Burkholderia mallei NCTC 10247	320389	NCTC 10247	SAMN02604033	PRJNA13946	GCA_000015625.1	Complete Genome	5848380	68	SOURCE_DATABASE_GENBANK		2	2007-02-27	current	Bacteria	Proteobacteria	Betaproteobacteria	Burkholderiales	Burkholderiaceae	Burkholderia	Burkholderia mallei	Burkholderia mallei NCTC 10247
Prochlorococcus marinus str. AS9601	146891	AS9601	SAMN02603921	PRJNA13548	GCA_000015645.1	Complete Genome	1669886	31	SOURCE_DATABASE_GENBANK		1	2007-01-19	current	Bacteria	Cyanobacteria		Synechococcales	Prochlorococcaceae	Prochlorococcus	Prochlorococcus marinus	Prochlorococcus marinus str. AS9601
Prochlorococcus marinus str. MIT 9515	167542	MIT 9515	SAMN02603924	PRJNA13617	GCA_000015665.1	Complete Genome	1704176	30.5	SOURCE_DATABASE_GENBANK		1	2007-01-19	current	Bacteria	Cyanobacteria		Synechococcales	Prochlorococcaceae	Prochlorococcus	Prochlorococcus marinus	Prochlorococcus marinus str. MIT 9515
Prochlorococcus marinus str. NATL1A	167555	NATL1A	SAMN02603287	PRJNA15660	GCA_000015685.1	Complete Genome	1864731	34.5	SOURCE_DATABASE_GENBANK		1	2007-01-22	current	Bacteria	Cyanobacteria		Synechococcales	Prochlorococcaceae	Prochlorococcus	Prochlorococcus marinus	Prochlorococcus marinus str. NATL1A
Prochlorococcus marinus str. MIT 9303	59922	MIT 9303	SAMN02603917	PRJNA13496	GCA_000015705.1	Complete Genome	2682675	50	SOURCE_DATABASE_GENBANK		1	2007-01-22	current	Bacteria	Cyanobacteria		Synechococcales	Prochlorococcaceae	Prochlorococcus	Prochlorococcus marinus	Prochlorococcus marinus str. MIT 9303
Methylibium petroleiphilum PM1	420662	PM1	SAMN02598264	PRJNA10789	GCA_000015725.1	Complete Genome	4643639	68.5	SOURCE_DATABASE_GENBANK		2	2007-01-29	current	Bacteria	Proteobacteria	Betaproteobacteria	Burkholderiales	Sphaerotilaceae	Methylibium	Methylibium petroleiphilum	Methylibium petroleiphilum PM1
Geobacillus thermodenitrificans NG80-2	420246	NG80-2	SAMN02603899	PRJNA18655	GCA_000015745.1	Complete Genome	3608012	48.5	SOURCE_DATABASE_GENBANK		2	2007-03-29	current	Bacteria	Firmicutes	Bacilli	Bacillales	Bacillaceae	Geobacillus	Geobacillus thermodenitrificans	Geobacillus thermodenitrificans NG80-2
Bacillus velezensis FZB42	326423	FZB42	SAMN02603158	PRJNA13403	GCA_000015785.2	Complete Genome	3918596	46	SOURCE_DATABASE_GENBANK		1	2019-06-24	current	Bacteria	Firmicutes	Bacilli	Bacillales	Bacillaceae	Bacillus	Bacillus velezensis	Bacillus velezensis FZB42
Shewanella baltica OS155	325240	OS155	SAMN02598299	PRJNA13386	GCA_000015845.1	Complete Genome	5342896	46	SOURCE_DATABASE_GENBANK		5	2007-02-20	current	Bacteria	Proteobacteria	Gammaproteobacteria	Alteromonadales	Shewanellaceae	Shewanella	Shewanella baltica	Shewanella baltica OS155
Acetivibrio thermocellus ATCC 27405	203119	ATCC 27405	SAMN02598481	PRJNA314	GCA_000015865.1	Complete Genome	3843301	38.5	SOURCE_DATABASE_GENBANK		1	2007-02-14	current	Bacteria	Firmicutes	Clostridia	Eubacteriales	Oscillospiraceae	Acetivibrio	Acetivibrio thermocellus	Acetivibrio thermocellus ATCC 27405
Actinobacillus pleuropneumoniae serovar 5b str. L20	416269	L20	SAMN02603665	PRJNA18221	GCA_000015885.1	Complete Genome	2274482	41	SOURCE_DATABASE_GENBANK		1	2007-02-23	current	Bacteria	Proteobacteria	Gammaproteobacteria	Pasteurellales	Pasteurellaceae	Actinobacillus	Actinobacillus pleuropneumoniae	Actinobacillus pleuropneumoniae serovar 5b str. L20
Burkholderia pseudomallei 668	320373	668	SAMN02604035	PRJNA13953	GCA_000015905.1	Complete Genome	7040403	68	SOURCE_DATABASE_GENBANK		2	2007-02-27	current	Bacteria	Proteobacteria	Betaproteobacteria	Burkholderiales	Burkholderiaceae	Burkholderia	Burkholderia pseudomallei	Burkholderia pseudomallei 668
Burkholderia pseudomallei 1106a	357348	1106a	SAMN02604046	PRJNA16182	GCA_000015925.1	Complete Genome	7089249	68	SOURCE_DATABASE_GENBANK		2	2007-02-27	current	Bacteria	Proteobacteria	Betaproteobacteria	Burkholderiales	Burkholderiaceae	Burkholderia	Burkholderia pseudomallei	Burkholderia pseudomallei 1106a
Prochlorococcus marinus str. MIT 9301	167546	MIT 9301	SAMN02603288	PRJNA15746	GCA_000015965.1	Complete Genome	1641879	31	SOURCE_DATABASE_GENBANK		1	2007-03-05	current	Bacteria	Cyanobacteria		Synechococcales	Prochlorococcaceae	Prochlorococcus	Prochlorococcus marinus	Prochlorococcus marinus str. MIT 9301
Salmonella enterica subsp. enterica serovar Newport str. SL254	423368	SL254	SAMN02604062	PRJNA18747	GCA_000016045.1	Complete Genome	5007719	52	SOURCE_DATABASE_GENBANK		3	2008-07-24	current	Bacteria	Proteobacteria	Gammaproteobacteria	Enterobacterales	Enterobacteriaceae	Salmonella	Salmonella enterica	Salmonella enterica subsp. enterica serovar Newport str. SL254
Shewanella loihica PV-4	323850	PV-4	SAMN00623064		GCA_000016065.1	Complete Genome	4602594	53.5	SOURCE_DATABASE_GENBANK		1	2007-03-07	current	Bacteria	Proteobacteria	Gammaproteobacteria	Alteromonadales	Shewanellaceae	Shewanella	Shewanella loihica	Shewanella loihica PV-4
Francisella tularensis subsp. tularensis WY96-3418	418136	WY96-3418	SAMN02603036	PRJNA18459	GCA_000016105.1	Complete Genome	1898476	32	SOURCE_DATABASE_GENBANK		1	2007-03-24	current	Bacteria	Proteobacteria	Gammaproteobacteria	Thiotrichales	Francisellaceae	Francisella	Francisella tularensis	Francisella tularensis subsp. tularensis WY96-3418
Mycobacterium tuberculosis H37Ra	419947	H37Ra; ATCC 25177	SAMN02603128	PRJNA18883	GCA_000016145.1	Complete Genome	4419977	65.5	SOURCE_DATABASE_GENBANK		1	2007-05-31	current	Bacteria	Actinobacteria	Actinomycetia	Corynebacteriales	Mycobacteriaceae	Mycobacterium	Mycobacterium tuberculosis	Mycobacterium tuberculosis H37Ra
Desulforamulus reducens MI-1	349161	MI-1	SAMN02598304	PRJNA13424	GCA_000016165.1	Complete Genome	3608104	42	SOURCE_DATABASE_GENBANK		1	2007-03-24	current	Bacteria	Firmicutes	Clostridia	Eubacteriales	Peptococcaceae	Desulforamulus	Desulforamulus reducens	Desulforamulus reducens MI-1
Rhodospirillum centenum SW	414684	SW; ATCC 51521	SAMN02603908	PRJNA18307	GCA_000016185.1	Complete Genome	4355543	70	SOURCE_DATABASE_GENBANK		1	2010-02-17	current	Bacteria	Proteobacteria	Alphaproteobacteria	Rhodospirillales	Rhodospirillaceae	Rhodospirillum	Rhodospirillum centenum	Rhodospirillum centenum SW
Vibrio cholerae O395	345073	O395	SAMN02604040	PRJNA15667	GCA_000016245.1	Complete Genome	4132319	47.5	SOURCE_DATABASE_GENBANK		2	2007-05-08	current	Bacteria	Proteobacteria	Gammaproteobacteria	Vibrionales	Vibrionaceae	Vibrio	Vibrio cholerae	Vibrio cholerae O395
Agrobacterium radiobacter K84	311403	K84	SAMN02602977	PRJNA13402	GCA_000016265.1	Complete Genome	7273300	59.5	SOURCE_DATABASE_GENBANK		5	2009-01-27	current	Bacteria	Proteobacteria	Alphaproteobacteria	Hyphomicrobiales	Rhizobiaceae	Agrobacterium	Agrobacterium tumefaciens	Agrobacterium radiobacter K84
Agrobacterium vitis S4	311402	S4	SAMN02602976	PRJNA13372	GCA_000016285.1	Complete Genome	6320946	57	SOURCE_DATABASE_GENBANK		7	2009-01-27	current	Bacteria	Proteobacteria	Alphaproteobacteria	Hyphomicrobiales	Rhizobiaceae	Agrobacterium	Agrobacterium vitis	Agrobacterium vitis S4
Klebsiella pneumoniae subsp. pneumoniae MGH 78578	272620	ATCC 700721; MGH 78578	SAMN02603941	PRJNA31	GCA_000016305.1	Complete Genome	5694894	57	SOURCE_DATABASE_GENBANK		6	2007-07-05	current	Bacteria	Proteobacteria	Gammaproteobacteria	Enterobacterales	Enterobacteriaceae	Klebsiella	Klebsiella pneumoniae	Klebsiella pneumoniae subsp. pneumoniae MGH 78578
Polynucleobacter asymbioticus QLW-P1DMWA-1	312153	QLW-P1DMWA-1	SAMN02598371	PRJNA16679	GCA_000016345.1	Complete Genome	2159490	44.5	SOURCE_DATABASE_GENBANK		1	2007-04-12	current	Bacteria	Proteobacteria	Betaproteobacteria	Burkholderiales	Burkholderiaceae	Polynucleobacter	Polynucleobacter asymbioticus	Polynucleobacter asymbioticus QLW-P1DMWA-1
Salinispora tropica CNB-440	369723	CNB-440	SAMN02598367	PRJNA16342	GCA_000016425.1	Complete Genome	5183331	69	SOURCE_DATABASE_GENBANK		1	2007-04-17	current	Bacteria	Actinobacteria	Actinomycetia	Micromonosporales	Micromonosporaceae	Salinispora	Salinispora tropica	Salinispora tropica CNB-440
Yersinia pestis Pestoides F	386656	Pestoides F	SAMN02598373	PRJNA16700	GCA_000016445.1	Complete Genome	4725862	47.5	SOURCE_DATABASE_GENBANK		3	2007-04-13	current	Bacteria	Proteobacteria	Gammaproteobacteria	Enterobacterales	Yersiniaceae	Yersinia	Yersinia pestis	Yersinia pestis Pestoides F
Haemophilus influenzae PittEE	374930	PittEE	SAMN02603084	PRJNA16400	GCA_000016465.1	Complete Genome	1813033	38	SOURCE_DATABASE_GENBANK		1	2007-06-07	current	Bacteria	Proteobacteria	Gammaproteobacteria	Pasteurellales	Pasteurellaceae	Haemophilus	Haemophilus influenzae	Haemophilus influenzae PittEE
Haemophilus influenzae PittGG	374931	PittGG	SAMN02603085	PRJNA16401	GCA_000016485.1	Complete Genome	1887192	38	SOURCE_DATABASE_GENBANK		1	2007-06-07	current	Bacteria	Proteobacteria	Gammaproteobacteria	Pasteurellales	Pasteurellaceae	Haemophilus	Haemophilus influenzae	Haemophilus influenzae PittGG
Clostridium kluyveri DSM 555	431943	DSM 555	SAMN02603294	PRJNA19065	GCA_000016505.1	Complete Genome	4023800	32	SOURCE_DATABASE_GENBANK		2	2007-07-19	current	Bacteria	Firmicutes	Clostridia	Eubacteriales	Clostridiaceae	Clostridium	Clostridium kluyveri	Clostridium kluyveri DSM 555
Caldicellulosiruptor saccharolyticus DSM 8903	351627	DSM 8903	SAMN00623033		GCA_000016545.1	Complete Genome	2970275	35	SOURCE_DATABASE_GENBANK		1	2007-04-19	current	Bacteria	Firmicutes	Clostridia	Thermoanaerobacterales	Thermoanaerobacterales Family III. Incertae Sedis	Caldicellulosiruptor	Caldicellulosiruptor saccharolyticus	Caldicellulosiruptor saccharolyticus DSM 8903
Rickettsia massiliae MTU5	416276	MTU5	SAMN02603147	PRJNA18271	GCA_000016625.1	Complete Genome	1376184	32.5	SOURCE_DATABASE_GENBANK		2	2007-10-04	current	Bacteria	Proteobacteria	Alphaproteobacteria	Rickettsiales	Rickettsiaceae	Rickettsia	Rickettsia massiliae	Rickettsia massiliae MTU5
Flavobacterium johnsoniae UW101	376686	UW101; ATCC 17061	SAMN02598357	PRJNA16082	GCA_000016645.1	Complete Genome	6096872	34	SOURCE_DATABASE_GENBANK		1	2007-05-01	current	Bacteria	Bacteroidota	Flavobacteriia	Flavobacteriales	Flavobacteriaceae	Flavobacterium	Flavobacterium johnsoniae	Flavobacterium johnsoniae UW101
Roseiflexus sp. RS-1	357808	RS-1	SAMN02598362	PRJNA16190	GCA_000016665.1	Complete Genome	5801598	60	SOURCE_DATABASE_GENBANK		1	2007-06-04	current	Bacteria	Chloroflexi	Chloroflexia	Chloroflexales	Roseiflexaceae	Roseiflexus	Roseiflexus sp. RS-1
Actinobacillus pleuropneumoniae serovar 3 str. JL03	434271	JL03	SAMN02603312	PRJNA19135	GCA_000016685.1	Complete Genome	2242062	41	SOURCE_DATABASE_GENBANK		1	2008-01-16	current	Bacteria	Proteobacteria	Gammaproteobacteria	Pasteurellales	Pasteurellaceae	Actinobacillus	Actinobacillus pleuropneumoniae	Actinobacillus pleuropneumoniae serovar 3 str. JL03
Acidiphilium cryptum JF-5	349163	JF-5	SAMN02598339	PRJNA15753	GCA_000016725.1	Complete Genome	3963080	67	SOURCE_DATABASE_GENBANK		9	2007-05-11	current	Bacteria	Proteobacteria	Alphaproteobacteria	Rhodospirillales	Acetobacteraceae	Acidiphilium	Acidiphilium cryptum	Acidiphilium cryptum JF-5
Geotalea uraniireducens Rf4	351605	Rf4	SAMN02598352	PRJNA15768	GCA_000016745.1	Complete Genome	5136364	54	SOURCE_DATABASE_GENBANK		1	2007-05-11	current	Bacteria	Proteobacteria	Deltaproteobacteria	Desulfuromonadales	Geobacteraceae	Geotalea	Geotalea uraniireducens	Geotalea uraniireducens Rf4
Thermotoga petrophila RKU-1	390874	RKU-1	SAMN02598377	PRJNA17089	GCA_000016785.1	Complete Genome	1823511	46	SOURCE_DATABASE_GENBANK		1	2007-05-18	current	Bacteria	Thermotogae	Thermotogae	Thermotogales	Thermotogaceae	Thermotoga	Thermotoga petrophila	Thermotoga petrophila RKU-1
Staphylococcus aureus subsp. aureus JH9	359786	JH9	SAMN02598343	PRJNA15757	GCA_000016805.1	Complete Genome	2937129	32.5	SOURCE_DATABASE_GENBANK		2	2007-05-18	current	Bacteria	Firmicutes	Bacilli	Bacillales	Staphylococcaceae	Staphylococcus	Staphylococcus aureus	Staphylococcus aureus subsp. aureus JH9
Limosilactobacillus reuteri subsp. reuteri	557436	DSM 20016	SAMN02598351	PRJNA15766	GCA_000016825.1	Complete Genome	1999618	38.5	SOURCE_DATABASE_GENBANK		1	2007-06-01	current	Bacteria	Firmicutes	Bacilli	Lactobacillales	Lactobacillaceae	Limosilactobacillus	Limosilactobacillus reuteri	Limosilactobacillus reuteri subsp. reuteri
Brucella ovis ATCC 25840	444178	ATCC 25840	SAMN02604024	PRJNA12514	GCA_000016845.1	Complete Genome	3275590	57	SOURCE_DATABASE_GENBANK		2	2007-05-30	current	Bacteria	Proteobacteria	Alphaproteobacteria	Hyphomicrobiales	Brucellaceae	Brucella	Brucella ovis	Brucella ovis ATCC 25840
Thermosipho melanesiensis BI429	391009	BI429	SAMN00623068		GCA_000016905.1	Complete Genome	1915238	31	SOURCE_DATABASE_GENBANK		1	2007-06-26	current	Bacteria	Thermotogae	Thermotogae	Thermotogales	Fervidobacteriaceae	Thermosipho	Thermosipho melanesiensis	Thermosipho melanesiensis BI429
Mycobacterium tuberculosis F11	336982	F11	SAMN00103286		GCA_000016925.1	Complete Genome	4424435	65.5	SOURCE_DATABASE_GENBANK		1	2007-06-07	current	Bacteria	Actinobacteria	Actinomycetia	Corynebacteriales	Mycobacteriaceae	Mycobacterium	Mycobacterium tuberculosis	Mycobacterium tuberculosis F11
Yersinia pseudotuberculosis IP 31758	349747	IP 31758	SAMN02604043	PRJNA16070	GCA_000016945.1	Complete Genome	4935125	47	SOURCE_DATABASE_GENBANK		3	2007-07-23	current	Bacteria	Proteobacteria	Gammaproteobacteria	Enterobacterales	Yersiniaceae	Yersinia	Yersinia pseudotuberculosis	Yersinia pseudotuberculosis IP 31758
Clostridium beijerinckii NCIMB 8052	290402	NCIMB 8052	SAMN02598276	PRJNA12637	GCA_000016965.1	Complete Genome	6000632	29.5	SOURCE_DATABASE_GENBANK		1	2007-06-27	current	Bacteria	Firmicutes	Clostridia	Eubacteriales	Clostridiaceae	Clostridium	Clostridium beijerinckii	Clostridium beijerinckii NCIMB 8052
Alkaliphilus metalliredigens QYMF	293826	QYMF	SAMN02598282	PRJNA13006	GCA_000016985.1	Complete Genome	4929566	36.5	SOURCE_DATABASE_GENBANK		1	2007-06-28	current	Bacteria	Firmicutes	Clostridia	Eubacteriales	Clostridiaceae	Alkaliphilus	Alkaliphilus metalliredigens	Alkaliphilus metalliredigens QYMF
Streptococcus gordonii str. Challis substr. CH1	467705	Challis substr. CH1	SAMN02603977	PRJNA66	GCA_000017005.1	Complete Genome	2196662	40.5	SOURCE_DATABASE_GENBANK		1	2007-09-11	current	Bacteria	Firmicutes	Bacilli	Lactobacillales	Streptococcaceae	Streptococcus	Streptococcus gordonii	Streptococcus gordonii str. Challis
Clostridium botulinum A str. ATCC 19397	441770	ATCC 19397	SAMN02603532	PRJNA19517	GCA_000017025.1	Complete Genome	3863450	28	SOURCE_DATABASE_GENBANK		1	2007-07-20	current	Bacteria	Firmicutes	Clostridia	Eubacteriales	Clostridiaceae	Clostridium	Clostridium botulinum	Clostridium botulinum A str. ATCC 19397
Clostridium botulinum A str. Hall	441771	Hall	SAMN02603534	PRJNA19521	GCA_000017045.1	Complete Genome	3760560	28	SOURCE_DATABASE_GENBANK		1	2007-07-20	current	Bacteria	Firmicutes	Clostridia	Eubacteriales	Clostridiaceae	Clostridium	Clostridium botulinum	Clostridium botulinum A str. Hall
Clostridium botulinum F str. Langeland	441772	Langeland	SAMN02603533	PRJNA19519	GCA_000017065.1	Complete Genome	4012918	28	SOURCE_DATABASE_GENBANK		2	2007-07-20	current	Bacteria	Firmicutes	Clostridia	Eubacteriales	Clostridiaceae	Clostridium	Clostridium botulinum	Clostridium botulinum F str. Langeland
Staphylococcus aureus subsp. aureus USA300_TCH1516	451516	TCH1516	SAMN00253845	PRJNA19489	GCA_000017085.1	Complete Genome	2903081	32.5	SOURCE_DATABASE_GENBANK		3	2009-03-24	current	Bacteria	Firmicutes	Bacilli	Bacillales	Staphylococcaceae	Staphylococcus	Staphylococcus aureus	Staphylococcus aureus subsp. aureus USA300
Coxiella burnetii Dugway 5J108-111	434922	Dugway 5J108-111	SAMN02603436	PRJNA16721	GCA_000017105.1	Complete Genome	2212937	42	SOURCE_DATABASE_GENBANK		2	2007-08-01	current	Bacteria	Proteobacteria	Gammaproteobacteria	Legionellales	Coxiellaceae	Coxiella	Coxiella burnetii	Coxiella burnetii Dugway 5J108-111
Sinorhizobium medicae WSM419	366394	WSM419	SAMN02598363	PRJNA16304	GCA_000017145.1	Complete Genome	6817576	61	SOURCE_DATABASE_GENBANK		4	2007-06-29	current	Bacteria	Proteobacteria	Alphaproteobacteria	Hyphomicrobiales	Rhizobiaceae	Sinorhizobium	Sinorhizobium medicae	Sinorhizobium medicae WSM419
Pseudomonas aeruginosa PA7	381754	PA7	SAMN02603435	PRJNA16720	GCA_000017205.1	Complete Genome	6588339	66	SOURCE_DATABASE_GENBANK		1	2007-07-05	current	Bacteria	Proteobacteria	Gammaproteobacteria	Pseudomonadales	Pseudomonadaceae	Pseudomonas	Pseudomonas aeruginosa	Pseudomonas aeruginosa PA7
Phenylobacterium zucineum HLK1	450851	HLK1	SAMN02603048	PRJNA19931	GCA_000017265.1	Complete Genome	4379231	71	SOURCE_DATABASE_GENBANK		2	2008-08-18	current	Bacteria	Proteobacteria	Alphaproteobacteria	Caulobacterales	Caulobacteraceae	Phenylobacterium	Phenylobacterium zucineum	Phenylobacterium zucineum HLK1
Kineococcus radiotolerans SRS30216 = ATCC BAA-149	266940	SRS30216	SAMN02598259	PRJNA10689	GCA_000017305.1	Complete Genome	4956672	74	SOURCE_DATABASE_GENBANK		3	2008-08-14	current	Bacteria	Actinobacteria	Actinomycetia	Kineosporiales	Kineosporiaceae	Kineococcus	Kineococcus radiotolerans	Kineococcus radiotolerans SRS30216 = ATCC BAA-149
Shewanella baltica OS185	402882	OS185	SAMN02598398	PRJNA17643	GCA_000017325.1	Complete Genome	5312910	46	SOURCE_DATABASE_GENBANK		2	2007-07-10	current	Bacteria	Proteobacteria	Gammaproteobacteria	Alteromonadales	Shewanellaceae	Shewanella	Shewanella baltica	Shewanella baltica OS185
Brucella anthropi ATCC 49188	439375	ATCC 49188	SAMN02598421	PRJNA19485	GCA_000017405.1	Complete Genome	5205777	56	SOURCE_DATABASE_GENBANK		6	2007-07-12	current	Bacteria	Proteobacteria	Alphaproteobacteria	Hyphomicrobiales	Brucellaceae	Brucella	Brucella anthropi	Brucella anthropi ATCC 49188
Bacillus cytotoxicus NVH 391-98	315749	NVH 391-98	SAMN02598310	PRJNA13624	GCA_000017425.1	Complete Genome	4094159	35.5	SOURCE_DATABASE_GENBANK		2	2007-07-17	current	Bacteria	Firmicutes	Bacilli	Bacillales	Bacillaceae	Bacillus	Bacillus cytotoxicus	Bacillus cytotoxicus NVH 391-98
Rickettsia rickettsii str. Iowa	452659	Iowa	SAMN02603768	PRJNA19943	GCA_000017445.3	Complete Genome	1268201	32	SOURCE_DATABASE_GENBANK		1	2015-02-03	current	Bacteria	Proteobacteria	Alphaproteobacteria	Rickettsiales	Rickettsiaceae	Rickettsia	Rickettsia rickettsii	Rickettsia rickettsii str. Iowa
Campylobacter curvus 525.92	360105	525.92	SAMN02604055	PRJNA17161	GCA_000017465.2	Complete Genome	1971270	44.5	SOURCE_DATABASE_GENBANK		1	2016-09-09	current	Bacteria	Proteobacteria	Epsilonproteobacteria	Campylobacterales	Campylobacteraceae	Campylobacter	Campylobacter curvus	Campylobacter curvus 525.92
Campylobacter jejuni subsp. doylei 269.97	360109	269.97	SAMN02604056	PRJNA17163	GCA_000017485.1	Complete Genome	1845106	30.5	SOURCE_DATABASE_GENBANK		1	2007-07-20	current	Bacteria	Proteobacteria	Epsilonproteobacteria	Campylobacterales	Campylobacteraceae	Campylobacter	Campylobacter jejuni	Campylobacter jejuni subsp. doylei 269.97
Anaeromyxobacter sp. Fw109-5	404589	Fw109-5	SAMN02598401	PRJNA17729	GCA_000017505.1	Complete Genome	5277990	73.5	SOURCE_DATABASE_GENBANK		1	2007-07-17	current	Bacteria	Proteobacteria	Deltaproteobacteria	Myxococcales	Anaeromyxobacteraceae	Anaeromyxobacter	Anaeromyxobacter sp. Fw109-5
Fervidobacterium nodosum Rt17-B1	381764	Rt17-B1	SAMN00623043		GCA_000017545.1	Complete Genome	1948941	34.5	SOURCE_DATABASE_GENBANK		1	2007-07-30	current	Bacteria	Thermotogae	Thermotogae	Thermotogales	Fervidobacteriaceae	Fervidobacterium	Fervidobacterium nodosum	Fervidobacterium nodosum Rt17-B1
Parvibaculum lavamentivorans DS-1	402881	DS-1	SAMN00623055		GCA_000017565.1	Complete Genome	3914745	62	SOURCE_DATABASE_GENBANK		1	2007-07-30	current	Bacteria	Proteobacteria	Alphaproteobacteria	Hyphomicrobiales	Parvibaculaceae	Parvibaculum	Parvibaculum lavamentivorans	Parvibaculum lavamentivorans DS-1
Campylobacter hominis ATCC BAA-381	360107	ATCC BAA-381	SAMN02603439	PRJNA20083	GCA_000017585.1	Complete Genome	1714951	31.5	SOURCE_DATABASE_GENBANK		2	2007-07-25	current	Bacteria	Proteobacteria	Epsilonproteobacteria	Campylobacterales	Campylobacteraceae	Campylobacter	Campylobacter hominis	Campylobacter hominis ATCC BAA-381
Leptospira biflexa serovar Patoc strain 'Patoc 1 (Ames)'	355278	Patoc 1 (Ames)	SAMN02603617	PRJNA16153	GCA_000017605.1	Complete Genome	3956089	38.5	SOURCE_DATABASE_GENBANK		3	2008-02-13	current	Bacteria	Spirochaetes	Spirochaetia	Leptospirales	Leptospiraceae	Leptospira	Leptospira biflexa	Leptospira biflexa serovar Patoc strain 'Patoc 1 (Ames)'
Cronobacter sakazakii ATCC BAA-894	290339	ATCC BAA-894	SAMN02603913	PRJNA12720	GCA_000017665.1	Complete Genome	4530777	56.5	SOURCE_DATABASE_GENBANK		3	2007-08-28	current	Bacteria	Proteobacteria	Gammaproteobacteria	Enterobacterales	Enterobacteriaceae	Cronobacter	Cronobacter sakazakii	Cronobacter sakazakii ATCC BAA-894
Leptospira biflexa serovar Patoc strain 'Patoc 1 (Paris)'	456481	Patoc 1 (Paris)	SAMN02603347	PRJNA20133	GCA_000017685.1	Complete Genome	3951448	38.5	SOURCE_DATABASE_GENBANK		3	2008-02-13	current	Bacteria	Spirochaetes	Spirochaetia	Leptospirales	Leptospiraceae	Leptospira	Leptospira biflexa	Leptospira biflexa serovar Patoc strain 'Patoc 1 (Paris)'
Vibrio campbellii ATCC BAA-1116	2902295	ATCC BAA-1116; BB120	SAMN02603960	PRJNA19857	GCA_000017705.1	Complete Genome	6058377	45	SOURCE_DATABASE_GENBANK		3	2007-08-28	current	Bacteria	Proteobacteria	Gammaproteobacteria	Vibrionales	Vibrionaceae	Vibrio	Vibrio campbellii	Vibrio campbellii ATCC BAA-1116
Campylobacter concisus 13826	360104	13826	SAMN02604054	PRJNA17159	GCA_000017725.2	Complete Genome	2099413	39	SOURCE_DATABASE_GENBANK		3	2016-09-09	current	Bacteria	Proteobacteria	Epsilonproteobacteria	Campylobacterales	Campylobacteraceae	Campylobacter	Campylobacter concisus	Campylobacter concisus 13826
Escherichia coli O139:H28 str. E24377A	331111	E24377A	SAMN02604038	PRJNA13960	GCA_000017745.1	Complete Genome	5249288	50.5	SOURCE_DATABASE_GENBANK		7	2007-09-11	current	Bacteria	Proteobacteria	Gammaproteobacteria	Enterobacterales	Enterobacteriaceae	Escherichia	Escherichia coli	Escherichia coli O139:H28 str. E24377A
Escherichia coli HS	331112	HS	SAMN02604037	PRJNA13959	GCA_000017765.1	Complete Genome	4643538	50.5	SOURCE_DATABASE_GENBANK		1	2007-09-10	current	Bacteria	Proteobacteria	Gammaproteobacteria	Enterobacterales	Enterobacteriaceae	Escherichia	Escherichia coli	Escherichia coli HS
Francisella tularensis subsp. holarctica FTNF002-00	458234	FTNF002-00	SAMN02603037	PRJNA20197	GCA_000017785.1	Complete Genome	1890909	32	SOURCE_DATABASE_GENBANK		1	2007-08-23	current	Bacteria	Proteobacteria	Gammaproteobacteria	Thiotrichales	Francisellaceae	Francisella	Francisella tularensis	Francisella tularensis subsp. holarctica FTNF002-00
Roseiflexus castenholzii DSM 13941	383372	DSM 13941	SAMN02598306	PRJNA13462	GCA_000017805.1	Complete Genome	5723298	60.5	SOURCE_DATABASE_GENBANK		1	2007-08-23	current	Bacteria	Chloroflexi	Chloroflexia	Chloroflexales	Roseiflexaceae	Roseiflexus	Roseiflexus castenholzii	Roseiflexus castenholzii DSM 13941
Crocosphaera subtropica ATCC 51142	43989	ATCC 51142	SAMN02604312	PRJNA20319	GCA_000017845.1	Complete Genome	5460377	37.5	SOURCE_DATABASE_GENBANK		6	2008-04-01	current	Bacteria	Cyanobacteria		Chroococcales	Aphanothecaceae	Crocosphaera	Crocosphaera subtropica	Crocosphaera subtropica ATCC 51142
Pseudothermotoga lettingae TMO	416591	TMO	SAMN02598331	PRJNA15644	GCA_000017865.1	Complete Genome	2135342	38.5	SOURCE_DATABASE_GENBANK		1	2007-09-18	current	Bacteria	Thermotogae	Thermotogae	Thermotogales	Thermotogaceae	Pseudothermotoga	Pseudothermotoga lettingae	Pseudothermotoga lettingae TMO
Bacillus pumilus SAFR-032	315750	SAFR-032	SAMN00253833		GCA_000017885.4	Complete Genome	3704641	41	SOURCE_DATABASE_GENBANK		1	2016-03-15	current	Bacteria	Firmicutes	Bacilli	Bacillales	Bacillaceae	Bacillus	Bacillus pumilus	Bacillus pumilus SAFR-032
Campylobacter jejuni subsp. jejuni 81116	407148	81116; NCTC 11828	SAMN02603008	PRJNA17953	GCA_000017905.1	Complete Genome	1628115	30.5	SOURCE_DATABASE_GENBANK		1	2007-09-20	current	Bacteria	Proteobacteria	Epsilonproteobacteria	Campylobacterales	Campylobacteraceae	Campylobacter	Campylobacter jejuni	Campylobacter jejuni subsp. jejuni 81116
Lysinibacillus sphaericus C3-41	444177	C3-41	SAMN02604328	PRJNA19619	GCA_000017965.1	Complete Genome	4817463	37	SOURCE_DATABASE_GENBANK		2	2008-02-27	current	Bacteria	Firmicutes	Bacilli	Bacillales	Bacillaceae	Lysinibacillus	Lysinibacillus sphaericus	Lysinibacillus sphaericus C3-41
Escherichia coli B str. REL606	413997	REL606	SAMN02603421	PRJNA18281	GCA_000017985.1	Complete Genome	4629812	50.5	SOURCE_DATABASE_GENBANK		1	2009-07-15	current	Bacteria	Proteobacteria	Gammaproteobacteria	Enterobacterales	Enterobacteriaceae	Escherichia	Escherichia coli	Escherichia coli B str. REL606
Shewanella sediminis HAW-EB3	425104	HAW-EB3	SAMN02598412	PRJNA18789	GCA_000018025.1	Complete Genome	5517674	46	SOURCE_DATABASE_GENBANK		1	2007-09-18	current	Bacteria	Proteobacteria	Gammaproteobacteria	Alteromonadales	Shewanellaceae	Shewanella	Shewanella sediminis	Shewanella sediminis HAW-EB3
Citrobacter koseri ATCC BAA-895	290338	ATCC BAA-895	SAMN02603912	PRJNA12716	GCA_000018045.1	Complete Genome	4735357	53.5	SOURCE_DATABASE_GENBANK		3	2007-09-11	current	Bacteria	Proteobacteria	Gammaproteobacteria	Enterobacterales	Enterobacteriaceae	Citrobacter	Citrobacter koseri	Citrobacter koseri ATCC BAA-895
Prochlorococcus marinus str. MIT 9215	93060	MIT 9215	SAMN02598410	PRJNA18633	GCA_000018065.1	Complete Genome	1738790	31	SOURCE_DATABASE_GENBANK		1	2007-09-20	current	Bacteria	Cyanobacteria		Synechococcales	Prochlorococcaceae	Prochlorococcus	Prochlorococcus marinus	Prochlorococcus marinus str. MIT 9215
Acaryochloris marina MBIC11017	329726	MBIC11017	SAMN02604308	PRJNA12997	GCA_000018105.1	Complete Genome	8361599	46.5	SOURCE_DATABASE_GENBANK		10	2007-10-16	current	Bacteria	Cyanobacteria		Synechococcales	Acaryochloridaceae	Acaryochloris	Acaryochloris marina	Acaryochloris marina MBIC11017
Streptococcus pyogenes NZ131	471876	NZ131; ATCC BAA-1633	SAMN02604236	PRJNA20707	GCA_000018125.1	Complete Genome	1815785	38.5	SOURCE_DATABASE_GENBANK		1	2008-10-16	current	Bacteria	Firmicutes	Bacilli	Lactobacillales	Streptococcaceae	Streptococcus	Streptococcus pyogenes	Streptococcus pyogenes NZ131
Dinoroseobacter shibae DFL 12 = DSM 16493	398580	DFL 12	SAMN02598387	PRJNA17417	GCA_000018145.1	Complete Genome	4417868	65.5	SOURCE_DATABASE_GENBANK		6	2007-10-05	current	Bacteria	Proteobacteria	Alphaproteobacteria	Rhodobacterales	Roseobacteraceae	Dinoroseobacter	Dinoroseobacter shibae	Dinoroseobacter shibae DFL 12 = DSM 16493
Streptococcus suis GZ1	423211	GZ1	SAMN02603644	PRJNA18737	GCA_000018185.1	Complete Genome	2038034	41	SOURCE_DATABASE_GENBANK		1	2010-03-30	current	Bacteria	Firmicutes	Bacilli	Lactobacillales	Streptococcaceae	Streptococcus	Streptococcus suis	Streptococcus suis GZ1
Rickettsia akari str. Hartford	293614	Hartford	SAMN02604084	PRJNA12953	GCA_000018205.1	Complete Genome	1231060	32	SOURCE_DATABASE_GENBANK		1	2007-10-02	current	Bacteria	Proteobacteria	Alphaproteobacteria	Rickettsiales	Rickettsiaceae	Rickettsia	Rickettsia akari	Rickettsia akari str. Hartford
Rickettsia rickettsii str. 'Sheila Smith'	392021	Sheila Smith	SAMN02603386	PRJNA9636	GCA_000018225.1	Complete Genome	1257710	32	SOURCE_DATABASE_GENBANK		1	2007-10-02	current	Bacteria	Proteobacteria	Alphaproteobacteria	Rickettsiales	Rickettsiaceae	Rickettsia	Rickettsia rickettsii	Rickettsia rickettsii str. 'Sheila Smith'
Rickettsia bellii OSU 85-389	391896	OSU 85-389	SAMN02604191	PRJNA17237	GCA_000018245.1	Complete Genome	1528980	31.5	SOURCE_DATABASE_GENBANK		1	2007-10-02	current	Bacteria	Proteobacteria	Alphaproteobacteria	Rickettsiales	Rickettsiaceae	Rickettsia	Rickettsia bellii	Rickettsia bellii OSU 85-389
Shewanella pealeana ATCC 700345	398579	ATCC 700345	SAMN02598386	PRJNA17415	GCA_000018285.1	Complete Genome	5174581	44.5	SOURCE_DATABASE_GENBANK		1	2007-10-04	current	Bacteria	Proteobacteria	Gammaproteobacteria	Alteromonadales	Shewanellaceae	Shewanella	Shewanella pealeana	Shewanella pealeana ATCC 700345
Alkaliphilus oremlandii OhILAs	350688	OhILAs	SAMN00623039		GCA_000018325.1	Complete Genome	3123558	36	SOURCE_DATABASE_GENBANK		1	2007-10-11	current	Bacteria	Firmicutes	Clostridia	Eubacteriales	Clostridiaceae	Alkaliphilus	Alkaliphilus oremlandii	Alkaliphilus oremlandii OhILAs
Mycobacterium marinum M	216594	M	SAMN02604327	PRJNA16725	GCA_000018345.1	Complete Genome	6660144	65.5	SOURCE_DATABASE_GENBANK		2	2008-04-15	current	Bacteria	Actinobacteria	Actinomycetia	Corynebacteriales	Mycobacteriaceae	Mycobacterium	Mycobacterium marinum	Mycobacterium marinum M
Salmonella enterica subsp. enterica serovar Paratyphi C str. RKS4594	476213	RKS4594	SAMN02603245	PRJNA20993	GCA_000018385.1	Complete Genome	4888494	52	SOURCE_DATABASE_GENBANK		2	2009-03-03	current	Bacteria	Proteobacteria	Gammaproteobacteria	Enterobacterales	Enterobacteriaceae	Salmonella	Salmonella enterica	Salmonella enterica subsp. enterica serovar Paratyphi C str. RKS4594
Desulfococcus oleovorans Hxd3	96561	Hxd3	SAMN00623035		GCA_000018405.1	Complete Genome	3944167	56	SOURCE_DATABASE_GENBANK		1	2007-10-19	current	Bacteria	Proteobacteria	Deltaproteobacteria	Desulfobacterales	Desulfosudaceae	Desulfosudis	Desulfosudis oleivorans	Desulfococcus oleovorans Hxd3
Candidatus Desulforudis audaxviator MP104C	477974	MP104C	SAMN02598442	PRJNA21047	GCA_000018425.1	Complete Genome	2349476	60.5	SOURCE_DATABASE_GENBANK		1	2008-03-06	current	Bacteria	Firmicutes	Clostridia	Eubacteriales	Peptococcaceae	Candidatus Desulforudis	Candidatus Desulforudis audaxviator	Candidatus Desulforudis audaxviator MP104C
Acinetobacter baumannii ACICU	405416	ACICU	SAMN02603140	PRJNA17827	GCA_000018445.1	Complete Genome	3996761	38.5	SOURCE_DATABASE_GENBANK		3	2008-04-15	current	Bacteria	Proteobacteria	Gammaproteobacteria	Moraxellales	Moraxellaceae	Acinetobacter	Acinetobacter baumannii	Acinetobacter baumannii ACICU
Burkholderia multivorans ATCC 17616	395019	ATCC 17616	SAMN00623032		GCA_000018505.1	Complete Genome	7008622	66.5	SOURCE_DATABASE_GENBANK		4	2007-11-15	current	Bacteria	Proteobacteria	Betaproteobacteria	Burkholderiales	Burkholderiaceae	Burkholderia	Burkholderia multivorans	Burkholderia multivorans ATCC 17616
Brucella canis ATCC 23365	483179	ATCC 23365	SAMN02604295	PRJNA20243	GCA_000018525.1	Complete Genome	3312769	57	SOURCE_DATABASE_GENBANK		2	2007-11-29	current	Bacteria	Proteobacteria	Alphaproteobacteria	Hyphomicrobiales	Brucellaceae	Brucella	Brucella canis	Brucella canis ATCC 23365
Herpetosiphon aurantiacus DSM 785	316274		SAMN00623048		GCA_000018565.1	Complete Genome	6785430	50.5	SOURCE_DATABASE_GENBANK		3	2007-11-13	current	Bacteria	Chloroflexi	Chloroflexia	Herpetosiphonales	Herpetosiphonaceae	Herpetosiphon	Herpetosiphon aurantiacus	Herpetosiphon aurantiacus DSM 785
Petrotoga mobilis SJ95	403833	SJ95	SAMN00623056		GCA_000018605.1	Complete Genome	2169548	34	SOURCE_DATABASE_GENBANK		1	2007-11-16	current	Bacteria	Thermotogae	Thermotogae	Petrotogales	Petrotogaceae	Petrotoga	Petrotoga mobilis	Petrotoga mobilis SJ95
Salmonella enterica subsp. arizonae serovar 62:z4,z23:-	41514	RSK2980	SAMN02604141	PRJNA13030	GCA_000018625.1	Complete Genome	4600800	51	SOURCE_DATABASE_GENBANK		1	2007-11-21	current	Bacteria	Proteobacteria	Gammaproteobacteria	Enterobacterales	Enterobacteriaceae	Salmonella	Salmonella enterica	Salmonella enterica subsp. arizonae
Delftia acidovorans SPH-1	398578	SPH-1	SAMN00623041		GCA_000018665.1	Complete Genome	6767514	66	SOURCE_DATABASE_GENBANK		1	2007-11-16	current	Bacteria	Proteobacteria	Betaproteobacteria	Burkholderiales	Comamonadaceae	Delftia	Delftia acidovorans	Delftia acidovorans SPH-1
Lachnoclostridium phytofermentans ISDg	357809	ISDg	SAMN02598360	PRJNA16184	GCA_000018685.1	Complete Genome	4847594	35	SOURCE_DATABASE_GENBANK		1	2007-11-19	current	Bacteria	Firmicutes	Clostridia	Eubacteriales	Lachnospiraceae	Lachnoclostridium	Lachnoclostridium phytofermentans	Lachnoclostridium phytofermentans ISDg
Salmonella enterica subsp. enterica serovar Paratyphi B str. SPB7	1016998	SGSC4150; SPB7	SAMN02603951	PRJNA27803	GCA_000018705.1	Complete Genome	4858887	52	SOURCE_DATABASE_GENBANK		1	2007-11-30	current	Bacteria	Proteobacteria	Gammaproteobacteria	Enterobacterales	Enterobacteriaceae	Salmonella	Salmonella enterica	Salmonella enterica subsp. enterica serovar Paratyphi B str. SPB7
Brucella abortus S19	430066	S19	SAMN02604294	PRJNA18999	GCA_000018725.1	Complete Genome	3283936	57	SOURCE_DATABASE_GENBANK		2	2008-05-22	current	Bacteria	Proteobacteria	Alphaproteobacteria	Hyphomicrobiales	Brucellaceae	Brucella	Brucella abortus	Brucella abortus S19
Coxiella burnetii RSA 331	360115	RSA 331	SAMN02604053	PRJNA16791	GCA_000018745.1	Complete Genome	2053744	42.5	SOURCE_DATABASE_GENBANK		2	2007-12-05	current	Bacteria	Proteobacteria	Gammaproteobacteria	Legionellales	Coxiellaceae	Coxiella	Coxiella burnetii	Coxiella burnetii RSA 331
Shewanella baltica OS195	399599	OS195	SAMN00623061		GCA_000018765.1	Complete Genome	5547544	46	SOURCE_DATABASE_GENBANK		4	2007-11-21	current	Bacteria	Proteobacteria	Gammaproteobacteria	Alteromonadales	Shewanellaceae	Shewanella	Shewanella baltica	Shewanella baltica OS195
Acholeplasma laidlawii PG-8A	441768	PG-8A	SAMN02603756	PRJNA19259	GCA_000018785.1	Complete Genome	1496992	31.5	SOURCE_DATABASE_GENBANK		1	2007-12-07	current	Bacteria	Tenericutes	Mollicutes	Acholeplasmatales	Acholeplasmataceae	Acholeplasma	Acholeplasma laidlawii	Acholeplasma laidlawii PG-8A
Yersinia pestis Angola	349746	Angola	SAMN02604042	PRJNA16067	GCA_000018805.1	Complete Genome	4687014	47.5	SOURCE_DATABASE_GENBANK		3	2007-12-12	current	Bacteria	Proteobacteria	Gammaproteobacteria	Enterobacterales	Yersiniaceae	Yersinia	Yersinia pestis	Yersinia pestis Angola
Bacillus mycoides KBAB4	315730	KBAB4	SAMN00623031		GCA_000018825.1	Complete Genome	5872743	35	SOURCE_DATABASE_GENBANK		5	2007-12-21	current	Bacteria	Firmicutes	Bacilli	Bacillales	Bacillaceae	Bacillus	Bacillus mycoides	Bacillus mycoides KBAB4
Methylorubrum extorquens PA1	419610	PA1	SAMN00000030		GCA_000018845.1	Complete Genome	5471154	68	SOURCE_DATABASE_GENBANK		1	2007-12-20	current	Bacteria	Proteobacteria	Alphaproteobacteria	Hyphomicrobiales	Methylobacteriaceae	Methylorubrum	Methylorubrum extorquens	Methylorubrum extorquens PA1
Chloroflexus aurantiacus J-10-fl	324602	J-10-fl	SAMN02598539	PRJNA59	GCA_000018865.1	Complete Genome	5258541	56.5	SOURCE_DATABASE_GENBANK		1	2007-12-20	current	Bacteria	Chloroflexi	Chloroflexia	Chloroflexales	Chloroflexaceae	Chloroflexus	Chloroflexus aurantiacus	Chloroflexus aurantiacus J-10-fl
Renibacterium salmoninarum ATCC 33209	288705	ATCC 33209	SAMN02603684	PRJNA19227	GCA_000018885.1	Complete Genome	3155250	56	SOURCE_DATABASE_GENBANK		1	2007-12-18	current	Bacteria	Actinobacteria	Actinomycetia	Micrococcales	Micrococcaceae	Renibacterium	Renibacterium salmoninarum	Renibacterium salmoninarum ATCC 33209
Brucella suis ATCC 23445	470137	ATCC 23445	SAMN02604298	PRJNA20371	GCA_000018905.1	Complete Genome	3324607	57	SOURCE_DATABASE_GENBANK		2	2007-12-20	current	Bacteria	Proteobacteria	Alphaproteobacteria	Hyphomicrobiales	Brucellaceae	Brucella	Brucella suis	Brucella suis ATCC 23445
Francisella tularensis subsp. mediasiatica FSC147	441952	FSC147; GIEM 543	SAMN02604345	PRJNA19571	GCA_000018925.1	Complete Genome	1893886	32	SOURCE_DATABASE_GENBANK		1	2008-05-07	current	Bacteria	Proteobacteria	Gammaproteobacteria	Thiotrichales	Francisellaceae	Francisella	Francisella tularensis	Francisella tularensis subsp. mediasiatica FSC147
Thermotoga neapolitana DSM 4359	309803	DSM 4359	SAMN02603251	PRJNA21023	GCA_000018945.1	Complete Genome	1884562	46.5	SOURCE_DATABASE_GENBANK		1	2009-01-27	current	Bacteria	Thermotogae	Thermotogae	Thermotogales	Thermotogaceae	Thermotoga	Thermotoga neapolitana	Thermotoga neapolitana DSM 4359
Streptococcus pneumoniae 70585	488221	70585	SAMN02603446	PRJNA28043	GCA_000018965.1	Complete Genome	2184682	39.5	SOURCE_DATABASE_GENBANK		1	2009-03-27	current	Bacteria	Firmicutes	Bacilli	Lactobacillales	Streptococcaceae	Streptococcus	Streptococcus pneumoniae	Streptococcus pneumoniae 70585
Streptococcus pneumoniae JJA	488222	JJA	SAMN02603444	PRJNA28039	GCA_000018985.1	Complete Genome	2120234	39.5	SOURCE_DATABASE_GENBANK		1	2009-03-27	current	Bacteria	Firmicutes	Bacilli	Lactobacillales	Streptococcaceae	Streptococcus	Streptococcus pneumoniae	Streptococcus pneumoniae JJA
Streptococcus pneumoniae P1031	488223	P1031	SAMN02603445	PRJNA28041	GCA_000019005.1	Complete Genome	2111882	39.5	SOURCE_DATABASE_GENBANK		1	2009-03-27	current	Bacteria	Firmicutes	Bacilli	Lactobacillales	Streptococcaceae	Streptococcus	Streptococcus pneumoniae	Streptococcus pneumoniae P1031
Streptococcus pneumoniae Taiwan19F-14	487213	Taiwan19F-14	SAMN02603443	PRJNA28037	GCA_000019025.1	Complete Genome	2112148	39.5	SOURCE_DATABASE_GENBANK		1	2009-03-27	current	Bacteria	Firmicutes	Bacilli	Lactobacillales	Streptococcaceae	Streptococcus	Streptococcus pneumoniae	Streptococcus pneumoniae Taiwan19F-14
Anoxybacillus flavithermus WK1	491915	WK1	SAMN02604185	PRJNA28245	GCA_000019045.1	Complete Genome	2846746	41.5	SOURCE_DATABASE_GENBANK		1	2008-11-13	current	Bacteria	Firmicutes	Bacilli	Bacillales	Bacillaceae	Anoxybacillus	Anoxybacillus flavithermus	Anoxybacillus flavithermus WK1
Thermoanaerobacter sp. X514	399726	X514	SAMN00623066		GCA_000019065.1	Complete Genome	2457259	34.5	SOURCE_DATABASE_GENBANK		1	2008-02-05	current	Bacteria	Firmicutes	Clostridia	Thermoanaerobacterales	Thermoanaerobacteraceae	Thermoanaerobacter	Thermoanaerobacter sp. X514
Thermoanaerobacter pseudethanolicus ATCC 33223	340099	ATCC 33223; 39E	SAMN02598314	PRJNA13901	GCA_000019085.1	Complete Genome	2362816	34.5	SOURCE_DATABASE_GENBANK		1	2008-02-05	current	Bacteria	Firmicutes	Clostridia	Thermoanaerobacterales	Thermoanaerobacteraceae	Thermoanaerobacter	Thermoanaerobacter pseudethanolicus	Thermoanaerobacter pseudethanolicus ATCC 33223
Pseudomonas putida GB-1	76869	GB-1	SAMN00623059		GCA_000019125.1	Complete Genome	6078430	61.5	SOURCE_DATABASE_GENBANK		1	2008-02-05	current	Bacteria	Proteobacteria	Gammaproteobacteria	Pseudomonadales	Pseudomonadaceae	Pseudomonas	Pseudomonas putida	Pseudomonas putida GB-1
Heliomicrobium modesticaldum Ice1	498761	Ice1; ATCC 51547	SAMN02602985	PRJNA13427	GCA_000019165.1	Complete Genome	3075407	56.5	SOURCE_DATABASE_GENBANK		1	2008-04-01	current	Bacteria	Firmicutes	Clostridia	Eubacteriales	Heliobacteriaceae	Heliomicrobium	Heliomicrobium modesticaldum	Heliomicrobium modesticaldum Ice1
Shewanella halifaxensis HAW-EB4	458817	HAW-EB4	SAMN02598431	PRJNA20241	GCA_000019185.1	Complete Genome	5226917	44.5	SOURCE_DATABASE_GENBANK		1	2008-02-07	current	Bacteria	Proteobacteria	Gammaproteobacteria	Alteromonadales	Shewanellaceae	Shewanella	Shewanella halifaxensis	Shewanella halifaxensis HAW-EB4
Campylobacter lari RM2100	306263	RM2100; ATCC BAA-1060D	SAMN02604025	PRJNA12517	GCA_000019205.1	Complete Genome	1571661	29.5	SOURCE_DATABASE_GENBANK		2	2009-02-05	current	Bacteria	Proteobacteria	Epsilonproteobacteria	Campylobacterales	Campylobacteraceae	Campylobacter	Campylobacter lari	Campylobacter lari RM2100
Cellvibrio japonicus Ueda107	498211	Ueda107	SAMN02603448	PRJNA28329	GCA_000019225.1	Complete Genome	4576573	51.5	SOURCE_DATABASE_GENBANK		1	2008-06-19	current	Bacteria	Proteobacteria	Gammaproteobacteria	Cellvibrionales	Cellvibrionaceae	Cellvibrio	Cellvibrio japonicus	Cellvibrio japonicus Ueda107
Lacticaseibacillus paracasei	1597	Zhang	SAMN02603933	PRJNA28537	GCA_000019245.3	Complete Genome	2898456	46	SOURCE_DATABASE_GENBANK		2	2015-02-05	current	Bacteria	Firmicutes	Bacilli	Lactobacillales	Lactobacillaceae	Lacticaseibacillus	Lacticaseibacillus paracasei
Streptococcus pneumoniae Hungary19A-6	487214	Hungary19A-6	SAMN02603442	PRJNA28035	GCA_000019265.1	Complete Genome	2245615	39.5	SOURCE_DATABASE_GENBANK		1	2008-02-27	current	Bacteria	Firmicutes	Bacilli	Lactobacillales	Streptococcaceae	Streptococcus	Streptococcus pneumoniae	Streptococcus pneumoniae Hungary19A-6
Clostridium botulinum B1 str. Okra	498213	Okra	SAMN02603535	PRJNA28505	GCA_000019305.1	Complete Genome	4107013	28	SOURCE_DATABASE_GENBANK		2	2008-02-28	current	Bacteria	Firmicutes	Clostridia	Eubacteriales	Clostridiaceae	Clostridium	Clostridium botulinum	Clostridium botulinum B1
Xylella fastidiosa M12	405440	M12	SAMN02598402	PRJNA17823	GCA_000019325.1	Complete Genome	2475130	51.5	SOURCE_DATABASE_GENBANK		1	2008-02-19	current	Bacteria	Proteobacteria	Gammaproteobacteria	Xanthomonadales	Xanthomonadaceae	Xylella	Xylella fastidiosa	Xylella fastidiosa M12
Ureaplasma parvum serovar 3 str. ATCC 27815	505682	ATCC 27815	SAMN02604063	PRJNA19087	GCA_000019345.1	Complete Genome	751679	25	SOURCE_DATABASE_GENBANK		1	2008-02-26	current	Bacteria	Tenericutes	Mollicutes	Mycoplasmatales	Mycoplasmataceae	Ureaplasma	Ureaplasma parvum	Ureaplasma parvum serovar 3 str. ATCC 27815
Escherichia coli ATCC 8739	481805	ATCC 8739	SAMN02598405	PRJNA18083	GCA_000019385.1	Complete Genome	4746218	50.5	SOURCE_DATABASE_GENBANK		1	2008-03-11	current	Bacteria	Proteobacteria	Gammaproteobacteria	Enterobacterales	Enterobacteriaceae	Escherichia	Escherichia coli	Escherichia coli ATCC 8739
Escherichia coli str. K-12 substr. DH10B	316385	K-12 substr. DH10B	SAMN02604262	PRJNA20079	GCA_000019425.1	Complete Genome	4686137	50.5	SOURCE_DATABASE_GENBANK		1	2008-03-14	current	Bacteria	Proteobacteria	Gammaproteobacteria	Enterobacterales	Enterobacteriaceae	Escherichia	Escherichia coli	Escherichia coli K-12
Synechococcus sp. PCC 7002	32049	PCC 7002; ATCC 27264	SAMN01081740		GCA_000019485.1	Complete Genome	3409935	49	SOURCE_DATABASE_GENBANK		7	2008-03-14	current	Bacteria	Cyanobacteria		Synechococcales	Synechococcaceae	Synechococcus	Synechococcus sp. PCC 7002
Burkholderia orbicola MC0-3	406425	MC0-3	SAMN02598404	PRJNA17929	GCA_000019505.1	Complete Genome	7971389	66.5	SOURCE_DATABASE_GENBANK		3	2008-03-13	current	Bacteria	Proteobacteria	Betaproteobacteria	Burkholderiales	Burkholderiaceae	Burkholderia	Burkholderia orbicola	Burkholderia orbicola MC0-3
Shewanella woodyi ATCC 51908	392500	ATCC 51908	SAMN02598391	PRJNA17455	GCA_000019525.1	Complete Genome	5935403	43.5	SOURCE_DATABASE_GENBANK		1	2008-03-13	current	Bacteria	Proteobacteria	Gammaproteobacteria	Alteromonadales	Shewanellaceae	Shewanella	Shewanella woodyi	Shewanella woodyi ATCC 51908
Clostridium botulinum A3 str. Loch Maree	498214	Loch Maree	SAMN02603536	PRJNA28507	GCA_000019545.1	Complete Genome	4259691	28	SOURCE_DATABASE_GENBANK		2	2008-03-05	current	Bacteria	Firmicutes	Clostridia	Eubacteriales	Clostridiaceae	Clostridium	Clostridium botulinum	Clostridium botulinum A3 str. Loch Maree
Klebsiella variicola	244366	342	SAMN02603449	PRJNA28471	GCA_000019565.1	Complete Genome	5920257	56.5	SOURCE_DATABASE_GENBANK		3	2008-09-24	current	Bacteria	Proteobacteria	Gammaproteobacteria	Enterobacterales	Enterobacteriaceae	Klebsiella	Klebsiella variicola
Xanthomonas oryzae pv. oryzae PXO99A	360094	PXO99A	SAMN02603061	PRJNA28127	GCA_000019585.2	Complete Genome	5238555	63.5	SOURCE_DATABASE_GENBANK		1	2015-06-29	current	Bacteria	Proteobacteria	Gammaproteobacteria	Xanthomonadales	Xanthomonadaceae	Xanthomonas	Xanthomonas oryzae	Xanthomonas oryzae pv. oryzae PXO99A
Thermotoga sp. RQ2	126740	RQ2	SAMN00000279		GCA_000019625.1	Complete Genome	1877693	46	SOURCE_DATABASE_GENBANK		1	2008-03-18	current	Bacteria	Thermotogae	Thermotogae	Thermotogales	Thermotogaceae	Thermotoga	Thermotoga sp. RQ2
Escherichia coli SMS-3-5	439855	SMS-3-5	SAMN02604066	PRJNA19469	GCA_000019645.1	Complete Genome	5215377	50	SOURCE_DATABASE_GENBANK		5	2008-03-20	current	Bacteria	Proteobacteria	Gammaproteobacteria	Enterobacterales	Enterobacteriaceae	Escherichia	Escherichia coli	Escherichia coli SMS-3-5
Methylacidiphilum infernorum V4	481448	V4	SAMN02604183	PRJNA28995	GCA_000019665.1	Complete Genome	2287145	45	SOURCE_DATABASE_GENBANK		1	2008-05-30	current	Bacteria	Verrucomicrobia	Methylacidiphilae	Methylacidiphilales	Methylacidiphilaceae	Methylacidiphilum	Methylacidiphilum infernorum	Methylacidiphilum infernorum V4
Borrelia recurrentis A1	412418	A1	SAMN02603586	PRJNA18233	GCA_000019705.1	Complete Genome	1242163	27.5	SOURCE_DATABASE_GENBANK		8	2008-09-15	current	Bacteria	Spirochaetes	Spirochaetia	Spirochaetales	Borreliaceae	Borrelia	Borrelia recurrentis	Borrelia recurrentis A1
Methylobacterium radiotolerans JCM 2831	426355	JCM 2831	SAMN00000277		GCA_000019725.1	Complete Genome	6899110	71	SOURCE_DATABASE_GENBANK		9	2008-03-21	current	Bacteria	Proteobacteria	Alphaproteobacteria	Hyphomicrobiales	Methylobacteriaceae	Methylobacterium	Methylobacterium radiotolerans	Methylobacterium radiotolerans JCM 2831
Xylella fastidiosa M23	405441	M23	SAMN02598408	PRJNA18457	GCA_000019765.1	Complete Genome	2573987	51.5	SOURCE_DATABASE_GENBANK		2	2008-04-11	current	Bacteria	Proteobacteria	Gammaproteobacteria	Xanthomonadales	Xanthomonadaceae	Xylella	Xylella fastidiosa	Xylella fastidiosa M23
Leptothrix cholodnii SP-6	395495	SP-6	SAMN02598429	PRJNA20039	GCA_000019785.1	Complete Genome	4909403	68.5	SOURCE_DATABASE_GENBANK		1	2008-03-25	current	Bacteria	Proteobacteria	Betaproteobacteria	Burkholderiales		Leptothrix	Leptothrix cholodnii	Leptothrix cholodnii SP-6
Streptococcus pneumoniae G54	512566	G54	SAMN02603350	PRJNA29047	GCA_000019825.1	Complete Genome	2078953	39.5	SOURCE_DATABASE_GENBANK		1	2008-07-22	current	Bacteria	Firmicutes	Bacilli	Lactobacillales	Streptococcaceae	Streptococcus	Streptococcus pneumoniae	Streptococcus pneumoniae G54
Beijerinckia indica subsp. indica ATCC 9039	395963	ATCC 9039	SAMN02598441	PRJNA20841	GCA_000019845.1	Complete Genome	4418616	56.5	SOURCE_DATABASE_GENBANK		3	2008-04-11	current	Bacteria	Proteobacteria	Alphaproteobacteria	Hyphomicrobiales	Beijerinckiaceae	Beijerinckia	Beijerinckia indica	Beijerinckia indica subsp. indica ATCC 9039
Coxiella burnetii CbuG_Q212	434923	CbuG_Q212	SAMN02603766	PRJNA19137	GCA_000019865.1	Complete Genome	2008870	42.5	SOURCE_DATABASE_GENBANK		1	2008-11-06	current	Bacteria	Proteobacteria	Gammaproteobacteria	Legionellales	Coxiellaceae	Coxiella	Coxiella burnetii	Coxiella burnetii CbuG_Q212
Coxiella burnetii CbuK_Q154	434924	CbuK_Q154	SAMN02603767	PRJNA19139	GCA_000019885.1	Complete Genome	2102380	42.5	SOURCE_DATABASE_GENBANK		2	2008-11-06	current	Bacteria	Proteobacteria	Gammaproteobacteria	Legionellales	Coxiellaceae	Coxiella	Coxiella burnetii	Coxiella burnetii CbuK_Q154
Exiguobacterium sibiricum 255-15	262543	255-15	SAMN00120225		GCA_000019905.1	Complete Genome	3040786	47.5	SOURCE_DATABASE_GENBANK		3	2008-04-03	current	Bacteria	Firmicutes	Bacilli	Bacillales		Exiguobacterium	Exiguobacterium sibiricum	Exiguobacterium sibiricum 255-15
Burkholderia ambifaria MC40-6	398577	MC40-6	SAMN02598385	PRJNA17411	GCA_000019925.1	Complete Genome	7642536	66	SOURCE_DATABASE_GENBANK		4	2008-04-03	current	Bacteria	Proteobacteria	Betaproteobacteria	Burkholderiales	Burkholderiaceae	Burkholderia	Burkholderia ambifaria	Burkholderia ambifaria MC40-6
Methylorubrum populi BJ001	441620	BJ001	SAMN00000038		GCA_000019945.1	Complete Genome	5848997	69	SOURCE_DATABASE_GENBANK		3	2008-04-09	current	Bacteria	Proteobacteria	Alphaproteobacteria	Hyphomicrobiales	Methylobacteriaceae	Methylorubrum	Methylorubrum populi	Methylorubrum populi BJ001
Opitutus terrae PB90-1	452637	PB90-1	SAMN00000285		GCA_000019965.1	Complete Genome	5957605	65	SOURCE_DATABASE_GENBANK		1	2008-04-08	current	Bacteria	Verrucomicrobia	Opitutae	Opitutales	Opitutaceae	Opitutus	Opitutus terrae	Opitutus terrae PB90-1
Streptococcus pneumoniae CGSP14	516950	CGSP14	SAMN02603015	PRJNA29179	GCA_000019985.1	Complete Genome	2209198	39	SOURCE_DATABASE_GENBANK		1	2008-04-11	current	Bacteria	Firmicutes	Bacilli	Lactobacillales	Streptococcaceae	Streptococcus	Streptococcus pneumoniae	Streptococcus pneumoniae CGSP14
Natranaerobius thermophilus JW/NM-WN-LF	457570	JW/NM-WN-LF	SAMN02598430	PRJNA20207	GCA_000020005.1	Complete Genome	3191453	36	SOURCE_DATABASE_GENBANK		3	2008-04-09	current	Bacteria	Firmicutes	Clostridia	Natranaerobiales	Natranaerobiaceae	Natranaerobius	Natranaerobius thermophilus	Natranaerobius thermophilus JW/NM-WN-LF
Nostoc punctiforme PCC 73102	63737	ATCC 29133; PCC 73102	SAMN02598449	PRJNA216	GCA_000020025.1	Complete Genome	9059191	41	SOURCE_DATABASE_GENBANK		6	2008-04-24	current	Bacteria	Cyanobacteria		Nostocales	Nostocaceae	Nostoc	Nostoc punctiforme	Nostoc punctiforme PCC 73102
Paraburkholderia phymatum STM815	391038	STM815	SAMN02598384	PRJNA17409	GCA_000020045.1	Complete Genome	8676562	62	SOURCE_DATABASE_GENBANK		4	2008-04-22	current	Bacteria	Proteobacteria	Betaproteobacteria	Burkholderiales	Burkholderiaceae	Paraburkholderia	Paraburkholderia phymatum	Paraburkholderia phymatum STM815
Mycoplasma arthritidis 158L3-1	243272	158L3-1	SAMN02604019	PRJNA1422	GCA_000020065.1	Complete Genome	820453	30.5	SOURCE_DATABASE_GENBANK		1	2008-06-25	current	Bacteria	Tenericutes		Mycoplasmoidales	Metamycoplasmataceae	Metamycoplasma	Metamycoplasma arthritidis	Mycoplasma arthritidis 158L3-1
Neisseria gonorrhoeae NCCP11945	521006	NCCP11945	SAMN02603475	PRJNA29335	GCA_000020105.1	Complete Genome	2236178	52	SOURCE_DATABASE_GENBANK		2	2008-07-09	current	Bacteria	Proteobacteria	Betaproteobacteria	Neisseriales	Neisseriaceae	Neisseria	Neisseria gonorrhoeae	Neisseria gonorrhoeae NCCP11945
Paraburkholderia phytofirmans PsJN	398527	PsJN	SAMN02598395	PRJNA17463	GCA_000020125.1	Complete Genome	8214658	62	SOURCE_DATABASE_GENBANK		3	2008-05-07	current	Bacteria	Proteobacteria	Betaproteobacteria	Burkholderiales	Burkholderiaceae	Paraburkholderia	Paraburkholderia phytofirmans	Paraburkholderia phytofirmans PsJN
Elusimicrobium minutum Pei191	445932	Pei191	SAMN00000042		GCA_000020145.1	Complete Genome	1643562	39.5	SOURCE_DATABASE_GENBANK		1	2008-04-30	current	Bacteria	Elusimicrobia	Elusimicrobia	Elusimicrobiales	Elusimicrobiaceae	Elusimicrobium	Elusimicrobium minutum	Elusimicrobium minutum Pei191
Clostridium botulinum B str. Eklund 17B (NRP)	935198	Eklund 17B	SAMN02603538	PRJNA28857	GCA_000020165.1	Complete Genome	3847969	27	SOURCE_DATABASE_GENBANK		2	2008-05-07	current	Bacteria	Firmicutes	Clostridia	Eubacteriales	Clostridiaceae	Clostridium	Clostridium botulinum	Clostridium botulinum B str. Eklund 17B (NRP)
Shigella boydii CDC 3083-94	344609	BS512; CDC 3083-94	SAMN02604039	PRJNA15637	GCA_000020185.1	Complete Genome	4874659	51	SOURCE_DATABASE_GENBANK		6	2008-05-08	current	Bacteria	Proteobacteria	Gammaproteobacteria	Enterobacterales	Enterobacteriaceae	Shigella	Shigella boydii	Shigella boydii CDC 3083-94
Akkermansia muciniphila ATCC BAA-835	349741	ATCC BAA-835	SAMN00138213		GCA_000020225.1	Complete Genome	2664102	55.5	SOURCE_DATABASE_GENBANK		1	2008-05-05	current	Bacteria	Verrucomicrobia	Verrucomicrobiae	Verrucomicrobiales	Akkermansiaceae	Akkermansia	Akkermansia muciniphila	Akkermansia muciniphila ATCC BAA-835
Helicobacter pylori Shi470	512562	Shi470	SAMN02604319	PRJNA29045	GCA_000020245.1	Complete Genome	1608548	38.5	SOURCE_DATABASE_GENBANK		1	2008-06-09	current	Bacteria	Proteobacteria	Epsilonproteobacteria	Campylobacterales	Helicobacteraceae	Helicobacter	Helicobacter pylori	Helicobacter pylori Shi470
Rhizobium etli CIAT 652	491916	CIAT 652	SAMN02603107	PRJNA28021	GCA_000020265.1	Complete Genome	6448048	61	SOURCE_DATABASE_GENBANK		4	2008-06-19	current	Bacteria	Proteobacteria	Alphaproteobacteria	Hyphomicrobiales	Rhizobiaceae	Rhizobium	Rhizobium etli	Rhizobium etli CIAT 652
Clostridium botulinum E3 str. Alaska E43	508767	Alaska E43	SAMN02603537	PRJNA28855	GCA_000020285.1	Complete Genome	3659644	27	SOURCE_DATABASE_GENBANK		1	2008-05-16	current	Bacteria	Firmicutes	Clostridia	Eubacteriales	Clostridiaceae	Clostridium	Clostridium botulinum	Clostridium botulinum E3 str. Alaska E43
Anaplasma marginale str. Florida	320483	Florida	SAMN02604306	PRJNA16369	GCA_000020305.1	Complete Genome	1202435	49.5	SOURCE_DATABASE_GENBANK		1	2009-02-03	current	Bacteria	Proteobacteria	Alphaproteobacteria	Rickettsiales	Anaplasmataceae	Anaplasma	Anaplasma marginale	Anaplasma marginale str. Florida
Clostridium botulinum Ba4 str. 657	515621	657	SAMN02603539	PRJNA29077	GCA_000020345.1	Complete Genome	4257769	28	SOURCE_DATABASE_GENBANK		3	2009-05-01	current	Bacteria	Firmicutes	Clostridia	Eubacteriales	Clostridiaceae	Clostridium	Clostridium botulinum	Clostridium botulinum Ba4 str. 657
Desulforapulum autotrophicum HRM2	177437	HRM2	SAMN02603282	PRJNA20931	GCA_000020365.1	Complete Genome	5657782	48.5	SOURCE_DATABASE_GENBANK		2	2009-02-18	current	Bacteria	Proteobacteria	Deltaproteobacteria	Desulfobacterales	Desulfobacteraceae	Desulforapulum	Desulforapulum autotrophicum	Desulforapulum autotrophicum HRM2
Trichlorobacter lovleyi SZ	398767	SZ	SAMN00623044		GCA_000020385.1	Complete Genome	3994874	54.5	SOURCE_DATABASE_GENBANK		2	2008-06-05	current	Bacteria	Proteobacteria	Deltaproteobacteria	Desulfuromonadales	Geobacteraceae	Trichlorobacter	Trichlorobacter lovleyi	Trichlorobacter lovleyi SZ
Actinobacillus pleuropneumoniae serovar 7 str. AP76	537457	AP76	SAMN02603888	PRJNA29909	GCA_000020405.1	Complete Genome	2345435	41	SOURCE_DATABASE_GENBANK		4	2008-06-10	current	Bacteria	Proteobacteria	Gammaproteobacteria	Pasteurellales	Pasteurellaceae	Actinobacillus	Actinobacillus pleuropneumoniae	Actinobacillus pleuropneumoniae serovar 7 str. AP76
Bifidobacterium longum subsp. infantis ATCC 15697 = JCM 1222 = DSM 20088	391904	ATCC 15697	SAMN02598380	PRJNA17189	GCA_000020425.1	Complete Genome	2832748	59.5	SOURCE_DATABASE_GENBANK		1	2008-11-20	current	Bacteria	Actinobacteria	Actinomycetia	Bifidobacteriales	Bifidobacteriaceae	Bifidobacterium	Bifidobacterium longum	Bifidobacterium longum subsp. infantis ATCC 15697 = JCM 1222 = DSM 20088
Rhodopseudomonas palustris TIE-1	395960	TIE-1	SAMN00000049		GCA_000020445.1	Complete Genome	5744041	64.5	SOURCE_DATABASE_GENBANK		1	2008-06-23	current	Bacteria	Proteobacteria	Alphaproteobacteria	Hyphomicrobiales	Nitrobacteraceae	Rhodopseudomonas	Rhodopseudomonas palustris	Rhodopseudomonas palustris TIE-1
Chlorobium limicola DSM 245	290315	DSM 245	SAMN02598270	PRJNA12606	GCA_000020465.1	Complete Genome	2763181	51	SOURCE_DATABASE_GENBANK		1	2008-06-04	current	Bacteria	Chlorobi	Chlorobia	Chlorobiales	Chlorobiaceae	Chlorobium	Chlorobium limicola	Chlorobium limicola DSM 245
Halothermothrix orenii H 168	373903	H 168; DSM 9562	SAMN00623047		GCA_000020485.1	Complete Genome	2578146	37.5	SOURCE_DATABASE_GENBANK		1	2009-01-13	current	Bacteria	Firmicutes	Clostridia	Halanaerobiales	Halanaerobiaceae	Halothermothrix	Halothermothrix orenii	Halothermothrix orenii H 168
Chlorobaculum parvum NCIB 8327	517417	NCIB 8327	SAMN02598460	PRJNA29213	GCA_000020505.1	Complete Genome	2289249	55.5	SOURCE_DATABASE_GENBANK		1	2008-06-27	current	Bacteria	Chlorobi	Chlorobia	Chlorobiales	Chlorobiaceae	Chlorobaculum	Chlorobaculum parvum	Chlorobaculum parvum NCIB 8327
Chloroherpeton thalassium ATCC 35110	517418	ATCC 35110	SAMN02598461	PRJNA29215	GCA_000020525.1	Complete Genome	3293456	45	SOURCE_DATABASE_GENBANK		1	2008-06-27	current	Bacteria	Chlorobi	Chlorobia	Chlorobiales	Chloroherpetonaceae	Chloroherpeton	Chloroherpeton thalassium	Chloroherpeton thalassium ATCC 35110
Candidatus Amoebophilus asiaticus 5a2	452471	5a2	SAMN00000287		GCA_000020565.1	Complete Genome	1884364	35	SOURCE_DATABASE_GENBANK		1	2008-06-09	current	Bacteria	Bacteroidota	Cytophagia	Cytophagales	Amoebophilaceae	Candidatus Amoebophilus	Candidatus Amoebophilus asiaticus	Candidatus Amoebophilus asiaticus 5a2
Alteromonas mediterranea DE	1774373	DE	SAMN02603915	PRJNA13374	GCA_000020585.3	Complete Genome	4480937	44.5	SOURCE_DATABASE_GENBANK		1	2013-09-13	current	Bacteria	Proteobacteria	Gammaproteobacteria	Alteromonadales	Alteromonadaceae	Alteromonas	Alteromonas mediterranea	Alteromonas mediterranea DE
[Eubacterium] rectale ATCC 33656	515619	ATCC 33656	SAMN02603082	PRJNA29071	GCA_000020605.1	Complete Genome	3449685	41	SOURCE_DATABASE_GENBANK		1	2009-06-04	current	Bacteria	Firmicutes	Clostridia	Eubacteriales	Lachnospiraceae		[Eubacterium] rectale	[Eubacterium] rectale ATCC 33656
Prosthecochloris aestuarii DSM 271	290512	DSM 271	SAMN02598281	PRJNA12749	GCA_000020625.1	Complete Genome	2579695	50	SOURCE_DATABASE_GENBANK		2	2008-07-18	current	Bacteria	Chlorobi	Chlorobia	Chlorobiales	Chlorobiaceae	Prosthecochloris	Prosthecochloris aestuarii	Prosthecochloris aestuarii DSM 271
Pelodictyon phaeoclathratiforme BU-1	324925	BU-1	SAMN02598283	PRJNA13011	GCA_000020645.1	Complete Genome	3018238	48	SOURCE_DATABASE_GENBANK		1	2008-07-18	current	Bacteria	Chlorobi	Chlorobia	Chlorobiales	Chlorobiaceae	Pelodictyon	Pelodictyon phaeoclathratiforme	Pelodictyon phaeoclathratiforme BU-1
Stenotrophomonas maltophilia R551-3	391008	R551-3	SAMN00623065		GCA_000020665.1	Complete Genome	4573969	66	SOURCE_DATABASE_GENBANK		1	2008-07-21	current	Bacteria	Proteobacteria	Gammaproteobacteria	Xanthomonadales	Xanthomonadaceae	Stenotrophomonas	Stenotrophomonas maltophilia	Stenotrophomonas maltophilia R551-3
Deinococcus deserti VCD115	546414	VCD115	SAMN02603250	PRJNA16691	GCA_000020685.1	Complete Genome	3855329	62.5	SOURCE_DATABASE_GENBANK		4	2009-04-02	current	Bacteria	Deinococcus-Thermus	Deinococci	Deinococcales	Deinococcaceae	Deinococcus	Deinococcus deserti	Deinococcus deserti VCD115
Salmonella enterica subsp. enterica serovar Heidelberg str. SL476	454169	SL476	SAMN02604067	PRJNA20045	GCA_000020705.1	Complete Genome	4983515	52	SOURCE_DATABASE_GENBANK		3	2008-07-24	current	Bacteria	Proteobacteria	Gammaproteobacteria	Enterobacterales	Enterobacteriaceae	Salmonella	Salmonella enterica	Salmonella enterica subsp. enterica serovar Heidelberg str. SL476
Citrifermentans bemidjiense Bem	404380	Bem	SAMN02598400	PRJNA17707	GCA_000020725.1	Complete Genome	4615150	60	SOURCE_DATABASE_GENBANK		1	2008-08-19	current	Bacteria	Proteobacteria	Deltaproteobacteria	Desulfuromonadales	Geobacteraceae	Citrifermentans	Citrifermentans bemidjiense	Citrifermentans bemidjiense Bem
Salmonella enterica subsp. enterica serovar Schwarzengrund str. CVM19633	439843	CVM19633	SAMN02604064	PRJNA19459	GCA_000020745.1	Complete Genome	4823887	52	SOURCE_DATABASE_GENBANK		3	2008-07-30	current	Bacteria	Proteobacteria	Gammaproteobacteria	Enterobacterales	Enterobacteriaceae	Salmonella	Salmonella enterica	Salmonella enterica subsp. enterica serovar Schwarzengrund str. CVM19633
Streptococcus equi subsp. zooepidemicus MGCS10565	552526	MGCS10565; ATCC BAA1716	SAMN02603943	PRJNA30781	GCA_000020765.1	Complete Genome	2024171	41.5	SOURCE_DATABASE_GENBANK		1	2008-08-11	current	Bacteria	Firmicutes	Bacilli	Lactobacillales	Streptococcaceae	Streptococcus	Streptococcus equi	Streptococcus equi subsp. zooepidemicus MGCS10565
Anaeromyxobacter sp. K	447217	K	SAMN00000041		GCA_000020805.1	Complete Genome	5061632	74.5	SOURCE_DATABASE_GENBANK		1	2008-08-15	current	Bacteria	Proteobacteria	Deltaproteobacteria	Myxococcales	Anaeromyxobacteraceae	Anaeromyxobacter	Anaeromyxobacter sp. K
Acidithiobacillus ferrooxidans ATCC 53993	380394	ATCC 53993	SAMN02598372	PRJNA16689	GCA_000020825.1	Complete Genome	2885038	58.5	SOURCE_DATABASE_GENBANK		1	2008-09-05	current	Bacteria	Proteobacteria	Acidithiobacillia	Acidithiobacillales	Acidithiobacillaceae	Acidithiobacillus	Acidithiobacillus ferrooxidans	Acidithiobacillus ferrooxidans ATCC 53993
Edwardsiella tarda EIB202	498217	EIB202	SAMN02603129	PRJNA28539	GCA_000020865.1	Complete Genome	3804166	59.5	SOURCE_DATABASE_GENBANK		2	2009-11-13	current	Bacteria	Proteobacteria	Gammaproteobacteria	Enterobacterales	Hafniaceae	Edwardsiella	Edwardsiella tarda	Edwardsiella tarda EIB202
Salmonella enterica subsp. enterica serovar Agona str. SL483	454166	SL483	SAMN02604068	PRJNA20063	GCA_000020885.1	Complete Genome	4836638	51.5	SOURCE_DATABASE_GENBANK		2	2008-08-22	current	Bacteria	Proteobacteria	Gammaproteobacteria	Enterobacterales	Enterobacteriaceae	Salmonella	Salmonella enterica	Salmonella enterica subsp. enterica serovar Agona str. SL483
Salmonella enterica subsp. enterica serovar Dublin str. CT_02021853	439851	CT_02021853	SAMN02604065	PRJNA19467	GCA_000020925.1	Complete Genome	4917459	52	SOURCE_DATABASE_GENBANK		2	2008-09-04	current	Bacteria	Proteobacteria	Gammaproteobacteria	Enterobacterales	Enterobacteriaceae	Salmonella	Salmonella enterica	Salmonella enterica subsp. enterica serovar Dublin str. CT_02021853
Coprothermobacter proteolyticus DSM 5265	309798	DSM 5265	SAMN02603927	PRJNA30729	GCA_000020945.1	Complete Genome	1424912	44.5	SOURCE_DATABASE_GENBANK		1	2008-09-26	current	Bacteria	Coprothermobacterota	Coprothermobacteria	Coprothermobacterales	Coprothermobacteraceae	Coprothermobacter	Coprothermobacter proteolyticus	Coprothermobacter proteolyticus DSM 5265
Dictyoglomus thermophilum H-6-12	309799	H-6-12; ATCC 35947	SAMN02603928	PRJNA30731	GCA_000020965.1	Complete Genome	1959987	33.5	SOURCE_DATABASE_GENBANK		1	2008-09-26	current	Bacteria	Dictyoglomi	Dictyoglomia	Dictyoglomales	Dictyoglomaceae	Dictyoglomus	Dictyoglomus thermophilum	Dictyoglomus thermophilum H-6-12
Thermodesulfovibrio yellowstonii DSM 11347	289376	DSM 11347	SAMN02603929	PRJNA30733	GCA_000020985.1	Complete Genome	2003803	34	SOURCE_DATABASE_GENBANK		1	2008-09-26	current	Bacteria	Nitrospirae	Thermodesulfovibrionia	Thermodesulfovibrionales	Thermodesulfovibrionaceae	Thermodesulfovibrio	Thermodesulfovibrio yellowstonii	Thermodesulfovibrio yellowstonii DSM 11347
Cereibacter sphaeroides KD131	557760	KD131; KCTC 12085	SAMN02603252	PRJNA31111	GCA_000021005.1	Complete Genome	4711139	69	SOURCE_DATABASE_GENBANK		4	2009-01-22	current	Bacteria	Proteobacteria	Alphaproteobacteria	Rhodobacterales	Rhodobacteraceae	Cereibacter	Cereibacter sphaeroides	Cereibacter sphaeroides KD131
Laribacter hongkongensis HLHK9	557598	HLHK9	SAMN02603956	PRJNA30817	GCA_000021025.1	Complete Genome	3169329	62	SOURCE_DATABASE_GENBANK		1	2009-04-14	current	Bacteria	Proteobacteria	Betaproteobacteria	Neisseriales	Chromobacteriaceae	Laribacter	Laribacter hongkongensis	Laribacter hongkongensis HLHK9
Azotobacter vinelandii DJ	322710	DJ; ATCC BAA-1303	SAMN02604349	PRJNA16	GCA_000021045.1	Complete Genome	5365318	65.5	SOURCE_DATABASE_GENBANK		1	2009-04-14	current	Bacteria	Proteobacteria	Gammaproteobacteria	Pseudomonadales	Pseudomonadaceae	Azotobacter	Azotobacter vinelandii	Azotobacter vinelandii DJ
Buchnera aphidicola str. Tuc7 (Acyrthosiphon pisum)	561501	Tuc7	SAMN02604133	PRJNA31223	GCA_000021065.1	Complete Genome	641895	26	SOURCE_DATABASE_GENBANK		1	2009-01-06	current	Bacteria	Proteobacteria	Gammaproteobacteria	Enterobacterales	Erwiniaceae	Buchnera	Buchnera aphidicola	Buchnera aphidicola str. Tuc7 (Acyrthosiphon pisum)
Buchnera aphidicola str. 5A (Acyrthosiphon pisum)	563178	5A	SAMN02604134	PRJNA31225	GCA_000021085.1	Complete Genome	642122	26	SOURCE_DATABASE_GENBANK		1	2009-01-06	current	Bacteria	Proteobacteria	Gammaproteobacteria	Enterobacterales	Erwiniaceae	Buchnera	Buchnera aphidicola	Buchnera aphidicola str. 5A (Acyrthosiphon pisum)
Escherichia coli O157:H7 str. EC4115	444450	EC4115	SAMN02603441	PRJNA27739	GCA_000021125.1	Complete Genome	5704171	50	SOURCE_DATABASE_GENBANK		3	2008-10-08	current	Bacteria	Proteobacteria	Gammaproteobacteria	Enterobacterales	Enterobacteriaceae	Escherichia	Escherichia coli	Escherichia coli O157:H7 str. EC4115
Acinetobacter baumannii AB307-0294	557600	AB307-0294	SAMN02603889	PRJNA30993	GCA_000021145.1	Complete Genome	3760981	39	SOURCE_DATABASE_GENBANK		1	2008-11-24	current	Bacteria	Proteobacteria	Gammaproteobacteria	Moraxellales	Moraxellaceae	Acinetobacter	Acinetobacter baumannii	Acinetobacter baumannii AB307-0294
Helicobacter pylori G27	563041	G27	SAMN02604237	PRJNA31341	GCA_000021165.1	Complete Genome	1663013	38.5	SOURCE_DATABASE_GENBANK		2	2008-10-03	current	Bacteria	Proteobacteria	Epsilonproteobacteria	Campylobacterales	Helicobacteraceae	Helicobacter	Helicobacter pylori	Helicobacter pylori G27
Listeria monocytogenes HCC23	552536	HCC23	SAMN02603154	PRJNA29409	GCA_000021185.1	Complete Genome	2976212	38	SOURCE_DATABASE_GENBANK		1	2008-12-12	current	Bacteria	Firmicutes	Bacilli	Bacillales	Listeriaceae	Listeria	Listeria monocytogenes	Listeria monocytogenes HCC23
Bacillus cereus B4264	405532	B4264	SAMN02604059	PRJNA17731	GCA_000021205.1	Complete Genome	5419036	35	SOURCE_DATABASE_GENBANK		1	2008-12-17	current	Bacteria	Firmicutes	Bacilli	Bacillales	Bacillaceae	Bacillus	Bacillus cereus	Bacillus cereus B4264
Bacillus cereus AH187	405534	AH187	SAMN02604058	PRJNA17715	GCA_000021225.1	Complete Genome	5599857	35.5	SOURCE_DATABASE_GENBANK		5	2008-12-10	current	Bacteria	Firmicutes	Bacilli	Bacillales	Bacillaceae	Bacillus	Bacillus cereus	Bacillus cereus AH187
Acinetobacter baumannii AB0057	480119	AB0057	SAMN02603051	PRJNA21111	GCA_000021245.2	Complete Genome	4063879	39	SOURCE_DATABASE_GENBANK		2	2017-06-27	current	Bacteria	Proteobacteria	Gammaproteobacteria	Moraxellales	Moraxellaceae	Acinetobacter	Acinetobacter baumannii	Acinetobacter baumannii AB0057
Ureaplasma urealyticum serovar 10 str. ATCC 33699	565575	ATCC 33699	SAMN02603440	PRJNA20247	GCA_000021265.1	Complete Genome	874478	25.5	SOURCE_DATABASE_GENBANK		1	2008-10-16	current	Bacteria	Tenericutes	Mollicutes	Mycoplasmatales	Mycoplasmataceae	Ureaplasma	Ureaplasma urealyticum	Ureaplasma urealyticum serovar 10 str. ATCC 33699
Thermosipho africanus TCF52B	484019	TCF52B	SAMN02603170	PRJNA27767	GCA_000021285.1	Complete Genome	2016657	30.5	SOURCE_DATABASE_GENBANK		1	2008-12-10	current	Bacteria	Thermotogae	Thermotogae	Thermotogales	Fervidobacteriaceae	Thermosipho	Thermosipho africanus	Thermosipho africanus TCF52B
Bacillus cereus G9842	405531	G9842	SAMN02604060	PRJNA17733	GCA_000021305.1	Complete Genome	5736823	35	SOURCE_DATABASE_GENBANK		3	2008-12-19	current	Bacteria	Firmicutes	Bacilli	Bacillales	Bacillaceae	Bacillus	Bacillus cereus	Bacillus cereus G9842
Gluconacetobacter diazotrophicus PA1 5	272568	PAl 5; ATCC 49037	SAMN02598444	PRJNA21071	GCA_000021325.1	Complete Genome	3914947	66	SOURCE_DATABASE_GENBANK		2	2008-10-16	current	Bacteria	Proteobacteria	Alphaproteobacteria	Rhodospirillales	Acetobacteraceae	Gluconacetobacter	Gluconacetobacter diazotrophicus	Gluconacetobacter diazotrophicus PA1 5
Rhizobium leguminosarum bv. trifolii WSM2304	395492	WSM2304	SAMN00000679		GCA_000021345.1	Complete Genome	6872702	61	SOURCE_DATABASE_GENBANK		5	2008-10-16	current	Bacteria	Proteobacteria	Alphaproteobacteria	Hyphomicrobiales	Rhizobiaceae	Rhizobium	Rhizobium leguminosarum	Rhizobium leguminosarum bv. trifolii WSM2304
Afipia carboxidovorans OM5	504832	OM5; ATCC 49405	SAMN02603611	PRJNA28805	GCA_000021365.1	Complete Genome	3745629	62	SOURCE_DATABASE_GENBANK		1	2008-10-22	current	Bacteria	Proteobacteria	Alphaproteobacteria	Hyphomicrobiales	Nitrobacteraceae	Afipia	Afipia carboxidovorans	Afipia carboxidovorans OM5
Borreliella burgdorferi ZS7	445985	ZS7	SAMN02603438	PRJNA19839	GCA_000021405.1	Complete Genome	1345494	28	SOURCE_DATABASE_GENBANK		15	2008-12-17	current	Bacteria	Spirochaetes	Spirochaetia	Spirochaetales	Borreliaceae	Borreliella	Borreliella burgdorferi	Borreliella burgdorferi ZS7
Bifidobacterium animalis subsp. lactis AD011	442563	AD011	SAMN02603485	PRJNA19423	GCA_000021425.1	Complete Genome	1933695	60	SOURCE_DATABASE_GENBANK		1	2009-01-06	current	Bacteria	Actinobacteria	Actinomycetia	Bifidobacteriales	Bifidobacteriaceae	Bifidobacterium	Bifidobacterium animalis	Bifidobacterium animalis subsp. lactis AD011
Bacillus anthracis str. CDC 684	568206	CDC 684	SAMN02603931	PRJNA31329	GCA_000021445.1	Complete Genome	5506763	35	SOURCE_DATABASE_GENBANK		3	2009-04-20	current	Bacteria	Firmicutes	Bacilli	Bacillales	Bacillaceae	Bacillus	Bacillus anthracis	Bacillus anthracis str. CDC 684
Helicobacter pylori P12	570508	P12	SAMN02603595	PRJNA32291	GCA_000021465.1	Complete Genome	1684038	38.5	SOURCE_DATABASE_GENBANK		2	2008-10-30	current	Bacteria	Proteobacteria	Epsilonproteobacteria	Campylobacterales	Helicobacteraceae	Helicobacter	Helicobacter pylori	Helicobacter pylori P12
Acidithiobacillus ferrooxidans ATCC 23270	243159	ATCC 23270	SAMN02603974	PRJNA53	GCA_000021485.1	Complete Genome	2982397	58.5	SOURCE_DATABASE_GENBANK		1	2008-12-19	current	Bacteria	Proteobacteria	Acidithiobacillia	Acidithiobacillales	Acidithiobacillaceae	Acidithiobacillus	Acidithiobacillus ferrooxidans	Acidithiobacillus ferrooxidans ATCC 23270
Rickettsia peacockii str. Rustic	562019	Rustic	SAMN02604073	PRJNA31309	GCA_000021525.1	Complete Genome	1314898	32.5	SOURCE_DATABASE_GENBANK		2	2009-05-29	current	Bacteria	Proteobacteria	Alphaproteobacteria	Rickettsiales	Rickettsiaceae	Rickettsia	Rickettsia peacockii	Rickettsia peacockii str. Rustic
Sulfurihydrogenibium azorense Az-Fu1	204536	Az-Fu1	SAMN02604030	PRJNA12529	GCA_000021545.1	Complete Genome	1640877	32.5	SOURCE_DATABASE_GENBANK		1	2009-03-25	current	Bacteria	Aquificae	Aquificae	Aquificales	Hydrogenothermaceae	Sulfurihydrogenibium	Sulfurihydrogenibium azorense	Sulfurihydrogenibium azorense Az-Fu1
Persephonella marina EX-H1	123214	EX-H1	SAMN02604029	PRJNA12526	GCA_000021565.1	Complete Genome	1983966	37	SOURCE_DATABASE_GENBANK		2	2009-03-25	current	Bacteria	Aquificae	Aquificae	Aquificales	Hydrogenothermaceae	Persephonella	Persephonella marina	Persephonella marina EX-H1
Vibrio cholerae M66-2	579112	M66-2	SAMN02603897	PRJNA32851	GCA_000021605.1	Complete Genome	3938905	47.5	SOURCE_DATABASE_GENBANK		2	2009-04-20	current	Bacteria	Proteobacteria	Gammaproteobacteria	Vibrionales	Vibrionaceae	Vibrio	Vibrio cholerae	Vibrio cholerae M66-2
Vibrio cholerae O395	345073	O395	SAMN02603898	PRJNA32853	GCA_000021625.1	Complete Genome	4135300	47.5	SOURCE_DATABASE_GENBANK		2	2009-04-20	current	Bacteria	Proteobacteria	Gammaproteobacteria	Vibrionales	Vibrionaceae	Vibrio	Vibrio cholerae	Vibrio cholerae O395
Dictyoglomus turgidum DSM 6724	515635	DSM 6724	SAMN00002661		GCA_000021645.1	Complete Genome	1855560	33.5	SOURCE_DATABASE_GENBANK		1	2008-12-12	current	Bacteria	Dictyoglomi	Dictyoglomia	Dictyoglomales	Dictyoglomaceae	Dictyoglomus	Dictyoglomus turgidum	Dictyoglomus turgidum DSM 6724
Shewanella baltica OS223	407976	OS223	SAMN00623062		GCA_000021665.1	Complete Genome	5358884	46	SOURCE_DATABASE_GENBANK		4	2008-12-15	current	Bacteria	Proteobacteria	Gammaproteobacteria	Alteromonadales	Shewanellaceae	Shewanella	Shewanella baltica	Shewanella baltica OS223
Thermomicrobium roseum DSM 5159	309801	DSM 5159	SAMN02603430	PRJNA32569	GCA_000021685.1	Complete Genome	2920744	64	SOURCE_DATABASE_GENBANK		2	2009-01-22	current	Bacteria	Chloroflexi	Thermomicrobia	Thermomicrobiales	Thermomicrobiaceae	Thermomicrobium	Thermomicrobium roseum	Thermomicrobium roseum DSM 5159
Nautilia profundicola AmH	598659	AmH	SAMN02603431	PRJNA32573	GCA_000021725.1	Complete Genome	1676444	33.5	SOURCE_DATABASE_GENBANK		1	2009-02-13	current	Bacteria	Proteobacteria	Epsilonproteobacteria	Nautiliales	Nautiliaceae	Nautilia	Nautilia profundicola	Nautilia profundicola AmH
Methylocella silvestris BL2	395965	BL2	SAMN00000045		GCA_000021745.1	Complete Genome	4305430	63	SOURCE_DATABASE_GENBANK		1	2008-12-15	current	Bacteria	Proteobacteria	Alphaproteobacteria	Hyphomicrobiales	Beijerinckiaceae	Methylocella	Methylocella silvestris	Methylocella silvestris BL2
Thauera sp. MZ1T	85643	MZ1T	SAMN00000048		GCA_000021765.1	Complete Genome	4574586	68	SOURCE_DATABASE_GENBANK		2	2009-05-14	current	Bacteria	Proteobacteria	Betaproteobacteria	Rhodocyclales	Zoogloeaceae	Thauera	Thauera sp. MZ1T
Bacillus cereus AH820	405535	AH820	SAMN02604057	PRJNA17711	GCA_000021785.1	Complete Genome	5588834	35	SOURCE_DATABASE_GENBANK		4	2008-12-19	current	Bacteria	Firmicutes	Bacilli	Bacillales	Bacillaceae	Bacillus	Bacillus cereus	Bacillus cereus AH820
Rippkaea orientalis PCC 8801	41431	PCC 8801	SAMN00000280		GCA_000021805.1	Complete Genome	4787694	39.5	SOURCE_DATABASE_GENBANK		4	2008-12-17	current	Bacteria	Cyanobacteria		Chroococcales	Aphanothecaceae	Rippkaea	Rippkaea orientalis	Rippkaea orientalis PCC 8801
Gloeothece citriformis PCC 7424	65393	PCC 7424	SAMN00000286		GCA_000021825.1	Complete Genome	6554169	38.5	SOURCE_DATABASE_GENBANK		7	2008-12-17	current	Bacteria	Cyanobacteria		Chroococcales	Aphanothecaceae	Gloeothece	Gloeothece citriformis	Gloeothece citriformis PCC 7424
Methylorubrum extorquens CM4	440085	CM4	SAMN00000037		GCA_000021845.1	Complete Genome	6180732	68	SOURCE_DATABASE_GENBANK		3	2008-12-19	current	Bacteria	Proteobacteria	Alphaproteobacteria	Hyphomicrobiales	Methylobacteriaceae	Methylorubrum	Methylorubrum extorquens	Methylorubrum extorquens CM4
Rhodobacter capsulatus SB 1003	272942	SB 1003	SAMN02604080	PRJNA55	GCA_000021865.1	Complete Genome	3871920	66.5	SOURCE_DATABASE_GENBANK		2	2010-04-09	current	Bacteria	Proteobacteria	Alphaproteobacteria	Rhodobacterales	Rhodobacteraceae	Rhodobacter	Rhodobacter capsulatus	Rhodobacter capsulatus SB 1003
Glaesserella parasuis SH0165	557723	SH0165	SAMN02603313	PRJNA31099	GCA_000021885.1	Complete Genome	2269156	39.5	SOURCE_DATABASE_GENBANK		1	2009-01-07	current	Bacteria	Proteobacteria	Gammaproteobacteria	Pasteurellales	Pasteurellaceae	Glaesserella	Glaesserella parasuis	Glaesserella parasuis SH0165
Desulfatibacillum aliphaticivorans	218208	AK-01	SAMN00000039		GCA_000021905.1	Complete Genome	6517073	54	SOURCE_DATABASE_GENBANK		1	2008-12-24	current	Bacteria	Proteobacteria	Deltaproteobacteria	Desulfobacterales	Desulfobacteraceae	Desulfatibacillum	Desulfatibacillum aliphaticivorans
Desulfitobacterium hafniense DCB-2	272564	DCB-2	SAMN02598433	PRJNA205	GCA_000021925.1	Complete Genome	5279134	47.5	SOURCE_DATABASE_GENBANK		1	2009-01-05	current	Bacteria	Firmicutes	Clostridia	Eubacteriales	Desulfitobacteriaceae	Desulfitobacterium	Desulfitobacterium hafniense	Desulfitobacterium hafniense DCB-2
Chloroflexus aggregans DSM 9485	326427	DSM 9485	SAMN00623036		GCA_000021945.1	Complete Genome	4684931	56	SOURCE_DATABASE_GENBANK		1	2009-01-05	current	Bacteria	Chloroflexi	Chloroflexia	Chloroflexales	Chloroflexaceae	Chloroflexus	Chloroflexus aggregans	Chloroflexus aggregans DSM 9485
Thioalkalivibrio sulfidiphilus HL-EbGr7	396588	HL-EbGR7	SAMN00001443		GCA_000021985.1	Complete Genome	3464554	65	SOURCE_DATABASE_GENBANK		1	2009-01-13	current	Bacteria	Proteobacteria	Gammaproteobacteria	Chromatiales	Ectothiorhodospiraceae	Thioalkalivibrio	Thioalkalivibrio sulfidiphilus	Thioalkalivibrio sulfidiphilus HL-EbGr7
Caulobacter vibrioides NA1000	565050	NA1000	SAMN02604151	PRJNA32027	GCA_000022005.1	Complete Genome	4042929	67	SOURCE_DATABASE_GENBANK		1	2009-01-16	current	Bacteria	Proteobacteria	Alphaproteobacteria	Caulobacterales	Caulobacteraceae	Caulobacter	Caulobacter vibrioides	Caulobacter vibrioides NA1000
Pseudarthrobacter chlorophenolicus A6	452863	A6	SAMN00000051		GCA_000022025.1	Complete Genome	4980870	65.5	SOURCE_DATABASE_GENBANK		3	2009-01-09	current	Bacteria	Actinobacteria	Actinomycetia	Micrococcales	Micrococcaceae	Pseudarthrobacter	Pseudarthrobacter chlorophenolicus	Pseudarthrobacter chlorophenolicus A6
Ruminiclostridium cellulolyticum H10	394503	H10; ATCC 35319	SAMN00623037		GCA_000022065.1	Complete Genome	4068724	37	SOURCE_DATABASE_GENBANK		1	2009-01-13	current	Bacteria	Firmicutes	Clostridia	Eubacteriales	Oscillospiraceae	Ruminiclostridium	Ruminiclostridium cellulolyticum	Ruminiclostridium cellulolyticum H10
Methylobacterium nodulans ORS 2060	460265	ORS 2060	SAMN00000043		GCA_000022085.1	Complete Genome	8839022	68	SOURCE_DATABASE_GENBANK		8	2009-01-12	current	Bacteria	Proteobacteria	Alphaproteobacteria	Hyphomicrobiales	Methylobacteriaceae	Methylobacterium	Methylobacterium nodulans	Methylobacterium nodulans ORS 2060
Brachyspira hyodysenteriae WA1	565034	WA1; ATCC 49526	SAMN02603102	PRJNA31263	GCA_000022105.1	Complete Genome	3036634	27	SOURCE_DATABASE_GENBANK		2	2009-03-18	current	Bacteria	Spirochaetes	Spirochaetia	Brachyspirales	Brachyspiraceae	Brachyspira	Brachyspira hyodysenteriae	Brachyspira hyodysenteriae WA1
Anaeromyxobacter dehalogenans 2CP-1	455488	2CP-1	SAMN00000050		GCA_000022145.1	Complete Genome	5029329	74.5	SOURCE_DATABASE_GENBANK		1	2009-01-12	current	Bacteria	Proteobacteria	Deltaproteobacteria	Myxococcales	Anaeromyxobacteraceae	Anaeromyxobacter	Anaeromyxobacter dehalogenans	Anaeromyxobacter dehalogenans 2CP-1
Salmonella enterica subsp. enterica serovar Typhimurium str. 14028S	588858	14028S	SAMN02604137	PRJNA33067	GCA_000022165.1	Complete Genome	4964097	52	SOURCE_DATABASE_GENBANK		2	2009-11-13	current	Bacteria	Proteobacteria	Gammaproteobacteria	Enterobacterales	Enterobacteriaceae	Salmonella	Salmonella enterica	Salmonella enterica subsp. enterica serovar Typhimurium str. LT2
Escherichia coli O157:H7 str. TW14359	544404	TW14359	SAMN02604255	PRJNA30045	GCA_000022225.1	Complete Genome	5622737	50	SOURCE_DATABASE_GENBANK		2	2009-07-23	current	Bacteria	Proteobacteria	Gammaproteobacteria	Enterobacterales	Enterobacteriaceae	Escherichia	Escherichia coli	Escherichia coli O157:H7 str. TW14359
Shigella flexneri 2002017	591020	2002017	SAMN02603122	PRJNA33639	GCA_000022245.1	Complete Genome	4894492	50.5	SOURCE_DATABASE_GENBANK		6	2009-12-24	current	Bacteria	Proteobacteria	Gammaproteobacteria	Enterobacterales	Enterobacteriaceae	Shigella	Shigella flexneri	Shigella flexneri 2002017
Geotalea daltonii FRC-32	316067	FRC-32	SAMN00623045		GCA_000022265.1	Complete Genome	4304501	53	SOURCE_DATABASE_GENBANK		1	2009-01-27	current	Bacteria	Proteobacteria	Deltaproteobacteria	Desulfuromonadales	Geobacteraceae	Geotalea	Geotalea daltonii	Geotalea daltonii FRC-32
Wolbachia sp. wRi	66084	wRi	SAMN02603205	PRJNA33273	GCA_000022285.1	Complete Genome	1445873	35	SOURCE_DATABASE_GENBANK		1	2009-03-24	current	Bacteria	Proteobacteria	Alphaproteobacteria	Rickettsiales	Anaplasmataceae	Wolbachia	Wolbachia sp. wRi
Caldicellulosiruptor bescii DSM 6725	521460	DSM 6725	SAMN02598462	PRJNA29407	GCA_000022325.1	Complete Genome	2931662	35	SOURCE_DATABASE_GENBANK		3	2009-02-04	current	Bacteria	Firmicutes	Clostridia	Thermoanaerobacterales	Thermoanaerobacterales Family III. Incertae Sedis	Caldicellulosiruptor	Caldicellulosiruptor bescii	Caldicellulosiruptor bescii DSM 6725
Escherichia coli BW2952	595496	K-12 substr. BW2952	SAMN02603900	PRJNA33775	GCA_000022345.1	Complete Genome	4578159	50.5	SOURCE_DATABASE_GENBANK		1	2009-06-04	current	Bacteria	Proteobacteria	Gammaproteobacteria	Enterobacterales	Enterobacteriaceae	Escherichia	Escherichia coli	Escherichia coli K-12
Bacillus cereus 03BB102	572264	03BB102	SAMN02603930	PRJNA31307	GCA_000022505.1	Complete Genome	5449308	35	SOURCE_DATABASE_GENBANK		2	2009-03-30	current	Bacteria	Firmicutes	Bacilli	Bacillales	Bacillaceae	Bacillus	Bacillus cereus	Bacillus cereus 03BB102
Neorickettsia risticii str. Illinois	434131	Illinois	SAMN02603947	PRJNA19099	GCA_000022525.1	Complete Genome	879977	41	SOURCE_DATABASE_GENBANK		1	2009-07-23	current	Bacteria	Proteobacteria	Alphaproteobacteria	Rickettsiales	Anaplasmataceae	Neorickettsia	Neorickettsia risticii	Neorickettsia risticii str. Illinois
Acidobacterium capsulatum ATCC 51196	240015	ATCC 51196	SAMN02603447	PRJNA28085	GCA_000022565.1	Complete Genome	4127356	60	SOURCE_DATABASE_GENBANK		1	2009-03-30	current	Bacteria	Acidobacteria	Acidobacteriia	Acidobacteriales	Acidobacteriaceae	Acidobacterium	Acidobacterium capsulatum	Acidobacterium capsulatum ATCC 51196
Vibrio cholerae MJ-1236	593588	MJ-1236	SAMN02603569	PRJNA33555	GCA_000022585.1	Complete Genome	4236368	47	SOURCE_DATABASE_GENBANK		2	2009-05-04	current	Bacteria	Proteobacteria	Gammaproteobacteria	Vibrionales	Vibrionaceae	Vibrio	Vibrio cholerae	Vibrio cholerae MJ-1236
Blattabacterium sp. (Blattella germanica) str. Bge	331104	Alboraia	SAMN02604249	PRJNA31103	GCA_000022605.2	Complete Genome	640935	27	SOURCE_DATABASE_GENBANK		2	2011-06-17	current	Bacteria	Bacteroidota	Flavobacteriia	Flavobacteriales	Blattabacteriaceae	Blattabacterium	Blattabacterium sp. (Blattella germanica)	Blattabacterium sp. (Blattella germanica) str. Bge
Brucella melitensis ATCC 23457	546272	ATCC 23457	SAMN02604296	PRJNA30561	GCA_000022625.1	Complete Genome	3311219	57	SOURCE_DATABASE_GENBANK		2	2009-03-25	current	Bacteria	Proteobacteria	Alphaproteobacteria	Hyphomicrobiales	Brucellaceae	Brucella	Brucella melitensis	Brucella melitensis ATCC 23457
Burkholderia glumae BGR1	626418	BGR1	SAMN02603166	PRJNA33901	GCA_000022645.2	Complete Genome	7284636	67.5	SOURCE_DATABASE_GENBANK		6	2011-07-05	current	Bacteria	Proteobacteria	Betaproteobacteria	Burkholderiales	Burkholderiaceae	Burkholderia	Burkholderia glumae	Burkholderia glumae BGR1
Escherichia coli BL21(DE3)	469008	BL21(DE3)	SAMN02603478	PRJNA20713	GCA_000022665.2	Complete Genome	4558953	50.5	SOURCE_DATABASE_GENBANK		1	2010-05-17	current	Bacteria	Proteobacteria	Gammaproteobacteria	Enterobacterales	Enterobacteriaceae	Escherichia	Escherichia coli	Escherichia coli BL21(DE3)
Methylorubrum extorquens AM1	272630	AM1	SAMN02604258	PRJNA20	GCA_000022685.1	Complete Genome	6879778	68	SOURCE_DATABASE_GENBANK		5	2009-06-17	current	Bacteria	Proteobacteria	Alphaproteobacteria	Hyphomicrobiales	Methylobacteriaceae	Methylorubrum	Methylorubrum extorquens	Methylorubrum extorquens AM1
Bifidobacterium animalis subsp. lactis Bl-04	580050	Bl-04; ATCC SD5219	SAMN02603172	PRJNA32897	GCA_000022705.1	Complete Genome	1938709	60	SOURCE_DATABASE_GENBANK		1	2009-06-19	current	Bacteria	Actinobacteria	Actinomycetia	Bifidobacteriales	Bifidobacteriaceae	Bifidobacterium	Bifidobacterium animalis	Bifidobacterium animalis subsp. lactis Bl-04
Bartonella grahamii as4aup	634504	as4aup	SAMN02603206	PRJNA34873	GCA_000022725.1	Complete Genome	2369520	38	SOURCE_DATABASE_GENBANK		2	2009-06-19	current	Bacteria	Proteobacteria	Alphaproteobacteria	Hyphomicrobiales	Bartonellaceae	Bartonella	Bartonella grahamii	Bartonella grahamii as4aup
Brucella microti CCM 4915	568815	CCM 4915	SAMN02603148	PRJNA32233	GCA_000022745.1	Complete Genome	3337369	57	SOURCE_DATABASE_GENBANK		2	2009-08-18	current	Bacteria	Proteobacteria	Alphaproteobacteria	Hyphomicrobiales	Brucellaceae	Brucella	Brucella microti	Brucella microti CCM 4915
Clostridium botulinum A2 str. Kyoto	536232	Kyoto	SAMN02603540	PRJNA29859	GCA_000022765.1	Complete Genome	4155278	28	SOURCE_DATABASE_GENBANK		1	2009-04-15	current	Bacteria	Firmicutes	Clostridia	Eubacteriales	Clostridiaceae	Clostridium	Clostridium botulinum	Clostridium botulinum A2 str. Kyoto
Rickettsia prowazekii str. Rp22	449216	Rp22	SAMN02604077	PRJNA19813	GCA_000022785.1	Complete Genome	1111612	29	SOURCE_DATABASE_GENBANK		1	2010-03-30	current	Bacteria	Proteobacteria	Alphaproteobacteria	Rickettsiales	Rickettsiaceae	Rickettsia	Rickettsia prowazekii	Rickettsia prowazekii str. Rp22
Yersinia pestis D106004	637382	D106004	SAMN02603871	PRJNA36507	GCA_000022805.1	Complete Genome	4812922	47.5	SOURCE_DATABASE_GENBANK		4	2009-11-04	current	Bacteria	Proteobacteria	Gammaproteobacteria	Enterobacterales	Yersiniaceae	Yersinia	Yersinia pestis	Yersinia pestis D106004
Yersinia pestis D182038	637385	D182038	SAMN02603872	PRJNA36545	GCA_000022825.1	Complete Genome	4802263	47.5	SOURCE_DATABASE_GENBANK		4	2009-11-04	current	Bacteria	Proteobacteria	Gammaproteobacteria	Enterobacterales	Yersiniaceae	Yersinia	Yersinia pestis	Yersinia pestis D182038
Yersinia pestis Z176003	637386	Z176003	SAMN02603873	PRJNA36547	GCA_000022845.1	Complete Genome	4725788	47.5	SOURCE_DATABASE_GENBANK		4	2010-04-08	current	Bacteria	Proteobacteria	Gammaproteobacteria	Enterobacterales	Yersiniaceae	Yersinia	Yersinia pestis	Yersinia pestis Z176003
Bacillus anthracis str. A0248	592021	A0248	SAMN02603932	PRJNA33543	GCA_000022865.1	Complete Genome	5503926	35	SOURCE_DATABASE_GENBANK		3	2009-05-01	current	Bacteria	Firmicutes	Bacilli	Bacillales	Bacillaceae	Bacillus	Bacillus anthracis	Bacillus anthracis str. A0248
Edwardsiella ictaluri 93-146	634503	93-146	SAMN02603942	PRJNA34853	GCA_000022885.2	Complete Genome	3812301	57	SOURCE_DATABASE_GENBANK		1	2012-10-16	current	Bacteria	Proteobacteria	Gammaproteobacteria	Enterobacterales	Hafniaceae	Edwardsiella	Edwardsiella ictaluri	Edwardsiella ictaluri 93-146
Corynebacterium aurimucosum ATCC 700975	548476	DSM 44827; ATCC 700975	SAMN02603064	PRJNA37279	GCA_000022905.1	Complete Genome	2819226	60.5	SOURCE_DATABASE_GENBANK		2	2009-04-24	current	Bacteria	Actinobacteria	Actinomycetia	Corynebacteriales	Corynebacteriaceae	Corynebacterium	Corynebacterium aurimucosum	Corynebacterium aurimucosum ATCC 700975
Listeria monocytogenes 08-5923	637381	08-5923	SAMN02603721	PRJNA36363	GCA_000022925.1	Complete Genome	2999054	37.5	SOURCE_DATABASE_GENBANK		1	2010-01-20	current	Bacteria	Firmicutes	Bacilli	Bacillales	Listeriaceae	Listeria	Listeria monocytogenes	Listeria monocytogenes 08-5923
Bifidobacterium animalis subsp. lactis DSM 10140	555970	DSM 10140	SAMN02603171	PRJNA32893	GCA_000022965.1	Complete Genome	1938483	60	SOURCE_DATABASE_GENBANK		1	2009-06-19	current	Bacteria	Actinobacteria	Actinomycetia	Bifidobacteriales	Bifidobacteriaceae	Bifidobacterium	Bifidobacterium animalis	Bifidobacterium animalis subsp. lactis DSM 10140
Aggregatibacter aphrophilus NJ8700	634176	NJ8700	SAMN02602980	PRJNA36579	GCA_000022985.1	Complete Genome	2313035	42	SOURCE_DATABASE_GENBANK		1	2009-07-02	current	Bacteria	Proteobacteria	Gammaproteobacteria	Pasteurellales	Pasteurellaceae	Aggregatibacter	Aggregatibacter aphrophilus	Aggregatibacter aphrophilus NJ8700
Rickettsia africae ESF-5	347255	ESF-5	SAMN02603146	PRJNA18269	GCA_000023005.1	Complete Genome	1290917	32	SOURCE_DATABASE_GENBANK		2	2009-04-29	current	Bacteria	Proteobacteria	Alphaproteobacteria	Rickettsiales	Rickettsiaceae	Rickettsia	Rickettsia africae	Rickettsia africae ESF-5
Teredinibacter turnerae T7901	377629	T7901	SAMN02603454	PRJNA30839	GCA_000023025.1	Complete Genome	5193164	50.5	SOURCE_DATABASE_GENBANK		1	2009-06-15	current	Bacteria	Proteobacteria	Gammaproteobacteria	Cellvibrionales	Cellvibrionaceae	Teredinibacter	Teredinibacter turnerae	Teredinibacter turnerae T7901
Exiguobacterium sp. AT1b	360911	AT1b	SAMN02598453	PRJNA27759	GCA_000023045.1	Complete Genome	2999895	48	SOURCE_DATABASE_GENBANK		1	2009-05-05	current	Bacteria	Firmicutes	Bacilli	Bacillales		Exiguobacterium	Exiguobacterium sp. AT1b
Tolumonas auensis DSM 9187	595494	DSM 9187	SAMN02598508	PRJNA33873	GCA_000023065.1	Complete Genome	3471292	49	SOURCE_DATABASE_GENBANK		1	2009-05-13	current	Bacteria	Proteobacteria	Gammaproteobacteria	Aeromonadales	Aeromonadaceae	Tolumonas	Tolumonas auensis	Tolumonas auensis DSM 9187
Lactiplantibacillus plantarum JDM1	644042	JDM1	SAMN02603864	PRJNA32969	GCA_000023085.1	Complete Genome	3197759	44.5	SOURCE_DATABASE_GENBANK		1	2009-07-17	current	Bacteria	Firmicutes	Bacilli	Lactobacillales	Lactobacillaceae	Lactiplantibacillus	Lactiplantibacillus plantarum	Lactiplantibacillus plantarum JDM1
Beutenbergia cavernae DSM 12333	471853	DSM 12333	SAMN02598436	PRJNA20827	GCA_000023105.1	Complete Genome	4669183	73	SOURCE_DATABASE_GENBANK		1	2009-05-07	current	Bacteria	Actinobacteria	Actinomycetia	Micrococcales	Beutenbergiaceae	Beutenbergia	Beutenbergia cavernae	Beutenbergia cavernae DSM 12333
Dyadobacter fermentans DSM 18053	471854	DSM 18053	SAMN02598437	PRJNA20829	GCA_000023125.1	Complete Genome	6967790	51.5	SOURCE_DATABASE_GENBANK		1	2009-07-31	current	Bacteria	Bacteroidota	Cytophagia	Cytophagales	Spirosomaceae	Dyadobacter	Dyadobacter fermentans	Dyadobacter fermentans DSM 18053
Corynebacterium kroppenstedtii DSM 44385	645127	DSM 44385	SAMN02603033	PRJNA38011	GCA_000023145.1	Complete Genome	2446804	57	SOURCE_DATABASE_GENBANK		1	2009-05-19	current	Bacteria	Actinobacteria	Actinomycetia	Corynebacteriales	Corynebacteriaceae	Corynebacterium	Corynebacterium kroppenstedtii	Corynebacterium kroppenstedtii DSM 44385
Mycoplasma mycoides subsp. capri str. GM12	436113	GM12	SAMN02603437	PRJNA19245	GCA_000023165.1	Complete Genome	1089202	23.5	SOURCE_DATABASE_GENBANK		1	2009-08-21	current	Bacteria	Tenericutes	Mollicutes	Mycoplasmatales	Mycoplasmataceae	Mycoplasma	Mycoplasma mycoides	Mycoplasma mycoides subsp. capri str. GM12
Rhizobium leguminosarum bv. trifolii WSM1325	395491	WSM1325	SAMN00000703		GCA_000023185.1	Complete Genome	7418122	60.5	SOURCE_DATABASE_GENBANK		6	2009-06-22	current	Bacteria	Proteobacteria	Alphaproteobacteria	Hyphomicrobiales	Rhizobiaceae	Rhizobium	Rhizobium leguminosarum	Rhizobium leguminosarum bv. trifolii WSM1325
Micrococcus luteus NCTC 2665	465515	NCTC 2665	SAMN00000281		GCA_000023205.1	Complete Genome	2501097	72.5	SOURCE_DATABASE_GENBANK		1	2009-06-12	current	Bacteria	Actinobacteria	Actinomycetia	Micrococcales	Micrococcaceae	Micrococcus	Micrococcus luteus	Micrococcus luteus NCTC 2665
Desulfomicrobium baculatum DSM 4028	525897	DSM 4028	SAMN00002602		GCA_000023225.1	Complete Genome	3942657	58.5	SOURCE_DATABASE_GENBANK		1	2009-08-26	current	Bacteria	Proteobacteria	Deltaproteobacteria	Desulfovibrionales	Desulfomicrobiaceae	Desulfomicrobium	Desulfomicrobium baculatum	Desulfomicrobium baculatum DSM 4028
Actinosynnema mirum DSM 43827	446462	DSM 43827	SAMN00001904		GCA_000023245.1	Complete Genome	8248144	73.5	SOURCE_DATABASE_GENBANK		1	2009-08-13	current	Bacteria	Actinobacteria	Actinomycetia	Pseudonocardiales	Pseudonocardiaceae	Actinosynnema	Actinosynnema mirum	Actinosynnema mirum DSM 43827
Acidimicrobium ferrooxidans DSM 10331	525909	DSM 10331	SAMN02598466	PRJNA29525	GCA_000023265.1	Complete Genome	2158157	68	SOURCE_DATABASE_GENBANK		1	2009-08-18	current	Bacteria	Actinobacteria	Acidimicrobiia	Acidimicrobiales	Acidimicrobiaceae	Acidimicrobium	Acidimicrobium ferrooxidans	Acidimicrobium ferrooxidans DSM 10331
Capnocytophaga ochracea DSM 7271	521097	DSM 7271	SAMN00001911		GCA_000023285.1	Complete Genome	2612925	39.5	SOURCE_DATABASE_GENBANK		1	2009-08-26	current	Bacteria	Bacteroidota	Flavobacteriia	Flavobacteriales	Flavobacteriaceae	Capnocytophaga	Capnocytophaga ochracea	Capnocytophaga ochracea DSM 7271
Francisella tularensis subsp. tularensis NE061598	510831	NE061598	SAMN02604230	PRJNA38289	GCA_000023305.1	Complete Genome	1892681	32	SOURCE_DATABASE_GENBANK		1	2009-12-28	current	Bacteria	Proteobacteria	Gammaproteobacteria	Thiotrichales	Francisellaceae	Francisella	Francisella tularensis	Francisella tularensis subsp. tularensis NE061598
Kosmotoga olearia TBF 19.5.1	521045	TBF 19.5.1	SAMN00001868		GCA_000023325.1	Complete Genome	2302126	41.5	SOURCE_DATABASE_GENBANK		1	2009-06-08	current	Bacteria	Thermotogae	Thermotogae	Kosmotogales	Kosmotogaceae	Kosmotoga	Kosmotoga olearia	Kosmotoga olearia TBF 19.5.1
Escherichia coli DH1	536056	DH1	SAMN02598470	PRJNA30031	GCA_000023365.1	Complete Genome	4630707	50.5	SOURCE_DATABASE_GENBANK		1	2009-10-05	current	Bacteria	Proteobacteria	Gammaproteobacteria	Enterobacterales	Enterobacteriaceae	Escherichia	Escherichia coli	Escherichia coli DH1
Brachybacterium faecium DSM 4810	446465	DSM 4810	SAMN00002685		GCA_000023405.1	Complete Genome	3614992	72	SOURCE_DATABASE_GENBANK		1	2009-08-25	current	Bacteria	Actinobacteria	Actinomycetia	Micrococcales	Dermabacteraceae	Brachybacterium	Brachybacterium faecium	Brachybacterium faecium DSM 4810
Maridesulfovibrio salexigens DSM 2638	526222	DSM 2638	SAMN00001870		GCA_000023445.1	Complete Genome	4289847	47	SOURCE_DATABASE_GENBANK		1	2009-06-26	current	Bacteria	Proteobacteria	Deltaproteobacteria	Desulfovibrionales	Desulfovibrionaceae	Maridesulfovibrio	Maridesulfovibrio salexigens	Maridesulfovibrio salexigens DSM 2638
Zunongwangia profunda SM-A87	655815	SMA-87	SAMN02603855	PRJNA38641	GCA_000023465.1	Complete Genome	5128187	36	SOURCE_DATABASE_GENBANK		1	2010-04-21	current	Bacteria	Bacteroidota	Flavobacteriia	Flavobacteriales	Flavobacteriaceae	Zunongwangia	Zunongwangia profunda	Zunongwangia profunda SM-A87
Musicola paradisiaca Ech703	579405	Ech703	SAMN02598494	PRJNA33069	GCA_000023545.1	Complete Genome	4679450	55	SOURCE_DATABASE_GENBANK		1	2009-06-26	current	Bacteria	Proteobacteria	Gammaproteobacteria	Enterobacterales	Pectobacteriaceae	Musicola	Musicola paradisiaca	Musicola paradisiaca Ech703
Dickeya chrysanthemi Ech1591	561229	Ech1591	SAMN02598480	PRJNA31295	GCA_000023565.1	Complete Genome	4813854	54.5	SOURCE_DATABASE_GENBANK		1	2009-07-02	current	Bacteria	Proteobacteria	Gammaproteobacteria	Enterobacterales	Pectobacteriaceae	Dickeya	Dickeya chrysanthemi	Dickeya chrysanthemi Ech1591
Pectobacterium carotovorum subsp. carotovorum PC1	561230	PC1	SAMN02598478	PRJNA31289	GCA_000023605.1	Complete Genome	4862913	51.5	SOURCE_DATABASE_GENBANK		1	2009-07-07	current	Bacteria	Proteobacteria	Gammaproteobacteria	Enterobacterales	Pectobacteriaceae	Pectobacterium	Pectobacterium carotovorum	Pectobacterium carotovorum subsp. carotovorum PC1
Mycobacterium tuberculosis KZN 1435	478434	KZN 1435	SAMN00763683	PRJNA21055	GCA_000023625.1	Complete Genome	4398250	65.5	SOURCE_DATABASE_GENBANK		1	2009-07-09	current	Bacteria	Actinobacteria	Actinomycetia	Corynebacteriales	Mycobacteriaceae	Mycobacterium	Mycobacterium tuberculosis	Mycobacterium tuberculosis KZN 1435
Escherichia coli 'BL21-Gold(DE3)pLysS AG'	866768	BL21-Gold(DE3)pLysS AG	SAMN00002656	PRJNA30681	GCA_000023665.1	Complete Genome	4570938	50.5	SOURCE_DATABASE_GENBANK		1	2009-07-09	current	Bacteria	Proteobacteria	Gammaproteobacteria	Enterobacterales	Enterobacteriaceae	Escherichia	Escherichia coli	Escherichia coli 'BL21-Gold(DE3)pLysS AG'
Mycoplasma mycoides subsp. capri str. GM12	436113	GM12	SAMN02603459	PRJNA39245	GCA_000023685.1	Complete Genome	1084586	23.5	SOURCE_DATABASE_GENBANK		1	2009-08-21	current	Bacteria	Tenericutes	Mollicutes	Mycoplasmatales	Mycoplasmataceae	Mycoplasma	Mycoplasma mycoides	Mycoplasma mycoides subsp. capri str. GM12
Methylotenera mobilis JLW8	583345	JLW8	SAMN00017443		GCA_000023705.1	Complete Genome	2547570	45.5	SOURCE_DATABASE_GENBANK		1	2009-07-15	current	Bacteria	Proteobacteria	Betaproteobacteria	Nitrosomonadales	Methylophilaceae	Methylotenera	Methylotenera mobilis	Methylotenera mobilis JLW8
Flavobacteriaceae bacterium 3519-10	531844	3519-10	SAMN02604231	PRJNA38559	GCA_000023725.1	Complete Genome	2768102	42.5	SOURCE_DATABASE_GENBANK		1	2009-08-05	current	Bacteria	Bacteroidota	Flavobacteriia	Flavobacteriales	Flavobacteriaceae		Flavobacteriaceae bacterium 3519-10
Methylovorus glucosetrophus SIP3-4	582744	SIP3-4	SAMN02598498	PRJNA33241	GCA_000023745.1	Complete Genome	3082007	54.5	SOURCE_DATABASE_GENBANK		3	2009-07-15	current	Bacteria	Proteobacteria	Betaproteobacteria	Nitrosomonadales	Methylophilaceae	Methylovorus	Methylovorus glucosotrophus	Methylovorus glucosetrophus SIP3-4
Candidatus Liberibacter asiaticus str. psy62	537021	psy62	SAMN02603311	PRJNA29835	GCA_000023765.2	Complete Genome	1227328	36	SOURCE_DATABASE_GENBANK		1	2011-08-02	current	Bacteria	Proteobacteria	Alphaproteobacteria	Hyphomicrobiales	Rhizobiaceae	Liberibacter	Candidatus Liberibacter asiaticus	Candidatus Liberibacter asiaticus str. psy62
Hirschia baltica ATCC 49814	582402	ATCC 49814	SAMN02598497	PRJNA33191	GCA_000023785.1	Complete Genome	3540114	45	SOURCE_DATABASE_GENBANK		2	2009-07-17	current	Bacteria	Proteobacteria	Alphaproteobacteria	Hyphomonadales	Hyphomonadaceae	Hirschia	Hirschia baltica	Hirschia baltica ATCC 49814
Helicobacter pylori 52	684950	52	SAMN02603357	PRJNA39507	GCA_000023805.1	Complete Genome	1568826	38.5	SOURCE_DATABASE_GENBANK		1	2009-10-21	current	Bacteria	Proteobacteria	Epsilonproteobacteria	Campylobacterales	Helicobacteraceae	Helicobacter	Helicobacter pylori	Helicobacter pylori 52
Pedobacter heparinus DSM 2366	485917	DSM 2366	SAMN02598456	PRJNA27949	GCA_000023825.1	Complete Genome	5167383	42	SOURCE_DATABASE_GENBANK		1	2009-08-05	current	Bacteria	Bacteroidota	Sphingobacteriia	Sphingobacteriales	Sphingobacteriaceae	Pedobacter	Pedobacter heparinus	Pedobacter heparinus DSM 2366
Cryptobacterium curtum DSM 15641	469378	DSM 15641	SAMN02598434	PRJNA20739	GCA_000023845.1	Complete Genome	1617804	50.5	SOURCE_DATABASE_GENBANK		1	2009-08-26	current	Bacteria	Actinobacteria	Coriobacteriia	Eggerthellales	Eggerthellaceae	Cryptobacterium	Cryptobacterium curtum	Cryptobacterium curtum DSM 15641
Saccharomonospora viridis DSM 43017	471857	DSM 43017	SAMN02598440	PRJNA20835	GCA_000023865.1	Complete Genome	4308349	67	SOURCE_DATABASE_GENBANK		1	2009-08-26	current	Bacteria	Actinobacteria	Actinomycetia	Pseudonocardiales	Pseudonocardiaceae	Saccharomonospora	Saccharomonospora viridis	Saccharomonospora viridis DSM 43017
Slackia heliotrinireducens DSM 20476	471855	DSM 20476	SAMN02598438	PRJNA20831	GCA_000023885.1	Complete Genome	3165038	60	SOURCE_DATABASE_GENBANK		1	2009-08-28	current	Bacteria	Actinobacteria	Coriobacteriia	Eggerthellales	Eggerthellaceae	Slackia	Slackia heliotrinireducens	Slackia heliotrinireducens DSM 20476
Leptotrichia buccalis C-1013-b	523794	DSM 1135	SAMN00002593		GCA_000023905.1	Complete Genome	2465610	29.5	SOURCE_DATABASE_GENBANK		1	2009-09-01	current	Bacteria	Fusobacteria	Fusobacteriia	Fusobacteriales	Leptotrichiaceae	Leptotrichia	Leptotrichia buccalis	Leptotrichia buccalis C-1013-b
Kytococcus sedentarius DSM 20547	478801	DSM 20547	SAMN02598443	PRJNA21067	GCA_000023925.1	Complete Genome	2785024	71.5	SOURCE_DATABASE_GENBANK		1	2009-08-27	current	Bacteria	Actinobacteria	Actinomycetia	Micrococcales	Kytococcaceae	Kytococcus	Kytococcus sedentarius	Kytococcus sedentarius DSM 20547
Chitinophaga pinensis DSM 2588	485918	DSM 2588	SAMN00001914		GCA_000024005.1	Complete Genome	9127347	45	SOURCE_DATABASE_GENBANK		1	2009-08-19	current	Bacteria	Bacteroidota	Chitinophagia	Chitinophagales	Chitinophagaceae	Chitinophaga	Chitinophaga pinensis	Chitinophaga pinensis DSM 2588
Catenulispora acidiphila DSM 44928	479433	DSM 44928	SAMN02598445	PRJNA21085	GCA_000024025.1	Complete Genome	10467782	69.5	SOURCE_DATABASE_GENBANK		1	2009-08-21	current	Bacteria	Actinobacteria	Actinomycetia	Catenulisporales	Catenulisporaceae	Catenulispora	Catenulispora acidiphila	Catenulispora acidiphila DSM 44928
Jonesia denitrificans DSM 20603	471856	DSM 20603	SAMN02598439	PRJNA20833	GCA_000024065.1	Complete Genome	2749646	58	SOURCE_DATABASE_GENBANK		1	2009-08-27	current	Bacteria	Actinobacteria	Actinomycetia	Micrococcales	Jonesiaceae	Jonesia	Jonesia denitrificans	Jonesia denitrificans DSM 20603
Kangiella koreensis DSM 16069	523791	DSM 16069	SAMN00002604		GCA_000024085.1	Complete Genome	2852073	43.5	SOURCE_DATABASE_GENBANK		1	2009-08-28	current	Bacteria	Proteobacteria	Gammaproteobacteria	Kangiellales	Kangiellaceae	Kangiella	Kangiella koreensis	Kangiella koreensis DSM 16069
Anaerococcus prevotii DSM 20548	525919	DSM 20548	SAMN00001908		GCA_000024105.1	Complete Genome	1998633	35.5	SOURCE_DATABASE_GENBANK		2	2009-08-28	current	Bacteria	Firmicutes	Tissierellia	Tissierellales	Peptoniphilaceae	Anaerococcus	Anaerococcus prevotii	Anaerococcus prevotii DSM 20548
Robiginitalea biformata HTCC2501	313596	HTCC2501	SAMN02603916	PRJNA13461	GCA_000024125.1	Complete Genome	3530383	55	SOURCE_DATABASE_GENBANK		1	2009-09-11	current	Bacteria	Bacteroidota	Flavobacteriia	Flavobacteriales	Flavobacteriaceae	Robiginitalea	Robiginitalea biformata	Robiginitalea biformata HTCC2501
Chlamydia pneumoniae LPCoLN	406984	LPCoLN	SAMN02604061	PRJNA17947	GCA_000024145.1	Complete Genome	1248550	40.5	SOURCE_DATABASE_GENBANK		2	2009-11-20	current	Bacteria	Chlamydiae	Chlamydiia	Chlamydiales	Chlamydiaceae	Chlamydia	Chlamydia pneumoniae	Chlamydia pneumoniae LPCoLN
Desulfofarcimen acetoxidans DSM 771	485916	DSM 771	SAMN02598455	PRJNA27947	GCA_000024205.1	Complete Genome	4545624	41.5	SOURCE_DATABASE_GENBANK		1	2009-09-10	current	Bacteria	Firmicutes	Clostridia	Eubacteriales	Peptococcaceae	Desulfofarcimen	Desulfofarcimen acetoxidans	Desulfofarcimen acetoxidans DSM 771
Lancefieldella parvulum DSM 20469	521095	DSM 20469	SAMN00001907		GCA_000024225.1	Complete Genome	1543805	45.5	SOURCE_DATABASE_GENBANK		1	2009-09-09	current	Bacteria	Actinobacteria	Coriobacteriia	Coriobacteriales	Atopobiaceae	Lancefieldella	Lancefieldella parvula	Lancefieldella parvulum DSM 20469
Zymomonas mobilis subsp. mobilis NCIMB 11163	622759	NCIMB 11163	SAMN00113486		GCA_000024245.1	Complete Genome	2223520	46.5	SOURCE_DATABASE_GENBANK		4	2009-09-15	current	Bacteria	Proteobacteria	Alphaproteobacteria	Sphingomonadales	Zymomonadaceae	Zymomonas	Zymomonas mobilis	Zymomonas mobilis subsp. mobilis NCIMB 11163
Eggerthella lenta DSM 2243	479437	DSM 2243	SAMN00002594		GCA_000024265.1	Complete Genome	3632260	64	SOURCE_DATABASE_GENBANK		1	2009-09-09	current	Bacteria	Actinobacteria	Coriobacteriia	Eggerthellales	Eggerthellaceae	Eggerthella	Eggerthella lenta	Eggerthella lenta DSM 2243
Alicyclobacillus acidocaldarius subsp. acidocaldarius DSM 446	521098	DSM 446	SAMN00001901		GCA_000024285.1	Complete Genome	3205686	61.5	SOURCE_DATABASE_GENBANK		4	2009-09-09	current	Bacteria	Firmicutes	Bacilli	Bacillales	Alicyclobacillaceae	Alicyclobacillus	Alicyclobacillus acidocaldarius	Alicyclobacillus acidocaldarius subsp. acidocaldarius DSM 446
Desulfohalobium retbaense DSM 5692	485915	DSM 5692	SAMN02598459	PRJNA29199	GCA_000024325.1	Complete Genome	2909567	57	SOURCE_DATABASE_GENBANK		2	2009-09-11	current	Bacteria	Proteobacteria	Deltaproteobacteria	Desulfovibrionales	Desulfohalobiaceae	Desulfohalobium	Desulfohalobium retbaense	Desulfohalobium retbaense DSM 5692
Kribbella flavida DSM 17836	479435	DSM 17836	SAMN02598447	PRJNA21089	GCA_000024345.1	Complete Genome	7579488	70.5	SOURCE_DATABASE_GENBANK		1	2010-01-13	current	Bacteria	Actinobacteria	Actinomycetia	Propionibacteriales	Kribbellaceae	Kribbella	Kribbella flavida	Kribbella flavida DSM 17836
Nakamurella multipartita DSM 44233	479431	DSM 44233	SAMN02598467	PRJNA29537	GCA_000024365.1	Complete Genome	6060298	70.5	SOURCE_DATABASE_GENBANK		1	2009-09-15	current	Bacteria	Actinobacteria	Actinomycetia	Nakamurellales	Nakamurellaceae	Nakamurella	Nakamurella multipartita	Nakamurella multipartita DSM 44233
Thermomonospora curvata DSM 43183	471852	DSM 43183	SAMN02598435	PRJNA20825	GCA_000024385.1	Complete Genome	5639016	71.5	SOURCE_DATABASE_GENBANK		1	2009-11-16	current	Bacteria	Actinobacteria	Actinomycetia	Streptosporangiales	Thermomonosporaceae	Thermomonospora	Thermomonospora curvata	Thermomonospora curvata DSM 43183
Sebaldella termitidis ATCC 33386	526218	ATCC 33386	SAMN02598468	PRJNA29539	GCA_000024405.1	Complete Genome	4486650	33	SOURCE_DATABASE_GENBANK		3	2009-11-18	current	Bacteria	Fusobacteria	Fusobacteriia	Fusobacteriales	Leptotrichiaceae	Sebaldella	Sebaldella termitidis	Sebaldella termitidis ATCC 33386
Meiothermus ruber DSM 1279	504728	DSM 1279	SAMN00002601		GCA_000024425.1	Complete Genome	3097457	63	SOURCE_DATABASE_GENBANK		1	2010-03-03	current	Bacteria	Deinococcus-Thermus	Deinococci	Thermales	Thermaceae	Meiothermus	Meiothermus ruber	Meiothermus ruber DSM 1279
Bifidobacterium dentium Bd1	401473	Bd1	SAMN02603177	PRJNA17583	GCA_000024445.1	Complete Genome	2636367	58.5	SOURCE_DATABASE_GENBANK		1	2010-01-05	current	Bacteria	Actinobacteria	Actinomycetia	Bifidobacteriales	Bifidobacteriaceae	Bifidobacterium	Bifidobacterium dentium	Bifidobacterium dentium Bd1
Candidatus Puniceispirillum marinum IMCC1322	488538	IMCC1322	SAMN02603472	PRJNA28081	GCA_000024465.1	Complete Genome	2753527	48.5	SOURCE_DATABASE_GENBANK		1	2010-03-31	current	Bacteria	Proteobacteria	Alphaproteobacteria			Candidatus Puniceispirillum	Candidatus Puniceispirillum marinum	Candidatus Puniceispirillum marinum IMCC1322
Anaplasma centrale str. Israel	574556	Israel	SAMN02604279	PRJNA32765	GCA_000024505.1	Complete Genome	1206806	49.5	SOURCE_DATABASE_GENBANK		1	2009-11-24	current	Bacteria	Proteobacteria	Alphaproteobacteria	Rickettsiales	Anaplasmataceae	Anaplasma	Anaplasma centrale	Anaplasma centrale str. Israel
Spirosoma linguale DSM 74	504472	DSM 74	SAMN00002598		GCA_000024525.1	Complete Genome	8491258	50	SOURCE_DATABASE_GENBANK		9	2010-01-13	current	Bacteria	Bacteroidota	Cytophagia	Cytophagales	Cytophagaceae	Spirosoma	Spirosoma linguale	Spirosoma linguale DSM 74
Stackebrandtia nassauensis DSM 44728	446470	DSM 44728	SAMN02598427	PRJNA19713	GCA_000024545.1	Complete Genome	6841557	68	SOURCE_DATABASE_GENBANK		1	2010-03-05	current	Bacteria	Actinobacteria	Actinomycetia	Glycomycetales	Glycomycetaceae	Stackebrandtia	Stackebrandtia nassauensis	Stackebrandtia nassauensis DSM 44728
Streptobacillus moniliformis DSM 12112	519441	DSM 12112	SAMN00002603		GCA_000024565.1	Complete Genome	1673280	26	SOURCE_DATABASE_GENBANK		2	2009-11-16	current	Bacteria	Fusobacteria	Fusobacteriia	Fusobacteriales	Leptotrichiaceae	Streptobacillus	Streptobacillus moniliformis	Streptobacillus moniliformis DSM 12112
Staphylococcus aureus subsp. aureus ED98	681288	ED98	SAMN02604165	PRJNA39547	GCA_000024585.1	Complete Genome	2847542	32.5	SOURCE_DATABASE_GENBANK		4	2009-10-27	current	Bacteria	Firmicutes	Bacilli	Bacillales	Staphylococcaceae	Staphylococcus	Staphylococcus aureus	Staphylococcus aureus subsp. aureus ED98
Ammonifex degensii KC4	429009	KC4	SAMN02598268	PRJNA12390	GCA_000024605.1	Complete Genome	2157067	59	SOURCE_DATABASE_GENBANK		2	2009-10-08	current	Bacteria	Firmicutes	Clostridia	Thermoanaerobacterales	Thermoanaerobacteraceae	Ammonifex	Ammonifex degensii	Ammonifex degensii KC4
Pectobacterium parmentieri WPP163	561231	WPP163	SAMN02598479	PRJNA31293	GCA_000024645.1	Complete Genome	5063892	50	SOURCE_DATABASE_GENBANK		1	2009-10-20	current	Bacteria	Proteobacteria	Gammaproteobacteria	Enterobacterales	Pectobacteriaceae	Pectobacterium	Pectobacterium parmentieri	Pectobacterium parmentieri WPP163
Fibrobacter succinogenes subsp. succinogenes S85	59374	S85	SAMN02598491	PRJNA32617	GCA_000024665.1	Complete Genome	3842635	48	SOURCE_DATABASE_GENBANK		1	2009-10-15	current	Bacteria	Fibrobacteres	Fibrobacteria	Fibrobacterales	Fibrobacteraceae	Fibrobacter	Fibrobacter succinogenes	Fibrobacter succinogenes subsp. succinogenes S85
Paenibacillus sp. Y412MC10	481743	Y412MC10	SAMN00191238		GCA_000024685.1	Complete Genome	7121665	51	SOURCE_DATABASE_GENBANK		1	2009-10-14	current	Bacteria	Firmicutes	Bacilli	Bacillales	Paenibacillaceae	Paenibacillus	Paenibacillus sp. Y412MC10
Nitrosococcus halophilus Nc 4	472759	Nc 4	SAMN02598510	PRJNA36589	GCA_000024725.1	Complete Genome	4145260	51.5	SOURCE_DATABASE_GENBANK		2	2010-03-26	current	Bacteria	Proteobacteria	Gammaproteobacteria	Chromatiales	Chromatiaceae	Nitrosococcus	Nitrosococcus halophilus	Nitrosococcus halophilus Nc 4
Halothiobacillus neapolitanus c2	555778	c2	SAMN02598477	PRJNA31049	GCA_000024765.1	Complete Genome	2582886	54.5	SOURCE_DATABASE_GENBANK		1	2009-10-21	current	Bacteria	Proteobacteria	Gammaproteobacteria	Chromatiales	Halothiobacillaceae	Halothiobacillus	Halothiobacillus neapolitanus	Halothiobacillus neapolitanus c2
Gordonia bronchialis DSM 43247	526226	DSM 43247	SAMN00002600		GCA_000024785.1	Complete Genome	5290012	67	SOURCE_DATABASE_GENBANK		2	2009-10-27	current	Bacteria	Actinobacteria	Actinomycetia	Corynebacteriales	Gordoniaceae	Gordonia	Gordonia bronchialis	Gordonia bronchialis DSM 43247
Haliangium ochraceum DSM 14365	502025	DSM 14365	SAMN00002596		GCA_000024805.1	Complete Genome	9446314	69	SOURCE_DATABASE_GENBANK		1	2009-10-27	current	Bacteria	Proteobacteria	Deltaproteobacteria	Myxococcales	Kofleriaceae	Haliangium	Haliangium ochraceum	Haliangium ochraceum DSM 14365
Vibrio antiquarius	150340	EX25	SAMN02603570	PRJNA40507	GCA_000024825.1	Complete Genome	5089025	44.5	SOURCE_DATABASE_GENBANK		2	2009-11-03	current	Bacteria	Proteobacteria	Gammaproteobacteria	Vibrionales	Vibrionaceae	Vibrio	Vibrio antiquarius
Rhodothermus marinus DSM 4252	518766	DSM 4252	SAMN00002700		GCA_000024845.1	Complete Genome	3386737	64	SOURCE_DATABASE_GENBANK		2	2009-11-03	current	Bacteria	Bacteroidota		Bacteroidetes Order II. Incertae sedis	Rhodothermaceae	Rhodothermus	Rhodothermus marinus	Rhodothermus marinus DSM 4252
Streptosporangium roseum DSM 43021	479432	DSM 43021	SAMN00002585		GCA_000024865.1	Complete Genome	10369518	70.5	SOURCE_DATABASE_GENBANK		2	2009-12-10	current	Bacteria	Actinobacteria	Actinomycetia	Streptosporangiales	Streptosporangiaceae	Streptosporangium	Streptosporangium roseum	Streptosporangium roseum DSM 43021
Sulfurospirillum deleyianum DSM 6946	525898	DSM 6946	SAMN00002613		GCA_000024885.1	Complete Genome	2306351	38.5	SOURCE_DATABASE_GENBANK		1	2009-11-18	current	Bacteria	Proteobacteria	Epsilonproteobacteria	Campylobacterales	Sulfurospirillaceae	Sulfurospirillum	Sulfurospirillum deleyianum	Sulfurospirillum deleyianum DSM 6946
Thermanaerovibrio acidaminovorans DSM 6589	525903	DSM 6589	SAMN00002595		GCA_000024905.1	Complete Genome	1848474	63.5	SOURCE_DATABASE_GENBANK		1	2009-11-19	current	Bacteria	Synergistetes	Synergistia	Synergistales	Synergistaceae	Thermanaerovibrio	Thermanaerovibrio acidaminovorans	Thermanaerovibrio acidaminovorans DSM 6589
Sanguibacter keddieii DSM 10542	446469	DSM 10542	SAMN02598426	PRJNA19711	GCA_000024925.1	Complete Genome	4253413	71.5	SOURCE_DATABASE_GENBANK		1	2009-11-19	current	Bacteria	Actinobacteria	Actinomycetia	Micrococcales	Sanguibacteraceae	Sanguibacter	Sanguibacter keddieii	Sanguibacter keddieii DSM 10542
Veillonella parvula DSM 2008	479436	DSM 2008	SAMN00002609		GCA_000024945.1	Complete Genome	2132142	38.5	SOURCE_DATABASE_GENBANK		1	2009-11-19	current	Bacteria	Firmicutes	Negativicutes	Veillonellales	Veillonellaceae	Veillonella	Veillonella parvula	Veillonella parvula DSM 2008
Xylanimonas cellulosilytica DSM 15894	446471	DSM 15894	SAMN00002456		GCA_000024965.1	Complete Genome	3831380	72	SOURCE_DATABASE_GENBANK		2	2009-11-20	current	Bacteria	Actinobacteria	Actinomycetia	Micrococcales	Promicromonosporaceae	Xylanimonas	Xylanimonas cellulosilytica	Xylanimonas cellulosilytica DSM 15894
Sphaerobacter thermophilus DSM 20745	479434	DSM 20745	SAMN02598446	PRJNA21087	GCA_000024985.1	Complete Genome	3993764	68	SOURCE_DATABASE_GENBANK		2	2009-11-23	current	Bacteria	Chloroflexi	Thermomicrobia	Sphaerobacterales	Sphaerobacteraceae	Sphaerobacter	Sphaerobacter thermophilus	Sphaerobacter thermophilus DSM 20745
Thermobaculum terrenum ATCC BAA-798	525904	ATCC BAA-798	SAMN00017581		GCA_000025005.1	Complete Genome	3101581	53.5	SOURCE_DATABASE_GENBANK		2	2009-11-23	current	Bacteria	Chloroflexi				Thermobaculum	Thermobaculum terrenum	Thermobaculum terrenum ATCC BAA-798
Dehalococcoides mccartyi VS	311424	VS	SAMN02598415	PRJNA18811	GCA_000025025.1	Complete Genome	1413462	47	SOURCE_DATABASE_GENBANK		1	2009-12-03	current	Bacteria	Chloroflexi	Dehalococcoidia	Dehalococcoidales	Dehalococcoidaceae	Dehalococcoides	Dehalococcoides mccartyi	Dehalococcoides mccartyi VS
Lactococcus lactis subsp. lactis KF147	684738	KF147	SAMN02603087	PRJNA41115	GCA_000025045.1	Complete Genome	2635654	34.5	SOURCE_DATABASE_GENBANK		2	2009-12-18	current	Bacteria	Firmicutes	Bacilli	Lactobacillales	Streptococcaceae	Lactococcus	Lactococcus lactis	Lactococcus lactis subsp. lactis KF147
Dickeya parazeae Ech586	590409	Ech586	SAMN02598506	PRJNA33667	GCA_000025065.1	Complete Genome	4818394	53.5	SOURCE_DATABASE_GENBANK		1	2009-12-09	current	Bacteria	Proteobacteria	Gammaproteobacteria	Enterobacterales	Pectobacteriaceae	Dickeya	Dickeya parazeae	Dickeya parazeae Ech586
Staphylococcus lugdunensis HKU09-01	698737	HKU09-01	SAMN02603957	PRJNA42395	GCA_000025085.1	Complete Genome	2658366	33.5	SOURCE_DATABASE_GENBANK		1	2010-02-19	current	Bacteria	Firmicutes	Bacilli	Bacillales	Staphylococcaceae	Staphylococcus	Staphylococcus lugdunensis	Staphylococcus lugdunensis HKU09-01
Thermotoga naphthophila RKU-10	590168	RKU-10	SAMN02598505	PRJNA33663	GCA_000025105.1	Complete Genome	1809823	46	SOURCE_DATABASE_GENBANK		1	2009-12-18	current	Bacteria	Thermotogae	Thermotogae	Thermotogales	Thermotogaceae	Thermotoga	Thermotoga petrophila	Thermotoga naphthophila RKU-10
Candidatus Atelocyanobacterium thalassa isolate ALOHA	1453429		SAMN02641594	PRJNA30917	GCA_000025125.1	Complete Genome	1443806	31	SOURCE_DATABASE_GENBANK		1	2010-01-28	current	Bacteria	Cyanobacteria		Chroococcales	Aphanothecaceae	Candidatus Atelocyanobacterium	Candidatus Atelocyanobacterium thalassa
Staphylococcus aureus 04-02981	703339	04-02981	SAMN02603764	PRJNA34809	GCA_000025145.2	Complete Genome	2821452	32.5	SOURCE_DATABASE_GENBANK		1	2010-11-05	current	Bacteria	Firmicutes	Bacilli	Bacillales	Staphylococcaceae	Staphylococcus	Staphylococcus aureus	Staphylococcus aureus 04-02981
Escherichia coli O55:H7 str. CB9615	701177	CB9615	SAMN02603636	PRJNA42729	GCA_000025165.1	Complete Genome	5452353	50.5	SOURCE_DATABASE_GENBANK		2	2010-03-08	current	Bacteria	Proteobacteria	Gammaproteobacteria	Enterobacterales	Enterobacteriaceae	Escherichia	Escherichia coli	Escherichia coli O55:H7 str. CB9615
Pirellula staleyi DSM 6068	530564	DSM 6068	SAMN00120219		GCA_000025185.1	Complete Genome	6196199	57	SOURCE_DATABASE_GENBANK		1	2010-01-07	current	Bacteria	Planctomycetota	Planctomycetia	Pirellulales	Pirellulaceae	Pirellula	Pirellula staleyi	Pirellula staleyi DSM 6068
Gardnerella vaginalis 409-05	553190	409-05	SAMN02299422		GCA_000025205.1	Complete Genome	1617545	42	SOURCE_DATABASE_GENBANK		1	2010-01-07	current	Bacteria	Actinobacteria	Actinomycetia	Bifidobacteriales	Bifidobacteriaceae	Gardnerella	Gardnerella vaginalis	Gardnerella vaginalis 409-05
Mageeibacillus indolicus UPII9-5	699246	UPII9-5	SAMN00006219		GCA_000025225.2	Complete Genome	1809746	44	SOURCE_DATABASE_GENBANK		1	2010-09-21	current	Bacteria	Firmicutes	Clostridia	Eubacteriales	Oscillospiraceae	Mageeibacillus	Mageeibacillus indolicus	Mageeibacillus indolicus UPII9-5
Bifidobacterium animalis subsp. lactis BB-12	552531	BB-12	SAMN02603131	PRJNA42883	GCA_000025245.2	Complete Genome	1944152	60	SOURCE_DATABASE_GENBANK		1	2020-11-18	current	Bacteria	Actinobacteria	Actinomycetia	Bifidobacteriales	Bifidobacteriaceae	Bifidobacterium	Bifidobacterium animalis	Bifidobacterium animalis subsp. lactis BB-12
Conexibacter woesei DSM 14684	469383	DSM 14684	SAMN00002582		GCA_000025265.1	Complete Genome	6359369	72.5	SOURCE_DATABASE_GENBANK		1	2010-01-15	current	Bacteria	Actinobacteria	Thermoleophilia	Solirubrobacterales	Conexibacteraceae	Conexibacter	Conexibacter woesei	Conexibacter woesei DSM 14684
Acidaminococcus fermentans DSM 20731	591001	DSM 20731	SAMN02598507	PRJNA33685	GCA_000025305.1	Complete Genome	2329769	55.5	SOURCE_DATABASE_GENBANK		1	2010-01-15	current	Bacteria	Firmicutes	Negativicutes	Acidaminococcales	Acidaminococcaceae	Acidaminococcus	Acidaminococcus fermentans	Acidaminococcus fermentans DSM 20731
Geodermatophilus obscurus DSM 43160	526225	DSM 43160	SAMN00002612		GCA_000025345.1	Complete Genome	5322497	73.5	SOURCE_DATABASE_GENBANK		1	2010-01-20	current	Bacteria	Actinobacteria	Actinomycetia	Geodermatophilales	Geodermatophilaceae	Geodermatophilus	Geodermatophilus obscurus	Geodermatophilus obscurus DSM 43160
Mycoplasma gallisepticum str. R(high)	710128	R(high)	SAMN02604154	PRJNA43299	GCA_000025365.1	Complete Genome	1012027	31	SOURCE_DATABASE_GENBANK		1	2010-01-29	current	Bacteria	Tenericutes	Mollicutes	Mycoplasmatales	Mycoplasmataceae	Mycoplasma	Mycoplasma gallisepticum	Mycoplasma gallisepticum str. R
Mycoplasma gallisepticum str. F	708616	F	SAMN02604155	PRJNA43301	GCA_000025385.1	Complete Genome	977612	31	SOURCE_DATABASE_GENBANK		1	2010-01-29	current	Bacteria	Tenericutes	Mollicutes	Mycoplasmatales	Mycoplasmataceae	Mycoplasma	Mycoplasma gallisepticum	Mycoplasma gallisepticum str. F
Pantoea ananatis LMG 20103	706191	LMG 20103	SAMN02603236	PRJNA43085	GCA_000025405.2	Complete Genome	4703373	53.5	SOURCE_DATABASE_GENBANK		1	2011-03-24	current	Bacteria	Proteobacteria	Gammaproteobacteria	Enterobacterales	Erwiniaceae	Pantoea	Pantoea ananatis	Pantoea ananatis LMG 20103
Campylobacter jejuni subsp. jejuni IA3902	567106		SAMN02603425	PRJNA28907	GCA_000025425.1	Complete Genome	1672219	30	SOURCE_DATABASE_GENBANK		2	2010-01-29	current	Bacteria	Proteobacteria	Epsilonproteobacteria	Campylobacterales	Campylobacteraceae	Campylobacter	Campylobacter jejuni	Campylobacter jejuni subsp. jejuni IA3902
Klebsiella variicola At-22	640131	At-22	SAMN02598515	PRJNA37701	GCA_000025465.1	Complete Genome	5458505	57.5	SOURCE_DATABASE_GENBANK		1	2010-02-16	current	Bacteria	Proteobacteria	Gammaproteobacteria	Enterobacterales	Enterobacteriaceae	Klebsiella	Klebsiella variicola	Klebsiella variicola At-22
Allochromatium vinosum DSM 180	572477	DSM 180	SAMN02598487	PRJNA32547	GCA_000025485.1	Complete Genome	3669074	64	SOURCE_DATABASE_GENBANK		3	2010-02-16	current	Bacteria	Proteobacteria	Gammaproteobacteria	Chromatiales	Chromatiaceae	Allochromatium	Allochromatium vinosum	Allochromatium vinosum DSM 180
Thioalkalivibrio sp. K90mix	396595	K90mix	SAMN02598475	PRJNA30759	GCA_000025545.1	Complete Genome	2985056	65.5	SOURCE_DATABASE_GENBANK		2	2010-02-17	current	Bacteria	Proteobacteria	Gammaproteobacteria	Chromatiales	Ectothiorhodospiraceae	Thioalkalivibrio	Thioalkalivibrio sp. K90mix
Enterobacter cloacae subsp. cloacae ATCC 13047	716541	ATCC 13047	SAMN02603901	PRJNA45793	GCA_000025565.1	Complete Genome	5598796	54.5	SOURCE_DATABASE_GENBANK		3	2010-04-23	current	Bacteria	Proteobacteria	Gammaproteobacteria	Enterobacterales	Enterobacteriaceae	Enterobacter	Enterobacter cloacae	Enterobacter cloacae subsp. cloacae ATCC 13047
Thermocrinis albus DSM 14484	638303	DSM 14484	SAMN02598512	PRJNA37275	GCA_000025605.1	Complete Genome	1500577	46.5	SOURCE_DATABASE_GENBANK		1	2010-02-19	current	Bacteria	Aquificae	Aquificae	Aquificales	Aquificaceae	Thermocrinis	Thermocrinis albus	Thermocrinis albus DSM 14484
Thermoanaerobacter italicus Ab9	580331	Ab9	SAMN02598495	PRJNA33157	GCA_000025645.1	Complete Genome	2451061	34	SOURCE_DATABASE_GENBANK		1	2010-02-24	current	Bacteria	Firmicutes	Clostridia	Thermoanaerobacterales	Thermoanaerobacteraceae	Thermoanaerobacter	Thermoanaerobacter italicus	Thermoanaerobacter italicus Ab9
Sideroxydans lithotrophicus ES-1	580332	ES-1	SAMN02598496	PRJNA33161	GCA_000025705.1	Complete Genome	3003656	57.5	SOURCE_DATABASE_GENBANK		1	2010-03-26	current	Bacteria	Proteobacteria	Betaproteobacteria	Nitrosomonadales	Gallionellaceae	Sideroxydans	Sideroxydans lithotrophicus	Sideroxydans lithotrophicus ES-1
Denitrovibrio acetiphilus DSM 12809	522772	DSM 12809	SAMN02598464	PRJNA29431	GCA_000025725.1	Complete Genome	3222077	42.5	SOURCE_DATABASE_GENBANK		1	2010-03-11	current	Bacteria	Deferribacteres	Deferribacteres	Deferribacterales	Geovibrionaceae	Denitrovibrio	Denitrovibrio acetiphilus	Denitrovibrio acetiphilus DSM 12809
Escherichia coli IHE3034	714962	IHE3034	SAMN02603334	PRJNA43693	GCA_000025745.1	Complete Genome	5108383	50.5	SOURCE_DATABASE_GENBANK		1	2010-04-12	current	Bacteria	Proteobacteria	Gammaproteobacteria	Enterobacterales	Enterobacteriaceae	Escherichia	Escherichia coli	Escherichia coli IHE3034
Cutibacterium acnes SK137	553199	SK137	SAMN00000718		GCA_000025765.1	Complete Genome	2495334	60	SOURCE_DATABASE_GENBANK		1	2010-03-23	current	Bacteria	Actinobacteria	Actinomycetia	Propionibacteriales	Propionibacteriaceae	Cutibacterium	Cutibacterium acnes	Cutibacterium acnes SK137
Priestia megaterium DSM 319	592022	DSM 319	SAMN02603894	PRJNA42425	GCA_000025805.1	Complete Genome	5097447	38	SOURCE_DATABASE_GENBANK		1	2010-04-16	current	Bacteria	Firmicutes	Bacilli	Bacillales	Bacillaceae	Priestia	Priestia megaterium	Priestia megaterium DSM 319
Priestia megaterium QM B1551	545693	QM B1551	SAMN02603354	PRJNA30165	GCA_000025825.1	Complete Genome	5523192	37.5	SOURCE_DATABASE_GENBANK		8	2010-04-08	current	Bacteria	Firmicutes	Bacilli	Bacillales	Bacillaceae	Priestia	Priestia megaterium	Priestia megaterium QM B1551
Mycoplasma crocodyli MP145	512564	MP145	SAMN02603450	PRJNA29021	GCA_000025845.1	Complete Genome	934379	26.5	SOURCE_DATABASE_GENBANK		1	2010-03-26	current	Bacteria	Tenericutes	Mollicutes	Mycoplasmatales	Mycoplasmataceae	Mycoplasma	Mycoplasma crocodyli	Mycoplasma crocodyli MP145
Aminobacterium colombiense DSM 12261	572547	DSM 12261	SAMN02598488	PRJNA32587	GCA_000025885.1	Complete Genome	1980592	45	SOURCE_DATABASE_GENBANK		1	2010-04-05	current	Bacteria	Synergistetes	Synergistia	Synergistales	Synergistaceae	Aminobacterium	Aminobacterium colombiense	Aminobacterium colombiense DSM 12261
Coraliomargarita akajimensis DSM 45221	583355	DSM 45221	SAMN02598501	PRJNA33365	GCA_000025905.1	Complete Genome	3750771	53.5	SOURCE_DATABASE_GENBANK		1	2010-04-05	current	Bacteria	Verrucomicrobia	Opitutae	Puniceicoccales	Puniceicoccaceae	Coraliomargarita	Coraliomargarita akajimensis	Coraliomargarita akajimensis DSM 45221
Prevotella ruminicola 23	264731	Bryant 23	SAMN02604020	PRJNA10619	GCA_000025925.1	Complete Genome	3619559	47.5	SOURCE_DATABASE_GENBANK		1	2010-04-09	current	Bacteria	Bacteroidota	Bacteroidia	Bacteroidales	Prevotellaceae	Prevotella	Prevotella ruminicola	Prevotella ruminicola 23
Desulfotalea psychrophila LSv54	177439	LSv54	SAMEA3138217		GCA_000025945.1	Complete Genome	3659634	46.5	SOURCE_DATABASE_GENBANK		3	2004-07-31	current	Bacteria	Proteobacteria	Deltaproteobacteria	Desulfobacterales	Desulfocapsaceae	Desulfotalea	Desulfotalea psychrophila	Desulfotalea psychrophila LSv54
Aromatoleum aromaticum EbN1	76114	EbN1	SAMEA3138218		GCA_000025965.1	Complete Genome	4727255	64.5	SOURCE_DATABASE_GENBANK		3	2004-12-03	current	Bacteria	Proteobacteria	Betaproteobacteria	Rhodocyclales	Rhodocyclaceae	Aromatoleum	Aromatoleum aromaticum	Aromatoleum aromaticum EbN1
Bacteroides fragilis NCTC 9343	272559	NCTC 9343	SAMEA1705957		GCA_000025985.1	Complete Genome	5241700	43	SOURCE_DATABASE_GENBANK		2	2005-03-03	current	Bacteria	Bacteroidota	Bacteroidia	Bacteroidales	Bacteroidaceae	Bacteroides	Bacteroides fragilis	Bacteroides fragilis NCTC 9343
Ehrlichia ruminantium str. Welgevonden	254945	Welgevonden	SAMEA1705918		GCA_000026005.1	Complete Genome	1516355	27	SOURCE_DATABASE_GENBANK		1	2005-01-05	current	Bacteria	Proteobacteria	Alphaproteobacteria	Rickettsiales	Anaplasmataceae	Ehrlichia	Ehrlichia ruminantium	Ehrlichia ruminantium str. Welgevonden
Chlamydia abortus S26/3	218497	S26/3	SAMEA1705924		GCA_000026025.1	Complete Genome	1144377	39.5	SOURCE_DATABASE_GENBANK		1	2005-04-01	current	Bacteria	Chlamydiae	Chlamydiia	Chlamydiales	Chlamydiaceae	Chlamydia	Chlamydia abortus	Chlamydia abortus S26/3
Latilactobacillus sakei subsp. sakei 23K	314315	23K	SAMEA3138223		GCA_000026065.1	Complete Genome	1884661	41	SOURCE_DATABASE_GENBANK		1	2005-11-02	current	Bacteria	Firmicutes	Bacilli	Lactobacillales	Lactobacillaceae	Latilactobacillus	Latilactobacillus sakei	Latilactobacillus sakei subsp. sakei 23K
Pseudoalteromonas translucida	166935	TAC125	SAMEA3138224		GCA_000026085.1	Complete Genome	3850272	40	SOURCE_DATABASE_GENBANK		2	2005-10-03	current	Bacteria	Proteobacteria	Gammaproteobacteria	Alteromonadales	Pseudoalteromonadaceae	Pseudoalteromonas	Pseudoalteromonas translucida
Pseudomonas entomophila L48	384676	L48	SAMEA3138225		GCA_000026105.1	Complete Genome	5888780	64	SOURCE_DATABASE_GENBANK		1	2006-05-10	current	Bacteria	Proteobacteria	Gammaproteobacteria	Pseudomonadales	Pseudomonadaceae	Pseudomonas	Pseudomonas entomophila	Pseudomonas entomophila L48
Herminiimonas arsenicoxydans	204773		SAMEA3138226		GCA_000026125.1	Complete Genome	3424307	54	SOURCE_DATABASE_GENBANK		1	2007-03-16	current	Bacteria	Proteobacteria	Betaproteobacteria	Burkholderiales	Oxalobacteraceae	Herminiimonas	Herminiimonas arsenicoxydans
Bradyrhizobium sp. ORS 278	114615	ORS278	SAMEA3138227		GCA_000026145.1	Complete Genome	7456587	65.5	SOURCE_DATABASE_GENBANK		1	2007-05-01	current	Bacteria	Proteobacteria	Alphaproteobacteria	Hyphomicrobiales	Nitrobacteraceae	Bradyrhizobium	Bradyrhizobium sp. ORS 278
Erwinia tasmaniensis Et1/99	465817	Et1/99	SAMEA2272215		GCA_000026185.1	Complete Genome	4067864	53	SOURCE_DATABASE_GENBANK		6	2008-05-13	current	Bacteria	Proteobacteria	Gammaproteobacteria	Enterobacterales	Erwiniaceae	Erwinia	Erwinia tasmaniensis	Erwinia tasmaniensis Et1/99
Candidatus Phytoplasma mali	37692	AT	SAMEA2272373		GCA_000026205.1	Complete Genome	601943	21	SOURCE_DATABASE_GENBANK		1	2008-07-04	current	Bacteria	Tenericutes	Mollicutes	Acholeplasmatales	Acholeplasmataceae	Candidatus Phytoplasma	Candidatus Phytoplasma mali
Escherichia fergusonii ATCC 35469	585054	ATCC 35469T	SAMEA3138228		GCA_000026225.1	Complete Genome	4643861	49.5	SOURCE_DATABASE_GENBANK		2	2008-12-18	current	Bacteria	Proteobacteria	Gammaproteobacteria	Enterobacterales	Enterobacteriaceae	Escherichia	Escherichia fergusonii	Escherichia fergusonii ATCC 35469
Escherichia coli 55989	585055	55989	SAMEA3138229		GCA_000026245.1	Complete Genome	5154862	50.5	SOURCE_DATABASE_GENBANK		1	2008-12-18	current	Bacteria	Proteobacteria	Gammaproteobacteria	Enterobacterales	Enterobacteriaceae	Escherichia	Escherichia coli	Escherichia coli 55989
Escherichia coli IAI1	585034	IAI1	SAMEA3138230		GCA_000026265.1	Complete Genome	4700560	50.5	SOURCE_DATABASE_GENBANK		1	2008-12-18	current	Bacteria	Proteobacteria	Gammaproteobacteria	Enterobacterales	Enterobacteriaceae	Escherichia	Escherichia coli	Escherichia coli IAI1
Escherichia coli S88	585035	S88	SAMEA3138231		GCA_000026285.2	Complete Genome	5166121	50.5	SOURCE_DATABASE_GENBANK		2	2008-12-18	current	Bacteria	Proteobacteria	Gammaproteobacteria	Enterobacterales	Enterobacteriaceae	Escherichia	Escherichia coli	Escherichia coli S88
Escherichia coli IAI39	585057	IAI39	SAMEA3138234		GCA_000026345.1	Complete Genome	5132068	50.5	SOURCE_DATABASE_GENBANK		1	2008-12-18	current	Bacteria	Proteobacteria	Gammaproteobacteria	Enterobacterales	Enterobacteriaceae	Escherichia	Escherichia coli	Escherichia coli IAI39
Leuconostoc citreum KM20	349519	KM20	SAMN02603482	PRJNA16062	GCA_000026405.1	Complete Genome	1896614	38.5	SOURCE_DATABASE_GENBANK		5	2008-03-12	current	Bacteria	Firmicutes	Bacilli	Lactobacillales	Lactobacillaceae	Leuconostoc	Leuconostoc citreum	Leuconostoc citreum KM20
Mycobacterium liflandii 128FXT	459424	128FXT	SAMN02603618	PRJNA20227	GCA_000026445.2	Complete Genome	6399543	65.5	SOURCE_DATABASE_GENBANK		2	2013-01-16	current	Bacteria	Actinobacteria	Actinomycetia	Corynebacteriales	Mycobacteriaceae	Mycobacterium	Mycobacterium liflandii	Mycobacterium liflandii 128FXT
Lacticaseibacillus paracasei	1597	BL23	SAMEA2272724		GCA_000026485.1	Complete Genome	3079196	46	SOURCE_DATABASE_GENBANK		1	2008-06-19	current	Bacteria	Firmicutes	Bacilli	Lactobacillales	Lactobacillaceae	Lacticaseibacillus	Lacticaseibacillus paracasei
Lacticaseibacillus rhamnosus GG	568703	GG (ATCC 53103)	SAMEA2272375		GCA_000026505.1	Complete Genome	3010111	46.5	SOURCE_DATABASE_GENBANK		1	2009-09-02	current	Bacteria	Firmicutes	Bacilli	Lactobacillales	Lactobacillaceae	Lacticaseibacillus	Lacticaseibacillus rhamnosus	Lacticaseibacillus rhamnosus GG
Lacticaseibacillus rhamnosus Lc 705	568704	Lc 705	SAMEA2272728		GCA_000026525.1	Complete Genome	3033106	46.5	SOURCE_DATABASE_GENBANK		2	2009-09-02	current	Bacteria	Firmicutes	Bacilli	Lactobacillales	Lactobacillaceae	Lacticaseibacillus	Lacticaseibacillus rhamnosus	Lacticaseibacillus rhamnosus Lc 705
Escherichia coli O127:H6 str. E2348/69	574521	E2348/69	SAMEA1705959		GCA_000026545.1	Complete Genome	5069678	50.5	SOURCE_DATABASE_GENBANK		3	2008-11-26	current	Bacteria	Proteobacteria	Gammaproteobacteria	Enterobacterales	Enterobacteriaceae	Escherichia	Escherichia coli	Escherichia coli O127:H6 str. E2348/69
Salmonella enterica subsp. enterica serovar Paratyphi A str. AKU_12601	554290	AKU12601	SAMEA1705953		GCA_000026565.1	Complete Genome	4581797	52	SOURCE_DATABASE_GENBANK		1	2008-08-19	current	Bacteria	Proteobacteria	Gammaproteobacteria	Enterobacterales	Enterobacteriaceae	Salmonella	Salmonella enterica	Salmonella enterica subsp. enterica serovar Paratyphi A str. AKU_12601
Streptococcus equi subsp. equi 4047	553482	4047	SAMEA2272426		GCA_000026585.1	Complete Genome	2253793	41	SOURCE_DATABASE_GENBANK		1	2009-03-26	current	Bacteria	Firmicutes	Bacilli	Lactobacillales	Streptococcaceae	Streptococcus	Streptococcus equi	Streptococcus equi subsp. equi 4047
Streptococcus equi subsp. zooepidemicus	40041	H70	SAMEA2272197		GCA_000026605.1	Complete Genome	2149868	41.5	SOURCE_DATABASE_GENBANK		1	2009-03-26	current	Bacteria	Firmicutes	Bacilli	Lactobacillales	Streptococcaceae	Streptococcus	Streptococcus equi	Streptococcus equi subsp. zooepidemicus
Pseudomonas aeruginosa LESB58	557722	LESB58	SAMEA1705916		GCA_000026645.1	Complete Genome	6601757	66	SOURCE_DATABASE_GENBANK		1	2008-12-24	current	Bacteria	Proteobacteria	Gammaproteobacteria	Pseudomonadales	Pseudomonadaceae	Pseudomonas	Pseudomonas aeruginosa	Pseudomonas aeruginosa LESB58
Streptococcus pneumoniae ATCC 700669	561276	ATCC 700669	SAMEA1705947		GCA_000026665.1	Complete Genome	2221315	39	SOURCE_DATABASE_GENBANK		1	2009-01-13	current	Bacteria	Firmicutes	Bacilli	Lactobacillales	Streptococcaceae	Streptococcus	Streptococcus pneumoniae	Streptococcus pneumoniae ATCC 700669
Mycobacterium leprae Br4923	561304		SAMEA2271916		GCA_000026685.1	Complete Genome	3268071	57.5	SOURCE_DATABASE_GENBANK		1	2009-01-11	current	Bacteria	Actinobacteria	Actinomycetia	Corynebacteriales	Mycobacteriaceae	Mycobacterium	Mycobacterium leprae	Mycobacterium leprae Br4923
Listeria monocytogenes serotype 4b str. CLIP 80459	568819	Clip80459	SAMEA2272134		GCA_000026705.1	Complete Genome	2912690	38	SOURCE_DATABASE_GENBANK		1	2009-03-30	current	Bacteria	Firmicutes	Bacilli	Bacillales	Listeriaceae	Listeria	Listeria monocytogenes	Listeria monocytogenes serotype 4b str. CLIP 80459
Streptococcus suis SC84	568813	SC84	SAMEA2272312		GCA_000026725.1	Complete Genome	2095898	41	SOURCE_DATABASE_GENBANK		1	2009-07-07	current	Bacteria	Firmicutes	Bacilli	Lactobacillales	Streptococcaceae	Streptococcus	Streptococcus suis	Streptococcus suis SC84
Streptococcus suis BM407	568814	BM407	SAMEA2272697		GCA_000026745.1	Complete Genome	2170808	41	SOURCE_DATABASE_GENBANK		2	2009-07-07	current	Bacteria	Firmicutes	Bacilli	Lactobacillales	Streptococcaceae	Streptococcus	Streptococcus suis	Streptococcus suis BM407
Chlamydia trachomatis B/TZ1A828/OT	672161	B/TZ1A828/OT	SAMEA2272143		GCA_000026905.1	Complete Genome	1044282	41	SOURCE_DATABASE_GENBANK		1	2009-05-11	current	Bacteria	Chlamydiae	Chlamydiia	Chlamydiales	Chlamydiaceae	Chlamydia	Chlamydia trachomatis	Chlamydia trachomatis B/TZ1A828/OT
Chlamydia trachomatis B/Jali20/OT	580049	Jali20	SAMEA2272641		GCA_000026925.1	Complete Genome	1044352	41	SOURCE_DATABASE_GENBANK		1	2009-05-11	current	Bacteria	Chlamydiae	Chlamydiia	Chlamydiales	Chlamydiaceae	Chlamydia	Chlamydia trachomatis	Chlamydia trachomatis B/Jali20/OT
Neisseria meningitidis 8013	604162	8013	SAMEA2272745		GCA_000026965.1	Complete Genome	2277550	51	SOURCE_DATABASE_GENBANK		1	2009-10-15	current	Bacteria	Proteobacteria	Betaproteobacteria	Neisseriales	Neisseriaceae	Neisseria	Neisseria meningitidis	Neisseria meningitidis 8013
Salmonella enterica subsp. enterica serovar Typhimurium str. D23580	568708	D23580	SAMEA2272777		GCA_000027025.1	Complete Genome	4879400	52	SOURCE_DATABASE_GENBANK		1	2009-10-10	current	Bacteria	Proteobacteria	Gammaproteobacteria	Enterobacterales	Enterobacteriaceae	Salmonella	Salmonella enterica	Salmonella enterica subsp. enterica serovar Typhimurium str. D23580
Staphylococcus aureus subsp. aureus TW20	663951	TW20	SAMEA2272282		GCA_000027045.1	Complete Genome	3075806	32.5	SOURCE_DATABASE_GENBANK		3	2009-11-25	current	Bacteria	Firmicutes	Bacilli	Bacillales	Staphylococcaceae	Staphylococcus	Staphylococcus aureus	Staphylococcus aureus subsp. aureus TW20
Cronobacter turicensis z3032	693216		SAMEA2272673		GCA_000027065.2	Complete Genome	4599092	57	SOURCE_DATABASE_GENBANK		4	2011-02-17	current	Bacteria	Proteobacteria	Gammaproteobacteria	Enterobacterales	Enterobacteriaceae	Cronobacter	Cronobacter turicensis	Cronobacter turicensis z3032
Citrobacter rodentium ICC168	637910	ICC168	SAMEA2272524		GCA_000027085.1	Complete Genome	5444283	54.5	SOURCE_DATABASE_GENBANK		4	2010-01-04	current	Bacteria	Proteobacteria	Gammaproteobacteria	Enterobacterales	Enterobacteriaceae	Citrobacter	Citrobacter rodentium	Citrobacter rodentium ICC168
Escherichia coli 042	216592	042	SAMEA2272277		GCA_000027125.1	Complete Genome	5355323	50.5	SOURCE_DATABASE_GENBANK		2	2010-01-28	current	Bacteria	Proteobacteria	Gammaproteobacteria	Enterobacterales	Enterobacteriaceae	Escherichia	Escherichia coli	Escherichia coli 042
Listeria seeligeri serovar 1/2b str. SLCC3954	683837	SLCC3954	SAMEA2272547		GCA_000027145.1	Complete Genome	2797636	37	SOURCE_DATABASE_GENBANK		1	2010-02-18	current	Bacteria	Firmicutes	Bacilli	Bacillales	Listeriaceae	Listeria	Listeria seeligeri	Listeria seeligeri serovar 1/2b str. SLCC3954
Streptococcus mitis B6	365659	B6	SAMEA3138244		GCA_000027165.1	Complete Genome	2146611	39.5	SOURCE_DATABASE_GENBANK		1	2010-02-16	current	Bacteria	Firmicutes	Bacilli	Lactobacillales	Streptococcaceae	Streptococcus	Streptococcus mitis	Streptococcus mitis B6
Streptococcus gallolyticus UCN34	637909	UCN34	SAMEA2272396		GCA_000027185.1	Complete Genome	2350911	37.5	SOURCE_DATABASE_GENBANK		1	2010-02-11	current	Bacteria	Firmicutes	Bacilli	Lactobacillales	Streptococcaceae	Streptococcus	Streptococcus gallolyticus	Streptococcus gallolyticus UCN34
Erwinia amylovora ATCC 49946	716540	ATCC 49946	SAMEA2272701		GCA_000027205.1	Complete Genome	3905604	53.5	SOURCE_DATABASE_GENBANK		3	2010-03-18	current	Bacteria	Proteobacteria	Gammaproteobacteria	Enterobacterales	Erwiniaceae	Erwinia	Erwinia amylovora	Erwinia amylovora ATCC 49946
Xenorhabdus bovienii SS-2004	406818	SS-2004	SAMEA3138245		GCA_000027225.1	Complete Genome	4225498	44.5	SOURCE_DATABASE_GENBANK		1	2010-02-18	current	Bacteria	Proteobacteria	Gammaproteobacteria	Enterobacterales	Morganellaceae	Xenorhabdus	Xenorhabdus bovienii	Xenorhabdus bovienii SS-2004
Erwinia pyrifoliae Ep1/96	634499	Ep1/96	SAMEA2272200		GCA_000027265.1	Complete Genome	4072846	53	SOURCE_DATABASE_GENBANK		5	2010-03-05	current	Bacteria	Proteobacteria	Gammaproteobacteria	Enterobacterales	Erwiniaceae	Erwinia	Erwinia pyrifoliae	Erwinia pyrifoliae Ep1/96
Haemophilus influenzae Rd KW20	71421	Rd KW20	SAMN02603991	PRJNA219	GCA_000027305.1	Complete Genome	1830138	38	SOURCE_DATABASE_GENBANK		1	1999-12-22	current	Bacteria	Proteobacteria	Gammaproteobacteria	Pasteurellales	Pasteurellaceae	Haemophilus	Haemophilus influenzae	Haemophilus influenzae Rd KW20
Mycoplasma genitalium G37	243273	G-37	SAMN02603983	PRJNA97	GCA_000027325.1	Complete Genome	580076	31.5	SOURCE_DATABASE_GENBANK		1	2006-01-09	current	Bacteria	Tenericutes	Mollicutes	Mycoplasmatales	Mycoplasmataceae	Mycoplasma	Mycoplasma genitalium	Mycoplasma genitalium G37
Mycoplasma pneumoniae M129	272634	M129; ATCC 29342	SAMN02603304	PRJNA99	GCA_000027345.1	Complete Genome	816394	40	SOURCE_DATABASE_GENBANK		1	2002-12-06	current	Bacteria	Tenericutes	Mollicutes	Mycoplasmatales	Mycoplasmataceae	Mycoplasma	Mycoplasma pneumoniae	Mycoplasma pneumoniae M129
Vibrio vulnificus CMCP6	216895	CMCP6	SAMN02603130	PRJNA349	GCA_000039765.1	Complete Genome	5126696	46.5	SOURCE_DATABASE_GENBANK		2	2011-01-25	current	Bacteria	Proteobacteria	Gammaproteobacteria	Vibrionales	Vibrionaceae	Vibrio	Vibrio vulnificus	Vibrio vulnificus CMCP6
Candidatus Blochmannia floridanus	203907		SAMEA3138247		GCA_000043285.1	Complete Genome	705557	27	SOURCE_DATABASE_GENBANK		1	2003-08-08	current	Bacteria	Proteobacteria	Gammaproteobacteria	Enterobacterales	Enterobacteriaceae	Candidatus Blochmannia	Candidatus Blochmannia floridanus
Bartonella quintana str. Toulouse	283165	Toulouse	SAMEA3138248		GCA_000046685.1	Complete Genome	1581384	38.5	SOURCE_DATABASE_GENBANK		1	2004-06-25	current	Bacteria	Proteobacteria	Alphaproteobacteria	Hyphomicrobiales	Bartonellaceae	Bartonella	Bartonella quintana	Bartonella quintana str. Toulouse
Bartonella henselae str. Houston-1	283166	Houston-1	SAMEA3138249		GCA_000046705.1	Complete Genome	1931047	38	SOURCE_DATABASE_GENBANK		1	2004-06-25	current	Bacteria	Proteobacteria	Alphaproteobacteria	Hyphomicrobiales	Bartonellaceae	Bartonella	Bartonella henselae	Bartonella henselae str. Houston-1
Acinetobacter baylyi ADP1	62977	ADP1	SAMEA3138250		GCA_000046845.1	Complete Genome	3598621	40	SOURCE_DATABASE_GENBANK		1	2004-06-30	current	Bacteria	Proteobacteria	Gammaproteobacteria	Moraxellales	Moraxellaceae	Acinetobacter	Acinetobacter baylyi	Acinetobacter baylyi ADP1
Yersinia pseudotuberculosis IP 32953	273123	IP 32953	SAMEA3138251		GCA_000047365.1	Complete Genome	4840898	47.5	SOURCE_DATABASE_GENBANK		3	2006-06-12	current	Bacteria	Proteobacteria	Gammaproteobacteria	Enterobacterales	Yersiniaceae	Yersinia	Yersinia pseudotuberculosis	Yersinia pseudotuberculosis IP 32953
Legionella pneumophila str. Paris	297246	Paris	SAMEA3138252		GCA_000048645.1	Complete Genome	3635495	38	SOURCE_DATABASE_GENBANK		2	2004-10-03	current	Bacteria	Proteobacteria	Gammaproteobacteria	Legionellales	Legionellaceae	Legionella	Legionella pneumophila	Legionella pneumophila str. Paris
Legionella pneumophila str. Lens	297245	Lens	SAMEA3138253		GCA_000048665.1	Complete Genome	3405519	38	SOURCE_DATABASE_GENBANK		2	2004-10-03	current	Bacteria	Proteobacteria	Gammaproteobacteria	Legionellales	Legionellaceae	Legionella	Legionella pneumophila	Legionella pneumophila str. Lens
Ehrlichia ruminantium str. Gardel	302409	Gardel	SAMEA3138254		GCA_000050405.1	Complete Genome	1499920	27.5	SOURCE_DATABASE_GENBANK		1	2005-02-01	current	Bacteria	Proteobacteria	Alphaproteobacteria	Rickettsiales	Anaplasmataceae	Ehrlichia	Ehrlichia ruminantium	Ehrlichia ruminantium str. Gardel
Ehrlichia ruminantium str. Welgevonden	254945	Welgevonden	SAMEA3138255		GCA_000050425.1	Complete Genome	1512977	27	SOURCE_DATABASE_GENBANK		1	2005-02-01	current	Bacteria	Proteobacteria	Alphaproteobacteria	Rickettsiales	Anaplasmataceae	Ehrlichia	Ehrlichia ruminantium	Ehrlichia ruminantium str. Welgevonden
Brucella abortus 2308	359391	2308	SAMEA3138256		GCA_000054005.1	Complete Genome	3278307	57	SOURCE_DATABASE_GENBANK		2	2005-12-01	current	Bacteria	Proteobacteria	Alphaproteobacteria	Hyphomicrobiales	Brucellaceae	Brucella	Brucella abortus	Brucella abortus 2308
Chromohalobacter salexigens DSM 3043	290398	DSM 3043	SAMN02598275	PRJNA12636	GCA_000055785.1	Complete Genome	3696649	63.5	SOURCE_DATABASE_GENBANK		1	2006-04-11	current	Bacteria	Proteobacteria	Gammaproteobacteria	Oceanospirillales	Halomonadaceae	Chromohalobacter	Chromohalobacter salexigens	Chromohalobacter salexigens DSM 3043
Lawsonia intracellularis PHE/MN1-00	363253	PHE/MN1-00	SAMEA3138257		GCA_000055945.1	Complete Genome	1719014	33	SOURCE_DATABASE_GENBANK		4	2006-05-05	current	Bacteria	Proteobacteria	Deltaproteobacteria	Desulfovibrionales	Desulfovibrionaceae	Lawsonia	Lawsonia intracellularis	Lawsonia intracellularis PHE/MN1-00
Lactobacillus delbrueckii subsp. bulgaricus ATCC 11842 = JCM 1002	390333	ATCC 11842	SAMEA3138258		GCA_000056065.1	Complete Genome	1864998	49.5	SOURCE_DATABASE_GENBANK		1	2006-05-26	current	Bacteria	Firmicutes	Bacilli	Lactobacillales	Lactobacillaceae	Lactobacillus	Lactobacillus delbrueckii	Lactobacillus delbrueckii subsp. bulgaricus ATCC 11842 = JCM 1002
Frankia alni ACN14a	326424	ACN14a	SAMEA3138259		GCA_000058485.1	Complete Genome	7497934	72.5	SOURCE_DATABASE_GENBANK		1	2006-08-03	current	Bacteria	Actinobacteria	Actinomycetia	Frankiales	Frankiaceae	Frankia	Frankia alni	Frankia alni ACN14a
Listeria welshimeri serovar 6b str. SLCC5334	386043	SLCC5334	SAMEA3138260		GCA_000060285.1	Complete Genome	2814130	36	SOURCE_DATABASE_GENBANK		1	2006-10-27	current	Bacteria	Firmicutes	Bacilli	Bacillales	Listeriaceae	Listeria	Listeria welshimeri	Listeria welshimeri serovar 6b str. SLCC5334
Gramella forsetii KT0803	411154	KT0803	SAMEA2272667		GCA_000060345.1	Complete Genome	3798465	36.5	SOURCE_DATABASE_GENBANK		1	2006-11-06	current	Bacteria	Bacteroidota	Flavobacteriia	Flavobacteriales	Flavobacteriaceae	Gramella	Gramella forsetii	Gramella forsetii KT0803
Azoarcus olearius	418699	BH72	SAMEA3138261		GCA_000061505.1	Complete Genome	4376040	67.5	SOURCE_DATABASE_GENBANK		1	2006-12-20	current	Bacteria	Proteobacteria	Betaproteobacteria	Rhodocyclales	Zoogloeaceae	Azoarcus	Azoarcus olearius
Saccharopolyspora erythraea NRRL 2338	405948	NRRL 2338	SAMEA2272514		GCA_000062885.1	Complete Genome	8212805	71	SOURCE_DATABASE_GENBANK		1	2007-03-21	current	Bacteria	Actinobacteria	Actinomycetia	Pseudonocardiales	Pseudonocardiaceae	Saccharopolyspora	Saccharopolyspora erythraea	Saccharopolyspora erythraea NRRL 2338
Clavibacter michiganensis subsp. michiganensis NCPPB 382	443906	NCPPB 382	SAMEA3138263		GCA_000063485.1	Complete Genome	3395237	72	SOURCE_DATABASE_GENBANK		3	2007-05-19	current	Bacteria	Actinobacteria	Actinomycetia	Micrococcales	Microbacteriaceae	Clavibacter	Clavibacter michiganensis	Clavibacter michiganensis subsp. michiganensis NCPPB 382
Synechococcus sp. WH 7803	32051		SAMEA3138264		GCA_000063505.1	Complete Genome	2366980	60	SOURCE_DATABASE_GENBANK		1	2007-05-19	current	Bacteria	Cyanobacteria		Synechococcales	Synechococcaceae	Synechococcus	Synechococcus sp. WH 7803
Synechococcus sp. RCC307	316278		SAMEA3138265		GCA_000063525.1	Complete Genome	2224914	60.5	SOURCE_DATABASE_GENBANK		1	2007-05-19	current	Bacteria	Cyanobacteria		Synechococcales	Synechococcaceae	Synechococcus	Synechococcus sp. RCC307
Orientia tsutsugamushi str. Boryong	357244	Boryong	SAMEA3138266		GCA_000063545.1	Complete Genome	2127051	30.5	SOURCE_DATABASE_GENBANK		1	2007-05-15	current	Bacteria	Proteobacteria	Alphaproteobacteria	Rickettsiales	Rickettsiaceae	Orientia	Orientia tsutsugamushi	Orientia tsutsugamushi str. Boryong
Clostridium botulinum A str. ATCC 3502	413999	ATCC 3502	SAMEA1705919		GCA_000063585.1	Complete Genome	3903260	28	SOURCE_DATABASE_GENBANK		2	2007-05-24	current	Bacteria	Firmicutes	Clostridia	Eubacteriales	Clostridiaceae	Clostridium	Clostridium botulinum	Clostridium botulinum A str. ATCC 3502
Mycoplasmopsis agalactiae PG2	347257	PG2	SAMEA3138268		GCA_000063605.1	Complete Genome	877438	29.5	SOURCE_DATABASE_GENBANK		1	2007-05-24	current	Bacteria	Tenericutes	Mollicutes	Mycoplasmatales	Mycoplasmataceae	Mycoplasmopsis	Mycoplasmopsis agalactiae	Mycoplasmopsis agalactiae PG2
Flavobacterium psychrophilum JIP02/86	402612	JIP02/86	SAMEA3138269		GCA_000064305.2	Complete Genome	2860382	32.5	SOURCE_DATABASE_GENBANK		1	2013-05-30	current	Bacteria	Bacteroidota	Flavobacteriia	Flavobacteriales	Flavobacteriaceae	Flavobacterium	Flavobacterium psychrophilum	Flavobacterium psychrophilum JIP02/86
Gluconacetobacter diazotrophicus PA1 5	272568	PAl 5	SAMEA3138270		GCA_000067045.1	Complete Genome	3999591	66	SOURCE_DATABASE_GENBANK		3	2007-12-05	current	Bacteria	Proteobacteria	Alphaproteobacteria	Rhodospirillales	Acetobacteraceae	Gluconacetobacter	Gluconacetobacter diazotrophicus	Gluconacetobacter diazotrophicus PA1 5
Sorangium cellulosum So ce56	448385	So ce 56	SAMEA3138271		GCA_000067165.1	Complete Genome	13033779	71	SOURCE_DATABASE_GENBANK		1	2007-11-27	current	Bacteria	Proteobacteria	Deltaproteobacteria	Myxococcales	Polyangiaceae	Sorangium	Sorangium cellulosum	Sorangium cellulosum So ce56
Bordetella petrii	94624	DSM 12804	SAMEA3138272		GCA_000067205.1	Complete Genome	5287950	65	SOURCE_DATABASE_GENBANK		1	2007-12-18	current	Bacteria	Proteobacteria	Betaproteobacteria	Burkholderiales	Alcaligenaceae	Bordetella	Bordetella petrii
Chlamydia trachomatis L2b/UCH-1/proctitis	471473	UCH-1	SAMEA1705954		GCA_000068525.2	Complete Genome	1038863	41	SOURCE_DATABASE_GENBANK		1	2011-09-14	current	Bacteria	Chlamydiae	Chlamydiia	Chlamydiales	Chlamydiaceae	Chlamydia	Chlamydia trachomatis	Chlamydia trachomatis L2b/UCH-1/proctitis
Chlamydia trachomatis 434/Bu	471472	434/Bu	SAMEA1705923		GCA_000068585.1	Complete Genome	1038842	41	SOURCE_DATABASE_GENBANK		1	2008-01-17	current	Bacteria	Chlamydiae	Chlamydiia	Chlamydiales	Chlamydiaceae	Chlamydia	Chlamydia trachomatis	Chlamydia trachomatis 434/Bu
Mycobacteroides abscessus ATCC 19977	561007	ATCC 19977	SAMEA3138276		GCA_000069185.1	Complete Genome	5090491	64	SOURCE_DATABASE_GENBANK		2	2008-03-01	current	Bacteria	Actinobacteria	Actinomycetia	Corynebacteriales	Mycobacteriaceae	Mycobacteroides	Mycobacteroides abscessus	Mycobacteroides abscessus ATCC 19977
Clavibacter michiganensis subsp. sepedonicus	31964	ATCC33113	SAMEA1705948		GCA_000069225.1	Complete Genome	3403786	72	SOURCE_DATABASE_GENBANK		3	2008-02-29	current	Bacteria	Actinobacteria	Actinomycetia	Micrococcales	Microbacteriaceae	Clavibacter	Clavibacter michiganensis	Clavibacter michiganensis subsp. sepedonicus
Acinetobacter baumannii AYE	509173	AYE	SAMEA3138279		GCA_000069245.1	Complete Genome	4048735	39	SOURCE_DATABASE_GENBANK		5	2008-02-29	current	Bacteria	Proteobacteria	Gammaproteobacteria	Moraxellales	Moraxellaceae	Acinetobacter	Acinetobacter baumannii	Acinetobacter baumannii AYE
Candidatus Phytoplasma australiense	59748		SAMEA3138281		GCA_000069925.1	Complete Genome	879959	27	SOURCE_DATABASE_GENBANK		1	2008-04-02	current	Bacteria	Tenericutes	Mollicutes	Acholeplasmatales	Acholeplasmataceae	Candidatus Phytoplasma	Candidatus Phytoplasma australiense
Corynebacterium urealyticum DSM 7109	504474	DSM 7109	SAMEA3138282		GCA_000069945.1	Complete Genome	2369219	64	SOURCE_DATABASE_GENBANK		1	2008-04-02	current	Bacteria	Actinobacteria	Actinomycetia	Corynebacteriales	Corynebacteriaceae	Corynebacterium	Corynebacterium urealyticum	Corynebacterium urealyticum DSM 7109
Proteus mirabilis HI4320	529507	HI4320	SAMEA1705945		GCA_000069965.1	Complete Genome	4099895	38.5	SOURCE_DATABASE_GENBANK		2	2008-04-03	current	Bacteria	Proteobacteria	Gammaproteobacteria	Enterobacterales	Morganellaceae	Proteus	Proteus mirabilis	Proteus mirabilis HI4320
Bordetella avium 197N	360910	197N	SAMEA1705952		GCA_000070465.1	Complete Genome	3732255	61.5	SOURCE_DATABASE_GENBANK		1	2006-09-29	current	Bacteria	Proteobacteria	Betaproteobacteria	Burkholderiales	Alcaligenaceae	Bordetella	Bordetella avium	Bordetella avium 197N
Xanthomonas campestris pv. campestris	340	B100	SAMEA3138285		GCA_000070605.1	Complete Genome	5079002	65	SOURCE_DATABASE_GENBANK		1	2008-02-12	current	Bacteria	Proteobacteria	Gammaproteobacteria	Xanthomonadales	Xanthomonadaceae	Xanthomonas	Xanthomonas campestris
Stenotrophomonas maltophilia K279a	522373	K279a	SAMEA1705934		GCA_000072485.1	Complete Genome	4851126	66	SOURCE_DATABASE_GENBANK		1	2008-06-10	current	Bacteria	Proteobacteria	Gammaproteobacteria	Xanthomonadales	Xanthomonadaceae	Stenotrophomonas	Stenotrophomonas maltophilia	Stenotrophomonas maltophilia K279a
Methylorubrum extorquens DM4	661410	DM4	SAMEA3138288		GCA_000083545.1	Complete Genome	6123851	67.5	SOURCE_DATABASE_GENBANK		3	2009-07-17	current	Bacteria	Proteobacteria	Alphaproteobacteria	Hyphomicrobiales	Methylobacteriaceae	Methylorubrum	Methylorubrum extorquens	Methylorubrum extorquens DM4
Neisseria meningitidis alpha14	662598	alpha14	SAMEA3138289		GCA_000083565.1	Complete Genome	2145295	51.5	SOURCE_DATABASE_GENBANK		1	2009-07-23	current	Bacteria	Proteobacteria	Betaproteobacteria	Neisseriales	Neisseriaceae	Neisseria	Neisseria meningitidis	Neisseria meningitidis alpha14
Clostridioides difficile CD196	645462	CD196	SAMEA3138290		GCA_000085225.1	Complete Genome	4110554	28.5	SOURCE_DATABASE_GENBANK		1	2009-10-01	current	Bacteria	Firmicutes	Clostridia	Eubacteriales	Peptostreptococcaceae	Clostridioides	Clostridioides difficile	Clostridioides difficile CD196
Mycoplasma hominis ATCC 23114	347256	ATCC 23114	SAMEA2272593		GCA_000085865.1	Complete Genome	665445	27	SOURCE_DATABASE_GENBANK		1	2009-11-16	current	Bacteria	Tenericutes		Mycoplasmoidales	Metamycoplasmataceae	Metamycoplasma	Metamycoplasma hominis	Mycoplasma hominis ATCC 23114
Xanthomonas albilineans GPE PC73	380358	GPE PC73	SAMEA3138291		GCA_000087965.1	Complete Genome	3852299	62.5	SOURCE_DATABASE_GENBANK		4	2010-05-05	current	Bacteria	Proteobacteria	Gammaproteobacteria	Xanthomonadales	Xanthomonadaceae	Xanthomonas	Xanthomonas albilineans	Xanthomonas albilineans GPE PC73
Mycoplasmopsis agalactiae	2110	5632	SAMEA2272074		GCA_000089865.1	Complete Genome	1006702	29.5	SOURCE_DATABASE_GENBANK		1	2010-03-05	current	Bacteria	Tenericutes	Mollicutes	Mycoplasmatales	Mycoplasmataceae	Mycoplasmopsis	Mycoplasmopsis agalactiae
Salinibacter ruber M8	761659	M8	SAMEA3138292		GCA_000090405.1	Complete Genome	3832918	65.5	SOURCE_DATABASE_GENBANK		5	2010-05-11	current	Bacteria	Bacteroidota		Bacteroidetes Order II. Incertae sedis	Rhodothermaceae	Salinibacter	Salinibacter ruber	Salinibacter ruber M8
Escherichia coli O26:H11 str. 11368	573235	11368	SAMD00060955	PRJDA32509	GCA_000091005.1	Complete Genome	5855531	50.5	SOURCE_DATABASE_GENBANK		5	2009-09-10	current	Bacteria	Proteobacteria	Gammaproteobacteria	Enterobacterales	Enterobacteriaceae	Escherichia	Escherichia coli	Escherichia coli O26:H11 str. 11368
Chlamydia pneumoniae AR39	115711	AR39	SAMN02641564	PRJNA247	GCA_000091085.2	Complete Genome	1229853	40.5	SOURCE_DATABASE_GENBANK		1	2001-01-09	current	Bacteria	Chlamydiae	Chlamydiia	Chlamydiales	Chlamydiaceae	Chlamydia	Chlamydia pneumoniae	Chlamydia pneumoniae AR39
Sphingobium japonicum UT26S	452662	UT26S	SAMD00060927	PRJDA19949	GCA_000091125.1	Complete Genome	4424862	64.5	SOURCE_DATABASE_GENBANK		5	2010-03-31	current	Bacteria	Proteobacteria	Alphaproteobacteria	Sphingomonadales	Sphingomonadaceae	Sphingobium	Sphingobium indicum	Sphingobium japonicum UT26S
Candidatus Methylomirabilis oxyfera	671143		SAMEA3138294		GCA_000091165.1	Complete Genome	2752854	58.5	SOURCE_DATABASE_GENBANK		1	2009-09-16	current	Bacteria	candidate division NC10				Candidatus Methylomirabilis	Candidatus Methylomirabilis oxyfera
Streptomyces scabiei 87.22	680198	87.22	SAMEA2272773		GCA_000091305.1	Complete Genome	10148695	71	SOURCE_DATABASE_GENBANK		1	2009-10-06	current	Bacteria	Actinobacteria	Actinomycetia	Streptomycetales	Streptomycetaceae	Streptomyces	Streptomyces scabiei	Streptomyces scabiei 87.22
Shewanella violacea DSS12	637905	DSS12	SAMD00060963	PRJDA34739	GCA_000091325.1	Complete Genome	4962103	44.5	SOURCE_DATABASE_GENBANK		1	2010-04-01	current	Bacteria	Proteobacteria	Gammaproteobacteria	Alteromonadales	Shewanellaceae	Shewanella	Shewanella violacea	Shewanella violacea DSS12
Helicobacter pylori B38	592205	B38	SAMEA3138296		GCA_000091345.1	Complete Genome	1576758	39	SOURCE_DATABASE_GENBANK		1	2009-07-15	current	Bacteria	Proteobacteria	Epsilonproteobacteria	Campylobacterales	Helicobacteraceae	Helicobacter	Helicobacter pylori	Helicobacter pylori B38
Lactobacillus johnsonii FI9785	633699	FI9785	SAMEA2272487		GCA_000091405.1	Complete Genome	1785116	34	SOURCE_DATABASE_GENBANK		3	2009-11-04	current	Bacteria	Firmicutes	Bacilli	Lactobacillales	Lactobacillaceae	Lactobacillus	Lactobacillus johnsonii	Lactobacillus johnsonii FI9785
Vibrio atlanticus	693153	LGP32	SAMEA2271989		GCA_000091465.1	Complete Genome	4974818	43.5	SOURCE_DATABASE_GENBANK		2	2009-02-13	current	Bacteria	Proteobacteria	Gammaproteobacteria	Vibrionales	Vibrionaceae	Vibrio	Vibrio atlanticus
Thermus thermophilus HB8	300852	HB8	SAMD00061070	PRJNA13202	GCA_000091545.1	Complete Genome	2116056	69	SOURCE_DATABASE_GENBANK		3	2004-11-15	current	Bacteria	Deinococcus-Thermus	Deinococci	Thermales	Thermaceae	Thermus	Thermus thermophilus	Thermus thermophilus HB8
Erwinia amylovora CFBP1430	665029	CFPB1430	SAMEA3138297		GCA_000091565.1	Complete Genome	3833832	53.5	SOURCE_DATABASE_GENBANK		2	2010-03-25	current	Bacteria	Proteobacteria	Gammaproteobacteria	Enterobacterales	Erwiniaceae	Erwinia	Erwinia amylovora	Erwinia amylovora CFBP1430
Streptococcus mutans NN2025	511691	NN2025	SAMD00060939	PRJDA28997	GCA_000091645.1	Complete Genome	2013587	36.5	SOURCE_DATABASE_GENBANK		1	2009-07-31	current	Bacteria	Firmicutes	Bacilli	Lactobacillales	Streptococcaceae	Streptococcus	Streptococcus mutans	Streptococcus mutans NN2025
Propionibacterium freudenreichii subsp. shermanii CIRM-BIA1	754252	CIRM-B1AI	SAMEA2272304		GCA_000091725.1	Complete Genome	2616384	67	SOURCE_DATABASE_GENBANK		1	2010-05-26	current	Bacteria	Actinobacteria	Actinomycetia	Propionibacteriales	Propionibacteriaceae	Propionibacterium	Propionibacterium freudenreichii	Propionibacterium freudenreichii subsp. shermanii CIRM-BIA1
Legionella longbeachae NSW150	661367	NSW150	SAMEA2272007		GCA_000091785.1	Complete Genome	4149158	37	SOURCE_DATABASE_GENBANK		2	2010-02-13	current	Bacteria	Proteobacteria	Gammaproteobacteria	Legionellales	Legionellaceae	Legionella	Legionella longbeachae	Legionella longbeachae NSW150
Streptococcus suis P1/7	218494	P1/7	SAMEA3138299		GCA_000091905.1	Complete Genome	2007491	41	SOURCE_DATABASE_GENBANK		1	2009-07-07	current	Bacteria	Firmicutes	Bacilli	Lactobacillales	Streptococcaceae	Streptococcus	Streptococcus suis	Streptococcus suis P1/7
Helicobacter mustelae 12198	679897	12198	SAMEA2272735		GCA_000091985.1	Complete Genome	1578097	42	SOURCE_DATABASE_GENBANK		1	2010-03-11	current	Bacteria	Proteobacteria	Epsilonproteobacteria	Campylobacterales	Helicobacteraceae	Helicobacter	Helicobacter mustelae	Helicobacter mustelae 12198
Agrobacterium fabrum str. C58	176299	C58	SAMN02603108	PRJNA283	GCA_000092025.1	Complete Genome	5674258	59	SOURCE_DATABASE_GENBANK		4	2007-11-05	current	Bacteria	Proteobacteria	Alphaproteobacteria	Hyphomicrobiales	Rhizobiaceae	Agrobacterium	Agrobacterium fabrum	Agrobacterium fabrum str. C58
Rhizobium etli CFN 42	347834	CFN 42	SAMN02603106	PRJNA13932	GCA_000092045.1	Complete Genome	6530228	61	SOURCE_DATABASE_GENBANK		7	2006-03-06	current	Bacteria	Proteobacteria	Alphaproteobacteria	Hyphomicrobiales	Rhizobiaceae	Rhizobium	Rhizobium etli	Rhizobium etli CFN 42
Planctopirus limnophila DSM 3776	521674	DSM 3776	SAMN02598463	PRJNA29411	GCA_000092105.1	Complete Genome	5460085	53.5	SOURCE_DATABASE_GENBANK		2	2010-05-13	current	Bacteria	Planctomycetota	Planctomycetia	Planctomycetales	Planctomycetaceae	Planctopirus	Planctopirus limnophila	Planctopirus limnophila DSM 3776
Meiothermus silvanus DSM 9946	526227	DSM 9946	SAMN02598469	PRJNA29551	GCA_000092125.1	Complete Genome	3721669	62.5	SOURCE_DATABASE_GENBANK		3	2010-05-26	current	Bacteria	Deinococcus-Thermus	Deinococci	Thermales	Thermaceae	Meiothermus	Meiothermus silvanus	Meiothermus silvanus DSM 9946
Bacillus thuringiensis BMB171	714359	BMB171	SAMN02603314	PRJNA43631	GCA_000092165.1	Complete Genome	5643051	35	SOURCE_DATABASE_GENBANK		2	2010-05-20	current	Bacteria	Firmicutes	Bacilli	Bacillales	Bacillaceae	Bacillus	Bacillus thuringiensis	Bacillus thuringiensis BMB171
Desulfurivibrio alkaliphilus AHT 2	589865	AHT 2	SAMN02598502	PRJNA33629	GCA_000092205.1	Complete Genome	3097763	60	SOURCE_DATABASE_GENBANK		1	2010-05-27	current	Bacteria	Proteobacteria	Deltaproteobacteria	Desulfobacterales	Desulfobulbaceae	Desulfurivibrio	Desulfurivibrio alkaliphilus	Desulfurivibrio alkaliphilus AHT 2
Tsukamurella paurometabola DSM 20162	521096	DSM 20162	SAMN00002597		GCA_000092225.1	Complete Genome	4479724	68	SOURCE_DATABASE_GENBANK		2	2010-05-13	current	Bacteria	Actinobacteria	Actinomycetia	Corynebacteriales	Tsukamurellaceae	Tsukamurella	Tsukamurella paurometabola	Tsukamurella paurometabola DSM 20162
Arcobacter nitrofigilis DSM 7299	572480	DSM 7299	SAMN02598489	PRJNA32593	GCA_000092245.1	Complete Genome	3192235	28	SOURCE_DATABASE_GENBANK		1	2010-05-17	current	Bacteria	Proteobacteria	Epsilonproteobacteria	Campylobacterales	Arcobacteraceae	Arcobacter	Arcobacter nitrofigilis	Arcobacter nitrofigilis DSM 7299
Moraxella catarrhalis BBH18	1236608	BBH18	SAMN02603777	PRJNA46869	GCA_000092265.1	Complete Genome	1863286	41.5	SOURCE_DATABASE_GENBANK		1	2010-05-11	current	Bacteria	Proteobacteria	Gammaproteobacteria	Moraxellales	Moraxellaceae	Moraxella	Moraxella catarrhalis	Moraxella catarrhalis BBH18
Caulobacter segnis ATCC 21756	509190	ATCC 21756	SAMN02598513	PRJNA37277	GCA_000092285.1	Complete Genome	4655622	67.5	SOURCE_DATABASE_GENBANK		1	2010-04-30	current	Bacteria	Proteobacteria	Alphaproteobacteria	Caulobacterales	Caulobacteraceae	Caulobacter	Caulobacter segnis	Caulobacter segnis ATCC 21756
Bifidobacterium longum subsp. longum JDM301	759350	JDM301	SAMN02603181	PRJNA47579	GCA_000092325.1	Complete Genome	2477838	59.5	SOURCE_DATABASE_GENBANK		1	2010-05-18	current	Bacteria	Actinobacteria	Actinomycetia	Bifidobacteriales	Bifidobacteriaceae	Bifidobacterium	Bifidobacterium longum	Bifidobacterium longum subsp. longum JDM301
Clostridium botulinum F str. 230613	758678	230613	SAMN02603020	PRJNA47575	GCA_000092345.1	Complete Genome	4010614	28	SOURCE_DATABASE_GENBANK		2	2010-04-28	current	Bacteria	Firmicutes	Clostridia	Eubacteriales	Clostridiaceae	Clostridium	Clostridium botulinum	Clostridium botulinum F str. 230613
Arcanobacterium haemolyticum DSM 20595	644284	DSM 20595	SAMN02598519	PRJNA37925	GCA_000092365.1	Complete Genome	1986154	53	SOURCE_DATABASE_GENBANK		1	2010-05-27	current	Bacteria	Actinobacteria	Actinomycetia	Actinomycetales	Actinomycetaceae	Arcanobacterium	Arcanobacterium haemolyticum	Arcanobacterium haemolyticum DSM 20595
Streptomyces bingchenggensis BCW-1	749414	BCW-1	SAMN02603683	PRJNA46847	GCA_000092385.1	Complete Genome	11936683	70.5	SOURCE_DATABASE_GENBANK		1	2010-05-28	current	Bacteria	Actinobacteria	Actinomycetia	Streptomycetales	Streptomycetaceae	Streptomyces	Streptomyces bingchenggensis	Streptomyces bingchenggensis BCW-1
Syntrophothermus lipocalidus DSM 12680	643648	DSM 12680	SAMN02598518	PRJNA37873	GCA_000092405.1	Complete Genome	2405559	50.5	SOURCE_DATABASE_GENBANK		1	2010-05-28	current	Bacteria	Firmicutes	Clostridia	Eubacteriales	Syntrophomonadaceae	Syntrophothermus	Syntrophothermus lipocalidus	Syntrophothermus lipocalidus DSM 12680
Truepera radiovictrix DSM 17093	649638	DSM 17093	SAMN02598522	PRJNA38371	GCA_000092425.1	Complete Genome	3260398	68	SOURCE_DATABASE_GENBANK		1	2010-05-28	current	Bacteria	Deinococcus-Thermus	Deinococci	Trueperales	Trueperaceae	Truepera	Truepera radiovictrix	Truepera radiovictrix DSM 17093
Geobacillus sp. C56-T3	691437	C56-T3	SAMN02598534	PRJNA41701	GCA_000092445.1	Complete Genome	3650813	52	SOURCE_DATABASE_GENBANK		1	2010-06-01	current	Bacteria	Firmicutes	Bacilli	Bacillales	Bacillaceae	Geobacillus	Geobacillus sp. C56-T3
Chlamydia trachomatis D-EC	759363	D-EC	SAMN00744935	PRJNA48087	GCA_000092485.1	Complete Genome	1050015	41	SOURCE_DATABASE_GENBANK		2	2010-06-09	current	Bacteria	Chlamydiae	Chlamydiia	Chlamydiales	Chlamydiaceae	Chlamydia	Chlamydia trachomatis	Chlamydia trachomatis D-EC
Leuconostoc kimchii IMSNU 11154	762051	IMSNU 11154	SAMN02603394	PRJNA40837	GCA_000092505.1	Complete Genome	2101787	37.5	SOURCE_DATABASE_GENBANK		6	2010-05-06	current	Bacteria	Firmicutes	Bacilli	Lactobacillales	Lactobacillaceae	Leuconostoc	Leuconostoc kimchii	Leuconostoc kimchii IMSNU 11154
Shigella sonnei Ss046	300269	Ss046	SAMN02603602	PRJNA13151	GCA_000092525.1	Complete Genome	5055316	50.5	SOURCE_DATABASE_GENBANK		5	2007-04-05	current	Bacteria	Proteobacteria	Gammaproteobacteria	Enterobacterales	Enterobacteriaceae	Shigella	Shigella sonnei	Shigella sonnei Ss046
Legionella pneumophila str. Corby	400673	Corby	SAMN02603241	PRJNA17491	GCA_000092545.1	Complete Genome	3576470	38	SOURCE_DATABASE_GENBANK		1	2009-03-30	current	Bacteria	Proteobacteria	Gammaproteobacteria	Legionellales	Legionellaceae	Legionella	Legionella pneumophila	Legionella pneumophila str. Corby
Leptospira interrogans serovar Lai str. 56601	189518	56601	SAMN02603127	PRJNA293	GCA_000092565.1	Complete Genome	4698134	35	SOURCE_DATABASE_GENBANK		2	2010-04-06	current	Bacteria	Spirochaetes	Spirochaetia	Leptospirales	Leptospiraceae	Leptospira	Leptospira interrogans	Leptospira interrogans serovar Lai str. 56601
Mycoplasma gallisepticum str. R(low)	710127	R	SAMN02604081	PRJNA409	GCA_000092585.1	Complete Genome	1012800	31	SOURCE_DATABASE_GENBANK		1	2010-01-28	current	Bacteria	Tenericutes	Mollicutes	Mycoplasmatales	Mycoplasmataceae	Mycoplasma	Mycoplasma gallisepticum	Mycoplasma gallisepticum str. R
Legionella pneumophila 2300/99 Alcoy	423212	2300/99 Alcoy	SAMN02604292	PRJNA18743	GCA_000092625.1	Complete Genome	3516334	38	SOURCE_DATABASE_GENBANK		1	2010-05-03	current	Bacteria	Proteobacteria	Gammaproteobacteria	Legionellales	Legionellaceae	Legionella	Legionella pneumophila	Legionella pneumophila 2300/99 Alcoy
Thermobispora bispora DSM 43833	469371	DSM 43833	SAMN00002587		GCA_000092645.1	Complete Genome	4189976	72	SOURCE_DATABASE_GENBANK		1	2010-05-17	current	Bacteria	Actinobacteria	Actinomycetia	Streptosporangiales	Streptosporangiaceae	Thermobispora	Thermobispora bispora	Thermobispora bispora DSM 43833
Chlamydia trachomatis E/150	707184	E/150	SAMN02603692	PRJNA43143	GCA_000092665.1	Complete Genome	1042996	41	SOURCE_DATABASE_GENBANK		1	2010-05-21	current	Bacteria	Chlamydiae	Chlamydiia	Chlamydiales	Chlamydiaceae	Chlamydia	Chlamydia trachomatis	Chlamydia trachomatis E/150
Chlamydia trachomatis G/9768	707185	G/9768	SAMN02603693	PRJNA43145	GCA_000092685.1	Complete Genome	1042810	41	SOURCE_DATABASE_GENBANK		1	2010-05-21	current	Bacteria	Chlamydiae	Chlamydiia	Chlamydiales	Chlamydiaceae	Chlamydia	Chlamydia trachomatis	Chlamydia trachomatis G/9768
Chlamydia trachomatis G/11222	707186	G/11222	SAMN02603694	PRJNA43147	GCA_000092705.1	Complete Genome	1042354	41	SOURCE_DATABASE_GENBANK		1	2010-05-21	current	Bacteria	Chlamydiae	Chlamydiia	Chlamydiales	Chlamydiaceae	Chlamydia	Chlamydia trachomatis	Chlamydia trachomatis G/11222
Chlamydia trachomatis G/11074	707187	G/11074	SAMN02603695	PRJNA43149	GCA_000092725.1	Complete Genome	1042875	41	SOURCE_DATABASE_GENBANK		1	2010-05-21	current	Bacteria	Chlamydiae	Chlamydiia	Chlamydiales	Chlamydiaceae	Chlamydia	Chlamydia trachomatis	Chlamydia trachomatis G/11074
Chlamydia trachomatis E/11023	707183	E/11023	SAMN02603691	PRJNA43141	GCA_000092745.1	Complete Genome	1043025	41	SOURCE_DATABASE_GENBANK		1	2010-05-21	current	Bacteria	Chlamydiae	Chlamydiia	Chlamydiales	Chlamydiaceae	Chlamydia	Chlamydia trachomatis	Chlamydia trachomatis E/11023
Bifidobacterium animalis subsp. lactis V9	573236	V9	SAMN02603934	PRJNA32515	GCA_000092765.1	Complete Genome	1944050	60	SOURCE_DATABASE_GENBANK		1	2010-05-05	current	Bacteria	Actinobacteria	Actinomycetia	Bifidobacteriales	Bifidobacteriaceae	Bifidobacterium	Bifidobacterium animalis	Bifidobacterium animalis subsp. lactis V9
Waddlia chondrophila WSU 86-1044	716544	WSU 86-1044	SAMN02603402	PRJNA43761	GCA_000092785.1	Complete Genome	2131905	43.5	SOURCE_DATABASE_GENBANK		2	2010-06-03	current	Bacteria	Chlamydiae	Chlamydiia	Parachlamydiales	Waddliaceae	Waddlia	Waddlia chondrophila	Waddlia chondrophila WSU 86-1044
Chlamydia trachomatis G/9301	718219	G/9301	SAMN02603696	PRJNA45851	GCA_000092805.1	Complete Genome	1042811	41	SOURCE_DATABASE_GENBANK		1	2010-05-28	current	Bacteria	Chlamydiae	Chlamydiia	Chlamydiales	Chlamydiaceae	Chlamydia	Chlamydia trachomatis	Chlamydia trachomatis G/9301
Segniliparus rotundus DSM 44985	640132	DSM 44985	SAMN02598516	PRJNA37711	GCA_000092825.1	Complete Genome	3157527	66.5	SOURCE_DATABASE_GENBANK		1	2010-05-18	current	Bacteria	Actinobacteria	Actinomycetia	Corynebacteriales	Segniliparaceae	Segniliparus	Segniliparus rotundus	Segniliparus rotundus DSM 44985
Brachyspira murdochii DSM 12563	526224	DSM 12563	SAMN00001910		GCA_000092845.1	Complete Genome	3241804	27.5	SOURCE_DATABASE_GENBANK		1	2010-05-13	current	Bacteria	Spirochaetes	Spirochaetia	Brachyspirales	Brachyspiraceae	Brachyspira	Brachyspira murdochii	Brachyspira murdochii DSM 12563
Cellulomonas flavigena DSM 20109	446466	DSM 20109	SAMN02598424	PRJNA19707	GCA_000092865.1	Complete Genome	4123179	74	SOURCE_DATABASE_GENBANK		1	2010-05-13	current	Bacteria	Actinobacteria	Actinomycetia	Micrococcales	Cellulomonadaceae	Cellulomonas	Cellulomonas flavigena	Cellulomonas flavigena DSM 20109
Paraburkholderia atlantica	2654982	CCGE1002	SAMN02598517	PRJNA37719	GCA_000092885.1	Complete Genome	7884858	63	SOURCE_DATABASE_GENBANK		4	2010-04-30	current	Bacteria	Proteobacteria	Betaproteobacteria	Burkholderiales	Burkholderiaceae	Paraburkholderia	Paraburkholderia atlantica
Kyrpidia tusciae DSM 2912	562970	DSM 2912	SAMN00017498		GCA_000092905.1	Complete Genome	3384766	59	SOURCE_DATABASE_GENBANK		1	2010-04-29	current	Bacteria	Firmicutes	Bacilli	Bacillales	Alicyclobacillaceae	Kyrpidia	Kyrpidia tusciae	Kyrpidia tusciae DSM 2912
Starkeya novella DSM 506	639283	DSM 506	SAMN02598514	PRJNA37659	GCA_000092925.1	Complete Genome	4765023	67.5	SOURCE_DATABASE_GENBANK		1	2010-05-27	current	Bacteria	Proteobacteria	Alphaproteobacteria	Hyphomicrobiales	Xanthobacteraceae	Starkeya	Starkeya novella	Starkeya novella DSM 506
Thermincola potens JR	635013	JR	SAMN02598533	PRJNA41467	GCA_000092945.1	Complete Genome	3157416	45.5	SOURCE_DATABASE_GENBANK		1	2010-05-13	current	Bacteria	Firmicutes	Clostridia	Eubacteriales	Thermincolaceae	Thermincola	Thermincola potens	Thermincola potens JR
Thermoanaerobacter mathranii subsp. mathranii str. A3	583358	A3	SAMN02598500	PRJNA33329	GCA_000092965.1	Complete Genome	2306092	34	SOURCE_DATABASE_GENBANK		1	2010-05-26	current	Bacteria	Firmicutes	Clostridia	Thermoanaerobacterales	Thermoanaerobacteraceae	Thermoanaerobacter	Thermoanaerobacter mathranii	Thermoanaerobacter mathranii subsp. mathranii str. A3
Nocardiopsis dassonvillei subsp. dassonvillei DSM 43111	446468	DSM 43111	SAMN02598425	PRJNA19709	GCA_000092985.1	Complete Genome	6543312	72.5	SOURCE_DATABASE_GENBANK		2	2010-05-26	current	Bacteria	Actinobacteria	Actinomycetia	Streptosporangiales	Nocardiopsaceae	Nocardiopsis	Nocardiopsis dassonvillei	Nocardiopsis dassonvillei subsp. dassonvillei DSM 43111
Chlamydia trachomatis D-LC	759364	D-LC	SAMN00014120		GCA_000093005.1	Complete Genome	1050013	41	SOURCE_DATABASE_GENBANK		2	2010-06-09	current	Bacteria	Chlamydiae	Chlamydiia	Chlamydiales	Chlamydiaceae	Chlamydia	Chlamydia trachomatis	Chlamydia trachomatis D-LC
Methylotenera versatilis 301	666681	301	SAMN02598526	PRJNA39983	GCA_000093025.1	Complete Genome	3059871	42.5	SOURCE_DATABASE_GENBANK		1	2010-06-01	current	Bacteria	Proteobacteria	Betaproteobacteria	Nitrosomonadales	Methylophilaceae	Methylotenera	Methylotenera versatilis	Methylotenera versatilis 301
Candidatus Riesia pediculicola USDA	515618	USDA	SAMN02603451	PRJNA29065	GCA_000093065.1	Complete Genome	582127	28.5	SOURCE_DATABASE_GENBANK		2	2010-03-16	current	Bacteria	Proteobacteria	Gammaproteobacteria	Enterobacterales	Enterobacteriaceae	Candidatus Riesia	Candidatus Riesia pediculicola	Candidatus Riesia pediculicola USDA
[Bacillus] selenitireducens MLS10	439292	MLS10	SAMN00000036		GCA_000093085.1	Complete Genome	3592487	48.5	SOURCE_DATABASE_GENBANK		1	2010-05-28	current	Bacteria	Firmicutes	Bacilli	Bacillales	Bacillaceae	Salisediminibacterium	Salisediminibacterium selenitireducens	[Bacillus] selenitireducens MLS10
Listeria monocytogenes 08-5578	653938	08-5578	SAMN02603776	PRJNA36361	GCA_000093125.2	Complete Genome	3109678	37.5	SOURCE_DATABASE_GENBANK		2	2014-06-12	current	Bacteria	Firmicutes	Bacilli	Bacillales	Listeriaceae	Listeria	Listeria monocytogenes	Listeria monocytogenes 08-5578
Blattabacterium sp. (Periplaneta americana) str. BPLAN	600809	BPLAN	SAMN02604139	PRJNA32975	GCA_000093165.1	Complete Genome	640442	28	SOURCE_DATABASE_GENBANK		2	2010-04-01	current	Bacteria	Bacteroidota	Flavobacteriia	Flavobacteriales	Blattabacteriaceae	Blattabacterium	Blattabacterium sp. (Periplaneta americana)	Blattabacterium sp. (Periplaneta americana) str. BPLAN
Helicobacter pylori v225d	637913	v225d	SAMN00003101		GCA_000093185.1	Complete Genome	1595604	38.5	SOURCE_DATABASE_GENBANK		2	2010-06-03	current	Bacteria	Proteobacteria	Epsilonproteobacteria	Campylobacterales	Helicobacteraceae	Helicobacter	Helicobacter pylori	Helicobacter pylori v225d
Nitrosococcus watsonii C-113	105559	C-113	SAMN02598531	PRJNA40331	GCA_000143085.1	Complete Genome	3373286	50	SOURCE_DATABASE_GENBANK		3	2010-06-25	current	Bacteria	Proteobacteria	Gammaproteobacteria	Chromatiales	Chromatiaceae	Nitrosococcus	Nitrosococcus watsonii	Nitrosococcus watsonii C-113
Hyphomicrobium denitrificans ATCC 51888	582899	ATCC 51888	SAMN02598499	PRJNA33261	GCA_000143145.1	Complete Genome	3638969	60.5	SOURCE_DATABASE_GENBANK		1	2010-06-25	current	Bacteria	Proteobacteria	Alphaproteobacteria	Hyphomicrobiales	Hyphomicrobiaceae	Hyphomicrobium	Hyphomicrobium denitrificans	Hyphomicrobium denitrificans ATCC 51888
Lactococcus lactis subsp. cremoris NZ9000	746361	NZ9000	SAMN02603175	PRJNA46623	GCA_000143205.1	Complete Genome	2530294	35.5	SOURCE_DATABASE_GENBANK		1	2010-07-02	current	Bacteria	Firmicutes	Bacilli	Lactobacillales	Streptococcaceae	Lactococcus	Lactococcus cremoris	Lactococcus lactis subsp. cremoris NZ9000
Herbaspirillum seropedicae SmR1	757424	SmR1	SAMN02603247	PRJNA47945	GCA_000143225.1	Complete Genome	5513887	63	SOURCE_DATABASE_GENBANK		1	2010-07-02	current	Bacteria	Proteobacteria	Betaproteobacteria	Burkholderiales	Oxalobacteraceae	Herbaspirillum	Herbaspirillum seropedicae	Herbaspirillum seropedicae SmR1
Ligilactobacillus salivarius CECT 5713	712961	CECT 5713	SAMN02604101	PRJNA43535	GCA_000143435.1	Complete Genome	2136138	33	SOURCE_DATABASE_GENBANK		4	2010-07-07	current	Bacteria	Firmicutes	Bacilli	Lactobacillales	Lactobacillaceae	Ligilactobacillus	Ligilactobacillus salivarius	Ligilactobacillus salivarius CECT 5713
Bacillus cereus biovar anthracis str. CI	637380	CI	SAMN02603256	PRJNA36309	GCA_000143605.1	Complete Genome	5486649	35	SOURCE_DATABASE_GENBANK		4	2010-07-09	current	Bacteria	Firmicutes	Bacilli	Bacillales	Bacillaceae	Bacillus	Bacillus cereus	Bacillus cereus biovar anthracis str. CI
Clostridium ljungdahlii DSM 13528	748727	DSM 13528	SAMN02603159	PRJNA13492	GCA_000143685.1	Complete Genome	4630065	31	SOURCE_DATABASE_GENBANK		1	2010-07-12	current	Bacteria	Firmicutes	Clostridia	Eubacteriales	Clostridiaceae	Clostridium	Clostridium ljungdahlii	Clostridium ljungdahlii DSM 13528
Corynebacterium pseudotuberculosis FRC41	765874	FRC41	SAMN02603078	PRJNA48979	GCA_000143705.2	Complete Genome	2337241	52	SOURCE_DATABASE_GENBANK		1	2019-12-13	current	Bacteria	Actinobacteria	Actinomycetia	Corynebacteriales	Corynebacteriaceae	Corynebacterium	Corynebacterium pseudotuberculosis	Corynebacterium pseudotuberculosis FRC41
Brachyspira pilosicoli 95/1000	759914	95/1000	SAMN02603103	PRJNA48097	GCA_000143725.1	Complete Genome	2586443	27.5	SOURCE_DATABASE_GENBANK		1	2010-07-16	current	Bacteria	Spirochaetes	Spirochaetia	Brachyspirales	Brachyspiraceae	Brachyspira	Brachyspira pilosicoli	Brachyspira pilosicoli 95/1000
Olsenella uli DSM 7084	633147	DSM 7084	SAMN00016989		GCA_000143845.1	Complete Genome	2051896	64.5	SOURCE_DATABASE_GENBANK		1	2010-07-26	current	Bacteria	Actinobacteria	Coriobacteriia	Coriobacteriales	Atopobiaceae	Olsenella	Olsenella uli	Olsenella uli DSM 7084
Mycoplasma mycoides subsp. mycoides SC str. Gladysdale	865867	Gladysdale	SAMN02603457	PRJNA27713	GCA_000143865.1	Complete Genome	1193808	23.5	SOURCE_DATABASE_GENBANK		1	2010-07-26	current	Bacteria	Tenericutes	Mollicutes	Mycoplasmatales	Mycoplasmataceae	Mycoplasma	Mycoplasma mycoides	Mycoplasma mycoides subsp. mycoides SC
Gordonia sp. KTR9	337191	KTR9	SAMN02603183	PRJNA50495	GCA_000143885.2	Complete Genome	5885710	67	SOURCE_DATABASE_GENBANK		4	2012-09-10	current	Bacteria	Actinobacteria	Actinomycetia	Corynebacteriales	Gordoniaceae	Gordonia	Gordonia sp. KTR9
Mycoplasma pneumoniae FH	722438	FH	SAMN02603455	PRJNA49525	GCA_000143945.1	Complete Genome	811088	40	SOURCE_DATABASE_GENBANK		1	2010-07-29	current	Bacteria	Tenericutes	Mollicutes	Mycoplasmatales	Mycoplasmataceae	Mycoplasma	Mycoplasma pneumoniae	Mycoplasma pneumoniae FH
Desulfarculus baarsii DSM 2075	644282	DSM 2075	SAMN02598521	PRJNA37955	GCA_000143965.1	Complete Genome	3655731	65.5	SOURCE_DATABASE_GENBANK		1	2010-07-29	current	Bacteria	Proteobacteria	Deltaproteobacteria	Desulfarculales	Desulfarculaceae	Desulfarculus	Desulfarculus baarsii	Desulfarculus baarsii DSM 2075
Sediminispirochaeta smaragdinae DSM 11293	573413	DSM 11293	SAMN00017394		GCA_000143985.1	Complete Genome	4653970	48.5	SOURCE_DATABASE_GENBANK		1	2010-07-29	current	Bacteria	Spirochaetes	Spirochaetia	Spirochaetales	Spirochaetaceae	Sediminispirochaeta	Sediminispirochaeta smaragdinae	Sediminispirochaeta smaragdinae DSM 11293
Prevotella melaninogenica ATCC 25845	553174	ATCC 25845	SAMN00001916		GCA_000144405.1	Complete Genome	3168282	40.5	SOURCE_DATABASE_GENBANK		2	2010-08-04	current	Bacteria	Bacteroidota	Bacteroidia	Bacteroidales	Prevotellaceae	Prevotella	Prevotella melaninogenica	Prevotella melaninogenica ATCC 25845
Brevundimonas subvibrioides ATCC 15264	633149	ATCC 15264	SAMN00007485		GCA_000144605.1	Complete Genome	3445263	68	SOURCE_DATABASE_GENBANK		1	2010-08-05	current	Bacteria	Proteobacteria	Alphaproteobacteria	Caulobacterales	Caulobacteraceae	Brevundimonas	Brevundimonas subvibrioides	Brevundimonas subvibrioides ATCC 15264
[Clostridium] saccharolyticum WM1	610130	WM1	SAMN00017134		GCA_000144625.1	Complete Genome	4662871	45	SOURCE_DATABASE_GENBANK		1	2010-08-05	current	Bacteria	Firmicutes	Clostridia	Eubacteriales	Lachnospiraceae	Lacrimispora	Lacrimispora saccharolytica	[Clostridium] saccharolyticum WM1
Thermosediminibacter oceani DSM 16646	555079	DSM 16646	SAMN00713558		GCA_000144645.1	Complete Genome	2280035	46.5	SOURCE_DATABASE_GENBANK		1	2010-08-05	current	Bacteria	Firmicutes	Clostridia	Thermosediminibacterales	Thermosediminibacteraceae	Thermosediminibacter	Thermosediminibacter oceani	Thermosediminibacter oceani DSM 16646
Corynebacterium pseudotuberculosis C231	681645	C231	SAMN02604117	PRJNA40875	GCA_000144675.2	Complete Genome	2337250	52	SOURCE_DATABASE_GENBANK		1	2020-01-16	current	Bacteria	Actinobacteria	Actinomycetia	Corynebacteriales	Corynebacteriaceae	Corynebacterium	Corynebacterium pseudotuberculosis	Corynebacterium pseudotuberculosis C231
Acetohalobium arabaticum DSM 5501	574087	DSM 5501	SAMN00016993		GCA_000144695.1	Complete Genome	2469596	36.5	SOURCE_DATABASE_GENBANK		1	2010-08-05	current	Bacteria	Firmicutes	Clostridia	Halanaerobiales	Halobacteroidaceae	Acetohalobium	Acetohalobium arabaticum	Acetohalobium arabaticum DSM 5501
Corynebacterium pseudotuberculosis 1002	679896	1002	SAMN02603609	PRJNA40687	GCA_000144935.3	Complete Genome	2334828	52	SOURCE_DATABASE_GENBANK		1	2020-01-27	current	Bacteria	Actinobacteria	Actinomycetia	Corynebacteriales	Corynebacteriaceae	Corynebacterium	Corynebacterium pseudotuberculosis	Corynebacterium pseudotuberculosis 1002
Staphylococcus aureus subsp. aureus JKD6159	869816	JKD6159	SAMN02604217	PRJNA50759	GCA_000144955.2	Complete Genome	2839400	32.5	SOURCE_DATABASE_GENBANK		2	2022-08-08	current	Bacteria	Firmicutes	Bacilli	Bacillales	Staphylococcaceae	Staphylococcus	Staphylococcus aureus	Staphylococcus aureus subsp. aureus JKD6159
Butyrivibrio proteoclasticus B316	515622	B316	SAMN02602973	PRJNA29153	GCA_000145035.1	Complete Genome	4404886	40	SOURCE_DATABASE_GENBANK		4	2010-08-10	current	Bacteria	Firmicutes	Clostridia	Eubacteriales	Lachnospiraceae	Butyrivibrio	Butyrivibrio proteoclasticus	Butyrivibrio proteoclasticus B316
Caldicellulosiruptor obsidiansis OB47	608506	OB47	SAMN00713559		GCA_000145215.1	Complete Genome	2532343	35	SOURCE_DATABASE_GENBANK		1	2010-08-11	current	Bacteria	Firmicutes	Clostridia	Thermoanaerobacterales	Thermoanaerobacterales Family III. Incertae Sedis	Caldicellulosiruptor	Caldicellulosiruptor obsidiansis	Caldicellulosiruptor obsidiansis OB47
Micromonospora aurantiaca ATCC 27029	644283	ATCC 27029	SAMN00006196		GCA_000145235.1	Complete Genome	7025559	72.5	SOURCE_DATABASE_GENBANK		1	2010-08-11	current	Bacteria	Actinobacteria	Actinomycetia	Micromonosporales	Micromonosporaceae	Micromonospora	Micromonospora aurantiaca	Micromonospora aurantiaca ATCC 27029
Gallionella capsiferriformans ES-2	395494	ES-2	SAMN00002572		GCA_000145255.1	Complete Genome	3162471	52.5	SOURCE_DATABASE_GENBANK		1	2010-08-11	current	Bacteria	Proteobacteria	Betaproteobacteria	Nitrosomonadales	Gallionellaceae	Gallionella	Gallionella capsiferriformans	Gallionella capsiferriformans ES-2
Clostridium cellulovorans 743B	573061	743B	SAMN00002614		GCA_000145275.1	Complete Genome	5262222	31	SOURCE_DATABASE_GENBANK		1	2010-08-11	current	Bacteria	Firmicutes	Clostridia	Eubacteriales	Clostridiaceae	Clostridium	Clostridium cellulovorans	Clostridium cellulovorans 743B
Staphylococcus aureus subsp. aureus str. JKD6008	546342	JKD6008	SAMN02603619	PRJNA29567	GCA_000145595.1	Complete Genome	2924344	32.5	SOURCE_DATABASE_GENBANK		1	2010-08-13	current	Bacteria	Firmicutes	Bacilli	Bacillales	Staphylococcaceae	Staphylococcus	Staphylococcus aureus	Staphylococcus aureus subsp. aureus str. JKD6008
Thermoanaerobacterium thermosaccharolyticum DSM 571	580327	DSM 571	SAMN00002542		GCA_000145615.1	Complete Genome	2785752	34	SOURCE_DATABASE_GENBANK		1	2010-08-13	current	Bacteria	Firmicutes	Clostridia	Thermoanaerobacterales	Thermoanaerobacterales Family III. Incertae Sedis	Thermoanaerobacterium	Thermoanaerobacterium thermosaccharolyticum	Thermoanaerobacterium thermosaccharolyticum DSM 571
Mesomycoplasma hyorhinis HUB-1	872331	HUB-1	SAMN02603209	PRJNA51405	GCA_000145705.1	Complete Genome	839615	25.5	SOURCE_DATABASE_GENBANK		1	2010-08-20	current	Bacteria	Tenericutes	Mollicutes	Mycoplasmatales	Mycoplasmataceae	Mesomycoplasma	Mesomycoplasma hyorhinis	Mesomycoplasma hyorhinis HUB-1
Pseudomonas syringae Cit 7	629264	Cit 7	SAMN02471314	PRJNA33213	GCA_000145825.2	Complete Genome	5874519	59	SOURCE_DATABASE_GENBANK		1	2021-05-03	current	Bacteria	Proteobacteria	Gammaproteobacteria	Pseudomonadales	Pseudomonadaceae	Pseudomonas	Pseudomonas syringae	Pseudomonas syringae Cit 7
Pseudomonas syringae pv. maculicola str. ES4326	629265	ES4326	SAMN02471321	PRJNA33215	GCA_000145845.2	Complete Genome	6593626	58	SOURCE_DATABASE_GENBANK		5	2020-01-13	current	Bacteria	Proteobacteria	Gammaproteobacteria	Pseudomonadales	Pseudomonadaceae	Pseudomonas	Pseudomonas syringae group genomosp. 3	Pseudomonas syringae pv. maculicola str. ES4326
Pseudomonas amygdali pv. tabaci str. ATCC 11528	573066	ATCC 11528	SAMN02471315	PRJNA38647	GCA_000145945.2	Complete Genome	6201720	58	SOURCE_DATABASE_GENBANK		2	2019-08-15	current	Bacteria	Proteobacteria	Gammaproteobacteria	Pseudomonadales	Pseudomonadaceae	Pseudomonas	Pseudomonas amygdali	Pseudomonas amygdali pv. tabaci str. ATCC 11528
Pseudomonas amygdali pv. lachrymans str. M301315	629260	M301315	SAMN02471323	PRJNA33205	GCA_000146005.2	Complete Genome	7149865	57	SOURCE_DATABASE_GENBANK		4	2018-07-31	current	Bacteria	Proteobacteria	Gammaproteobacteria	Pseudomonadales	Pseudomonadaceae	Pseudomonas	Pseudomonas amygdali	Pseudomonas amygdali pv. lachrymans str. M301315
Candidatus Endomicrobium trichonymphae	1408204	Rs-D17 genomovar Ri2008	SAMD00232923	PRJDA20871	GCA_000146025.1	Complete Genome	1148570	35	SOURCE_DATABASE_GENBANK		4	2008-03-18	current	Bacteria	Elusimicrobia	Endomicrobia	Endomicrobiales	Endomicrobiaceae	Endomicrobium	Candidatus Endomicrobium trichonymphae
Candidatus Cloacimonas acidaminovorans str. Evry	459349	Evry	SAMEA2272155		GCA_000146065.1	Complete Genome	2246820	37.5	SOURCE_DATABASE_GENBANK		1	2008-02-12	current	Bacteria	Candidatus Cloacimonetes				Candidatus Cloacimonas	Candidatus Cloacimonas acidaminovorans	Candidatus Cloacimonas acidaminovorans str. Evry
Shewanella oneidensis MR-1	211586	MR-1	SAMN02604014	PRJNA335	GCA_000146165.2	Complete Genome	5131424	45.5	SOURCE_DATABASE_GENBANK		2	2012-11-02	current	Bacteria	Proteobacteria	Gammaproteobacteria	Alteromonadales	Shewanellaceae	Shewanella	Shewanella oneidensis	Shewanella oneidensis MR-1
[Eubacterium] eligens ATCC 27750	515620	ATCC 27750	SAMN02603083	PRJNA29073	GCA_000146185.1	Complete Genome	2831389	37.5	SOURCE_DATABASE_GENBANK		3	2009-06-04	current	Bacteria	Firmicutes	Clostridia	Eubacteriales	Lachnospiraceae	Lachnospira	Lachnospira eligens	[Eubacterium] eligens ATCC 27750
Aggregatibacter actinomycetemcomitans D11S-1	668336	D11S-1	SAMN02604243	PRJNA40107	GCA_000146265.4	Complete Genome	2160722	44	SOURCE_DATABASE_GENBANK		3	2016-06-27	current	Bacteria	Proteobacteria	Gammaproteobacteria	Pasteurellales	Pasteurellaceae	Aggregatibacter	Aggregatibacter actinomycetemcomitans	Aggregatibacter actinomycetemcomitans D11S-1
Edwardsiella tarda FL6-60	718251	FL6-60	SAMN02603331	PRJNA45969	GCA_000146305.1	Complete Genome	3728801	59.5	SOURCE_DATABASE_GENBANK		2	2010-08-26	current	Bacteria	Proteobacteria	Gammaproteobacteria	Enterobacterales	Hafniaceae	Edwardsiella	Edwardsiella tarda	Edwardsiella tarda FL6-60
Fibrobacter succinogenes subsp. succinogenes S85	59374	S85	SAMN02603971	PRJNA47	GCA_000146505.1	Complete Genome	3843004	48	SOURCE_DATABASE_GENBANK		1	2010-08-06	current	Bacteria	Fibrobacteres	Fibrobacteria	Fibrobacterales	Fibrobacteraceae	Fibrobacter	Fibrobacter succinogenes	Fibrobacter succinogenes subsp. succinogenes S85
Bacillus subtilis subsp. spizizenii str. W23	655816	W23	SAMN02602993	PRJNA38713	GCA_000146565.1	Complete Genome	4027676	43.5	SOURCE_DATABASE_GENBANK		1	2010-08-31	current	Bacteria	Firmicutes	Bacilli	Bacillales	Bacillaceae	Bacillus	Bacillus spizizenii	Bacillus subtilis subsp. spizizenii str. W23
Paenibacillus polymyxa E681	349520	E681	SAMN02603484	PRJNA16065	GCA_000146875.2	Complete Genome	5394883	45.5	SOURCE_DATABASE_GENBANK		1	2015-03-18	current	Bacteria	Firmicutes	Bacilli	Bacillales	Paenibacillaceae	Paenibacillus	Paenibacillus polymyxa	Paenibacillus polymyxa E681
Streptococcus pneumoniae AP200	574093	AP200	SAMN02603428	PRJNA32641	GCA_000146975.1	Complete Genome	2130580	39.5	SOURCE_DATABASE_GENBANK		1	2010-09-07	current	Bacteria	Firmicutes	Bacilli	Lactobacillales	Streptococcaceae	Streptococcus	Streptococcus pneumoniae	Streptococcus pneumoniae AP200
Dickeya dadantii 3937	198628	3937	SAMN02603422	PRJNA30	GCA_000147055.1	Complete Genome	4922802	56	SOURCE_DATABASE_GENBANK		1	2010-09-10	current	Bacteria	Proteobacteria	Gammaproteobacteria	Enterobacterales	Pectobacteriaceae	Dickeya	Dickeya dadantii	Dickeya dadantii 3937
Spirochaeta thermophila DSM 6192	665571	DSM 6192	SAMN02603259	PRJNA39877	GCA_000147075.1	Complete Genome	2472645	61.5	SOURCE_DATABASE_GENBANK		1	2010-09-10	current	Bacteria	Spirochaetes	Spirochaetia	Spirochaetales	Spirochaetaceae	Spirochaeta	Spirochaeta thermophila	Spirochaeta thermophila DSM 6192
Streptococcus pneumoniae 670-6B	189423	670-6B	SAMN02604004	PRJNA292	GCA_000147095.1	Complete Genome	2240045	39.5	SOURCE_DATABASE_GENBANK		1	2010-09-09	current	Bacteria	Firmicutes	Bacilli	Lactobacillales	Streptococcaceae	Streptococcus	Streptococcus pneumoniae	Streptococcus pneumoniae 670-6B
Gloeothece verrucosa PCC 7822	497965	PCC 7822	SAMN00000663		GCA_000147335.1	Complete Genome	7841948	39.5	SOURCE_DATABASE_GENBANK		7	2010-09-15	current	Bacteria	Cyanobacteria		Chroococcales	Aphanothecaceae	Gloeothece	Gloeothece verrucosa	Gloeothece verrucosa PCC 7822
Sulfurimonas autotrophica DSM 16294	563040	DSM 16294	SAMN00713560		GCA_000147355.1	Complete Genome	2153198	35	SOURCE_DATABASE_GENBANK		1	2010-09-15	current	Bacteria	Proteobacteria	Epsilonproteobacteria	Campylobacterales	Thiovulaceae	Sulfurimonas	Sulfurimonas autotrophica	Sulfurimonas autotrophica DSM 16294
Thermoanaerobacter wiegelii Rt8.B1	697303	Rt8.B1	SAMN00016423		GCA_000147695.3	Complete Genome	2785056	34	SOURCE_DATABASE_GENBANK		1	2011-08-23	current	Bacteria	Firmicutes	Clostridia	Thermoanaerobacterales	Thermoanaerobacteraceae	Thermoanaerobacter	Thermoanaerobacter wiegelii	Thermoanaerobacter wiegelii Rt8.B1
Mesotoga prima MesG1.Ag.4.2	660470	MesG1.Ag.4.2	SAMN00025417		GCA_000147715.3	Complete Genome	2975953	45	SOURCE_DATABASE_GENBANK		2	2012-05-17	current	Bacteria	Thermotogae	Thermotogae	Kosmotogales	Kosmotogaceae	Mesotoga	Mesotoga prima	Mesotoga prima MesG1.Ag.4.2
Shewanella baltica BA175	693974	BA175	SAMN00016994		GCA_000147735.3	Complete Genome	5199401	46	SOURCE_DATABASE_GENBANK		3	2011-05-24	current	Bacteria	Proteobacteria	Gammaproteobacteria	Alteromonadales	Shewanellaceae	Shewanella	Shewanella baltica	Shewanella baltica BA175
Sinorhizobium meliloti BL225C	698936	BL225C	SAMN00017103		GCA_000147775.3	Complete Genome	6978785	62	SOURCE_DATABASE_GENBANK		3	2011-05-24	current	Bacteria	Proteobacteria	Alphaproteobacteria	Hyphomicrobiales	Rhizobiaceae	Sinorhizobium	Sinorhizobium meliloti	Sinorhizobium meliloti BL225C
Sinorhizobium meliloti AK83	693982	AK83	SAMN00017059		GCA_000147795.3	Complete Genome	7140471	61.5	SOURCE_DATABASE_GENBANK		5	2011-05-26	current	Bacteria	Proteobacteria	Alphaproteobacteria	Hyphomicrobiales	Rhizobiaceae	Sinorhizobium	Sinorhizobium meliloti	Sinorhizobium meliloti AK83
Streptomyces violaceusniger Tu 4113	653045	Tu 4113	SAMN00016986		GCA_000147815.3	Complete Genome	11138313	70.5	SOURCE_DATABASE_GENBANK		3	2011-08-23	current	Bacteria	Actinobacteria	Actinomycetia	Streptomycetales	Streptomycetaceae	Streptomyces	Streptomyces violaceusniger	Streptomyces violaceusniger Tu 4113
Sphingobium chlorophenolicum L-1	690566	L-1	SAMN00016829		GCA_000147835.3	Complete Genome	4573221	63.5	SOURCE_DATABASE_GENBANK		3	2011-05-26	current	Bacteria	Proteobacteria	Alphaproteobacteria	Sphingomonadales	Sphingomonadaceae	Sphingobium	Sphingobium chlorophenolicum	Sphingobium chlorophenolicum L-1
Escherichia coli ABU 83972	655817	ABU 83972	SAMN02603258	PRJNA38725	GCA_000148365.1	Complete Genome	5132961	50.5	SOURCE_DATABASE_GENBANK		2	2010-09-22	current	Bacteria	Proteobacteria	Gammaproteobacteria	Enterobacterales	Enterobacteriaceae	Escherichia	Escherichia coli	Escherichia coli ABU 83972
Xylella fastidiosa subsp. fastidiosa GB514	788929	GB514	SAMN02603754	PRJNA49399	GCA_000148405.1	Complete Genome	2517383	51.5	SOURCE_DATABASE_GENBANK		2	2010-09-23	current	Bacteria	Proteobacteria	Gammaproteobacteria	Xanthomonadales	Xanthomonadaceae	Xylella	Xylella fastidiosa	Xylella fastidiosa subsp. fastidiosa GB514
Streptococcus mitis NCTC 12261	246201	NCTC 12261	SAMN02435817	PRJNA173	GCA_000148585.3	Complete Genome	1868883	40	SOURCE_DATABASE_GENBANK		1	2019-04-11	current	Bacteria	Firmicutes	Bacilli	Lactobacillales	Streptococcaceae	Streptococcus	Streptococcus mitis	Streptococcus mitis NCTC 12261
Escherichia coli UM146	869729	UM146	SAMN00017915	PRJNA50883	GCA_000148605.1	Complete Genome	5107563	50.5	SOURCE_DATABASE_GENBANK		2	2010-09-24	current	Bacteria	Proteobacteria	Gammaproteobacteria	Enterobacterales	Enterobacteriaceae	Escherichia	Escherichia coli	Escherichia coli UM146
Mycoplasmopsis fermentans JER	637387	JER	SAMN02603257	PRJNA36551	GCA_000148625.1	Complete Genome	977524	26.5	SOURCE_DATABASE_GENBANK		1	2010-09-24	current	Bacteria	Tenericutes	Mollicutes	Mycoplasmatales	Mycoplasmataceae	Mycoplasmopsis	Mycoplasmopsis fermentans	Mycoplasmopsis fermentans JER
Ferrimonas balearica DSM 9799	550540	DSM 9799	SAMN00115627		GCA_000148645.1	Complete Genome	4279159	60	SOURCE_DATABASE_GENBANK		1	2010-09-24	current	Bacteria	Proteobacteria	Gammaproteobacteria	Alteromonadales	Ferrimonadaceae	Ferrimonas	Ferrimonas balearica	Ferrimonas balearica DSM 9799
Helicobacter pylori 908	869727	908	SAMN02604189	PRJNA50869	GCA_000148665.1	Complete Genome	1549666	39	SOURCE_DATABASE_GENBANK		1	2010-09-24	current	Bacteria	Proteobacteria	Epsilonproteobacteria	Campylobacterales	Helicobacteraceae	Helicobacter	Helicobacter pylori	Helicobacter pylori 908
Campylobacter jejuni subsp. jejuni M1	645464	M1	SAMN02603174	PRJNA38041	GCA_000148705.1	Complete Genome	1616648	30.5	SOURCE_DATABASE_GENBANK		1	2010-09-28	current	Bacteria	Proteobacteria	Epsilonproteobacteria	Campylobacterales	Campylobacteraceae	Campylobacter	Campylobacter jejuni	Campylobacter jejuni subsp. jejuni M1
Lactiplantibacillus plantarum ST-III	889932	ST-III	SAMN02603896	PRJNA52949	GCA_000148815.2	Complete Genome	3307936	44	SOURCE_DATABASE_GENBANK		2	2011-07-29	current	Bacteria	Firmicutes	Bacilli	Lactobacillales	Lactobacillaceae	Lactiplantibacillus	Lactiplantibacillus plantarum	Lactiplantibacillus plantarum ST-III
Helicobacter pylori SJM180	765962	SJM180	SAMN02603202	PRJNA49025	GCA_000148855.1	Complete Genome	1658051	38.5	SOURCE_DATABASE_GENBANK		1	2010-10-01	current	Bacteria	Proteobacteria	Epsilonproteobacteria	Campylobacterales	Helicobacteraceae	Helicobacter	Helicobacter pylori	Helicobacter pylori SJM180
Helicobacter pylori PeCan4	765963	PeCan4	SAMN02603203	PRJNA49027	GCA_000148875.1	Complete Genome	1638269	38.5	SOURCE_DATABASE_GENBANK		2	2010-10-01	current	Bacteria	Proteobacteria	Epsilonproteobacteria	Campylobacterales	Helicobacteraceae	Helicobacter	Helicobacter pylori	Helicobacter pylori PeCan4
Helicobacter pylori Cuz20	765964	Cuz20	SAMN02603204	PRJNA49029	GCA_000148895.1	Complete Genome	1635449	38.5	SOURCE_DATABASE_GENBANK		1	2010-10-01	current	Bacteria	Proteobacteria	Epsilonproteobacteria	Campylobacterales	Helicobacteraceae	Helicobacter	Helicobacter pylori	Helicobacter pylori Cuz20
Helicobacter pylori Sat464	794851	Sat464	SAMN02603200	PRJNA49453	GCA_000148915.1	Complete Genome	1567570	39	SOURCE_DATABASE_GENBANK		2	2010-10-01	current	Bacteria	Proteobacteria	Epsilonproteobacteria	Campylobacterales	Helicobacteraceae	Helicobacter	Helicobacter pylori	Helicobacter pylori Sat464
Pantoea vagans C9-1	712898	C9-1	SAMN02603237	PRJNA43531	GCA_000148935.1	Complete Genome	4888338	55	SOURCE_DATABASE_GENBANK		4	2010-10-01	current	Bacteria	Proteobacteria	Gammaproteobacteria	Enterobacterales	Erwiniaceae	Pantoea	Pantoea vagans	Pantoea vagans C9-1
Corynebacterium pseudotuberculosis I19	889513	I19	SAMN02603739	PRJNA52845	GCA_000152065.3	Complete Genome	2337350	52	SOURCE_DATABASE_GENBANK		1	2019-12-13	current	Bacteria	Actinobacteria	Actinomycetia	Corynebacteriales	Corynebacteriaceae	Corynebacterium	Corynebacterium pseudotuberculosis	Corynebacterium pseudotuberculosis I19
Neisseria meningitidis alpha710	630588	alpha710	SAMN02603384	PRJNA36319	GCA_000152165.1	Complete Genome	2242947	51.5	SOURCE_DATABASE_GENBANK		1	2010-10-13	current	Bacteria	Proteobacteria	Betaproteobacteria	Neisseriales	Neisseriaceae	Neisseria	Neisseria meningitidis	Neisseria meningitidis alpha710
Eubacterium callanderi	53442	KIST612	SAMN02603161	PRJNA52281	GCA_000152245.2	Complete Genome	4316707	47	SOURCE_DATABASE_GENBANK		1	2011-11-30	current	Bacteria	Firmicutes	Clostridia	Eubacteriales	Eubacteriaceae	Eubacterium	Eubacterium callanderi
Parvularcula bermudensis HTCC2503	314260	HTCC2503	SAMN02603918	PRJNA13509	GCA_000152825.2	Complete Genome	2902643	60.5	SOURCE_DATABASE_GENBANK		1	2010-08-16	current	Bacteria	Proteobacteria	Alphaproteobacteria	Parvularculales	Parvularculaceae	Parvularcula	Parvularcula bermudensis	Parvularcula bermudensis HTCC2503
Dokdonia sp. MED134	313590	MED134	SAMN02436136	PRJNA13544	GCA_000152925.3	Complete Genome	3302548	38	SOURCE_DATABASE_GENBANK		1	2014-09-12	current	Bacteria	Bacteroidota	Flavobacteriia	Flavobacteriales	Flavobacteriaceae	Dokdonia	Dokdonia sp. MED134
Polaribacter sp. MED152	313598	MED152	SAMN02603920	PRJNA13543	GCA_000152945.2	Complete Genome	2961474	30.5	SOURCE_DATABASE_GENBANK		1	2013-03-29	current	Bacteria	Bacteroidota	Flavobacteriia	Flavobacteriales	Flavobacteriaceae	Polaribacter	Polaribacter sp. MED152
Maribacter sp. HTCC2170	313603	HTCC2170	SAMN02603923	PRJNA13595	GCA_000153165.2	Complete Genome	3868304	36.5	SOURCE_DATABASE_GENBANK		1	2010-08-24	current	Bacteria	Bacteroidota	Flavobacteriia	Flavobacteriales	Flavobacteriaceae	Maribacter	Maribacter sp. HTCC2170
Psychromonas sp. CNPT3	314282	CNPT3	SAMN00622974		GCA_000153405.2	Complete Genome	3052410	38.5	SOURCE_DATABASE_GENBANK		1	2013-03-22	current	Bacteria	Proteobacteria	Gammaproteobacteria	Alteromonadales	Psychromonadaceae	Psychromonas	Psychromonas sp. CNPT3
Psychroflexus torquis ATCC 700755	313595	ATCC 700755	SAMN02603919	PRJNA13542	GCA_000153485.2	Complete Genome	4321832	34.5	SOURCE_DATABASE_GENBANK		1	2012-10-09	current	Bacteria	Bacteroidota	Flavobacteriia	Flavobacteriales	Flavobacteriaceae	Psychroflexus	Psychroflexus torquis	Psychroflexus torquis ATCC 700755
Mycobacterium tuberculosis str. Haarlem	395095	Haarlem	SAMN03081423	PRJNA17353	GCA_000153685.2	Complete Genome	4408224	65.5	SOURCE_DATABASE_GENBANK		1	2013-09-11	current	Bacteria	Actinobacteria	Actinomycetia	Corynebacteriales	Mycobacteriaceae	Mycobacterium	Mycobacterium tuberculosis	Mycobacterium tuberculosis str. Haarlem
Mycobacterium tuberculosis KZN 4207	478433	KZN 4207	SAMN03081422	PRJNA21053	GCA_000154585.2	Complete Genome	4394985	65.5	SOURCE_DATABASE_GENBANK		1	2011-04-07	current	Bacteria	Actinobacteria	Actinomycetia	Corynebacteriales	Mycobacteriaceae	Mycobacterium	Mycobacterium tuberculosis	Mycobacterium tuberculosis KZN 4207
Mycobacterium tuberculosis KZN 605	478435	KZN 605	SAMN00103288		GCA_000154605.2	Complete Genome	4399120	65.5	SOURCE_DATABASE_GENBANK		1	2012-06-19	current	Bacteria	Actinobacteria	Actinomycetia	Corynebacteriales	Mycobacteriaceae	Mycobacterium	Mycobacterium tuberculosis	Mycobacterium tuberculosis KZN 605
Phaeobacter inhibens 2.10	383629	2.10	SAMN02603622	PRJNA19353	GCA_000154745.2	Complete Genome	4160918	59.5	SOURCE_DATABASE_GENBANK		4	2012-07-31	current	Bacteria	Proteobacteria	Alphaproteobacteria	Rhodobacterales	Roseobacteraceae	Phaeobacter	Phaeobacter inhibens	Phaeobacter inhibens 2.10
Phaeobacter inhibens DSM 17395	391619	DSM 17395	SAMN02603623	PRJNA19355	GCA_000154765.2	Complete Genome	4227134	59.5	SOURCE_DATABASE_GENBANK		4	2012-07-31	current	Bacteria	Proteobacteria	Alphaproteobacteria	Rhodobacterales	Roseobacteraceae	Phaeobacter	Phaeobacter inhibens	Phaeobacter inhibens DSM 17395
Roseobacter litoralis Och 149	391595	Och 149	SAMN02603624	PRJNA19357	GCA_000154785.2	Complete Genome	4745450	57	SOURCE_DATABASE_GENBANK		4	2011-06-28	current	Bacteria	Proteobacteria	Alphaproteobacteria	Rhodobacterales	Roseobacteraceae	Roseobacter	Roseobacter litoralis	Roseobacter litoralis Och 149
Lacticaseibacillus paracasei subsp. paracasei 8700:2	537973	8700:2	SAMN02463682		GCA_000155515.2	Complete Genome	3025352	46	SOURCE_DATABASE_GENBANK		3	2013-08-21	current	Bacteria	Firmicutes	Bacilli	Lactobacillales	Lactobacillaceae	Lacticaseibacillus	Lacticaseibacillus paracasei	Lacticaseibacillus paracasei subsp. paracasei 8700:2
Octadecabacter antarcticus 307	391626	307	SAMN02603621	PRJNA19333	GCA_000155675.2	Complete Genome	4875481	54.5	SOURCE_DATABASE_GENBANK		2	2013-04-08	current	Bacteria	Proteobacteria	Alphaproteobacteria	Rhodobacterales	Roseobacteraceae	Octadecabacter	Octadecabacter antarcticus	Octadecabacter antarcticus 307
Octadecabacter arcticus 238	391616	238	SAMN02603620	PRJNA19331	GCA_000155735.2	Complete Genome	5478249	55	SOURCE_DATABASE_GENBANK		3	2013-04-08	current	Bacteria	Proteobacteria	Alphaproteobacteria	Rhodobacterales	Roseobacteraceae	Octadecabacter	Octadecabacter arcticus	Octadecabacter arcticus 238
Neisseria gonorrhoeae MS11	528354	MS11	SAMN02596923	PRJNA32795	GCA_000156855.2	Complete Genome	2237793	52	SOURCE_DATABASE_GENBANK		2	2013-09-03	current	Bacteria	Proteobacteria	Betaproteobacteria	Neisseriales	Neisseriaceae	Neisseria	Neisseria gonorrhoeae	Neisseria gonorrhoeae MS11
Pseudomonas coronafaciens pv. oryzae str. 1_6	563797	1_6	SAMN02471317	PRJNA31357	GCA_000156995.2	Complete Genome	5714458	57.5	SOURCE_DATABASE_GENBANK		2	2019-11-20	current	Bacteria	Proteobacteria	Gammaproteobacteria	Pseudomonadales	Pseudomonadaceae	Pseudomonas	Pseudomonas coronafaciens	Pseudomonas coronafaciens pv. oryzae str. 1_6
Enterococcus casseliflavus EC20	565655	EC20	SAMN02596921	PRJNA32935	GCA_000157355.2	Complete Genome	3427276	42.5	SOURCE_DATABASE_GENBANK		1	2013-04-11	current	Bacteria	Firmicutes	Bacilli	Lactobacillales	Enterococcaceae	Enterococcus	Enterococcus casseliflavus	Enterococcus casseliflavus EC20
Mycobacterium kansasii ATCC 12478	557599	ATCC 12478	SAMN02603596	PRJNA30907	GCA_000157895.2	Complete Genome	6577228	66	SOURCE_DATABASE_GENBANK		2	2013-11-01	current	Bacteria	Actinobacteria	Actinomycetia	Corynebacteriales	Mycobacteriaceae	Mycobacterium	Mycobacterium kansasii	Mycobacterium kansasii ATCC 12478
Fusobacterium nucleatum subsp. animalis 7_1	457405	7_1	SAMN02463711		GCA_000158275.2	Complete Genome	2514029	26.5	SOURCE_DATABASE_GENBANK		2	2014-02-03	current	Bacteria	Fusobacteria	Fusobacteriia	Fusobacteriales	Fusobacteriaceae	Fusobacterium	Fusobacterium nucleatum	Fusobacterium nucleatum subsp. animalis 7_1
Gardnerella vaginalis ATCC 14019	525284	ATCC 14019	SAMN00001462		GCA_000159155.2	Complete Genome	1667350	41	SOURCE_DATABASE_GENBANK		1	2010-11-03	current	Bacteria	Actinobacteria	Actinomycetia	Bifidobacteriales	Bifidobacteriaceae	Gardnerella	Gardnerella vaginalis	Gardnerella vaginalis ATCC 14019
Limosilactobacillus reuteri SD2112	491077	SD2112	SAMN00001494		GCA_000159455.2	Complete Genome	2316838	39	SOURCE_DATABASE_GENBANK		5	2011-06-20	current	Bacteria	Firmicutes	Bacilli	Lactobacillales	Lactobacillaceae	Limosilactobacillus	Limosilactobacillus reuteri	Limosilactobacillus reuteri SD2112
Staphylococcus aureus subsp. aureus TCH60	548473	TCH60	SAMN00002240		GCA_000159535.2	Complete Genome	2827166	32.5	SOURCE_DATABASE_GENBANK		2	2010-11-23	current	Bacteria	Firmicutes	Bacilli	Bacillales	Staphylococcaceae	Staphylococcus	Staphylococcus aureus	Staphylococcus aureus subsp. aureus TCH60
Staphylococcus aureus subsp. aureus 55/2053	585143	55/2053	SAMN00103091		GCA_000160335.2	Complete Genome	2777368	32.5	SOURCE_DATABASE_GENBANK		2	2013-08-21	current	Bacteria	Firmicutes	Bacilli	Bacillales	Staphylococcaceae	Staphylococcus	Staphylococcus aureus	Staphylococcus aureus subsp. aureus 55/2053
Synechococcus sp. WH 8109	166314	WH 8109	SAMN02436260	PRJNA37911	GCA_000161795.2	Complete Genome	2111515	60	SOURCE_DATABASE_GENBANK		1	2014-01-09	current	Bacteria	Cyanobacteria		Synechococcales	Synechococcaceae	Synechococcus	Synechococcus sp. WH 8109
Fusobacterium nucleatum subsp. vincentii 3_1_36A2	469604	3_1_36A2	SAMN02463738		GCA_000162235.2	Complete Genome	2268272	27	SOURCE_DATABASE_GENBANK		1	2013-08-27	current	Bacteria	Fusobacteria	Fusobacteriia	Fusobacteriales	Fusobacteriaceae	Fusobacterium	Fusobacterium nucleatum	Fusobacterium nucleatum subsp. vincentii 3_1_36A2
Prevotella sp. oral taxon 299 str. F0039	575614	F0039	SAMN02463807		GCA_000163055.2	Complete Genome	2480269	37	SOURCE_DATABASE_GENBANK		2	2013-08-21	current	Bacteria	Bacteroidota	Bacteroidia	Bacteroidales	Prevotellaceae	Prevotella	Prevotella sp. oral taxon 299	Prevotella sp. oral taxon 299 str. F0039
Aggregatibacter actinomycetemcomitans D7S-1	694569	D7S-1	SAMN02604275	PRJNA41903	GCA_000163615.3	Complete Genome	2308962	44	SOURCE_DATABASE_GENBANK		1	2016-06-27	current	Bacteria	Proteobacteria	Gammaproteobacteria	Pasteurellales	Pasteurellaceae	Aggregatibacter	Aggregatibacter actinomycetemcomitans	Aggregatibacter actinomycetemcomitans D7S-1
Filifactor alocis ATCC 35896	546269	ATCC 35896	SAMN02463683		GCA_000163895.2	Complete Genome	1931012	35	SOURCE_DATABASE_GENBANK		1	2011-01-27	current	Bacteria	Firmicutes	Clostridia	Eubacteriales	Peptostreptococcaceae	Filifactor	Filifactor alocis	Filifactor alocis ATCC 35896
Fusobacterium nucleatum subsp. vincentii 3_1_27	469602	3_1_27	SAMN02463816		GCA_000163915.2	Complete Genome	2190228	27	SOURCE_DATABASE_GENBANK		3	2014-02-07	current	Bacteria	Fusobacteria	Fusobacteriia	Fusobacteriales	Fusobacteriaceae	Fusobacterium	Fusobacterium nucleatum	Fusobacterium nucleatum subsp. vincentii 3_1_27
Pseudomonas savastanoi pv. savastanoi NCPPB 3335	693985	NCPPB 3335	SAMN02471367	PRJNA41887	GCA_000164015.3	Complete Genome	6016828	58	SOURCE_DATABASE_GENBANK		1	2017-03-31	current	Bacteria	Proteobacteria	Gammaproteobacteria	Pseudomonadales	Pseudomonadaceae	Pseudomonas	Pseudomonas savastanoi	Pseudomonas savastanoi pv. savastanoi NCPPB 3335
Streptococcus parasanguinis ATCC 15912	760570	ATCC 15912	SAMN00113608		GCA_000164675.2	Complete Genome	2153652	41.5	SOURCE_DATABASE_GENBANK		1	2011-06-10	current	Bacteria	Firmicutes	Bacilli	Lactobacillales	Streptococcaceae	Streptococcus	Streptococcus parasanguinis	Streptococcus parasanguinis ATCC 15912
Rothia dentocariosa ATCC 17931	762948	ATCC 17931	SAMN00120582		GCA_000164695.2	Complete Genome	2506025	53.5	SOURCE_DATABASE_GENBANK		1	2010-11-03	current	Bacteria	Actinobacteria	Actinomycetia	Micrococcales	Micrococcaceae	Rothia	Rothia dentocariosa	Rothia dentocariosa ATCC 17931
[Enterobacter] lignolyticus SCF1	701347	SCF1	SAMN00116754		GCA_000164865.1	Complete Genome	4814049	57	SOURCE_DATABASE_GENBANK		1	2010-10-15	current	Bacteria	Proteobacteria	Gammaproteobacteria	Enterobacterales	Enterobacteriaceae	Pluralibacter	[Enterobacter] lignolyticus	[Enterobacter] lignolyticus SCF1
Ketogulonicigenium vulgare Y25	880591	Y25	SAMN02603012	PRJNA51787	GCA_000164885.1	Complete Genome	3288404	61.5	SOURCE_DATABASE_GENBANK		3	2010-10-15	current	Bacteria	Proteobacteria	Alphaproteobacteria	Rhodobacterales	Roseobacteraceae	Ketogulonicigenium	Ketogulonicigenium vulgare	Ketogulonicigenium vulgare Y25
Hydrogenobacter thermophilus TK-6	608538	TK-6	SAMN00191234		GCA_000164905.1	Complete Genome	1742932	44	SOURCE_DATABASE_GENBANK		1	2010-10-15	current	Bacteria	Aquificae	Aquificae	Aquificales	Aquificaceae	Hydrogenobacter	Hydrogenobacter thermophilus	Hydrogenobacter thermophilus TK-6
Bifidobacterium bifidum S17	883062	S17	SAMN02603395	PRJNA51963	GCA_000164965.1	Complete Genome	2186882	62.5	SOURCE_DATABASE_GENBANK		1	2010-10-19	current	Bacteria	Actinobacteria	Actinomycetia	Bifidobacteriales	Bifidobacteriaceae	Bifidobacterium	Bifidobacterium bifidum	Bifidobacterium bifidum S17
Paenibacillus polymyxa SC2	886882	SC2	SAMN02603854	PRJNA52019	GCA_000164985.2	Complete Genome	6238510	44.5	SOURCE_DATABASE_GENBANK		2	2015-03-27	current	Bacteria	Firmicutes	Bacilli	Bacillales	Paenibacillaceae	Paenibacillus	Paenibacillus polymyxa	Paenibacillus polymyxa SC2
Halanaerobium praevalens DSM 2228	572479	DSM 2228	SAMN00103629		GCA_000165465.1	Complete Genome	2309262	30	SOURCE_DATABASE_GENBANK		1	2010-10-21	current	Bacteria	Firmicutes	Clostridia	Halanaerobiales	Halanaerobiaceae	Halanaerobium	Halanaerobium praevalens	Halanaerobium praevalens DSM 2228
Stigmatella aurantiaca DW4/3-1	378806	DW4/3-1	SAMN02603592	PRJNA52561	GCA_000165485.1	Complete Genome	10260756	67	SOURCE_DATABASE_GENBANK		1	2010-10-21	current	Bacteria	Proteobacteria	Deltaproteobacteria	Myxococcales	Archangiaceae	Stigmatella	Stigmatella aurantiaca	Stigmatella aurantiaca DW4/3-1
Ilyobacter polytropus DSM 2926	572544	DSM 2926	SAMN00116458		GCA_000165505.1	Complete Genome	3132314	34	SOURCE_DATABASE_GENBANK		3	2010-10-22	current	Bacteria	Fusobacteria	Fusobacteriia	Fusobacteriales	Fusobacteriaceae	Ilyobacter	Ilyobacter polytropus	Ilyobacter polytropus DSM 2926
Haemophilus influenzae R2866	262728	R2866	SAMN02604259	PRJNA9621	GCA_000165525.1	Complete Genome	1932306	38	SOURCE_DATABASE_GENBANK		1	2010-10-22	current	Bacteria	Proteobacteria	Gammaproteobacteria	Pasteurellales	Pasteurellaceae	Haemophilus	Haemophilus influenzae	Haemophilus influenzae R2866
Haemophilus influenzae R2846	262727	R2846	SAMN02604260	PRJNA9620	GCA_000165575.1	Complete Genome	1819370	38	SOURCE_DATABASE_GENBANK		1	2010-10-25	current	Bacteria	Proteobacteria	Gammaproteobacteria	Pasteurellales	Pasteurellaceae	Haemophilus	Haemophilus influenzae	Haemophilus influenzae R2846
Rubinisphaera brasiliensis DSM 5305	756272	DSM 5305	SAMN00103628		GCA_000165715.3	Complete Genome	6006602	56	SOURCE_DATABASE_GENBANK		1	2011-03-01	current	Bacteria	Planctomycetota	Planctomycetia	Planctomycetales	Planctomycetaceae	Rubinisphaera	Rubinisphaera brasiliensis	Rubinisphaera brasiliensis DSM 5305
Lactobacillus helveticus R0052	880633	R0052	SAMN02603348	PRJNA51767	GCA_000165775.3	Complete Genome	2129206	36.5	SOURCE_DATABASE_GENBANK		1	2012-09-05	current	Bacteria	Firmicutes	Bacilli	Lactobacillales	Lactobacillaceae	Lactobacillus	Lactobacillus helveticus	Lactobacillus helveticus R0052
Erwinia sp. Ejp617	215689	Ejp617	SAMN02603467	PRJNA51141	GCA_000165815.1	Complete Genome	3957675	53.5	SOURCE_DATABASE_GENBANK		6	2010-10-29	current	Bacteria	Proteobacteria	Gammaproteobacteria	Enterobacterales	Erwiniaceae	Erwinia	Erwinia sp. Ejp617
Achromobacter xylosoxidans A8	762376	A8	SAMN02603404	PRJNA48393	GCA_000165835.1	Complete Genome	7359146	65.5	SOURCE_DATABASE_GENBANK		3	2010-10-29	current	Bacteria	Proteobacteria	Betaproteobacteria	Burkholderiales	Alcaligenaceae	Achromobacter	Achromobacter xylosoxidans	Achromobacter xylosoxidans A8
Bifidobacterium bifidum PRL2010	702459	PRL2010	SAMN02603510	PRJNA42863	GCA_000165905.1	Complete Genome	2214656	62.5	SOURCE_DATABASE_GENBANK		1	2010-11-02	current	Bacteria	Actinobacteria	Actinomycetia	Bifidobacteriales	Bifidobacteriaceae	Bifidobacterium	Bifidobacterium bifidum	Bifidobacterium bifidum PRL2010
Bacillus atrophaeus 1942	720555	1942	SAMN01816415		GCA_000165925.1	Complete Genome	4168266	43	SOURCE_DATABASE_GENBANK		1	2010-11-02	current	Bacteria	Firmicutes	Bacilli	Bacillales	Bacillaceae	Bacillus	Bacillus atrophaeus	Bacillus atrophaeus 1942
Rhodomicrobium vannielii ATCC 17100	648757	ATCC 17100	SAMN00007427		GCA_000166055.1	Complete Genome	4014469	62	SOURCE_DATABASE_GENBANK		1	2010-11-05	current	Bacteria	Proteobacteria	Alphaproteobacteria	Hyphomicrobiales	Hyphomicrobiaceae	Rhodomicrobium	Rhodomicrobium vannielii	Rhodomicrobium vannielii ATCC 17100
Desulfovibrio vulgaris RCH1	573059	RCH1	SAMN00002688		GCA_000166115.1	Complete Genome	3734357	63	SOURCE_DATABASE_GENBANK		2	2010-11-05	current	Bacteria	Proteobacteria	Deltaproteobacteria	Desulfovibrionales	Desulfovibrionaceae	Desulfovibrio	Desulfovibrio vulgaris	Desulfovibrio vulgaris RCH1
Frankia inefficax	298654	EuI1c	SAMN02232023	PRJNA37913	GCA_000166135.1	Complete Genome	8815781	72	SOURCE_DATABASE_GENBANK		1	2010-11-05	current	Bacteria	Actinobacteria	Actinomycetia	Frankiales	Frankiaceae	Frankia	Frankia inefficax
Marinobacter adhaerens HP15	225937	HP15	SAMN00713638		GCA_000166295.1	Complete Genome	4651725	56.5	SOURCE_DATABASE_GENBANK		3	2010-11-09	current	Bacteria	Proteobacteria	Gammaproteobacteria	Pseudomonadales	Marinobacteraceae	Marinobacter	Marinobacter adhaerens	Marinobacter adhaerens HP15
Bifidobacterium longum subsp. longum BBMN68	890402	BBMN68	SAMN02603469	PRJNA53143	GCA_000166315.1	Complete Genome	2265943	59.5	SOURCE_DATABASE_GENBANK		1	2010-11-10	current	Bacteria	Actinobacteria	Actinomycetia	Bifidobacteriales	Bifidobacteriaceae	Bifidobacterium	Bifidobacterium longum	Bifidobacterium longum subsp. longum BBMN68
Caldicellulosiruptor owensensis OL	632518	OL	SAMN00713561		GCA_000166335.1	Complete Genome	2428903	35	SOURCE_DATABASE_GENBANK		1	2010-11-10	current	Bacteria	Firmicutes	Clostridia	Thermoanaerobacterales	Thermoanaerobacterales Family III. Incertae Sedis	Caldicellulosiruptor	Caldicellulosiruptor owensensis	Caldicellulosiruptor owensensis OL
Caldicellulosiruptor hydrothermalis 108	632292	108	SAMN00713562		GCA_000166355.1	Complete Genome	2770676	36	SOURCE_DATABASE_GENBANK		1	2010-11-10	current	Bacteria	Firmicutes	Clostridia	Thermoanaerobacterales	Thermoanaerobacterales Family III. Incertae Sedis	Caldicellulosiruptor	Caldicellulosiruptor hydrothermalis	Caldicellulosiruptor hydrothermalis 108
Leadbetterella byssophila DSM 17132	649349	DSM 17132	SAMN00191237		GCA_000166395.1	Complete Genome	4059653	40	SOURCE_DATABASE_GENBANK		1	2010-11-12	current	Bacteria	Bacteroidota	Cytophagia	Cytophagales	Spirosomaceae	Leadbetterella	Leadbetterella byssophila	Leadbetterella byssophila DSM 17132
Halanaerobium hydrogeniformans	656519	sapolanicus	SAMN02232026	PRJNA43059	GCA_000166415.1	Complete Genome	2613117	33	SOURCE_DATABASE_GENBANK		1	2010-11-12	current	Bacteria	Firmicutes	Clostridia	Halanaerobiales	Halanaerobiaceae	Halanaerobium	Halanaerobium hydrogeniformans
Vibrio cholerae O1 str. 2010EL-1786	914149	2010EL-1786	SAMN00765529		GCA_000166455.2	Complete Genome	4077740	47.5	SOURCE_DATABASE_GENBANK		2	2011-11-10	current	Bacteria	Proteobacteria	Gammaproteobacteria	Vibrionales	Vibrionaceae	Vibrio	Vibrio cholerae	Vibrio cholerae O1 str. 2010EL-1786
Borreliella burgdorferi N40	521007	N40	SAMN02604202	PRJNA29357	GCA_000166635.2	Complete Genome	1339539	28	SOURCE_DATABASE_GENBANK		17	2010-11-16	current	Bacteria	Spirochaetes	Spirochaetia	Spirochaetales	Borreliaceae	Borreliella	Borreliella burgdorferi	Borreliella burgdorferi N40
Borreliella burgdorferi JD1	521008	JD1	SAMN02604203	PRJNA29359	GCA_000166655.2	Complete Genome	1531091	28	SOURCE_DATABASE_GENBANK		21	2010-11-16	current	Bacteria	Spirochaetes	Spirochaetia	Spirochaetales	Borreliaceae	Borreliella	Borreliella burgdorferi	Borreliella burgdorferi JD1
Caldicellulosiruptor kristjanssonii I77R1B	632335	I77R1B	SAMN00713564		GCA_000166695.1	Complete Genome	2802443	36	SOURCE_DATABASE_GENBANK		2	2010-11-17	current	Bacteria	Firmicutes	Clostridia	Thermoanaerobacterales	Thermoanaerobacterales Family III. Incertae Sedis	Caldicellulosiruptor	Caldicellulosiruptor acetigenus	Caldicellulosiruptor kristjanssonii I77R1B
Caldicellulosiruptor kronotskyensis 2002	632348	2002	SAMN00713565		GCA_000166775.1	Complete Genome	2843785	35	SOURCE_DATABASE_GENBANK		1	2010-11-17	current	Bacteria	Firmicutes	Clostridia	Thermoanaerobacterales	Thermoanaerobacterales Family III. Incertae Sedis	Caldicellulosiruptor	Caldicellulosiruptor kronotskyensis	Caldicellulosiruptor kronotskyensis 2002
Streptococcus pyogenes	1314	M49 591	SAMN02469731	PRJNA13286	GCA_000167435.2	Complete Genome	1762765	38.5	SOURCE_DATABASE_GENBANK		1	2021-07-23	current	Bacteria	Firmicutes	Bacilli	Lactobacillales	Streptococcaceae	Streptococcus	Streptococcus pyogenes
Xanthomonas oryzae pv. oryzicola BLS256	383407	BLS256	SAMN02603060	PRJNA16740	GCA_000168315.3	Complete Genome	4831746	64	SOURCE_DATABASE_GENBANK		1	2015-06-29	current	Bacteria	Proteobacteria	Gammaproteobacteria	Xanthomonadales	Xanthomonadaceae	Xanthomonas	Xanthomonas oryzae	Xanthomonas oryzae pv. oryzicola BLS256
Streptococcus suis 05HAS68	672190	05HAS68	SAMN02469350	PRJNA17157	GCA_000168355.3	Complete Genome	2176073	41	SOURCE_DATABASE_GENBANK		1	2015-05-14	current	Bacteria	Firmicutes	Bacilli	Lactobacillales	Streptococcaceae	Streptococcus	Streptococcus suis	Streptococcus suis 05HAS68
Listeria monocytogenes FSL R2-561	393126	FSL R2-561	SAMN00013319		GCA_000168575.2	Complete Genome	2973801	37.5	SOURCE_DATABASE_GENBANK		1	2011-09-13	current	Bacteria	Firmicutes	Bacilli	Bacillales	Listeriaceae	Listeria	Listeria monocytogenes	Listeria monocytogenes FSL R2-561
Listeria monocytogenes Finland 1998	393127	Finland 1988	SAMN00012880		GCA_000168595.2	Complete Genome	2874431	38	SOURCE_DATABASE_GENBANK		1	2011-09-14	current	Bacteria	Firmicutes	Bacilli	Bacillales	Listeriaceae	Listeria	Listeria monocytogenes	Listeria monocytogenes Finland 1998
Listeria monocytogenes J0161	393130	J0161	SAMN00769971		GCA_000168635.2	Complete Genome	3000464	37.5	SOURCE_DATABASE_GENBANK		1	2011-09-07	current	Bacteria	Firmicutes	Bacilli	Bacillales	Listeriaceae	Listeria	Listeria monocytogenes	Listeria monocytogenes J0161
Listeria monocytogenes 10403S	393133	10403S	SAMN02641382	PRJNA17495	GCA_000168695.2	Complete Genome	2903106	38	SOURCE_DATABASE_GENBANK		1	2011-09-07	current	Bacteria	Firmicutes	Bacilli	Bacillales	Listeriaceae	Listeria	Listeria monocytogenes	Listeria monocytogenes 10403S
Francisella tularensis subsp. holarctica FSC200	351581	FSC200	SAMN01085703		GCA_000168775.2	Complete Genome	1894157	32	SOURCE_DATABASE_GENBANK		1	2012-09-28	current	Bacteria	Proteobacteria	Gammaproteobacteria	Thiotrichales	Francisellaceae	Francisella	Francisella tularensis	Francisella tularensis subsp. holarctica FSC200
Coxiella burnetii 'MSU Goat Q177'	360116	MSU Goat Q177	SAMN02435866	PRJNA17747	GCA_000168875.3	Complete Genome	2102302	42.5	SOURCE_DATABASE_GENBANK		2	2016-12-27	current	Bacteria	Proteobacteria	Gammaproteobacteria	Legionellales	Coxiellaceae	Coxiella	Coxiella burnetii	Coxiella burnetii 'MSU Goat Q177'
Weizmannia coagulans 36D1	345219	36D1	SAMN00623030		GCA_000169195.2	Complete Genome	3552226	46	SOURCE_DATABASE_GENBANK		1	2011-09-23	current	Bacteria	Firmicutes	Bacilli	Bacillales	Bacillaceae	Weizmannia	Weizmannia coagulans	Weizmannia coagulans 36D1
Campylobacter jejuni subsp. jejuni CG8421	478547	CG8421	SAMN02470701	PRJNA21037	GCA_000171795.2	Complete Genome	1636029	30.5	SOURCE_DATABASE_GENBANK		1	2014-05-01	current	Bacteria	Proteobacteria	Epsilonproteobacteria	Campylobacterales	Campylobacteraceae	Campylobacter	Campylobacter jejuni	Campylobacter jejuni subsp. jejuni CG8421
Enterococcus faecalis OG1RF	474186	OG1RF	SAMN02603002	PRJNA20843	GCA_000172575.2	Complete Genome	2739625	37.5	SOURCE_DATABASE_GENBANK		1	2011-04-06	current	Bacteria	Firmicutes	Bacilli	Lactobacillales	Enterococcaceae	Enterococcus	Enterococcus faecalis	Enterococcus faecalis OG1RF
Alteromonas macleodii ATCC 27126	529120	ATCC 27126	SAMN02603229	PRJNA29793	GCA_000172635.2	Complete Genome	4653851	44.5	SOURCE_DATABASE_GENBANK		1	2012-09-21	current	Bacteria	Proteobacteria	Gammaproteobacteria	Alteromonadales	Alteromonadaceae	Alteromonas	Alteromonas macleodii	Alteromonas macleodii ATCC 27126
Rhizobium sp. Kim5	2020311	Kim5	SAMN02469451	PRJNA29555	GCA_000172695.2	Complete Genome	6817255	61	SOURCE_DATABASE_GENBANK		5	2017-05-11	current	Bacteria	Proteobacteria	Alphaproteobacteria	Hyphomicrobiales	Rhizobiaceae	Rhizobium	Rhizobium sp. Kim5
Rhizobium phaseoli Brasil 5	526949	Brasil 5	SAMN02469449	PRJNA29557	GCA_000172715.2	Complete Genome	6665454	61	SOURCE_DATABASE_GENBANK		5	2017-04-27	current	Bacteria	Proteobacteria	Alphaproteobacteria	Hyphomicrobiales	Rhizobiaceae	Rhizobium	Rhizobium phaseoli	Rhizobium phaseoli Brasil 5
Rhizobium sp. CIAT894	2020312	CIAT894	SAMN02469455	PRJNA29565	GCA_000172795.2	Complete Genome	6657947	61	SOURCE_DATABASE_GENBANK		6	2017-05-01	current	Bacteria	Proteobacteria	Alphaproteobacteria	Hyphomicrobiales	Rhizobiaceae	Rhizobium	Rhizobium sp. CIAT894
Enterococcus faecium DO	333849	DO	SAMN00002237		GCA_000174395.2	Complete Genome	3052572	37.5	SOURCE_DATABASE_GENBANK		4	2012-05-25	current	Bacteria	Firmicutes	Bacilli	Lactobacillales	Enterococcaceae	Enterococcus	Enterococcus faecium	Enterococcus faecium DO
Geobacillus sp. Y412MC52	550542	Y412MC52	SAMN00713574		GCA_000174795.2	Complete Genome	3673940	52	SOURCE_DATABASE_GENBANK		2	2011-01-07	current	Bacteria	Firmicutes	Bacilli	Bacillales	Bacillaceae	Geobacillus	Geobacillus sp. Y412MC52
Asticcacaulis excentricus CB 48	573065	CB 48	SAMN00002561		GCA_000175215.2	Complete Genome	4308776	59.5	SOURCE_DATABASE_GENBANK		4	2010-12-22	current	Bacteria	Proteobacteria	Alphaproteobacteria	Caulobacterales	Caulobacteraceae	Asticcacaulis	Asticcacaulis excentricus	Asticcacaulis excentricus CB 48
Zymomonas mobilis subsp. mobilis ATCC 10988	555217	ATCC 10988	SAMN02232066	PRJNA30987	GCA_000175255.2	Complete Genome	2143461	46	SOURCE_DATABASE_GENBANK		7	2011-06-13	current	Bacteria	Proteobacteria	Alphaproteobacteria	Sphingomonadales	Zymomonadaceae	Zymomonas	Zymomonas mobilis	Zymomonas mobilis subsp. mobilis ATCC 10988
Thermoanaerobacter brockii subsp. finnii Ako-1	509193	Ako-1	SAMN00713580		GCA_000175295.2	Complete Genome	2344824	34.5	SOURCE_DATABASE_GENBANK		1	2011-01-24	current	Bacteria	Firmicutes	Clostridia	Thermoanaerobacterales	Thermoanaerobacteraceae	Thermoanaerobacter	Thermoanaerobacter brockii	Thermoanaerobacter brockii subsp. finnii Ako-1
Acidithiobacillus caldus ATCC 51756	637389	ATCC 51756	SAMN02469802	PRJNA36585	GCA_000175575.2	Complete Genome	2987045	61	SOURCE_DATABASE_GENBANK		4	2014-05-27	current	Bacteria	Proteobacteria	Acidithiobacillia	Acidithiobacillales	Acidithiobacillaceae	Acidithiobacillus	Acidithiobacillus caldus	Acidithiobacillus caldus ATCC 51756
Pantoea sp. At-9b	592316	At-9b	SAMN00002769		GCA_000175935.2	Complete Genome	6312783	54	SOURCE_DATABASE_GENBANK		6	2011-01-04	current	Bacteria	Proteobacteria	Gammaproteobacteria	Enterobacterales	Erwiniaceae	Pantoea	Pantoea sp. At-9b
Mesorhizobium opportunistum WSM2075	536019	WSM2075	SAMN02232036	PRJNA33861	GCA_000176035.2	Complete Genome	6884444	62.5	SOURCE_DATABASE_GENBANK		1	2011-06-14	current	Bacteria	Proteobacteria	Alphaproteobacteria	Hyphomicrobiales	Phyllobacteriaceae	Mesorhizobium	Mesorhizobium opportunistum	Mesorhizobium opportunistum WSM2075
Serratia plymuthica 4Rx13	682634	4Rx13	SAMN02603255	PRJNA41033	GCA_000176835.2	Complete Genome	5403731	56	SOURCE_DATABASE_GENBANK		2	2013-06-25	current	Bacteria	Proteobacteria	Gammaproteobacteria	Enterobacterales	Yersiniaceae	Serratia	Serratia plymuthica	Serratia plymuthica 4Rx13
Acidovorax avenae subsp. avenae ATCC 19860	643561	ATCC 19860	SAMN00006197		GCA_000176855.2	Complete Genome	5482170	68.5	SOURCE_DATABASE_GENBANK		1	2011-02-14	current	Bacteria	Proteobacteria	Betaproteobacteria	Burkholderiales	Comamonadaceae	Acidovorax	Acidovorax avenae	Acidovorax avenae subsp. avenae ATCC 19860
Pseudodesulfovibrio aespoeensis Aspo-2	643562	Aspo-2	SAMN00713573		GCA_000176915.2	Complete Genome	3629109	62.5	SOURCE_DATABASE_GENBANK		1	2011-01-04	current	Bacteria	Proteobacteria	Deltaproteobacteria	Desulfovibrionales	Desulfovibrionaceae	Pseudodesulfovibrio	Pseudodesulfovibrio aespoeensis	Pseudodesulfovibrio aespoeensis Aspo-2
Streptomyces sp. SirexAA-E	862751	SirexAA-E	SAMN02232054	PRJNA38225	GCA_000177195.2	Complete Genome	7414440	71.5	SOURCE_DATABASE_GENBANK		1	2011-08-26	current	Bacteria	Actinobacteria	Actinomycetia	Streptomycetales	Streptomycetaceae	Streptomyces	Streptomyces sp. SirexAA-E
Evansella cellulosilytica DSM 2522	649639	DSM 2522	SAMN00007429		GCA_000177235.2	Complete Genome	4681672	36.5	SOURCE_DATABASE_GENBANK		1	2010-12-27	current	Bacteria	Firmicutes	Bacilli	Bacillales	Bacillaceae	Evansella	Evansella cellulosilytica	Evansella cellulosilytica DSM 2522
Corynebacterium resistens DSM 45100	662755	DSM 45100	SAMN02603065	PRJNA39683	GCA_000177535.2	Complete Genome	2601311	57	SOURCE_DATABASE_GENBANK		1	2011-06-15	current	Bacteria	Actinobacteria	Actinomycetia	Corynebacteriales	Corynebacteriaceae	Corynebacterium	Corynebacterium resistens	Corynebacterium resistens DSM 45100
Candidatus Frankia datiscae	2716812	Dg1	SAMN00713636		GCA_000177615.2	Complete Genome	5340989	70	SOURCE_DATABASE_GENBANK		3	2011-06-06	current	Bacteria	Actinobacteria	Actinomycetia	Frankiales	Frankiaceae	Frankia	Candidatus Frankia datiscae
Desulfurispirillum indicum S5	653733	S5	SAMN02232016	PRJNA38575	GCA_000177635.2	Complete Genome	2928377	56	SOURCE_DATABASE_GENBANK		1	2011-01-04	current	Bacteria	Chrysiogenetes	Chrysiogenetes	Chrysiogenales	Chrysiogenaceae	Desulfurispirillum	Desulfurispirillum indicum	Desulfurispirillum indicum S5
Micromonospora sp. L5	648999	L5	SAMN00008473		GCA_000177655.2	Complete Genome	6962533	72.5	SOURCE_DATABASE_GENBANK		1	2010-12-22	current	Bacteria	Actinobacteria	Actinomycetia	Micromonosporales	Micromonosporaceae	Micromonospora	Micromonospora sp. L5
Ethanoligenens harbinense YUAN-3	663278	YUAN-3	SAMN00008641		GCA_000178115.2	Complete Genome	3008576	55.5	SOURCE_DATABASE_GENBANK		1	2010-12-27	current	Bacteria	Firmicutes	Clostridia	Eubacteriales	Oscillospiraceae	Ethanoligenens	Ethanoligenens harbinense	Ethanoligenens harbinense YUAN-3
Parageobacillus thermoglucosidasius C56-YS93	634956	C56-YS93	SAMN02232024	PRJNA40781	GCA_000178395.2	Complete Genome	3993793	43.5	SOURCE_DATABASE_GENBANK		3	2011-06-10	current	Bacteria	Firmicutes	Bacilli	Bacillales	Bacillaceae	Parageobacillus	Parageobacillus thermoglucosidasius	Parageobacillus thermoglucosidasius C56-YS93
Actinobacillus pleuropneumoniae serovar 1 str. 4074	228399	4074	SAMN02469615	PRJNA47291	GCA_000178495.2	Complete Genome	2318649	41	SOURCE_DATABASE_GENBANK		1	2018-05-02	current	Bacteria	Proteobacteria	Gammaproteobacteria	Pasteurellales	Pasteurellaceae	Actinobacillus	Actinobacillus pleuropneumoniae	Actinobacillus pleuropneumoniae serovar 1 str. 4074
Cellulosilyticum lentocellum DSM 5427	642492	DSM 5427	SAMN00013959		GCA_000178835.2	Complete Genome	4714237	34	SOURCE_DATABASE_GENBANK		1	2011-03-22	current	Bacteria	Firmicutes	Clostridia	Eubacteriales	Lachnospiraceae	Cellulosilyticum	Cellulosilyticum lentocellum	Cellulosilyticum lentocellum DSM 5427
Shewanella baltica OS678	693973	OS678	SAMN00016780		GCA_000178875.2	Complete Genome	5368767	46	SOURCE_DATABASE_GENBANK		2	2010-12-21	current	Bacteria	Proteobacteria	Gammaproteobacteria	Alteromonadales	Shewanellaceae	Shewanella	Shewanella baltica	Shewanella baltica OS678
Helicobacter pylori 35A	585535	35A	SAMN02299423		GCA_000178935.2	Complete Genome	1566655	38.5	SOURCE_DATABASE_GENBANK		1	2010-12-29	current	Bacteria	Proteobacteria	Epsilonproteobacteria	Campylobacterales	Helicobacteraceae	Helicobacter	Helicobacter pylori	Helicobacter pylori 35A
Granulicella mallensis MP5ACTX8	682795	MP5ACTX8	SAMN02232025	PRJNA47903	GCA_000178955.2	Complete Genome	6237577	57.5	SOURCE_DATABASE_GENBANK		1	2011-12-01	current	Bacteria	Acidobacteria	Acidobacteriia	Acidobacteriales	Acidobacteriaceae	Granulicella	Granulicella mallensis	Granulicella mallensis MP5ACTX8
Granulicella tundricola MP5ACTX9	1198114	MP5ACTX9	SAMN00013395		GCA_000178975.2	Complete Genome	5503984	59.5	SOURCE_DATABASE_GENBANK		6	2011-02-02	current	Bacteria	Acidobacteria	Acidobacteriia	Acidobacteriales	Acidobacteriaceae	Granulicella	Granulicella tundricola	Granulicella tundricola MP5ACTX9
Alicycliphilus denitrificans BC	596153	BC	SAMN00015356		GCA_000179015.2	Complete Genome	4835713	67.5	SOURCE_DATABASE_GENBANK		3	2011-01-07	current	Bacteria	Proteobacteria	Betaproteobacteria	Burkholderiales	Comamonadaceae	Alicycliphilus	Alicycliphilus denitrificans	Alicycliphilus denitrificans BC
Mycoplasma suis str. Illinois	768700	Illinois	SAMN02603730	PRJNA49421	GCA_000179035.2	Complete Genome	742431	31	SOURCE_DATABASE_GENBANK		1	2011-02-18	current	Bacteria	Tenericutes	Mollicutes	Mycoplasmatales	Mycoplasmataceae	Mycoplasma	Mycoplasma suis	Mycoplasma suis str. Illinois
Synechococcus sp. CB0101	232348	CB0101	SAMN00010394		GCA_000179235.2	Complete Genome	2789647	64	SOURCE_DATABASE_GENBANK		1	2019-04-30	current	Bacteria	Cyanobacteria		Synechococcales	Synechococcaceae	Synechococcus	Synechococcus sp. CB0101
Corynebacterium variabile DSM 44702	858619	DSM 44702	SAMN02603088	PRJNA50001	GCA_000179395.2	Complete Genome	3433007	67	SOURCE_DATABASE_GENBANK		1	2011-07-19	current	Bacteria	Actinobacteria	Actinomycetia	Corynebacteriales	Corynebacteriaceae	Corynebacterium	Corynebacterium variabile	Corynebacterium variabile DSM 44702
Ruminococcus albus 7 = DSM 20455	697329	7	SAMN00016988		GCA_000179635.2	Complete Genome	4482087	43.5	SOURCE_DATABASE_GENBANK		5	2010-12-23	current	Bacteria	Firmicutes	Clostridia	Eubacteriales	Oscillospiraceae	Ruminococcus	Ruminococcus albus	Ruminococcus albus 7 = DSM 20455
Terriglobus saanensis SP1PR4	401053	SP1PR4	SAMN00100755		GCA_000179915.2	Complete Genome	5095226	57	SOURCE_DATABASE_GENBANK		1	2011-01-24	current	Bacteria	Acidobacteria	Acidobacteriia	Acidobacteriales	Acidobacteriaceae	Terriglobus	Terriglobus saanensis	Terriglobus saanensis SP1PR4
Plautia stali symbiont	891974		SAMD00013603		GCA_000180175.2	Complete Genome	4092852	56.5	SOURCE_DATABASE_GENBANK		3	2013-10-04	current	Bacteria	Proteobacteria	Gammaproteobacteria	Enterobacterales	Enterobacteriaceae		Plautia stali symbiont
Streptococcus pneumoniae SPNA45	869309	A45	SAMEA3138306		GCA_000180515.2	Complete Genome	2129934	39.5	SOURCE_DATABASE_GENBANK		1	2012-09-11	current	Bacteria	Firmicutes	Bacilli	Lactobacillales	Streptococcaceae	Streptococcus	Streptococcus pneumoniae	Streptococcus pneumoniae SPNA45
Komagataeibacter medellinensis NBRC 3288	634177	NBRC 3288	SAMD00060987	PRJDA64985	GCA_000182745.1	Complete Genome	3513191	60.5	SOURCE_DATABASE_GENBANK		8	2011-09-25	current	Bacteria	Proteobacteria	Alphaproteobacteria	Rhodospirillales	Acetobacteraceae	Komagataeibacter	Komagataeibacter medellinensis	Komagataeibacter medellinensis NBRC 3288
Lactobacillus delbrueckii subsp. bulgaricus ND02	767455	ND02	SAMN02603937	PRJNA49147	GCA_000182835.1	Complete Genome	2131976	49.5	SOURCE_DATABASE_GENBANK		2	2010-11-19	current	Bacteria	Firmicutes	Bacilli	Lactobacillales	Lactobacillaceae	Lactobacillus	Lactobacillus delbrueckii	Lactobacillus delbrueckii subsp. bulgaricus ND02
Streptococcus thermophilus ND03	767463	ND03	SAMN02603938	PRJNA49149	GCA_000182875.1	Complete Genome	1831949	39	SOURCE_DATABASE_GENBANK		1	2010-11-19	current	Bacteria	Firmicutes	Bacilli	Lactobacillales	Streptococcaceae	Streptococcus	Streptococcus thermophilus	Streptococcus thermophilus ND03
Methylovorus sp. MP688	887061	MP688	SAMN02603013	PRJNA52541	GCA_000183115.1	Complete Genome	2862391	55	SOURCE_DATABASE_GENBANK		1	2010-11-23	current	Bacteria	Proteobacteria	Betaproteobacteria	Nitrosomonadales	Methylophilaceae	Methylovorus	Methylovorus sp. MP688
Paludibacter propionicigenes WB4	694427	WB4	SAMN00016731		GCA_000183135.1	Complete Genome	3685504	38.5	SOURCE_DATABASE_GENBANK		1	2010-11-23	current	Bacteria	Bacteroidota	Bacteroidia	Bacteroidales	Paludibacteraceae	Paludibacter	Paludibacter propionicigenes	Paludibacter propionicigenes WB4
Riemerella anatipestifer ATCC 11845 = DSM 15868	693978	DSM 15868	SAMN00138930		GCA_000183155.1	Complete Genome	2155121	35	SOURCE_DATABASE_GENBANK		1	2010-11-23	current	Bacteria	Bacteroidota	Flavobacteriia	Flavobacteriales	Weeksellaceae	Riemerella	Riemerella anatipestifer	Riemerella anatipestifer ATCC 11845 = DSM 15868
Mycoplasma hyopneumoniae 168	907287	168	SAMN02603316	PRJNA53881	GCA_000183185.1	Complete Genome	925576	28	SOURCE_DATABASE_GENBANK		1	2010-11-24	current	Bacteria	Tenericutes	Mollicutes	Mycoplasmatales	Mycoplasmataceae	Mesomycoplasma	Mesomycoplasma hyopneumoniae	Mycoplasma hyopneumoniae 168
Buchnera aphidicola str. LL01 (Acyrthosiphon pisum)	713603	LL01	SAMN02604265	PRJNA43505	GCA_000183225.1	Complete Genome	641799	26	SOURCE_DATABASE_GENBANK		1	2010-11-04	current	Bacteria	Proteobacteria	Gammaproteobacteria	Enterobacterales	Erwiniaceae	Buchnera	Buchnera aphidicola	Buchnera aphidicola str. LL01 (Acyrthosiphon pisum)
Buchnera aphidicola str. TLW03 (Acyrthosiphon pisum)	713602	TLW03	SAMN02604266	PRJNA43507	GCA_000183245.1	Complete Genome	641770	26	SOURCE_DATABASE_GENBANK		1	2010-11-04	current	Bacteria	Proteobacteria	Gammaproteobacteria	Enterobacterales	Erwiniaceae	Buchnera	Buchnera aphidicola	Buchnera aphidicola str. TLW03 (Acyrthosiphon pisum)
Buchnera aphidicola str. JF99 (Acyrthosiphon pisum)	713601	JF99	SAMN02604267	PRJNA43509	GCA_000183285.1	Complete Genome	641716	26	SOURCE_DATABASE_GENBANK		1	2010-11-04	current	Bacteria	Proteobacteria	Gammaproteobacteria	Enterobacterales	Erwiniaceae	Buchnera	Buchnera aphidicola	Buchnera aphidicola str. JF99 (Acyrthosiphon pisum)
Buchnera aphidicola str. JF98 (Acyrthosiphon pisum)	713600	JF98	SAMN02604268	PRJNA43511	GCA_000183305.1	Complete Genome	641771	26	SOURCE_DATABASE_GENBANK		1	2010-11-04	current	Bacteria	Proteobacteria	Gammaproteobacteria	Enterobacterales	Erwiniaceae	Buchnera	Buchnera aphidicola	Buchnera aphidicola str. JF98 (Acyrthosiphon pisum)
Escherichia coli O83:H1 str. NRG 857C	685038	NRG 857C	SAMN02603727	PRJNA41221	GCA_000183345.1	Complete Genome	4894879	50.5	SOURCE_DATABASE_GENBANK		2	2010-11-30	current	Bacteria	Proteobacteria	Gammaproteobacteria	Enterobacterales	Enterobacteriaceae	Escherichia	Escherichia coli	Escherichia coli O83:H1 str. NRG 857C
Mycoplasma leachii PG50	880447	PG50	SAMN02603458	PRJNA27715	GCA_000183365.1	Complete Genome	1008951	23.5	SOURCE_DATABASE_GENBANK		1	2010-11-30	current	Bacteria	Tenericutes	Mollicutes	Mycoplasmatales	Mycoplasmataceae	Mycoplasma	Mycoplasma leachii	Mycoplasma leachii PG50
Mycoplasmopsis bovis PG45	289397	PG45	SAMN02604028	PRJNA12525	GCA_000183385.1	Complete Genome	1003404	29	SOURCE_DATABASE_GENBANK		1	2010-11-30	current	Bacteria	Tenericutes	Mollicutes	Mycoplasmatales	Mycoplasmataceae	Mycoplasmopsis	Mycoplasmopsis bovis	Mycoplasmopsis bovis PG45
Calditerrivibrio nitroreducens DSM 19672	768670	DSM 19672	SAMN00102793		GCA_000183405.1	Complete Genome	2216552	35.5	SOURCE_DATABASE_GENBANK		2	2010-11-30	current	Bacteria	Deferribacteres	Deferribacteres	Deferribacterales	Calditerrivibrionaceae	Calditerrivibrio	Calditerrivibrio nitroreducens	Calditerrivibrio nitroreducens DSM 19672
Marivirga tractuosa DSM 4126	643867	DSM 4126	SAMN00138949		GCA_000183425.1	Complete Genome	4516490	35.5	SOURCE_DATABASE_GENBANK		2	2010-11-30	current	Bacteria	Bacteroidota	Cytophagia	Cytophagales	Marivirgaceae	Marivirga	Marivirga tractuosa	Marivirga tractuosa DSM 4126
Pseudomonas putida BIRD-1	931281	BIRD-1	SAMN02603225	PRJNA54033	GCA_000183645.1	Complete Genome	5731541	61.5	SOURCE_DATABASE_GENBANK		1	2010-12-03	current	Bacteria	Proteobacteria	Gammaproteobacteria	Pseudomonadales	Pseudomonadaceae	Pseudomonas	Pseudomonas putida	Pseudomonas putida BIRD-1
Candidatus Liberibacter solanacearum CLso-ZC1	658172	CLso-ZC1	SAMN02604277	PRJNA39273	GCA_000183665.1	Complete Genome	1258278	35	SOURCE_DATABASE_GENBANK		1	2010-12-03	current	Bacteria	Proteobacteria	Alphaproteobacteria	Hyphomicrobiales	Rhizobiaceae	Liberibacter	Candidatus Liberibacter solanacearum	Candidatus Liberibacter solanacearum CLso-ZC1
Sulfuricurvum kujiense DSM 16994	709032	DSM 16994	SAMN00713566		GCA_000183725.1	Complete Genome	2819357	44.5	SOURCE_DATABASE_GENBANK		5	2010-12-02	current	Bacteria	Proteobacteria	Epsilonproteobacteria	Campylobacterales	Thiovulaceae	Sulfuricurvum	Sulfuricurvum kujiense	Sulfuricurvum kujiense DSM 16994
Oceanithermus profundus DSM 14977	670487	DSM 14977	SAMN00138957		GCA_000183745.1	Complete Genome	2439291	69.5	SOURCE_DATABASE_GENBANK		2	2010-12-02	current	Bacteria	Deinococcus-Thermus	Deinococci	Thermales	Thermaceae	Oceanithermus	Oceanithermus profundus	Oceanithermus profundus DSM 14977
Pseudoalteromonas sp. SM9913	234831	SM9913	SAMN02603856	PRJNA39311	GCA_000184065.1	Complete Genome	4037671	40	SOURCE_DATABASE_GENBANK		2	2010-12-14	current	Bacteria	Proteobacteria	Gammaproteobacteria	Alteromonadales	Pseudoalteromonadaceae	Pseudoalteromonas	Pseudoalteromonas sp. SM9913
Campylobacter jejuni subsp. jejuni ICDCCJ07001	757425	ICDCCJ07001	SAMN02603201	PRJNA47949	GCA_000184085.1	Complete Genome	1708924	30.5	SOURCE_DATABASE_GENBANK		2	2010-12-14	current	Bacteria	Proteobacteria	Epsilonproteobacteria	Campylobacterales	Campylobacteraceae	Campylobacter	Campylobacter jejuni	Campylobacter jejuni subsp. jejuni ICDCCJ07001
Escherichia coli W	566546	W	SAMN02602978	PRJNA48011	GCA_000184185.1	Complete Genome	5008864	50.5	SOURCE_DATABASE_GENBANK		3	2010-12-14	current	Bacteria	Proteobacteria	Gammaproteobacteria	Enterobacterales	Enterobacteriaceae	Escherichia	Escherichia coli	Escherichia coli W
Campylobacter jejuni subsp. jejuni S3	718271	S3	SAMN02603954	PRJNA45947	GCA_000184205.1	Complete Genome	1724586	30	SOURCE_DATABASE_GENBANK		2	2010-12-14	current	Bacteria	Proteobacteria	Epsilonproteobacteria	Campylobacterales	Campylobacteraceae	Campylobacter	Campylobacter jejuni	Campylobacter jejuni subsp. jejuni S3
Vibrio furnissii NCTC 11218	903510	NCTC 11218	SAMN02603955	PRJNA53247	GCA_000184325.1	Complete Genome	4916408	50.5	SOURCE_DATABASE_GENBANK		2	2010-12-17	current	Bacteria	Proteobacteria	Gammaproteobacteria	Vibrionales	Vibrionaceae	Vibrio	Vibrio furnissii	Vibrio furnissii NCTC 11218
Spirochaeta thermophila DSM 6578	869211	DSM 6578	SAMN00191235		GCA_000184345.2	Complete Genome	2560222	60.5	SOURCE_DATABASE_GENBANK		1	2011-07-06	current	Bacteria	Spirochaetes	Spirochaetia	Spirochaetales	Spirochaetaceae	Spirochaeta	Spirochaeta thermophila	Spirochaeta thermophila DSM 6578
Mycolicibacterium gilvum Spyr1	278137	Spyr1	SAMN00713568		GCA_000184435.1	Complete Genome	5783292	67.5	SOURCE_DATABASE_GENBANK		3	2010-12-21	current	Bacteria	Actinobacteria	Actinomycetia	Corynebacteriales	Mycobacteriaceae	Mycolicibacterium	Mycolicibacterium gilvum	Mycolicibacterium gilvum Spyr1
Intrasporangium calvum DSM 43043	710696	DSM 43043	SAMN00713569		GCA_000184685.1	Complete Genome	4024382	70.5	SOURCE_DATABASE_GENBANK		1	2010-12-29	current	Bacteria	Actinobacteria	Actinomycetia	Micrococcales	Intrasporangiaceae	Intrasporangium	Intrasporangium calvum	Intrasporangium calvum DSM 43043
Thermaerobacter marianensis DSM 12885	644966	DSM 12885	SAMN00713570		GCA_000184705.1	Complete Genome	2844696	72	SOURCE_DATABASE_GENBANK		1	2010-12-29	current	Bacteria	Firmicutes	Clostridia	Eubacteriales	Clostridiales Family XVII. Incertae Sedis	Thermaerobacter	Thermaerobacter marianensis	Thermaerobacter marianensis DSM 12885
Variovorax paradoxus EPS	595537	EPS	SAMN00149467		GCA_000184745.1	Complete Genome	6550056	66	SOURCE_DATABASE_GENBANK		1	2010-12-29	current	Bacteria	Proteobacteria	Betaproteobacteria	Burkholderiales	Comamonadaceae	Variovorax	Variovorax paradoxus	Variovorax paradoxus EPS
Acetivibrio thermocellus DSM 1313	637887	DSM 1313	SAMN00713572		GCA_000184925.1	Complete Genome	3561619	39	SOURCE_DATABASE_GENBANK		1	2011-01-04	current	Bacteria	Firmicutes	Clostridia	Eubacteriales	Oscillospiraceae	Acetivibrio	Acetivibrio thermocellus	Acetivibrio thermocellus DSM 1313
Helicobacter pylori India7	907238	India7	SAMN02603026	PRJNA53321	GCA_000185185.1	Complete Genome	1675918	38.5	SOURCE_DATABASE_GENBANK		1	2011-01-06	current	Bacteria	Proteobacteria	Epsilonproteobacteria	Campylobacterales	Helicobacteraceae	Helicobacter	Helicobacter pylori	Helicobacter pylori India7
Helicobacter pylori Gambia94/24	907240	Gambia94/24	SAMN02603024	PRJNA53317	GCA_000185205.1	Complete Genome	1712468	39	SOURCE_DATABASE_GENBANK		2	2011-01-06	current	Bacteria	Proteobacteria	Epsilonproteobacteria	Campylobacterales	Helicobacteraceae	Helicobacter	Helicobacter pylori	Helicobacter pylori Gambia94/24
Helicobacter pylori Lithuania75	907237	Lithuania75	SAMN02603023	PRJNA53323	GCA_000185225.1	Complete Genome	1640673	38.5	SOURCE_DATABASE_GENBANK		2	2011-01-06	current	Bacteria	Proteobacteria	Epsilonproteobacteria	Campylobacterales	Helicobacteraceae	Helicobacter	Helicobacter pylori	Helicobacter pylori Lithuania75
Helicobacter pylori SouthAfrica7	907239	SouthAfrica7	SAMN02603025	PRJNA53319	GCA_000185245.1	Complete Genome	1679829	38	SOURCE_DATABASE_GENBANK		2	2011-01-06	current	Bacteria	Proteobacteria	Epsilonproteobacteria	Campylobacterales	Helicobacteraceae	Helicobacter	Helicobacter pylori	Helicobacter pylori SouthAfrica7
Thermovibrio ammonificans HB-1	648996	HB-1	SAMN00713575		GCA_000185805.1	Complete Genome	1759526	52	SOURCE_DATABASE_GENBANK		2	2011-01-07	current	Bacteria	Aquificae	Aquificae	Desulfurobacteriales	Desulfurobacteriaceae	Thermovibrio	Thermovibrio ammonificans	Thermovibrio ammonificans HB-1
Staphylococcus pseudintermedius HKU10-03	937773	HKU10-03	SAMN02603958	PRJNA61283	GCA_000185885.1	Complete Genome	2617381	37.5	SOURCE_DATABASE_GENBANK		1	2011-01-07	current	Bacteria	Firmicutes	Bacilli	Bacillales	Staphylococcaceae	Staphylococcus	Staphylococcus pseudintermedius	Staphylococcus pseudintermedius HKU10-03
Mesorhizobium ciceri biovar biserrulae WSM1271	765698	WSM1271	SAMN00713576		GCA_000185905.1	Complete Genome	6690028	62.5	SOURCE_DATABASE_GENBANK		2	2011-01-07	current	Bacteria	Proteobacteria	Alphaproteobacteria	Hyphomicrobiales	Phyllobacteriaceae	Mesorhizobium	Mesorhizobium ciceri	Mesorhizobium ciceri biovar biserrulae WSM1271
Pseudoxanthomonas suwonensis 11-1	743721	11-1	SAMN00713577		GCA_000185965.1	Complete Genome	3419049	70	SOURCE_DATABASE_GENBANK		1	2011-01-12	current	Bacteria	Proteobacteria	Gammaproteobacteria	Xanthomonadales	Xanthomonadaceae	Pseudoxanthomonas	Pseudoxanthomonas suwonensis	Pseudoxanthomonas suwonensis 11-1
Candidatus Blochmannia vafer str. BVAF	859654	BVAF	SAMN02603466	PRJNA50045	GCA_000185985.2	Complete Genome	722585	27.5	SOURCE_DATABASE_GENBANK		1	2011-11-28	current	Bacteria	Proteobacteria	Gammaproteobacteria	Enterobacterales	Enterobacteriaceae	Candidatus Blochmannia	Candidatus Blochmannia vafer	Candidatus Blochmannia vafer str. BVAF
Mycoplasmopsis fermentans M64	943945	M64	SAMN02604339	PRJNA13415	GCA_000186005.1	Complete Genome	1118751	26.5	SOURCE_DATABASE_GENBANK		1	2011-01-13	current	Bacteria	Tenericutes	Mollicutes	Mycoplasmatales	Mycoplasmataceae	Mycoplasmopsis	Mycoplasmopsis fermentans	Mycoplasmopsis fermentans M64
Bacteroides helcogenes P 36-108	693979	P 36-108	SAMN00138952		GCA_000186225.1	Complete Genome	3998906	44.5	SOURCE_DATABASE_GENBANK		1	2011-01-18	current	Bacteria	Bacteroidota	Bacteroidia	Bacteroidales	Bacteroidaceae	Bacteroides	Bacteroides helcogenes	Bacteroides helcogenes P 36-108
Nitratifractor salsuginis DSM 16511	749222	DSM 16511	SAMN00713578		GCA_000186245.1	Complete Genome	2101285	53.5	SOURCE_DATABASE_GENBANK		1	2011-01-18	current	Bacteria	Proteobacteria	Epsilonproteobacteria	Campylobacterales	Sulfurovaceae	Nitratifractor	Nitratifractor salsuginis	Nitratifractor salsuginis DSM 16511
Cellulophaga algicola DSM 14237	688270	DSM 14237	SAMN00190054		GCA_000186265.1	Complete Genome	4888353	33.5	SOURCE_DATABASE_GENBANK		1	2011-01-18	current	Bacteria	Bacteroidota	Flavobacteriia	Flavobacteriales	Flavobacteriaceae	Cellulophaga	Cellulophaga algicola	Cellulophaga algicola DSM 14237
Isosphaera pallida ATCC 43644	575540	ATCC 43644	SAMN00138929		GCA_000186345.1	Complete Genome	5529304	62	SOURCE_DATABASE_GENBANK		2	2011-01-20	current	Bacteria	Planctomycetota	Planctomycetia	Isosphaerales	Isosphaeraceae	Isosphaera	Isosphaera pallida	Isosphaera pallida ATCC 43644
Deinococcus maricopensis DSM 21211	709986	DSM 21211	SAMN00713579		GCA_000186385.1	Complete Genome	3498530	69.5	SOURCE_DATABASE_GENBANK		1	2011-01-20	current	Bacteria	Deinococcus-Thermus	Deinococci	Deinococcales	Deinococcaceae	Deinococcus	Deinococcus maricopensis	Deinococcus maricopensis DSM 21211
Streptococcus suis JS14	945704	JS14	SAMN02603326	PRJNA61797	GCA_000186405.1	Complete Genome	2137435	41	SOURCE_DATABASE_GENBANK		1	2011-01-20	current	Bacteria	Firmicutes	Bacilli	Lactobacillales	Streptococcaceae	Streptococcus	Streptococcus suis	Streptococcus suis JS14
Vibrio vulnificus MO6-24/O	914127	MO6-24/O	SAMN02603666	PRJNA59881	GCA_000186585.1	Complete Genome	5007768	46.5	SOURCE_DATABASE_GENBANK		2	2011-01-24	current	Bacteria	Proteobacteria	Gammaproteobacteria	Vibrionales	Vibrionaceae	Vibrio	Vibrio vulnificus	Vibrio vulnificus MO6-24/O
Acinetobacter baumannii D1279779	945556	D1279779	SAMN02603576	PRJNA61919	GCA_000186665.4	Complete Genome	3711700	38.5	SOURCE_DATABASE_GENBANK		2	2014-09-30	current	Bacteria	Proteobacteria	Gammaproteobacteria	Moraxellales	Moraxellaceae	Acinetobacter	Acinetobacter baumannii	Acinetobacter baumannii D1279779
Yersinia pestis biovar Medievalis str. Harbin 35	547048	Harbin 35	SAMN02603222	PRJNA30505	GCA_000186725.1	Complete Genome	4709501	47.5	SOURCE_DATABASE_GENBANK		4	2011-01-25	current	Bacteria	Proteobacteria	Gammaproteobacteria	Enterobacterales	Yersiniaceae	Yersinia	Yersinia pestis	Yersinia pestis biovar Medievalis str. Harbin 35
Bacillus subtilis BSn5	936156	BSn5	SAMN02603875	PRJNA61191	GCA_000186745.1	Complete Genome	4093599	43.5	SOURCE_DATABASE_GENBANK		1	2011-01-25	current	Bacteria	Firmicutes	Bacilli	Bacillales	Bacillaceae	Bacillus	Bacillus subtilis	Bacillus subtilis BSn5
Desulfobulbus propionicus DSM 2032	577650	DSM 2032	SAMN00713581		GCA_000186885.1	Complete Genome	3851869	58.5	SOURCE_DATABASE_GENBANK		1	2011-01-27	current	Bacteria	Proteobacteria	Deltaproteobacteria	Desulfobacterales	Desulfobulbaceae	Desulfobulbus	Desulfobulbus propionicus	Desulfobulbus propionicus DSM 2032
Mycoplasma haemofelis Ohio2	859194	Ohio2	SAMN02603731	PRJNA50029	GCA_000186985.3	Complete Genome	1155937	38.5	SOURCE_DATABASE_GENBANK		1	2011-05-27	current	Bacteria	Tenericutes	Mollicutes	Mycoplasmatales	Mycoplasmataceae	Mycoplasma	Mycoplasma haemofelis	Mycoplasma haemofelis Ohio2
Thermus scotoductus SA-01	743525	SA-01	SAMN02603261	PRJNA46293	GCA_000187005.1	Complete Genome	2355186	64.5	SOURCE_DATABASE_GENBANK		2	2011-01-27	current	Bacteria	Deinococcus-Thermus	Deinococci	Thermales	Thermaceae	Thermus	Thermus scotoductus	Thermus scotoductus SA-01
Acinetobacter baumannii MDR-TJ	889738	MDR-TJ	SAMN02603104	PRJNA52959	GCA_000187205.4	Complete Genome	4153407	39	SOURCE_DATABASE_GENBANK		3	2013-03-11	current	Bacteria	Proteobacteria	Gammaproteobacteria	Moraxellales	Moraxellaceae	Acinetobacter	Acinetobacter baumannii	Acinetobacter baumannii MDR-TJ
Rahnella aceris	2703885	Y9602	SAMN00713582		GCA_000187705.1	Complete Genome	5614252	52	SOURCE_DATABASE_GENBANK		3	2011-02-02	current	Bacteria	Proteobacteria	Gammaproteobacteria	Enterobacterales	Yersiniaceae	Rahnella	Rahnella aceris
Acinetobacter baumannii 1656-2	696749	1656-2	SAMN02603494	PRJNA42153	GCA_000188215.1	Complete Genome	4023106	39	SOURCE_DATABASE_GENBANK		3	2011-02-08	current	Bacteria	Proteobacteria	Gammaproteobacteria	Moraxellales	Moraxellaceae	Acinetobacter	Acinetobacter baumannii	Acinetobacter baumannii 1656-2
Streptococcus dysgalactiae subsp. equisimilis ATCC 12394	663954	ATCC 12394	SAMN02603163	PRJNA39783	GCA_000188715.1	Complete Genome	2159491	39	SOURCE_DATABASE_GENBANK		1	2011-02-10	current	Bacteria	Firmicutes	Bacilli	Lactobacillales	Streptococcaceae	Streptococcus	Streptococcus dysgalactiae	Streptococcus dysgalactiae subsp. equisimilis ATCC 12394
Salmonella enterica subsp. enterica serovar Typhimurium str. ST4/74	909946	ST4/74	SAMN02602988	PRJNA56087	GCA_000188735.1	Complete Genome	5067451	52	SOURCE_DATABASE_GENBANK		4	2011-02-10	current	Bacteria	Proteobacteria	Gammaproteobacteria	Enterobacterales	Enterobacteriaceae	Salmonella	Salmonella enterica	Salmonella enterica subsp. enterica serovar Typhimurium str. ST4/74
Salmonella enterica subsp. enterica serovar Montevideo str. 507440-20	859199	507440-20	SAMN00710608	PRJNA186035	GCA_000188955.5	Complete Genome	4694375	52	SOURCE_DATABASE_GENBANK		1	2014-04-04	current	Bacteria	Proteobacteria	Gammaproteobacteria	Enterobacterales	Enterobacteriaceae	Salmonella	Salmonella enterica	Salmonella enterica subsp. enterica serovar Montevideo str. 507440-20
Pseudodesulfovibrio mercurii	641491	ND132	SAMN02232015	PRJNA37769	GCA_000189295.2	Complete Genome	3858580	65	SOURCE_DATABASE_GENBANK		1	2011-12-29	current	Bacteria	Proteobacteria	Deltaproteobacteria	Desulfovibrionales	Desulfovibrionaceae	Pseudodesulfovibrio	Pseudodesulfovibrio mercurii
Weeksella virosa DSM 16922	865938	DSM 16922	SAMN00713585		GCA_000189415.1	Complete Genome	2272954	35.5	SOURCE_DATABASE_GENBANK		1	2011-02-15	current	Bacteria	Bacteroidota	Flavobacteriia	Flavobacteriales	Weeksellaceae	Weeksella	Weeksella virosa	Weeksella virosa DSM 16922
Staphylococcus aureus O11	948561	O11	SAMN02469935	PRJNA62079	GCA_000189435.3	Complete Genome	2766441	32.5	SOURCE_DATABASE_GENBANK		1	2017-11-13	current	Bacteria	Firmicutes	Bacilli	Bacillales	Staphylococcaceae	Staphylococcus	Staphylococcus aureus	Staphylococcus aureus O11
Staphylococcus aureus O46	948563	O46	SAMN02469934	PRJNA62081	GCA_000189455.3	Complete Genome	2791410	32.5	SOURCE_DATABASE_GENBANK		1	2017-12-20	current	Bacteria	Firmicutes	Bacilli	Bacillales	Staphylococcaceae	Staphylococcus	Staphylococcus aureus	Staphylococcus aureus O46
Staphylococcus pseudintermedius ED99	984892	ED99	SAMN02604167	PRJNA62991	GCA_000189495.1	Complete Genome	2572216	37.5	SOURCE_DATABASE_GENBANK		1	2011-02-16	current	Bacteria	Firmicutes	Bacilli	Bacillales	Staphylococcaceae	Staphylococcus	Staphylococcus pseudintermedius	Staphylococcus pseudintermedius ED99
Lactobacillus helveticus H10	767462	H10	SAMN02603939	PRJNA49153	GCA_000189515.1	Complete Genome	2172383	36.5	SOURCE_DATABASE_GENBANK		2	2011-02-16	current	Bacteria	Firmicutes	Bacilli	Lactobacillales	Lactobacillaceae	Lactobacillus	Lactobacillus helveticus	Lactobacillus helveticus H10
Pseudarthrobacter phenanthrenivorans Sphe3	930171	Sphe3	SAMN00710681		GCA_000189535.1	Complete Genome	4535320	65	SOURCE_DATABASE_GENBANK		3	2011-02-16	current	Bacteria	Actinobacteria	Actinomycetia	Micrococcales	Micrococcaceae	Pseudarthrobacter	Pseudarthrobacter phenanthrenivorans	Pseudarthrobacter phenanthrenivorans Sphe3
Acinetobacter baumannii TCDC-AB0715	980514	TCDC-AB0715	SAMN02603891	PRJNA62279	GCA_000189735.2	Complete Genome	4218013	38.5	SOURCE_DATABASE_GENBANK		3	2011-09-02	current	Bacteria	Proteobacteria	Gammaproteobacteria	Moraxellales	Moraxellaceae	Acinetobacter	Acinetobacter baumannii	Acinetobacter baumannii TCDC-AB0715
Thermoanaerobacterium xylanolyticum LX-11	858215	LX-11	SAMN00204087		GCA_000189775.3	Complete Genome	2534358	34.5	SOURCE_DATABASE_GENBANK		1	2011-05-17	current	Bacteria	Firmicutes	Clostridia	Thermoanaerobacterales	Thermoanaerobacterales Family III. Incertae Sedis	Thermoanaerobacterium	Thermoanaerobacterium xylanolyticum	Thermoanaerobacterium xylanolyticum LX-11
Sphaerochaeta globosa str. Buddy	158189	Buddy	SAMN00713587		GCA_000190435.1	Complete Genome	3316466	48.5	SOURCE_DATABASE_GENBANK		1	2011-02-24	current	Bacteria	Spirochaetes	Spirochaetia	Spirochaetales	Sphaerochaetaceae	Sphaerochaeta	Sphaerochaeta globosa	Sphaerochaeta globosa str. Buddy
Odoribacter splanchnicus DSM 20712	709991	DSM 220712	SAMN00713588		GCA_000190535.1	Complete Genome	4392288	43	SOURCE_DATABASE_GENBANK		1	2011-02-28	current	Bacteria	Bacteroidota	Bacteroidia	Bacteroidales	Odoribacteraceae	Odoribacter	Odoribacter splanchnicus	Odoribacter splanchnicus DSM 20712
Deinococcus proteolyticus MRP	693977	MRP	SAMN00016729		GCA_000190555.1	Complete Genome	2886836	65.5	SOURCE_DATABASE_GENBANK		5	2011-02-28	current	Bacteria	Deinococcus-Thermus	Deinococci	Deinococcales	Deinococcaceae	Deinococcus	Deinococcus proteolyticus	Deinococcus proteolyticus MRP
Phocaeicola salanitronis DSM 18170	667015	DSM 18170	SAMN00713589		GCA_000190575.1	Complete Genome	4308663	46	SOURCE_DATABASE_GENBANK		4	2011-02-28	current	Bacteria	Bacteroidota	Bacteroidia	Bacteroidales	Bacteroidaceae	Phocaeicola	Phocaeicola salanitronis	Phocaeicola salanitronis DSM 18170
Cellulophaga lytica DSM 7489	867900	DSM 7489	SAMN00713590		GCA_000190595.1	Complete Genome	3765936	32	SOURCE_DATABASE_GENBANK		1	2011-02-28	current	Bacteria	Bacteroidota	Flavobacteriia	Flavobacteriales	Flavobacteriaceae	Cellulophaga	Cellulophaga lytica	Cellulophaga lytica DSM 7489
Syntrophobotulus glycolicus DSM 8271	645991	DSM 8271	SAMN00216969		GCA_000190635.1	Complete Genome	3406739	46	SOURCE_DATABASE_GENBANK		1	2011-03-01	current	Bacteria	Firmicutes	Clostridia	Eubacteriales	Desulfitobacteriaceae	Syntrophobotulus	Syntrophobotulus glycolicus	Syntrophobotulus glycolicus DSM 8271
Pseudopedobacter saltans DSM 12145	762903	DSM 12145	SAMN00103626		GCA_000190735.2	Complete Genome	4635236	36.5	SOURCE_DATABASE_GENBANK		1	2011-03-01	current	Bacteria	Bacteroidota	Sphingobacteriia	Sphingobacteriales	Sphingobacteriaceae	Pseudopedobacter	Pseudopedobacter saltans	Pseudopedobacter saltans DSM 12145
Desulfurobacterium thermolithotrophum DSM 11699	868864	DSM 11699	SAMN00713591		GCA_000191045.1	Complete Genome	1541968	34.5	SOURCE_DATABASE_GENBANK		1	2011-03-02	current	Bacteria	Aquificae	Aquificae	Desulfurobacteriales	Desulfurobacteriaceae	Desulfurobacterium	Desulfurobacterium thermolithotrophum	Desulfurobacterium thermolithotrophum DSM 11699
Acinetobacter pittii PHEA-2	871585	PHEA-2	SAMN02603040	PRJNA51267	GCA_000191145.1	Complete Genome	3862530	38.5	SOURCE_DATABASE_GENBANK		1	2011-03-03	current	Bacteria	Proteobacteria	Gammaproteobacteria	Moraxellales	Moraxellaceae	Acinetobacter	Acinetobacter pittii	Acinetobacter pittii PHEA-2
Lactobacillus delbrueckii subsp. bulgaricus 2038	353496	2038	SAMN02603124	PRJNA16120	GCA_000191165.1	Complete Genome	1872918	49.5	SOURCE_DATABASE_GENBANK		1	2011-03-03	current	Bacteria	Firmicutes	Bacilli	Lactobacillales	Lactobacillaceae	Lactobacillus	Lactobacillus delbrueckii	Lactobacillus delbrueckii subsp. bulgaricus 2038
Neisseria meningitidis G2136	935599	G2136	SAMN02604201	PRJNA61085	GCA_000191425.1	Complete Genome	2184862	51.5	SOURCE_DATABASE_GENBANK		1	2011-03-04	current	Bacteria	Proteobacteria	Betaproteobacteria	Neisseriales	Neisseriaceae	Neisseria	Neisseria meningitidis	Neisseria meningitidis G2136
Neisseria meningitidis H44/76	909420	H44/76	SAMN02604200	PRJNA61079	GCA_000191445.1	Complete Genome	2240883	51	SOURCE_DATABASE_GENBANK		1	2011-03-04	current	Bacteria	Proteobacteria	Betaproteobacteria	Neisseriales	Neisseriaceae	Neisseria	Neisseria meningitidis	Neisseria meningitidis H44/76
Neisseria meningitidis M01-240149	935591	M01-240149	SAMN02604198	PRJNA61069	GCA_000191465.1	Complete Genome	2223518	51	SOURCE_DATABASE_GENBANK		1	2011-03-04	current	Bacteria	Proteobacteria	Betaproteobacteria	Neisseriales	Neisseriaceae	Neisseria	Neisseria meningitidis	Neisseria meningitidis M01-240149
Neisseria meningitidis M01-240355	935588	M01-240355	SAMN02604196	PRJNA61063	GCA_000191485.1	Complete Genome	2287777	51	SOURCE_DATABASE_GENBANK		1	2011-03-04	current	Bacteria	Proteobacteria	Betaproteobacteria	Neisseriales	Neisseriaceae	Neisseria	Neisseria meningitidis	Neisseria meningitidis M01-240355
Neisseria meningitidis M04-240196	935593	M04-240196	SAMN02604199	PRJNA61073	GCA_000191505.1	Complete Genome	2250449	51	SOURCE_DATABASE_GENBANK		1	2011-03-04	current	Bacteria	Proteobacteria	Betaproteobacteria	Neisseriales	Neisseriaceae	Neisseria	Neisseria meningitidis	Neisseria meningitidis M04-240196
Neisseria meningitidis NZ-05/33	935589	NZ-05/33	SAMN02604197	PRJNA61065	GCA_000191525.1	Complete Genome	2248966	51	SOURCE_DATABASE_GENBANK		1	2011-03-04	current	Bacteria	Proteobacteria	Betaproteobacteria	Neisseriales	Neisseriaceae	Neisseria	Neisseria meningitidis	Neisseria meningitidis NZ-05/33
Lactobacillus amylovorus	1604	30SC	SAMN02603487	PRJNA53145	GCA_000191545.1	Complete Genome	2097766	38	SOURCE_DATABASE_GENBANK		3	2011-03-07	current	Bacteria	Firmicutes	Bacilli	Lactobacillales	Lactobacillaceae	Lactobacillus	Lactobacillus amylovorus
Riemerella anatipestifer RA-GD	992406	RA-GD	SAMN02603017	PRJNA49039	GCA_000191565.1	Complete Genome	2166384	35	SOURCE_DATABASE_GENBANK		1	2011-03-07	current	Bacteria	Bacteroidota	Flavobacteriia	Flavobacteriales	Weeksellaceae	Riemerella	Riemerella anatipestifer	Riemerella anatipestifer RA-GD
Clostridium acetobutylicum EA 2018	863638	EA 2018	SAMN02603410	PRJNA50455	GCA_000191905.1	Complete Genome	4132226	30.5	SOURCE_DATABASE_GENBANK		2	2011-03-08	current	Bacteria	Firmicutes	Clostridia	Eubacteriales	Clostridiaceae	Clostridium	Clostridium acetobutylicum	Clostridium acetobutylicum EA 2018
Chlamydia psittaci 6BC	331636	6BC	SAMN02603516	PRJNA63149	GCA_000191925.1	Complete Genome	1179213	39	SOURCE_DATABASE_GENBANK		2	2011-03-08	current	Bacteria	Chlamydiae	Chlamydiia	Chlamydiales	Chlamydiaceae	Chlamydia	Chlamydia psittaci	Chlamydia psittaci 6BC
Xanthomonas perforans 91-118	925776	91-118	SAMN02471764	PRJNA60021	GCA_000192045.3	Complete Genome	4898349	65	SOURCE_DATABASE_GENBANK		1	2017-02-21	current	Bacteria	Proteobacteria	Gammaproteobacteria	Xanthomonadales	Xanthomonadaceae	Xanthomonas	Xanthomonas perforans	Xanthomonas perforans 91-118
Yersinia enterocolitica subsp. palearctica 105.5R(r)	994476	105.5R(r)	SAMN02603637	PRJNA53341	GCA_000192105.1	Complete Genome	4621811	46.5	SOURCE_DATABASE_GENBANK		2	2011-03-10	current	Bacteria	Proteobacteria	Gammaproteobacteria	Enterobacterales	Yersiniaceae	Yersinia	Yersinia enterocolitica	Yersinia enterocolitica subsp. palearctica 105.5R(r)
Helicobacter pylori 2017	985081	2017	SAMN02603712	PRJNA62769	GCA_000192315.1	Complete Genome	1548238	39	SOURCE_DATABASE_GENBANK		1	2011-03-15	current	Bacteria	Proteobacteria	Epsilonproteobacteria	Campylobacterales	Helicobacteraceae	Helicobacter	Helicobacter pylori	Helicobacter pylori 908
Helicobacter pylori 2018	985080	2018	SAMN02603713	PRJNA62771	GCA_000192335.1	Complete Genome	1562832	39	SOURCE_DATABASE_GENBANK		1	2011-03-15	current	Bacteria	Proteobacteria	Epsilonproteobacteria	Campylobacterales	Helicobacteraceae	Helicobacter	Helicobacter pylori	Helicobacter pylori 908
Mycoplasma capricolum subsp. capripneumoniae M1601	927701	M1601	SAMN02469495	PRJNA60247	GCA_000192395.2	Complete Genome	1016707	23.5	SOURCE_DATABASE_GENBANK		1	2016-09-16	current	Bacteria	Tenericutes	Mollicutes	Mycoplasmatales	Mycoplasmataceae	Mycoplasma	Mycoplasma capricolum	Mycoplasma capricolum subsp. capripneumoniae M1601
Agrobacterium fabacearum	1183401	H13-3	SAMN02603055	PRJNA50341	GCA_000192635.1	Complete Genome	5573770	58.5	SOURCE_DATABASE_GENBANK		3	2011-03-02	current	Bacteria	Proteobacteria	Alphaproteobacteria	Hyphomicrobiales	Rhizobiaceae	Agrobacterium	Agrobacterium fabacearum
Lactococcus lactis subsp. lactis CV56	929102	CV56	SAMN02603398	PRJNA60377	GCA_000192705.1	Complete Genome	2518737	35	SOURCE_DATABASE_GENBANK		6	2011-03-18	current	Bacteria	Firmicutes	Bacilli	Lactobacillales	Streptococcaceae	Lactococcus	Lactococcus lactis	Lactococcus lactis subsp. lactis CV56
Brucella melitensis M28	941967	M28	SAMN02603655	PRJNA61505	GCA_000192725.1	Complete Genome	3311748	57	SOURCE_DATABASE_GENBANK		2	2011-03-18	current	Bacteria	Proteobacteria	Alphaproteobacteria	Hyphomicrobiales	Brucellaceae	Brucella	Brucella melitensis	Brucella melitensis M28
Polymorphum gilvum SL003B-26A1	991905	SL003B-26A1	SAMN02603150	PRJNA63293	GCA_000192745.1	Complete Genome	4718963	67	SOURCE_DATABASE_GENBANK		2	2011-03-18	current	Bacteria	Proteobacteria	Alphaproteobacteria	Rhodobacterales	Rhodobacteraceae	Polymorphum	Polymorphum gilvum	Polymorphum gilvum SL003B-26A1
Marinomonas mediterranea MMB-1	717774	MMB-1	SAMN00713593		GCA_000192865.1	Complete Genome	4684316	44	SOURCE_DATABASE_GENBANK		1	2011-03-22	current	Bacteria	Proteobacteria	Gammaproteobacteria	Oceanospirillales	Oceanospirillaceae	Marinomonas	Marinomonas mediterranea	Marinomonas mediterranea MMB-1
Brucella melitensis M5-90	703352	M5-90	SAMN02603654	PRJNA42891	GCA_000192885.1	Complete Genome	3312229	57	SOURCE_DATABASE_GENBANK		2	2011-03-22	current	Bacteria	Proteobacteria	Alphaproteobacteria	Hyphomicrobiales	Brucellaceae	Brucella	Brucella melitensis	Brucella melitensis M28
Mycobacterium tuberculosis W-148	659019	W-148	SAMN02595346	PRJNA39283	GCA_000193185.2	Complete Genome	4418548	65.5	SOURCE_DATABASE_GENBANK		1	2015-08-19	current	Bacteria	Actinobacteria	Actinomycetia	Corynebacteriales	Mycobacteriaceae	Mycobacterium	Mycobacterium tuberculosis	Mycobacterium tuberculosis W-148
Aerococcus urinae ACS-120-V-Col10a	866775	ACS-120-V-Col10a	SAMN00100756		GCA_000193205.1	Complete Genome	2080974	41.5	SOURCE_DATABASE_GENBANK		1	2011-03-23	current	Bacteria	Firmicutes	Bacilli	Lactobacillales	Aerococcaceae	Aerococcus	Aerococcus urinae	Aerococcus urinae ACS-120-V-Col10a
Bacillus thuringiensis serovar chinensis CT-43	541229	CT-43	SAMN02603315	PRJNA43737	GCA_000193355.1	Complete Genome	6151150	35	SOURCE_DATABASE_GENBANK		11	2011-03-28	current	Bacteria	Firmicutes	Bacilli	Bacillales	Bacillaceae	Bacillus	Bacillus thuringiensis	Bacillus thuringiensis serovar chinensis CT-43
Prevotella denticola F0289	767031	F0289	SAMN00031760		GCA_000193395.1	Complete Genome	2937589	50	SOURCE_DATABASE_GENBANK		1	2011-03-28	current	Bacteria	Bacteroidota	Bacteroidia	Bacteroidales	Prevotellaceae	Prevotella	Prevotella denticola	Prevotella denticola F0289
Caldicellulosiruptor lactoaceticus 6A	632516	6A	SAMN00713563		GCA_000193435.3	Complete Genome	2674809	36	SOURCE_DATABASE_GENBANK		1	2011-08-22	current	Bacteria	Firmicutes	Clostridia	Thermoanaerobacterales	Thermoanaerobacterales Family III. Incertae Sedis	Caldicellulosiruptor	Caldicellulosiruptor acetigenus	Caldicellulosiruptor lactoaceticus 6A
Acetobacter aceti NBRC 14818	887700	NBRC 14818	SAMD00036545	PRJDA52649	GCA_000193495.2	Complete Genome	3693126	57	SOURCE_DATABASE_GENBANK		5	2020-09-02	current	Bacteria	Proteobacteria	Alphaproteobacteria	Rhodospirillales	Acetobacteraceae	Acetobacter	Acetobacter aceti	Acetobacter aceti NBRC 14818
Bordetella pertussis B1917	743277	B1917	SAMN02470863	PRJNA46277	GCA_000193595.3	Complete Genome	4102186	67.5	SOURCE_DATABASE_GENBANK		1	2014-11-13	current	Bacteria	Proteobacteria	Betaproteobacteria	Burkholderiales	Alcaligenaceae	Bordetella	Bordetella pertussis	Bordetella pertussis B1917
Bordetella pertussis B1920	743278	B1920	SAMN02470864	PRJNA46279	GCA_000193615.3	Complete Genome	4114630	67.5	SOURCE_DATABASE_GENBANK		1	2014-11-13	current	Bacteria	Proteobacteria	Betaproteobacteria	Burkholderiales	Alcaligenaceae	Bordetella	Bordetella pertussis	Bordetella pertussis B1920
Mycobacterium tuberculosis variant bovis BCG str. ATCC 35743	998092	63839	SAMN00771609		GCA_000194075.3	Complete Genome	4334064	65.5	SOURCE_DATABASE_GENBANK		1	2014-03-14	current	Bacteria	Actinobacteria	Actinomycetia	Corynebacteriales	Mycobacteriaceae	Mycobacterium	Mycobacterium tuberculosis	Mycobacterium tuberculosis variant bovis BCG str. ATCC 35743
Lactobacillus amylovorus GRL1118	695562	GRL1118	SAMN02603307	PRJNA42079	GCA_000194115.1	Complete Genome	1977087	38	SOURCE_DATABASE_GENBANK		3	2011-03-29	current	Bacteria	Firmicutes	Bacilli	Lactobacillales	Lactobacillaceae	Lactobacillus	Lactobacillus amylovorus	Lactobacillus amylovorus GRL1118
Hippea maritima DSM 10411	760142	DSM 10411	SAMN00713597		GCA_000194135.1	Complete Genome	1694430	37	SOURCE_DATABASE_GENBANK		1	2011-03-29	current	Bacteria	Proteobacteria	Deltaproteobacteria	Desulfurellales	Desulfurellaceae	Hippea	Hippea maritima	Hippea maritima DSM 10411
Fluviicola taffensis DSM 16823	755732	DSM 16823	SAMN00713599		GCA_000194605.1	Complete Genome	4633577	36	SOURCE_DATABASE_GENBANK		1	2011-03-31	current	Bacteria	Bacteroidota	Flavobacteriia	Flavobacteriales	Crocinitomicaceae	Fluviicola	Fluviicola taffensis	Fluviicola taffensis DSM 16823
Burkholderia gladioli BSR3	999541	BSR3	SAMN02603164	PRJNA64503	GCA_000194745.1	Complete Genome	9052299	67	SOURCE_DATABASE_GENBANK		6	2011-04-01	current	Bacteria	Proteobacteria	Betaproteobacteria	Burkholderiales	Burkholderiaceae	Burkholderia	Burkholderia gladioli	Burkholderia gladioli BSR3
Lacticaseibacillus paracasei	1597	BD-II	SAMN02603876	PRJNA64431	GCA_000194765.1	Complete Genome	3127288	46	SOURCE_DATABASE_GENBANK		2	2011-04-01	current	Bacteria	Firmicutes	Bacilli	Lactobacillales	Lactobacillaceae	Lacticaseibacillus	Lacticaseibacillus paracasei
Lacticaseibacillus paracasei	1597	LC2W	SAMN02603877	PRJNA64433	GCA_000194785.1	Complete Genome	3077434	46	SOURCE_DATABASE_GENBANK		2	2011-04-01	current	Bacteria	Firmicutes	Bacilli	Lactobacillales	Lactobacillaceae	Lacticaseibacillus	Lacticaseibacillus paracasei
Pseudomonas brassicacearum subsp. brassicacearum NFM421	994484	NFM421	SAMN02603052	PRJEA63495	GCA_000194805.1	Complete Genome	6843248	60.5	SOURCE_DATABASE_GENBANK		1	2011-04-01	current	Bacteria	Proteobacteria	Gammaproteobacteria	Pseudomonadales	Pseudomonadaceae	Pseudomonas	Pseudomonas brassicacearum	Pseudomonas brassicacearum subsp. brassicacearum NFM421
Vibrio cholerae LMA3984-4	935297	LMA3984-4	SAMN02603740	PRJNA61113	GCA_000195065.1	Complete Genome	3738715	47.5	SOURCE_DATABASE_GENBANK		2	2011-04-05	current	Bacteria	Proteobacteria	Gammaproteobacteria	Vibrionales	Vibrionaceae	Vibrio	Vibrio cholerae	Vibrio cholerae LMA3984-4
Candidatus Pelagibacter sp. IMCC9063	1002672	IMCC9063	SAMN02603337	PRJNA62303	GCA_000195085.1	Complete Genome	1284727	31.5	SOURCE_DATABASE_GENBANK		1	2011-04-05	current	Bacteria	Proteobacteria	Alphaproteobacteria	Pelagibacterales	Pelagibacteraceae	Candidatus Pelagibacter	Candidatus Pelagibacter sp. IMCC9063
Pseudomonas stutzeri DSM 4166	996285	DSM 4166	SAMN02603042	PRJNA63543	GCA_000195105.1	Complete Genome	4689946	64	SOURCE_DATABASE_GENBANK		1	2011-04-05	current	Bacteria	Proteobacteria	Gammaproteobacteria	Pseudomonadales	Pseudomonadaceae	Stutzerimonas	Stutzerimonas stutzeri	Pseudomonas stutzeri DSM 4166
Treponema succinifaciens DSM 2489	869209	DSM 2489	SAMN00713601		GCA_000195275.1	Complete Genome	2897425	39	SOURCE_DATABASE_GENBANK		2	2011-04-07	current	Bacteria	Spirochaetes	Spirochaetia	Spirochaetales	Treponemataceae	Treponema	Treponema succinifaciens	Treponema succinifaciens DSM 2489
Desulfobacca acetoxidans DSM 11109	880072	DSM 11109	SAMN00713603		GCA_000195295.1	Complete Genome	3282536	52.5	SOURCE_DATABASE_GENBANK		1	2011-04-07	current	Bacteria	Proteobacteria	Deltaproteobacteria	Syntrophales	Syntrophaceae	Desulfobacca	Desulfobacca acetoxidans	Desulfobacca acetoxidans DSM 11109
Coriobacterium glomerans PW2	700015	PW2	SAMN00713604		GCA_000195315.1	Complete Genome	2115681	60	SOURCE_DATABASE_GENBANK		1	2011-04-07	current	Bacteria	Actinobacteria	Coriobacteriia	Coriobacteriales	Coriobacteriaceae	Coriobacterium	Coriobacterium glomerans	Coriobacterium glomerans PW2
Marinithermus hydrothermalis DSM 14884	869210	DSM 14884	SAMN00713602		GCA_000195335.1	Complete Genome	2269167	68	SOURCE_DATABASE_GENBANK		1	2011-04-07	current	Bacteria	Deinococcus-Thermus	Deinococci	Thermales	Thermaceae	Marinithermus	Marinithermus hydrothermalis	Marinithermus hydrothermalis DSM 14884
Listeria monocytogenes J1-220	930782	J1-220	SAMN01816124	PRJNA60537	GCA_000195395.6	Complete Genome	3032269	37.5	SOURCE_DATABASE_GENBANK		1	2019-12-05	current	Bacteria	Firmicutes	Bacilli	Bacillales	Listeriaceae	Listeria	Listeria monocytogenes	Listeria monocytogenes J1-220
Listeria monocytogenes J1816	930781	J1816	SAMN01813900	PRJNA215355	GCA_000195435.4	Complete Genome	2947460	37.5	SOURCE_DATABASE_GENBANK		1	2015-09-08	current	Bacteria	Firmicutes	Bacilli	Bacillales	Listeriaceae	Listeria	Listeria monocytogenes	Listeria monocytogenes J1816
Bacillus amyloliquefaciens TA208	999891	TA208	SAMN02603399	PRJNA64581	GCA_000195515.1	Complete Genome	3937511	45.5	SOURCE_DATABASE_GENBANK		1	2011-04-08	current	Bacteria	Firmicutes	Bacilli	Bacillales	Bacillaceae	Bacillus	Bacillus amyloliquefaciens	Bacillus amyloliquefaciens TA208
Francisella cf. novicida Fx1	984129	Fx1	SAMN02603513	PRJNA62751	GCA_000195535.1	Complete Genome	1913619	32.5	SOURCE_DATABASE_GENBANK		1	2011-04-08	current	Bacteria	Proteobacteria	Gammaproteobacteria	Thiotrichales	Francisellaceae	Francisella	Francisella tularensis	Francisella cf. novicida Fx1
Francisella hispaniensis	622488	3523	SAMN02603514	PRJNA62753	GCA_000195555.1	Complete Genome	1945310	32	SOURCE_DATABASE_GENBANK		1	2011-04-08	current	Bacteria	Proteobacteria	Gammaproteobacteria	Thiotrichales	Francisellaceae	Francisella	Francisella hispaniensis
Carnobacterium sp. 17-4	208596	17-4	SAMN02603266	PRJNA60607	GCA_000195575.1	Complete Genome	2685399	35	SOURCE_DATABASE_GENBANK		2	2011-04-08	current	Bacteria	Firmicutes	Bacilli	Lactobacillales	Carnobacteriaceae	Carnobacterium	Carnobacterium sp. 17-4
Bordetella bronchiseptica RB50	257310	RB50	SAMEA1705943		GCA_000195675.1	Complete Genome	5339179	68	SOURCE_DATABASE_GENBANK		1	2003-08-12	current	Bacteria	Proteobacteria	Betaproteobacteria	Burkholderiales	Alcaligenaceae	Bordetella	Bordetella bronchiseptica	Bordetella bronchiseptica RB50
Bordetella parapertussis 12822	257311	12822	SAMEA1705915		GCA_000195695.1	Complete Genome	4773551	68	SOURCE_DATABASE_GENBANK		1	2003-08-12	current	Bacteria	Proteobacteria	Betaproteobacteria	Burkholderiales	Alcaligenaceae	Bordetella	Bordetella parapertussis	Bordetella parapertussis 12822
Bordetella pertussis Tohama I	257313	Tohama I	SAMEA1705933		GCA_000195715.1	Complete Genome	4086189	67.5	SOURCE_DATABASE_GENBANK		1	2003-08-12	current	Bacteria	Proteobacteria	Betaproteobacteria	Burkholderiales	Alcaligenaceae	Bordetella	Bordetella pertussis
Rickettsia prowazekii str. Madrid E	272947	Madrid E	SAMEA3138318		GCA_000195735.1	Complete Genome	1111523	29	SOURCE_DATABASE_GENBANK		1	2003-05-06	current	Bacteria	Proteobacteria	Alphaproteobacteria	Rickettsiales	Rickettsiaceae	Rickettsia	Rickettsia prowazekii	Rickettsia prowazekii str. Madrid E
Desulfovibrio vulgaris str. Hildenborough	882	Hildenborough	SAMN02603973	PRJNA51	GCA_000195755.1	Complete Genome	3773159	63	SOURCE_DATABASE_GENBANK		2	2004-04-21	current	Bacteria	Proteobacteria	Deltaproteobacteria	Desulfovibrionales	Desulfovibrionaceae	Desulfovibrio	Desulfovibrio vulgaris	Desulfovibrio vulgaris str. Hildenborough
Rhodopseudomonas palustris CGA009	258594	CGA009	SAMEA3138319		GCA_000195775.1	Complete Genome	5467640	65	SOURCE_DATABASE_GENBANK		2	2003-12-11	current	Bacteria	Proteobacteria	Alphaproteobacteria	Hyphomicrobiales	Nitrobacteraceae	Rhodopseudomonas	Rhodopseudomonas palustris	Rhodopseudomonas palustris CGA009
Listeria innocua Clip11262	272626	Clip11262	SAMEA3138320		GCA_000195795.1	Complete Genome	3093113	37	SOURCE_DATABASE_GENBANK		2	2003-05-06	current	Bacteria	Firmicutes	Bacilli	Bacillales	Listeriaceae	Listeria	Listeria innocua	Listeria innocua Clip11262
Corynebacterium diphtheriae NCTC 13129	257309	NCTC 13129	SAMEA1705951		GCA_000195815.1	Complete Genome	2488635	53	SOURCE_DATABASE_GENBANK		1	2003-11-10	current	Bacteria	Actinobacteria	Actinomycetia	Corynebacteriales	Corynebacteriaceae	Corynebacterium	Corynebacterium diphtheriae	Corynebacterium diphtheriae NCTC 13129
Mycobacterium tuberculosis variant bovis AF2122/97	233413		SAMEA20450668		GCA_000195835.3	Complete Genome	4349904	65.5	SOURCE_DATABASE_GENBANK		1	2017-01-19	current	Bacteria	Actinobacteria	Actinomycetia	Corynebacteriales	Mycobacteriaceae	Mycobacterium	Mycobacterium tuberculosis	Mycobacterium tuberculosis variant bovis AF2122/97
Mycobacterium leprae TN	272631	TN	SAMEA1705921		GCA_000195855.1	Complete Genome	3268203	57.5	SOURCE_DATABASE_GENBANK		1	2003-05-06	current	Bacteria	Actinobacteria	Actinomycetia	Corynebacteriales	Mycobacteriaceae	Mycobacterium	Mycobacterium leprae	Mycobacterium leprae TN
Mycoplasmopsis pulmonis UAB CTIP	272635	UAB CTIP	SAMEA3138324		GCA_000195875.1	Complete Genome	963879	26.5	SOURCE_DATABASE_GENBANK		1	2003-05-06	current	Bacteria	Tenericutes	Mollicutes	Mycoplasmatales	Mycoplasmataceae	Mycoplasmopsis	Mycoplasmopsis pulmonis	Mycoplasmopsis pulmonis UAB CTIP
Mycobacterium tuberculosis H37Rv	83332	H37Rv	SAMEA3138326		GCA_000195955.2	Complete Genome	4411532	65.5	SOURCE_DATABASE_GENBANK		1	2013-02-01	current	Bacteria	Actinobacteria	Actinomycetia	Corynebacteriales	Mycobacteriaceae	Mycobacterium	Mycobacterium tuberculosis	Mycobacterium tuberculosis H37Rv
Parasynechococcus marenigrum WH 8102	84588	WH 8102	SAMEA3138327		GCA_000195975.1	Complete Genome	2434428	59	SOURCE_DATABASE_GENBANK		1	2003-08-18	current	Bacteria	Cyanobacteria		Synechococcales	Prochlorococcaceae	Parasynechococcus	Parasynechococcus marenigrum	Parasynechococcus marenigrum WH 8102
Salmonella enterica subsp. enterica serovar Typhi str. CT18	220341	CT18	SAMEA1705914		GCA_000195995.1	Complete Genome	5133713	51.5	SOURCE_DATABASE_GENBANK		3	2003-05-06	current	Bacteria	Proteobacteria	Gammaproteobacteria	Enterobacterales	Enterobacteriaceae	Salmonella	Salmonella enterica	Salmonella enterica subsp. enterica serovar Typhi str. CT18
Cupriavidus metallidurans CH34	266264	CH34	SAMN02598450	PRJNA250	GCA_000196015.1	Complete Genome	6913352	63.5	SOURCE_DATABASE_GENBANK		4	2010-02-04	current	Bacteria	Proteobacteria	Betaproteobacteria	Burkholderiales	Burkholderiaceae	Cupriavidus	Cupriavidus metallidurans	Cupriavidus metallidurans CH34
Listeria monocytogenes EGD-e	169963	EGD-e	SAMEA3138329		GCA_000196035.1	Complete Genome	2944528	37.5	SOURCE_DATABASE_GENBANK		1	2003-05-06	current	Bacteria	Firmicutes	Bacilli	Bacillales	Listeriaceae	Listeria	Listeria monocytogenes	Listeria monocytogenes EGD-e
Streptococcus agalactiae NEM316	211110	NEM316	SAMEA3138330		GCA_000196055.1	Complete Genome	2211485	35.5	SOURCE_DATABASE_GENBANK		1	2003-05-06	current	Bacteria	Firmicutes	Bacilli	Lactobacillales	Streptococcaceae	Streptococcus	Streptococcus agalactiae	Streptococcus agalactiae NEM316
Tropheryma whipplei TW08/27	218496	TW08/27	SAMEA1705925		GCA_000196075.1	Complete Genome	925938	46	SOURCE_DATABASE_GENBANK		1	2003-05-06	current	Bacteria	Actinobacteria	Actinomycetia	Micrococcales	Tropherymataceae	Tropheryma	Tropheryma whipplei	Tropheryma whipplei TW08/27
Vibrio parahaemolyticus RIMD 2210633	223926	O3:K6 substr. RIMD 2210633	SAMD00058707	PRJNA360	GCA_000196095.1	Complete Genome	5165770	45	SOURCE_DATABASE_GENBANK		2	2004-05-11	current	Bacteria	Proteobacteria	Gammaproteobacteria	Vibrionales	Vibrionaceae	Vibrio	Vibrio parahaemolyticus	Vibrio parahaemolyticus RIMD 2210633
Rhodopirellula baltica SH 1	243090	1	SAMEA3138332		GCA_000196115.1	Complete Genome	7145576	55	SOURCE_DATABASE_GENBANK		1	2003-07-07	current	Bacteria	Planctomycetota	Planctomycetia	Pirellulales	Pirellulaceae	Rhodopirellula	Rhodopirellula baltica	Rhodopirellula baltica SH 1
Wolinella succinogenes DSM 1740	273121	DSMZ 1740	SAMEA3138333		GCA_000196135.1	Complete Genome	2110355	48	SOURCE_DATABASE_GENBANK		1	2003-09-08	current	Bacteria	Proteobacteria	Epsilonproteobacteria	Campylobacterales	Helicobacteraceae	Wolinella	Wolinella succinogenes	Wolinella succinogenes DSM 1740
Photorhabdus laumondii subsp. laumondii TTO1	243265	TTO1	SAMEA3138334		GCA_000196155.1	Complete Genome	5688987	42.5	SOURCE_DATABASE_GENBANK		1	2003-10-03	current	Bacteria	Proteobacteria	Gammaproteobacteria	Enterobacterales	Morganellaceae	Photorhabdus	Photorhabdus laumondii	Photorhabdus laumondii subsp. laumondii TTO1
Bdellovibrio bacteriovorus HD100	264462	HD100	SAMEA3138335		GCA_000196175.1	Complete Genome	3782950	50.5	SOURCE_DATABASE_GENBANK		1	2004-02-10	current	Bacteria	Proteobacteria	Oligoflexia	Bdellovibrionales	Bdellovibrionaceae	Bdellovibrio	Bdellovibrio bacteriovorus	Bdellovibrio bacteriovorus HD100
Borrelia garinii subsp. bavariensis PBi	290434	PBi	SAMN02603240	PRJNA12554	GCA_000196215.1	Complete Genome	986914	28	SOURCE_DATABASE_GENBANK		3	2004-08-30	current	Bacteria	Spirochaetes	Spirochaetia	Spirochaetales	Borreliaceae	Borreliella	Borreliella garinii	Borrelia garinii subsp. bavariensis PBi
Arthrobacter sp. FB24	290399	FB24	SAMN02598278	PRJNA12640	GCA_000196235.1	Complete Genome	5070478	65	SOURCE_DATABASE_GENBANK		4	2006-10-24	current	Bacteria	Actinobacteria	Actinomycetia	Micrococcales	Micrococcaceae	Arthrobacter	Arthrobacter sp. FB24
Photobacterium profundum SS9	298386	SS9	SAMEA3138336		GCA_000196255.1	Complete Genome	6403280	41.5	SOURCE_DATABASE_GENBANK		3	2004-05-17	current	Bacteria	Proteobacteria	Gammaproteobacteria	Vibrionales	Vibrionaceae	Photobacterium	Photobacterium profundum	Photobacterium profundum SS9
Deinococcus geothermalis DSM 11300	319795	DSM 11300	SAMN02598303	PRJNA13423	GCA_000196275.1	Complete Genome	3247018	66	SOURCE_DATABASE_GENBANK		3	2007-10-17	current	Bacteria	Deinococcus-Thermus	Deinococci	Deinococcales	Deinococcaceae	Deinococcus	Deinococcus geothermalis	Deinococcus geothermalis DSM 11300
Neisseria lactamica 020-06	489653	020-06	SAMEA3138337		GCA_000196295.1	Complete Genome	2220606	52	SOURCE_DATABASE_GENBANK		1	2010-11-30	current	Bacteria	Proteobacteria	Betaproteobacteria	Neisseriales	Neisseriaceae	Neisseria	Neisseria lactamica	Neisseria lactamica 020-06
Croceibacter atlanticus HTCC2559	216432	HTCC2559	SAMN02603922	PRJNA13570	GCA_000196315.1	Complete Genome	2952962	33.5	SOURCE_DATABASE_GENBANK		1	2010-06-09	current	Bacteria	Bacteroidota	Flavobacteriia	Flavobacteriales	Flavobacteriaceae	Croceibacter	Croceibacter atlanticus	Croceibacter atlanticus HTCC2559
Corynebacterium glutamicum ATCC 13032	196627	DSM 20300 = ATCC 13032	SAMEA3138338		GCA_000196335.1	Complete Genome	3282708	53.5	SOURCE_DATABASE_GENBANK		1	2004-01-26	current	Bacteria	Actinobacteria	Actinomycetia	Corynebacteriales	Corynebacteriaceae	Corynebacterium	Corynebacterium glutamicum	Corynebacterium glutamicum ATCC 13032
Nitrosospira multiformis ATCC 25196	323848	ATCC 25196	SAMN02598322	PRJNA13912	GCA_000196355.1	Complete Genome	3234309	53.5	SOURCE_DATABASE_GENBANK		4	2005-11-15	current	Bacteria	Proteobacteria	Betaproteobacteria	Nitrosomonadales	Nitrosomonadaceae	Nitrosospira	Nitrosospira multiformis	Nitrosospira multiformis ATCC 25196
Aeromonas salmonicida subsp. salmonicida A449	382245	A449	SAMN02603664	PRJNA16723	GCA_000196395.1	Complete Genome	5040536	58	SOURCE_DATABASE_GENBANK		6	2007-04-06	current	Bacteria	Proteobacteria	Gammaproteobacteria	Aeromonadales	Aeromonadaceae	Aeromonas	Aeromonas salmonicida	Aeromonas salmonicida subsp. salmonicida A449
Bartonella tribocorum CIP 105476	382640	type strain:506 = CIP 105476	SAMEA3138339		GCA_000196435.1	Complete Genome	2642404	38.5	SOURCE_DATABASE_GENBANK		2	2007-11-25	current	Bacteria	Proteobacteria	Alphaproteobacteria	Hyphomicrobiales	Bartonellaceae	Bartonella	Bartonella tribocorum	Bartonella tribocorum CIP 105476
Acetoanaerobium sticklandii	1511	DSM 519	SAMEA3138340		GCA_000196455.1	Complete Genome	2715461	33	SOURCE_DATABASE_GENBANK		1	2010-10-16	current	Bacteria	Firmicutes	Clostridia	Eubacteriales	Peptostreptococcaceae	Acetoanaerobium	Acetoanaerobium sticklandii
Photorhabdus asymbiotica	291112		SAMEA2272210		GCA_000196475.1	Complete Genome	5094138	42	SOURCE_DATABASE_GENBANK		2	2009-07-13	current	Bacteria	Proteobacteria	Gammaproteobacteria	Enterobacterales	Morganellaceae	Photorhabdus	Photorhabdus asymbiotica
Aliivibrio salmonicida LFI1238	316275	LFI1238	SAMEA1705917		GCA_000196495.1	Complete Genome	4655660	38.5	SOURCE_DATABASE_GENBANK		6	2008-10-01	current	Bacteria	Proteobacteria	Gammaproteobacteria	Vibrionales	Vibrionaceae	Aliivibrio	Aliivibrio salmonicida	Aliivibrio salmonicida LFI1238
'Nostoc azollae' 0708	551115	0708	SAMN02598476	PRJNA30807	GCA_000196515.1	Complete Genome	5486145	38	SOURCE_DATABASE_GENBANK		3	2010-06-14	current	Bacteria	Cyanobacteria		Nostocales	Nostocaceae	Trichormus	Trichormus azollae	'Nostoc azollae' 0708
Mobiluncus curtisii ATCC 43063	548479	ATCC 43063	SAMN00001505		GCA_000196535.1	Complete Genome	2146480	55	SOURCE_DATABASE_GENBANK		1	2010-06-14	current	Bacteria	Actinobacteria	Actinomycetia	Actinomycetales	Actinomycetaceae	Mobiluncus	Mobiluncus curtisii	Mobiluncus curtisii ATCC 43063
Bifidobacterium longum subsp. longum JCM 1217	565042	JCM 1217	SAMD00060951	PRJDA32047	GCA_000196555.1	Complete Genome	2385164	60	SOURCE_DATABASE_GENBANK		1	2011-01-28	current	Bacteria	Actinobacteria	Actinomycetia	Bifidobacteriales	Bifidobacteriaceae	Bifidobacterium	Bifidobacterium longum	Bifidobacterium longum subsp. longum JCM 1217
Bifidobacterium longum subsp. infantis 157F	565040	157F	SAMD00060953	PRJDA32051	GCA_000196575.1	Complete Genome	2408831	60	SOURCE_DATABASE_GENBANK		3	2011-01-28	current	Bacteria	Actinobacteria	Actinomycetia	Bifidobacteriales	Bifidobacteriaceae	Bifidobacterium	Bifidobacterium longum	Bifidobacterium longum subsp. infantis 157F
Streptococcus pneumoniae TCH8431/19A	525381	TCH8431/19A	SAMN00002223		GCA_000196595.1	Complete Genome	2088772	39.5	SOURCE_DATABASE_GENBANK		1	2010-06-14	current	Bacteria	Firmicutes	Bacilli	Lactobacillales	Streptococcaceae	Streptococcus	Streptococcus pneumoniae	Streptococcus pneumoniae TCH8431/19A
Erwinia billingiae Eb661	634500	Eb661	SAMEA2272131		GCA_000196615.1	Complete Genome	5372268	55	SOURCE_DATABASE_GENBANK		3	2010-06-22	current	Bacteria	Proteobacteria	Gammaproteobacteria	Enterobacterales	Erwiniaceae	Erwinia	Erwinia billingiae	Erwinia billingiae Eb661
Rhodococcus hoagii 103S	685727	103S	SAMEA2272695		GCA_000196695.1	Complete Genome	5043170	68.5	SOURCE_DATABASE_GENBANK		1	2010-11-11	current	Bacteria	Actinobacteria	Actinomycetia	Corynebacteriales	Nocardiaceae	Prescottella	Prescottella equi	Rhodococcus hoagii 103S
Bacillus amyloliquefaciens DSM 7 = ATCC 23350	692420	DSM 7	SAMEA2272088		GCA_000196735.1	Complete Genome	3980199	46	SOURCE_DATABASE_GENBANK		1	2010-09-23	current	Bacteria	Firmicutes	Bacilli	Bacillales	Bacillaceae	Bacillus	Bacillus amyloliquefaciens	Bacillus amyloliquefaciens DSM 7 = ATCC 23350
Helicobacter pylori B8	693745	B8	SAMEA2272698		GCA_000196755.1	Complete Genome	1680029	38.5	SOURCE_DATABASE_GENBANK		2	2010-06-15	current	Bacteria	Proteobacteria	Epsilonproteobacteria	Campylobacterales	Helicobacteraceae	Helicobacter	Helicobacter pylori	Helicobacter pylori B8
Acinetobacter oleivorans DR1	436717	DR1	SAMN02603211	PRJNA46105	GCA_000196795.1	Complete Genome	4152543	38.5	SOURCE_DATABASE_GENBANK		1	2010-06-21	current	Bacteria	Proteobacteria	Gammaproteobacteria	Moraxellales	Moraxellaceae	Acinetobacter	Acinetobacter oleivorans	Acinetobacter oleivorans DR1
Nitrospira defluvii	330214		SAMEA2272290		GCA_000196815.1	Complete Genome	4317083	59	SOURCE_DATABASE_GENBANK		1	2010-07-14	current	Bacteria	Nitrospirae	Nitrospira	Nitrospirales	Nitrospiraceae	Nitrospira	Nitrospira defluvii
Amycolatopsis mediterranei U32	749927	U32	SAMN02603409	PRJNA46889	GCA_000196835.1	Complete Genome	10236715	71	SOURCE_DATABASE_GENBANK		1	2010-06-29	current	Bacteria	Actinobacteria	Actinomycetia	Pseudonocardiales	Pseudonocardiaceae	Amycolatopsis	Amycolatopsis mediterranei	Amycolatopsis mediterranei U32
Leuconostoc gelidum subsp. gasicomitatum LMG 18811	762550	type strain: LMG 18811	SAMEA2272393		GCA_000196855.1	Complete Genome	1954080	36.5	SOURCE_DATABASE_GENBANK		1	2010-06-30	current	Bacteria	Firmicutes	Bacilli	Lactobacillales	Lactobacillaceae	Leuconostoc	Leuconostoc gelidum	Leuconostoc gelidum subsp. gasicomitatum LMG 18811
Halomonas elongata DSM 2581	768066	type strain: DSM 2581	SAMEA2272784		GCA_000196875.2	Complete Genome	4061825	63.5	SOURCE_DATABASE_GENBANK		1	2017-01-31	current	Bacteria	Proteobacteria	Gammaproteobacteria	Oceanospirillales	Halomonadaceae	Halomonas	Halomonas elongata	Halomonas elongata DSM 2581
Glutamicibacter arilaitensis Re117	861360	Re117	SAMEA2272213		GCA_000197735.1	Complete Genome	3918192	59	SOURCE_DATABASE_GENBANK		3	2010-09-27	current	Bacteria	Actinobacteria	Actinomycetia	Micrococcales	Micrococcaceae	Glutamicibacter	Glutamicibacter arilaitensis	Glutamicibacter arilaitensis Re117
Listeria monocytogenes SLCC2755	932919	SLCC2755	SAMEA2271969		GCA_000197755.2	Complete Genome	3023926	38	SOURCE_DATABASE_GENBANK		2	2012-09-10	current	Bacteria	Firmicutes	Bacilli	Bacillales	Listeriaceae	Listeria	Listeria monocytogenes	Listeria monocytogenes SLCC2755
Haemophilus influenzae F3031	866630	F3031	SAMEA3138342		GCA_000197875.1	Complete Genome	1985832	38	SOURCE_DATABASE_GENBANK		1	2011-01-11	current	Bacteria	Proteobacteria	Gammaproteobacteria	Pasteurellales	Pasteurellaceae	Haemophilus	Haemophilus influenzae	Haemophilus influenzae F3031
gamma proteobacterium HdN1	83406		SAMEA2272402		GCA_000198515.1	Complete Genome	4587455	53	SOURCE_DATABASE_GENBANK		1	2010-07-29	current	Bacteria	Proteobacteria	Gammaproteobacteria				gamma proteobacterium HdN1
Mycetohabitans rhizoxinica HKI 454	882378	HKI 454	SAMEA2272497		GCA_000198775.1	Complete Genome	3750138	60.5	SOURCE_DATABASE_GENBANK		3	2010-11-16	current	Bacteria	Proteobacteria	Betaproteobacteria	Burkholderiales	Burkholderiaceae	Mycetohabitans	Mycetohabitans rhizoxinica	Mycetohabitans rhizoxinica HKI 454
Anaerolinea thermophila UNI-1	926569	UNI-1	SAMD00061114	PRJNA60099	GCA_000199675.1	Complete Genome	3532378	53.5	SOURCE_DATABASE_GENBANK		1	2011-01-24	current	Bacteria	Chloroflexi	Anaerolineae	Anaerolineales	Anaerolineaceae	Anaerolinea	Anaerolinea thermophila	Anaerolinea thermophila UNI-1
Haemophilus influenzae F3047	935897	F3047	SAMEA2272570		GCA_000200475.1	Complete Genome	2007018	38	SOURCE_DATABASE_GENBANK		1	2011-01-11	current	Bacteria	Proteobacteria	Gammaproteobacteria	Pasteurellales	Pasteurellaceae	Haemophilus	Haemophilus influenzae	Haemophilus influenzae F3047
Helicobacter felis ATCC 49179	936155	ATCC 49179	SAMEA2272759		GCA_000200595.1	Complete Genome	1672681	44.5	SOURCE_DATABASE_GENBANK		1	2011-03-15	current	Bacteria	Proteobacteria	Epsilonproteobacteria	Campylobacterales	Helicobacteraceae	Helicobacter	Helicobacter felis	Helicobacter felis ATCC 49179
Mycoplasma haemofelis str. Langford 1	941640	Langford 1	SAMEA2272171		GCA_000200735.1	Complete Genome	1147259	38.5	SOURCE_DATABASE_GENBANK		1	2011-01-20	current	Bacteria	Tenericutes	Mollicutes	Mycoplasmatales	Mycoplasmataceae	Mycoplasma	Mycoplasma haemofelis	Mycoplasma haemofelis str. Langford 1
Microbacterium testaceum StLB037	979556	StLB037	SAMD00060982	PRJDA62249	GCA_000202635.1	Complete Genome	3982034	70	SOURCE_DATABASE_GENBANK		1	2011-02-10	current	Bacteria	Actinobacteria	Actinomycetia	Micrococcales	Microbacteriaceae	Microbacterium	Microbacterium testaceum	Microbacterium testaceum StLB037
Acidiphilium multivorum AIU301	926570	AIU301	SAMD00060977	PRJDA60101	GCA_000202835.1	Complete Genome	4214744	66.5	SOURCE_DATABASE_GENBANK		9	2011-03-01	current	Bacteria	Proteobacteria	Alphaproteobacteria	Rhodospirillales	Acetobacteraceae	Acidiphilium	Acidiphilium multivorum	Acidiphilium multivorum AIU301
Streptococcus gallolyticus subsp. gallolyticus ATCC BAA-2069	990317	ATCC BAA-2069	SAMEA2272408		GCA_000203195.1	Complete Genome	2377209	37.5	SOURCE_DATABASE_GENBANK		2	2011-03-03	current	Bacteria	Firmicutes	Bacilli	Lactobacillales	Streptococcaceae	Streptococcus	Streptococcus gallolyticus	Streptococcus gallolyticus subsp. gallolyticus ATCC BAA-2069
Mycoplasma suis KI3806	708248	KI3806	SAMEA3138343		GCA_000203215.1	Complete Genome	709270	31	SOURCE_DATABASE_GENBANK		1	2011-02-17	current	Bacteria	Tenericutes	Mollicutes	Mycoplasmatales	Mycoplasmataceae	Mycoplasma	Mycoplasma suis	Mycoplasma suis KI3806
Streptomyces coelicolor A3(2)	100226	A3(2)	SAMEA1705940		GCA_000203835.1	Complete Genome	9054847	71.5	SOURCE_DATABASE_GENBANK		3	2003-05-06	current	Bacteria	Actinobacteria	Actinomycetia	Streptomycetales	Streptomycetaceae	Streptomyces	Streptomyces coelicolor	Streptomyces coelicolor A3(2)
Lactiplantibacillus plantarum WCFS1	220668	WCFS1	SAMEA3138345		GCA_000203855.3	Complete Genome	3348624	44	SOURCE_DATABASE_GENBANK		4	2011-08-01	current	Bacteria	Firmicutes	Bacilli	Lactobacillales	Lactobacillaceae	Lactiplantibacillus	Lactiplantibacillus plantarum	Lactiplantibacillus plantarum WCFS1
Paracoccus denitrificans PD1222	318586	PD1222	SAMN02598290	PRJNA13020	GCA_000203895.1	Complete Genome	5236194	66.5	SOURCE_DATABASE_GENBANK		3	2006-12-13	current	Bacteria	Proteobacteria	Alphaproteobacteria	Rhodobacterales	Rhodobacteraceae	Paracoccus	Paracoccus denitrificans	Paracoccus denitrificans PD1222
[truncated: 29,656 more rows]

## Sheet: Bacteria remove_redundancy
OrganismName	OrganismTaxonomicID	OrganismInfraspecificNamesStrain	AssemblyBioSampleAccession	AssemblyBioSampleBioProjectAccession	AssemblyAccession	AssemblyLevel	AssemblyStatsTotalSequenceLength	AssemblyStatsGCPercent	SourceDatabase	WGSProjectAccession	AssemblyStatsNumberOfScaffolds	AssemblySubmissionDate	AssemblyStatus	Superkingdom	Phylum	Class	Order	Family	Genus	Species	Strain
[truncated: 16,820 more rows]

[truncated: 2 more sheets: Fungi All, Fungi remove_redundancy]
