# Supplementary material for: Knowledge-guided data mining on the standardized architecture of NRPS: Subtypes, novel motifs, and sequence entanglements
Source: PLoS Comput Biol. 2023 May 15;19(5):e1011100. doi: 10.1371/journal.pcbi.1011100 (PMC10212144; doi:10.1371/journal.pcbi.1011100)
Supplement: S1 File — (ZIP) [file pcbi.1011100.s056.zip]

Archive with 39 entries (38 files):
- C domain subtype reference HMM files/
- C domain subtype reference HMM files/CT-A_15_trim_MSA.hmm
- C domain subtype reference HMM files/CT-A_15_trim_MSA.hmm.log.txt
- C domain subtype reference HMM files/CT-DCL_20_trim_MSA.hmm
- C domain subtype reference HMM files/CT-DCL_20_trim_MSA.hmm.log.txt
- C domain subtype reference HMM files/CT_17_trim_MSA.hmm
- C domain subtype reference HMM files/CT_17_trim_MSA.hmm.log.txt
- C domain subtype reference HMM files/Cglyc_104_trim_MSA.hmm
- C domain subtype reference HMM files/Cglyc_104_trim_MSA.hmm.log.txt
- C domain subtype reference HMM files/Cyc_138_trim_MSA.hmm
- C domain subtype reference HMM files/Cyc_138_trim_MSA.hmm.log.txt
- C domain subtype reference HMM files/DCL_37_trim_MSA.hmm
- C domain subtype reference HMM files/DCL_37_trim_MSA.hmm.log.txt
- C domain subtype reference HMM files/Dual_227_trim_MSA.hmm
- C domain subtype reference HMM files/Dual_227_trim_MSA.hmm.log.txt
- C domain subtype reference HMM files/E_51_trim_MSA.hmm
- C domain subtype reference HMM files/E_51_trim_MSA.hmm.log.txt
- C domain subtype reference HMM files/FUM14_44_trim_MSA.hmm
- C domain subtype reference HMM files/FUM14_44_trim_MSA.hmm.log.txt
- C domain subtype reference HMM files/Hybrid_218_trim_MSA.hmm
- C domain subtype reference HMM files/Hybrid_218_trim_MSA.hmm.log.txt
- C domain subtype reference HMM files/I_14_trim_MSA.hmm
- C domain subtype reference HMM files/I_14_trim_MSA.hmm.log.txt
- C domain subtype reference HMM files/LCL-A_59_trim_MSA.hmm
- C domain subtype reference HMM files/LCL-A_59_trim_MSA.log.txt
- C domain subtype reference HMM files/LCL_17_trim_MSA.hmm
- C domain subtype reference HMM files/LCL_17_trim_MSA.hmm.log.txt
- C domain subtype reference HMM files/PS_3_trim_MSA.hmm
- C domain subtype reference HMM files/PS_3_trim_MSA.hmm.log.txt
- C domain subtype reference HMM files/SgcC5_11_trim_MSA.hmm
- C domain subtype reference HMM files/SgcC5_11_trim_MSA.hmm.log.txt
- C domain subtype reference HMM files/Starter_10_trim_MSA.hmm
- C domain subtype reference HMM files/Starter_10_trim_MSA.hmm.log.txt
- C domain subtype reference HMM files/X_6_trim_MSA.hmm
- C domain subtype reference HMM files/X_6_trim_MSA.hmm.log.txt
- C domain subtype reference HMM files/bL_2_trim_MSA.hmm
- C domain subtype reference HMM files/bL_2_trim_MSA.hmm.log.txt
- C domain subtype reference HMM files/modAA_12_trim_MSA.hmm
- C domain subtype reference HMM files/modAA_12_trim_MSA.hmm.log.txt
