# Supplementary material for: Knowledge-guided data mining on the standardized architecture of NRPS: Subtypes, novel motifs, and sequence entanglements
Source: PLoS Comput Biol. 2023 May 15;19(5):e1011100. doi: 10.1371/journal.pcbi.1011100 (PMC10212144; doi:10.1371/journal.pcbi.1011100)
Supplement: S1 File — (ZIP) [file pcbi.1011100.s056.zip › C domain subtype reference HMM files/Cglyc_104_trim_MSA.hmm.log.txt]

# hmmbuild :: profile HMM construction from multiple sequence alignments
# HMMER 3.3.2 (Nov 2020); http://hmmer.org/
# Copyright (C) 2020 Howard Hughes Medical Institute.
# Freely distributed under the BSD open source license.
# - - - - - - - - - - - - - - - - - - - - - - - - - - - - - - - - - - - -
# input alignment file:             C:\Users\74005\Downloads\C_subtype1\Cglyc_104_trim_MSA.fasta
# output HMM file:                  C:\Users\74005\Downloads\C_subtype1\hmm\Cglyc_104_trim_MSA.hmm
# - - - - - - - - - - - - - - - - - - - - - - - - - - - - - - - - - - - -

# idx name                  nseq  alen  mlen eff_nseq re/pos description
#---- -------------------- ----- ----- ----- -------- ------ -----------
1     C:\Users\74005\Downloads\C_subtype1\Cglyc_104_trim_MSA   104   505   402     1.39  0.590 

# CPU time: 0.28u 0.02s 00:00:00.29 Elapsed: 00:00:00.30
