# Supplementary material for: Knowledge-guided data mining on the standardized architecture of NRPS: Subtypes, novel motifs, and sequence entanglements
Source: PLoS Comput Biol. 2023 May 15;19(5):e1011100. doi: 10.1371/journal.pcbi.1011100 (PMC10212144; doi:10.1371/journal.pcbi.1011100)
Supplement: S2 File — (ZIP) [file pcbi.1011100.s057.zip]

Archive with 20 entries (19 files):
- C domain subtype reference sequence MSA/
- C domain subtype reference sequence MSA/CT-A_15_trim_MSA.fasta
- C domain subtype reference sequence MSA/CT-DCL_20_trim_MSA.fasta
- C domain subtype reference sequence MSA/CT_17_trim_MSA.fasta
- C domain subtype reference sequence MSA/Cglyc_104_trim_MSA.fasta
- C domain subtype reference sequence MSA/Cyc_138_trim_MSA.fasta
- C domain subtype reference sequence MSA/DCL_37_trim_MSA.fasta
- C domain subtype reference sequence MSA/Dual_227_trim_MSA.fasta
- C domain subtype reference sequence MSA/E_51_trim_MSA.fasta
- C domain subtype reference sequence MSA/FUM14_44_trim_MSA.fasta
- C domain subtype reference sequence MSA/Hybrid_218_trim_MSA.fasta
- C domain subtype reference sequence MSA/I_14_trim_MSA.fasta
- C domain subtype reference sequence MSA/LCL-A_59_trim_MSA.fasta
- C domain subtype reference sequence MSA/LCL_17_trim_MSA.fasta
- C domain subtype reference sequence MSA/PS_3_trim_MSA.fasta
- C domain subtype reference sequence MSA/SgcC5_11_trim_MSA.fasta
- C domain subtype reference sequence MSA/Starter_10_trim_MSA.fasta
- C domain subtype reference sequence MSA/X_6_trim_MSA.fasta
- C domain subtype reference sequence MSA/bL_2_trim_MSA.fasta
- C domain subtype reference sequence MSA/modAA_12_trim_MSA.fasta
