# Supplementary material for: Knowledge-guided data mining on the standardized architecture of NRPS: Subtypes, novel motifs, and sequence entanglements
Source: PLoS Comput Biol. 2023 May 15;19(5):e1011100. doi: 10.1371/journal.pcbi.1011100 (PMC10212144; doi:10.1371/journal.pcbi.1011100)
Supplement: S2 File — (ZIP) [file pcbi.1011100.s057.zip › C domain subtype reference sequence MSA/CT-A_15_trim_MSA.fasta]

>CT-A|gi|74703700|sp|Q4PEM9.1|FER3_USTMA(2)(2)
FPTTATQSGMLTSFLT-RPASIGSKR---SYINHTVYHFSS------V-SEACKFFDAFRTVLQKHDIYRTVFVPVDDKL
-------------APFA--QC--VLSP--A--SD-------D-DNVSAHTS----STA------I----DA-------CL
KQHLEQI---------DN-AISLEQPPWHLG-LLAPP---------QEDEVEQSVVV-LSLMHAIFDGGSLDLLQQEVVS
LLRDDAL---QT-----SLEVRCTELEAT-VQ-H---HFTSD-LE-SSRRFWHQRLEGVS---R-TRFPCANGYKATEQS
ALGHASEV--TELYSRSSMDEIVK-QARCQR-TSALVLLQTAWNLVLAAYTEDESL-NYITSGSVHSGRLD---EQTQ--
-SCMAPTFNVIPFITRL-DQ--GTGNSATL--TSAQLLAEATQA-STA-------GLSHLE---------IPLGALARS-
GGMPFDTLFAVQRFDAQTCS-N--ATL-PW----------------AS-IS--YPVMAN------------DFAVMVEVW
PG--S-KATEKMRLRLTYSLAVLDAPSAQLLL
>CT-A|gi|74672027|sp|Q4WR82.1|NRPS2_ASPFU(2)(3)
LPTTETQSGMLTSFLRTSTDSSFATR---SYIYHSVISLEP------H-VDIERLKKAWESVIASYDSFRTRFCWIDDDM
-------------APFA--QC--ILKEDAA--SA-------P-MWAINHTF----GDS----M-H----ED-------SL
TRALREA---------EN-TISLDS-PWKLS-LLESS---------G-----DKVII-LSMFHGIFDGGSLQLLLENVSS
V-YDG------------QLPAPRTSLEHV-VV-N---HFQAN-QT-ATSNFWKEYLNKYS---P-IAFPSLTAYRPPAVN
ATG----C--VEITPRTTHDILKQ-QSRTIG-STPLSVLQAAWASLLLAYTGTQDH-D-VVMGSVISGRFD---PDSE--
-ICIGPTFTTIPTRLAL-GQ--IPKAGGFW--TNKSVVNHLASL-NAK-------ALSHLQ---------PRLGSLVTAD
SKLPYDTVLAYQDFSAGSST-----SS-IW----------------KS-ID--HPPMAN------------DYAVMIEVW
PA--R-DSS--LTLRASFALSQMDRDGAKVML
>CT-A|gi|74665388|sp|Q9P7T1.1|SIB1_SCHPO(2)
LPCSAGQMYALNAWYNTE------KK---KYFHTFFYTTEE------K-IELLKLKLAWAKLVKSSDILRTTFIRSSSPC
-------------YPLL--QI--VLKS--F--EC-------P-WEHY---I----TDN----L-H----DT-------CL
KIQKREL---------VT-NTTLQEVPLRIA-TIETS---------G-----KFVFC-LTIHHALYDGWSLDIMINYLSK
MYYDDSL------------TIVQQNSQLF-LS-T---VLDPAVGL-SRKKFWNNYLTNYK---P-YTFLEKPS--ASQ--
EIT---LF--FPKLFSLD--TVYS-SVRSRG-LTVQSVSFAVFARLLANEVKQE---D-VVFGIYVSGRTL-DVDNID--
-ELLFPTFNVVPLRVTDTFR------------PLGEIALEIQSFLNEISGNLQYISLLDLPVHGMMDIAVNFLSTGD---
NNE-PSKVFSVY-----PLK------L-NN----------------AE-LK---INEVETTIDGCEILFGNKPKLDFELA
IR----DGY--LEIGLFCQSSIFSKREASVFI
>CT-A|gi|74665388|sp|Q9P7T1.1|SIB1_SCHPO(2)(3)
LPCLASQCSMLSRFYTNG------GK---DYLNYSVFHLQK------Y-NDPLLLRSSWENVISNVSILRTKFQTTKHKR
-------------SPFC--QV--TYSK--V--DI-------P-WSME---LHAASVEK----V-L----NE-------YL
ELQRRDL---------LQ-GKNV--LPYSLI-FVRTF---------S-----QETFLIIIMHHALYDESSLRKILGLVEK
SLNS---------------PIGKFNHEPI-VRQI---ELLKANYE-EAKAFWIKQLLSFQ---P-TNFPSLTACRIDN--
EDR---ML--TKKPCALNYTNLTK-WCNAHD-VTLQVLGQLVWAKILASYCAEN---Y-AVFGTVLSGKSV-LTD-VD--
-DNIFPTVTTIPCVVKL-QG------------TVEDCLRQLQKF-NLDANKFQFTSLLDIK---------KWLNLGP---
SEKLFSSLFSIYVDNDIPLK------L-FN----------------DE-CK---AQGFI------------EFPVALEMR
FS----EST--SELTLNSAVNYIPQAHASLIL
>CT-A|gi|119370530|sp|O43103.2|SID2_USTMA(2)
LPCTPLQEGMLAESQRDS-------S---SYRIQRQYRLAS------D-CDQARLSKALIETVAHFDSLRTSFADVGSLD
VGLHQREWPF--QPHFL--QI--VWKS--F--TP-------L-IEQL---D----VDD----GSD--AEQAIL---SA-A
KT--KLD---------LD--PFGTSPPVAFL-FVKQA---------L-----SRSLV-VVAHHSTYDARSLGIFEDHVEA
VYN-------------RQKPPTSLQFSTALAQ-I---LPIDQTEAQRHADVWQKALSNYPRG-EYASFPTLSLTRPSEAD
ADQAS-LHQSRYLEANINWAKIES-ACRELG-VSARPLVQTAWALVLSAFTESQ---H-LILGDSVSGRTL-SAE-LD--
-LAYGPVLSTVPVPFML-RP--EQ--------KLGNLIKQMDDF-QTSIMEAQHTDLGAIR---------RMLQVPP---
RESLFHSVFVLEPAPEQPED-I--DSSQFR----------------LS-KMA-DLGVAT------------EHVLGVEVL
PA--S-DGS--VKLGLSWQKNIISEGFGGLIL
>CT-A|gi|74703700|sp|Q4PEM9.1|FER3_USTMA(2)
IPCSTLQEGMLAETLADP-------A---AYWSDHVLQLDS------H-IDLARLAEAWRRAAHNIEMLRTVFAVVSQT-
AGLEEVQFDKNTDVFAL--QM--VHKS--V--D----------ITLI---D----VCDPIRVKSDDRLHQAVS---KWTR
SVA-QDR---------AD--NVFATPLWKVKTFVVQDDSSSGNDQVP-----LTYAA-LCIHHALYDGPSIDIILNRVRD
EYSALSPDMLDDHHNIRLLPTTSLSTQSEFAY-A---CVADE-QR-ESILHWEQKLQPR--G-PAAMLPDLTSVKDLPSD
AKSAR-FI-----A---ASRKLQCTSARPQG-VGLSALIKSAFAIVLAQYVEAEDQRH-VVLGEILSLRNL-HAT-LSTE
QGAVGPLLTTQPFSLLL-DAALEQ--------KSAASYLQSNVI-VHPSMQHRFASLASLA---------KIMGTRS---
DQEMFTAMYVYHPRRQPVSV-S--TKP-IW----------------TL-LEDRSSEIRV------------EHSTVLNVF
EHDDV-EDS--LILELSMKEDRISKDMLETLL
>CT-A|gi|119370530|sp|O43103.2|SID2_USTMA(2)(2)
LPCVPIQVALVSQAVSDD-------RSTPRYITTISIDLSS------NEFSADRIRNAWMTALSRHEIYRTVFAEVDRT-
---------------LV--QV--VLSA--E--SL-------T-SNWS---A----TSEPI--PSP----DSLA---DYHA
STA-KDI---------VA--NISSVPALRLKLWQGEN---------G-----APTLT-LTCSHAIYDGDSIRMLLKEASD
CLVT------------KSKVVPALPFQEA-AR-C---IVGDAEDE-EAKQFWTTTLADF--L-P-TTVPNLTGVRPEHNV
SRGEE-LT----IASHLSFTQLEK-AARAAK-VTIQSILVAAFAHLLGLYAGES---D-VTLGLVLSGRSI-PVDGVE--
-SIHGPCVTTVPLRLTD-AR--SN--------ASSDLCKRAHQA-VNAILPHQHVSLPQLM---------RWLDLS----
-KAPFEALFSYLGQS--ERS-S--EKP-YF----------------S----ERASQMER------------DYSLALEVS
AV----GDA--VNLHLAFDTRSMPAEQAKRML
>CT-A|gi|74672027|sp|Q4WR82.1|NRPS2_ASPFU(2)
VRATPIQESLLSETMGTY-------N---LYWSNHLFSLDK------S-VDVKRLKQAWLALCQKNEALRTGFIPVAEVN
NSS--RKDDL--DFSIL--QV--LHDH--P--TL-------D-WEYV---M----CED----HEW---DRLLH---SRIE
DVM-KAH---------QK--TYFKQPPWAVT-VLDNG---------V-----ERFMV-LTMHHSIHDGPSLDLIERDLRS
AYID--------------KPPSRYQLRSALSK-I---LPTDEMAA-ETRRFWSSELQKYSEL-DAPAWPDLTGKRKPETA
VQEHN-LI-SEQMRMTEPLEKLQS-ISAELGVSSIASLIRAAWGFVSLSYLGVP---A-AVFAETVSDRIL-HAD-LD--
-NGIGPLISVVPVPFD---P--KG--------TAREVLAEQQRI-STQSRKYRHIHAREVR---------RMLNRPR---
GEPLYPAVFAFHPAGAEADG-T--TNPGLW----------------HE-LEDR-IGLHV------------EHPMAFNVL
QN--A-DSS--LVLEVFSDASLMSHEHLSIFV
>CT-A|gi|119370530|sp|O43103.2|SID2_USTMA
LPCTPLQSGMIAQSLASA------GG---LYFHHHAFELQS--------TEKQHVVAAWRKLVERLDILRTTFHPVDGLH
P--------------WT--QA--VHSE--VQPRI-------VQHSGS---F----QSC----G-L----D----------
---------AIDGQPSFQDEQAFRTPPFALH-LWSQE---------G-----KLVVL-ISIHHALYDGSSLPQLLEDFEA
LITGNQA-----------KLTSRLPFYKL-VP-S---LLS---QD-EDVQHWVNALHAFQ---P-TLLCKRSNKPS----
GAA---VL--LEKRLALTSQELES-RCRAIG-VSPQVLCNLTFGKLLAIESQTR---D-VCFGQLF-GLLD-LMPEAD--
-TCVGPAFNTTATRIRF-QE--LD-----A--PVSKLATTLQQA-NDAGRPHRRAALRDVQ---------AKLG------
RGQLFDALFDYQRSYDQEDS------K-LR----------------QIELQSD-GTERA------------QYTLNVAFV
QG----PSQ--MSIVAKADGNRYDQKALEGVV
>CT-A|gi|74672027|sp|Q4WR82.1|NRPS2_ASPFU
RPCLPLQEGLVARSINSEE-----DQ---LYVNHIALSFGP------G-LDSGRLRFAWQDTADNSEILRTCFAPLEKEI
----------------V--QV--VLTP--G-GAI-------S-WTED---E----YDS----L-E----DCIKEQRARQQ
EIS-RGI---------IK--NMTDVPPVRFH-LATLS----S--K-R-----PLVLF-IAIHHALYDGESFSMLLEDVAA
RYVGEP-------------VTRRGSPAAF-ID-H---VYGQN-LE-KAQQHWVNALSDCQ---P-TIFRVDTGV-V----
EET---TF--INRKLHAGLAKLER-HSADLH-TTVPSLMQALFALLLADRVNSS---D-VTYGLVLSGRAV-AVPDAE--
-SVLLPCITTIPARLNT-SG--L------K--TVSDVVRSVHQS-TARSLEYQHTSLRHIQ---------RWLKSE----
-KPLFDCLFSYIRSTPAPKN------T-LW----------------GQ-LE---STMPS------------EYPLAVEIE
AN--SEKDE--MYVHCGFSPSFGSADRGQEFL
>CT-A|gi|74665388|sp|Q9P7T1.1|SIB1_SCHPO(2)(2)
YPATPIQSGLLLETMNQ-------KN---LYQNDVLFSLDA------E-ISLEKLQNSWKRLCQKNAILRTHFAISEDSS
---------------EP--MVIQIVDK--F--EARSCLNQIK-ILPS---R----FTN----I-E----DTL--RFLRHD
EEA-KR----------FL--DPFKNPPYYVQ-FFEIG---------A-----KNYMF-VQMHHSLYDGWSLSLMYDELMQ
LYRDEQ-------------GNSRKPFKDY-II-Q---LYS---LK-YDYDFWFKYFENLSI--P-KPLPFLSNNGK----
------FM--SSMMSTVSLPSVRL-ACQLYG-VSIQSLVFFTWGYYIASVLNCP---D-IVFHTVLSGRTY--IEGAE--
-TVMGPCMNTIPVRIKF-EG--AL-----Q--TLKKTSRMLINL-----AKQQHTPLSWIY---------KTYGNV----
AAIPMESILVYQHLPDSSQS-E----T-FL----------------NV-VT---DNSAV------------DYPIAIQFE
IQ----GDT--LNWLTSLDLARVDGDVANQLL
>CT-A|gi|74672027|sp|Q4WR82.1|NRPS2_ASPFU(2)(2)
FESTPLQAGMITRTLGSD------TQ---VYVHPHIVRLTE------G-VDIDRLSKAISEVVAKNDILRTSFHPIAENG
---------------VTWVGA--VHTN----PPL-------Q-WKEI---T----LPS----N-A----DVIA-------
---------ELTSLYSFREVADFETPPVRFV-LVHRK---------N-----EKLFV-VIMHHALYDGVSLPLLFEELAA
TYHGQT-------------TVGRPQFSEI-AH-Y---IVE-G-QN-DSCDFWTKKLAGYE---P-VEIPALSSSEAT---
ERM---LL--SERKIGLDVEKVVE-SCKSME-VTVQSVALLAYAKVLACLGGKR---D-VVFGQVLAGRSL-PVPGAD--
-QTIGPLFNTVAQRVLF-EP--KF-----L--SNREMAQRVQQL-TSESQAFQHAPLKDVQ---------RALRQEHGMN
AASLFDTLFVFQKSADLTTD-TPHEQQ-IW----------------TP-FETEGYAAQA------------EHKLNVEID
HG----REA--IIVSGSGDGRYICQQALDEFM
>CT-A|gi|74703700|sp|Q4PEM9.1|FER3_USTMA
LPCLPSQEGMVAISLSSKD-----EP---VYVARIAVRFNDIQPEATA-FAAVSLRRAWRQLSERHSILRTCFDHVDDVT
---------------IA--QI--VLDA--V--DI-------Q-RHIV---T----TKT----Q-N----S--------TA
AIA-RAI---------LQ--DITVIPPWRIE-LDDEA----G----S-----EPTFV-LHMHHALYDGHSLPLLLNDLAR
VIQSIDDDGPE-------SHDQQPGVQEM-LE-S---ILSVS-EQ-RAERFWRNTFADFPVNDP-SVWTSIASV------
QGR---AP--LRCKATVQLAPLEA-AAKTLQ-VTLSSLVASALGIALCRSLETT---A-FTVGFVLWGRSL-DHVSAE--
-SIVAPCLTTVPMPFAL-CA--DR-----GSRHVGELIRACHDW-NSSCLAFQHTSMRQIR---------RWIGSEC---
RGSLVDLLYSFVQAGASNSS-E--LAR-TW----------------HL-DS---VEAET------------DAPAAVEVT
AD--RDRDE--LRISAMA-RHLLPHDGLEGMT
>CT-A|gi|74703700|sp|Q4PEM9.1|FER3_USTMA(2)(3)
YKATPLQAGMLNGTLASAS-----HD---LYVHHHAVLFKQ------P-LDHDRLQRALQHVVASHDILRTSFHLEGEPS
---------------ET--KN--AVN------SL-------S-WYAQ-VTP----FES----L-R----SATEIRVVRSD
KTA-SAALKEYGTDFIFDGPEKFNVSPWCAA-ILHCT----S----S-----QDVLV-ISMHHSLYDGVSLPSMFADLRA
SYHDLTH-----------ELVQRPPFSKA-AD-L---IAS-S-AH-ESEQYWLKTLIEFKQ--P-SLLVKKSSRSS----
TTPSLYRL--DERRLSVSLATLKR-LSAELG-ATPQAIAMLSWSKVLAVAAGQR---D-VCFGQVVSGRYL-NLPGIE--
-DVSGPLINTVPIRINL-ID--DL-----A--SNAVTARDLQER-IVAAQPFQHASLGRIQ---------NAWRREHGA-
HSTFFDTLFVFHNIEGKSSSASSSKSE-LWTALDPSEGPIQTESSTST-VV---TTAAS------------EYPVNISVI
QD----DDG--VQIKAGASDAVGGIDWLPKTL
>CT-A|gi|74665388|sp|Q9P7T1.1|SIB1_SCHPO
NKCTPLQKGMLYESFSNN------GN---LYFNHTVFKIA---------ASPEKVKLAWEKLLDTHTILSNGFALDENEG
---------------FT--RF--ILEK--K-PPL-------YSYSKN---C----LEC----I-Q----KH---------
-----------FTTKEFD-EQFLNSGPLDAA-VIYDS---------S-----NCYLS-IVWHHALYDGWSIDIIMQQLFM
LIHDRR-------------LTIVPQFEDY-VQ-ELESLRRLN-YK-NCISFWKKYLKDFK---F-KSLSYQRE-------
-KM---GV--VELSSNISLLSVEN-ICKQLQ-TTPLSFFLTAWSTVLSSYLKTN---D-FLVGTVVSGRVNSLLPNVD--
-YVIGPCMQTLPVRIKL-DD--EL--------SYKNLCQNLFKE-LSFVLKHSVMAISDFQ---------EELL------
VSNLFESILIYQQSGIPSVD-E----S-FI----------------SL-IH---STDHV------------EQPLLIEIE
KN----KGY-KFKLT-----GYLSSELLNNLL
