# Supplementary material for: Knowledge-guided data mining on the standardized architecture of NRPS: Subtypes, novel motifs, and sequence entanglements
Source: PLoS Comput Biol. 2023 May 15;19(5):e1011100. doi: 10.1371/journal.pcbi.1011100 (PMC10212144; doi:10.1371/journal.pcbi.1011100)
Supplement: S2 File — (ZIP) [file pcbi.1011100.s057.zip › C domain subtype reference sequence MSA/CT-DCL_20_trim_MSA.fasta]

>CT-DCL|gi|1148367330|sp|C8VPS9.1|EASA_EMENI
FPCGPRQEAFLVAQAVYP-DLYQCSFVIKLSSED--LN--VELDCGRLRDAWVRLVARHPALRTVFIESPN-R--Q--GH
FDQVVMKQGI--SSITFLENEGE---EAARR-LACRRPVT--FK----SYGQTHQVTFCRIS-PSSVYLRLDMSHAVVDG
LSALVLMRDLFQLYSKQK-LA-S--------------------RVMAYQDFVNYQ----S---RL-PM-QESMTYWSNYL
AGAQPSHFPLYGDQ--------LS------R-E---DLRTVRSNIQ-LGSDVLGEFC-------------AWALVLRSYT
GLEDVCFSYATSGRDVPLKGINNTVGAFLNAVVCRIKLPP-T--ATVPQALVKARNDFVESLSHQYYLALDDAQS-GDF-
---ARFKSNTLMSCQRKAATE------LA--GSGLAFELVD-AANPNEYDMSINIQVGHE---GLEVMIDYWNSRIGQRT
VESVA
>CT-DCL|gi|74672710|sp|Q4WT66.1|NRPS1_ASPFU
YPCSSVQEGILLSQLRDP-SAYMFHVIFEVRSPG--GS--GKVDPNMLRSAWSAVINRHPILRTLFIDSNY-A--N--GT
FDQLVLRKVD--EGAIILHCNDS---DALVK-LDTIKLSE--INA-GRCPKLLHQLTVCSTD-SGRVLIKLEMNHAIIDG
GSVDLLLRDLAMAYKHQL-PE-G--------------------SGPHFSDYIKFV----R---GK-SQ-SQALSHWRQYL
SDAHPCHLTFSEGT---------G-----GS-R---QLGSVMVPFS-R-YSELQQFCEKNSVTLANLTLAAWAIVLQSFT
GSNDVCFGYPSAGRDAPVPGIQDAVGIFLNMLCCRVRFSP-G--KTLLEVSKTVQDDYIKNLPYQDCSLASIQHELGQ--
----KELFNTTISIQNHHAVSE-----ES-GNDLLSFDVQT-AHDPTEYPVTVNVETAKG---HEGILLRYWTDAVPEDK
ANNLA
>CT-DCL|gi|1160578093|sp|M1W0X8.1|LPSA1_CLAP2
YPCSPIQQGILMSHARNP-HHYDEVIQWKVAG-----D--VSCDISRMQRAWREVVSRHGILRTLFLQVS--E--D--SF
LDQVVLKNYS--PDISVCTNEEDV--EPYRP-------F----E----DSVPMHHLLVFQRS-ADDVTVYLRIHHALVDG
LSLHIIRRDLELAYQGRL-DE-L-----------------A--QPPGYHEYISYL----Q---EK-RSRKSLQEYWSSYL
QGATGSLFPAVQDE--------PAS----DG-Q---YFGAVEIELG-S-IAKLTQFCEEHKLGVTVVLHVVWAIIVQRYA
ATDEVCFGYMTSGRHVPVTNVENVVGPLFNMLIGRVKLAY-H--LSVLSTMYAYQENFINSLDHQHQSLVETLHSIGSS-
---AGDLFNTLITVVNDQPEDH-----VS--QSALRLVGDS-VQSRSEYPITLNILNHAD---KIKMQLSYHTSLLSGVS
ANTIA
>CT-DCL|gi|121939156|sp|Q96V34.2|LPSA1_EPIFI
YPCSPIQRGILMSHARNS-GNYEEVIQWKVIS-----R--APVDVCRLRDAWAQVVDRHAVLRTLFLHVC--K--E--NY
LDQVVLRSHS--PMVLVYNEGE----EPVNP-------VS--TG----CSQPMHHLRVKRSS-AGGITVRLHINHALVDG
ASLFIIRRDLAMAYEGRL-AS-S-----------------R--ASSPYRDYIAYL----Q---NC-HSQIQSNEYWQSYM
EGTAPCLFPTLKNA--------GAQ----DSQQ---PFEAFTLQLG-A-TADLNQFCENHRLALTSVLHVVWAMVVQRYT
AMDEVCFGYMTSGRHVPVAGVQDIVGPLFNMLVARVGLPH-D--ATLLSVMQKYHDNFLISLDHQHQSLAETLHSIGSA-
---SGELFNTLVSIFNDQREGE-----PAHKSSAVTLVGDD-IHSRSEYAITLNVLMLAD---QVHIQLSYHTSWLSDNY
ARMIA
>CT-DCL|gi|1109550134|sp|A0A024F910.1|VLMS_LECSP(2)(2)
LPCSPMQQGILLTQLQSP-TTYCIHQISRFQPSK---S--GSVSVERLISSWKHVVSRHSILRTILVEPLP-G--Q--ER
FVQIVLKQPH--LDIIKLREITDSEHAAIAT-LEAQPLLN--ARK---ITSPPHRITMLQST-AGEVYCRFDISHALIDG
SSMAILIRDLMSAYSEDV-SS-D-----------------SIASGSKYSSYVAYL----E---DT-DHQKADLQYWTSLL
ADSEPCILPSEASA--------PES----EP-A---QLGHVSKTIS-D-LDALHGFRDTHNVSIASICQLAWALVLSTWT
GSSDISFGNLSSGRDVPIEGVQDLVGPMINMLICHVPLDW-N--ASVADVARKIQSQSAEAFEHQRSSLAAIQHELGLS-
--RDKPLFNTTLSYKRITPPPS----SSG--STSITFEALV-QEDPTEHDLHVNIDSTPT---GLQFDIQFSTAVFSSAA
AETLT
>CT-DCL|gi|90110362|sp|Q01886.2|HTS1_COCCA
YPGSPMQDALFLSQSKSQDGAYEVDFTWRVATSLQNSQ--PAVDIGCLVEAWKDTVALHAALRTVILESSL-PA-T--GI
LHQVVLRSHD--PDIVILDVRDVT--AAITI-LDSYPPPT--EEGIALIKRPPHRLLICTTI-EGSVLIKFQVNHLVFDG
MSTDKIIQDLSKAYTCRH-SN-KLPDHSESKLHDGTYGNRP--TKPPLAEFIRYI----R---DPQRK-QDSINYWKNAL
RGATTCSFPPLFDQ--------ITSEKAMPR-Q---SWASVPIPLCVD-SKELSKTLANLGITMSTMFQTVWAIVLRIYS
QNGQSVFGYLTSGRDAPVDGIDSAVGNFIAMLVCFFDFDD-DGVHTVADMARKIHNASANSISHQACSLAEIQDALGLS-
--TSTPLFNTAFTYLPKRPTNVK--AGEP--EHHLCFEELS-MSDPTEFDLTLFVEPTQESN-EVSAHLDFKLSYISQAY
ATSIA
>CT-DCL|gi|1148367330|sp|C8VPS9.1|EASA_EMENI(2)
YPCSPIQQGILISQVKSP-SEYYIQQSFEIIPTT--SS--GKLDHTRLLAAWQVLINRHPMLRTRFVRSAS-G--SSERL
FDQVVLKSCK--AEAEHVECTDD---DLFRN-LAVKATLDERHI----DKRIGHKLTIYSTS-SNRTFGNIIISHALVDA
SSLMIIQAELAQAYDGKL-APDT--------------------IGAAYSEYISHL----Q---KI-PA-DQALDYWAKRL
ADAEPCYLRGMTEDGMQPATADDST----PR-R---PMQTVSIDIN-C-IEKLHSFTETYGVTIANVFQLVWAMVLAQYT
GSPNVSFGYLSSGRDVPVKDVETMVGPLINMMVTHIKLDM-E--ASAQNTLKQIQENFFESFNYQRAPLVEIWHALQLQ-
---GRSLFNTALSYRHIVSAE------KH--QLSLALEQIT-GEDPTEYDVTVSVFASPE---KISASLQYSPDFLSYDS
ANRLL
>CT-DCL|gi|1064302923|sp|S0DLP2.1|APF1_GIBF5
YCGSPMQDSLALSQSRISGGVYEIDLTWEVTDGR-QGN--YQVDVNRLVLAWNDVVARHAALRTVFLEAAS-SSND--VM
LHQVVLRKYR--PSTILMHTRDSS--QALKQ-LSSCASYK--KRGILIDKRPPHALAICSTD-EGRTFVRFQVNHILFDG
TSIAPLLRDLSRAYRNSH-EV-R-----------------REWTWNPFANFIRYI----R---DEKRR-SDDLAYWKSYL
ATARPCQFPTLKHE--------ESIEAPGTE-Q---QRGAVQVCMSDK-PSSLRNFLADMGVTVPTLVQLVWALVLRMYT
SDSQVAFGYLASGRDAPVVDIEQAVGPFISILVHFLDFDN-EGQLPIADMLQRIQDRSARSISHQSRSLAEIQDAIGLT-
--GSSLLFNTGISFMPKWTKDMQ---LRN--GSGLIFDQIA-ANDPTEFDISLIVETGDDGVDGMCIYVDYRTSTVGRMH
AINIA
>CT-DCL|gi|1109550134|sp|A0A024F910.1|VLMS_LECSP
LPCSPIQQGILLTQLQSP-STYCIHQTCRIRSTT---T--SPMDIERLIAAWKEIVSRHSILRTVLLEPLP-G--Q--EQ
FMQMVLKEPR--IGIKRVNDISDD--IAAEW-LESQPTLD--LSE---LTRPPHLLTLLTTA-KGEVYCRFDISHALVDA
SSVSLIMQDLLSAYDGNL-GP-N--------------------VGSDYSSYVAYL----E---EQ-DS-QDELEYWTSVL
RNAEPCILSPQDPI--------HDN--R-AD-S---TIKRVVAHID-D-LSPLYKFRDTYGVSLASICQLSWALVLAMRT
NSENISFGNLSSGRDVPIQNVQALVGPMINMLICRLSLDW-D--ANASDVARNLQRQVSESFEHQRSSLASIQHALGLS-
--RNQPLFNSTLSYKRADSDAA----ASP--ATGIYLEGLA-WDDPTEYDLHTNIETSKT---GMEIHMQYSTAVFSDNA
ATKMI
>CT-DCL|gi|74673571|sp|Q4WVN4.1|NRPS8_ASPFU(2)
YPCSPMQEGILFSRSSIG-GSYDTRLVVEVLPRD---G--AEVDLDRLKNAWAAVVQRHPILRTVFADRPS-D--D--SA
FIQVTFRKYR--PVIMG--CETSE--QSLDD-MIAMPVQP--FDD---RRNPPHRFTICTSS-QQRVFILLEISHVLTDA
VSIDIIWRDLQLAYEGAL-TT-S--------------------KAPRYSRFVSYL----Q---GT-SQ-KDHMAYWLKFL
KDAEPCLFPHLGTG--------NQK----GA-T---RAVSVTISRA-M-TDHIRQFCASLQITVANLIQVMWSMVLRSYT
GMDDVSFGYITSGRDLPLDGIDDLVGPLISMMISRVRYTP-S--MKVADVIKQVGQDTVASMAHQHCSLAAIHREVGLK-
---SRSLFNTVLTVVRPHSTQ------SI--DSSLQLTQIASSAGTSEFDVVLEVSDSGV---ELDTTLAYSESALRSED
ATNLS
>CT-DCL|gi|74672710|sp|Q4WT66.1|NRPS1_ASPFU(2)
YPCSRMQQGILLSQSRNT-SVYAVHDTFEVKGVG------IKPSVDRLIIAWQKVVSRHAMLRTVFLENLT-S--Q--DL
FCQVVLKEYN--PAPALLSCSEER--DVLPT-FDNQQPVN--YR----DPRPAHRFSICETA-NGKLFCRLEISHAAMDG
TSISLIVRDLQSAYSGQL-QE-D--------------------RKPMFKDYMRYL----Q---SC-SH-SAGLNYWLPYL
SDVKPCHFPVLNDG--------RP-----SN-K---RLQVIRLDFS-S-LKELQALCESCGLTLSTAFSTAWGLTLRSFC
GSNEVCFSYMASLRDVSVDEIGSVVGPVINLLACRMKVTE-D--VCLEDVLHQVQNDYMESLPYRHTSLIDIQHALKLS-
---DTILLNSGISYRKLPPKTL-----SN-RDEMRLVEVGK-IHDPAEFPVYVNIEATDD---VAYIDLNYWTTSLSEGQ
AQNVA
>CT-DCL|gi|1035743477|sp|B6HJU6.1|ROQA_PENRW
YPCSDAHSGVLELYT----SNYTSTAIFEIRAT-------GSVTPMQVSNAWSQLVHRHVALRTVLMKEPK-V--H--AD
YLHVVLDKGP--AQILALP-RSK---NALSE-LKGLEPVK--SW----GLSPPHRLIIGHDH-SGTLFMRLETGYALIDA
FSMTILLEELSLLLQGQP-LP-E--------------------RGVSYREYLSNL----R---SQ-SS-AETLQYWTQVL
YGVYPSHLPRVPVT--------QSP--L-PE-P---RSQSRCLPFA-Q-SKRLDSFWRSNNLTITNVFQLAWALTLAHYT
NSRDVCFGTITSGRDIPHLEVWNIVGSFFNVLPCRIAIEP-T--RTVIDTLRQNQEDIQRRNDHQYCSIPDMIRKSGIRS
LDNNQQLFNTVLTVQNPFSIQSST-AKDG--SNEIDVKLID-LEDATEYDLCVAILPSPS---HLKVELRYWSTTVSEGY
ASDIL
>CT-DCL|gi|74670514|sp|Q4WLW5.1|NRP12_ASPFU
YPCSPSQRGMLIAQAKAA-HNYNASVTWSIRSRI---D--SRPNVARLKAAWCEVVKRHAILRTVFVESPW-P--E--SY
MDQVVLQNVS--PEFVF--CRGS---DSLPQSISSPGQTR--WS----KGQCQHIMRVWERD-NGDILCRLDLSHAIMDR
TTLAIIQKDLSLAYDERL-LP-G--------------------RAPLYRDYISYI----Y---QQ-DS-ESARQYWQGYL
EGVEPCEFPTLNPV--------DPS----IT-K---EWGNLYRTLE-D-RRRLEEFCRTHSVTPWNVAGLAWAMVLRSFT
RTDSVCFGYVKSGRDLPIDGIAGTAGPVFNPLPCRVHLTE-R--LTVRETIGRLQEEYLQSLAHQSFPLSDIHRLAGVT-
---SGVLFNTSVAVQTEVASEA-----EE-AKRSLEFTTVA-MEDGTEDDMVITLVPRGG---ELVLHLRHRSRTLTTDQ
ASTVL
>CT-DCL|gi|74673571|sp|Q4WVN4.1|NRPS8_ASPFU
YPCSHIQEGILLSSMRNP-GHYQVRWLVKVEARR---G--LPVSTQRLAKAWQSVVRKHSILRTIFVDDPS-G--T--SS
FLQVVVEDPR--YPASIVEVQH-R--DSVAS-LDED--ID--FT----VGELPYRATIYQLH-DGNVFFLLDISHAILDG
TSMGILAHELVRGYDGSL-TG-D--------------------EAPHYRDYIRLL----Q---TM-PR-NETLAHWKAYL
QDIEPCKMISRNNC--------VEK--V-IT-P---EVRKVAVQLP-S-TESLQQFCKTYEVTFANILQAVWAVVLMHYS
GSETVCFGYLSSGRDLPIPHVDRAVGPYINILPCAVRLQQ-S--SSRLDVVKAIQADLYQNLAHEHCSLWQIHKELGLK-
---GTTLFNTLVNFQKTTAA-------VE--DASISLTTVA-SRDPSEYDLAFNVTDEGS---SMTAELAFWSSFMDEPD
ANDLS
>CT-DCL|gi|1148367330|sp|C8VPS9.1|EASA_EMENI(2)(2)
YYCSPIQQGILMSQIKDH-TTYQVRQAGEIRAAD---S--SPVDMNRLLRAWQLVVQRHAILRTFFVPSPS-G--R--EL
FYQVVLKRYT--PTIPVLQSCSSD--DFLAQ-FEGLERPE--YA----PGQPPYQLTLAQAS-TGQVYAQVDVNHVLMDA
SSMDLILNDLILAYDNML-PD-S--------------------PAPSYGIYVSFL----Q---QT-FA-FDSLNYWTNHL
AGAEPSCLPASSNL--------DS-----GK-R---SLRTVSLEVD-N-IKPLQDFRDTHGVTIANITQLAWATVLSRYL
GSRDVSFGYISNGRDAPIDGIHEMCGPMINLMVSRVQLAHPG--TTVAEAAKQVQHNFLDAFNHQRTSLSDIQHALHLS-
---ERGLFNTTMIYKPKPMMDT-----HE--KRSLVIESLA-GEDPTEYDVQVKIVSDDK---SLSLDLEYATTFIDEPS
ARRLL
>CT-DCL|gi|1109550134|sp|A0A024F910.1|VLMS_LECSP(2)(3)
GPSSAVQESFFISQAINP-DSYINHVKVRMASAD--DSVPHQLDTEKLVYAWGNIVKRHAVLRTAFVESRD-R--P--GK
YDQLVFNPIAVLPRVTVFSCTPE---------ASNTPSFQ--TG----KFEVPMRLCVYEIS-TSELQLELDISHALVDG
HSAKILLHDLRASYLQDTYFS-E-----------------L--APLPYTDFAFHQQTVLD---AG-ET-SDGVAYWTSYM
NKAGESHLPLITTN--------PNL----KN-L---ETAHRTISL--P-AGKLRAICGQLSITPANLFHIAWALALRRII
LTDTITFSYIVSGRNGSLENSEATVGPFINTLPFSLALAP-E--TSVTEVLDLSKRDWQEGASFHNVPISELAVSKTRS-
---LKRLGNTLLSIEREGSSSH-----PF--ADGSDLSLSA-RTSATDFDLTANIRFDEE---RIEFSVEYWASRIAWPV
AKAQM
>CT-DCL|gi|1099384206|sp|B8NR69.1|DTPA_ASPFN
YPCSSSHAGIIRGLAGSG-DRHQVRAIFKLHGS-------KVVDPAHVLECWHKLIQRHAILRTVIVNNPL-H--P--GE
FLHVVLKQPP--IDMASLSFQSP---NVVTQ-LCDIHPSF--DW----ETSPAHQMVIAQGY-EGEAYCKLEAGKALIDW
SSFSILVDELCLAINHLL-PS-K--------------------PAPLYKDFISYV----Q---RQ-PL-DKIMNYWERTL
SGVTSSIIPRSLPE--------APADPD-AV-P---VLHSTRITLD-G-FKDIDAFWRGNRLTLTNIFQVAWGLVLSFHS
RLPEVCFGTVVSGRDIPVTNIEDMVGPCFNILPCRLDLSP-D--RNIMETLQQNQQDMQRRTDHQHCSISEITRGVRQT-
--TSTPLFNTCLSVQVSLSSQMEEPSGDL--GHDIQVSMVD-IHDPTEYDICLAVLIYRT---QIEIDLRYWSFAFSEQD
ATRLL
>CT-DCL|gi|74673571|sp|Q4WVN4.1|NRPS8_ASPFU(2)(2)
YACSPMQEGILLAALKSP-GKYEVVLMLEIRATG--SQ--DRVDLELLESAWLQVVDRHDMLRTVFLQEKT-A--T--GV
FSQVVYKHID--PPIEITTVDDL---DTLRS-------AS--FSA-GHFDCIPYRVTLCKLSGSSLAYVRLDISHAVVDG
WSLSILSRDLQQAYDGQL-PS-Q--------------------PVAQYCELIQYL----E---SQ-PQ-ETSMEFWRHLL
TGMVPCHLPNMISN--------SGS----HS-TQEVKLHQTRLEVD-R-NQELRDFCAAHDITIANVFQLAWAVVLYRYT
GMEDVCFGYLISGRDAPIDNLEDAVGPFINILVARATLRQ-G--ISVKEFLGEIRDTFLAMSAHQHTSLTQIQHELAVG-
---NLGLFNTALNVQHRALTQQ-----NP--HSDIEICELS-GRDPSEFGAILNVIDAGN---TLEFALSYWSDLLSEET
GREIC
>CT-DCL|gi|74673571|sp|Q4WVN4.1|NRPS8_ASPFU(2)(3)
YRCSPMQEAILLSRSRFQ-GYYDVRWVAEVVSID--QD--TPISLQRVRDAWVDVVRRHPALRTFFVQDASTG--N--RL
LTQVILGSFP--PLVSIDHSQATL--DGIMG-VNAAESSD---P----LHQEPHRLSLFSLP-TGQVFLKLELNHALSDG
VSTALIFRDLSLAYSKAL-PS-S--------------------PAPSFGGFIRRL----NLGEAE-AS-STALKYWTDRL
TGMVPCLFPVLREA--------AWT----GP-S---AVQHVEIPIHGS-QGALRRFCTQHGTTIANVFQTAWALVLSIYT
GTDDVSFCYLVSGRDASVDNVDEIVGPLISIMVHRLTLSR-S--LALLQVLRQVQSDFTVALGHQHCSLAQIAHSLNLR-
---GQPMSNTVVNVQRRFSQGG----PDG--VADVYIRGID-CCNPTEFAIAVDVEDWET---YMTARLSYWESCISQTQ
AEGIA
>CT-DCL|gi|1109550134|sp|A0A024F910.1|VLMS_LECSP(2)(4)
LPCSPIQQGILLSQLQSP-TTYSIYQTCRIKPSK--HD--SLVDAHRFLGAWKQLVAHHSILRTVLLEPLP-G--H--EK
FMQIVLREPE--INVLTKSGVADA--EAVEW-INSRPGLD--LTD---RHHPPHRLTLLTTT-SGQVYCRFDISHALVDA
SSLALIIRDLMSAYEGKL-GS-S-----------------S--NGSNYSAYIAYL----D---DN-NQ-QDDLNYWTSLL
NNAEPCLVPPKEPT--------HTA----TQ-A---TIGHASQKVS-D-LDVLHKFRDTYGISIASICQLSWALVLATWT
GSQNVSFGNLSSGRDAPIPGAQDLVGPMINMLVCHLQLDW-D--SKVSDAARKIQTQSSEAFEHQRVSLASIHHALGLS-
--KDQPLFNSVMSYKRLATGE------ST--PREIILEGLT-AEDPSEYDVNVHINASST---SLDFNIQFSTTVLSQAA
ANKLT
