# Supplementary material for: Knowledge-guided data mining on the standardized architecture of NRPS: Subtypes, novel motifs, and sequence entanglements
Source: PLoS Comput Biol. 2023 May 15;19(5):e1011100. doi: 10.1371/journal.pcbi.1011100 (PMC10212144; doi:10.1371/journal.pcbi.1011100)
Supplement: S2 File — (ZIP) [file pcbi.1011100.s057.zip › C domain subtype reference sequence MSA/CT_17_trim_MSA.fasta]

>CT|gi|1148367372|sp|A0A144KPJ6.1|TES_ALTAL
LPTTWMQNLFISRGVNIQ-PLAFNYFFLNL-GTRVDASRLRSSIPTLVQQFSILRTKFVYVDG-V-LWQTVLRKPHVPFT
EFHLDM--SLEE-AADTVC-LED-SR--TT-DPL--ELA-TAFMLIRG-TSNEH-LLAIRITHAQYDGVCFPSFVKALFA
IYSGKSV----E-PAHNHSTYLAYT-RERK------SVSALHWRDVLHGSRMTKATPLL--------------SPS--IR
--HG--MIPVEVQ-------TESIIGMPH-VPTGLTLASLVSAAWAKVLSQIT--------GEEDVVYGYMVAGRNANIP
-AITKIVGPCLNIIPVRARLHA--K---TTS------TELIRSIQEQYIALGEADSMGFDEIVRTSTDWPADT-EYDSVF
------QHQNLNE--HPEFDFEGT---S-S----------RLHWF--QNPDS----VP-CILTV-VSY--PLED-GLRI-
VVRG-NEHIITPESAERIN
>CT|gi|1062512251|pdb|5DIJ|A
LPATQAQHVFIKRGT-------FHSYNWTIKGRSLNMDRLRETCQSLVDRHSILRTSFVEHEG-H-PIQLVLANLDVKVR
EVQCWPGEDPME-VCKALWDGKD-WP--TL-NVLGGSLP-VRFTLVSC-PGNEHVVLTIQISHSQWDGVSIPKLFSDFAA
IYNQTPL----P-PTSDFAHYLYHR-VSSAREDVQQDPTFQFWRHYLDGAKMAVPFAPRALTL--------CAEPA--AA
--AQ--S-GQTLW-------TFKGIVPPT-LPSGITMATLVKAATALFLSYHL--------GSRDVVFGHTVNGRNLPMD
-NIESLLGCTLNFVPLRVTFPE--DSTDWTV------MDLLHHTQTQYTRALSHEHVELRDIFQHSTNWPAET-PLSLIV
------QHQNIDL--SFSLPLRGS---S-VSGDGEDDSSLDVQYS--KFARF----DPLDEVWI-FTE--PHAD-RLEV-
QVCA-NSRVLGQEQATELA
>CT|gi|1160578093|sp|M1W0X8.1|LPSA1_CLAP2(2)
APTTYYQHMALASDH-------EAFFGLYF-SKPMASEALKAAASRVVKLHSILRTAFVPLED-T-YVQLTLCDFDLPSQ
EIQTNQ--AEVS-AAMELF-CRDAAD--KT-AGF--GVPVTKLILMLDRQGDCL-SLLLRLQRAQFDGVSVMRIMADWRS
ALEHASCSWEPA-PSLDYADFALGR-VAQN-----TPDVFGMWRDVLQGSSMTYLIPQE-KYI----------SMT--DR
--AH--A-ERLVT-------SSCDIPLPE-PAPGYTMATVAKAAWAICLARET--------ESEDLLFLQLVRNRHLALD
-GIDKMVGCSLNYVPVRVPLRR--D---WKI------SDLLHWLHQQHIRTMAGDTADWPDVVAKSTTWSSDT-EFGSVI
------HYLSAPA--APVYHFPGD---TVA----------QFQLYDEKMTHT----CPLVTCVE-FPG--PAEDSGRQM-
KILV-TSAVGGQDMVDRLL
>CT|gi|74670514|sp|Q4WLW5.1|NRP12_ASPFU(2)
LPGTQAQQFFIERGT-------FHSYNFSI-RGPLDRCRLQKTCTAILSRHSILRTKFLQYEG-R-LIQIVLDNLETPFT
HYTTDG--DLLE-FCKSLW-ERD-LA--AL-DGL-GRLP-CKFTLVSR-SEQEH-VFTIQISHAQWDGVSIPRLFSDIAA
IYNQIPL----P-STTHFADYVYHR-SSRD-----ERPAFDFWKKYLRGSSMPVPFPAT--------------NCQ--DR
--EH--K---TQW-------TFQGIKNPR-LPAGITMASLVKAACGFHLCQLL--------SQNDVVFGHTVNGRNLALD
-NVEALLGCCLNFIPLRVMLQP--S---WTV------LDLLAHVQEQYTRALPHEHLELRDIFRHSTPWPADT-QLSFIV
------QHQNIEL--HHNIALDGL---Q-V----------Q--YS--KFAQF----DPLTEVWI-FSE--PHPD-RLEI-
QVCA-NTRVLSEDQARALC
>CT|gi|1035996567|sp|E9FCP4.2|DTXS1_METRA
LPLTSFQEKIVLDGETVG--QHANYFYIDL--EDLDVSKIQTSYWATLDKFSILRARFLHLEG-K-LWQVVFRQLRLPIH
-IEDVD--DVNQ-AAHQFC-VKD-LH--EM-SST--DIP-ISITLLRH--KDGV-RLILRLSHAQYDGISFPIILQSLMD
EYSGIER----P-AGPTFGRFLSYA-AQQR------TKAITYWTKVLTGSSLTVPEPIL--------------RPK--AI
--SG--S-PQRVY-------EEAEIDLPQ-LPSKTTPATLLSAAWALLLSHIT--------GEDDVVFGHVVAGRNAAMS
-GIDEVVGTCLNIVPIRVNLPA--A---HTP------RQLLLSVQEQFFF-GEADLLGFKDIIEQCTDWPAGT-TFDSMI
------QHQNIDE--HPEIESAGA---A-S----------QVQFF--ENSHL----VP-PSLFV-VSY--PRGR-HLDV-
KLFG-NTHILTKEMAKGLI
>CT|gi|550540797|sp|A1DA59.1|FTMA_NEOFI
HPVTAAQAFLVQRYP-------WSHFQFDL-SGAISPSKLQTACTTLMARFTILRTVFVEHAG-H-LLQLVLREVRKCVH
EITTDE--PLDD-FCNSLC-QQQ-QGVCVV-NST--ALP-TLFTLVSNRQLNRH-RLLLRLAHAQYDLTTIPLIVQALAD
EYNGTLR----AGFSSDFSYYLNHH-MRQTN----DDRAHTFWNQYLSGSFMTSTDQTA--------------DTT--TP
--QE--R-IFHVT-------GSCTVTPAS-HPLGITTATAVKAAVCLVLASRT--------GCTDIVVGQTVDARCSSAD
GTLDQIVGPCTNYIPYRLSVCC--S---KTA------LEYLCSAQAQHTTSLRYSSLDLDQIVAKCTSWPSST-QFGYIV
------QHQNTGA--DLALSLAGC---T-T----------SSPMT--SYGHV----FPQGEVWI-GST--PYST-GLKI-
DVIA-PSAVLSQEDAQAMA
>CT|gi|1352911954|sp|B6HLP9.1|CHYA_PENRW
MPATEFQTMTLHNFY-------SRYLWISL-PERVNQEHLLNACDQLVQKHSVLRTVFYTNDDKS-VVQLTLRKVPVNFV
HYSNIE--NLEK-HCA-----DD-SL--AMGVPI-NSVPGFEVQLVTL-RDSGM-YLILRLPHAQFDGVSLDIICSDLSA
AYSGDSL----P-PCAQFSDHIRHV-WEKR-----IPESYNAWREVLGNVPMTSLNNKY---LRNWGSASEMGSPNMGTD
--PD--Q-PKVVT-------AMAETLPIS-PPPNITLATLVKLAWAITLSRLFTSIEEDDGASDDVVFGQVVHGRGLGIS
-HEDRIVGPCLNIIPVRVHLPP--R---SNK------LDLLGQVQQQHIQTMSVENLELGEITRNCTSWKAGT-KFGSFI
------RFQNFTNNDDSTCSFDGS---A-C----------ETGLY--SLPNR-----PSNTANV-LVV--PHGP-TLSI-
TMTI-SNQVLDRGSADFVA
>CT|gi|1148367330|sp|C8VPS9.1|EASA_EMENI(2)(3)
APTTDLQSLSIATSLRPS-RDLMAYVSIDG-IGSPNFARWRASCLEVVKKHDILRTAYVVYKN-Q-LLQVVLRDYAPAVT
HYQTDQ--SIEE-FTKEFI-AHD-MH--RP-PQL--GYPFLEFAIICSPVANRH-RVLFRLSHAEYDAISLSYFVNSLRE
IYQRQST----T-EYVGFPQYISSL-ANQD-----TWSSREYWRSLLKGCTMPAISSSS--------------QPR--RL
---P--S-RQVYH-------DSRRVSFKT-LPAGITLSTIVRSAWALTLGQHV--------GNPDVLFGEVVSGRNGD-P
-IAERAAGCCANLVPVRATIHP--A---WTT------HDLLRSVQQQLVSRLPHESLGFRDLMRNCTDMPVGT-VFTSLL
------NHLDQAS--EWTLDLDDG---K-Y----------NVSVA--KTEGA----GDVSDVSV-TST--ASTD-YVEI-
AMAY-LEDGVTVEVAEKLL
>CT|gi|121939156|sp|Q96V34.2|LPSA1_EPIFI(2)
APTTYYQRGSLASHH-------TNFIALHF-SQPLDPIPFRNAVVGLVQKHAILRTAFVPFRE-T-FVQLILRDFDLPVQ
EIRTDE--DDPSVVAESFC-REA-DR--VP-VSF--GTPITQLYMILGRAGDRL-SAVLRLQRAQYDGVAVSCMIADLRS
AFDEAPSS--AL-PTLEYADYVISR-RAHS-----SPPVFQVWRELLQGSSMTYLVPPT--------------EYI--RS
TDRSR-T-ELLVT-------SSCDIPMPDT-KGGITMATVIKTAWALCLARQT--------QSKDVVFAQLVRNRHLAIA
-GIDRTVGPCINYVPVRASLNL--D---WTA------KEFLHWVQRQHIRTMTCDMADWDDLVIESTSWPRDT-ELGSAV
------HYLSAPV--ASDYTFAGDVPCQ-F----------QMYDF--KMVHT----YP--MVTCLPFP-SVGDS-SLTVL
KIIL-TSAVFGQGVADRLL
>CT|gi|1384039530|sp|K0E4D7.1|ECDA_ASPRU
LPTTDFQALTVAEALTTPGTANFAHFFLDG-DGSCDVEALRKSCLQLIEAMPELRTAYVFDQG-R-LLQVVLRVYEPEIK
ILQTNDA-TMEE-VTSDLI-SKQ-MF--QA-PHL--GQPFTVITIIEESASSRH-RVVLRLTHAEYDAVSMQSIWRQLRA
LYEGTTL----K-PRPTFASFLYSQ-RQKI-----TTQTYNYWRTLLDESTMTPLSTPT--------------PMP--TS
--------TIGHYPSKVAQLRPCRVHINRSSVEGITSAVFIKTAWAIALSRLS--------NRQDIIFADTVSSRGTVDE
-SLMEATGCCVTLLPVRVKLTP--E---TSM------QDVLLELRTQQVQSLERAQLGFREILHECTNWPTST-RFTSAI
------NCISQGG--NGAFTMRGT---N-Y----------WLSNF--QANNA----TWTVDLGV-TAV-MHDNG-DVDL-
RMAY-LPTRISEDAAYKYL
>CT|gi|1270743744|sp|B6D9A8.1|BEA1_BEABA
YPATHMQKAFLCDASTGH-PKPLVPFYIDF-PPDSDCSTLVEACSSLVKRFDMFRTVVVEAAG-E-LYQVVLEHFDLQID
VVETEE--NVHA-ATNDFV-DRI-LE--VP-VHL--GQPLIQFTILKQ--ASSV-RVLLCLSHALYDGLSLEHVVRDLHM
LYKGRSL----L-PANQFSRYMQYM--DHT-----RKAGCDFWRDVIQDTPITVLGHVD--------------AGG--RE
LEVEAAR-TLHAT-------KIISIPLQAVRSSIITQATVFNAACALVLSRET--------GAKDVVFGRIVSGRQGLPV
-SWQNIVGPCTNAVPVRARIIDDDD---DNH------RQMLRDMQDQYLLSLPFETLDFDEVRRSCTNWPATANNYACCV
------TYHDFSY--HPESEMEQQ---R-V----------EMGVL--ARKDALLKEEPVYDLGI-AGE-VEPDGVHLQV-
TVVA-KTRLFSEERAAYLM
>CT|gi|1133968576|sp|A0A0U1LQE6.1|CCTN_TALIS
LPANGFQVDYIHNKEE---PLGLRYAYLDI-GPDVQWQRLIQACRTMLQGYECFRARFILYKG-R-YYQIILRDAPFIIE
EISATQ--QIAI-FSQQLC-RAD-L---HA-ASL--SDVFSKMTLVNV-GINRR-RVILRLSHMQHDGWCTTQLLNAVAA
AFNSLEI----E-KTPKWTSVLHYR--HLM-----VEESCRYWRTKLQGATQITPSLVY--------------KPG--GS
--KV--R-TLRSY-------ALSNFHASDD-NRRTRPTVVVNVAWALILEQLA--------GHQDVVFGNVTTGRNGNMP
-GLDSVVGPCVNMLPMRLQLQS--H---STTNREHKLRDLVEASAQQVDDGAFHNGLDWDELIDKCTTCVSGS-RYKSAV
------HFRNMEF--EPELSLGGD---R-V----------VVQWY--ELVET----PR--WTTV--LV-YPEEN-VLRL-
WLLA-DPAQIGDDGADEIL
>CT|gi|74672710|sp|Q4WT66.1|NRPS1_ASPFU(2)(2)
LPVTDFQAMSITATLFKS-RWMLNYFFFDG-RGSLDLRRLRESLLRVVDAFDILRTVFVCFNG-Q-FFQVVLRKIRPNIF
VHETEK--NLDE-YTEYLQ-QQD-RE--QE-ARQ--GEQYVKFYIVKKKGSNHH-RILIRMSHAQFDGLCLPTIMSAIKL
GYEGSTL----P-PAPSFANYMRML-SGAI-----TPDHYQHWTNLLKGSKMTQVIRRT--------------EEN--TY
------R-YIGAFRE-----QRKTLEIQPSVLENVTIATVMQAAWAVTLAKLS--------AQSDVVFGLTISGRNTSIP
-GIENTVGPCLNVIPIRVTFKE--G---WTG------VDLFRYLQDQQIANMPFEALGFREIIRRCTDWPSST-YFTTSV
------FHQNVEY--EGQMQLDNT---T-Y----------RMGGA--GVVDN----FT--DMTL-FSK-SSSDG-KLGV-
SLGYSDKGPIGPKFAAKVL
>CT|gi|74668162|sp|Q4WF53.1|NRPS4_ASPFU
LPVTDSQDMDIRATIQPP-RTSIQYTMLYF-DNSVDRERLFRSCSDLVKTHEILRTVFISHES-S-FLQVVLNELEIPVR
AHKTDK--QLDQ-YVASLF-RED-IE--SN-FQL--GCPFLRLFYVEGN-NGES-CLVIGLSHAQYDGVSLPRLLQDLDA
LYTGTQL----A-TFSPFSLYMAQTSEEAI-----QNKAAAYWRNLLSSSSLSTLDGPS--------------SDP--TD
------K-AIFHT-------RPVNI--HP--LKEITTANLLTAAWAMVLARRL--------QTPDVTFGSVTSGRTLDIP
-NAENFMGPCYQLTPVRVPFHP--D---WTA------SDLLNFVQTQSAESAAHDFLGFEKIA-KLAGWASGRQGFDSIV
------HHQDWED--FDMMPFGGG---S-C----------RVDIA-----NP----HGDAAYPV-KAVSFVKEG-EIHV-
GVVC-SER--DVMFVDEVL
>CT|gi|1109550134|sp|A0A024F910.1|VLMS_LECSP(2)
LPTTEFQTLMVRQIMSAA-RRQLNQFAFDA-DEACDVSVLTSAISDLVATIESLRAGFVKLPG-QKYLQVVYAVWEPEIR
VFYTEK--SPRA-FYEESS-EQD-LF--PE-PTL--SRPLFDVAIIIDKITQKH-RVVFRISHALYDGATLHRVWTALEA
LTTGQAP----G-YFAPIGAYLQSL-QAQT-----TSETEDYWQQLVDGATISCVGTSS--------------EPK--VS
--------RLGHV-------SGPPITLPESKQSHFNLAVAVKAAWALVFGHHA--------NTHDIVFADVMTGRNTVDS
-SVADVVSCCARAVPCRITYEP--D---WTV------EKLLDLTKQQQVNSMRHEGLELQQIAQRYMGWPQDD-HEEAPD
MRVSMTNYVKTS---IRDLLLGAT---Q-Y----------RRATA--GFQNA----YASADFSV-DSV-EESDG-SLSV-
SIAY-AADRISEQLAATLL
>CT|gi|25090286|sp|Q00869.2|ESYN_FUSEQ
YPSTQMQKAFLFDPTTGE-PRGLVPFYIDF-PSNADAETLTKAIGALVDKLDMFRTVFLEAAG-D-LYQVVVEHLNLPIE
TIETEK--NVNT-ATGDYL-DVH-GK--DP-VRL--GHPCIQFAILKT--ASSV-RVLLRMSHALYDGLSFEYIVRGLHV
LYSGRNL----P-PPTQFARYMQYA--AHS-----REEGYPFWREVLQNAPMTVLHDTN--------------NGM--SE
QEMPASK-AVHLS-------EVVNVPAQAIRNSTNTQATVFNTACALVLAKES--------GSQDVVFGRIVSGRQGLPV
-VWQDIIGPCTNAVPVHARV---DD---GNP------QRIIRDLRDQYLRTLPFESLGFEEIKRNCTDWPEELTNFSVCV
------TYHNFEY--HPESEVDNQ---K-V----------EMGVL--AKYVELSENEPLYDLAI-AGE-VEADGVNLKV-
TVVA-KARLYNEARIRHVL
>CT|gi|1270743746|sp|G3GBU7.1|BEA1_GIBIN
YKSTQMQNSFLFSPGTGS-PRPLTPFYIDF-PVDSDPPTLVNACHSLVQHIDMFRTVFVLASG-Q-LYQVVLKHLDVPIE
TIVTNQ--NVNT-ATNDFL-DEH-AQ--DP-IRL--GESLIRVAILKQ--SSSV-RVLLRLSHALYDGLSREPIVRNLHI
LFNGMSL----L-PPTQFRRYMEYT--ANS-----QEKGFEFWRDVIGDSPMTILSDAN--------------NGA--YR
REVSPSK-ALHLS-------KVVSVPSQAIRSSIATQATVFNSACALVLSKES--------GSSNVVFGRIVSGRQGLLV
-NCQDIIGPCTNAVPVRAHIG--TD---ENH------HQMLRDMQDQYLRSLPFETLGFEEIKRNCTDWPDSTTNFACCV
------TYHNFEY--HPESEVEQQ---R-V----------EMGVL--SKHVELRKDEPLYDLAI-AGE-VEPDGMSLKV-
TIIA-RAHLFEEERVQYFL
