# Supplementary material for: Knowledge-guided data mining on the standardized architecture of NRPS: Subtypes, novel motifs, and sequence entanglements
Source: PLoS Comput Biol. 2023 May 15;19(5):e1011100. doi: 10.1371/journal.pcbi.1011100 (PMC10212144; doi:10.1371/journal.pcbi.1011100)
Supplement: S2 File — (ZIP) [file pcbi.1011100.s057.zip › C domain subtype reference sequence MSA/Cglyc_104_trim_MSA.fasta]

>Cglyc|BGC0001767.gbk_BGC0001767_30232_ctg1_orf20_5_5167
WPLSPLQEGIYFHASYD-------T-T------------ALDVYTAQDTFDFD-----RRLDADRLRAACATLLRRHPSL
RAGIVSDG-LPEPAQFVCPPSELPAPLTEIDLTG--L---------PETERRARLAAISDADRHKRFDLAAPPLFRLTLI
RLTDTT-DRLMLSHHLIAWDGWSQSLFLDEFLELYAAS-GDDSALPA-------AGSYRDYLSWLAGQDFDAALETWRSA
LAGLDEPTLIA-RE----R---GD-E-PTI----P--HRRTLSLGRPLSERLRSSAREHGLTINAVLSAAWALVLSATVG
RDDVVFGATVAGRPADVARVETTIGMFLNTVPQRITLDPAEPIGDLLRRIQAERVTLMDHEYLGLAELQRAGG-H-----
PTLFDTLYVLQNFADEGA-FRQL----------------------------AESHGIT--G-VGSVDATHYPMTLI-V-N
PAETVRVKLEYRPDLVDDEQAAATL
>Cglyc|BGC0000326.gbk_BGC0000326_55972_AAK81826.1_5_4898(2)(2)
WPLSPLQEGLLFHTAYD-------D-Q------------GPDVYETQRVLDLT-----GPLDADRLHRSWNTLVARHDML
RVSFHELA-DGRTVQAVTGA--AEPPWREVDLSD--R---------PEPEALAEAEALAERERAERFDLTRAPLLRLFLV
RLGERR-HRLVMTSHHILLDGWSTPIALDEASRIYAAD-GDASGLGP-------APSFRDHLAWLARQDKDTAHEAWRAE
LAGADEPTLIA-PT----SA--GR-G-PAA----T--EGDSLLLSEELTRALTSVAREHGLTLNTLAQGAWALVLSRLAR
RTDVVFGISVAGRPPELPGVESMVGMFLNTLPVRVRLDGAESAVRMLARLQDRQSALLAHQHVGLAEIQSLGG-A-----
GAVFDTMLMFENYPGGPS-HLAA-T--------------------------DDEVTVE--R-VNTRAGTSYPLAVG-I-M
PGDRMRVHVTYRPDLFDRDEALHVA
>Cglyc|BGC0000418.gbk_BGC0000418_80193_AIE77057.1_7_2060
WPLAPLQAGLLFQTTLD-------D-Q------------GPDIYQTQWIVELT-----GPLDVARLRSVWEAVFARHPEL
RLTFHRLA-SGKAVQAVAGR--VELPWREVDLTG--A---------SDVD--EAVKALSAAEQRDRFDLAKAPLFRLVLI
TVAEDR-HRLLVVNHHILTDGWSVAVILNEVSEAYTSG-GFPDR--T-------AASYRHYLAWLDRQDKDAARAAWQAE
LSDIDVPALVA-KS----DT--AT-----D----Y--DYRVTHLAPELYTRLTGFARDHGLTLNTVVQGAWALVLARLAR
RTDVVFGTTVACRPAELPGVESMPGLMMNTIPVRVSLDGGQSVVDMLTGLQRRQVELMPHQHLGLTEIQKTAG-P-----
GAMFDTLLVFENYPRDFA-D-----------------------------------QFS--Y-LGTVEGTHYPVTVG-V-I
PGEEFRIQLAYWRGQIDEAVAGSLL
>Cglyc|BGC0000326.gbk_BGC0000326_55972_AAK81827.1_6_2164
WPLSPLQEGLLFHAALD-------D-RG-----------GPDVYTVQAVLALD-----GPVDAARLRASWEALVARHAAL
RAGFRHVS-GAQMVQVIARE--VTLPWREEDVSG--L---------PLQEATATADRVAGEELSRRFDLAAAPLLRIALV
KLAEDR-HWMVVTSHHVLMDGWSMPVVMSELSTLYAAG-GDASGLPP-------TASYRDYLAWLNRQDKHRARDVWRAE
LAGLDAPTLVA-PA----DL--TR-L-PD-----S--GFVLTDLSEELTTGLVSLARGHGLTLNTVVQGAWAVVLSQLAG
RTDVVFGATVSGRPAELPGVETMVGLLINTLPVRVPLDGRQPAVEMLTALQERQAGLIAHQHLGLPEVQRLGG-P-----
GAVFDTLVVYENFPHAPG-KPGS-----------------------------EGLSMR--PAKLSRDTAHYPFTLV-V-A
PGDRLHVKLDHQLELFDRGTAEAVL
>Cglyc|BGC0001628.gbk_BGC0001628_35856_orf5_5_2540
LPLSPLQEGLLFHTALD-------DTQ------------APDVYAAQQIVELA-----DPVEPAAVRAAGQALLDRHPSL
RACFRRRS-TGQPLQVIPAK--VALPWEEADLSG--L---------DETTREKQWRRLLDEQRDRRFDLGHPPLLRWLLV
RWTAGT-YRLVITNHHILLDGWSKQLLVRELDTLLA-G-ASPVELPL-------PTPYRDYLAWLNRQDRVASAAAWRQA
FADGAEPTRIA-PA----TS--AT-S-VVM----P--DELIVELSAELSTAIDRTARSLRVTANAVVQAAFGVLLGRLTG
RRDVVFGQTVTVRPPDLPGVEGVVGLCINTVPVRVCWDDARGVGDLLAELRDRQAALLPHQYLGLADIQRAAG-G-----
GELFDTLLAVENYPGAST-A---------------------------------TAAIA--A-VSGRDATHYPLSLA-L-A
PGERTALRLSYRPDLYDEVAARRVI
>Cglyc|BGC0001233.gbk_BGC0001233_72176_fegR_18_7911
LPVSPLQEGMLFHALYD-------E-Q------------GTDVYVEQMSTGLE-----GELDAVALRASWQALLDRHASL
RAGFRQLDGVDQPVQVIAQG--VTLPWREVDLSA--L---------AEDEALAEAERLSAEERDLGFRMTVPPLLKVLLV
KVGADR-YRMSVTLHHILLDGWSLPIMMRELWDAYAAG-GSAAGLPA-------VTPYREYLAWLARQDKPTAREAWRQA
LAGVDEPTLVA-PA----EQ--ST-A-PVH----G--DVVSVRAGQELNEALAELTRELGLTLNTVVQAGWAMVVAGLTG
RQDVVFGASAAGRPLELPGMESMLGLFLNTIPVRVRLDPAQTVAGMLTELQAQQTELMDLQYLSLSEVQRLAG-P-----
GATFDTIMAFENFPSGVN-GQQE-QQPADGD-----EGPQP--LR------VGGLTIT--D-AGVQESINYPLGLV-A-G
PIGGLGMRLNYRPDLFDAETAQGLL
>Cglyc|BGC0000290.gbk_BGC0000290_69301_AAM80538.1_12_1491
WPLSPMQEGMLYHSSFD-------D-A------------APDIYVIQQTQIID-----QPLDTERLRTSWQALLDRHPTL
RASFHRRK-SGETVQLIARD--VQLPWTERDLSG--L---------SEDDAMAEVSVIAQKERARGFDLTRPPLLRLTLI
RLGAKR-HCLVTTSHHLLMDGWSRAILESELLEIYAAG-GVVSGLRS-------AASYRNHLAWLGRQDKDAARAAWRAE
LAGADGSSALSISE----RP--GR-A-PEL----P--VREVIRHSPASTSALTEFARGHGLTMNTVVQGAWALVLARLAR
RQDVMFGATVSGRPADLPGVEGMVGLFINTVPVRVRLDGGRTVMETLTELQERQSTLIAHQHLGLPEIQKLGG-A-----
--GLDTLVVFENYVDPAV-GSKS----------------------------PRALGLT--L-QEFHQASPYAITLG-V-M
PGESIEIELQYQPEIVDAGVAEAAL
>Cglyc|BGC0001297.gbk_BGC0001297_55539_cal18_23_2576
LPLTPLQEGLLFHAQYD-------EQD------------GPDVYVMQLGMDID-----GPLDVPALRSAARVLLQRHGNL
RAGFRD-G-GARPLQFVPKQ--VDLPWRDVDLSE--L---------PEEEREAALREVTERDRAARFDLHHPPLLRFTVV
RTAPLR-HRLLVTNHHILLDGWSAPVLVRELFELYAAG-GDAAALPP-------VTPFRYHLGWLAKQDRDAAGRAWRDA
LAGLDGPTLLA-AL----PDD-RS-A-SVL----P--SKVAATLSPETTERLNRRVRELGLTLNTVVHAAWGLLLGRLTD
RTDVTFGMTLAGRPPEIPGVHTMVGLFLNTVPVRVRLERDETLLALCRRLQDEQRALMAHQFLGLAEIQRTAG-H-----
GDLFDTLTVTENFPVDPA-ALDL----------------------------PGGLSVA--G-VFSTDGAHYPLALM-V-I
PGDSLELRFTYRADAFDEARIESYS
>Cglyc|BGC0001178.gbk_BGC0001178_80908_AGS77310.1_11_1870
WPLSPLQEGMLYHTALD-------T-D------------GPDTYTVQSVYGID-----GPLDAGRLKASWQALLDRHAAL
RACFRYVS-GAQMVQVIQRD--VEIPWRETDLSG--L---------PDDIAAGEVSRLAADEMAERLRLEVAPLMKLHLI
RLGPER-HRLVHTLHHVLADGWSMPILHRELAAIYAAD-GDASGLPA-------AVSYRDYLAWLGRQDKEAARAAWREA
LAGLDTPTTVA-AA----DP--AR-V-PD-----I--DTVLIELSPELTDDLLRLARGHDLTMNTVVQGAWAVVLSQLAG
RTDVVFGATASGRPAELARVESMVGLLLNTLPVRVRLDGGQRVVEMLADLQRNQSALGAHQHLGLQEVQAAVG-P-----
GAVFDTLVIYENFPRTGL-GGSA----------------------------DDGLRLR--PVQKGRDSSHYPFTLV-T-G
PGERMPVILNYERGLFDHAAAESVV
>Cglyc|BGC0001968.gbk_BGC0001968_69896_cdeJ_10_5708
LPLSPLQEGLVFHSVYD-------E-Q------------GVDIYTVQLVFDIE-----GPLDPDTLRTAAQALVQRHTNL
RAGFRQRK-SGEWVQVVVRD--APLTWHEADLSH--L---------AEDARNAEADRLIAEDRARRFDMARPPLVRFTLL
GLAPQR-HRLVLAVHHAVLDGWSLPVVLRELMHLYVSS-GDVTGLPR-------VRPYRDYLAWLAARDGAASAAAWSHV
FADLEEPSRIV-PA----VP--GR-R-PVT----P--GQVQFSLPTETTRQLSERARRLGVTLNSVVQGAWGLVLSRLLG
RDDVVFGVTVSGRPPELAGVEDMVGLFINTLPLRLRLRAGESLGDMLTRLQSEQAALLEHQHLGLAEIQRTVG-L-----
GELFDTSMVFENYPLDSA-GLDN-S------------------AD------VGGLRLA--G-VRSRSAMHYTYGLV-A-H
PGEQLKFRLDFQPDLVDRTEAEAVA
>Cglyc|BGC0000296.gbk_BGC0000296_66086_acmC_15_4247
LPLSPMQEGLLFHSRYE-------Q-D------------GADVYAVQHVLDLA-----GPLDGARLREAVGALVQRHPNL
RAAFRQVD-SGRTVQLISRH--VDLPWEEFDLSS--M---------PAPEAEAELSRIAAKEHGRRFDPAEPPLLRFTLV
RTAEEH-HRLILTTHHILLDGWSTPILVRELTALYAD--GPAAELPR-------VTPYRQYLGWLAQQDRPAAEAAWREA
LGDLEQPTLVA-PV----DP--AR-A-ALM----P--ERITTELAEERTAALVEWARRHGVTLNTVLQAAWGLVLSRRTG
HHDVVFGAVAAGRDPQLAGVESMVGLLITMVPVRVRLDHAQSLLEAVRRLQDEQSRLTSHHHLGIARIQQLTG-M-----
SELFDTSLVFENYPWQDPAELPA-T--------------------------GLRITPD--L-GRGRDATHYPLTLI-A-A
PGRRLYLRLDYRGDLFDRAEACALV
>Cglyc|BGC0001628.gbk_BGC0001628_35856_orf6_6_3825(2)
LPLTPLQEGLYFHARYE-------Q-N------------ATDIYLVQLVVDLE-----GTVDSARLRGAGQALLARHPNL
RAAFRQRR-DGSPVQVVPGR--ATLPWTETDLTV--P---------AETDAELAWQRLMDADRDRGFDPATPPLLRFTLA
RLPGDR-SRLLISHHHILLDGWSVAVLLRELLALYEAD-GDPGTLPP-------APAYRSFLDWLGRQDRAASLAAWRAE
LAGLGEPACLA-PP----SH--T--G-TAT----L--GQAYVELAEATTRRLATRARGLGITLNTVVQAAWAVVLGRLTG
RDDVVFGSTVAGRPAELPGVESMVGLFINTVPTRVRLRSDEPLRAVLAHVRDQYTRTLDHQHVSLADIQRATG-V-----
GELFDTLLVFENYPVDGV-TTSG-S--------------------------DRALRVT--G-ARGRDATHYPVTLI-V-V
PGQRLRVRLAHRADLFDGGWADRTL
>Cglyc|BGC0000336.gbk_BGC0000336_127559_dptBC_43_7338
LPVSALQEGLLFHSALA-------S-G------------GVDVYVGQLVFDLV-----GPVDVDRLRAAVEGLVARHGVL
RSGYRQLR-SGEWVAVVARQ--VDLPWQSIDVRD------------------GGIDGLVEEERWRRFDMGRGPLARFVLI
RTHDDR-FRFVITYHHVVLDGWSVPVLLRELLALYGSS-GDVSVLPG-------VRSYGDFLRWVAARDAAAAEGAWRRA
LTGLEEPSLVA-PG----VS---R-D-GVV----P--AAFHGAVDGDLSQKIVAWARGRGVTVASVVQAAWALVLGRLMG
RDDVVFGVTVSGRPAEVVGVEDMVGLFVNTIPLRARLDPAESLGGFVERLQREQTELLEHQHVRLAEVQRWAG-H-----
KELFDVGMVFDNYPVSSE-SPE------------------------------AEFQIS--R-TGGYNGTHYALNLV-ASM
HGLELELEIGYRPDVFDAGRVREVW
>Cglyc|BGC0001461.gbk_BGC0001461_67793_BS330_28390_8_4061(2)
WPLSPLQAGLLFHAVYD-------G-E------------GPDVYIGHWILDLD-----GSVDAERLRAAWAAVLARHAPL
RACFRQRK-SGETVQIIARQ--VELPWREVDLSR--L---------EDPE--AAVRELSEEDRTGRFDLTRAPLLRLTFL
RLRDGK-RRLLVTCHHTILDGWSLPIVVEEVSKLYAAD-GDPSALPE-------VASYGDYLAWLNRQDKTKSLSAWAAE
LSGTEEPTLVA-PA----DP--GR-A-PSV----P--ESVEIRLPSALLRAVGELARGQGLTVNTVVQGAWALLLARLAG
RTDVVFGATVSARPPDLPGVEGMVGLFLNTVPVRVRLRGATPVRELLADLQKRQSALIPDQYVGLADIQHEAG-P-----
GAVFDTLIVFEKFHHESR-DRD-------------------------------DVVTG--I-EQGRIAAHYPLTLV-A-V
PGESLLLKLDYLPDLFDRDAALSIL
>Cglyc|BGC0001462.gbk_BGC0001462_69375_BS329_14145_30_4064
WPLSPLQEGLLFHAA-D-------E-R------------GPDVYASLRNLALD-----GPLDVDRLRASWQALLDRHPAL
RASFHQLE-SGATVQAVARE--VTVPWLETDLSH--L---------PEDEALAEYDRLAAELQADRFDLTQAPSLRLHLV
RLGERR-HRLAMTSHHIAADGWSLPLFIVDVVAAYEAG-GDGTALPI-------PTSYRDYLAWLVRQDKAAAREAWRTE
LAGLDEATHVV-PP----DS--II-A-PVE----P--DRVTFELGEERSGRLVEFTRRHGVTVNTLFQGAWSLLLARLTG
RDDVVFGATVAGRPPEIPGVESAVGLFMNMLPVRARLTGAEPIVDMLTDLQERQVAMMAHQHIGLAEINQLVG-P-----
GAAFDTIVVFENPPLPLR-PSED----------------------------ADALVIR--PAAIPNDTGHYPLSMR-V-S
AATGIRGECIYRPDVYDRTEAEAVV
>Cglyc|BGC0000379.gbk_BGC0000379_88912_lpmD_27_2405
LPLAPLQEGMLFHSAYD-------D-S------------GPDVYLVQDAIDLE-----GPLDTDALQAACRTLLRRHDNL
RAAFRYQG-VQRPVQLIPHE--VQLPWEELDLTG--L---------PEAERIVAADRALEEDRLRRFDLGKPPLMRFTLM
RLGEGR-HRFVLTTHHILLDGWSWPLMVRELLALYATR-GDDSSLPR-------VPPFRDYLRWLAAQDKEAALGAWRDS
LAGLDGPTLVA-PR----AG--R--P-KRV----P--VRLHTELDQETYDRLAALTRERALTLNSLVQGAWAVVLGGLTG
RDDVVFGATVSGRPPEIPGVETMVGLFINTLPVRVRLNPGEPLLDTVARVQQEQTRLQPHQQVSLAEVGRLTG-A-----
GELFDTTMVFENYPLDVG-ADSAGP------------------DG------FGGLKVT--G-SRNRDAAHYPLALV-A-V
GRGGLRFRLDHQPDVIPEADARALL
>Cglyc|BGC0001448.gbk_BGC0001448_72298_mlcL_15_5628
LPLSPLQQGLLFHSVYD-------E-Q------------SPDVYTVQVDFELD-----GELDLDVLRTAAETLLRRHSVL
RAGFRQRK-SGDWAQLIMRE--VPLSWRVVESPE--R---------I--------EDELAADRWQRFDLAKPPLLRFTVL
KLADDH-HHFVVTSHHLLLDGWSLPVLVRELLRLYAEK-GDDRSLPS-------VRPYRDYLSWLSEQDRPAAEEAWRTA
LSGLDKPTLVA-AD----AV--AA-T-PVD----P--HRIEHELSDETHAALVALARSSGATLNTVVQSAWAIVLGRIAG
TDDVVFGNVVSGRPPELAGIESMVGMFINTLPVRVRLRPAETFTALLARVQQEQSDLLAHQHIGLADIQRAAG-L-----
PTLFDSSMVFQNYPVEGV-AEDE-L-------------------A------FGDVRVT--K-ATSQDATHYPLDLV-A-T
ARTGLRLRLETRPEVFDAGQAARIL
>Cglyc|BGC0001461.gbk_BGC0001461_67793_BS330_28385_7_2082
WPLAPLQAGLLFQSTLD-------DDR------------GSDIYQGQWILELN-----GRWDVARLRAAWEAVFARHPAL
RLSFHRLA-SGKAVQAVAGH--VTLPWREVDLTG--A---------SDAD--AAVEALARQEQEKRFDLTKAPLFRLVLA
RLAEDR-YRLVVVSHHILTDGWSVAVVLNEVSEAYTAG-GRLPERVD-------AASYRDYLAWLDRQDKDAARAAWRAE
LDGIDVPALVA-KT----DS--GT-----E----Y--DYRVIHLPPELHTRLIEFSRDHGLTLNTVVQGAWAMVLARLVR
RTDVVFGTTVATRPAELAGVESMPGLMMNTVPIRVPLDGGRTVVDMLTALQDRQVSLMPHQHLGLPEIQKAAG-P-----
GASFDTLLVFENYPRDFS-D-----------------------------------QFT--Y-LGTIEGTHYPLTIG-V-I
PGEGFKIQLAYWPEQIDRAVAESVL
>Cglyc|BGC0000326.gbk_BGC0000326_55972_AAK81826.1_5_4898(2)
WPLSPLQEGLLFHAAFD-------S-D------------GPDVYQGQRPLDLD-----GPVDADLLRTSWEALLTRHPVL
RAGFRRRK-SGEAVQVIARE--VELPWRMEDLSE--L---------DEGTAAARLAELAAEDRAQRFNLAAPPLLRLLLV
RLAENR-HRLIVTSHHIIMDGWSMPVLLHELTAVYAAG-GDAAKLPE-------PSSYRDYLAWLGRQNKDRAREAWRGE
LLGAEEPTLVA-AA----DP--GR-T-PVL----P--ESLIADIPEKLTGELTGLARQHGLTVNTLIQGAWAMVLARLTG
RTDVVFGATVAGRPAGLAGVESMIGMFINTLPVRVELDGERPSVEMLKALQTRQSALIAHQHLGLAEIQRLGG-A-----
GAVFDTLVVFENYPRPPE-EPAA----------------------------PDAFTLR--F-AAGQETAHYPLTLV-A-V
PKDRMLFKLDYRPDLFDRETAEAVF
>Cglyc|BGC0001233.gbk_BGC0001233_72176_fegR_18_7911(2)(2)
LPVSPLQEGLLFHALFD-------E-Q------------GTDVYVEQMVLDLE-----GPLDSVALRASWQALLDRHASL
RAGFRQLDGLDEPVQVIARS--VTLPWREVDLSA--L---------DGEAASAAAERLAGEDQARRFDVAVPPLLKVMLV
KVGPDR-YRMAVTLHHILLDGWSLPILMQELWSAYEAG-GSVAALPR-------VTPYREYLAWLARQDKEAARASWRRA
LAGTDEPTLVA-PA----GR--GT-A-PGA----S--GMVSGRADEELNEALAELTRELGLTLNTVVQAAWALLVGKLTG
RRDVVFGASVAGRPMELAGMESMLGLFLNTVPVRVEFDPAQTVGDMLTGLQARQTALMDHQYLSLSDIQRLAG-P-----
GATFDTLMAFENFPSGAN-GRQP-A----AS------------GEPEALRVGGGLTVR--D-AGIRESISYPLGLV-A-G
PIGGLGLRLSYRPDLYDAETAQTLL
>Cglyc|BGC0000349.gbk_BGC0000349_24145_SACE_3035_4_5429
WPLSPLQEGLFFHSSYD-------Q-S------------ALDVYTAQDALDFD-----HRIDLERLRAACARLLHRNPSL
RAGFTSDG-LSRPVQFIGTE--PAMPLEVVDLGD--L---------PEDERARRVGELMSADRRSRFDLARPPLCRLLLI
RMGPDR-DRLVITHHLVLWDGWSEGLFLRELFTLYDRP---DAELPA-------PGSYRDYLAWLGRQDNDLAVRAWRHA
LSGLDEPTLLG-PS----SS-----E-PAI----P--EQLRVQLPEELCERLRRTAREHGLTLNTVLNAVWGLVFSSAVG
RNDVVFGSTVSGRPADIPDVENIIGMFLNTVPVRVTLDPTESLLELLRRIQSQRAELMPHDYVGLGVLQRETG-H-----
ARLFDSLYVLQNFADESG-FERL----------------------------REKFGIS--S-VGSVDATHYPLTLV-V-T
PAARLGVMLAYRPDVIAHGDAQAML
>Cglyc|BGC0001178.gbk_BGC0001178_80908_AGS77309.1_10_4071(2)(2)
WPLSALQEGMLFERALD-------E-E------------GVDVYQSQRILDLD-----GPLDADRLRAAWTSLVTRHDSL
RTTFHELG-SGETVQVVVAE--ADIPWRVADVSQ--L---------DEVDAAAEVERLLTEDQAERFDVTRAPLLRLLLI
RLGENR-HRLVVTSHHIVLDGWSTPIILGEMSATYAGE-QG---SST-------SPSYRDYLAWLSRQDEAATRSAWRAE
FAGSDEQTVVD-A-----DA--GK-T-MVM----P--DEHCEPLSEEATRSLTEFARGHGLTLSTIVQGAWALVLARLAG
RTDVVFGTVVAGRPADVPDVERMVGMFINTIPVRVRLDGGRPVLDLLHDLQARQAAMTEHQYMGLREIQKVAG-P-----
GATFDTIMMVENYPMDAT-VLGD----------------------------DSGVTIG--S-VVTRTGTSYPLTMS-A-S
PGKRLQIRVSYRPDRIGQETAAEVA
>Cglyc|BGC0000326.gbk_BGC0000326_55972_AAK81825.1_4_1531
WPLSPLQEGLLFHAEYG-------G-Q------------GPDLYTIQRTDLLS-----GPIDADRLRASWRALLNRHSAL
RASFHRRK-SGRTVQLIPRE--VALRWREADLSDTDL---------TEEEALTEVRRLAAEERAERFDLAKAPLLRLLLV
RLSPER-HWTVMTSHHILLDGWSMPVMLTELAAIYAAD-GDASGLGP-------APTFRDHLAWLSRQDRESAGEAWRKE
LADADGPTLVA-PA----GP--DH-S-PVL----P--ERHGLTLSDELSDALTTLARRHGLTVNTVMQGAWAMLLARLTG
RTDVVFGATVAGRPAELPGVESMVGLFINSVPVRVRLDADQPLLRLLTELQARQSALLPHQHLSLPEIQRVGG-P-----
GAVFDAMLMFENYPLPPE-EAPA----------------------------PGALAFT--H-LEGRQATHYALTLG-V-M
PGSPLQLHVTYRPDAIDTDVAQDLL
>Cglyc|BGC0001752.gbk_BGC0001752_39092_ctg1_orf1264_10_4298
LPLSPLQDGLLFHSLYE-------T-A------------ADDLYTSVTGLDLT-----GPLDEAALRRAVDAVVERHPAL
RAGFDHTS-ADRPLQTVAGQ--VTVPWTVHDLTG--T---------PAGDLDAAVDAVETAEATAPFDLTRPPLLRCALL
RTGDER-HRLVLTRHHIVMDGWSTPVMLREIISAYAAG-GDASALPP-------AASYADHLAWLARQDDTEHATAWAGA
LDGLTAPTLLA-ET----LA--AE-A-PMDSGTRA--GEVDLPLPAQTATALTALARSHGLTLNTLVQGAWAVLLSRLTG
RTDVVFGATVSGRPADVPGVESIVGLFSNTVPVRFALDEDETVAAALARLQEQQSRLLDHQYAGLAGIQAQAG-L-----
GTLFDTLLVFENYPVDPD-ELTA-A---DPA------------GR------PGRLRVT--G-IGNRGATHYPLTVL-T-L
PGDAPRITVEYRPDAFTADRAADLG
>Cglyc|BGC0000306.gbk_BGC0000306_30611_SSIG_07966_1_3485
LPLTALQEGLVFHAAYD-------D-R------------APDVYNVQLGIDLE-----GPLDADVLRAAAQALLDRHGNL
RAGVRQPG-RVGHVQVVRAR--VDLPWAEADAAD--E---------------AEADRLAQEDRSRRFDLEDPPLLRFTLV
RLGHNR-HRFLFTTHHLLLDGWSMPLLMQELFTLYGNH-ADPRSLPP-------ATPYENYFRWLTAQDTPTAETAWRTA
LTGLDEPTRLT-PH----AD--SH-A-SVT----P--HHHSVRVPRELTEAVTRQARRHGITLNTVVQATWGLLLARLTG
RQDVVFGATVSGRSPEVPGIETMIGLFINTLPVRVRLQPDETLLNLAARLQREQAELSAHQHLGMADIQRQTDIT-----
GELFDTLLVFENYPLDPD-TLSG----------------------------APGLRVA--G-LRTHNDVHYPLALL-A-L
PGDELTLDFGYRPDLFTEAEVALLG
>Cglyc|BGC0001567.gbk_BGC0001567_30866_SLINC_RS04015_5_2577
LPLSPLQEGLLFHALYD-------DEH------------APDVYAAQQILELT-----GEVDPAAVRAAGQALLDRHPNL
RACFRRRE-AGQPVQIVPTD--VELPWAEADLSD--L---------GEDERDKEWERILDEERTRRFDLTRPPLLRYLLV
RWAPDR-CRLVVTNHHILLDGWSKELLVREFSALYA-G-EHPTALPP-------APAYRDYLAWLSRQDRGTAESAWRDA
LSGADEPTLLT-AT----GT--AA-A-TVL----P--EELVVELPETLTATAERTARSLGVTLNTLVQGAWGVLLGRLTG
RTDVVFGQTVTVRPPELANIASMVGFCINTVPTRVRWDEDATVADLFTALQQRQAALLPHQHLGLADIRRAAG-GGTGSG
GELFDTLLAFENHPGATA-P--------------------------------EAPSVG--R-LTGRDATHYPLTLA-V-L
PARRLALRLSYRPGLYDETGARVLL
>Cglyc|BGC0000311.gbk_BGC0000311_66669_bpsA_7_3165
LPLSPLQHGLAFHAGYA-------G-D------------GVDVYTAQAVLELA-----GPLDVPLLRKSVRALLDRHANL
RAGFRHGA-DGTAYQVVPGA--VAVPVTLVDVTE--S---------ADPA--AEAAAVAAAERARPFELARPPLLRVMVV
VLGPDR-HRLVLTNHHILLDGWSTPLLLDELLTLYRNG-AAPAALAP-------VTPYRDYLAWVRETDREAATEAWRDA
LAGLPEPTLVA-AD----RP--V--P-VEV----P--EQIWTTLDETFAQALGARARECGVTVSTVLQAVWGMVLAALTG
RDDVVFGSVVSGRPAELPGIETMVGLFINTVPVRVRMRPQDTFAELVRGLQNEQVALLAHHHVGLTDIQQAAG-L-----
GRLFDTIIVYENYPRPAE-IGDE-S------------------AD------ADRVRVQ--G-LTAADATHYPLALA-V-V
PGTDLRLRLEHQPALFTAEQAGAVL
>Cglyc|BGC0000415.gbk_BGC0000415_36568_qui7_7_2664
WPLTPLQDGLLFHTMLA-------D-T------------ASEAYQTQFVFRLS-----GPVDAVRLRAAGQALLERHPNL
RAAFLSSA-TGESVQIVVAD--VPLPWRQVDLTG--D---------PEAE--TRLVEILAEERDTRFRPDSPPLLRLTLV
TLGPER-AELALTAHHVLLDGWSVPLIERELMELYATG-GHDTHPPR-------PHGYRDFLRWLSRQDAARSAQAWATE
LAGVAEPTLLA-PT----AH--PA---GGG----S--GQVDAALSGEDATRLARRAAEWGVTPNTLVQGAWAVVLAELTG
REDVLFGTTVAGRPSELPGVDTMIGLFINTVPVRVRCTPADRLPQLLGRLQDAQARLLDHHHLGLADIQRSTG-L-----
SALFDTLVVFESFPVDRA-GLSA-A------------------GA------SADLAVT--G-IRPYAPPHYPLTVI-A-A
ADPLLRLSFQYQRDAFAPAEVEVIA
>Cglyc|BGC0000311.gbk_BGC0000311_66669_bpsB_8_4077(2)
WPLSPLQAGLLFHAVYD-------G-E------------GPDVYIGHWILDLA-----GPVDAAGLRAAWETLLARHAPL
RACFRQRK-SGETVQIIARQ--VELPWREVDLSH--L---------DDPE--EAVRELAEQDRTTRFDLAQAPLLRLTLI
RLGADA-HRLVVTCHHTIMDGWSLPIVIDELSVLYPAG-GDASALPD-------VPSYREYLAWLSRQDKERALSAWTAE
LSGAEEPTLVV-PA----DP--GR-A-PAE----P--ESVEAHLPEHLTRSLAELARRHGLTLNTVVQGAWALVLAQLAG
RPDVVFGAAVSARPPDLPGVEGMVGLFLNTVPVRVRLRGSTPVVELLAELQKRQSALIPDQFVGLADIQQAAG-P-----
AAVFDTLLVFEKFHHGPA-GSDS----------------------------AGTFRIH--V-NQGRVAAHYPLTLV-A-V
PGESMYLKLDYLTELFDRETAFAIL
>Cglyc|BGC0000445.gbk_BGC0000445_64650_tioR_20_2594
WPLTPLQHGLLYHSLLG-------D-S------------AAASYQTQFVLRIN-----GPVDPARLRGAAQTLLNRHPNL
RVAFLTKS-TGEPVQVVVDG--VEVPFAHVDLAG--Q---------PQAE--ERLARILAEEREAQFRHDSAPLLRFSLI
TLTPTQ-AELALTAHHVLFDGWSLPLIEQQLMHLYAGG-ADALELV--------EHGYREFLRWHSRQNADEALAAWTEE
LADATQPTLLA-SGFAPAEQ--AG-T-STE----I--GQVDVLLTRQEAASAVRRAADCGITPNVLVQGAWAVVLAQLTG
NADVLFGSSVTVRPPELPGAHTVVGMFTNTVPVRVRCAPADSLEGMLQAVQDAQARTLDHYHVGLGDIQRATG-L-----
TTLFDTIVIFESFPVDRA-ALSK-A------------------SA------SAELTVT--G-IRPFAPTHYPLTVL-A-A
ADPLLSLTLQYHPDALAPSTVQAIA
>Cglyc|BGC0000378.gbk_BGC0000378_56081_ktzH_19_5260
WPPTPLQSGLLFQSRLA-------G-R------------TFDAYHVQRVLRLT-----GEVDPVRMRAAGQALLDRHANL
RVAFVSDA-RGEWVQLVPGK--VALPWRLADLRE--L---------APDDREAERARVLAEDRAEYFDPAVPPLVRMTLV
LTGPAA-AELVLTTHHVLLDGWSLPLLVQDLLKLYGSN-GDASALPA-------PPRYRDFLRWLRDRDADATAGAWASE
LDGVREPTLLA-PD----DR--SD-T-EA--------GTGQREVPLRAARELARRAAELGVTMNTVVQGAWGIVLATLTG
RDDVVFGTTVSGRPADLPGADATIGMFINTVPVRVTCRPAETLRGLLRGLQQRQGALLEHHHWGLTDIQRTVG-L-----
PMLFDTVTVFESYPVDGA-DVGA-A------------------GT------AAGVSVT--G-VTSEDGTHYPLGVA-A-I
ADPYPRIAIAYRRSAFDDAHVDRIA
>Cglyc|BGC0000339.gbk_BGC0000339_45600_ecm6_6_2609
WPLTPLQDGLLYHTMLA-------S-S------------ASEAYQTQFVYRLE-----GGVDPGRLRVAGQALLDRHPNL
RVAFQPGA-TGAPVQIVVDD--VPLPWRHLDLTG--E---------D--DAAQRLEEILAGERDARFHPDSPPLLRLTLV
TLGPRH-AELALTAHHVLLDGWSVPLIGRELMDLYAAG-D-TGRAVR-------SHGYRDFLSWLTHQDAAQSARAWARE
LAGVTQPTLLA-PT----TP--GA-R-PAD----SGSGQIDVPLTGEDTTALARRAAEWGVTTNTLVQGAWAMMLAQLTG
SQDVLFGATVAGRPTGLPGAAGTIGLFINTVPVRVRWAPADAVPEVLRRLQDAQAGLLDHHHVGLADIQRATG-L-----
NELFDTLVVFESFPVDRT-GHPA-A---DASTRPGSAVPGSAAPG------SARPVVA--G-IRPYAPPHYPLTVI-A-A
ADPLLRISFQYRRNVFARTAVEALA
>Cglyc|BGC0001233.gbk_BGC0001233_72176_fegQ_17_5447
LPVSPLQEGLLFHALFD-------E-S------------DTDVYVEQMDLGLD-----GPLDARALRGAWQALTARHASL
RAGFRQLPGVEQPVQIVARE--VTLPWREVDLSA--L---------PENEALAEAARLGVEERARRYDLSAPPLLRILLV
KVGETR-HRMMVTLHHILLDGWSLPILTRDLWAAYAAG-GSTTGLPP-------VIPYRAYLEWLARQDKEAARDAWREA
LAGTDEPTLVA-PG----DT--TASA-SVD----S--GRVVVRTGSVRAEALRRMAGRLGLTLNTVVQAAWAVVVGQLAG
RQDVVFGATVAGRPADLPGMEDILGFFINTVPVRVRLDPARTIAETLAEVQARQSALLDHQHLGLTEIQRLAG-P-----
GAGFDSLMAFENYPGDPD-GPPS-----------------------------AGLTLT--D-TTVRESTNFPLSLV-V-S
PDDDITLRIDHRLDVFDDRAAQNLA
>Cglyc|BGC0001628.gbk_BGC0001628_35856_orf6_6_3825
LPLTPLQEGLLFHTVYD-------D-G------------GPDVYTVHTVLELA-----GSLDQERLRAAAQALLVRHPHL
GASFHQRP-SGRPIQVISGA--VAVPWTQVDLSG--L---------DAAERNREWDRLLAGEQ-HRFDPAVPPLLRMLLV
RWAPEH-HRLVLTNHHILLDGWSMPILVRELLALYRD--PEPSALPR-------PTAFREFLAWLGRQDRAAAEASWRNA
LAGLDEPTLLA-AT----GR--RG-ATAER----Q--GTVTVGLAEDTTAALVALTRKHGLTLGTVVQGVWGLLLAGLTG
RDDVVFGTTVAGRPPEIPGVEAMIGLFVNTIPVRAQLRPDEPVSVFLSRLQHHHVDLLPHHHLGLAAIQQATG-L-----
AELFDTAVVFENYPLGSA-AASQ----------------------------RGGLRLV--G-AEVLDSTHYTLALV-A-I
PGDRLRFRLHHLPGAIPAAEAERIA
>Cglyc|BGC0000326.gbk_BGC0000326_55972_AAK81824.1_3_2116
WPLTPLQEGLLFHAAYD-------E-Q------------GPDVYEGQWTLELS-----GRLDVARLRAAWNGVAARHGTL
RAGFHRLA-SGRLVQGVVAD--VAIPWREVDLSG--L---------GAEETLARLAETAAQEQTERFDPARPPLLRLVLV
RMSDER-HRLIVVTHHILFDGWSMSVVLDEVAALYASG-GDDSALGP-------APSFRDHLAWLARQDKEAALAAWRAE
LDGVDEPTLVD-PQ----ER--AK-D-SAD----A--GFLTREFPQHFTARLIAFARAGGLTVNTLLQGAWALVLSRLTG
STDIVFGAPVAARPTELPGVEGMVGVFMNTVPVRVPLDGEQRVLDMLTALQGRQSALIGSHHVGLSELQKLTG-S-----
RSAFDSVLVFENYPRAVG-SAES----------------------------HDGLRTD--H-VSTVEGTHYPLTLG-I-V
LADHLQVRLAHRLAVFSEADAEGLV
>Cglyc|BGC0000461.gbk_BGC0000461_63720_AEP18655.1_2_7396(2)
LPLSPLQHGLLFHALYD-------D-G------------APDAYLVQQVFRFE-----GRLDAAAMRTAADRLLERHANL
RAAFIHDG-RSSTVQAIARA--VRAPWRFVDSDE------------------DGLHALLLLDKQQRFEPSQAPQLRFTLV
RTAPDL-HYLVFTSHHILLDGWSMPIVLRELLALYHAR-GSDAGLPP-------APAYRDYLAWIGAQDREAARAAWREE
LAGFDEPTLLA-PQ----AS--A--E-PSM----P--LTRQHLFSRELTQSLNAQARRHGLTLNTLLQAAWGLLLAQYTG
RDDVVFGITVSGRPPEVAGVERMVGLLINTLPLRLRIRPEQSLAAWLGDLQARQARLLNEQFLDLPQILRDSE-H-----
ATLFDTLMVYENYPLDPN-DRRA-L------------------EA------DSELRIGMAP-GHGGDLSHYPLSLS-L-L
PGERLRLDFSYRPDVFSQADLDGQI
>Cglyc|BGC0001233.gbk_BGC0001233_72176_fegS_19_3407
WPLSPLQEGMLFHAVYD-------E-H------------GTDVYVEQISTGLE-----GRLDTVVLRASWQAVLDRHESL
RAGFQRRS-SGDPVQLIRRR--VVLPWREEDLSA--L---------PEEEALGEAERLSTEEQAQGFDMTVPPLLKVLLV
KVGQDR-YRMSVTLHHILLDGWSLPILMRELWTCYEAG-GSAEGLPA-------VTPYRDYLTWLAGQDKEAAREAWRHS
LAGADEPALVA-PA----LR--DA-T-PGP----S--GTVHAQSSPALDEALAELTRTRGLTLNTAVQAAWALLVGKLAG
RRDVVFGASVAGRPMDLPGADSMLGLFINTVPVRVEFDPAQTVAGMLTDLQAQQTALMDHQYLSLSEVQRLSG-P-----
GARFDTLMAFESFPTGGN-GGKP-P---EGA---EDDGP-P--TG------PGGLVHT--D-AGFRETTNFPLSLV-V-G
PMGGLKFRLSHRLDVFDADGARALL
>Cglyc|BGC0001975.gbk_BGC0001975_69292_QBG38782.1_23_3932(2)
LPLSPLQEGLLFHALYD-------E-Q------------AVDVYTVQFVFDLE-----GDLDVEALRAAAAALLRRHANL
RAGFRQRN-SGEPVQIIHRE--VALPWQEIDLSG--L---------DE----AEVERIMEEDRARRFDLARAPLLRFTLL
RLGAGR-FRLLFSNHHILLDGWSMPLLIGELFELYGRR-GDDTGMPR-------VTPYRTYLAWLARQDRGAAEQAWREA
LAGTDDATLLA-PA----DP--GR-A-PVP----P--EQLMTACSEELSTRLAVFARRHGLTMSTLVQGAWAILLGRLTG
RDDVVFGGTVAGRPPEVPGIESMVGLFINTLPVRVRLDPGESLLGMLTRLQDQQSRLMGHEYVSLTDIQRLVG-G-----
GELFDTLVIFENYPLDAD-GMRQ--------------------EM------PGGLRLT--G-AGGRDATHYPLTVV-A-M
PGPRLNLRFGYRPDLFDREAVEVLA
>Cglyc|BGC0001211.gbk_BGC0001211_33663_AMYAL_RS0130210_3_7412
WPLTPLQAGLLFHATMD-------G-D------------APDVYTVQVSFDLD-----GPLEPARLRDAAQALVDRHAVL
RTGYRYLA-SGRPVALVARS--VTVPWRFVDAAD--A---------FEAE--------LAHD-RRRFDPAAAPVLRFLLL
ALPDGR-HRLVFTHQHVLLDGWSVPRLFAELSQLYAG--A---DLAP-------ARQYRDHLGWLGDQDRDAAEAAWRQA
LDGLTEPTHLV-PH----DP--QR-V-PAP----P--ERVSLELPEQATSALAELARSRGLTLNTLVQTAWSIVLGRLTG
RSDVVFGATVAGRPPELAGVEAMIGLFINTIPVRSTLDPAEKLGTLLDRVQDEQSALLAHQHFGLADIQRGAG-L-----
GELFDTLMVFESYPGAEE-DET-----------------------------GAGLRGE--I-VRHEDSTHYPLTWA-V-E
PGARLKLTAEYRSDLFDAGLPERLP
>Cglyc|BGC0001117.gbk_BGC0001117_51421_hmtL_15_5081
WPLTDLQSGLLFHALLA-------G-T------------TFDAYHMQMVYHLA-----GRVDPDRLHAAGQALLDRHANL
RTAFVANT-TGERVQLVLDG--VQLPWRHLDLTT--A---------DAPERDQALRRFLEEDQADHFDPARPPLLRMTLL
TTAPDR-SELVLTAHHVLIDGWSVPLLMRDLLRLYGAG-GDPAVLPR-------VPGYRDFLAWLSRQDRTAAARAWAAE
LDGIDEPTFLA-PH----AG--TR-L-HTE----V--GQVAVPVPAELARALVRRAAHLGITLNTLVQGGWALLLSRLTG
RPDVVFGTTVSGRPPAVPGVDEMVGMFINTLPVRADCAPGATVADLLTGLQERQAVLLDHHHYGLADIQQAIG-L-----
PSLFDTAVVFESYPVDRA-GISA-A------------------HD------EAEVAIT--G-ITPFTGSHYPLVVT-A-D
ADPHLRVALQYHHHVFDHETVTGFA
>Cglyc|BGC0001460.gbk_BGC0001460_66347_H074_31752_29_4056
WPLSPLQEGLLFHAA-D-------D-D------------GPDVYASMRTLALD-----GPLDAARFRASWQAVLDRHAAL
RTSFHRLA-SGTAVQTISRE--ATLPWQETDLSR--L---------PEDEALAEFDRLAAAQHAERFDLANGPMLRLHLV
RLGERR-HRLIFTSHHIVVDGWSLPLLATGVLTAYEAG-GDGRALPA-------SASYRDYLAWIARQDKTAALQAWRTE
LAGLDEATQIV-PP----ES--IR-T-PLE----P--ERVRFELGDEPSRRLAEFCRRHGVTPNTLFQGIWALHLARQTG
RRDVVFGAAVAGRPAEIPGVEAAVGLFMNMLPVRARLIGTEPVVDMLKNLQERQSDLLPHQHVGQGEIIKAAG-R-----
GAAFDTIVVFENYPPPPP-RLDG----------------------------PDTLVMG--PAGNSDDDGHYPLSLR-ASV
AGGPVRGEVIYRPDVLDRVEAEETV
>Cglyc|BGC0000366.gbk_BGC0000366_36842_gobS_17_2348
LPLTPLQEGLLFRAELD-------A-D------------GHDVYAGRLTLTLR-----GPLDEPRLRAAAQSLLDRHPGL
RAAFRRNR-QGKAAALVPTR--VEVPWSFTDLAG--L---------PDDERERETERLTKRDGEQGFDLGRPPLVRFTLL
RLAPEL-HRLVLTNHHIVLDGWSQPLLVQELFAHYAAD-GG-RRLPR-------AASPRVYLDWLAAQDRAAAEAAWRTA
LADLDGPTLVA-PG----AS--ES-V-TVR----P--RKVVVELDQELTASVTAAARTRGLTLGTVVQGAWALTLGRSLG
RDDVVFGTTVSGRPADLPGVESMVGVFVNTVPVRVTLPPAEPFAKNLARLQEEQSALVPHQHLGLAEVQRAAG-G-----
RELFDTLAVVENYPFDPE-SLAE-L--------------------------APGLRLE--D-AGGDEGVHYPLALT-A-L
PGRRLRLELGYRPDALDEGWVRAVA
>Cglyc|BGC0001211.gbk_BGC0001211_33663_AMYAL_RS0130210_3_7412(2)
WSLSPLQEGLFFHSSYN-------S-D------------RVDIYTIQEAIDFD-----HRLDAGRLRAAVSALLRRIPSL
GAGFTSEG-LRGPVQFVAAE--VAPPVSEADLSG--L---------PEAERRARLDELMAEDRATRFDLGAPPLFRLKLV
RLGGGR-DRVVLNRHLLLWDGWSAWLFIEQLFALYDLG-GDDRTLPA-------AGSYMDFLRWLDRQDIEAATNAWREA
LSGLAEPTVIG-PE----GR--DL-I-PAT----P--VNLDTVLPGDLSQGLREQARRHGLTVNSVLNAAWGLVLSTMTG
RHDVVFGAAVAGRPAAVPEIENTIGLFLNTVPTRVRLDAGESVLDLVRRLQSERMDLTPYEFMSLGVLQREAG-H-----
RVLFDTLFVLRNADGDER-RDGL----------------------------RHRHGIT--D-LLNIDATHYPLTLV-V-T
PGEEIRITLSYRDDVINAEEAASVL
>Cglyc|BGC0001752.gbk_BGC0001752_39092_ctg1_orf1265_11_3247
WPLSPLQQGLLFEALYD-------E-D------------ALDVYTSRDVVTLR-----RPVPAETLRTAVTAVLDRHPNL
RAGFLHDG-LDRPVQFIPAG--TTVPVTETDLRT--L---------APEAADAELRRLQDAEARTRFDLADPPLVRLSSV
LTPDGR-QHVLVTHHTLLWDGWSTGLFLQELLACCHTL-VAGGALPQPGPADDRPLAYRDFLAWLHTQDTAAGEVAWRSA
LAGVDEPTLIA-PQ----AR--ER-A-ALL----P--EEHVTELTAALSSRITGYARTHGLTLNTVLSGVWSLLLAGLTG
RQDVVFGTTVSGRPAELTGIDRTIGMFLNTVPVRARLDRHETVAAYLSRLQGEQAALLPHHQLSLGTIQRAAG-A-----
GRLFDTLQVLRNTPVDQD-ERDR-I--------------------------GQALGVD--D-VTDVDATHFPLIFA-A-N
PGDRIGFEWKFRPDVFGRATVEEHA
>Cglyc|BGC0000291.gbk_BGC0000291_126933_lptC_34_5246
LPVAPLQEGLLFHSVYD-------R-R------------ALDVYVGQLAFRLE-----GEIDQDALRTAAAALLARHTSL
RTGFHQRE-SGQWVQAVARS--VELPWQFHDLLD--PHGAGGAAGAADAGSGRRWEELAAAERVERFDLTRPPLVRFLLA
RTAPER-YQFVITTHHTIVDGWSIPILLRELLALYG---GD--PLPP-------APGHRLHADWLAARDLVAAREAWTRA
LADTEGPTLLA-PG----AP---R-V-GEV----P--RSVRLNLPEEVSARLLTRAREAGATLNSVVQAVWALVLAQETG
RSDVTFGITVSGRPAELPGAENLVGMLVNKVPLRVRLRPAEPLMELARRLEREQLELLEHQHVPLTTLHRWSG-L-----
PELFDTTMVFENYPAEVT-ARQ------------------------------APFRAS--G-TASYSRNHYPLTLVGA-M
RGTELTVRVDHRPDLFDEDFARSLG
>Cglyc|BGC0000423.gbk_BGC0000423_30020_SCAB_85471_5_6352
WPLAPLQEGLFFHSNFD-------A-G------------SLDVYTVHESFDFA-----DRVDAERLTAAVRTLLDRNPSL
RAGFTSEG-LRRPAQFIVRD--AAIPLTEVDLAG--L---------PAAEQDARMRELLEESRARRFDLARPLLFRMLLV
RLGEERGDRLIVGRHLILWDGWSAWLFLDQLFALYESG-GDPAGLAR-------PGSYRDYLTWLERQDDTEATRAWRAA
LSGFEEPTLLV-PA----ASERGQ-E-PVI----P--AQLDAVLDAPVAERLRDLARSQGLTLNTVLNAAWGLVLAGATG
RTDVAFGTTVAGRPSEVPDVEHVIGMFLNTVPARIAFDPREPVLGLLRRIQGERLEVMPYEHLGLGVLQAESG-H-----
RRLFDTLFVLRNADTDER-LADL----------------------------RERHGAT--A-VANVDATHYPANLV-V-T
PGERVRATLAYRPDLLDGAYARSLL
>Cglyc|BGC0001766.gbk_BGC0001766_48212_sln6_6_1331
LPLSPLQEGLLFHALYAEEDGGSDD-T------------PTDVYNVQLTLSLD-----GPADPVALRAAMTALLRRHSQL
RGAFRLSG-SGRPVLVVPRA--VTVPWTETDLTG--T---------PPDEREQRVRALADADRVRRFDPARAPLLRCRFV
RMAKDR-ARFVLTYHHMLLDGWSVSLLVRELLALYAAG-GADTGLPA-------PVPYRGYLQWLAGTDRETARKAWRQA
LDGLDSATLIA-PA----GL--PE-Q-RAL----P--GTVSTGLSEEETTALTALCRSRGLTLNTLVQAAWGVLLGHLTG
QDDVVFGAITSGRPPEVAGVDGMIGLFINAVPVRVRLRPAESIAGLLERLQSEQASLTGHQHLPLSEVVGTTG-L-----
RTLFDTLMVFESYPLDAS-ALRA-E--------------------------SDRAAVQ--G-IDVKDATHYPLTLV-V-L
PGRSLVLNLSHRTDLFTADAARSVL
>Cglyc|BGC0001975.gbk_BGC0001975_69292_QBG38782.1_23_3932
LPLSPLQEGLLFHALYD-------E-Q------------AVDVYTVQFVFDLE-----GDLDVEALRAAAAALLRRHPNL
RAGFRQEG-LDRPVQIIRRD--LELPWQEIDLSG--L---------DETDREKELTRLTAEDRARRFDPTRAPLLRFTLL
RLGAGR-FRLLFSNHHILLDGWSTPLVLAELFTLYQNR-GDDTALPK-------VTPYRTYLDWLARQDRRVAEQAWRET
LAGVEEPTLLA-PA----AS--DR-A-PVP----P--EEITVALSEESTAELSARARRHGLTMSTLVQGAWAILLGRLTG
RDDVVFGGTVAGRPPEIDGIESMVGLFINTLPVRVRLDPGESLLGMLTRLQDQQSRLIGYQYLGLSDVQRLVG-G-----
GELFDTLTVYENYPLDPG-NLGA-T---DGD------------PA------ALPLRVT--G-IDNRDATHYPLSLA-A-I
PGPRLNLRFGYRPDLFDREAVEVLA
>Cglyc|BGC0001406.gbk_BGC0001406_82135_tlo21_21_5829
LPLSPLQEGLLFHSVYD-------R-S------------GDDVYTAQSVFELTDDSGAGPLDTDALRAAVAGLLRRHAAL
RACFRERK-SGEWAQLVLRH--VEPDWREIDLSA--L---------PEAERAAEADRIVTEDRTRRFDLSRPPLMRCTLL
RLGDGV-HRFLLTSHHLLYDGWSQPLLARDLFALYENG-GDTDQQAP-------VRPYRDYLTWLAGQDREAALRAWGDA
LADVDEATLVA-PG----A---DR-S-PVV----P--DELRTELDEGDTAALIRWARDNGLTLSTVVQGAWALVLASVTG
RDDIVTGLTVNGRPPEVAGVESMVGLFINTVPLRHRIRRSETLTAMLRRLQDEQTLLLPHQHLGLSEIQRQSG-V----T
GELFDTLCVFQNYPSSGA-ARRG-A------------------AD------TRSLPVT--R-IDSRDATHYPLALV-T-A
PGDRLGFRLDYRSDAVAHDTARAVL
>Cglyc|BGC0000326.gbk_BGC0000326_55972_AAK81826.1_5_4898
WPLSPLQEGLLFHAAYD-------E-Q------------GPDVYEGQRWLELT-----GPLDVARLRAAWQAVVARHATL
RAGFRQLE-SGRFVQTVARD--IEIPWRAEDVSE--L---------PEAEALAAFERLAAEDQEHRFDIAHAPLLRVLLV
RIAERR-HRLAFTSHHIASDGWSLPVMVSEVARLYEAG-GDPRALPP-------ATSYRAYLEWLARQDKEAARAAWRTE
LAPVDEPTLVV-PA----DR--VT-A-PAE----P--QRVTYELDEELGRRLVALGRGHSLTLNTLLQGVWAILLARLTG
RTDVVFGTTVAGRPTELPGVESMIGLFINTLPVRVGLDGAQPLLEMLTDLQERQVALMSHQHLGLTEIQRLAG-P-----
AATFDTLVVYENYPRPPL-GSGD----------------------------PDALSIR--PAGTPEDAGHYPLTLV-AVL
EDERVRGDLVYRPDAFERAEVDELL
>Cglyc|BGC0000418.gbk_BGC0000418_80193_AIE77058.1_8_1049
WPLSPMQAGMLYHASLD-------D-E------------APDIHLIQQTQIID-----GPLDTGRFRKSWETVLARHAAL
RASFQRRK-NGETIQLIPRD--VKLPWAERDLSH--L---------SEVDALAEVTAIAEKERSTRFDLTRPPLLRLMLI
RLGPDK-HCLVTTSHHLLIDGWSRALIEADLLEVYATG-GVAR---A-------PGSYGNYLAWLGKQDKEAAKAAWRAE
LDGADGTSLGL-PE----TP--GK-A-HGL----P--SSEVVRHSPEFTSALAEFARRNGLTFNTLVQGAWSLVLARLAR
RQDVVFGAVVSGRPAELPGAEQTVGLFINTVPVRVRLDAGRPVLRMLTELQGRQSEMMAHHHLGLPEIQKLGE-A-----
--GFDTIVVFENYADPAA-KS------------------------------PSELSLT--L-RDFNQATPYAMTLG-V-M
PGESLEIELQYH--AVEASVAKAAL
>Cglyc|BGC0001178.gbk_BGC0001178_80908_AGS77309.1_10_4071(2)
WPLSPLQEGLLFHTVYD-------D-E------------GPDVYVGHWILDLD-----GPVDVDRLLAAWEALLARHASL
RACFRQRR-TGETVQIIASR--VELPWRVVDLSH--L---------DDAE--EAGRALAEEDRLRNFDLAKAPLLRLTLI
RLAGDR-HRLVVTCHHAVMDGWSLPIVFDELSTLYAADAGGRPDLPA-------VTSYREYLAWLSRQDKERALSAWVAE
LRGAEEPTLVA-PA----DP--GR-A-PGM----P--ESVTVQLPEDLTRALDGLARGRGLTLNTLVQGAWAVVLARLAG
RTDVVFGATVSGRPADLPGVEEMVGLFLNTVPVRVRLDGGQPVLEMLADLQQRQSALIPHQFLGLADIQKAAG-P-----
VAVFDTLLVVENFPRELG-EPPS----------------------------ADTFGIR--V-QQGREAAHYPLTLV-A-V
PGESMLIKLDYLTDLFDEATALSIV
>Cglyc|BGC0000418.gbk_BGC0000418_80193_AIE77059.1_9_3996(2)
WPLSPLQAGLVFHAVYD-------G-D------------GLDVYIGHWVLELD-----GPVDAAKLRAAWEALLARHASL
RACFRQRK-TGETVQIIARQ--VELPWREIDLSH--L---------ENPD--AAVRELAEEDRTKRFDLATAPLLRLTLI
RLGDDS-HRLVVTCHHAIMDAWSLPIVFDELSALYAA-----AELPE-------VTPYREYLAWLSRQDKTKALAAWTNE
LGDLEAQTLVA-PA----DP--GR-A-PGI----P--ESITVELPPELTRSLEDLARGNGLTLNTVVQGAWAMVLAQLSG
RTDVVFGAVVSARPPDLPGVEGMVGLFLNTVPVRARLRGPAPVVEMLAELQRRQSALIPDQFVGLADIQQAAG-P-----
GASFDTMIVFENFPRELG-GPDS----------------------------AAPFGIR--V-NQGQEAAHYPLTLV-A-V
PGESMLVKLDYLTDLFDEAAARVIV
>Cglyc|BGC0000349.gbk_BGC0000349_24145_SACE_3035_4_5429(2)
LPVTPLQEGLFFHASFD-------E-S------------EADDYLVQQVVELR-----GQVDGESMRRAVRGLAERHAPL
RAGFRQRA-DGRVVQLVDRR--VEVPWREVS---------------------GDVEQVAAEERSRRFDLSEAPLMRCALV
R-GDGR-HWLVLTLHHIVADGWSSPVMVRELLALHTPG----EELPP-------VTAYRDYLGWLAERDDEAARRAWRDA
LRGLDEPTLLA-TG----DR--G----PL--------RQCTVDIPEQVTAGLAARARELGVTLSTVVQGAWGLLLGRLTG
RCDVVFGTTVSGRAAEVAGVESMVGLLANTVPVRMRWQPGASIADELTRLQSEQSDLLDHQHLGLGEIQRLAG-A-----
GELFDTLLVFENYPSEER-LTDA----------------------------SGTVEVA--G-SEFFGAGHYPLTLV-V-M
PGEKLELQFKHR--LA-DAEARSIA
>Cglyc|BGC0001370.gbk_BGC0001370_79876_cda2PS2_18_3637
LPLSPLQEGFVFLGLLH-------T-E------------GPDLYVGQVAFDLE-----GPFDGARMRAAAEALLRRHANL
RAGFRQRK-NGAWAQLVLHD--VDLPWQDADLSA--L---------PEDERGPEADRLAAADRARRFDLGRPPLLRFMAI
RLSAGH-VRLVMTNHHIVLDGWSMPVLLRELMALYASG-GDPAALPR-------VRPYREYLAWLDARDREAARTAWQES
LSGLDEATLLA-PA----GS--A--A-STA----P--EHVSFTVETEVSGALAAWARGHGVTMNTVVQGAWALALAQATG
RDDVVFGATVSGRPPELPGVESMIGLFINTLPVRARLDHAEPLGDLFRRLQAEQARLLDHQWAGLADIQRWAG-H-----
GELFDTAMVFQNYPVEDG-DLTA-A------------------SE------PDRLRVA--S-ADIKGGTHFAVNVV-ATM
RGAELSFRVDYRTDLYDEEYARDFG
>Cglyc|BGC0001984.gbk_BGC0001984_96578_speB_10_4213
LPLSPLQSGLLFHSVFD-------S-SGGSDASGGSDGATPDIYTVQSTFHLA-----GPLDAGRARAAAEALLRRHASL
RVAFRQRK-DGEWVQIVAAR--YKLPWTETDLSH--L---------PAEQADSEARAATLADRERRFDTGRPPLIRFMLI
RTGAES-HRLVLTIHHTVLDGWSLPTLLKEYHALYLSG-GDARDLPA-------VAPYRDYLTWLSRQDADASRAAWDTM
LDGLTAPSLVA-GT----AE---H-T-PRD----P--GRHEFGLTEEQTRALTARARSAGVTVNTVVQAAWSLVLAGLTG
GDDVVFGVTVNGRPAELPGIESMVGLFINTLPLRVRLRPEQTAGELLGAVHHAQAELIAHQYLGLSEVQHRTG-L-----
GPLFDTSVVFENFPFDSA-PAVS-D-------------------D------GDPLRVV--G-AESHSANHFPLSLV-G-M
PQDALRFKLFHQRDLFDDTAAAAVA
>Cglyc|BGC0001228.gbk_BGC0001228_37781_B110_RS0125720_21_2577
WPQTPLQAGLLFHTMLA-------D-P------------GAPAYQTQFVFRLR-----GRADAGRLRAAGQALLDRCPNL
RVAFHSTA-AGEPVQVVVDR--VKLPWRHLDLTG--A---------DDAE--EQLERVIDAERDTPFAVDTPPLLRFVLV
TVAADQ-SHLILTAHHALLDGWSVPLIEQELMRLYRAG-GAGEEPAP-------AIGYRDFLDWMSRQDAARSADAWSEE
LAGLQEPTLLA-PG----AR--PE---HTG----S--GQVAAPLSSEDAALLGRRAADLGVTVNVLVQGAWALVLAGLTG
RDDVLFGATVSGRPSDLPGVDAMIGLFINTIPVRVRCTPTEDLPRMLRRLQSAQAGLLEHHHVGLADIQRATG-L-----
SAIFDTLLVFESFPVDRT-ALAA-G------------------GA------AQDLSVV--G-VRPYSPPHYPLTII-A-S
ADPFLRLSLHYQRYAFEQADVEAIA
>Cglyc|BGC0000440.gbk_BGC0000440_89713_tcp11_20_4067(2)(2)
WPLSPLQRGMLFERALD-------E-D------------GVDVYQSQRILDLD-----GPLDADRLRAAWRTLVARHESL
RTSFHQLE-SGETVQVVVDQ--ADIGWRVADVSH--R---------AEADAAAEVGRLLAEDQAQRFDVTRAPLLRLLLV
RLGADR-HRLVVTSHHIVLDGWSTPIILGEMSAAYAGA-PS---TAT-------APSPRDYLAWLNRQDDAATRAAWRSE
LAGCDEPTLVD-A-----DA--DK-T-MVM----P--GEHCEGLSEQATRRLTEFARGHAVTLSTILQGAWALVLARLAG
RTDVVFGTVVSGRPAEVPDVDRMVGMFINTVPVRVRLDGGRPVLDLLHDLQARQSALTEHQHLGLPDIQRAAG-P-----
GALFDTIMMVENYPMDAA-GLGG----------------------------EGGVRIG--S-VLTRTGTSYPLTMS-A-S
PGERLQIRVSYRPDRIERETAAEAA
>Cglyc|BGC0000290.gbk_BGC0000290_69301_AAM80537.1_11_4066(2)
WPLSPLQEGLLFHTVYD-------D-E------------GPHVYLGHWILELD-----GPVDPARLRTAWETLLTRHAAL
RACFRQRA-TGETVQVVASG--VDLPWRVVDLSH--L---------DDPD--EAVRELAEEDRLRRFDLAKAPLLRLTLI
RLDDAT-HRLVVTCHHAVMDGWSLPIVFDELQALYAAGT-GSPDLPE-------VASYRDYLAWLNRQDQKRALAAWAAE
LRGAQDPTLVA-PA----DP--GR-A-PGM----P--ESITVEVPEHLTRSLEDLARSNGLTLNTVVQGAWALVLAQLSG
RTDVVFGAVVSARPADLPGVEGMVGLFLNTVPVRVRLDGATPVIGMLTELQRRQSALIPDQYVGLVEIQKAAG-P-----
GAIFDTLLVFENFPRDLG-EPDS----------------------------PETFTVR--V-NQGREAAHYPLTLV-A-V
PGDTMLLKLDHLTDLFDADAALSVI
>Cglyc|BGC0000455.gbk_BGC0000455_65044_vcm3_8_4050(2)
WPLSPLQAGLLFHAVYD-------G-E------------GPDVYVGHWILDLD-----GPVDAARLRAAWEALLSRHAPL
RACFRQRK-SGETVQIIAKQ--VDLPWREIDLSQ--V---------EDPA--EAVRELAEQDRTTRFDLTRAPLLRLTLI
RLGDDA-HRLVVTCHHTIMDGWSLPIVLAEMSTLYAAD-GAPTDLPE-------VTSYREYLAWLGRQDKERSLAAWTER
LAGAEEPTLVV-PA----DP--GR-A-PAE----P--ESVEAGLPENVTRALGELARAKGLTLNTVVQGAWALVLAQLTG
RTDVVFGAAVSARPPDLPGVEGMVGLFLNTVPVRVSLQASTPVAGLLTELQKRQSALIPDQYVGLADIQQAAG-P-----
GAVFDTLIVFEKFHHDSG-ELGS----------------------------AETFGVR--V-HQGRVAAHYPLTLV-A-V
PGESMYFKLDYLTDLFDRDTALAII
>Cglyc|BGC0001460.gbk_BGC0001460_66347_H074_31747_28_1832
AALITSRLPMLFHTALD-------K-D------------GPDTYTVQTVYGID-----GPLDAGRLKASWQALVNRHAAL
RACFRYVS-GAQMVQVIARD--AEIPWRETDLSG--L---------AGDSVEGEVDRLAAEEVAERLSVESAPLMKLHLI
RLGEES-HRLVHTLHHVLTDGWSMPIIHRELAEIYAAG-GDASGLPP-------TVSYRDYLAWLGRQDKEAARAAWRNE
LAGLDTPTLVV-PA----DP--AR-V-PD-----I--HTTVVELSAKLTDGLARLARGNGLTLNSVVQGAWAVVLSQLAG
RADVVFGATASGRPADLPGVESMVGQLLNTLPVRVRLDGAKRAVDLFAEVQRSQAALMAHQYLGLQDVRAVAG-P-----
GAVFDTLVIYENFPRKGL-SQPS----------------------------GDGLTLR--PLKRGSNSSHYPFTLV-T-G
PGEQMPLILDYDRGLFDPAAAESVV
>Cglyc|BGC0001459.gbk_BGC0001459_67931_ATP06_0208105_9_3155
WPLAPLQEGLLFESILD--------DQ------------GPDIYQVQVILELN-----GPLDEARLRAAWEAVVRRHAEL
RLTFHRLE-SGKTVQAVHGD--FTLPWRAVDLTG--A---------DDVD--AAVEALAGQEQEKRFDLAAAPLVRLVLV
RTGQDR-HRLLFVIHHILVDGWSVAVILNEVSEAYAAG-GQLPEPRG-------GASFKDYLAWLDRQDKDAARAAWRTE
LSGLDEPALIA-TA----GA--AT-----D----Y--DYRATHLSPALHARLLEFSREHGLTPSTVVHAAWAMVLARLTR
RTDVVFGTMVATRPAELEGIESMPGLLMSAVPVRVTLDGGQSAVDLLTELHSRQTALKPHQHLGLPEIQKAAG-P-----
GATFDTLLVVENYPREYA-A-----------------------------------QWT--H-RRTIEGTHYPLTLG-I-T
PGDRFRIQLGYWQGQVPEIVAESLL
>Cglyc|BGC0000455.gbk_BGC0000455_65044_vcm3_8_4050
WPLSPLQEGLLFHST-G-------E-D------------GLDVYASMRTLALD-----GPLDAARFRASWQAMLDRHAAL
RTSFHQLP-SGTAVQTISRE--ATLPWQETDLSR--L---------PEDEALAEFDRLAAAQHAERFDLAKGPMLRLHLV
RLGERR-HRLIFTSHHIVVDGWSLPLLATGVLAVYEAG-GDARALPP-------SASYRDYLAWIADQDKTAALEAWRTE
LAGLDEATQIV-PP----ES--IL-T-PLA----P--ERVRFALGDEPSRRLAEFCRRHGVTPNTLFQGIWALHLARLTG
RRDVVFGAAVAGRPADIPGVEAAVGLFMNMLPVRARLVGTEPVVDMLKNLQERQFDLLPHQHLGQGEIIKAAG-R-----
GAAFDTILVFENYPPPPP-RLDG----------------------------PDALVLS--PAGNSDDDGHYPLSLR-ASV
AGGPVRGEVIYRPDVLDRAEAEETV
>Cglyc|BGC0000418.gbk_BGC0000418_80193_AIE77059.1_9_3996
WPLSPLQEGLLFHAV-D-------E-R------------GPDVYAGIRDIILD-----GPLDVARFRASWQTLLDRHPAL
RAGFHRLG-SGTAVQAVVRD--VPVPWRETDLSH--L---------PEDEALAEFERLAAESHAERFDLAKAPLLHLHLV
RFTDRR-HRLVLRSHHISADGWSLPVFLGEVMAAYE----DGRSLPT-------PTSYREYLAWLSRQDKAAAKEAWRTE
LAGLDEATHVV-PP----DT--IA-V-PIE----P--DRVRFELDAGLSGRLMEFTRRHGVTTNTLFQGVWALLLARLTG
RDDVVFGTTVAGRPVEIPGVESAVGLFMNMLPVRARLTGAQPFLEMLADLQARQVALMPHQHVGLTEINQLAG-P-----
GAAFDTIVVFENYPPPPP-PSDD----------------------------PDVLALR--PAGIPDDTGHYPLSIR-A-S
EGGGVHGEVIYRPDVFDRTRIEEIV
>Cglyc|BGC0001178.gbk_BGC0001178_80908_AGS77308.1_9_1369
WPLSPMQEGMLYHASFD-------D-E------------APDIYLIQQSQIID-----GPLDAERFRRSWEALLNRHAAL
RASFHRRK-SGETVQLIPRQ--VELPWAECDLSD--L---------AEEDALAEASMIAEKERARRFDLTKPPLLRLMLI
RLGPQR-HCLVTTNHHLLMDGWSRAILESELLEIYETG-GVVSGLRP-------AYSYRDYLAWLGRRDKEAARSAWRAE
LSGADGS-ALGIPE----MP--GR-A-PEL----P--AAEVIRHSPEFTSALIEFARRHGLTLNTLVQGAWALVLARLAR
RTDVVFGAAVSGRPAELPGTEQIVGLFINTVPVRVRLDGGQSVLEMLTDLQQRQSTLIAHHHLGLPEIQKLGG-A-----
--SFDTIVVFENYVDPAA-APDS----------------------------LRDLRLS--L-REVHQASPYAITLG-V-M
PGESLETEVQYRPDALDVHVAREIL
>Cglyc|BGC0001233.gbk_BGC0001233_72176_fegQ_17_5447(2)
LPVTPLQEGLLFHAQFD-------E-N------------TRDVYVEQMLLDLR-----GPLDVRALRASWAAMLDRHPAL
RAGFRRIPGLKQPVQTITAR--ATLPWREEDLSA--L---------GRDAAHAEARRLEDEERARRFDVQQPPLVRVLLT
ALGDGH-HRMVVTLHHLVLDGWSLPVLVRELWSAYDAG-GDAGALAP-------VTPYREHLAWLGRQDQQAAKEAWRQA
LAGADEPTLVA-PA----GR--TTAA-HAM----T--ATVVTEPGDALAASLRDLARRHGLTLNTVLQAAWALVVGQLAG
RRDVVFGATVAGRPSDLTGAENMVGLFINTVPVRVRLDPRQSVAGLLTALQAQQSALLDHQHLGLPEIQRLAG-P-----
GATFDTLMAFENYRAGES-GPP------------------------------APLTLT--G-TEIRESTNFPLALG-V-N
PVGELRLRIDHRPDVFDTDAAREIA
>Cglyc|BGC0000290.gbk_BGC0000290_69301_AAM80539.1_13_2070
WPLAPLQEGLLFQSTLE-------E-E------------GLDIYQAQWILELN-----GPLDVARLRAAWEAVFARRAEL
RVSFVRLA-SGKTLQAVAGH--VVLPWREVDLTG--V---------SDAE--AAVQALARQEQEQRFDLAAGPLFRLLLV
RFGEDR-HRLLVVHHHILTDGWSVAAILNEVTEAYEGG-GRLPERIG-------AASYRDYLAWLGRQDKDAARAAWQAE
LSGLDEHASIA-KT----AA--GT-----G----Y--EYRIAYVVPELHTRLTQVARDHGLTLNTLVQGAWAMVLARLAR
RTEVVFGTTVACRPAELPGVESMPGLMMNTVPVRVSLDGGQTVADLLTGLQRRQAALIPHQHLGLPEIQKVAG-P-----
GAKFDTLLVFENYPRDFA-D-----------------------------------QFT--Y-LGTVEGTHYPLTVG-I-I
PGDHLRIQLAYRHGQIEETVAESTL
>Cglyc|BGC0001975.gbk_BGC0001975_69292_QBG38783.1_24_3692
LPLSPLQEGLLFHSLYD-------G-Q------------ALDIYTAQLAVDLE-----GPLDAEALKAAVAALLRRHTNL
RAGFLHEK-LSKPVQIIPRD--LELPWREIDLSG--L---------DESDREQELARLTAEDRAHRFDLARPPLLRFTLV
RTAAHR-HRFMLTNHHILLDGWSTALMMQDLFTLYAHR-GDTTALPR-------VNPYRTYLAWLAQQDRGAAEQAWREA
LAGVEEPTLLV-PA----DP--SR-T-AVA----P--DFHTMALTEELTAGLTALARRHDLTLNTLFQGAWAILLGRLTG
RDDVVFGGTVAGRPPEIDGIESMVGLFVNTLPVRVRLAPGESLLGMLTRLQEQQSGLMGHQHLNLTDLQRLVG-T-----
GELFDSITVSENYPMDSE-GLGE-L---PG-----------------------GLRMT--G-ADGRDANHYPVSVA-L-V
PGAQLRFRFGYRPDLFTPDRIATLA
>Cglyc|BGC0000461.gbk_BGC0000461_63720_AEP18655.1_2_7396
LPLSPLQHGLLFHAVYD-------E-D------------SVDAYLVQEVYQLD-----GPLDADLLQTAADRLLERHANL
RASFLHHG-LAEAVQVIPLK--PKAPWRFVDSDE------------------AGAIALLREDQQQRFDPAKGPLLRFILV
RTAPDS-HYLAFTSHHMLLDGWSSPMVMKELISLYHAR-GDRSVLPY-------VTPYRDYLAWIAAQDRQNARDTWRRE
LADLDGPTLLA-PQ----AS--P--E-PVM----P--HTHPHEFSRELTQALTAQARRHGLTINTLLQAAWGLLLAQTTG
RQDVVFGITVSGRPPELPGVERMAGLLINTLPLRLPLDPAQTLGRWLAALQDRQGQLLDAQHLGLTQILLDSG-H-----
AQLFDSLMVFENYLLDAN-DQRL-S------------------DP------DGRLRISMVD-GHGGDKSHYPLTLL-S-M
PGECVRLNFSYRPDVFGKADIERFA
>Cglyc|BGC0000290.gbk_BGC0000290_69301_AAM80536.1_10_1855
WPLSPLQEGMLYHTALD-------K-D------------GPDTYTVQSVYGIE-----GPLDSERLQRSWQALLDRHAAL
RVCFRYVS-GAQMVQVVLRD--VKIPWRETDLSG--L---------PDDLADDEVGRLAEEELAERFRLETAPLTKLHLI
RLGPES-HRLVHTLHHVLADGWSMPVIHRELSAIYAAG-GDPSGLAA-------TASYRDYLSWLGRQDKEAARAAWRKE
LAGLDAPTTVA-PA----DP--SR-I-PD-----I--DTVMTELSPELTNDLAQLARGHDLTLSTVVQGVWGVVLSQLAG
RTDVVFGATVSGRPAELAGVESMVGMLLGTLPVRVRLDGGRRAVDLLADLQRNQSALMAHQHLGLQEAQAVAG-L-----
GALFDTLVVYENFPRTGL-DRPA----------------------------DDGLNMR--PVRKGRDSSHYPFTLV-T-G
PGERMPVILNYDRGLFEREVAESVL
>Cglyc|BGC0000290.gbk_BGC0000290_69301_AAM80537.1_11_4066(2)(2)
WPLSPLQEGMLFERALD-------E-E------------GVDVYQSQRILELD-----GPLDPERLRAAWQPLVARHESL
RTSFHQLG-SGETVQVVVGE--ADIPWREADVSH--L---------GEADAAAEVERLLAEDQAERFDVTRPPLLRLLLI
RLGENR-HRLVLTSHHVLLDGWSTPIILGEMSSGYAGG-PG---PST-------SPSYRDYLLWLSRQEQDATLSAWRSE
FAGSDEPTVVD-A-----DA--GR-A-MVM----P--QEHCAWLSAESTRTLTDFARGHGLTLSTIVQGAWALVLARLAG
RTDVAFGTVVSGRPADVPDVERMVGMFINTVPVRVRLDGGLRVLELLQDLQRRQAALTEHQYMGLSEIQKAVG-P-----
GAVFDTIMMVENYPLDAA-GLGD----------------------------DGGVTIS--S-AVTRTGTGYPLTMS-A-S
PGERLQIRVSFRPDRIDERTAAEVA
>Cglyc|BGC0000290.gbk_BGC0000290_69301_AAM80537.1_11_4066
WPLSPLQEGLLFHAV-D-------E-R------------GPDVYAGIRTLALD-----GPLDVARFRASWQTLLDRHAAL
RASFHQLG-SGQAVQAIAGE--VVLPWTETDLSH--L---------PEDEALAEAERLAEELHADRFELDRAPLLRLHLM
RISERS-HRLALASHHISCDGWSLPILSGDVTAAYESG-GDGRSLPA-------PTSYRSYLAWLARQDKEAARQAWRSE
LAGLDEPTHVV-PP----DA--VT-A-PVE----P--ERLRFDMDEDLSRRLVEFTRRHGVTMNTLFQGIWALLLARLTG
RDDVVFGSAVAGRPPEIPGVESVVGLFMNTLPVRARLDGGEPFLDMLTRLQERQVAMMAHQHVGLSEIKQLAG-Q-----
GAAFDTIVVFENYPRPPL-PSED----------------------------PDALVMR--PAGIPNDSGHYPISMR-ASH
DGG-VHGEFIYRPDVFDRTRAEEML
>Cglyc|BGC0000311.gbk_BGC0000311_66669_bpsA_7_3165(2)
WPLAPLQEGLLFESILD--------DQ------------GSDIYQVQVILELN-----GPVDAPRLRAAWDAVVRRHPEL
RLSFHRLA-SGKTVQAVHGD--VTPPWRVVDLTG--A---------GDVD--AAVAALVAEEQQQRFELATAPLVRLVLV
RIAADR-YRLLFVIHHILVDGWSVAVILNDVSEAYEAG-EPVPEQRG-------GATFRDYLAWLDRQDDDAARAAWRAE
LAGLDEPALIA-TS----GV--ET-----E----Y--DYRATHLTPALHTRLLGFAREHGLTPSTVVHAAWAMVLARLTR
RTDVVFGTMVATRPPELAGIESMPGLLMTAVPVRVPLDGGQSVLDMLTDLHSRQTALKRHQYLGLPEIQKAAG-P-----
GATFDTMLVVENYPREYA-R-----------------------------------RYT--H-LRTIEGTHYPVTLG-I-T
PGDRFKIQLGYWPGQVPDTVAESLL
>Cglyc|BGC0000311.gbk_BGC0000311_66669_bpsC_9_1858
WPLSPLQEGMLYHTALD-------D-D------------GPDTYTVQTVYGID-----GPLDPGLLRASWQALVDRHAAL
RACFRYVS-GAQMVQVIARE--AEVPWRETDLSG--L---------PDDIAEGEVDRLAADEVAERLRIEAAPLMKLHLI
RLGPDR-HRLVHTLHHVLVDGWSMPILHRELAAIYAAG-GDASGLPP-------TVSYRDYLAWLGRQDKEVARAAWRAE
LAGLDTPTTVA-AP----DP--AR-V-PD-----I--HTAVVELPAELTDGLAQFARGHDLTLNTVVQGAWAVVLAQLAG
RDDVVFGATASGRPADLPGVEAMVGQLLNTLPVRVRLDGGRRAAELFARLQRDQSALMAHQHLGLQDVQAVVG-P-----
GAVFDTLVIYENFPRKGL-GRAP----------------------------GGGLSLV--PVKRGRNSSHYPFTLI-T-G
PGERMPLILDYDRGLFDPAAAESVV
>Cglyc|BGC0000315.gbk_BGC0000315_82872_SCO3231_22_3670
LPLSPLQEGFVFLGLLH-------T-E------------GPDLYIGQVAFDLE-----GPFDGARMREAARALLRRHANL
RAGFRQRK-NGAWAQLVLRD--VDLPWQDADLST--L---------SEEERRAEADRLAAADRARRFDLGRPPLLRFTAI
RLSADR-VRLVMTNHHIVLDGWSMPVLLRELMALYAAE-GDPSALPR-------VRPYRDYLAWLDARDRDAARDAWRRS
LSGLDEATLLA-PD----AG--P--A-STA----P--SQVSFTVDSEVSGALSAWARGQGVTMNTVVQGAWALALAQATG
RDDVVFGATVSGRPPELPGVESMIGLFINTLPVRARLDQAEPLGDLFRRLQNEQARLLDHQWPGLADIQHWAG-H-----
GELFDTAMVFQNYPVEEG-DLTA-P------------------AD------PDRLRVA--S-ADIKGGTHFAVNVV-ATM
RGAELSFRVDYRPDLYDEAYARDFG
>Cglyc|BGC0000378.gbk_BGC0000378_56081_ktzH_19_5260(2)
WPLTPLQSGLLFHAMLA-------G-A------------QYDPYQNQLVFHLS-----GPVDPERMRAAGQALLDRYASL
RVAFAATE-DGDLVQVVSDG--VELPWRHLDLTG----------------REQELADVLDRDRTEHFDPAVPPLLRLTLV
TLAPDR-AELVFDAHHVLFDGWSVPLIMGDLLRLYAAA-GDGSALPH-------VRGFRDFLDWRAGQDREGGLRAWAAE
FADVTEPSLLA-PA----AS--SA-D-AID----V--SQVYVPLTPELTRELSRRTAELGVTLNTLVQGAWAVLLGQLTG
QRDVVFGTTVSGRPPAISGIDSMVGLFINTLPVRVTRRTTDTFVDLLTRLQDRQVALFDHHHCGLEDIQQAIG-M-----
APLFDTFVVFESFPVDHV-GLLE-A------------------NT------ETDVTVT--G-LSPHGGSHYPIAVV-A-E
ADPNLNLLIQYQTHVFDRDAVRAIA
>Cglyc|BGC0000418.gbk_BGC0000418_80193_AIE77059.1_9_3996(2)(2)
WPLSPLQEGMLFERAVA-------D-D------------GVDVYQSQRILDLD-----GPLDAERLRAAWNQVVARHETL
RTGFHQLA-SGESVQVVAAE--AEIPWRTVDLSH--V---------GEADAAAEIERLLAEDQAERFDVTKAPLLRLMLI
KLSPVR-HRFVLTSHHVLLDGWSTPLVLGEVSIAYAGG-QA---PSK-------TPSYRDYLTWLSRQDVEATQAAWRTE
LAGSDEPTVVD-A-----DA--DK-A-MVV----P--GEHAESVSEAATRALTGFARGHGLTLSTIVQGAWALVLSRLAG
RTDVVFGTVVSGRPADVPDVEQMVGMFINTVPVRVRLDGDLPVLEMLQDLQARQSALTEHQYLGLSQVQRAAG-S-----
GAVFDTIVMIENYPHDAD-GLGD----------------------------DGGVSIS--S-VETRTGTGYPLTMS-V-S
PGKSLQIRVAYRPDRVEAGTAAEVA
>Cglyc|BGC0000418.gbk_BGC0000418_80193_AIE77060.1_10_1853
WPLSPLQEGMLYHTALD-------D-E------------GHDTYTVQTVYGID-----GPLDAALLRASWQALVDRHAAL
RACFRYVS-GAQMVQVITRD--AQIPWRETDLTG--L---------PEEILESEVDRLAADELAERLRIEVAPLMKLHLI
RLGPDR-HRLVHTLHHVLTDGWSMPIIHRELAAIYAAG-GDASGLPP-------TVSYRDYLAWLGKQDKEIARAAWREE
FAGVDTPTAVA-PA----DP--GR-V-PE-----I--DTTIVELSTELTDGLANLARGHDLTLNTVVQGAWAVVLSQLAG
RTDVVFGATASGRPAELAGVESMVGQLLNTLPVRVRLDGAKRAVDLFAELQRDQSALMAHQHLGLQDVQAVVG-P-----
GAVFDTLVIYENFPRKGL-G-QA----------------------------HDGLTLR--PVKRGRNSSHYPFTLV-T-G
PGEQMPLILDYDRSLFDEKAAGSVV
>Cglyc|BGC0000434.gbk_BGC0000434_55697_swb16_23_2587
WPLTPLQAGLLFHTMLA-------D-P------------TIAAYQTQFVFRLS-----GPVDPDRLRSAGQALLERHPNL
RVAFVSTA-AGESVQVVVED--VPLPWRHVDLTG--E---------PDAE--ERLERIITDERDAPFSADAPPLLRFTLV
TRGPDL-ADLVLTAHHVLFDGWSVPLIERELIRLYAAH-GGAPEPPP-------AHGYRDFLRWLSRQDAARSAEAWSAE
LAGVAEPTLLA-PG----PR--SD---RTG----S--GQVVAALSGEEAAALARRATGLGVTINALVQGAWSIVLAGLTG
RDDVLFGVTVSGRPSELPGADGVIGLFINTVPVRATCAPGTDLGRMLGRLQDAQAGLVEHHHLGLADIQRSTG-L-----
SALFDTLMVFESFPVDRA-GLSA-A------------------SA------APGLAVT--G-VRPYAPPHYPLTVI-A-A
ADPLLRLSFQYQRDAFDHTEVEAIA
>Cglyc|BGC0000440.gbk_BGC0000440_89713_tcp10_19_1061
WPLSPMQEGMLYHASFD-------D-A------------APDIYVIQQSQIID-----GPLDTERFRRSWEVLLHRHAAL
RASFHRRK-SGETVQLIPRE--VRLPWAERDLSG--L---------PEKAALAEVGEIAAKERAERFDLTKPPLLRLMLI
RLGPQR-HCLVTTSHHLLMDGWSRAILESELLHVYASG-GTVSGLPP-------AGSYRHYLSWLGRQDREAARSAWRAE
LSGADGS-ALGIAE----RP--GK-A-PEL----P--AREVLRHSPEFTSALVDFARRHGLTLNTLVQGAWAVVLARLAR
RTDVVFGATVSGRPAELPGVEQLVGLFINTVPVRVRLDAGQPVLEMLTELQKRQSALISHQHLGLPEIQKLGG-A-----
--SFDTIVVFENYVDPAA-APDS----------------------------PRGLRLT--L-REFHQASPYAITLG-V-M
PGESLETDVQYPPETLDARIAEEAL
>Cglyc|BGC0000440.gbk_BGC0000440_89713_tcp11_20_4067(2)
WPLSPLQEGLLFHTVYD-------D-E------------GPDVYVGHWILDLD-----GPVDAARLRAAWEALLARHAAL
RACFRQRR-TGETVQVVAGR--VELPWRVVDLAH--L---------DDPE--HAVRELADEDRLRPFDVAKPPLLRLTLI
RLADDR-HRLVVTCHHAVMDGWSLPIVFDELTALYAAG-DGPAQLPA-------VTPYREYLAWLSRQDKPSALAAWAAE
LRGAQEPTLVA-PA----DP--GR-A-PGM----P--ESVEVQLSPELTRSLAELARGRGLTLNTVIQGAWALVLARLTG
RTDVVFGATVSARPAHLPGVEAMVGLFLNTVPVRVRLRGSAPVVEMLAELQKRQSALIPEQFVGLADIQKAAG-P-----
GAVFDTLLVFENFPRELD-DSRS----------------------------ADAFGIR--V-HQGREAAHYPLTLV-A-V
PGESMLFKLDYLTELFDAATAASIL
>Cglyc|BGC0000440.gbk_BGC0000440_89713_tcp11_20_4067
WPLSPLQEGLLFHAV-D-------E-R------------GPDVYASMRTLAVD-----GPLDVARFRASWQAVLDRHAAL
RASFHQLE-SGAAVQAIARE--VTLPWQETDLSD--L---------PEDVALAEFDRLAAQLRDERFDLTRAPLLRLHLV
RLGERR-HRLAFASHHISCDGWSLPIVSTEVMAAYE-----GRGLPA-------PTSYRDYLVWLARQDKEAARQAWRGE
LAGLDEATHVV-PP----DT--IT-A-PIA----P--QRVRFGLDDELSRRLVRFTRRHGVTMNTLFQGIWSLLLARLTG
RDDVVFGSAVAGRPAEIPGVGSVVGLFMNTLPVRVRLDGAEPFLDMLTDLQRRQVAMMAHQHLGLSEIKQVAG-P-----
GAAFDTLVVFENYPRPPR-PSDD----------------------------PDAVVMR--PAEIPEDSGHYPVSMR-ASE
DGG-VHGEFIFRPDAFDRAEAEGML
>Cglyc|BGC0000441.gbk_BGC0000441_89976_teiC_14_4067
WPLSPLQEGLLFHAV-D-------E-R------------GPDVYASMRTLAVD-----GPLDVARFRASWQAVLDRHAAL
RASFHQLE-SGAAVQAIARE--VTLPWQETDLSD--L---------PEDVALAEFDRLAAQLRDERFDLTRAPLLRLHLV
RLGERR-HRLAFASHHISCDGWSLPIVSTEVMAAYE-----GRGLPA-------PTSYRDYLVWLARQDKEAARQAWRGE
LAGLDEATHVV-PP----DT--IT-A-PIA----P--QRVRFGLDDELSRRLVRFTRRHGVTMNTLFQGIWSLLLARLTG
RDDVVFGSAVAGRPAEIPGVGSVVGLFMNTAPVRVRLDGAEPFLDMLTDLQRRQVAMMAHQHLGLSEIKQVAG-P-----
GAAFDTLVVFENYPRPPR-PSDD----------------------------PDAVVMR--PAEIPEDSGHYPVSMR-A-S
EDGGVHGEFIFRPDAFDRAEAEGML
>Cglyc|BGC0000441.gbk_BGC0000441_89976_teiD_15_1860
WPLSPLQEGMLYHTALD-------G-D------------GPDTYTVQTVYGID-----GPLDAGRLRASWQALVDRHAAL
RACFRYVS-GAQMVQVIQRD--VELPWRETDLSG--L---------PEDLADGEVARLAEQEMAERLRLEAAPLMKLHLI
RLGPQR-HRLVHTLHHVLVDGWSMPILHRELAAIYAAG-GDASGLPP-------AVSYRDYLAWLGRQDKESARAAWRDA
LAGLDTPTTVA-PA----DP--AR-V-PD-----I--DTAMVELSPELTDDLLRLARGHDLTLNTVVQGVWAVVLAQLAG
RTDVVFGATASGRPAELAGVEAMVGLLLATLPVRVRLDGRQRVVDMLADLQRDQSALRAHQHLGLQEVQAVVG-P-----
GAVFDTLVIYENFPRTGL-GGSA----------------------------DDGLVMR--PVQKGRDSSHYPFTLV-T-G
PGERMPVILYYDRGLFDQAAATSVL
>Cglyc|BGC0000450.gbk_BGC0000450_36746
WPLTPLQDGLLFHTMLA-------D-T------------ASEAYQTQFVFRLS-----GPVDPVRLRAAGQALLERHPNL
RTAFLSSA-TGESVQIVVDD--VPLPWRQVDLTG--D---------PEAE--ARLEEILAEERDTRFRPDSPPLLRLTLV
TLGPER-AELALTAHHVLLDGWSVPLIERELMDLYAAD-GHDTRPPH-------PHGYRDFLRWLSRQDAARSAQAWATE
LAGVAEPTLLA-PT----AR--PA---GGG----S--GQVDAALSGEDATRLARRAAEWGVTPNTLVQGAWAVVLAELTG
REDVLFGTTVAGRPSELPGVDRMIGLFINTVPVRVRCTPDDRLPQLLDRLQEAQGRLLEHHHLGLADIQRSTG-L-----
SALFDTLVVFESFPVDRV-GLVA-A------------------GA------SADLAVT--G-IRPYAPPHYPLTVI-A-A
ADPLLRLSFQYQRDAFTHAEVEVIA
>Cglyc|BGC0000455.gbk_BGC0000455_65044_vcm2_7_3152
WPLAPLQEGLLFESILD--------DQ------------GPDIYQVQVILELT-----GEVDETRLRAAWDTVVRRHDEL
RLTFHRLE-SGKTVQAVHGD--VTVPWRTVDLTG--A---------DDVD--TAFEALAMQEQAHRFDLATAPLIRLVLV
RVGEDR-HRLLVVIHHILVDGWSVAVILNEAFEAYEPG-GRLPERRE-------GAGYLDYLAWLERQDKDAAREAWRAE
LSDLDEPALIA-SA----SA--AT-----D----Y--DYRVTHLPPALHDGLLEFTREHGLTPSTVVHAAWAMVLSRLTR
RTDVVFGTMVATRPAELPGIESMPGLLMSAMPVRVTLDGGQAVMDMLTGLYGRQLALMPHQHLGLPEIQKAAG-P-----
GATFDTLLVVENYPREYA-G-----------------------------------RYK--Y-LRTIEGTHYPLTLG-I-T
PGDRFKIQLGYWQGQVPDAVADSLL
>Cglyc|BGC0000455.gbk_BGC0000455_65044_vcm3_8_4050(2)(2)
WPLSPLQEGMLFERAFD-------A-D------------GVDVYQSQRILGLD-----GPLDAERLREAWTRVLARHESL
RTGFHQLG-SGETVQVVVGE--AELPWRVVDLSH--L---------DEAAAAAEIERLLAEDQDRRFDVTQPPLLRLSLI
RLGADR-HRLVLTSHHVVLDGWSTPLVVGEVSAAYAGG-QL---PAK-------APSFKDYLAWLGRQDADATRAAWRAE
LDGADEPSLVD-A-----DA--DK-T-MVM----P--GEHAELLSEGTTRALTELARANGVTTSTILQAAWALVLARLAG
RTDVVFGSVVAGRPAEVPDVERMVGMFINTVPVRVRLDGGQPVLELIRELQGRLAALTEHQYLGLPEIQKAVG-T-----
GAVFDTIVMIENYPHTAD-GLGD----------------------------DGGVAIS--S-VVTRTGTGYPLTMN-V-S
LGSRLRINVSYRPDRIGAGTAAEVA
>Cglyc|BGC0000455.gbk_BGC0000455_65044_vcm4_9_1858
WPLSPLQEGMLFHTALD-------K-D------------GPDTYTVQTVYGID-----GPLDAGRLKASWQALVDRHAAL
RACFRYVS-GAQMVQVIARD--AEIPWRETDLSG--L---------AADAVEAEVDRLAAAEVAERLSVETAPLMKLHLI
RLGEES-HRLVHTLHHVLTDGWSMPIIHRELAEIYAAG-GDASGLPP-------TVSYRDYLAWLGRQDKEAAKAAWRNE
LAGLDTPTLVV-PA----DP--AR-V-PD-----I--HTTVVELSAELTDGLARLARGHGLTLNSVVQGAWAVVLSQLAG
RTDVVFGATASGRPADLPGVESMVGQLLNTLPVRVRLDGAKRAVDLFDEVQRGQAALMAHQYLGLQDVRSVAG-P-----
GAVFDTLVIYENFPRKGL-GKPS----------------------------GDGLNLL--PLKRGSNSSHYPFTLV-T-G
PGERMPLILDYDRGLFDPAAAESVV
>Cglyc|BGC0001178.gbk_BGC0001178_80908_AGS77307.1_8_2084
WPPAPLQEGLLFQSTID-------D-E------------GLDIYQGQWILEVN-----GPVDVARLRAAWEAVFARHAEL
RVSFNRFA-SGKTLQVVARH--VVLPWREVDLTD--A---------GDVD--AAVEALARREQEQRFDLARAPLFRLVLV
RYGEDR-HRLLVVHHHILADGWSVSVVLNEVSEAYTSG-GRLPERTG-------AASYRDYLAWLDRQDKDAARAAWGAE
LSGLDEPATIA-RA----AA--GA-----G----Y--EYRAASLTPDLYTGLMELARGHGLTLNTVVQGAWAMVLARLLR
RTDVVFGTTVACRPAELPGVESMPGLMMNTVPVRVSLEGGKPVVDLLAGLQRRQAALIPHQHLGLPEIQKAAG-P-----
GAVFDTLLVFENYPRDFA-G-----------------------------------QFT--Y-LGTVEGTHYPLTLG-V-L
PGDHLRVQLAYRRGQIEETVAESVL
>Cglyc|BGC0001178.gbk_BGC0001178_80908_AGS77309.1_10_4071
WPLSPLQEGLLFHAA-D-------E-R------------GPDVYAGMRTLAIE-----GPLDVARLRASWQAVLDRHAAL
RASFHQLE-SGTAVQVIARE--LTLPWRETDLSH--L---------PEDEALAEFERLVAELRDDRFDLTRAPLLRLHLV
RLGEGR-HRLALASHHISCDGWSLPVLSVDVMAAYEAG-GDGRALPA-------PTSYREYLAWLARQDKEAAREAWRTE
LAGLDEATHVV-PP----DT--IS-A-PIE----P--ERVRFALDDELSRRLVEFTRRHGVTMNTLFQGVWALFLARLTG
RDDVVFGSAVAGRPPEIPGVGSVVGLFMNTLPVRARLDGAEPFLDMLTDLQGRQVAMMAHQHVGLSEINQFAG-P-----
GAAFDTLVVFENYPRPPR-RSEG----------------------------PDALVMR--PAGIPNDSGHYPVSMR-A-S
EDGGVHGEFIFRPDAFDRPQADEML
>Cglyc|BGC0001459.gbk_BGC0001459_67931_ATP06_0208110_10_4063(2)
WPLSPLQAGLLFHAVYD-------G-E------------GPDVYIGHWILDLD-----GAVDAARLRSAWETLLARHAPL
RACFRQRK-SGETVQIITRQ--VDLPWREADLSH--L---------DDPA--EAVRALAEQDRTTRFDLAQAPLLRLTFI
RLGDRA-SRLVVTCHHTIMDGWSLPILLDEMSKLYAAD-GGPLELPE-------VTSYRDYLAWLGRQDKAKSLSAWTER
LRGLDEPTLVV-AA----DP--GR-A-PAE----P--ESVEIELPEHVTRSLGELARGHGLTLNTVVQGAWALVLAQLAG
RTDVVFGAAVSARPPDLPGVEGMVGLFLNTVPVRVRLRGSSPVIELLTELQRQQSALIPDQYVGLSDIQQAAG-P-----
GAVFDTLIVFEKFHHDSG-ELGS----------------------------AETFGVG--V-HQGRVAAHYPLTLV-A-V
PGETMYFKLDYLTDLFDTDAALAIV
>Cglyc|BGC0001459.gbk_BGC0001459_67931_ATP06_0208110_10_4063(2)(2)
WPLSPLQEGMLFERDFD-------A-D------------GVDVYQSQRILDLD-----GPLDARRLREAWSRVVARHESL
RTGFHQLG-SGDTVQVVAGE--VDVPWRMADLSH--L---------DETAAAAEVERLLAEDQARRFDVTKAPLLRLLLI
RLAADR-HRFVLTSHHVVLDGWSTPLVLGEVSIAYAGG-QL---PST-------APSYKDYLAWLGGQDGERTRSAWQAE
LAGLAEPSLVD-A-----DA--GK-T-MVM----P--GEHAEWLSEETTRALTELARGHGLTSSTILQAAWALVLARLTG
RTDVVFGSVVSGRPAEVPDVERMVGMFINTVPVRVRLDGGRPVLELFQDLQGRQAALTEHQYLGLPEIQKVAG-S-----
GAVFDTIVMIENYPHTAD-GLGD----------------------------DGGVAIS--S-VVTRTGTGYPLTMN-V-S
LGNRLRINVSYRPDRIDGETAAEVA
>Cglyc|BGC0001459.gbk_BGC0001459_67931_ATP06_0208110_10_4063
WPLSPLQEGLLFHTA-D-------E-E------------GPDVYASMRTLALD-----GPLDVARFRASWQAVLDRHAAL
RASFHQLG-SGTAVQAIARE--VTLPWQETDLSR--L---------PEDEALAEFDRLAAAQHADRFDLARGPMLRLHLV
RLGERE-HRLIFTSHHIVVDGWSLPLLATGVLTAYEAG-GDGRALPA-------SASYRDYLAWIARQDKAAAHEAWRTE
LAGLDEATQIV-PP----ES--IL-T-PLE----P--DRVRFELGDGPSRRLAEFSRRHGVTPNTLFQGIWALHLARLTG
RRDVVFGAAVAGRPPEIPGVEAAIGLFMNMLPVRARLVGTEPVVDMLKNLQERQLDLLPHQHLGQSEITKSAG-R-----
GAAFDTIVVFENYPAPPP-RLDG----------------------------SDALVMR--PAGNSDDDGHYPLSLR-ASV
AGGRVHGEVIYRPDVLDRTGAEETV
>Cglyc|BGC0001459.gbk_BGC0001459_67931_ATP06_0208115_11_1858
WPLSPLQEGMLYHTALD-------D-E------------GRDTYTVQTVYAID-----GPLDAALLRASWQALVDRHAAL
RACFRYVS-GAQMVQVIARD--AEIPWRETDLTG--L---------PEDVAEGEVDRLAADEAAERLRVEVAPLMKLHLL
RLGPER-HRLVHTLHHVLVDGWSMPILHRELATIYAAG-GDASGLPP-------TVSYRDYLAWLGRQDKDAARAAWRAG
FAGLDTPTTVA-AP----DP--AR-V-PD-----I--HTTVVELSTELTDGLARFARGNDLTLNTVVQGAWAVVLAQLSG
RDDVVFGATASGRPADLDGVEAMVGQLLNTLPVRVRLDGGKRAVDLFARVQREQAALMAHQHLGLQDVQAVVG-P-----
GAVFDTLVIYENFPRKGL-GRTS----------------------------DGGLALI--PVKRGRNSSHYPFTLV-T-G
PGERMPLILDYDRSLFDPAAAESVV
>Cglyc|BGC0001460.gbk_BGC0001460_66347_H074_31752_29_4056(2)
WPLSPLQAGLLFHAVYD-------G-E------------GPDVYVGHWILDLD-----GPVDAARLRAAWETLLSRHAPL
RACFRQRK-SGETVQIIAKQ--VDLPWREVDLSH--L---------DDPA--DAVRELAEQDRTTRFDLTRAPLSRLTLI
RLGDDT-HRLVVTCHHTIMDGWSLPVVLDEMSKLYAAD-GGPLDLPE-------VTSYREYLAWLSRQDKERSLEAWTER
LKGLDEPTLVV-PA----DP--GR-A-PAE----P--ESVEAGLPENVTRALGELARAQGLTLNTVVQGAWALVLAQLTG
RTDVVFGAAVSARPPDLPGVEGMVGLFLNTVPVRVRLRATTPVAGLLTDLQKRQSALIPDQYVGLADIQQAAG-P-----
GAVFDTLIVFEKFHHDSG-ELGS----------------------------AETFGIR--V-HQGRVAAHYPLTLV-A-V
PGESMYFKLDYLTDLFDRDTALAII
>Cglyc|BGC0001460.gbk_BGC0001460_66347_H074_31752_29_4056(2)(2)
WPLSPLQEGMLFERAFD-------A-D------------GVDVYQSQRILDLD-----GPLDAERLREAWTRVLARHESL
RTGFHQLG-SGETVQVVVGD--AELPWRVVDLSH--L---------DEAAAAAEVERLLAEDQGRRFDVTEPPLLRLSLI
RLGADR-HRLVLTSHHVVLDGWSTPLVVGEVSAAYAGG-QL---PSK-------APSFKDYLAWLGRQDGDATRTAWRAE
LAGADEPSLVD-A-----DA--GK-T-MVM----P--GEHAELLSEETTRALTELARGNGVTTSTILQAAWALVLARLAG
RTDVVFGSVVAGRPAEVPDVERMVGMFINTVPVRVRLDGGQPVLELIQDLQGRLAALTEHQYLGLPEIQKAAG-T-----
GAVFDTIVMIENYPHTAD-GLGD----------------------------DGGVAIS--S-VVTRTGTGYPLTMN-V-S
LGNRLRINVSYRPDRIGAGTAAEVA
>Cglyc|BGC0001460.gbk_BGC0001460_66347_H074_31757_30_3149
WPLAPLQEGLLFESILD--------DQ------------GPDIYQVQVILELT-----GELDETRLRGAWDTVVRRHAEL
RLTFHRLE-SGKTVQAVHGD--VTVPWRTVDLTD--A---------DDVD--AAFEALAVQEQAHRFDLATAPLIRLVLV
RVGEDR-HRLLVVIHHILVDGWSVAVILNEAFEAYEPG-GRLPERRD-------GASYRDYLAWLDRQDKDAAREAWRAE
LSDLDEPALIA-SA----SA--AT-----D----Y--DYRVTHLPPALHADLLEFTREHGLTPSTVVHAAWAMVLSRLTR
RTDVVFGTMVATRPAELQGIESMPGLLMSAMPVRVSLDGGQAVMDMLTELYGRQMALMPHQHLGLPEIQKAAG-P-----
GATFDTLLVVENYPREYA-G-----------------------------------RYK--Y-LRTIEGTHYPLTLG-I-T
PGDRFKIQLGYWQGQVPEAVADSLL
>Cglyc|BGC0001461.gbk_BGC0001461_67793_BS330_28390_8_4061(2)(2)
WPVSPLQEGMLFERAFA-------E-G------------GVDVYQSQRILDLD-----GPLDAARLRAAWNRVLARHESL
RAGFRQLG-SGETVQIIVGE--AEIPWRETDLSR--L---------GEAEAAAEVDRLLGQDQAERFDVTRAPLLRLLLI
RLGADR-HRLVVTSHHVILDGWSTPLVLGEVSTAYAGG-QD---LPP-------APSYQDYLAWLRRQDEEATRAVWRSE
LAGVDEPTVVD-A-----DA--GK-T-MVL----P--DNHAETLSEEATRALAGFARGHGLTVSTILQAAWALVLARLAG
RTDVVFGNVVSGRPAEVPDVERVVGMFINTVPARVRFDGGRSVLETLQDLQARQLTLSEHQYPGLPEIQKAAG-A-----
GAVFDTIVMIENYPHTAE-GLGD----------------------------DGGIEIS--A-VTTRTGTSYPLTMN-A-G
LGDRLRVNVSYRPDRIGRETAAEVA
>Cglyc|BGC0001461.gbk_BGC0001461_67793_BS330_28390_8_4061
WPLSPLQEGLLFHAA-D-------E-R------------GPDVYASLRTLALD-----GPLDVGRFRASWQALLDRHPAL
RASFHQLE-SGESVQAVARE--VAVPWLETDLSQ--L---------PEAEALAEFDRLAAALHAERFDLTQAPPLRLHLV
RLGEGR-HRLALASHHIAADGWSLPLLIIDVVAAYEAG-GDGRALPI-------PTSYRDYLVWLARQDKAAARAAWKAE
LAGLDEATHVV-PP----DS--II-A-PIE----P--DRVTFELDADASRRLIEFTRGHGVTVNTLFQGVWSLLLARLTG
RDDVVFGATVAGRPPEIPGVESAVGLFMNMLPVRARLNGAEPFVDMLADLQERQVGMMAHQHIGLAEINQLVG-Q-----
GAAFDTIVVFENPPSPLS-PSDD----------------------------PDALVMR--PAAIPNDTGHYPLSMR-V-S
AAGGIRGECIYRPDAYDRAQAEEVV
>Cglyc|BGC0001461.gbk_BGC0001461_67793_BS330_28395_9_1864
WPLSPLQEGMLYHTALD-------K-D------------GPDTYTVQTVYGID-----GPLDAGLLRASWQALVDRHAAL
RACFRFVS-GAQMVQVIARD--AEIPWRETDLSG--L---------PDDVADAEVDRLAAEEVAERLSIEVAPLMKLHLV
RLGPER-HRLVHTLHHVLTDGWSMPIIHHELAEIHAAG-GDASGLPP-------TVSYRDYLAWLGRQDKEAARTAWRDE
LAGLDVPTTVA-PA----DP--AR-V-PD-----I--HTAVVELPEAVTDGLAKLARGNGLTLNTVVQGAWAVVLSQLSG
RTDVVFGATASGRPADLPGVEAMVGQLLNTLPVRVRLDGARRAVDLFAELQSRQSALMAHQHLGLQDVLAIGG-P-----
GAVFDTLVIYENFPRAGL-GEEE----------------------------DTGLVLR--PVKRGRNSSHYPFTLI-T-G
PGERMPLILDYDRGLFGEEAAESVV
>Cglyc|BGC0001462.gbk_BGC0001462_69375_BS329_14140_29_1861
WPLSPLQEGMLFHTVLD-------K-D------------GPDTYTVQTVYGID-----GPLDAGRLKASWQALVDRHAAL
RACFRYVS-GAQMVQVISRD--AEIPWRETDLSG--L---------PEDIADGEVDRLAAEEVAQRLSIETAPLMKLHLV
RLGPER-HRLVHTLHHVLTDGWSMPIIHRELAEIYAAG-GDASGLPP-------TVSYRDYLAWLGRQDKEAARTAWRDE
LAGLDTPTTVV-PA----DP--AR-V-PE-----I--HTAVVELSTELTDGLARLARGNGLTLNTVVQGAWGVVLSQLAG
RTDVVFGATASGRPADLAGVESMVGQLLNTLPVRVRLDGARRAVDLFTDLQSRQSTLMAHQHLGLQDVLAVAG-P-----
GAVFDTLVIYENFPRQGL-GEEP----------------------------DGRLALR--PVKRGRNSSHYPFTLI-T-G
PGERMPLILDYDRGLFDHTAAESVV
>Cglyc|BGC0001462.gbk_BGC0001462_69375_BS329_14145_30_4064(2)
WPLSPLQAGLLFHAVYD-------G-E------------GLDVYIGHWILDLE-----GPVDATRLRAAWEALLDRHASL
RACFRQRK-SGETVQIIARQ--VELPWREVDLSH--L---------DDPA--EAVREVAEEDRTRRIDLATAPLLRLTLI
RLGDTS-HRLAVTCHHTIMDGWSMPIVLDELSALYAAD-GGTPDLPE-------VTSYRDYLEWLSRKDKTRSLTAWTAE
LGGAEEPTLVA-PA----DP--AR-A-PSV----P--ESVEVELPEDLTRSLDELARRHRLTLNTVVQGAWALVLAQLAG
RTDVVFGAVVSARPPELRGVEGMVGLFLNTVPVRVRLRGSAPVVELLAELQKRQATLVPDQFVGLADIQQAAG-P-----
GAVFDTLLVFEKFQREPG-ESDS----------------------------AKPFGLR--V-NQGREAAHYPLTLV-A-V
PRESLLLKLDYLTDLFDRDTALSIV
>Cglyc|BGC0001462.gbk_BGC0001462_69375_BS329_14145_30_4064(2)(2)
WPLSPLQEGMLFERAFD-------E-D------------GVDVYQSQRILDLD-----GPLDADRLRAGWDQVLARHESL
RTSFHQLG-SGETVAVVADA--VDLPWRAVDVSH--L---------AEADANAAVERLLAEDQAERFDVTRPPLLRLSLI
RLGEGR-HRLVVTSHHVLLDGWSTPLILGEMSAGYAGG-QG---SSR-------APSYRDYLSWLSGQDVAATRAAWRSE
LAGSDEPTVVD-A-----DA--GK-T-MVM----P--DNHSEWLPEETTRALADFARSHGLTVSTIVQGAWALVLARLAG
RTDVVFGTVVSGRPAEVPEVERMVGMFINTVPVRVRLDGDQPLVEMLRDLQRRQSALTEHQYLGLPEIQKAAG-T-----
SAVFDTIVMVENYPHGAA-GLGD----------------------------DGGVVIS--S-VVTRTGTSYPLTMN-V-S
PGERLRINVAYRPDRIGGETAAEVA
>Cglyc|BGC0001462.gbk_BGC0001462_69375_BS329_14150_31_2081
WPLAPLQAGLLFQSTLD--------DQ------------GLDIYQTQWIVELT-----GPLDVPRLRSVWEGVFARHAEL
RLTFHRLA-SGKTVQAVAGR--VDLPWREVDLTG--A---------ADIE--AAVDAVAAAEQRERFDLTKAPLFRLVLA
RVGEDR-HRLLIVNHHILTDGWSVAVILNEVSAAYTSG-GHFPDRTG-------AASYRDYLGWLERQDKDAARVAWQAE
LSGIDTPALVA-KS----DS--VT-----D----Y--DYRVTYLPKDLYARLNEFAHDHGLTLNTVVQGAWAIVLARLAR
RTDVVFGTTVACRPAELPGVESMPGLMMNTVPVRVRLDGEESLVDMLTGLQRRQVDMMPHQHLGLTDIQNTAG-P-----
GALFDTLLVFENYPRDFA-D-----------------------------------QFA--Y-LGTIEGTHYPVTVG-V-I
PGEEFRIQLAYWRGQIDEAVADSLL
