# Supplementary material for: Knowledge-guided data mining on the standardized architecture of NRPS: Subtypes, novel motifs, and sequence entanglements
Source: PLoS Comput Biol. 2023 May 15;19(5):e1011100. doi: 10.1371/journal.pcbi.1011100 (PMC10212144; doi:10.1371/journal.pcbi.1011100)
Supplement: S2 File — (ZIP) [file pcbi.1011100.s057.zip › C domain subtype reference sequence MSA/Cyc_138_trim_MSA.fasta]

>Cyc|gi|1147984810
FELTPVQHAYLVGRAPHQTLGGVGCHLYQEFDG-Q-----GLDADALEQAIGVLVERHPMLTVTFL-DDG-RQQ-RRPGT
RW--RGLTLHDLRSASPAQ--------CEAHLLAMRARHGHRILDVGQGENFDFQLSLLPD----GHHRLHADIDLLVLD
AASFSLVFDELAALVRGE----R----L-P-------------AIPSD-YDFRSYLAQAA-Q-----E-N--E--A---A
RQQAKAFWLERAGS-LP-H-AP-QLPLACEPEQI---------------K-Q------VRISRQRVEITAEDWARFQGL-
AGECGVTPTMALATCFGAVLARWCSQPRLLLNLTLFDRQ-PL-------HPAVGGMIADFTNILLLDIAG-E--G-SNFD
TLARGNQQTFTDA----YEHRHWSGVELLRELRKTPG---A---------YPHGAPVVFTSNLGRT--LFG---------
--QDVER-----------TL--G-VPGWGISQTPQVWIDHLAYEH-A-GSVFLQWDSNEALFPPGMLEAMF
>Cyc|gi|1615158984
FELTDVQRAYLIGREDDQELGGIGCHAYFEFSG-K-----NIDTDRLNDSWYKVQMRHPMLRAVFT-NGG-KQW-FMSRP
YK--ENIEITNLEKCSDKE--------VSEILKKYRGNVSHIKRNVTKGEVSNLSVFILPQ----NKMKIILDIDLLVAD
VLSISMIINELSEIYMGK----E----L-L--------------SNEV-YTFKDYIENLE-M-----D----E--Y---S
LNESKKFWIDKIKQ-LK-I-NPIQLPILKSPSEI---------------K-D------VKVTRHTRKINKVVWEQVKEN-
AKKFNTTPSLVLLTCYMIVLEKWSDQEPFYVNIPLFNRD-HN-------NKHIKNIVADFTNLLLVEHMPKP--N-EKFI
ETLKRVQQTFIQN----VSHSEYSGVNVQREIAKITG---S---------QVNSAPVVFACNIDYE--LES---------
--ELTRN-----------TL--G-DMTYMISQTPGVWLDFQTYVK-D-GELLICWDKVDDLLSDDVVTDML
>Cyc|gi|1112919126
FPPTDVQRAYLMGRQAGFRLGGVATHYYNEYEG-Q-----PFDATRLEQALSALIARHDALRIVFD-EQG-MQR-VLPQQ
PK--PALDVIHCSE---QQ--------WSEETSKLRESLSHRVLDPTQWPLFHVTLIQSDN----GRNRLYIGLDNLILD
GLSMRIFFTELEQLYQQP----E----G-G-------------LPSVG-IGFRDYLTTVI-S-------D--E--E---K
SRKSANYWQERLAE-LP-E-AP-KLPLICDPQSL---------------G-T------PRFKRWQSVLPRQQWQTLTEK-
ARHYQVTPSCLLLTCYAQVLAKWSESASLSINVTLFDRQ-PL-------HPDINHILGDFTSLLLLECHHLA--D-ENWL
NRAQRLQQQLWQD----LAHTDVSAVWVIRELNKQRQ---V---------TDLAMPVVFTSALGAE--VMP---------
-YQESAQ-----------PF--P-PAIWGISQTPQVWIDHQVYEQ-D-GELHFNWDVVDGLFPQGMIDAMF
>Cyc|gi|123777944
FPLTPVQHAYLTGRMPGQTLGGVGCHLYQEFEG-H-----CLTASQLEQAITTLLQRHPMLHIAFR-PDG-QQV-WLPQP
YW--NGVTVHDLRHNDAES--------RQAYLDALRQRLSHRLLRVEIGETFDFQLTLLPD----NRHRLHVNIDLLIMD
ASSFTLFFDELNALLAGE----S----L-P-------------AIDTR-YDFRSYLLHQQ-K-----I-N--Q--P---L
RDDARAYWLAKAST-LP-P-AP-VLPLACEPATL---------------R-E------VRNTRRRMIVPATRWHAFSNR-
AGEYGVTPTMALATCFSAVLARWGGLTRLLLNITLFDRQ-PL-------HPAVGAMLADFTNILLLDTACD---G-DTVS
NLARKNQLTFTED----WEHRHWSGVELLRELKRQQR---Y----------PHGAPVVFTSNLGRS--LYS---------
--SRAES-----------PL--G-EPEWGISQTPQVWIDHLAFEH-H-GEVWLQWDSNDALFPPALVETLF
>Cyc|gi|1231857377
FPLTDIQEAYWVGRADGLALGGVSAHAYDEIRL-T-----NFNPARFETALQRLIERHDGLKTIFR-SDG-TQQ-VLATL
PP--YRLPVDDFRALDSAA--------AEMALRETRARMSHQMLDAARWPLFEFRVSLLPS----GYAHLHISLDALIVD
AASTQILAHELVHFYTQP----D----K-P-------------LPPLG-LTFRDYVLAER-GL----R-D--G--A---A
YRRALRYWQDRLAH-LP-P-AP-DLPLARAPEAI---------------T-A------PTFTRRDRQIPAATWSALKDQ-
AKRQGVTASVLLLTAYAQVLALWSRSPRFTLTLPLFNRL-PL-------HPDVSGIMGDFTSIVLLEVDYRS--D-QSFH
SNARALQAQLWRD----MDHAAVSGVRVVRELARVRG---E---------QQTALPIVFNSTLIEMG-PGGA--------
-DISLTD-----------AL--GAEPVHTITQTPQVWIDHTILEI-N-GVLEFNWDSIDALFPDGLTEAMF
>Cyc|gi|1492752945
FPLTPVQQAYRVGRTATLELGGVACHAYLELDG-H-----DVDPDRLDRALRGLFRRHAMLRARFD-GNG-VQR-VAAEP
AW--SRLTVHDLRGATPEA--------VGTYLHPLRARLSHRLLDVEHGEVLDVQLSLLPA----GRTRLHVNIDLLAAD
VHSIRVLLCDLARLYERP----D----E-P-------------LPPLR-YDFRRYLADTA-A-----E-R--G--A---R
RDTARAYWEARLDE-LP-E-GP-RLPLAIEPDRV---------------A-Q------PRFTRRKFRLDAERWGRLVTR-
ARDHGLTPAMVLLTAYADALAGWSASPRFVLDIPLFDRR-PV-------HPDVESLVADFTSLLLLEVDLSG--P-GSFL
DQARAVQEQFRTD----AEHTDYTAVDVLREATRRNG---R----------RHRAPVVFACNLGRE--LVD---------
--ERVQR-----------VL--G-EWSWMISQTPQVWLDHQVFQD-R-DGVLLAWDSVDELFPPGLVDAMS
>Cyc|gi|701780766
FPLSDIQRAFWIGRSGEMTLGAVGSHFYIEFDG-Q-----GLDVVRLEQAWRQLILRHDMLRVRVT-EEG-QQQ-VAEQL
PA--WEIEQHWLNE----D--------AQAQLASLRETLSHQVYDPCQWPLFAIHVAHYA-----QRQRLFVSLDSMMLD
GRSIMVLFTEWDRLYRDP----R----S-S-------------LPELS-IRYRDYVLQNR-P-------D--A--E---R
EQQAQAWWQQHLLT-LP-E-RP-ALPLAVAAETL---------------Q-Q------PRFRRWSHELSPGRWQQLKTV-
AKSYGITPSVALAAAYGEVLARWSNQHALAINLTMFDRQ-PR-------HPQINHVVGDFASILLLGYQRSA--G-GDFL
AAARHLQQQEGAA----LEQRGVSGIWVLRELARQKG---Q---------TMASMPVVFTSVLGLD--KDA---------
-SLDLSD-----------EF--P-RQVYAITQTPQVWLDAKISES-R-GRLLLDWDALEALFPAGMIDAMF
>Cyc|gi|614089002
FPLAPMQHAMWVGRHDHQQLGGVAGHLYVEFDG-A-----RVDPDRLRAAATRLALRHPMLRVQFL-PDG-TQR-IPPAA
GSRDFPISVADLRHVAPDV--------VDQRLAGIRDAKSHQQLD---GAVFELALTLLPG----ERTRLHVDLDMQAAD
AMSYRILLADLAALYDGR----E----P----------------PALG-YTYREYRQAIE-AEE--TL-P--Q--P---V
RDADRDWWAQRIPQ-LP-D-PP-ALPTRAGGER----------------D-R------RRSTRRWHWLDPQTRDALFAR-
ARARGITPAMTLAAAFANVLARWSASSRFLLNLPLFSRQ-AL-------HPDVDLLVGDFTSSLLLDVDLTG--A-RTAA
ARAQAVQEALRSA----AGHSAYPGLSVLRDLSRHRG---T----------QVLAPVVFTSALGLGD-LFC---------
--PDVTE-----------QF--G-TPGWIISQGPQVLLDAQVTEF-D-GGVLVNWDVREGVFAPGVIDAMF
>Cyc|gi|1584288285
FPLTDLQQAYWVGRSGALELGSVGTHIYLEFEQ-E-----GLDLDRFSAAWIKLIDRHDMLRAVVL-PNG-EQQ-ILEQV
PT--YEITTVDLRGVASEE--------VTKALEAIREELSHQVLSTEQWPLFEIRASLLDG----EITRLHVSLDMLIAD
LWSWILLIQEWGTLYEDP----E----L-Q-------------LPALE-ISFRDYVLTTL-EL----E-Q--T--A---L
FRRSREYWWKRLED-LP-S-AP-ELPLRSGSASR---------------I-S------NRFERRDGRLGSQSWNRFKKQ-
AAQVGLTPSGALLAVYAEVLASWSRFPRFTINVTGFSRL-PL-------HPQVGKIAGDFNGLTLVAIDGS---A-EHFS
ERAIDIQRQLWSD----TEYGYINGVQVLRERARQLG-R-A---------PGATMPVVFTSGVGFS--QFT---------
-ENQNSS-----------FL--G-KEVYGITQTPQVWLDHQTFEK-N-GELVFNWDYVEAIFPPGLVDDMF
>Cyc|gi|1150008273
FALTPLQQAYWFGRDPGMPLGGVGCHLYQELDG-H-----GLEPQRLEQALRRLCQRHPMLRACFI-SDT-CQR-ILPQS
PW--PGLTVHDLRQASCVG--------AAEALEQIRENLSHRCLEVSRGQVFDVQLSLLPE----GRSRLHLNIDLLVAD
VLSIGILLRDLALIHAGQ----E----H-S-------------LPALD-WNFADYLRAEQ-A-----V-R--A--P---L
LAAAREYWLERLEE-LP-D-GP-QLPLAQEPQNA---------------G-T------ARFRRLAMRLDQGQLQALEQR-
ARQHGLTLASVLACAYAQVLGRWSASQHFLLNVPLFNRQ-EL-------HPCVPHLLADFSNLVLLEVDQRQ--P-APFS
QQALALQAQLHRD----IAHSAWPGVEVLRERARLRQ---G---------GGQGAPVVFACNLGSA--FVD---------
--ATCRE-----------QL--G-EPGWALSQTPQVWLDHQSYPL-A-DGLLLNWDAVDALFPEGLLDEMF
>Cyc|gi|531803161
FPLTDIQYAYLIGREDNQVLGGIGCHAYLEIDG-E-----NIKVDKLKSSWNKLQYFNPMLRVKFN-DNG-TQQ-IMKVP
FS--EDISVYDFRLFKENE--------LENRLLEIRKKLSHRKLKVKEGEVAGLNIAILPE----NKYRIFLDVDLLVAD
VMSLNILIDELSKIYNDE----L----I-L--------------ESSD-YTFKDYLKNRK-F-----D----E--Q---T
MKEDEEFWKNKILT-FPKE-SP-NLPLKKKAELI---------------D-K------TIFSRRRKVLDKFSWKIMKEK-
TAKYKVTPSMVLLTCYSMIIERWINQDKFVINIPLFNRE-AE-------NANIKNMIADFTSLLLVECERKE--N-ETLL
EKIITISRTFLEN----VSHSSYSGVKVQRDIYKEVG---K---------NINIAPIVFACNIDYP--LET---------
--EKSKK-----------VL--G-EITYMISQTPQVWLDFQTYVV-N-GELILCWDVVDELYHEGMIDDMF
>Cyc|gi|1073055737
FALTPVQYAYWVGRREGQNLGGVGCHAYLEFDG-Q-----NVSPERLEAAFRTVLRRHQMLRACFL-EDG-RQQ-ILDQS
PW--PGLSVQDLREATKAE--------VEERCLEIREHLSHRRLAVERGEVIDLRLTLLPA----GACRVHLDLDLLVAD
AASIQIILNDLVRAYVAP----D----R-P-------------LRHLE-QGFPEYQALRS-V-----R-R--S--E---P
REQARAYWEGRLPE-IP-G-AP-QLPLAEGAAQH---------------Q-S------PRFTRRSVHLDSDRWQRFCTR-
AQEHGITPSMALATAYSEVLATWSVDPRFCLNLTLFDRH-PL-------HADVPDLVADFTNIILLAVDASL--G-DSFA
ARARALQGQFQAD----VAHSEYSGVEVLRDLTRERG---G---------ERAVAPVVFTSNLGRE--LVS---------
--HTFQE-----------QF--G-RLGWSISQTPQVWLDHQVMEV-D-GGVWLSWDAVEGLFAPGVLDGMF
>Cyc|gi|15599422
FELSSVQQAYWLGRGAGEVLGNVSCHAFLEFRT-R-----DVDPQRLAAAAECVRQRHPMLRARFL--DG-RQQ-ILPTP
PL--SCFDLQDWRTLQVDE--------AERDWQALRDWRAHECLAVERGQVFLLGLVRMPG----GEDRLWLSLDLLAAD
VESLRLLLAELGVAYLAP----E----R-L-------------AEPPA-LHFADYLAHRA-A-----Q-R--A--E---A
AARARDYWLERLPR-LP-D-AP-ALPLACAPESI---------------R-Q------PRTRRLAFQLSAGESRRLERL-
AAQHGVTLSSVFGCAFALVLARWSESAEFLLNVPLFDRH-AD-------DPRIGEVIADFTTLLLLECRMQA--G-VSFA
EAVKSFQRNLHGA----IDHAAFPALEVLREARRQ-G-------------QPRSAPVVFASNLGEEG-FVP---------
--AAFRD-----------AF--G-DLHDMLSQTPQVWLDHQLYRV-G-DGILLAWDSVVGLFPEGLPETMF
>Cyc|gi|1468707997
FPLTDVQYAYWVGRDEEQYLGGIDCHAYLEFDG-E-----NIEPERLEKAWNVLQYHHPMLRACFL-DDG-TQK-ILDKP
YC--EKIKVHDFSRMSSEE--------AEAMAVSVRERLSHRKLKIEEGEVAGIELTLFPE----NKARLHVDMALLVAD
VQSLQILLRDLASAYRGE----N----L-P-------------KESKG-WNFASYLERQK-Q-----E-E--G--E---E
RKNAEKYWKNRLEH-LP-K-GP-DLPLAKRPQEV---------------E-K------TVFNRRIVRIEKEEWDHLQMR-
AKKYQTTPAMVLLTAYAVVLERWSRNHCFLINIPFFNRK-TE-------QQGLEEVIADFTTLLLLEINCEE--N-PTFA
ELLDRIQKQLHED----MKYTAYSGVQVQRDIAQMCG---D---------ASAVAPVVFACNLGTP--LVN---------
--DTFRK-----------EL--G-QFSYMISQTPQVWNDFQSYED-E-NGVQLTWDSVDELFPENMIPDML
>Cyc|gi|712788133
FPLTELQYAYWIGRQDHYALGGVACHAYLEADA-P----EALDIARLQRCWNLLIDRHDALRLVID-EQG-RQR-VLSEV
PD--YQITVADLQQASRSS--------AASHCDQWRQQLSHQVLPTDRWPLFDLRVTLLPQ----GGSRLHISIDMLIND
ATSSQLLWDELVALYRAD----GEMSQA-G-------------LQPFS-IGFRDYVLAKQ-QR----E-GARL--Q---Q
WERDREYWLQRLPT-LP-T-AP-QLPLLVENLSL---------------V-H------PQFSRRQRTLPAAAWQQLRDR-
ASHHGVTPASLLIAAFSEVLAAWSSEPTFSLNLTIFDRL-PW-------HDDVPRMVGDFTAVTLLALDHRQ--P-LSFA
DRAAQVNGEVLES----LDHRSFSAVDVLREWNRGRE-Q-Q---------ALVGMPVVFTSQLGVN--DPT---------
-KGAAES-----------PL--G-EIVWGISQTPQVWLDHQASEQ-D-GALIYNWDAVDQLFQPGVLDAMF
>Cyc|gi|518278240
FALTPVQHAYLVGRDPAQPLGGVGCHLYQEFLG-D----SGLTPHALERAIAALLARHPMLSVRFL-PDG-LQR-WEPQP
AW--QRLTVHDLRDADDAE--------IVQHLEALRNRLGHRVLDVERGETFDCQFTLLPD----GRHRLHVNLDLLVAD
AASFSRIFTELAALAAGR----A----L-P-------------SALAE-YDFRSYLDQWQ-A-----T-Q--A--A---A
RKAAQDWWEARLPD-LP-P-AP-ALPLATDTSRA---------------S-P------VRMSRRQFTLDATAWRRFRTR-
AAACGVTPTMALATLFAATLSRWSAASRALVNLTLFDRE-PL-------HPAVDTMVADFTNILLLALEGGS----DPFD
VMARANQAAFTDA----WEHRQWSGVEVLRALRRGDQ---H----------PHGAPIVFTSHLGRP--LFG---------
--HDPDG-----------IL--G-TPDWGISQTPQVWLDHLAYEH-G-DAAILQWDANDALFPAGLVDAMF
>Cyc|gi|1326069370
FPLTDVQRAYWSGRQVSREGASVSSYVYQEFES-A-----TLELHRLESALNKLIQRQSMLRAIVT-EDG-QQK-ILSQV
TF--YKIECDDLSSVAEHS--------LEALLLQKRTQLKRGCQSTETWPLFELQATKLPN----GALRLHFGIDLLIAD
AASLNILAEELFLLYEGE----D----E-Q-------------LPILP-ISFQDYVLQDQ-SE----L-H--Q--N---E
RNEAEQWWDEQISH-FP-A-GP-DLPVRTELDEL---------------S-S------LNFCRRSHVLSASSWAALRQL-
ARNQRVSATSLLLSIFSLILTRWSQQLEFSLNLTVFNRP-R--------MSGADALIGDFTDILLLPISTEK--Q-PSLR
KLALQIQNRLWQS----LDNSALSGVRVSEKLIRSGR-------------IAAPLPVVFTSLLDQA--SSI---------
-NSGIIN-----------AL-DI-QTVYTISQTPQVWLDHQVMER-E-GKLYLNWDAVEELFEPAMLDEMF
>Cyc|gi|1427883673
FSLTDVQYAYWIGREKHQILGGVGCHGYLEIDG-K-----NVIPEKLEDAWNTLISHHPMLRVKYT-SNG-KQK-IISNP
EK--REIVIHDLKDMTEDI--------ISLELEKIRKRMAHRLLDIENGKVTGMEISILPD----YNTRIHFDIDLLVAD
VQSFQIILRDLVAIYNRN----Q----M-P-------------KAPKN-WSFGRYLKKFE-K-----D-Q--L--V---I
KNEAKKYWDSMLDT-LQ-G-PP-SLPLAKKPEEI---------------E-D------VKFKRHEYFLNKSYWEGIKRK-
SAGYGITPAMIFLTAYAKIIEKWSSNEKFLMNIPLFNRD-CL-------DKELENVVADFTNLLLMQMDFTN--E-ESFV
SSAKKIQEQFHNN----MKYSAYSGVEIQRDLAKLHK---E---------QKNFAPVVFSCNLGEP--LIN---------
--NEFRD-----------VF--G-EITYMISQTPQVWIDLQIFNY-E-DGVLLIWDSVEELFTKGMLDDMF
>Cyc|gi|492349577
FPLTDVQYAYWVGRDDGQPLGGVGCHAYLEFHG-Q-----FIDPLRLKQAWNALQRHHPMLRAKFF-PNG-RQA-IMSSP
YS--EEMEVFDLGGLAPDE--------LEEELLSIRSALSHRKLRVEEGEVAGLALALLPD----NTGRLFLDVDLLVAD
VLSLSLIIRDLAEAYLGK----K----L-A--------------EPPQ-YTFQDYIRNKE-G-----ESP--N--Q---D
QEEDRRFWEGKLQA-MDWA-GL-QLPLQTKPELI---------------G-K------TKFSRRQAILGREDWQRIRQT-
AARYQFTPSMLLLTAYALVLERWCSQESFFINIPLFNRD-LE-------DERISTMVADFTNLLLVEFRRKP--G-ETFL
MTMERVKSTFLEN----VAHSGYSGVRVQRDHFGKMG---G---------TGFVAPVVFACNIDYP--LET---------
--PLSRQ-----------AF--G-KVGYMVSQTPQVWLDFQTYVH-D-EELMLCWDAVDELFPEGLLDDMF
>Cyc|gi|1402783813
FPLTDVQQAYLFGRESEFALGGIGCTFYREFEV-N-----HLDLAQLERAVNQLIVRHDMLRAVF--SNG-QQQ-VQKEV
PH--YQIPLFNQPG--------------EDNIGLQRAEYASHSFDPQHWPLFSVSVAQRG-----EAYRVAIAIDNLILD
ALSILLFYQELDALYHQR----S----L-P-------------TV-PA-VQFRDALLARL-P-------Q--Q--A---Q
REAAWDWWRPRLDH-LP-L-AP-QLPLARQPEAI---------------S-V------PKFTRREYWLGSDRWQQLMRK-
ARQHGVTPSAVMLNAFATVLRRWSHQPDFTLNLTLFDRP-EG-------HDDMTQVMGDFTSLVLVPCRHA---D-GGWL
DEVCQVQRDMWSA----LDHRSLSAVEVLRELARLHQ---A---------PELVMPVVFTSALGIS--AE----------
---PEQG-----------IF--S-QPVYGLSQTPQVWLDHQLTEL-A-GGVSLVWDAVEALFPAGMLDAMF
>Cyc|gi|1376293998
FPLTEVQEAYWVGRREGFDLGEIAAHGYMEVDC-Q-----NLDLPHLNRAWNQLVKRHDMLRAVVD-EDG-RQR-VLPEV
PE--YQMAEEDLCECAAED--------RDAALLATRGAMSHQVFDTETWPLFDMRISHLSA----NRARLHISLDVLILD
AWSLDILSSEWEQLYRTP----G----L-E-------------FEPLE-ASFRDYVNHKH-SK----H-Q--G--Q---D
YQEAQAYWQERVDV-LP-A-AP-ELPIVAQKTQG---------------K-T------SLFSRRSFRLDREEWSHFGKQ-
CRSAGVTPSVALLAAYATVLATWSKDPHFTLNLTLFDRH-PV-------HPQVNMLVGDFTSVVLLEVDMTA--Y-QSFK
ERANKLQTQLWQD----IDYSLYSGVDVIRDIARRND-S-P---------AAAAMPMVFTSAISQS--DS----------
--VAPFS-----------WL--G-EENYVITQTPQVWLDCQIALD-R-GMLVVDWDAVEDVFPAGMLDNMF
>Cyc|gi|1221692891
FLLTDVQYAYKIGRERGQELGNIGCHAYLEFSG-K-----DVNGKKLEQAWNRLQYHHPMLRVKFL-DNG-LQE-IMPKP
YS--EKIEILDLVNT--SD--------FEEILEKKRRELSHRKLKVEEGQVAALTYCLLPE----GKTRILFELDLLVAD
VQSMQVILRDLATAYTGK----E----L-P-------------KESKN-WRFDKYLEKQS-K-----D-E--E--E---E
RKQAREYWNKRIPN-MP-F-GP-ELPLAKETSTL---------------T-E------TRFKRRIVRLQREEWNTLQRK-
AAENQITPAIMLLSAYAVILERWSSNKKFLINIPFFNRK-TE-------YTGIEEVVADFTTLLLLEVDMEK--K-TTFK
EVVEMVKNQLYQD----MKYTSYSGVQVQRDMVQMSG---E---------RQIIAPVVFACNLGTP--LIN---------
--NEFKN-----------NI--G-EFSYMISQTPGIWLDFQTYED-E-NGVMLTWDSVDELFYEGMMDDMM
>Cyc|gi|1173691581
FDLTDVQYAYYIGRQEDQLLGGVDCHAYLEFDG-K-----GLEPERLIKSWKKLIGSHPMLHAKFN-DNG-TQE-IMQDP
AD--IDVAVHDLTAMSENE--------VERELLKIREKLSHRKLDIGHGKCAGLEISLLAD----NRHRLHFDLALLVAD
VQSLNIILRDLAKLYNGG----S----V-S-------------PAAEK-FNFESYLKREK-E-------D--T--A---A
FDEAKEYWQKRAAE-LP-L-GP-QLPLAKKMEEI---------------K-D------FKVKRNLMRISSERWEKIKQR-
AAEYKVTPAIVLLTAYAAVLERWSNSPDFLINIPLFNRK-TD-------IDGIDDAVADFTTLVLLEINSKN--N-TSFE
DFMASIKEQFYKD----ISYKMYSGVKVQRDMAKYHP---G---------QVGIAPVVFACNLGTP--LIE---------
--EQFRN-----------SL--G-EFGYMVSQTPQVWLDYQTYED-E-NGLMLAWDELEDLFPQGMIEDMF
>Cyc|gi|920935006
FPMTDIQKAYWIGRKGIYSLGEVSTHYYFELEE-E-----NLDIVKLTDVWNKLIGHHDMMRAVVL-EDGQNQK-ILKDV
KY--YDIEVFDLSNNSLNE--------VNTHIEKIRDKMGHQKLDETKWPLFEVKITNIPS----NKSRIHISFDNIIYD
GWSIFMILSQWNKLYINE----E----I-D-------------LNPLD-VSFRDYVISLE-KI----K-E--S--D---L
YKKDKKYWSERIKT-LP-P-AP-ELPTIKNVDTS---------------K-S------YGFSHMERNISSDMWNKIKER-
GKKYGITPSVILLTAYSEIICAYSKKPDYTLNLTRFNRL-NL-------HEQIDEMVGDFTSLTLLSIHNRK--G-DTFA
DRCHNIQNQLSKD----LAHPYICGVEVQREIAKQRG-S-S---------NGALMPVVFTSAIGLN--NKK---------
--SYPDN-----------WI--G-KRVYTCSETPQVWLDHQVIED-D-DGIVLIWDAAKNLFPENMIKEMF
>Cyc|gi|490757191
FPLTDVQYSYWVGRSEGQPLGGVGCHAYLEFDG-H-----GVDSDRLGQAWEKLTAHHPMLRSRFL-ENG-EQV-IDKIS
KT--YPILVHDFRNMRVSD--------IEPELEKLRNKLSHRCLDVKNGQVIGLELSLLPE----NKTRLFFDVDLLVAD
VQSLQILLRDLSTAYNSR----E----L-P-------------DSSKN-WNFKKYLESQK-E-----E-N--K--K---S
IEAAEIYWTERIPK-LP-S-AP-ELPLCKKPEQI---------------K-K------PWFKRRTLWLDKEEWSLIQNN-
AAAYQVTPAMALLTAYAKVLERWSANSHFLINIPLFNRK-TE-------VMGIEDVVADFTDLLLLEINMEE--E-KPFI
TSLREIQSQFYRD----VAHGAYSGVQVQRELTKYHG---E---------RHNFAPIVFACNLGTP--LIN---------
--KEFEE-----------SL--G-AFSYMVSQTPQVYIDFQTYEW-E-NGLMLIWDSVDELFSEHLLEDMF
>Cyc|gi|1386650976
FDLAPMQHAYWIGRDPNQYLGGVAAHFYHEFDG-Q-----DVVPDRLEQAVCSLFERHGMLRVQIH-DDG-RQQ-IPAEV
SW--PGLKVHDFRHQAAAE--------AEQSLIAVREQLSHRQLNISQGEVFDVQLSLLPAELKAGGTRLHINLDMVAAD
AFSLRVLLNDLAKLYLEP----E----Q-S-------------LVPLN-YSYPRYQADRS-ALHSKEE-R--R--A---E
KQQAKEHWQDRLAD-LP-G-AP-QLPTAIGTESK---------------D-T------RRVVRRHYSLSADQKNQLAEF-
ASRHGITLSMTLAAALAEVLTVYSEESDFLLNLPLFDRE-SL-------HRDVNSLVGDFTSSILLAWQGSQ--S-GTFV
ERAQRLQHNFRQD----VAHGSYSGVEVLRDLSRQQG---Q----------TVFAPVVFTSALGLGE-LFG---------
--ESVRS-----------AF--G-DVNWIISQGPQVWLDVQVMEL-K-GGLSVNWDAREAAFAPGVLDGMF
>Cyc|gi|1056631327
FALTEVQQAYWIGRQDVYALGGVATHSYFEFDI-V-----DLALDQFSRAWDQLIQRHDMLRVVID-ENA-QQR-VLPEV
PA--YAIACDDLREKTQDQ--------RQARLTETRATLSHQMLDPARWPLFELRASLLPA----SVTRLHLSIDALIVD
AWSAMIMQRDLSALMAGQ----G----D-S-------------LPALR-YQFRDFVRQTV-QL----R-Q--Q--P---V
YLQAKDYWLQRLES-LP-G-GP-RLPLARRPEQL---------------R-Q------PVFTRRQQALTAEQWQSLQAR-
AQSFGVTPSVLLLTLFSQVIARWSENKQFLINLTLFNRP-PL-------APEITDLLGDFTSLTLLAVDTVG----HDTA
QLANRLQFQLWQD----LEHRSFSGVEVIRLLANKAV-DQQ---------SALVAPVVFTSAIGSG--QGE---------
-PGNSSG-----------GL--G-KLVYNISQTSQVWLDHQVTEQ-Q-GRLNLSWDSVDDLFYPGVLDGMF
>Cyc|gi|554217884
LDLAPMQHAYWIGRRKEQYLGGVTSHFYHEFDA-K-----DIDPNRLERAVSRLMERHGMLRVSVS-DEG-QQF-IPEKL
ST--KRLVVHDLRLVSHEQ--------VLRHLKAVREYLSVRQMMVNKGEVFDIQLTLIPEGICSGNARIHIGMDMIAAD
AMSLRILLSDLEKLYCEK----P--------------------LPDLE-YTYFAWLEDYR-KEQCKPG-N--R--A---Y
YDLSQKYWSNRLAD-LP-G-PA-QLPTISLTGSI---------------P-A------NNVVRRHVWIDAEKRKILEQA-
ANRHQITMAFSLASAFAEIVTAFSDVPDFLVNLPLFNRQ-AL-------HHQVEHLVGDFTSSVLLAWNGST--P-GSFC
ERARRFQQRFHED----VIYANYSGIELLRALSRYHD---E----------PVYAPIVFTSALGLGE-LFS---------
--HDVRA-----------LF--G-EPVWIVSQGPQVLLDIQISEL-N-GGLLINWDAREAAFLPGTLDLMF
>Cyc|gi|1180464148
FALTPMQHAYWIGRRDDQVLGSVGCHAYLEFDG-V-----GLVPERLEAAVRTVLARHGMLRARFL-EDG-TQQ-IMPDS
AW--PGLLVHDLRDGPEQHVAGRLEQHTAERLAAVREALSHRRLRVEQGEVLDVQLSLLPG----GATRLHLGVDLLVAD
VESIRILLADLTRAYHSP----E----L-L-------------SPTEE-FTFPHYLADHG-A-----R-R--A--Q---A
RREAQAYWRDRLPD-LP-D-GP-GLPLATDPTRL---------------AAA------PRFTRRRHRLEPDAWRRFGDR-
ARRGGTTPAMALAAAYAEVLGAFSESPRFLLSVPLFDRD-AV-------HPAVPGMVADFTDLLLLTADVSA--D-VSFL
ERARALQSEFRAV----AAHSAYSGVDVLRDLARARETGEE---------QPRRAPVVFACTLGDD--LID---------
--AEVRQ-----------SI--G-ELGWMISQTPQVWLDHQVYES-Q-GGVDLCWDAVDDLFPAGLVDDMF
>Cyc|gi|497995111
FPLTDVQQAYLLGRGRDFALGGVASHWYWEFDT-A-----DLDLPRLEEAWNRVVARHEMLRVVF--EDG-RQR-ILPAV
PR--YALSVEDARG---GA--------EQVALDRMRAAMSHQVLDVSRWPLFDIRAVRYSG----GRVRLGFSLDLLMLD
ALSIVIVFAELSELYHRP----G----T-R-------------LPEIG-VSFRDYVLGAC-G-------D--R--E---Q
LAESKRYWAERAPS-LP-P-AP-QLPLRTDPELV---------------A-Q------PRFTRRQSRIPRQRWQRIVER-
ARQRGLTPASVLATCFAEVLGRWSRQRELTLNLTLFDRR-EV-------HPEINGVVGDFTALLLVGYEPRA--G-ECFA
ERAARFQRQMWQD----LDHRDVSAVQVMRDLAASRG---S----------AAAMPVVFTSALGIG--RDV---------
----AAE-----------RF--A-EEVWGLSQTPQVWLDHQVRDD-E-GGMRFNWDAVEELFPEGLLDAMF
>Cyc|gi|1011712762
FPLTDLQYAYWIGRDPEHVLGNIACHAYLETET-E----FPLDLERLETAWNLLVKRHDALRLIVD-DTG-HQR-ILPDV
PP--YHFATQDLTGADEDA--------IAYHLLETRDELSHQVLDPGIWPMFDIRISRLPG----GRDRLHISIDMLIND
AMSSQIIWQEWQRLYTSG----S-PQAA-G-------------LQPFE-ISFRDCVMSKA-AP----S-E--AARA---Q
RERDRAYWMDRMAD-LP-P-AP-QLPLAVAPERI---------------K-N------PRFVRHQAGLEAARWQRLRER-
AQAVGVTPAGLLIGVFGEVLSAWSDQARFSLNLTIFDRL-AS-------HADVPRLVGDFTCLTLLALDCAG--A-DPLR
ERLRDVQSRMFES----LEHRSYSAVDVIRDINRGRT-D-G---------GQLTAPVVFTSQLGLQ--DPTK--------
-GTSENE-----------VF--G-RHVYGITQTPQVWLDHQAAEQ-D-GALVFNWDVVQGLFPAGMIEDMF
>Cyc|gi|970962695
FPLTDVQYAYWVGRQSGQYLGGNGCHGYMEING-Q-----HIDIERLESAWAIIVQHHPMLRVKYT-EDG-QQQ-VLTES
PF--TAIAVHDLTTCSQDE--------VNQQLEAIRANTSHRLLAIDQGEVARLQLSLLPD----GKTRLHFDIDLLVAD
VQSFQIILHDLAAAYTRQ----Q----K-P-------------KAPEN-WNFAKYLYDKK-L-----A-N--A--D---E
ERYAEAYWKNRLAT-LP-L-GP-KLPLSNNAALI---------------QHE------PKFTRREYFLEDTAWSKLQLI-
ASRYNVTSAMVLLAAYAYTLNKWSSESRFLMNIPLFNRD-TL-------SEELEHVVADFTTLLLLEVDSET--Q-QSFL
AFTKSLQQQFHQD----MNYTAYSGVKIQRDLAKYHP---D---------EKVFAPIVFSCNLGVP--LIN---------
--EEFKD-----------AF--G-KIHYMISQTPQVWLDFQMFDM-D-GGLLCIWDGLDDIFPSGLLDDMF
>Cyc|gi|1485950721
FPLTDIQQAYWVGRAGAVDLGGVSTHVYFELEG-R-----GLDVERLARAWNRLVQRHEMLRAVIL-ASG-QQQ-FLAQV
PT--YVIATSDLRRVGAEE--------ATRLIDDARQQMSHQVLPTDQWPLFELRATLLPE----ERVRLHISIDVVIAD
GASMTRLFQEWSQLYAQP----D----L-P-------------LAPLE-LSFRDYVLAEE-RL----R-D--T--E---L
YTRSRNYWTERLDT-FP-S-AP-ELPLASNPATL---------------E-K------YQFQRRSGRLEPATWRQLAAR-
ARKAGLTPSGLLMAAYAEVLATWSKGKRFVLNLTLFNRL-PL-------HPQVHDIVGDFTSINLLEVDGAL--P-GTFT
DRATRLQQQLLKD----MDHRFFGGVQVLRELARREG-G-T---------PRTLMPVVFTSGLALG--SSGQ--------
-GASALN-----------EL--G-TLVYGINQTPQVWLDLQVLEQ-D-EGLAINWDAVEALFSPGMLDDMF
>Cyc|gi|1148312528
FDLTDVQYSYWVGRGDEQWLGGVGCHAYLEIDG-Q-----WLNAERLNQAWHTLLVHHPMLRARFT-AEG-QQW-IPDTV
AP--PQLEINDLQALDLQA--------CEHALGLVRNRLSHRRLDVTQGQVMGLTLSLLPD----GHCRLHLDIDLLVAD
VQSLNIVLRDLARAYSGK----D----L-S--------------SNPD-WHFGHYLRHER-Q----------Q--S---S
NSQAMAYWHARLDN-LP-L-GP-SLPTCTTAEQ----------------T-P------PTFIRRQMTLSPEQWSHLRQQ-
AASLRVTPAMTLAAIYAEVLARWSHDSHFVLNVPLFDRN-TA-------HAGIEEVVADFTNLLLLECDCRT--P-ASFA
QRVIRLQQQFHQD----VAHASYSAVRVQRDLARVRH---T---------EGVVAPVVFACNLGTP--LLD---------
--PATQA-----------TL--G-CLHHMISQTPQVWLDHQIYEL-D-QGLLLAWDSVDSLFPEGLIDDMF
>Cyc|gi|1011883061
FDLALMQHAYWVGRGEEHELGGVAAHFYNEFDG-E-----GVDPQRLERAVRALLARHAQLRAVFG-DDG-RQH-TPAAS
AW--PGLRVHDLRALPEDE--------ADRRLAELRDTLSHRMLRVGAGEVCDVQLSLLPG----GRTRTHLNLDMLAAD
ALSLRVLLADLAALYDGT----E------Q-------------LPPIG-YSYRRYLADRA-A-----S-AERE--R---D
RSRDAAWWAARLPD-LP-G-AP-ALPVLQEPV-------------------R------PRVTRRHHWLPPEARDALFAR-
AHRHGVTPAMALASAYAEVLAAWSAEHRFLLNVPLFDRE-PL-------HADVPLLVGDFTGSVLLTADVSG--R-QVFQ
ERARGVQERFLED----AAHASYSGVEVLRDLNRAQH-G-G---------GRVLAPVVFTSALNLGE-LFS---------
--EDVRV-----------CF--G-RPVWIISQGPQVWLDAQVTEL-D-GGLLVNWDALEQAFPEDMLDAMF
>Cyc|gi|504807755
FELAPMQHAYWVGRSGDQQLGGVAAHFYNEFDG-T-----GVDADRLERAVKALIERHGMLRVRLT-DDG-RQC-IATDS
VW--PGLKVHDLRAMPVED--------AEQALERLRQSLSHRHMDLAAGEVFDVQLSLLPDAVRANGTRIHFNLDMVAAD
ALSLRVLLQDLACLYRGD----A--------------------LPPIG-YSYPRYRADHD-AAMAGEG-R--R--A---R
WHRDRDYWRDRLAD-LP-A-AP-RLPIAGGGRAQ---------------Q-A------TRVIRRHGWLPPERVAAFTTT-
ARAHGLTPAMALAAVFAEVLTAWSAEPDFLINLPLFNRE-PL-------HADVDLLVGDFTSSVLLAWQGSV--P-GTFV
ERATALQDRFHAD----VQHGTFAGVDVLRELSRHHG---E----------QRLAPVVYTSALGLGA-LFS---------
--DTVQT-----------CL--G-RPSWIISQGPQVWLDAQVTEL-D-DGLLVNMDAREDAFEPGVLDALF
>Cyc|gi|544741901
FPLNDVQQAYWVGRTGAFELGNISTHTYQEFES-K-----DIDLVRLQQAINKVIQRHEMLRAVIL-ASG-EQV-ILPEV
PL--YELPVMDLRGKEQAI--------TRQKLLKIRDEMSHQVLPAHKWPLFEVRATVFND----DVVRLHISLDMLIVD
LFSMSVLIRELILYYSKP----E----L-Q-------------LPPLE-LSFRDYVLAEK-QL----V-E--T--E---A
YKKAQNFWLKQIDT-LP-A-GP-ELPYVKPLSSI---------------Q-K------AFFRRRQAKLANMQWESFKST-
AKKNGLTPSVVLLTAYALVIASWAKNPRFTIDMTLFRRL-PL-------HQQVNELVGDFTSVVLLEMDFSS--R-CTFM
AYAKQVQRKMYQN----LDNTYFSGIEFLRELAVRQN-G-K---------HRTLMPVVFTSGLGLD--LCGGLNAAELPQ
DVANILD-----------SF--S-QNSYGVSQTSQVWLDQQVFES-K-GGLVFNWDVVDELFPESMIDDMF
>Cyc|gi|1177671602
FPLTDIQKAYWIGRSGAYSLGKVATHYYFEFEG-E-----NLDVSRINNIWEKIIKRHDMMRAIIL-PDGENQQ-IYKDV
PS--YKIKVYDLNSKSLID--------AEKTLKDVRIEMSHQKFITDKWPLFDVRASCFDK----GKVRLHFSFDNIIFD
GWSIFHILNEMADVYFNP----E----K-P-------------LSKLD-FSFRDYVLATE-KI----K-N--S--E---L
YKRDKEYWFNKIKD-LP-M-AP-ELPLAKNPDQL---------------D-N------HQFTHYEKIIDKNNWTKFKKD-
ITEFGLTPSAVLLAIYVEVIGAWSRHQKFTINLTRFNRM-PI-------HPKINEIVGDFTSLTLLAIDNSL--K-DTFI
ERCKNIQQKLWQD----IDHSYVSGVDVQRELAKING-K-N---------QGMVMPVVFTSAIGYE--NKNS--------
-KEISRS-----------LL--G-KRIYSISQTPQVWIDNQVIEE-N-KELILTWDVVKELFPEGLTDDMF
>Cyc|gi|908730486
IALTPVQQAYWMGRQEDQPLGGNSCQVYIELQG-A-----DICPKRLRRACQRLVERHLMLQVQFS-AQG-EQH-VPVCD
RI--FSVEEADLRAMSANQ--------VDVRLQQYRQQFSHYRADVEQGWPLRVALSRLPG----NVARLHLNIDLLVAD
VLSINVLLRDMTKLYNQP----D----N-A-------------LPPLK-ANFFQYQYLQG-I-----E-S--K--Q---R
YREAKAYWQQRLSS-LP-G-AP-ALPLAQQPEMV---------------T-K------PRFTRRDYLIKHHQLAILQDK-
TKQHGITLAVVFLTLYCEILARWSENKHFLLNVPLFNRN-DL-------VPDVGDMVADFTTLLLLEVDFRQ--P-ASFV
QRLQQLQSQLHRD----IAQADYSGVEVLRDLARLEG---T---------APRTAPVVFALNLGEP--FLP---------
--EVAEQ-----------TL--G-TLHWMISQTPQVWIDHQSYPT-R-EGLLLNWDSVDSLFPAEMVSSMF
>Cyc|gi|1510839174
FALTDVQHAYWIGRQDGQPLGGVGCHAYLELDG-D-----ALDPARLDAAWRALLAHHPMLRARFD-DQG-RQR-IAAQS
GC--APLAVHDLRTLDPAS--------RAQRLETIREALSHRRLAVERGEVAGLALSLLPE----GRGRVHLDLDLLVAD
VESLRILLRDLARLYAAD----A----P-P-------------AAPAG-WSFADYLAAVE-T-----R-A--A--P---R
READRDYWRARAAP-LP-A-GP-QLPLRQAPETI---------------D-R------PRFRRRRHWLDVADWRRLGEH-
AQARGLTPALVLATAYAEVLARWSAEPRLSLNLPLFDRH-DD-------LPGAAEAVADFTSLLLLEVDCAT--P-RDFA
ARAATVQRQFHAD----MAHAGYCGVRVQRDLAHLRG---G---------DGFAAPVVFACNLGAP--LLD---------
--DDTRA-----------TL--G-AFDYMISQTPQVWLDHQVYEQ-D-GALLLAWDAVEALFPEGMIDAMF
>Cyc|gi|1275777326
FELSPIQHAYWVGRGDDQPLGGIGCHVYLEVDG-A-----GVDRDRLDQAVRAVAERHPMLRVRVH-GDG-TQQ-IGDRP
TW--PGLRVHDLRESTV----------LAADLAAIRETLSHRRLEVERGEVFDVQLSLLPS----GATRLHIELDLLVAD
VLSFNVFLNDLALAYRDG----P----A-A-------------LRPLS-YSYPGYCADLA-T-----L-R--A--H---E
VDGDRRYWAERLAE-LP-A-AP-QLPLAVEPELV---------------G-R------PTFRRIARWIEPSRYRRLVER-
ARAEQVTVAMTLATVFADVLGRWSGMSRLLLNVPVFDRR-TL-------HPDVPELIADFTNLVLLEVDLG---G-ADLV
ERVRSTQRRFQTD----ISHIAYSGVEVLRDLARRG----D----------HAGAPVVFAANLSSGD-LLS---------
--TEFRE-----------SF--G-ELGFMISQTPQVWLDHQLMEM-D-GGLYLNWDYVDGLCAEGVVPAMF
>Cyc|gi|1408618987
FPLTDIQQAHWLGRNKVFELSHVSNHVYIEFET-S-----NLEISRLTAAWQKLIQHHDMLRAIVL-PTG-EQQ-ILEKV
PD--YQITILDLREFEPQK--------IETELTAIREKLSQQNLPSHQWPWFEIRATYLNK----QQTRLHISMDLLLID
AASIRILFHEWNQLYQNP----E----L-S-------------FPPLE-LSFRDYVITKN-SL----Q-N--S--E---L
VKRSQTYWFNRLDT-LP-P-AP-ELPLACFPSEL---------------K-E------YTFKRRAGKLEPHIWQKLKQR-
GQKAGLTPSIILLTAFAEILTLWSKHPHFTLNLTVLERL-PL-------HPQINQIIGDFTNTNLLAIDNSS--P-NTFT
DRALKIQQQLLQD----LDHIYISGVEVLRKLLSQKQ-T-E---------LTAAMPIVFSSVLGLG--SFTQ--------
-TDLEYN-----------FL--G-KVVYGISQTPQVSLEHQVTEQ-H-GTLIFNWDAVEALFPIGMLDEMF
>Cyc|gi|1223962141
FDLTDVQYSYLIGREDDQILGGVGCHAYLEIDG-E-----NIDEDKLKEAWNKLQYRHPMLRAKFT-KDG-HQE-ILHKP
YS--EEIEVFDLSDLDEET--------LHLKLVEIREQKSHRKLNVNQGQVAGVALAKFLD----GKSRIFFDVDLLVSD
VMSMSIMIKELAELYSGV----E----L-D--------------NLNE-YTFKDYMQNRI-G----------E--S---I
NDADKEFWQQKINS-FEIE-RP-NLPLRKQPEQI---------------K-E------TKFTRRKRIIKKDEWETIKDI-
AASYQSTPSMVLLTVYSLVLERWCNQDKFFINIPLFNRD-LE-------NENLKEMIADFTNILLVEHEIKD--D-ARFL
DTLKRTNKTFLEN----VSHSAYSGVQVQRDISKDQG---T---------SVNIAPVVFACNIDYP--LET---------
--KISRK-----------NL--G-KVSYMISQTPGVWLDFQTYIV-D-GNLILCWDSVDELFPTGMLEDMM
>Cyc|gi|917773755
FALTPVQHAYWIGRKDGQTLGGVGCHGYFEFDG-P-----GADPHRLEQAVRALIARHGMLRVRVL-EDG-RQQ-ITADG
AW--PGLTVHDLAELPGPR--------ADEQLSRIREDLSHRRLDLEHGEVFDIQLSLLPD----GGARLHLNVDLLIAD
VLSIQILLADLAALYNGD----A--------------------PAPIR-HSFAEYLAERD-R-----E-R--A--P---D
QQRARQHWQERTPQ-LP-VSGP-QLPLATDPARI---------------T-S------PHFTRRSHRLSPDAWQRLAQR-
SRDRGLTPSMLLATAFAEILGRWSSQPRFLLNVPLFDRH-GE-------HPDLPRMVADFTSLLLLEVDTTA--R-TSFA
ERARQVQARFHTD----VSYADHSAVDVLRELGRAHG---G---------PPASAPVVFASSIGEE--FVD---------
--EGFRE-----------LF--G-DMSWMVSQTPQVWLDHQLYES-Q-GGLLLTWDSVDELFPAGLVDTMF
>Cyc|gi|1193044381
FPLTDVQYGYWIGRDDNRELGGVACHAYLEIDG-H-----LNNPEQLNLAFSQLIQHHPMLRASFT-ENG-QQQ-IKAAN
NN--APLIVHDLRELTAEQ--------CTQRLAEIRKRLSHRKLAIEHGQVIGLELSLLVN----SKSRLHFDIDLLVAD
VQSLNIILRDLAQLYRQE----L----P-L-------------KAPND-WNFAHYLAKEQ-Q-----R-K--Q--A---N
YQTSKNYWNQRLTE-LP-V-GP-QLPVLS--KQI---------------T-K------PEFTRRTFVLNHNQWQNLKQQ-
AAKHKITPAMTLACAYGYVLARWSNHTNFLLNIPLFDRN-VE-------ELDIEHVVADFTNLLLLDCDYSQ--S-HSFA
EQAIQLQQQFHKN----VAYSTYSAVEIQREMARFNN---Q---------QGIMAPVVFACNLGTP--LLD---------
--MATSQ-----------TL--G-DLHYMISQTPQVWLDHQVYEI-N-DGLLLAWDSVEELFPNGLIDVMF
>Cyc|gi|567640576
FELAPMQHAYWIGRAPGQALGGVAAHFYNEFDG-H-----DVDPLRLEAAVRALLARHPMLRAQFL-DDG-RQQ-VLAHS
PW--PGLTVHDLRQDSAEQ--------VQQRLAALRAELSHRKLAVEQGQVLDIQLSLLPD----G-TRLHLNLDMLAAD
ALSLRTLLGDLVQLYRQQ----P--------------------LPALD-YTFARYLADQR-QEQASVE-Q--R--D---R
HQQARDYWLQRLDQ-LP-G-AP-SLPIKPQGD-------------------D------RQVRRRHHWLPPSERQAFERH-
AREHGLTPAMALAAVFSEALGAWCDTPELLLNLPLFNRT-PL-------HADVDRLVGDFTSSILLAWDGRV--A-GTFA
ARATALQRRFHSD----VAHSAFSGLEVLRELSRQRG---E----------QVLAPVVYTSALGLGE-LFA---------
--EGVQA-----------SF--G-QPAWIISQGPQVWLDAQVTEL-D-GGILVNLDAREGLFADGVLDGMF
>Cyc|gi|1341772289
FSLNEIQYAYWAGRNHEMDWGGVSCSTYFEMDV-D-----HLDIQKFEQALSNLIKRHEMLRCIIT-EDG-TQQ-IMETI
PI---PFTVYPISD--STT--------TNTHLQKLRNEMSTRIIPA-GTPMFDIRISELEG----HKKRIHFSIDFIIAD
ALSLFIFWKDLYLFYTDH-----------T-------------LPSLE-ISYKDYLQYHE-KR----K-S--T--S---L
YNKAAQYWTDRVSQ-FP-L-AP-QLPVKDAGQKH---------------V-D------GNFKRREHWINPTSWKSFVKH-
AATKNLTPSAALLTLYAEILSAWGGGSHFAIMLTVFNRD-DV-------HPQVNEIIGDFTQLTLVEIKRE---Q-QSVA
ENGTKIQTQVHTD----LENSTYSALEFVKTLNTQSD---I---------KDRMYPIVFTSALGVD--DLN---------
-QNEQLG-----------FL--N-QVKWSVSSTPQVWIDHQVYNE-N-DGVTLSWDTLDAVFPDSMIDAMF
>Cyc|gi|1100066459
FPPTDVQRAYWIGRTDDFALGGVGCHFYTEYDV-T-----GMDLARLEEAWNLLIGRHEMLRAEFL-PDG-RQR-ILPEV
PR--FSIPVTDVPGADDGT--------ADRALANLRDAMSHQLIDATRWPLFDVRAVRYGD----DRTRIGISFDNIILD
ALSTMNVLRELETLYTDP----G----A-E-------------LPPVG-MSFRDYVLGVQ-P-------D--P--A---A
LEKARKYWSGRVTE-LP-P-AP-QLPLAADPSQI---------------G-R------PRFVRRQARLSPEKWQAVKES-
ARRHALTPSTVLATAFAEVLGAWSARQDLTINLTLFDRR-EV-------HPDIDKVLGDFTSLLLVAYEPVA--G-ESWL
DGARRLQQQVVRD----LEHSDASAIWVMRELARSTG---S---------AEVSMPVVFTSTLGVT--GDDP--------
-WNAGAR-----------LF--A-EPVWGVSQTPQVWLDHQVIEA-E-GGLLFNWDAVEELFPAGMLDAMF
>Cyc|gi|1021359466
FELTDVQYAYWIGRQDEQELGGIGCHAYLEVDN-Q-----GIDPLKLEQAWHALYQHHPMLRAQFT-ESG-TQQ-VHSPL
PT--PGLAINDFRSLTLDE--------ATQAVEQVRSRLSHRKLGIEHGQTMGLELSLLPG----GKCRIHFDVDLLIAD
VQSLNILLKDLAVLYHGG----T----L-E-------------T-DPN-WSFATYLAYEK-A-----Q-N--Q--D---K
LEADKAYWQTRLAT-LP-S-GP-QLPLRCDPQTV---------------A-K------PAFARRLHTLTQTQWQTLKNT-
AQQHQVTPAMLLVTSYAYVLAKYSAEQKFTLNLPLFDRK-TQ-------HPGIENVVADFTNLLLLDCDFSD--V-KGFI
DHAKVIQNQFHQN----VAHSDYSAVQIQRDLVKHGY---A---------QGVSAPVVFACNLGTP--LLS---------
--Q-NDT-----------VL--G-QFNYMISQTPQVWLDHQVYEV-D-EGLMLAWDAVDEIFPDSLIDTMF
>Cyc|gi|15599421
FPLTPVQAAYVLGRQAAFDYGGNACQLYAEYDWPA-----DTDPARLEAAWNAMVERHPMLRAVIE-DNA-WQR-VLPEV
PW--QRLTVHACAGLDEAA--------FQAHLERVRERLDHACAALDQWPVLRPELSIGR-----DACVLHCSVDFTLVD
YASLQLLLGEWRRRYLDP----Q----W-T-------------AEPLE-ATFRDYVGVEQ-RR----R-Q--S--P---A
WQRDRDWWLARLDA-LP-G-RP-DLPLRVQPDT----------------R-S------TRFRHFHARLDEAAWQALGAR-
AGEHGLSAAGVALAAFAETIGRWSQAPAFCLNLTVLNRP-PL-------HPQLAQVLGDFTALSLLAVDSRH--G-DSFV
ERARRIGEQMFDD----LDHPTFSGVDLLRELARRRG---R---------GADLMPVVFTSGIGSV--QRL---------
--LGDGE-----------AP--R-APRYMISQTPQVWLDCQVTDQ-F-GGLEIGWDVRLGLFPEGQAEAMF
>Cyc|gi|916581067
FPLTDIQQAYWVGRNGFYELGNVSTHSYLELET-V-----NLDIDRLNSALNKLIHRHDMLRSVLT-SDG-QQR-ILDKV
PE--YRISVLDLQRLDSET--------AEERLNGIREELSHQMLPLDKWPLFDIRATKLDK----RRTMLHISTDSFAAD
AWSRWILALELFRLYDDP----D----L-E-------------LPPLE-LSFRDYVLAEH-EI----R-R--T--E---Y
YERAKGYWMERLAN-LP-P-AP-DLPLAASPEDL---------------K-R------PRFIRHSARLEKDAWRSLCVR-
AARAGVTPSGLIAAAFATVLGRWSKNQRFTINLTQFNRL-PI-------HHQVNEIVGDFTSSILLAVNLH---H-TCFE
ERARAVQQQLFSD----LDHSLFSGVQVLREINRLQG-GVG---------TRAAMPIVLTSMLVDR--RTS---------
-EEGAFP-----------SLWKE-NMNAGVSQTPQVYLDHAVSER-E-GALIFRWDVVEELFPEGMIQDMF
>Cyc|gi|1594890496
FPLTDIQQAYFVGRGSDFAMGNVSTHLYIEVDA-V-----DLDLPRLEQAWQKVIDRHPMLRAIVL-PDG-VQK-ILPET
PP--YKFPVQDLRNEQASD--------MVAGLERERNRLSHQVIPSDRWPLFELSASLLPE----NKTRIHISLDCLITD
ARSFQIISGELLTFYHDE----Q----A-Q-------------LSVPG-LSFRDYVIAEH-AL----R-D--S--S---F
FQRAMDYWKNRITT-LP-G-MP-QLPLARAPETL---------------E-Q------HVFSQRGYELSKVDWENFQAR-
AAKAGITPTAALLECFGEMLAGWSRSSQLTLNLTLFNRM-PL-------HPDVDDVVGDFTSLVLVGVDELE--T-GNFE
ARSQRLQKELWQG----VDNRFFSGVRVLREIAQMGE---K---------VQPMMPIVFTSTLGIG--SGGQ--------
-DSSSWH-----------HL--G-EQVYSVSQTPQVWIDHVASER-D-GALWYTWDVVDALFPPGMIDDLF
>Cyc|gi|1048205954
FPLTGVQQAYLLGRSDAFALGNVSTHGYSEVNL-P-----DLNVERLEEVWNRLIGHHEMLRAEFS-NDG-MQR-ILQDV
PR--YQIPYLDLRDAD--D--------AQQQLSSIRDELSHQVFDVSRWPLFELRVSRVGQ----SHYRLHFSMDLLLID
ASSSMVLTSELLELYAQP----G----K-E-------------IAPLS-LSFRDYVLAEK-AL----A-G--T--P---I
YEKSRDYWHQRLED-LP-M-AP-ALPLVKDPVEV---------------T-E------PKFVRRVFRMPHNEWQALQQK-
ASRAGITPTVFLLTMFQQVLARWSKAPQFTLNLTLFNRL-PM-------HEEVNQIVGDFTSLTLLQLAAQS--D-KSLL
DNAKLVQSQLWED----LEHRYYDGIDVLRALNSYVG-G-S---------QSVTMPVVFTSALGLS--NTD---------
--PDVAK--AHPLLVRDEAL--A-KQDYGISQTSQVWLDHQVSEG-A-DGLTLIWDSIDELFPEGMLDDMF
>Cyc|gi|5915760
FPLTGIQLAYLVGRDETFEIGGVATNLTVEFEA-------DVDLNRFQLTLQKLIDRHPILRTIVF-ENG-TQK-ILEAT
QR--YTIETQDLRGFTEEE--------INVRILEQREKMTSKIIDPSVWPLFELKTFMLPG----EKKYFFLNVDPLICD
DSSMKRLIREFKQLYENP----G----L-Q-------------LPSLE-YSFRDYVLASI-NF----K-Q--T--S---R
YQKDQQYWLDKLDH-FP-S-AP-ELPLKSDPAHV---------------A-K------PSFKKFSTFLDGHTWNELKKK-
ARHHHLTPTSVLCAAYAYILAYWSRQNHFAINLTVFNRI-PF-------HPDVKNMIGDFTSLMLLDIHAEE--NMSSFW
RFALNVQDTLLEA----LEHRHYDGVDVIRNIAKKNG-M-N---------KKAVMPIVFTSVLSEN--PDD---------
-SFDSLV-----------DF--D-NIHFFSTRTSQVYIDNQVYEI-N-GGLYITWDYVEQIFEHEVIESMF
>Cyc|gi|1052676065
FPPTDVQRAYWMGRTDDFALGGVGSHWYWEFDG-G-----DVDLDRLGRAVNTLIARHEMLRAVFD-DNG-DQR-ILPEV
PP--FTITVHD----------------GHEHLATLREELSHRIPDPSRWPLIDIQAVRHPG-----GTRVAFSFDYIVLD
ALSIVVFFAELSTLYRDP----D----A-A-------------LRPLG-VSFRDYVLGAT-P-------P--P--E---V
VGQAQAYWRGRLDD-IA-P-PP-ALPLAVDPETL---------------V-A------PRFVRRERSLTPRQWAAITRR-
ARDHRLTPAAVLATAYAEVLSAYSGQDALTLNLTMFQRH-DV-------HPDIGAILGDFTSLVLVGYRGAA--G-RSWR
ETAHLFQQDLWAG----LEHNDVSALWVLRELARRRD---G---------GTVSMPIVFTSALGVA--ADL---------
--VNMRF-----------PF--G-ELTWGVSQTPQVWLDNQVMER-D-GGLTFNWDSVDELFPDGLLDAMF
>Cyc|gi|737232511
FALTDVQYAYWIGRRHDQPMGGVACHAYLEIDG-V-----DVDPERLRAAWHRVQRHHPMLRARFL-EQG-EQE-IQATP
FS--PEITVHDLRARSQEH--------RDEALAETRARLSHRLLRVEEGEVAGLELSLLPL----GRTRIHFDLDLLVAD
VHSLHIILRDLAIAYEDL----P----L-A--------------APAD-WSFAAYLRRAA-A-----G-R--E--Q---D
REAARRYWQERLPD-LP-G-AP-GLPLVMQPEKM---------------R-A------PAFRRRLHRLPLPAWQRLQRL-
AADHRLTPAMVLLTAYAEVLDRWSATSRFLINIPLFDRQ-EQ-------GEDLAHVVADFTNLLLLAVDCSQ--N-QTFV
QRAHDIQAQFHKD----VAHARYSGVQVQRDLARLRA---G---------ERIAAPVVFASNLGTP--LIG---------
--PECRE-----------RL--G-RLHWMISQTPQVWLDFQIYED-E-DGLLLAWDAVDALFPDGLIEQMF
>Cyc|gi|1005163609
FPPTEVQRAYWLGRDESFTLGGVGCQFYREYDV-V-----GLDVARLEAAVNVLIQRHEMLRAVFD-EQG-QQR-ILAEV
PR--FTIDVVEAGE----D--------PAQAHDELRRDCAHRVFDPARWPLFGMRAVRSG-----DRVRLGISLDNLILD
ALSILTFYSELTTLYETP----D----A-A-------------LPPIG-LSFRDYVLTCA-P-------G--S--E---A
LAAARSYWEKKLPE-LP-P-AP-QLPLARDPAEV---------------G-R------PRFTRHEGSVDAARWRRIVER-
AGEHGVTPSTILLTAFAEVLSRWCSRPDLTLNLTLFDRR-EV-------HPDIHRVMGDFTSLTLIGYRPVP--G-ESWV
TRARRVQQELGDA----LDHRDVSSISLVRELGRLSG---A---------PNLTMPVVFTSALGVP--GGT---------
-AAPAGG-----------PF--R-KQVWGLTQTPQVWLDHQVIEA-E-GGIALNWDVVEDLFPEGLIATMF
>Cyc|gi|1488275968
FPLAPMQHAYWIGRAEGQPLG-CGSHFYFEFDG-P-----PLDPGRLDAALRALTARHPMLRARFL-DDA-TQR-IGEA-
PT--GLAAVHDLRSRPAAE--------VDAELARLRERLSHQRMDAARGQVLDVRLTLLPG----GTGRLHVDIDMLVCD
AMSFRIVVADLARHYDRP----D----H-S-------------PEPPA-YSYRRYLAERS-A-----H-P--A--E---G
RERDRAYWTERLAT-LP-S-GP-QLPLAAAPERI---------------R-E------PRTTRRSHLLDAAERDRFLAL-
SRAHGVSASMALAACYAEVLSLWSAEERFLLNLPLFDRA-PL-------HPEVPNLVGDFTALLLLPVEARR--G-NSFA
ERARQVQGGFREV----AAHGDYPGTEVLRDLARTRR---G----------ATLAPVVFTSALSMGE-LFG---------
--PDVRD-----------VL--G-EPAWMSSQTPQVWMDLQVVEE-A-DGIRLNWESVDALFPDGVVEDMF
>Cyc|gi|1100072639
FELAPMQYAYWVGRDETFALAGVTTHFYAEFDG-S-----GVEPARLEHAVRALARRHGMLRMRVR-GDG-TQQ-ILPEP
AW--RGLAVHDLRELPEDE--------VRHRLGEIRERLSHRTFAISEGEVFDLALSLLPG----GRTRMHLDLDMIAAD
ALSFRIMLRDLAACYAGE---------A-E-------------LPPLE-FSFPRYLARRR-E-----E-R--E--R---A
RERDREYWQERLPR-LP-G-AP-ALPLAVAPERL---------------D-R------HRVARRFATLSAQQREVLAGH-
AAEHGVTLPMVFAAAFCHVLAAWSEEPDFLLNVPLFDRE-PV-------HPDVDGLVGDFTNLLLVGVHAGS--A-RTVA
GLARQLGDRIRED----AAHSGFTGLDVLRELTRARG---L--------ARQAVAPVVFTSAIGLGE-LFG---------
--DRIRE-----------CF--G-EAGWNISQAPQVWLDFQVTEQ-A-GGLLLNWDAVEGLFADGVLDAMF
>Cyc|gi|75414060
FPLTDIQRAYWLGRHRSLSLGGVATHTYLELDV-E-----DLDPGRLQTALRRLIDRHDALRLVVL-PDG-RQQ-ILGDV
PP--YLLAHTDLRGRA--D--------AEAELARVREHMSHEVRDASRWPLFDVRTHRLDD----VRTRLHLSLDLLIAD
AHSVHVLTGDLLTFYADP----D----A-A-------------LPPLG-CSFRDYVLAVR-AH----A-E--G--E---P
RRRALDHWRARLAD-LP-G-PP-GLPLRCRPEEL---------------T-A------PRFARLTTGLGPDAWARLRRA-
AAAAELTPAALICAAFCDVLAQWSDTPRFTLNLTTFHRP-AL-------LPGVDDLVGDFTTTTLLGVDGE---G-DTFR
DRARRLQDRIWED----LEHRVVSGVEVLRMLRRERG-T-H---------DAVRMPVVFTSTLRAA--GPAP--------
-RTAPPA-----------WR--V-RPGYAISQTPQVLLDHQVSES-D-GRLVCTWDYVADAYPPGLIEAMF
>Cyc|gi|797010177
FPLTAIQQAYWLGRNDDFEMGNIGTHSYREITL-R-----KIDIQLFEKQFNQLIQRHDMMRMIID-DNG-MQR-VIKDI
PF--YSIKVCDLTNASEKE--------ISQHKVEIRNEMSHQVFKGSVWPLFDVRFSRYK-----NKIVLHYSIDALMLD
ISSMLIIARELFQLLTEP----E----I-P-------------LPPLE-LRFRDYVLAEV-AL----R-E--T--P---I
FKKAESYWLSRIED-FP-P-RP-DLPLATDPSQI---------------S-N------PRFERRHNTLSAQHWQVLKAR-
AQQHQLTPTVLFLGCFAEVLNRWSQQAHFALNLTLFNRM-PF-------HPQVNDILGDFTTLTLLEMDYRE-AG-KHFL
ERLDAIQKQLWSD----LEHREFGGIDFLRALHSA-G-------------ESNSYPVVVTSTLGLE--KAD---------
--NDAQNNADNNTHNNDWLI--E-DESYGISQTSQVWLDVQVGES-ESGGLSYNWDSVAELFPAGMLDDMF
>Cyc|gi|1099540847
FALTPVQHAYWIGRRDDQVLGGVACHFYVEFDG-DPR--APVDPGLLEGSVRELMRRHAMLRARFL-DDG-TQQ-VPEDP
AW--PGLTVHDLRGAGEAE--------VERHLAEERERLAHRRLDVDGGVVFDVRLSLLPG----DRHRMHVNVDLLVAD
VLSIQILFRDLSRIYRAG----GDADRA-G-------------LPELG-YGFPTYLARVE-D-----R-R--S--A---D
RERAREYWHARLPD-LP-G-GP-QLPVSVEPSSI---------------A-A------PRFVRRDHRLDARERAALEEL-
ARRHGVTVPVLLATAYAEVLGAWSTEPRFLLNVPLFDRS-VL-------DPHVEHLVADFTNLVPLEVDLDS--E-TGFG
QRALELQARLRSD----MAHSEYTGVEVLRDLARSRT---D---------GAPPPSVVFTSAVGMGD-LVG---------
--QETQE-----------AF--G-RLGWMLSQTPQVWLDHQVIEQ-D-GGLLLVWDAVEELFPPGVLDAMF
>Cyc|gi|522008259
FPLATMQHAYWIGRADGQPLGGVGAHFYNEFDG-E-----NVDPARLETAVRCVLARHPMLRAVFH-PDG-TQQ-IRPHS
AW--PGLTVHDLRYLDAAF--------AQQRLEQLRDEISHRRLNVEKGQTFDIQLSLLPE----GKTRMHVQIEMLVAD
AHSFRVLMSDLAAYYDNW----G----V-G-------------LVPIE-WNFPSYLATVA-A-----Q-P--D--R---N
RSVARDYWQQRLDT-FP-G-AP-QLPLAQDPSQV---------------S-Q------HRTTRYFHWLDPQQQALLNTR-
ARQHDITLSVAFLTAFTHVLGAWSTTTDFMINLPLYDRR-PV-------HPEVDKLVGDFTNLLLLEVHT-G--P-QAFA
ALAKATQDRMRTD----AANAAYSGVDVLRDLSRRRG---G---------QAVGAPVVFTSALSLGE-LFD---------
--AEVRR-----------CF--G-APGYTMSQTPQVWLDYQVTER-E-GGLYLNWDVVEELFPQGMCEQMF
>Cyc|gi|503954760
FDLTPVQQAYWFGRRDDQPLGGVGCHLYLELDG-E-----GVDPSRLDRAVKRLAIRHPMLRARFL-DDG-RQR-IGDAG
PG--AALTVHDFSRRPD-G--------GAGALAELRDRLSHRRLAVVDGEPFGVQLSLLQG----GRTRLHFDIDLLVAD
VLSVSIVLGDLAAIYGGR----E----D-E-------------LPPLS-FDFRQYLARIR-S-----E-R--A--A---D
SDMARRYWSERLPS-LP-G-GP-RLPLRRDPRER---------------V-A------PRFVRRQFHLASADIDRIRAQ-
ARRHGVTLACVLATAYGEVLARWAGEQRFLINIPLFDRQ-EI-------DPAVRHMVADFTNLVLLEVDFQT--R-AGFA
DRVRGIQAQLHRD----IAQGDYSGVEVLRDLARHDQ---G---------GGRTAPVVFACNLGAP--FVP---------
--QEAVE-----------AF--G-QVSWMISQTPQVWLDHQTYPT-P-DGLLLNWDAVEDLFPPGLLDDMF
>Cyc|gi|1046589731
FPLTDIQHAYWIGRNQGFELGSVGSHGYREFDI-D-----NLDTDALENAINALVARHDMLRAIVD-ADG-RQR-VLADV
PH--YRLPVADLRDET--D--------RATCLMDIRNRLSHNIFKADRWPLFHIEAARLDG----KTTRLFVSFDVLIGD
AWSLKLMGTELAALMQKR-----------A-------------LPEIG-LTFRDYVLFEK-SA----H-N--N--A---A
YERAREHWSARIAN-LP-A-SP-DLPLACNPSQI---------------E-H------PRFTRRRGRLAAKDWSRFKEL-
AQSAGLTPTAAIMTIFAEVLARWSRRQDFTLNLTVFSRE-PV-------HQDVENIVGDFTASLLLGLDFSA--R-ADFT
TRARHVQLRLMED----LEHRLFSGVSVLRELAKQNG-R-S---------GGALMPVVFTSVLGQA--SRD---------
--DNTPR-----------LD--T-RLVDSVSQTPQVYLDHQVSED-Q-GELVYNWDAVEELFPPLMLDMMF
>Cyc|gi|499129053
FPLTDIQQSYWLGRSGVYDLSDVSAHCYFELEC-D-----ELDMEAVNAAWNQLIRRHDVMRVVVL-DNGLSQQ-ILKEV
PD--YQIRINDYRYQDKVA--------FEKGVLSTRNNMSHRQFNVSKWPLFEIEGSLSQD----QKTRLHVSFDNTVFD
GNSIFLLFDEWYRLYNTP----M----L-K-------------LPKIN-ISFRDYAIALA-DL----K-K--S--L---Q
YEKDMNYWATRILK-LP-S-AP-ELPLEKQPNEI---------------V-E------QKFTRYQAVLTKDKWKVIKQM-
AHQLNLTPSSVIMTAYAEVLGRYSRHQHFTLNLTHFNRL-PL-------HEDVDKLVGDFTSLVLIEMDHRH--D-SNFI
MRCRDTQKQLLQD----LEHTLVSGVEVERMMRKERN-H-V---------NDTIMPIVFTSGIGVN--KDH---------
--LEDIR-----------YL--G-KIAYGASQTPQVWLDHQVFEQ-D-GELILSWDGIEELFPKGMLNEMF
>Cyc|gi|554223068
FSLTEVQQAYLYGRQPSLTLGGIGCHFYKEFNI-V-----DVDISRLEHALDKLICRHDMLRAVFDISSG-KQR-VIPEV
PK--YRVTIYEG----------------ISAFEQLR-HASHQVFDPEIWPLFSVSVAHQN-----GRYRIAIGIDNLILD
ALSVMIFYRELDIYYQDP----S----V-T-------------LPPIK-ATFRDYLHCAI-P-------D--K--K---S
LVEAQNFWMKKAET-LP-S-SP-QLPLAIAPEKI---------------K-S------VRFKRRSSRIDKEQWKILLKG-
CRENSVTPNALLLTAFCHVLSRWSSESDLTINLTLFERT-EL-------HPDISSVLGDFTSLLLIPFFSEQ--K-QTWI
SAVRNIQREMWAA----LDHRQVSAVTVLRERARRQQ---Q---------IHSVMPVVFTSALGLP--IET---------
---SQPF-----------LL--S-DPCWGISQTPQVWLDFQVVEV-D-GNIEVSWDAVEELFHDGMLDILF
>Cyc|gi|1578848239
TPLTPVQQAYLIGRRDDQSLGGIGCHLYCEFDG-H-----GVDAERLERAVLELCRQHPMLRAQFS-DDG-YQS-ILPIS
PW--QRLKTYDLHEMTSQA--------CDGELAAIRDSLSHRRLDVCRGEVFDIRLSRLPA----GRTRIHLNVDLLVAD
VLSITILLRDLAGLYAGK----I----S-S-------------GSRST-LGFDTYLRQQT-A-----G-R--S--A---E
REDAMRYWRERLPN-LP-A-GP-SLPLSADPDQV---------------T-R------PRFTRRQFHLRADEIERLMKR-
ARHQKLTLATVLATAFSEVLARWSGEEHFLLNVPLFDRQ-ET-------DASVSQMVADFTNLVLLEIDFTK--A-PNFA
DRARAVQERLHKD----ITRAAYSGVDVLRDLMRSGE---Q---------RRHGAPVVFACNLGEP--LLS---------
--PSFEQ-----------SL--G-HLGWAISQTPQIWLDHQIYRL-Q-DGLLLNWDGVEALFPAGLLDDMF
>Cyc|gi|1052223799
FALTDIQRAFWIGRSPQMPLGRVGSHFYIELDG-T-----NLDIKRLESCWRTLVGRHDMLRAVVT-EQG-QQR-VLETV
PA--YKIRQHQLSA---EA--------AETRLEELRHALSHACYDVTQWPLFDVQVAEYPVGE-QIRSRIFVSLDSLMLD
GRSIMVLFTEWDQLYSNG----R----T-V-------------ELASK-LRFRDYVAQHR-P-------D--P--Q---R
VDRAQRFWQARIAE-LP-E-AP-ALPLQAAPETL---------------R-Q------PRFRRLSETLDASCWQRFRQR-
ARQHGVTPSVALAAAYGEVLGYWSNQPSVAINLTLFDRP-RC-------HDEIDRVVGDFASILLLGYEASG--G-MNFV
DAALRLQRQEGEG----LSHRDVSGVWVLRELARCKG---E---------PMATMPVVFTSVLGLP--NDA---------
-SLDLSP-----------TF--P-RQVYALTQTPQVWLDAKVSES-R-DCLVLDWDGVDELFAPGVLDDMF
>Cyc|gi|860522658
FPLSAAQHAYLVGRDASQSLGGVGCHLYQEFDG-PRAGGRALEPAAVENAIRALRRRHPMLCTAFQ-SDG-TQR-YVGHP
DG--FHLRVEDLRGADPAT--------TDRRLAELRREHGHRVLDVARGETLDFRLVLLPE----GRHRLCVDLDLLVAD
AASFTLLFDELAALLDGR----D----L-P-------------ARPRD-YDFRSYLADLE-R-----R-T--A--D---E
RRAARAFWDERLAA-LA-P-AP-NLPLARDPAVS---------------A-P------VRVTRRRHRIDDGEWRRIVTR-
ARDAGFTPSTALVTCFGHVLGRWGGQERLLLNLTLFDRL-SL-------HPAVDGMLADFTSILLLDLDVGP--R-RPFV
DLVRANQEVFAQA----HEHRHVSGVDVARDLRRAGS---H----------PHGAPVVFTSNLGRP--LFG---------
--HSTDG-----------AL--G-VPGWGISQTPQVWIDHLAYEN-D-GSVHLQWDSNEALFPDGLVAAMF
>Cyc|gi|652955328
FPLTDVQYAYLIGRSDDQALGGIGCHAYLEFDR-E----EKMDVDKLKKAWNKVQAHHPMLRAKFN-EDG-TQE-VMAKA
YS--DDITVCDLTNMTESD--------ATEELSRIRERLSHRKLDVFSGQVAGITVTLLPK----GQSRIHFDIDLLIAD
VQSLQVVLRDLEKAYSGK----K----L-P-------------KTSRD-WNFADYIRQQN-E-----F-D--Q--K---A
YTEAKEYWTSRLKD-LP-L-GP-SLPLKKRPDEI---------------S-E------TKFKRRIFNVTNKEWKIIREK-
AAASKTTPAIVFMAAYAKVLERYSTNKKFLINVPLFNRQ-TE-------YDGIEDVIADFTTLLLLEVDCTG--K-ESFI
NLVDSISKQLHKD----IRHSRYSGVQLQRDIAAYYG---E---------QLNVAPVVFACNLGNP--LVD---------
--DDFTE-----------KL--G-EFTYMISQTPQVWIDFQSYEN-K-NGLMLTWDTVDELFPEGMIDEMF
>Cyc|gi|1510906250
FPLTDIQQAYWLGRSGVYALGNVSTHCYFEIDG-Q-----SLDLERIEAAWQRLIDQHEMMRAVFL-PNGLHQQ-ILPQV
PR--YRIAVNDLRAYTEAA--------EAEALLSIREEMSHQVLATDVWPLFDVRASHLRD----GRVRLHISFDNLIFD
GWSMFHLLSEWTRLYHQP----D----A-P-------------LPQFS-LSFRDYVLALE-DL----K-A--T--E---L
YKRDLEYWTSRLDD-LP-P-AP-QLPLAQNPDTM---------------T-E------QRFGRLEARLERQTWQRLKER-
AAEFGLTPSGVLLTAYAETLGAWSRSNRFTINLTQFNRL-PL-------HPEVNALVGDFTTLTLLAVELGK--G-SSIL
ERGRNLQEQLWRD----LDHSLVGGVQVQRELAKQSG-E-H---------HGVSMPVVFTSALGVD--QWSG--------
-GESGGK-----------WL--G-KLVYNITQTPQVWLDHQVVEQ-D-GELLLIWDSVEGLFPDGMLQDMF
>Cyc|gi|1087702214
FALTPLQHAYWFGRRDRQVLGGVGCHFYVEFDG-R-----DIDREALERAAYALFERHDLLRARFL-DDG-TQQ-ILPRT
PW--PGLTVNDLRAAPD----------AEAELLRLRERLSHRRLEVERGEVLDLILSLLPD----GAYRLHVNIDLLVAD
VRSIQILLEDLAALYRGQ----D----A-E-------------LPPLT-YSFPDYLAERE-R-----L-S--A--Q---E
RETDRRYWAGRLPD-LP-P-GP-PLPLAVDPEKV---------------E-R------VRIVRRERRFTAR--ERLAER-
ARAHGVTLPMTMAAALAEVVGAWSGAQRFVLNAPLFDRQ-AV-------HPDVERMVADFSNLILLEVDLSA--P-QTFA
ERVAALQARFQRD----VSHSAYSGVEVLRDLNRGGR---H---------DQVTAPVVFTSALGMGD-LVG---------
--ADVQR-----------SL--G-RLGWMLSQTPQVWLDHQVVEV-D-GDLLVNWDAVEELFPPGVLDGMA
>Cyc|gi|1353426762
FPLTDVQYAYWIGRRDSQVLGGMGCHAYLEFDG-A-----NVEPQSLARAWQMVLRSHPMLHARFL-EDG-TQQ-IPAVF
TP--PQLEVTDLRTETPQR--------LAAGLEAIRARLSHRRLRVEQGEVIGLALSMLPE----GRTRIHLDVDLLVAD
LQSLHNIVRDLTLALTGK----T----L-P--------------APQD-WSFAAYLDWER-Q-----T-H--E--A---K
RRTDESWWQERLND-LP-L-AP-GLPLRENWRDL---------------R-Q------PIFTRRSRRISWLEWQRFEGH-
CRKRGLTPAMTLLTIYADVLARWSGTSRFTVNLPLFNRP-DG-------VPGLNEVVADFTTILILAVDYQE----RPFW
ERVKDIQTCFHRD----AAHVYWSGVQVLRAQKRLHA---G---------SDDRPQVVFAYNLGSR--LAD---------
--AASDA-----------VL--G-RLSYMISQTPQVGLDFQVHDL-E-DAVLLAWDSVDDIFPERLIDDMF
>Cyc|gi|652927601
FPLTAVQHAYWLGRNASFELGNVAAHFYYEIDA-T-----GLDIARLSAAWNMVISRHDMLRTIIH-DNG-TQQ-VLQTT
GV--YSFPATDLRKSDSQT--------IDRHLEKVRQEMSCQMLDTSRWPLFDIRITMMPE----DRFRLHIDIDNTIAD
AWSLFTVLREWADLYADP----E----K-N-------------LPLAA-IGFRDIVLASQ-AI----T-D--T--Q---A
RNADKQYWLERLKT-LP-L-AP-ELPLAADPSSI---------------E-K------PVFSRLSDRLAPARWKKLQQQ-
AQKHNVTPSALLMCAFGTVLRRWSKEDAFSINVTLFNRP-SV-------HPDIEKVVGDFTSLTLLEMPD-T--R-ENFA
RTAQALQQQLWTD----MDHSRFDGVEVMRHLAQQHN-L-G---------GKAVMPVVFTSALMG---SAGQ--------
-DASVLT-----------SL--G-DMVYSIFQTPQVWLDHQVYEH-H-GELVLNWDSIDGLFPAGVMQDMF
>Cyc|gi|1591180444
FPLTPVQLAYWIGRGDGQVIGGVGCHAYLEFDG-S-----GVDPERLEQAVRALVARHGMLRAVFH-DDG-TQQ-IMDTS
PW--PGLTVHDLSELGDDA------------AEHIRELLSHRRFDASRGEVFDVRLSLLPD----GRSRVHFEVDFLVAD
VLGLQILLKDLARLYLEP----G----T-P-------------MPALA-CSFPRYLAARG-E-----E-R--A--A---R
RARDQEYWRGRLDE-LP-G-AP-QLPLATEPATI---------------T-R------PRFVRRERWLSTGAWQRIQEQ-
ARVHGLTPAMVLAAAYCEVLAAWSGEPRFLLNLPLFDRDDTV-------HPDVAHLVADFTNLILVAADLSE--P-QPFA
ERARTLQSRFRAD----ARHTGYSGVEVLRDLARNG--------------EHTGAPVVFACNLGTE--LIV---------
--PEVRE-----------AF--G-EPGWMITQTPQVWLDHQINEY-D-HGLHLAWDAVEELFAPGVLDAMF
>Cyc|gi|1096116315
FSLTEVQTAYMLGRNPQFELSGISPQTYFEYET-------ELDIARLSRSFQKVIQRHPMLRAVIL-PEG-KQQ-ILRDV
PE--YEIEVESLVSMPPEK--------QAARLREERSRMIDHVFPLGQWPLFELKAFQLQE----HTYLLCFRYDALLMD
GASMNLVGQDLMHYYHQP----D----A-Q-------------LPPLS-FTFQDYMHIYD-DM----K-R--G--T---E
YETAKAYWTNKLPD-FP-P-AP-SLLLAKDPAEI---------------G-T------PNFQSLTTIITKDKWLKLRRL-
AQDKQVTPSALLCTVYGEVLAFWSNQRRLAINLTVFNRY-PV-------HDEVEQIVGDFTSLILLDMDMDQ--K-QPFF
TKVEQTQSTLLDG----LEHRHYDGVEFIRDYTRYHQ-M-R---------PKAVMPIVFTSMLAGA--GA----------
---FAWE-----------EI--G-SLRHIHARTPQVYLDNVVIEK-N-GELLVSWNYVEELFDAEVMESMF
>Cyc|gi|635644444
FPLTEIQKAYWIGRKGVYDLGQVSTHYYFEIEN-N-----DFKIARLKQAFHGFLNAHDMMRAVIL-SDG-ERQVVLKEI
PP--YELKEYHLEEMDSEV--------IESHIEQIRRELSHRVFQPEEWPLFDIRISVLPE----KRVRLHLCFDNIIFD
GWSIFYFFREISRMYEQE----E----Y-S-------------ARRPA-VTFRDYVLEAE-RM----K-Q--T--P---A
FKQDKEYWLNRLST-LP-P-AP-ELPTLEAPVH--------------------------TFAHLEHRLSSEKWEKIKTHL
TGTGGITPSVFLIGAYAEILAAWSRHQRFTINLTRFNRM-PV-------HPEINEVVGDFTSLTLLEIDMKTGMT-DSFT
ERCKKIQKQLLAD----LEHPLFCGVSVQRELGKYYQ-S-Q---------QGVMMPVVFTSSLGLQ--SNG---------
--KDHKN-----------WF--E-NRIYSSSETPQVWLDHQVTEE-Q-GDLVLIWDYVKELFPERMIWEMF
>Cyc|gi|291549613
FPLTDVQYAYWVGRKEGQVLGGNACHAYFEFDP-D-----TVNLERLQEAWEELQARHPMLRAKFN-NNG-TQE-IMEKP
YS--AKLQIYDFRKS--DD--------FEHDLLAVREKLSHRKLDIANGQVAELGISLLPE----DKLRMHFDIDLLVAD
MQSLQIIFRDLAAIYNSE----Y----R-P-------------AIPEN-WDFDIYLENEK-N-----N-K--I--N---D
YRKAEKYWKSEIES-LP-L-GP-ALTLRTQPETI---------------A-A------PKFSRRKYLLEHKKWEKLKSL-
AAQYCTTPAMVLLTLYAAVLDRWSTNQSFLINMPLFDRN-TE-------IENIDNVIADFTNVLLFHADCKE--N-CTFY
EQLQKVQNQFRES----VDNSEYSGVQVVRELSKLHP---G---------EKCIAPVVFSCNYGTP--FVD---------
--DKFEK-----------TF--G-SLNYMVSQTPQVWIDFQIFEI-N-NGLNLSWDAVDELFPDGMLDKMF
>Cyc|gi|1547567097
FPLTEVQRAYWMGQSPGLPLS-CGTHYLVELDG-E-----NIDLQRLTVAWNKLVARHDMLHATVT-EQA-EQH-ILPEW
AL--YTIPQSEHHNLAE----------IKI---KVDEWWQQQKAK-KHSLPFAMHAFNYPE----QRCYLAIIFNYMNLD
GFSIKLLLKELASFYQDL----D----I-K-------------LPKLT-LSFRDYVTQVT-H-------T--P--Q---A
IERAEAYWHERMVT-LP-G-AP-QLPTAIEPQQL---------------K-Q------AKFIRKSAKLDSQKLISLRHI-
AKNYGLTPSAIIMLAYAEVLSQWSGGEAVTINMTLFDRQ-EV-------HPEIYQIAGDFTSLLPIAYTPDY--S-KSLL
EQAKCLQQELATA----LDHREISSIWVQRELARNKA---I---------NAASLPIVFTSTLGIADDLLE---------
--DSEQQ----------GFL--Q-LAGGGLSETPQVWLDHQLYEH-Q-GGLLISWDAVEDLFPTGLLDEMF
>Cyc|gi|1333305891
FGLTPVQQAYWIGRQDDQSLGGVGCHLYAEFDG-C-----GVDAQRLEQAMFQLLQRHPMLRARFL-ASG-EQQ-VLPRS
PW--AGLVRHDWRDADQAT--------TAQGLHALRERLSHRRLRVEEGEVCDLQLSLWGE----GRSRIHLNLDLLVAD
VLSFEIFLHDLAMFYVGR----G----E-A-------------LPTLH-TGFADYLKVDE-Q-----Q-R--A--A---A
LASSRDYWRQRIAD-LP-G-GP-ALPLARQPEQL---------------T-R------TRFVRRAFTLDNASLAKLQRQ-
SREAGLTVASVLASAFAQVLGRWSGDGHFVLNLPLFDRQ-EQ-------APDVAHMIADFTNLTLLEVDVIQ--P-LGFV
EQARRVQRQLHSD----LQHNAWSGLEVLREMAHET---------------RRSAPVVFACNLDKP--MPA---------
--PLFRE-----------EL--G-DLGWSVSQTPQVWLDHQTYPL-A-DGLMLNWDAVDELFPEGLLDEMF
>Cyc|gi|21224739
FPVTDLQSAYQVGESDFPELAT-PAYIAHGFEV-P-----GLDTGRWHGALRTVLARHEMLRAAVG-PDG-RQR-VVPLD
DG--WGPALVDWSHLDAAE--------ARAAFHRERETAAALLPGLTDGPQLGCAVYSAR-----DTAFVLLCLRLFVLD
ARSIGLLCRDLADAYEGR----P----F-A-------------EPPVAPGYFARYTEALA-AH----R-D--S--Q---A
HRNAVAHWQRRTPA-LP-G-PP-TPPALSRPA-------------------R------ARFARVRHRLPAPVWAALREQ-
ARGAGLSANSVLCAAYAEVLRRWSGRPSFTLTVLVATRA-MLAAGPNGTDPAPAACVGNFGSTLLLECDGT---G-ATFA
ERAEALQRRLMAD----LPHTWLSGVEVARRARRESP---G---------AAVGSPFVFASGLDEA--ASDV-L------
-PPHLRA-----------EG--W-ELVFKSMHTPQVLLDHQVSEE-D-GELVCTFDHVAEAFPEGMVDELA
>Cyc|gi|1224354465
FPPTDVQRAYWLGRSSDFALGGVGSHWYWEFDG-T-----DVDLDRLEDAVNLLVARHDMLRAVFD-DNG-DQR-VLAET
DR--FRIAVRA-------G--------GDEALGELRERMSHRIPDPGRWPLLEIGAVRYAD----GRARIGFSFDYIVLD
ALSIVIFFDELTALYRDP----A----A-A-------------LRPVG-VTFRDYLLAAP-A-------D--P--Q---L
VAADQQYWRDRLDS-LP-P-GP-PLPLAVDPATV---------------I-A------PRFHRREDRLDPTQWRRLTEQ-
ARRHGVTPASVLAAAFAEVLSAWSGRGELTVNFTLFNRR-DV-------HPDINHILGDFTSLLLVAYRAGA--G-DSWL
DLVRRTQEQVWEG----MAHDSASALWVLRELARRQQ---G---------GTVSMPVVFTSALGVA--GGM---------
--SEMSF-----------PF--G-ELVWGISQTPQVWLDNQVMER-D-GGLVYNWDSVEELFPAGLLDAMF
>Cyc|gi|1325828417
FALTDVQHAYWIGRGDEQVLGGVGCHAYLELDG-A-----DIDPARLRRAWRELLARHGMLRARFD-AQG-RQS-IRPAP
AD--DAVEVFDWRGLSADT--------LTEALAGVREQRSHRRLDVEAGRNAGLALSLLPG----GRARLHFDIDLLVAD
VQSLQILLRDLARLYRGE----A----L-P-------------AAPAA-WHFGRHLQRTR-A-------G--G--A---G
EETARDYWRQRLDS-LP-S-GP-ALPLRRAPETI---------------S-R------PRFVRRQALLDAGRWRRLRER-
AATAQVTPAVTLATAYAEVLARWSANPHFLLNLPLFDRH-G---------EALADVVADFTNLLLLEIDADA--A-SSFE
QRAHAVQKQLHRD----IAHSAYSAVRALRDLAGR-----------------VAAPVVFACNLGMP--LLT---------
--DEAES-----------AL--G-RLGHMISQTPQVWLDHQVYET-A-DGLLLAWDAVDELFPAGMMDAMF
>Cyc|gi|1436806857
FALTDVQYSYLIGREDDQVLGGVGCHAYLEIDG-Q-----NVDYDRLNSAWNKLQYRHPMLRAKFT-NDG-YQD-ILESP
YS--EKIEFFDLSGIDLES--------EQEKLMEIREQISHRKLKVNEGQVAGLFLANRTG----EKSRIFFDVDLLVAD
VMSLSIILKELAELYSGI----E----L-T--------------DMGD-YTFKDYMQSEA-E-----A-S--D--S---G
NAADKEFWDQKINS-FEIE-RP-NLPLSKQPEQV---------------K-E------TRFTRRKRIIESDKWEAIKET-
VATYKSTPSMVLLTAYALVLERWCNQDKFFINIPLFNRE-LE-------NESMKNMIADFTNILLIEHESAD--D-KSFL
DTLKRTTKTFLNN----VSHSAYSGVQVQRNISKNQG---T---------SFNVAPVVFACNIDYP--LET---------
--ELSRK-----------NL--G-EVSYMISQTPGVWLDFQSYIS-G-GKLILCWDSVDELFPTGMLDDMM
>Cyc|gi|1486866402
FPLATMQHAYWVGRAADQALGGVGAHFYNEFDG-R-----HVDPSRLERAVRALIRRHDMLRARFL-DDG-RQQ-ITPDG
AW--PGLTVHDLRDLPEAD--------RERRLTDLRDTLSHRSLRVDRGEVFDIQLSLLPD----GATRMHVEIEMLVAD
AHSFRVLLADLAHLYRRP----D----E-P-------------LPPIG-YSYPRYLATHE-R-----R-R--A--D---S
REAAAAYWRQRVPE-LP-G-GP-ELPVAVAPERI---------------S-G------HRVVRHHHWLSGTDRDRLAAR-
AREHGITLSMVFLTAFAEVLAAWSSRHRFLLNLPLYDRT-PY-------HPDVPLLSGDFTNLLLLEVDAID--D-IPFV
ARARRLQEQFARD----VAHSAYSGVEVLRDLARARS---D---------RGVLAPVVFTSALSLGE-LFN---------
--TDVRE-----------CF--G-DPVWTSSQTPQVWLDNQVTER-E-GGLYLNWDLVAELFPPGVSEAMF
>Cyc|gi|1239217741
FPLTPIQHAYWIGREPWVQYGGIACHVVFEWDK-DL---TEFNPQQFAAAWNALIKRHDMLRMTVN-HAG-EQV-VHAEV
DY--FPIVERDLRSLSEEA--------QHVELEQIRQQMRHQVRAADVWPLFDVQLSRLSE----HKVRLHLNLDLLQFD
VQSFKIMMDDLATAYQGK----D--------------------LEPLS-ITFRDYVMHEQ-TL----R-H--S--A---E
WQNSWHYWQQTIPT-LP-K-AP-QLPLNPDYQH----------------H-A------PEFITLEGRLSDSEWQTLKSV-
WQQWGVTPSAGLLSLFAHTLANWTASPDFTLNMTFFNRQ-PF-------HEAVQDLIGDFTSVLLMDFQHDS--S-TDLK
QRILQTQSKLWQR----LGHSQVNGVEVIRELAKHWK---SSGQLSEQEAALPLTPVVFTSMLGMS--MDGMDI------
-EQAMTH-----------LL--G-DPVYVLSQTPQVWLDHQIMEI-E-GDLAFNWYCMAGVLAPDLLENLF
>Cyc|gi|938963024
YPLTDVQYAYWIGRREGQVLGNIGCHAYLEIDT-Q-----DIQLDQLQRAWQQLIKQHPALRTRFT-EEG-KQE-VLQEA
PF--KHIVYHDMKSYSKAE--------IEKSLNELRSYLSHRKLRIEEGENAGLNISLLPG----EKARIHFDVDLLAAD
VQSFQVILRDLARLYNGE----T----L-K-------------A-NPN-WSFGEYLEIVE-K-----Q-T--V--K---A
REEAKRFWKEKIPD-MP-I-GP-KLPLQKAPEEI---------------K-N------TTFTTRKAEFSKVQWEAIKQK-
AAKYQITPAMIFLTVYSEVLERWSETSRFLVNLPIFNRH-TE-------FEGIEDVVADFSNILLLDVDCSK--K-QTFV
ERAKELQKSFHND----MGHIAYSGVEVTRELARYYP---E---------EKCIAPVVFACNLGEP--LLD---------
--DNFHK-----------TF--G-KLNFMLSQTPQVWIDFQMFNY-N-EGLYIKWDAVEELFYEGMLDEMF
>Cyc|gi|489126003
FPLTDVQYAYFVGREEDQVLGGVGCHAYLEIDG-Q-----EIVTDKLTAAWNCLQMENPMLRAKFN-RNG-TQQ-IMKEP
YS--KEVKIFDYTSLPEED--------ADVKLLEMRKEMSHRKFNIEVGEVASLSIALLKD----KKHRIFLDIDILVAD
IMSIGIIMSRLAELYYGE----D----E-V-------------LIDSN-YTFKDYLEERK-I-----D----D--E---I
YEKDKEFWKKKIESSFPLE-AP-NLPLSKKPEMI---------------E-K------AVFSRRKKIISKENWTKIKEN-
AYKNKVTPSMVLLSAYSMIIERWTNQEKFVINVPLFNRD-AN-------DNSVKRMVADFTNLLLVECERK---N-ENFL
DRVKTISSTFLEN----ASHSSYSGVQVQRDVYKKVG---K---------TINIAPVVFACNIDYP--LET---------
--QETRK-----------IF--G-KINYMVSQTPQVWLDFQTYLV-D-DEIVLCWDVVDELYPDGMIDDMF
>Cyc|gi|1152131844
FPLTDIQHAYWLGRNTAFELGNVSAHFYYEIEN-T-----GLDIARLETAWQKIIERHPMLRAVIN-KDG-TQR-ILEHV
PS--YSFVKNDLQNENRET--------ISRCLLETREEMSHQTLSSELWPLFDIRVSLLPE----QRVRVHIDIDNVIAD
AWSLFTFLKEWADFYHTP----E----H-T-------------LSPIP-LTFRDYILAEQ-EL----K-S--S--P---A
YEEDKAYWQKRLSS-LP-A-AP-ELPLACAPSQI---------------A-K------PRFSRLSNTLDVETWGKLKHK-
ASQAGITPSSLLISAYSEVLARWSSAPRFTVNVTLFNRL-PL-------HPEIDAVVGDFTSLNLLEIDRSG--G-QSFL
ENAKKDQSQLWDD----IDHKLYGGVEVMRDLAHQNG-T-G---------TEALMPVVFTSALMG---SVGH--------
-DAAVLT-----------KF--G-EMTYSIFQTPQVWLDHQVYEL-D-GALVSNWDFIEPLFPENVPQDMF
>Cyc|gi|225593120
FSLTDIQQAYWVGRMGAFELGNVSTHIYLELLS-R-----GLDLERLNLALQKLIERHDMLRAIIL-PDG-QQQ-VLEKV
PL--YQIEILDLSRENEEA--------IAAGIDRVRQEMSHKVRPANQWPLFEFRVTLLNA----GHVRLHVSIDAIILD
GYSILTLFKEWSQLYEHP----E----L-A-------------LPPLE-ISFRNYIQAEQ-AL----R-N--T--E---L
YRRSQDYWFNRLDT-LP-K-AP-ELPLAQKPHQ------------------Q------QLFKRRVSELDKTLWQQLNQR-
AAKAGITASGVLIAAFAEILTVWSKSPDFTINLTLFNRL-PL-------HPQVNNLIGDFTSLNLLEVHNDT--N-ESFS
TRATRIQKQLWQD----LEHRYVTGVEVLREMSRRQG---G---------ARVTMPVVFTSALVLG--SLGE--------
-DASVLN-----------HF--G-DLGYSVSQTPQVWLDHQVINK-N-GALVLIWDAVEELFPEGLLDEMY
>Cyc|gi|953583424
FALTDVQHAYWIGRGDEQLLGGVGCHAYLEFDG-T-----ALQPQRLAAAWQDVQQWHGMLRARFD-DEG-RQQ-ILERG
-Q--SQLHVQDLRQLDEVA--------VQQALLATRERLSHRRLAVERGEVAGLELSLLPT----GDCRLHFDLDLLVAD
VQSLHLILRDLAIRYRGE----A----L-P-------------EAGRN-WHFAHYLAGRP---------------A---P
SASSVAYWQTRLEQ-LP-A-RP-ELPLACPPESI---------------E-Q------VRFSRRQQRLSAEVWTCLREQ-
AARHCVTPAMLLAGSFAQVLGRWSHEPHFLLNLPLFDRQ-GG-------QPGLDQVVADFTNLLLLEVDLRT--P-ATFA
EQLKQLQAQFHRD----MAHADYSGVQVQRDLAQRHN---G---------QRSFSPVVFACNLGTP--LLG---------
--PSDAA-----------VL--G-RLSYMVSQTPQVWLDHQVYEE-D-GALLLAWDAQDALFPEGMLDAMF
>Cyc|gi|1190499445
FPLTAVQQAYLIGRDDDQTLGGVSCHAYLEFDT-A-----QVDPERLERAVRALIERHPMLRVAFA-DDA-TQR-VLPRS
PW--PGVTVRDLRGLAADE--------AAETAQALRDRLSHRRLDVARGEVIDVQLTLLPD----AVDRLHFNVDLLAAD
LASIRVLLADLAALYDDP----G------A-------------LDDLT-YTFGQYLAHQD-T-----V-R--A--A---E
RERAREYWQQRLPS-LP-G-GP-KLPLAADPEAV---------------A-V------PRFVRRSCGLTADEWRLMERR-
ASEAGLTPSVVLATAFAMVLGRWSGEERFLLNLPLFDRDLDA-------HPQINRVVADFTGLVLVEVDLS---G-ESFA
DRARTLQKQMHED----IGHAAYSGVDVLRDFVRTDV---D---------APRTAPVVFACDLSAP--LVP---------
--DAFQA-----------RF--G-EASWMISQTPQIWLDHQVYRTRD-GGVLLVWDAVEELFPDGMLDAMA
>Cyc|gi|21225943
FPLTDIQAAYLIGRTDAYAYGGVGCHAYVELAY-P-----DLDVDRVTSVWRQLVQRHDMLRAVIH-QDG-HQR-VLPEV
PA--LSVGTDDLTALPAAT--------AEARMRHTRARLSAREAPTDQWPLFDVHVTRT-D----RRAVLHLSFDMLVVD
HASLRILLAEFRRSYGGT----A----L-T-------------D-APR-ITFRDYVLARR-AL----A-D--T--D---G
HARDRAYWTERLDT-LP-P-AP-ELPLAEAWQAAVDDPAEAGRVPAPGGD-A------VAFRRLEVLLPAADRDRLTAR-
AARRGLTPSTALLTAYAETVGAWSRSSRFTLNVPTVDRP-AL-------HEDIDRLVGDFTSLELLAVDLDT--P-ATFA
ERTGAVGEQLLDD----LAHPLFTGSEVLAELSRRAG---A----------PVLMPVVFTSALGAG--ATS---------
-----EG-----------VP--P-EVEYAVTRTPQVWLDCQVMHR-G-DTLSLSWDIREGALAHGTADAMF
>Cyc|gi|258584090
FAMTPVQLAYYIGRGEQQVLGGNGCHLYQEFNT-L-----GLEASSLEEAINVLIHRHPMLSVAFQ-SDG-TQR-WVEPV
CK--HRLPLHDLRHLSEED--------ANQAMLELRDQLSHQVLDVHNGQTFDFQMALLNE----GHSRVYVSIDLLVMD
ASSFSLFFNELSLLLQGK----T----L-P-------------QQQSD-YDFRSYLLQEQ-E-----E-F--N--T---Q
RKAASLFWQEQYER-LP-A-AP-NLPLVQDPAQL---------------K-K------PTFHRRRYPLTPAQWQQFQSL-
TSSNQVTPTMVLATLFAAVLSRWSGQRQLLLNLTLFDCH-PF-------NPHMNEMLADFTNILLLDVEINE----ASVL
ELIQAHQQRFAEL----YEHRIVSGVEVLRDLKKNGS---H----------PHGAPIVFTSNLNRS--LFG---------
--DDADS-----------PL--G-EPGWGISQTPQVWLDFVAFKQ-G-NGIVLQWDGIDALFPTDFVDTMF
>Cyc|gi|1618992112
FSLTPIQHAYFVGRLNKQTLGGVACQIYQEFDG-I----PKFTPESLEKALVLLSKRHPMLNIVFH-QQG-TQF-WSPNP
NR--KYVTYHDFSKLPKDE--------YEKKLLQLREKLSHQVLNVESGQLIDFHMISLPN----NRYRLCTNIDMLIAD
GTSYSLLFTELCLLLSGE----I----L-P-------------QLDEH-YDFYHYLQDKK---------Q--Y--E---N
KESAYQYWKNKIPN-LP-D-SP-LLPLYMDPEKI---------------N-K------IKIKRLSWTFSSKEWKNFSNL-
AKENNITPSIALATCFSSVLARWTGQNSLLLNFTLFDRK-PL-------APAVNNIIADFTNVILLEMKTDN----RPLI
SLSKDNQNTFIEA----WQHSDYSGIDIIRDLRKNGT---H----------PYGCPVVFTSHINQP--LID---------
--KNIES-----------VL--G-SIGWGISQTPQVWLDHMAINK-S-GNIVLQWDYNNDLFRNDVITTIF
>Cyc|gi|925529789
FPLTDVQRAYWLGRGEDFTLGGIGCHFYREYDV-E-----DLDVARLESALNRLIQRHEMLRAVVD-GSG-EQR-ILPEV
PR--LTVEVTDAGP----H--------PDTALARLRKTASHQVFDPAQWPLFAVRGVRAG-----RRTRLAIGIDNIALD
ALSILIFYAELAALYADP----D----A-E-------------LPPVD-VSFRDYMCSTA-P-------D--P--E---A
VSVARAYWTDLLPQ-LP-S-AP-ALPLAKDPAAV---------------Q-R------PRFTRREARVAPERWQVLTER-
ARVHGLTPSGVLLTAFAEVLGRWSTRPDLTLNLTLFDRR-DV-------HPHIGNTLGDFTSLMLVSSRPQA--G-ESWA
ARARRVQEELWRS----LDHREVSAVWVLRELARRSG---E---------AETTMPVVFTSALGVG--GRV---------
----PQA-----------PF--D-RQVWGVSQTPQVWLDHQVTED-G-DGIRLNWDVVEELFPDGLVDAMF
>Cyc|gi|517364977
FSLAPMQHAYWIGRGEGRPLGGVGAHFYNEFDG-H-----GVDPDRLERAVRMLMARHPMLRARFS-DDG-TQQ-ITEG-
NW--PGLTVHDLRGTGTDG--------RERRLAELREELAHRKLDVAAGQVFDIQLSLLPD----GVTRTHVSIDMLVAD
AQSFRVLLADLTACYQDP----E----D-V-------------PAPAA-YTFRQYLAAQR-R-----A-R--G--ADRDT
YARDRAYWQERLSE-LP-G-PA-ELPLAADPGEL---------------T-A------TRVTRRHLRLDQEQWDLLADR-
AREHGLTLAMVFAAAYAEVLGAWSARPRFLLNLPLYDRE-PL-------HADVDRIAGDFTSLVLLPVDVGD--E-KPFA
EHAVRLQEEFRRC----AAHASYSGLEVLRDLARRDP---D---------RQAGAPTVFTSALSLGE-LFG---------
--PATRE-----------VF--G-QPVWTISQTPQVWLDHQVTER-E-GGIFVNWDAVDGLLAEGVLDAMF
>Cyc|gi|924291831
FPLTDIQEAYWVGRNELFEMGNVSTHSYDELEF-K-----NLDVENLHLAWQRLIKRHGMLRAIVL-PDG-QQK-IWRDV
PD--YKIEVLDLSGKAPDE--------IESQIETIRQQMSHQIFKTHQWPLFELRATLLDQ----QVARLHLSTDALTFD
AWSFILIIKELSQLLDDP----K----A-F-------------LPPIN-LSFRDYVLAEQ-SI----K-F--T--E---D
YQRSLAYWQTQIVT-LP-P-AP-ELPLAKNPSSL---------------N-E------PHFSRLHSTLEKETWTKLRTK-
ATRYGLTPTGLLLTAFSEVLALWSKNPQFTLNLTFFNRL-PL-------HPEVNDIVGEFTSLTLLALDYSV--R-DSFL
DRARRTQEKLWND----LEHRHVSGIQVLRELNRRQG-G-V---------TRAKMPIVFTSALTLP--IPD---------
--IESSP-----------IA--L-RPVYGITQTSQVWLDHQVWEE-S-GTLIFNWDVVEEIFPEGLLQDMF
>Cyc|gi|1084328121
FPLTEIQQAYWLGRNDTFELGNISSHIYVELDC-P-----SIDIERLSQSWQKIIKHHEMLRMVIL-PDG-QQQ-ILRDV
PD--YQIEVFDLRRHSENS--------INAHLETIRQQMSHEISAAESWPLFKFCATQLDT----NCYRLHLSFDALIAD
AWSLMILGQQWLEIYYNP----Q----T-E-------------LPKVE-ISFRDYILAEL-QL----K-D--T--P---H
YQQSQKYWWDRIAT-LP-S-AP-ELPFVQQPAAL---------------K-Q------PQFKRFSAKLTAQQWQKLKSK-
ARAINLTGSGILLAAFSDVLAYWSKTPNFTINLTLFNRL-PL-------HPQVNHIVGDFTSLTLLEVDNSI--V-ATFV
ERAQRLQARLWED----LDHRYVSGVEVQRELRRQRG---T---------Y-QAMGVVFTSTLGFS--DMAQ--------
-QDWLVN-----------QL--G-EMVYSITQTPQVWLDHQVREE-E-GALLFNWDAIEELFPANLLDDMF
>Cyc|gi|565408120
FPLTDVQHAYWIGRNDEQILGGVGCHAYLELSG-R-----DIDPQRLEKAWERLLAHHGMLRARFD-SLG-AQV-IATEA
PAEVRRVFIQDLRQHTPAS--------VREQLLSLRQRLSHRRLSVERGEVAGLSLSLLPD----NMTRLHFDVDLLVAD
VQSLQIILHDLAVLYELD----E----T-P-------------RAPLE-WHFGRHLHNRK-H-----S-Q--T--S---A
QNEAQKYWQARLAT-LP-G-PP-GLPLRCAPETI---------------E-H------PRFTRRQHHMPAHEWSRIKRF-
CAAARVTPAMVLASAYAETLAAWSGTSNFLLNLPLFDRH-GD-------TAGLDHVVADFTNLLLLAVDCSQ--A-MSFA
DRVRALQTQFHAD----AAHSDWSGVRVQRDLAQMRD---G---------ERTFAPVVFACNLGMP--LVD---------
--QQTQE-----------AL--G-QLHYMISQTPQVWLDHQVYDK-D-GGVLLAWDAVDDLFPDGMIESMF
>Cyc|gi|21225942
FPLATMQHAYWIGRQDGQPLGGVAAHFYVELDG-H-----GVDPARLDTALRSLVLRHGMLRAVFD-EDG-RQR-FGAAG
----APLAVHDLRELAPVE--------AESELERLRERNTHTRPDIGAGDVFRTALCLLPD----GRTRLQINLDMMAGD
ALSLRVLLSDLRRFYECP----D----E-P-------------PRELG-LDYRRYLAEHD-A-----R-R--R--T---E
RERDAAWWRERLPD-LP-R-AP-RLPTTVDPLTP---------------V-TADDGTLTHSRRLHHWLGPADKAALLGA-
ARRHAVTPAAALATAFAEVIAAWSDSRRFLLNLPLFDRE-MF-------APEVAGLVGDFSSSVLLDADLSA--P-LAFS
RQARGLQERLQAG----ISHGAYGGVEVLRDLARAEG---A----------PVLAPVVYTSAIGLGE-IFE---------
--QDVQK-----------SF--G-HPSWIISQGPQVYLDAQVTEL-D-GGLLLNWDVRDGVFEAGVPDAAF
>Cyc|gi|1172486893
VVLTPVQQAYWVGRQDDQPLGGNSCQVYLELQG-D-----DVSPQQLELACQQLVERHAMLRARFT-QQG-EQY-IAEDL
DP--FPVNIIDLRKQFEVQ--------VEEYLDRYRQQFSHYRADIINGWPLKITLFRLPN----KHSRLHINIDLLVAD
VLSVSILLNDLARLYRQE----T--------------------LAPLP-VNFLQYLLYQQ-R-----L-S--N--A---D
WQHGKNYWQSRLTT-LP-S-AP-SLPLAQQPERL---------------C-A------PKFTRRDYLLKRDQLSVLENK-
AKQYGVTFAVVLLTLYCEVLARWSETKHFLVNIPLFNRK-EL-------LPGVADMVADFTSLLLLEADFRQ--P-RPFI
QRLQQIQQQLHRD----IEHAEYSGIDVLRDLARQNT---A---------MPPAAPVVFALNLGQP--FIS---------
--LETEQ-----------VF--G-KLHWMISQTPQVWIDHQSYPT-R-EGLLLNWDSVDALFPEGLVETMF
>Cyc|gi|1119920309
FKLATMQHAYWIGRRDDQQLGGVAAHLYAEFDG-PDEGSEPVDPDRMRTAVAALVERHVMLRSVFD-DDG-YQR-VPTQS
ES--EIFTVVDLRKRNADT--------VALELECLREKKTHQRMPADVGKVADITLTLLPD----GKHRLHVDIDMLAAD
ALSYRILMADLAEIYRGN----K----E-Y-------------LPPID-YSYRRYLADKP-A-----L-T--G--A---V
RERDRQWWSEHLDE-LP-D-PP-TLPIVPEHERE---------------N-P------HHTIRCNHWIDAAAKQTLIAR-
SHRYGVTPAVVLAAVFAHIVSGWSRDREFLLNVPLFDRE-PT-------HSDVELLSGDFSSSIMLAVDG-S--H-QNFL
QLIRDLQRRLHTY----ASHSAYPGLDVLRDLGRHRG---G----------QLLAPVVYTSGLDLGE-LFR---------
--PSVTE-----------EF--G-RPVWIVSQGPQVVLDAQVVEL-D-GGLLTNWDVREQAFPPGVIDAMF
>Cyc|gi|998455089
FPLAVMQHAYWIGRGDDTTLGSVAAHLYVEFDG-E-----GVDAHRLDRAVRALVARHGMLRARFT-DDG-RQQ-ILPEP
AR--PATVVHDLRDLDEES--------ATARLEDIRHSSSHARLDVAAGEVYSVQLSLLPQ----GRTRLHVDVDMLAAD
ALSYRVLLSDLAALYQHP----D----T-P-------------LPPIG-TSYPEYLAERH-E-----M-R--R--L---S
REQSRAWWGSRVPD-LP-S-AP-ELPLVPEAERA---------------D-P------TRVARRHHWLPPEDKRRLASR-
AHQHGLTPAMAVATAFSEVLAAWSGQPRFLLNVPMFDRR-GS-------HPDVDLLVGDFTSSVLLDVDLTG--P-ATFT
EHALRLQDRMHTD----AAHADYSGVEVLRDLTRHNG---E----------QVLAPVVFTSALNLGE-LFD---------
--AGVTR-----------SF--G-KPAWIISQGPQVLLDAQVTEV-D-GGLLVNWDVREDAFPDGLIDAMF
>Cyc|gi|1378834554
FPLTDMQHAFWVGRMGVLELGNVANHGYYEIEG-Y-----DLNLDSLNWALNQLINRHDMLRAVML-PDG-RQQ-VLKEV
SD--YKIKTTDLRKKDQNT--------INKYLNSIRQEMSHQVLPWDKWPLFEFRATLLDE----NKIRLHISYDLQIFD
AWSLFRLFEEWFQLSQDS----Q----A-S-------------LPNLE-FTFRDYIYAEK-AL----Q-E--T--E---L
YQQSRDYWLSRISS-LP-P-AP-DLPLAKNPTTI---------------K-K------HQCQRFKGELDRRTWQQLKQR-
AKQLGMTGSGVLLAAFSEVLTRWGKSPQFTLNLALFNRL-PF-------HPDIHNILGDFTSVTLLSVDNSA--L-DTFQ
QRAQRLQQQLWQD----LDHRYFSGVRVMRELNRLRR---D---------VPTAMPIVFTSTLGFE--ALGQ--------
-GTSTFD-----------RL--G-KMVYGVSQASQVWLDHQVSEQ-Q-GCLNFTWDAVDELFPPGMINDMF
>Cyc|gi|1024871712
FELTSVQQAYWQGRNSTQTLGGVACQVYLELDS-E-----WIDGDKLRLALDRLYARHSMLRMRMN-SDG-LGY-ITANA
PT---QIHEYDWRTLDCEL--------ATSKQAGLRRNLEAQILDLENESGLAINLSHSPR----G-SRLHFNIDMVVAD
ALSIQILLDDLAQFYLDD----N----CEQ-------------LAQPT-LHFPQYLSAIR---------E--Q--A---H
VEADRQYWLAQLPS-LP-S-AP-QLPLAKRPEEI---------------K-Q------PVFVHREWRLAADKWRALQQA-
CRQHRITPSMMLASCYAETLRGWSDNKDFCLNLTIFNRR-HT-------AMDVSGVVADFTTLMLLACRDGE--A-SNIL
DNASALNRQFMAN----LDHSDFDAIRLLRELSKQRG---S----------QVAMPIVFTSNLGND--FLG---------
-----DS-----------CL--G-EMNYVISQTPQVWIDCQVMER-K-GELIISWDTVDDLFPANMVDQMF
>Cyc|gi|1132273581
FALAPMQYAYWIGRQPDQPLGAVAAHFYNEFDG-Q-----SVNPQRLQQALRDVLQRHDMLRAVFQ-ADG-RQR-IEANR
LA--KNLVVHDLRDLTIEQ--------AQKRLDQLRASLSHRQLDVAHGEVFDIQLSLLPDSLRTGGTRLHLNLDMLAAD
ALSLRVILADLANLYRGE----P--------------------LEPLN-YSYRCYLQQQA-GRQHDAQ-W--Q--A---R
TQADRDWWLERIAQ-LP-L-PP-RLPLQTNHC-----------------D-S------TQVVRRHYWLRPEQREAFENH-
ARENGLTTAMALATVFCEALATWSESPDFLLNLPLFDRN-PW-------HADVDRLVGDFTSSILLAWEGTH--K-GHFA
ARAMALQQRFHAD----VQHASFSGLQVLRELSRERG---E----------QVLAPVVYTSALGLGD-LFP---------
--AGVNE-----------TF--G-TASWIVSQGPQVWLDAQVTEL-N-EGLLVNLDAREALFCEGVLDGLF
>Cyc|gi|1274040547
FPPTDVQRAYWIGRTDTFALGGVGCHFYTEYDG-A-----GIDLERLTDAWNRVIERHDMLRAVFL-PSG-EQR-VLSSV
PR--FEIPVVEVGP---DD--------AEEVLARQRDAISHQVLDVGRWPLFDVRAVRYGD-----RTRLAVSIDSILID
ALSAMILMREVDTCYRRP----D----A-E-------------LPPVG-VSFRDYLLSAG-P-------D--E--T---S
RAESESYWSRRVDD-LP-D-GP-ALPLTRDPATV---------------Q-R------PRFLRREQQLPAPQWRRLKEL-
AQRYGLTGSTLLATAFAEVLGAWSARKDLTVNVTLFDRR-DV-------HPDIDAVLGDFTSLLLVGYQPEP--G-ESWL
DAARRMQRRMGED----LAHSDVSAVWVMRELARRRG---A---------LDVSMPVVFTSTLGVT--D-D---------
--VVVEP-----------SF--A-ERVWGISQTPQVWLDHQVVER-A-GGLLLVWDAVEELFPVGVLDAMF
>Cyc|gi|1098365612
FDLTDVQYAYWLGRQNHQTLGGVSCHAYIEIDG-N-----DVESRSLERAWHRLLCHHPMLRAVFT-PDG-KQR-IGSDI
AL--PALLVRDYQNLTLKE--------AELALLETREHLSHRKLAIDEAHVADISLSLLPD----NKTRIHFDVDLLVAD
VQSIHILLKDLADLYGEFKRGND-K-YF-P-------------PADPD-WQFKHYLEAKK-Q-----A-D--Q--G---R
TVADEAYWKKRLAT-LP-A-GP-QLPLSCLPESV---------------S-E------PRFIRRTYTLSHDKWTAIKGK-
ATSKGLTPAVMLATAYAEVLAHWSSQARFVLNVPIFDRH-GG-------QPGIENVIADFTNLLLLECDCTQ--P-LPFT
ARVKATQKQLHKD----LSHSTYSAVSIQRELQKQGL---S---------EGVSAPVVFACNLGTQ--LIT---------
--QTCRE-----------TL--G-SLNYMISQTPQVWLDHQLYEM-E-DGLLLAWDSVDELFPEGVIDSAF
>Cyc|gi|1101274854
FPLTDIQGSYWLGRTGAFTVP-SGIHAYREYDC-T-----DLDVARLSRAFRKVVARHDMLRAHTL-PDM-MQV-IEPKV
-D--ADIEIIDLRGLDRST--------REARLVSLRDAMSHRIYDTERPPLYHVVAVRLDE----QQTRLVLSIDLINVD
LGSLSIIFKDWLSFYEDP----E----T-S-------------LPVLE-LSYRDYVLALE-SR----K-K--S--E---A
HQRSMDYWKRRVAE-LP-P-PP-MLPMKADPSTL---------------R-E------IRFRHTEQWLPSDSWSRLKQR-
VGERGLTPTGVILAAFSEVIGRWSASPRFTLNITLFNRL-PV-------HPRVNDITGDFTSMVLLDIDTTR--D-KSFE
QRAKRIQEQLWEA----MDHCDVSGIEVQREAARVLG-I-Q---------RGALFPVVLTSALNQQ--VVG---------
--VTSLQ-----------RL--G-TPVYTSTQTPQLLLDHQLYEH-D-GDLVLAWDIVDGVFPPDLLDDML
>Cyc|gi|917537117
FALTDVQYAYWIGRQDDQELGGVGCHAYLEIDG-Q-----AVEPKRLEQAWHALINQHSMLRARFN-DNG-QQY-IPDTV
SL--PVLSVHDLRQLTQQQ--------AKLRARAIRDTLSHRKLDIENGQVMGLALTLFAN----GHTRIHFDIDLLVAD
VQSLHILLRDLTSAYNAI----G----N-DLEQNPDLPLKDILKADAQ-WRFSHYLATEQ-A-----R-H--Q--D---N
LAADKAYWQKRLVE-LP-S-GP-QLPLACEPKSV---------------T-R------PTFSRRSHQLSLEKWQNIKVI-
AAKFSLTPAMVLASAYGQVLARWSAEPEFVLNVPLFDRQ-TD-------HTGIEDVVADFTNLMLLECNYRT--P-QPFL
AQTEQLQRQLHRD----LAHARYSAVSIQRELARQGR---E---------QGVSAPVVFACNLGTP--LLT---------
--EQCQH-----------TL--G-TLHYMISQTPQVWLDHQLYEG-K-EGLLLAWDAVDALFPPQLIDNMF
>Cyc|gi|504844616
FGLTAVQQAYWIGRGADRPLGGVGCHAYLEIDT-R-----DVEPDRLESAVLALMRRHPMLRASFA-DDG-TQR-TGEQI
TW--PGLTVHHLAELP-DG--------GDEALARLRDRLSHRVLDVARGEVFDVQLSRLPD----GTQRLHVNADLLVAD
VHSIRLLLSDLAALYADR----T------G-------------VEELG-YGFPQYLADTA-A-----R-R--T--A---D
RERARAHWRRRLPD-LP-G-GP-ALPLAVDPGDI---------------G-A------PRFVRRDHTLSREEWTALRQR-
AAEHGVTPAVLLVTAFSEILARWSGQQHFLLNIPLFDRDQGI-------HPDITRIVADFTSLLLLDVRLAG--E-DGFA
DRARAIQRRLHED----VGHAAYTGVDVLRDFVRTDT---G---------TPRTAPVVFACNLESP--LVP---------
--DDFAD-----------RF--G-ELSWMVSQTPQVWLDHQVYGTRD-GGLLLAWDAVEALFPDGVIDTMF
>Cyc|gi|1603470705
FPLTDIQHAYWVGRNAGNNSGNVAAHAYEEFEC-A-----DLDLARLEQALNTLIAQHDMLRAVIT-HDG-MQR-VLPQV
PR--YIINTNDFSQLKPKD--------AATRLADLREMKSHQMMPCEQWPLFDISASRLPD----GTVRLHVSFDLLIMD
AWSITLFWRELEERYYHA----D----Y-Q-------------AETVD-ITFRDYVLAEQRL-----E-H--S--T---A
YQRARDYWLQRIDT-FP-S-AP-SLPQRIAPQNL---------------E-H------RRFVRRETTIPNAVWRKLKDT-
AARQGLTPSTILLTAYTEILANWSETPHFCLNLPAFNRL-EV-------HPQVDKVMGDFTSVLLFEADLRE--D-ETFL
QRARNTQKRLWDD----LSALQYNGVKMLRDIAEKSA---D----------RPTMPYVFTSLIFPS--ADD---------
--KPIVS-----------RL--G-KLVEGISQTPHVWLDCQVYEE-K-GDLLINWDAVEGLFDPDMLDTMF
>Cyc|gi|1346305
FALTDVQQAYLVGRQPGFTLGGVGSHFFVEFEI-A-----DLDLTRLETVWNRLIARHDMLRAVVL--DG-QQQ-VLEQT
PP--WVIPTHTLHTP--------------EEALRVREKLAHQVLNPEVWPVFDLQVGYVDG----MPARLWLCLDNLLLD
GLSMQILLAELEHGYRYP----Q----Q-L-------------LPPLP-VTFRDYLQQPS-L-------Q-----S---P
NPDSLAWWQAQLDD-IP-P-AP-ALPLRCLPQEV---------------E-T------PRFARLNGALDSTRWHRLKKR-
AADAHLTPSAVLLSVWSTVLSAWSAQPEFTLNLTLFDRR-PL-------HPQINQILGDFTSLMLLSWHP----G-ESWL
HSAQSLQQRLSQN----LNHRDVSAIRVMRQLAQRQN---V---------PAVPMPVVFTSALGFE--QDN---------
--FLARR-----------NL--L-KPVWGISQTPQVWLDHQVYES-E-GELRFNWDFVAALFPAGQVERQF
>Cyc|gi|387942444
LPLTSNQNWQLSTQRQRTEKKSITNFTYQEFDY-E-----NISRDTLERCLTTIIKHHPIFGAKLS-DDF-YLH-FPSKT
HI--ETFAVNDLSNALKQD--------IDKQLADTRSAVTKSR----SQAIISIMFSILPK----NIIRLHVRFNSVVVD
NPSVTLFFEQLTQLLSGS----P----L-S-------------FLNQE-QTISAYNHKVN-N-------E--L--L---S
VDLESARWNEYILT-LP-S-SA-NLPTICEPEKL---------------D-E------TDITRRCITLSQRKWQQLVTV-
SKKHNVTPEITLASIFSTVLSLWGNQKYLMMRF---DIT-KI--------NDYTGIIGQFTEPLLVGMSGF---E-QSFL
SLVKNNQKKFEEAYHYDVKVPVFQCV---NKLSNISD---S---------HRYPANITFSSELLNT--------------
------N-----------HS--K-KAVWGCRQSANTWLSLHAVIE-Q-EQLVLQWDSQDAIFPKDMIKDML
>Cyc|gi|501117456
FPLTDMQYAFWVGRSGVLELGTVANHGYYEIDG-Q-----NIELERLNQALQILIDRHDMLRAIIL-PDG-RQQ-VLETL
PP--YQMPLVDLRGQSDDA--------VHSALAEIRDRLSHQVVPADQWPLFEFSATQLDG----GRVRLHISYDLQVFD
AWSLFRLFDEWVQLYKTP----D----V-P-------------LPPLE-LTFRDYVLAEQ-AL----Q-K--T--E---L
YLRSQTYWLNRLDS-LP-P-AP-DLPLARHPKEL---------------K-Q------HRAHRHEDHLQRSDWQQLKQR-
AMQAGITPSGLLLAAFADVISLWSQSPRFTINLALFNRL-PL-------HPQVNDLLGDFTSVTLLAVDQSV--P-ASFT
ERAARLQQQLWQD----LEHRYFSGVRVVRELARRRG---T---------APSVMPIIFTSTLGFR--SLGQ--------
-ETLTFS-----------HF--G-ERVYGISQASQAWMDMQVWEE-N-EELTFNWDVVDGLFPDGLIDDMF
>Cyc|gi|1095507355
FPLSDIQRAFWIGRSGEMTLGAVGSHFYIEFDG-Q-----GLDVVRLEQAWRQLMLRHDMLRVRVT-EEG-QQQ-VAEQL
PA--WEIEQHWLNE----D--------AQAELATLRETLSHQVYNPCRWPLFAIHVAHYA-----QRQRLFVSLDSMMLD
GRSIMVMFTEWDRLYRDP----R----S-S-------------LPELA-IRYRDYVVQNR-P-------A--A--E---R
ERQAQAWWQQHLST-LP-E-RP-ALPLAVAPETL---------------Q-Q------PRFRRWSHELSPGRWQQLKEV-
AKSYGITPSVVLAAAYGEVLARWSNQTALAINLTMFDRQ-PR-------HPQINHVIGDFASILLLGYQSSA--G-GDFL
AAARRLQQQEGAA----LAQRGVSGIWVLRELARQKG---Q---------SMASMPVVFTSVIGLD--KDA---------
-SLDLSD-----------AF--P-QQIYAITQTPQVWLDAKISES-H-GRLLLEWDALEALFPAGMIEAMF
>Cyc|gi|653617431
FDLTDVQYAYFVGREDEQPLGGVGCHAYLEIDG-E-----NVDCRKLKAAWNTIQNYHPMLRARFL-AAG-KQI-IMPSP
YS--GDIGIFNLSSLSQAA--------AQKELIALRSVLSHRKLKVEAGEVAGISLALLPE----GKTRIFLDVDLLVAD
VASLSIIIRDLAQAYEGK----E----F-I--------------PKVQ-YTFQDYMENRK-K-----DIN--E--K---E
LNEDKKFWEKKMSQ-WLVE-IP-NIPLAKKPELV---------------S-K------TRFSRRKSVIDRETWSEIKRI-
SAKHKSTPSMFLLTCYALILERWCNQDSLLINIPLFDRN-TE-------NEEIRSMVADFTNLLLVEFKRKA--G-EAFL
DTMNRIRDTFLEN----VAHCGYSGVNVQRDMFKAMG---S---------TGFVAPLVFACNIDTP--LET---------
--DLSSK-----------VF--G-DISYMVSQTPQVWLDFQTYIK-G-GSLILCWDAVDELYPDGLLDDMF
>Cyc|gi|738876303
FPLTDVQYAYFVGREEDQVLGGVGCHAYLEIDG-Q-----EIVTDKLTAAWNCLQMENPMLRAKFN-RNG-TQQ-IMEEP
YS--KEVKIFNYTSLSEED--------ADIKLLEMRKEMSHRKFDIEVGEVASLSIALLKD----KKHRIFLDIDILVAD
IMSIGIIMSRLVELYCGE----D----K-V-------------SIDSN-YTFKNYLEERK-I-----D----D--E---I
YKKDKEFWKKKIESSFPLE-AP-NLPINKKPEMI---------------E-K------VVFSRRKKIISKENWIKIKEN-
AYKNKVTPSMVLLSAYSMIIERWTNQEKFVINVPLFNRD-VN-------DNSVKRMVADFTNLLLVECERK---N-EKFL
DRVKTISGTFLEN----ASHSSYSGVQVQRDVYKEVG---K---------TINIAPVVFACNIDYP--LET---------
--QETRK-----------IF--G-KINYMVSQTPQVWLDFQTYLV-D-DEIVLCWDVVDELYPDGMIDDMF
>Cyc|gi|1174981551
FDLTDVQYSYLIGREDDQILGGVGCHAYLEIDG-E-----NIDEDKLKEAWNKLQYRHPMLRAKFT-KDG-HQE-ILHKP
YS--EEIEVFDLSDLDEET--------LHLKLVEIREQKSHRKLNVNQGQVAGVALAKFSD----EKSRIFFDVDLLVSD
VMSMSIMIKELAELYSGV----E----L-D--------------NLNE-YTFKDYMQNRI-G----------E--S---I
NDADKEFWQQKINS-FEIE-RP-NLPLRKQPEQI---------------K-E------TKFTRRKRIIKKDEWETIKDI-
AVSYQSTPSMVLLTVYSLVLERWCNQDKFFINIPLFNRD-LE-------NENLKEMIADFTNILLVEHEAVD--D-ARFL
DTLKRTNKTFLEN----VSHSAYSGVQVQRDISKDQG---T---------SVNIAPVVFACNIDYP--LET---------
--KISRK-----------NL--G-KVSYMISQTPGVWLDFQTYIV-D-GNLILCWDSVDELFPTGMLEDMM
>Cyc|gi|1449856047
FPLTDIQQAYWIGRDSHLDLGGVSAHAYEELAI-R-----GLDIPRLEKALNRMIQRHGMLRAVFD-ADG-SQR-VLSQV
PS--YQIQTQDLRGLSENE--------QKTALEQTRQAMSHQVLDASQWPLFEFRASQLED----DRCHLHLSMDALIMD
AASSQVFSHELVALYRDL----E----R-D-------------LPPID-LTFRDCVIAQQ-NF----K-K--S--S---G
YQKDLDYWRARLDQ-LP-P-GP-DLPLACRPEQL---------------S-N------PTFTRRDRIIEADLWQAIKDR-
ARRHGITPTGLLLAAFSETLARWSASPDFSLTLPLFNRP-PL-------HENISRLIGDFTSVTLLEIRNRR--N-RNFA
DFAREIQAQLWRD----MDHRSVSGVQVLRELSQHRG---E---------QQSAMPIVMNSTLIDMA-GREE--------
-AETLTR-----------AF--EAETIATITQTPQVWMDHTILEI-D-GALHFNWDSIDALFPEGMIANMF
>Cyc|gi|1392584750
FDLTDVQYAYWAGRQNDQELGGVGCHAYFEFDG-N-----IGDEERLKSAWEMVQKAQPMLRAKFT-DDG-KQV-VLDEQ
HL--QQAVIHDFKNMDMKT--------CDKALMEIRTKLSHEKLNVQDGENIHLECALLPQ----GKSKLFLDADLLVAD
VASIHILITELTKAYKGE----T----I-R--------------TYDK-DCFKNYLEAKS-E-----N----Y--E---L
VNQDKEYWSKVIES-YPYE-AP-SIPLRVRPEEV---------------K-T------VRFHRKNKKIKAETWKKLQEK-
AMTYGITPAMFLLTVYSSVISRWTNQQKFIINIPLFDRD-EE-------NQDVEGLIADFTNLLLLDVSNSE--T-KTFL
DYYRKINNTFISR----MSHSSYSGVQVQRDINRING---G---------SESIAPIVFACNIDFP--FET---------
--EATRE-----------TL--G-KLSHMISQTPQVWLDFQSFSD-M-GDLILCWDYVEELFDSTVIEDMY
>Cyc|gi|933359573
FPLTDVQYAYWVGRDEEQYLGGIDCHAYLEFDG-E-----NIEPERLEKAWNVLQYHHPMLRACFL-DDG-TQK-ILDKP
YC--EKIKVHDFSRMSSEE--------AEAMAVSVRERLSHRKLKIEEGEVAGIELTLFPE----NKARLHVDMALLVAD
VQSLQILLRDLASAYRGE----N----L-P-------------KESKG-WNFASYLERQK-Q-----E-E--G--E---E
RKNAEKYWKNRLEH-LP-K-GP-DLPLAKRPQEV---------------E-K------TVFNRRIVRIEKEEWDHLQMR-
AKKYQTTPAMVLLTAYATVLERWSRNHRFLINIPFFNRK-TE-------QQGLEDVIADFTTLLLLEIDCEG--N-PTFA
ELLDRIQKQLHED----MKYTAYSGVQVQRDLAQMYG---D---------ASAVAPVVFACNLGTP--LVN---------
--DTFRK-----------EL--G-QFSYMISQTPQVWNDFQSYED-E-NGVQLTWDSVDKLFPENMIPDML
>Cyc|gi|506238376
FPLTDVQYAYWVGRRDDQPLGGVGCHAYLEIDG-R-----DVEPQRLESAWGQLLEHHSLLRARFL-ADG-QQE-VLNAP
FT--KALSVHDLRLYPEDG--------LVLELSRIRDRLSHRLLAVEEGEVAGIELSLLPG----GNTRIHFDIDLLVAD
VQSLHIILRDLAALYARG----V----K-P-------------PAPKN-WSFAQYLKGEG-K-----R-R--A--K---E
KEMAAQYWKDQLEH-MP-K-AP-ELPLAKKPETI---------------K-N------PVFRRRTYFIGKGQWSFLQKH-
ASAHRITPAMVLLTVYAAVIDRWSANSRFLLNLPLFDRQ-IG-------ENGVDDVVADFTSLLLLPVDCAE--P-QSFL
ELAQAIQAKFHEA----VANASYSGVQIQRDMARIYP---G---------ESNFAPVVFACNLGTP--LLN---------
--NECRQ-----------SF--G-SLTYMISQTPQVWLDFQLYES-D-GGLLLAWDAVEQLFPEYLIDDMF
>Cyc|gi|928265663
FPLTDIQQAYWFGREASVSLGGVSAHGYEELRI-P-----GLDVPRFEQALNRMIQRHDMLRVVFL-GDG-TQQ-VLDSV
PT--YHMPRNDLRGLSADA--------AQQALQDTRERQSHQVLDAGRWPLFEFSLSLLDE----GISHLHISLDALIVD
AASTQILARELMAFYADP----Q----L-Q-------------LPEPG-LTFRDYVLAEQ-RL----R-N--D--S---R
YAQALDYWREKVAT-LA-P-AP-DLPLVCQPESI---------------S-Q------PHFTRRDRELSALQWSRLKEL-
ARQFAVTPSVMLLTAFSEVLALWSRQPRFTLSLPLFNRM-PL-------HPDVDEIIGDFTSLVLLEVNLDG--A-ASFI
DKARAVQARLWQD----IDHSVVSGVRVLRELSQARG---V---------QQTAMPIVFNSTLSEAA-PELA--------
-EFNLAD-----------AL--NAEHIHSITQTPQVWLDHTLLEL-E-GRLLFNWDSIDELFPQGLIEQMF
>Cyc|gi|1621373169
FGLATMQHGYWIGRKDEQALGGVASHLYAEFDG-Q-----GVDPARLERAVAALIRRHAMLRSQFL-DDG-TQR-VLDQP
GV--PVWSVTDLRDADPSE--------VEKSLERIRQEKTHQRMRADLGQLVDISLTLLPG----GRTRLHVDVDMMAAD
ALSYRILLADLAEFYTSG----T----D-D-------------LGTLS-YNFRDYLADYA-T-----V-N--A--S---A
HKREQEWWREVLPQ-LP-G-AP-ALPLIPESEQK---------------D-P------LRSVRYEHWLDPESKRRLIER-
ARTYGVTPATVLASVFAEIVGQWSSEQRFLLNLPLFNRE-PL-------HPDVEKLVGDFSSSVLLDVDVTG--S-STLL
ERARGFQHTLHTQ----ASHAAYPGLDVLRDLGRLRG---E----------PVLASVVYTSGLDLGE-LFR---------
--DSVIG-----------AF--G-EPAWIISQGPQVVLDAQVVEL-R-GGLLLNWDVREHAFPAGMMDTMF
>Cyc|gi|1499128231
FPLTAVQHAYLVGRSSEQPLGGVGCHLYQEFDG-H-----GLTAEVLEPAIYQLIERHPMLKTRFL-PNG-LQQ-WQPHS
SW--PGLKVHDLRRHDEDS--------RQQSLLQLREQLSHRRLQVETGETFDFQLCLLPE----GKHRLLVNIDLLVCD
AASFNQLFEELIALIGEQ----P----L-P-------------PSSTD-YDFCSYLTQVE-R-----N-D--Q--A---R
IEQAKAWWMARLDD-LP-L-AP-ILPLAQEPERI---------------E-Q------VRISRRRGQLDAGQWQIFKEH-
AGHHGVTPTMALATLFSAVLGRWSGQRKLLLNLTLFDRQ-PL-------HPAVSGMIADFTNILPLPVECH---G-QTFA
ELALANQRTFAKV----HEHSAWSGVEVLRELKKHQR---H----------PHGAPLVFTSNLGRP--LYG---------
--EAEET-----------SI--G-ELGWGISQTPQVWIDHLAFEH-R-GQIMLQWDSNNDLFPKGLTDTLF
>Cyc|gi|1215113784
FPLATMQHAYWVGRAENLTLGGVATHFYAELDG-A-----AVDPGRLETAARALLRRHGMLRARVL-GDG-RQQ-IQPEP
SW--PGLTVHDLRELPPAR--------VEAELARTRDALSHRRFDVAGGEVFDVGVSLLPA----GRTRLHLNIDMLVAD
ALSFRIIINDLAALYADP----A----A-Q-------------LPAIG-YSYPRYLADRR-A-----R-P--V--P---G
RADAERYWADRLPE-LP-R-AP-RLPLAVAPEQL---------------T-R------HRVTRRHHWLSADRWARLAER-
ARDQGVTLSMTFAAAFSEVLAGWSEEPDFLLNVPLFDRE-PI-------HPDVGLLVGDFSNLLILGVHTAP--G-GSFL
DLVRRTQARFTAD----AAHSAYSGLEVLRDLARRDG---A---------AQTLAPVVFTSALGLGE-LFN---------
--RTVTE-----------HF--G-TLGWNISQAPQVVLDHQVTEH-A-GGLLLNWDAVDELFCDGVLDAMF
>Cyc|gi|1224540018
FPLTDVQYAYWVGRRDDQPLGGGGCHAYIEFDG-V-----KVEPEKLKEAWNLLRKHHKMLRMKVL-EDG-QQE-IMEQT
YS--EDIKIHNLKNKKKDE--------LEKELTDIRESLSHRRLQVEIGQVAGLALSLLPE----EKTRIHFDIDLLVAD
VQSFQIVLRDLTSVYAGK----E----L-S-------------EESKN-WNFAEYLKKQK-E-----E-E--K--A---I
VEGAKEYWSKRISS-LP-M-AP-ELPLSKQPDKI---------------K-R------PVFHRRITYLNRAEWEVFQNH-
AARHQVTPAMVLLTAYTKVLERWSSNKHFLINIPLFNRN-TD-------IKGMEDVVADFTTLLLLEVDCRE--D-NTFE
QMLYKIKTQFYQD----MAHSSYSGVQVQRDMAKIHG---G---------QQSFAPVVFACNLGMP--LIN---------
--EEFKN-----------VL--G-NFTYMISQTPQVWIDFQTYES-E-DGLMLTWDVVEELFPEYLIDDMF
>Cyc|gi|1353941961
FPLTAVQHAYFVGRSPEQTLGGVGCHLYQEFDG-I-----GLEPERLEAAIHELIQRHPMLRVRFL-PDG-RQQ-GMTDA
YW--KKLTVHDLRNLTADE--------QQQALNNIREQLSHRVLQVEQGETFDIQLSLFGE----NQHRLHANIDLLIMD
AASFSLFFTELAALIVKR----S----L-L-------------AIPSD-YDFCSYLAQYQ-A-----Q-F--A--Q---A
RQEAEVFWRNRLDT-LP-P-AP-QLPLAKEPSLI---------------K-N------VRIQRRCFRLAPEHWQRFKQL-
AQQNGVTPTMALATAFAGLLCRWNHAPRLLFNLTLFDRA-PL-------HAAVDSLLADFTNILLLDIPADN----LPFC
QLAQDAQATFAEA----YEHRHWSGVEVLRELKKRGS---H----------PHGAPIVFTSNLGRP--LYG---------
--ENTRD-----------VL--G-KPSWGISQTPQVWLDFVAFEH-E-NTLNIQWDSNDELFPDGLMDTLF
>Cyc|gi|1224041413
FPLTDVQYAYWVGRQDDQALGGVGCHAYLEIDG-G-----NIDRERLAAAWTTLLDHHGMLRAKFL-ADG-LQQ-VMEVS
GA--QPLEVNDLRSASTEE--------CRRELKRIRGRLSHRRLAVEKGEVAGLSLSLLPG----GRARLHFDIDLLVAD
VQSLQILLRDLAAAYARG----V----R-P-------------PAPRN-WSFGRYLRDEE-Q-----R-R--A--A---D
RETAARYWQERLDS-LP-G-AP-GLPLQEKPERL---------------K-F------PVFQRRTYFIREAQWKSLQQL-
SAGYRVTPAMTLLAAYAEVLDRWSTTSRFLINIPLFDRQ-TG-------EAGLEEVVADFTNLLLLAVDCSS--P-QCFV
ERARSIQAQFHQD----AAHTVYSGVQVQRDLARLRP---G---------ERYVAPVVFACNLGSP--LIN---------
--EECES-----------TL--G-RLGYMISQTPQVWLDFQLYET-D-GGLLLAWDAVEELFADSVIDRMF
>Cyc|gi|410829096
FPLTDVQYAYWIGRRDDQPLGGVGCHAYLELDG-Q-----GVDPQRLESAWEQLLAHHAMLRARFL-ADG-RQE-VLDDP
VI--NTLAVHDWRYCPEDE--------LARELTRIRDRLSHRRLDVEKGEVAGIELSLLPG----GRTRLHFDIDLLVAD
VQSVSIMLRDLAAAYACG----S----K-P-------------AAPGD-WSFAEYLRREA-S-----R-R--A--E---E
QERAAKYWSERLPT-LP-A-AP-DLPLQVRPATV---------------T-S------PVFTRRSYVVHQADWELLQQR-
AAACQVTPAMVLLTAYAEVLDRWSANSQFLINVPLFDRQ-TG-------EAGIDDVVADFTNLLLLAVDCGS--R-QSFV
ERVRSVQAQFHQD----VAHAAYSGVQLQRDLARVRQ---G---------ERDIAPVVFACNLGTP--LIG---------
--DECRR-----------AL--G-ELVYMISQTPQVWLDFQIYEQ-E-GGLLLAWDAVDSLFPDGMIEQML
>Cyc|gi|1149925584
FPLTDVQYAYWIGRQDDQPMGGRGCHAYLEFDG-K-----GVSQHALEKAWNKLLNHHSMLRAKFL-DNG-QQQ-IMDKP
FS--NKIVVNDLQLCSQEE--------VNIELEKIRENLSHRKLNIEKGNVAGLELTLLPD----NFTRIHFDIDLLVCD
VQSMQIILKDLASAYAGY----D----L-P-------------ASSAS-WNFAQYLYNEG-E-----R-K--E--S---E
KQRAKEYWSERLKD-LP-S-AP-GLPLKNRPEEI---------------R-K------TTFRRRTFNIKEEQWYSIKKQ-
AAANQITPAMVLLTAYAEVLNCWSTNSKFLINIPLFDRE-TG-------NSYIEEVVADFTNLLLLSVDCSI--E-KTFL
GRLDDVKEQFYKD----VSNSSYSGVEIQRDLARIHK---G---------EGNFAPVVFACNLGTT--LIN---------
--EEFRR-----------LL--G-EFSYMISQTPQVWLDFQIYEM-D-NELMLAWDAVEELFPENLIDEMF
>Cyc|gi|1403759145
FDLTDVQSAYLIGREDDQELGGIGCHAYFEFTG-E-----KLDINKLNHAWYEVQMRHPMLRAKFT-QDG-KQY-FMQYP
LN--KEIKVINLDSFNSED--------IQIQLKKYRENVSHLKRNVTEGDVAGLTVFILPD----NQMIVSIDIDLLVAD
VLSISMIIKELSHIYNGT----D----S-G--------------KSEE-YTFKDYIENIQ-I-----D----K--E---D
LNKSKKFWLDKIEN-LNIN-PI-QLPTLKKPTDV---------------K-E------VKFTRHLRKINNNLWNQIKEK-
AKLYNTTPAIVLLTCYMITLERYSDQEAFYVNVPLFDRN-HN-------NTQVRDIVADFTNLLLVEHIPMP--N-EKFL
ETLERVKENFIQN----ISHSEYSGVNVQRDISKQNG---T---------HINIAPVVFACNIDYE--LED---------
--EITKS-----------VL--G-NMTYMVTQTPGIWLDFQSYIK-N-GELLICWDKVDELFSDETITRML
>Cyc|gi|1087207355
FPLTDIQQAYWVGRDNGLGLGGVSAHAYEEIEI-P-----NLDLARFNNALNKLIQRHDMLRAIFA-DNG-TQR-ILETV
PE--YIIQTDDIGGRAQRV--------AERVITRNREAMSHQVLDAQEWPLFEFRAVLLND----DVTRLHISMDALIVD
AASSQIFSRELAAFYDDP----E----L-D-------------LPPLE-ITFRDYVVQEL-AL----R-E--D--S---R
YEASLVYWRDRLTT-LA-P-AP-DLPLVKQPESI---------------S-N------PRFTRRKLTLEEPKWSAIKAN-
GRKHGITPSGILLTAFAQVLANWSRSPRFTLSLPIFNRQ-PL-------HPHINNLIGDFTSIVLLEVMSDA--G-KSFV
DNSKAVQRQLWKD----MDHSEVSGVRVLRELTRQRG---E---------QQTAIPIVFNSTLVEMI-PDQE--------
-EITLSS-----------AM--DARNVHTITQTPQVWLDHTIMEI-D-GELYFNWDSIDELFPDGMMQEMF
>Cyc|gi|1373140371
FPLTPVQHAYWIGRRDDQPLGGVGCHFYLELHG-E-----QVDPARLEAAVRALFARHGMLRAVFD-DDG-QQR-VEPDS
RW--PGLTVHDFSTTNPAA--------AEAELDRLRADLSHRRLHVERGEVLDVQLSLLPG----GATRVHVNTDLLVAD
VASIRILLTDLSRLYADG----G----A-S-------------LPPLD-FDFASYLAQQS-E-----R-R--A--E---A
HRRSAQYWRNRLPE-LP-G-AP-ALPLAAEPAQL---------------G-R------PRIQRHEHRLSAQQWAALTAQ-
AREQRVTLPMALATAFAEVLAAWSSQPRFLLNLPLFDRE-TI-------HPAVGAMVADFTNLILLEVDASK--P-DSFA
ERARRLQQRFRTD----VRHSEYSAVEVLRDLARAHP---E---------TGTFAPVVFTSAIGMGD-LID---------
--APVKQ-----------TF--G-RPDYMLSQTPQAWLDHQVVEL-D-GGLLLNWDVVSGLFPAGVVEAMF
>Cyc|gi|493036824
FPLTDIQQAYWLGRDASFDLGNISSHAYFEIDT-V-----DLNLERLNRAWQELVDHHDLLRAVVL-PNG-QQQ-ILEQV
PP--YAFEILDLRHESPQT--------ITTQLETIREQMSHQVLSTNQWPLFEIRASVLDE----KRIRLHLSIDAIIAD
AWSLILIGQQWLHLYRHP----D----Q-S-------------LPKLD-LSFRDYVLAAS-AF----K-E--T--P---E
YQRSKHYWLNRLHT-LP-P-AP-ELPLTRNLAST---------------P-E------PQFQRRSAQLLPQEWQQLKQK-
TVQGNLTPSIVLLTAFADILTLWSKSPKFTINLTLFNRL-PL-------HPQVNDLVGDFTSLNLLEVNNSV--A-TPFT
NRAQRLQQQLWQD----LDHHYFSGVDVQRELRRQRG---H---------Y-QPMGVVFTSTLGLN--SLTE--------
-EEFSLN-----------QL--G-ELVYGITQTPQVWLDQQVYEQ-D-GGLVFNWDAIEELFPVGVLDDMF
