# Supplementary material for: Knowledge-guided data mining on the standardized architecture of NRPS: Subtypes, novel motifs, and sequence entanglements
Source: PLoS Comput Biol. 2023 May 15;19(5):e1011100. doi: 10.1371/journal.pcbi.1011100 (PMC10212144; doi:10.1371/journal.pcbi.1011100)
Supplement: S2 File — (ZIP) [file pcbi.1011100.s057.zip › C domain subtype reference sequence MSA/DCL_37_trim_MSA.fasta]

>DCL|gi|300785007|ref|YP_003765298.1|
YPLTPLQAGMVFHTLV----------------------------------------DDG--SPAYFEQVRIRLAGVADPA
ALAAAWQRVVDRTPVLRTRLVWT--GVEEPVQVVDRA-ATLPVTHHDWRDLGP-AERE-TALRDALAADRAVPFDLTRAP
LTRLTIGALPGDEVDLVWTSHHVLFDGWSSAQVFAEACEQYAAATAGVRPALVTRRPYRDYLGWLAGRDQAAADAFWRDT
LAGFDAPTALPYDRPPA--------E-AHQ---SRSTDSVRIEL--PPAATLRLREFARTRGLTVNTVVQGGWALLLAML
SGDRDVVFGTTVSGRPADLAGVETMIGLFINTIPTRVRVD--G---TQPVARWLGQLQAAQSEARDHDFVSLARLRPLSD
VPAG-QNLFDSMVVFENYPISEP--A-T-----------AGAPRVVEVASADATNFPLCLRA--SL-D--EGLALDLAYD
PALFDRATTAALT
>DCL|gi|15597620|ref|NP_251114.1|
YPLTPMQEGLLLHTLL----------------------------------------EPG--TGIYYMQDRYRIDSPLDPE
RFAAAWQAVVARHEALRASFVWN--AGETMLQVIHKP-GRTRIEFLDWSELPE-DGHE-ERLQALHKREREAGFDLLEQP
PFHLRLIRLGEARYWFMMSNHHILIDAWCRGLLMNDFFEIYSALGESRPANLPTPPRYRDYIAWLQRQDLEQSRRWWSES
LRGFERPTLVPSDRPFLR-------EHAGE-SGGMIVGDRYTRL--DAADGARLRELAQRYQLTVNTFAQAAWALTLRRF
SGERDVLFGVTVAGRPVGMPEMQRTVGLFINSIPLRVQMP--AAGQRCTVREWLNRLFERNLELREHEHLPLVAIQESSE
LPKG-QPLFDSLFVFENAPVEVS--V-LDR---------AQSLNASSDSGRTHTNFPLTVVC--YP-G--DDLGLHLSYD
QRYFEAPTVERLL
>DCL|gi|239938684|sp|P94459.2|PPSD_BACSU
YPLSYMQEGMLFHSLL----------------------------------------QKD--SQAYVEQASFTIEGKVNPQ
FFQNSINALVERHDIFRTIFISQ--NVSSPQQVVLRE-RNVIVLEEDITHLNE-AEQS-QFIEQWKEKDRDRGFHLQKDV
LMRIALIQTGESQYSCIWTFHHIMMDGWCLSIVLKEFLHIYASYVNASPITLEPVQPYGKYIKWLMEQDKEQAVSYWDHY
LSGHEQQTVLPKQKKTK------------G---KSRQEHVTFSF--SKEESSRLSELAAREEVTLSTIFHTIWGILLQKY
NNNDDAVFGSVISGRPAEIEGIEHMVGLFINTMPVRVQGA------KTPFLQLIKDMQKDRLAAEAYSYHPLYEIQSRSA
VK---QGLIDHILVFENYPVQQE--I-QMLNKQ---EHASDLFQIHNFTVADETNYSFYLMV--AP-G--EEIHIKMNYD
AEQHDRSFVLSVK
>DCL|gi|122959832|sp|Q0VZ70.1|CHSAD_CHOCO
YPLTSLQEGLLFHSLSAVPAPVPALADEDDEEDDELDEEFDAEVDEEDEDEEEEEDDDG--ENVYVTQLVFRIQGPLDAE
KFRTAWQETVQRHPLLRSRFVWE--GCERPLQVVLRS-ADLRWEEDELE---E-DSWS-SPLRVHARREQQAGMLLDEAP
LFRLNLLRAEDTEHHLIWTSHHILLDGWSGPLILKDVFASYDAQLLGESRTAADPPPYEAYVAWLKRQDGTASERFWREN
LRGFSAPTPLVVDNEEP-----------TG---KQKHLHHRCKL--SAETSQALKALAESFRVTLSTVYQAAWALLLHRY
SGMSDVLFGVTVSGREADVPGIEEMVGLFIRTVPLRLHVD--E---SQTLGAWLKEVQARQIEQREHQYVSLVDIQRWSD
VPGG-TQLFDSMFVFENYPLDSA--L-LE----------QSGLRLTVSTMASPTHYPLVIAV--VP-G--RTVETLFDHD
TSRLSKHTVERLA
>DCL|gi|5915762|sp|O68008.1|BACC_BACLI(2)(2)
YPLANMQRGMLFHALE----------------------------------------DKE--SQAYFEQMAINMKGLIDER
LFAETFNDIMERHEILRASIEYE--ITDEPRNVIIKD-RKINLDYHDLRKQSP-AERE-QVIQAYRKADREKGFRLNSEP
LIRAALMRTEDDSYTFIWTNHHILLDGWSRGIIMGELFHMYHMKEARQKHRLEEARPYSDYIGWLQQQDKEAAKAYWRNY
LSGFTEKSPISVLAGSS----------GHA---KYKRKEAVIEF--PEQLTGRITELASRNNVTFHTVLQCIWGMLLARY
NQTDDVVFGTVISGRDAQVTGIEKMVGLFINTVPTRIRLD--K---SQSFKELIKSVQEQALEGRTYHDMNLSEVQSLSE
LK---RELLDHILIFENYAVDQS--A-FETSG-----KRGAGFVFEEIHAEEQTNYGFNIVA--VP-G--ERLVIKLTYD
GNIYHDHIIAGIK
>DCL|gi|501223609|ref|WP_012266627.1|
YPLSPMQEGMLFHSLY----------------------------------------TPD--SGIYCSQTLITLEGEINLA
VFRQAWEKVVERHSVLRTLFLWE--KREKPLQIVRKK-VDLPWDYQDWRNLSP-TEQQ-QRLDLLLETERQQGFELKVAP
LMRCLMIQLSDQTYKFLCNHHHIILDGWSMPIIYQEVLGFYEAGIQGKSYHLPSPRPYQDYIVWLQQQNPSIAESFWQRT
LEGFMTPTPLRVDRLQLM-------K-SEG---KPTYKEYNCHL--SASHSKDLQSLAQKHNLTLSTLVQAAWAILLSRY
SGESEVLFGVTVSGRPHDLSGVEHRVGLFINTLPLRVSIR--E---SDLLLSWLQELQQKQAEIQDYAYVSLAEIQRLSD
IPPG-VPLFESLVVFENYPREAL--S-RDS---------RQSLRVKDVENFEETNYPLTVVA--IP-K--QELLIQLVYD
TSRFTQDTIERMA
>DCL|gi|113315|sp|P25464.1|ACVS_ACRCH
YVASSLQQGFVYHSLK----------------------------------------NEL--SEAYTMQSMIHYGVPLKRD
IYQAAWQRVQGEHPALRLRFTWE----AEVMQIVDPK-SELDWRVVDWTDVSS-REKQLVALEQLQTEDLAKVYHLDKGP
LMRLYLILLPDSKYSCLFSCHHAILDGWSLPLLFNNVHQAYLDLVEGTASPVEQDATYLLGQQYLQSH-RDDHLDFWAEQ
IGRIEERCDMNALLNEASRYKVPLAD-YDQ---VREQRQQTISLPWNNSMDAGVREELSSRGITLHSILQTVWHLVLHSY
GGGTHTITGTTISGRHLPVPGIERSVGLFINTLPMIFDHTVCQ---DMTALEAIEHVQGQVNAMNSRGNVELGRMSK-ND
LK---HGLFDTLFVLENYPNLDT--E-QRE-------KHEEKLKFTIKGGTEKLSYPLAVIA--QEDG-DSGCSFTLCYA
GELFTDESIQALL
>DCL|gi|68845342|sp|P0C063.2|GRSB_ANEMI
YRLSPMQEGMLFHALL----------------------------------------DKD--KNAHLVQMSIAIEGIVDVE
LLSESLNILIDRYDVFRTTFLHE--KIKQPLQVVLKE-RPVQLQFKDISSLDE-EKRE-QAIEQYKYQDGETVFDLTRDP
LMRVAIFQTGKVNYQMIWSFHHILMDGWCFNIIFNDLFNIYLSLKEKKPLQLEAVQPYKQFIKWLEKQDKQEALRYWKEH
LMNYDQSVTLPKKKAAI----------NNT---TYEPAQFRFAF--DKVLTQQLLRIANQSQVTLNIVFQTIWGIVLQKY
NSTNHVVYGSVVSGRPSEISGIEKMVGLFINTLPLRIQTQ--K---DQSFIELVKTVHQNVLFSQQHEYFPLYEIQNHTE
LK---QNLIDHIMVIENYPLVEE--L-QKNSI-----MQKVGFTVRDVKMFEPTNYDMTVMV--LP-R--DEISVRLDYN
AAVYDIDFIKKIE
>DCL|gi|5915762|sp|O68008.1|BACC_BACLI
YPLSNMQKGMLFHAMK----------------------------------------DEA--SHAYFEQFIIELKGDVDER
MFEESLNEVMKRHEILRASFHH---RLDEPLHVIIKD-RHMKFDYLDIRGR---HDQD-GVLERYLAEDRQKGFDLAKDT
LMRACLIRMSDDSYQFVWTYHHILLDGWCLGIILDELLTIYEMKRKGQNHQLEDPRPYSDYIKWLEDQDKEEAQSYWESY
LSGYDQKNSLPKLRTPS-----------ET---GFKRREKTIEC--SKELTNRLIKLANRNHVTINTVLQSIWGVILAKY
NNSEDVVFGTVVSGRDAEVEGIETMVGVFINTIPTRIRLD--K---DKLFKDVLRQTQADALESSRYNYMNLAEVQALSE
LK---NDLIDHVMVFENYAVDQK--A-FEE-------KNDVGFEMVNVSGEEQTNYHFSISA--AL-D--DQLKLLFIYD
ENVYDTTIIETLE
>DCL|gi|15597598|ref|NP_251092.1|(2)
YPLSPMQQGMLFHSLY----------------------------------------EQA--SSDYINQMRVDVSG-LDLP
RFRAAWQSALDRHAILRSGFAWQG-ELQQPLQIVYRQ-RQLPFAEEDLSQAA---NRD-AALLALAAAERERGFELQRAP
LLRLLLVKTAEGEHHLIYTHHHILLDGWSNAQLLSEVLESYAGRS----PEQLRDGRYSDYIAWLQRQDAAATEAFWREQ
MAALDEPTRLVEALAQP--------G-LTS---ANGVGEHLREV--DATATARLRDFARRHQVTLNTLVQAGWALLLQRY
TGQHTVVFGATVSGRPADLPGVENQVGLFINTLPVVVTLA--P---QMTLDELLQGLQRQNLALREQEHTPLFELQRWAG
FG-G-EAVFDNLLVFENYPVDEV--L-ERS--------SAGGVRFGAVAMHEQTNYPLALAL--GG-G--DSLSLQFSYD
RGLFPAATIERLG
>DCL|gi|75533827|sp|Q9R9J0.1|MYCB_BACIU(2)
YPLTPMQKGMLFHSLF----------------------------------------DSH--SGAYFQQTMFELHGDLDID
SFSKSLDDLSKRYEIFRTNFLK---GKDQPLQIIFKT-KKIGFQFIDLREMDQ-ARQD-DRICAYAKEDKLRGFDLAKDV
LMRVIVLRTDDTTYRFIWSFHHILMDGWCLPLITKEIFDHYFALLQQKQPEQAAITPYSQYIEWLDRQDAEEAKRYWDQY
LEGYEEQTVLLKDSHQA----------EDE---HYFPEKVSCAI--DTDLTLKMKQTASKHHVTLNTLLQTAWGILLQKY
NRSRDVVFGSVVSGRPSAIPNVETMIGLFINTIPVRIQCE--A---GTTFAELMKRTQERAVASQTYETYPLYDIQALTT
QK---QNLITHLMIFENYPVDQY--M-ESIGQ-----HNESPIDISNVKMEEQTNYHLNVTV--IP-G--DVININFEYN
AKVYDRESMERVR
>DCL|gi|21224738|ref|NP_630517.1|
YPLTEMQKGMLFHSLL----------------------------------------DPD--SGVYFEQFLYAVDGEVDLD
AYHRAWQQVVDRHEILRVWIATK--GLSEPLQAVQRT-AELGWTVLDWSERTE-AEQK-ELLERYLDEDRRRGFPYERAP
LFRLTMVRLGATTYKLVMSYHHLILDAWSLFVLLRDSLEIYHSGLEGRLPELRPTRSFGDYVSFLEHEDIEGARDYWLER
LAGFRRPTVIGRSAQLGL-------S-ASS---QEMHAEARLDL--GEELTERLLAYGRANQLTLNSLVQGAWAVVVGGC
SGQDDVCFGITITHRPVGLAGVEDIVGIFINSLPMRVNLE--P---EQPVGRWLQQIQRTQVAARSHDHYPLPLIQQRTD
LPSG-QPLFESLLIFENFPRGTG--W-T-G---------RGGLDVRQERYVGWTNYPFAIEA--MP-E--EQLFFQVKYD
LAFFDAESVERIL
>DCL|gi|75520418|sp|Q70LM4.1|LGRD_BREPA(2)
YPVTPLQQGLIFHSLL----------------------------------------EPE--SGAYIVQMGLKLQGPLNIP
LFEQAWQCLVDRHAIFRTRFVGG--KVKEYVQVVLKD-LKISLVEHDLIHLSS-SEQE-AFLHHFAKEDRKRGFDIEQAP
LMRLNVFHLNSETVHFLWTLHHVLIDGWSMPLVFGEVFAAYEMLSKGQPLSLPPVRAYRDYIVWLKKQDLQQAEAFWRTY
MQGFTEATPLSFGRAYKN-------P-YLD---QKQYRELDLTV--SEQTSKALQTLARQHRLTVNTIVQGAWALLLNRY
SGQDDIVFGATVSGRPADLPGVETMIGLFINTLPVRVQVN--A---EESVINWLKTLQQQQADFRQYEYTPLVEIQGWSD
VPRG-QSLFESILVFENMPVGKS--G-GG----------ESAISIVDVYSEEQTNYPFTLVA--AS-G--KTIDIKVKFD
ESQFELAAIERVV
>DCL|gi|238054271|sp|P27742.2|ACVS_EMENI
YLANSLQQGFVYQFLK----------------------------------------NMG-RSEAYVMQSVLRYDVNINPD
LFKKAWKQVQHMLPTLRLRFQWG----QDVLQVIDED-QPLNWWFLHLADDSA-LPEE-QKLLELQRRDLAEPYDLAAGS
LFRIYLIEHSSTRFSCLFSCHHAILDGWSLPLLFRKTHGTYLHLLHGHSLRT-LEDPYRQSQQYLQDH-REDHLRYWAGI
VNQIEERCDMNALLNERSRYKIQLAD-YDK---VEDQQQLTLTV-PDASWLSKLRQTCSAQGITLHSILQFVWHAVLHAY
GGGTHTVTGTTISGRNLPVSGIERSVGLYINTLPLVINQLAYK---NKTVLEAIRDVQAIVNGMNSRGNVELGRLQK-NE
LK---HGLFDSLFVLENYPILDK--S-EEM-------RQKSELKYTIEGNIEKLDYPLAVIA--REVDLTGGFTFTICYA
RELFDEIVISELL
>DCL|gi|501225154|ref|WP_012268172.1|
YPLSPMQQGMLFHSLY----------------------------------------EPD--SDVYFVQFSCNLKGNVDTT
IFEQAWQRLVEKYVVFRTAFIWE--SLSQPVQVVYRQ-VTVRVATFDWQHLTA-QQQE-QELAVFLESDQQKSLELSEAP
LMRLNLIKLDKNTYQFVWSSHHLLLDGWSLSLVIKDFLKIYQEISQNQISTDQPVVSYRQYIAWLQQQEQKPAEEFWQQK
LQGFTAPTPLVIERSAN----------SKN---SNVYKKQQIQF--PASTTATCQSFVRKNRLTLNNLVQATWGLLLSRY
SQETDIVFGATVSGRETSIAGIEAMVGLFINTLPMRIQVK--P---DTSALTLLKDLQAQLVESNQYSYSSLAEIQTWSE
IPRG-ASLFDSIVVFENYPVDAT--A-VLG---------NDSFCLENIQVSQQTNYPLTLIA--LP-G--DQLQVRISYD
TNRFDDGTITRLL
>DCL|gi|730367|sp|P39846.1|PPSB_BACSU
YPLSHMQEGMLFHSLM----------------------------------------DFS--SKAYIEQTSFTITGNLCVD
SFQKSLNLLVSRYDIFRTIFIKEVPDLTGPQQVVLSN-RELTVYREDISRLAD-QEQQ-TLIDAFMTKDREKGFDLQKDP
LMRLALFDRGDSQYTCVWTHHHIIMDGWCLGIILKEFFSMYDSLKNNSPVQLGSTVPYSRYIEWLGEQDQEETAAYWSEY
LKEYGNTASIPRIKRRT----------ADG---NYKADQVSFSL--APDMVEKLTEAAQNWGVTLNTLFMSIWGVLLHRY
NAADDAVFGSVISGRPSAIDGIESMVGLFINTVPVRIRSA--E---GITFSSLVKAVQEDILSSEQHGYYPLYEIQNHSP
LK---QGLIDHIFVFENYPVQLHQAL-SVESE-----NDEGALKLSDISMSEQTNYDFNIVI--VP-G--ESFYIKFSYN
ADVYEREEMLRIQ
>DCL|gi|501224900|ref|WP_012267918.1|
YPLSPMQQGMLFHSLY----------------------------------------NPE--SKTYLSQIQITLQGNLDIN
AFQQAWQKVVDRHSILRTCFAWK--KTKQPLQVVRKN-VTLPWFNQDWRSHSP-AEQE-TKFQELLTSDKEQYFELDKVP
LIRCHLIRFEDQKYEFIHTGHHILLDGWATAILLKEVFDFYAGLINYQPVNLPTPRPYQDYINWLQQQDQTEAERFWRKN
LQGFTSPTPLVVDKPLNP-------L-VTQ---SKNYLHQKLKL--SPEITSRLKLLAQEYRLTLSTLIQGAWALLLHHY
SSESDIVFGATVSGRPPNFTGIESMVGMFLNTLPVRIQIE--S---QLELLTWFQQLQQEHLEREQYSYSSLIDIQKWSE
IPSP-HSVFESFVVFENLPFSDN--D-SQN---------LGGLQVGEMQDYGNADYPLTVIV--TP-G--EALSIKIIYP
QERFENDTIERML
>DCL|gi|75533826|sp|Q9R9I9.1|MYCC_BACIU
YPLTPMQKGMLFHSLI----------------------------------------DSA--SGAYFEQAAFDLKGLLDIE
AFMMSLSQLAKRYDILRTQFYTE--WKEQPLQIVLRH-KPIETVVEDIRDMNV-DQRS-EFIAAFARKDKERGFNLIRDA
LMRVSILRTDEEKARLIWSFHHILMDGWCLPLITKEVFETYYAIIERRQPKRDAVTPYRQYIEWLDEQDHEQAAVYWRDY
LDDYEGQTVLLKEPFSD----------QAR---GYQKQKLACRL--GKQLTEEIKRAASQHHVTVNTWMQTAWGLLLQRY
NGTQDVVFGTVVSGRPADIPGIESMVGLFINTIPVRVCAQ--P---EMTVAQVLKMNQEHALASQPYDTFPLYEIQAQTE
QK---QQLINHIMVFENYPVEKQ--M-EHMK------RDHDVLDISDFHLEEHTHYDFNFIV--MP-A--EDMEMHFVYN
ANVYDQATVERIQ
>DCL|gi|113316|sp|P27743.1|ACVS_AMYLA
VLANGLQQGLLYHHLK----------------------------------------TAG-GDDAYVVQSVHRYHAPIRPE
LMKDAWQAARQTYPALRLRFDWA----EEPVQIVDNDDKPFDWRFVDLSATADDAEQE-ARVRELQERDRTEPYDLAGGR
LFRVYLIKQREDLFSLIFSCHHIILDGWSLPVLHDEVHRNYLALRAGQPIESDVDNAYVAAQRYWEAH-RNDHAAYWVEQ
LGRIDERGDFAGLLNEKSRYRVSLGD-YDH---VQRHRTRKLYL--GADLTGALKAGCAADQVTLHSVLQFVWHKVLHAI
GGGNTTVVGTIVSGRNLPVDGIENSAGLFINTLPLIVDHDQQA---GQNVAEAVRDIQAAVNTMNSKSIVELGRLQS-GE
MK---RRLFDTLLVLENYPRLLD--EEEEL-------AHQEALRFEKAYDADKVDYPIAVVA--REEG--DELTVTLWYA
GELFDEDTIDTLL
>DCL|gi|118468008|ref|YP_884815.1|
LPLTPVQQGLLFHSTF----------------------------------------ARGIGDDVYAVQLDITITGVLDQH
RLRDAVHTVVARHPNLAARFVE---QFGEPVQVLTAD-PMIAWRYLDLRGDDL--TPD-HEIEQLCAAERSAVCDLLERP
TFRAALIRTSGNQHRFVLTFHHIVIDGWSLPILLQEIFAGYFGH------RLPAAAPYRNFVNWLATQDATAAKAAWREV
LDGFETPTLVAPPGVPG-----------P-------RGIESYRV--SAETTRALGELARSQHTTINTVLQAAWTQLLMRM
TGQRDVAFGTAVSGRPADLAGAESMVGLLINTVPIRAKVS--A---DTTVGDLLRQLQSHHNDTLEHEHLALNDIHHVSG
H----EQLFDTLFLYESYPIDTS--A-FMG---------VQELAVTEFNNREYNHYPLSVMA--LP-G--HELGLRVEYD
TSVFDVSEIETLI
>DCL|gi|916985676|ref|WP_051592388.1|
YPLTPMQEGMLFHALS----------------------------------------QTG--TGLYHMQERYEIRGPLDIE
AFAAAWRRVVDRHASLRTSFEWD--LKGRAHQVVHSH-ATLPVDILDLRHLSN-ADQS-SNIDQLLSSERERGFDLATAP
LMRIKIIRVDDDRHICVRSFHHIIMDDWCTSPLLLDVRKHYAAGLAGQAVEAEPAGQFRDYIAWLRTKDMASAESFWRSY
LDGFSEPTPLVGAKAIEI-------R-ADA---AASVDDVIVTL--SAEDRKKLEALARQHRLTVNTYVQGALALLLGRY
ADVDEVVFGVTVAGRPIDLPSSETALGLFINGLPLRVRIR--P---DQPIIDWLKEIMSSNLEMRQHEFVSQSMIQSWSS
IPRADALLFQHLLTFENAPIDPS--L-RGE---------KEILDIDLLQLRVHTNYPITFVA--IP-G--ETLTLRLTYD
RDRFAASTVERMA
>DCL|gi|75520419|sp|Q70LM5.1|LGRC_BREPA
YTLTPLQEGMLFHSLY----------------------------------------SEG---SAYMIQTTAILTGELDIV
PFEKAWKKVIQRHSILRTGFIWE--ETEKPLQAVFES-VPFSIRQKDWSSYGS-DEQE-SMLAAFLQNEKAAGFDLSEAP
LMRVTIIKLGEAVHRLIWSFHHLLLDGWSSPIVFQEVLDFYEAYRQGKDLRLPQARPFKDYVSWLRRQDKTASEQFWREF
LGPMENPTPIPFETHAKR-------T-AGHEGLEKQIGEATRAL--TGQVTKALAKLARTNKVTVNTIVQGAWAILLSRL
SGEENVVYGVTGSGRPSDLPGVEQMVGMFINTLPMKAKIE--P---EQSLADWFKALQEQQSKVRQYEYTSLVDIQGWTD
VPRG-TPLFESIFVFENYPLGEE--D-E-K---------EVGFTISAVQHFQEVDNPLTVVG--IP-G--DPFSIKMMYA
TDRFEQAAIERTL
>DCL|gi|6136083|sp|O30408.1|TYCB_BREPA
YALTPMQEGMLFHALL----------------------------------------DQE--HNSHLVQMSISLQGDLDVG
LFTDSLHVLVERYDVFRTLFLYE--KLKQPLQVVLKQ-RPIPIEFYDLSACDE-SEKQ-LRYTQYKRADQERTFHLAKDP
LMRVALFQMSQHDYQVIWSFHHILMDGWCFSIIFDDLLAIYLSLQNKTALSLEPVQPYSRFINWLEKQNKQAALNYWSDY
LEAYEQKTTLPKKEAAF-----------AK---AFQPTQYRFSL--NRTLTKQLGTIASQNQVTLSTVIQTIWGVLLQKY
NAAHDVLFGSVVSGRPTDIVGIDKMVGLFINTIPFRVQAK--A---GQTFSELLQAVHKRTLQSQPYEHVPLYDIQTQSV
LK---QELIDHLLVIENYPLVEA--L-QKKAL-----NQQIGFTITAVEMFEPTNYDLTVMV--MP-K--EELAFRFDYN
AALFDEQVVQKLA
>DCL|gi|15597598|ref|NP_251092.1|
YPLSPMQQGMLFHSLH----------------------------------------GT---EGDYVNQLRMDIGG-LDPD
RFRAAWQATLDAHEILRSGFLWKD-GWPQPLQVVFEQ-ATLELRLAPPGS----------DPQRQAEAEREAGFDPARAP
LQRLVLVPLANGRMHLIYTYHHILMDGWSNAQLLAEVLQRYAGQE----V-AATVGRYRDYIGWLQSRDAKATESFWRDR
LASLEMPTRLARQAR-------------TE---QPGQGEHLREL--DPQTTRQLASFAQGQKVTLNTLVQAAWALLLQRH
CGQETVAFGATVAGRPAELPGIEAQIGLFINTLPVIAAPQ--P---QQSVADYLQGMQALNLALREHEHTPLYDIQRWAG
HG-G-EALFDSILVFENFPVAEA--L-RQ---------APADLEFSTPSNHEQTNYPLTLGV--TL-G--ERLSLQYVYA
RRDFDAADIAELD
>DCL|gi|120419813|gb|ABM21572.1|
YPLSPMQQGMLFHSLY----------------------------------------APY--SGVYLEQMTWGLKGNINVA
AFERAWQKVLDRHSILRTFFVWE--NRQTPLQVVLKQ-VNVPWNTLDWRELSS-NDQQ-QQLKQLLQTQREQGFNLSQAP
LMRCTLVRLGEDNYKFIWSHHHILMDGWCLSIIFKEILIFYKAHLLGENCQLPKPRPYQDYIAWLNSQDKSAAIEFWQQT
LQGFSAPTPLVMDKTQFL-------K-EQQ-YKTADYQERTSSL--SPECTQKLLHIAQQHHVTLSTVVQAAWALLLSRY
SGEKDVVFGVTVSGRPPSLSEIENMVGLFINTLPLRVQVS--T---QEQLIPWLQKIQQSMVELQEYFYTPLVDIQATSE
IPGG-IPLFESIVVFENYPIDNS--L-LNE---------EGSLHLGDIEVFEQTNYPLTLVA--VP-G--DKLSVRISYD
TARFSSNTIEWIL
>DCL|gi|75520419|sp|Q70LM5.1|LGRC_BREPA(2)
YPLSPLQGGMLFHSLY----------------------------------------EQE--GGDYVVQLAMTVEG-LDVE
AFEQAWQKVVDRHSILRTSFIWE--GLTEPHQVVRKQ-VKACVEKIDLRHLTP-DQQK-AELSEYLAADRRRSFEIAVAP
LMRWTLFRLSESAYRFTWSFHHVLLDGWSIPIVLKDWFSAYLSLAEGKEVAHSFVQPFAHYVEWVQRQDLQAAEQFWREQ
LAGFYEPTPLAMGNSTGG-------R-ADL---PKGYEEQEIRL--AKDATARLQAFVRTHQLTLNTLVQGAWALMLGRY
GGTDDVVFGATGSGRPADLPGVESMVGLFINTLPIRVALD--A---NQSVREWLRGMQEQQVELRQYEYTPLVDIQGWSE
MTRN-TALFESIFIFENYPIGES--V-KDE---------QHQLRLSDVETIEQTNYPLTVVC--GP-G--EELIVKIKYE
QNRFAPEQIERVL
>DCL|gi|6136084|sp|O30409.1|TYCC_BREPA
YPLTPLQEGMLFHAVT----------------------------------------DTG--SSAYCLQMSATIEGDFHLP
LFEKSLNKLVENYEVLRTAFVYQ--NMQRPRQVVFKE-RKVTVPCENIAHLPS-AEQD-AYIQAYTK--QHHAFDLTKDN
LMKAAIFQTAENKYRLVWAFHHIIVDGWTLGVLLHKLLTYYAALRKGEPIPREATKPYSEYIKWLDKQNKDEALAYWQNY
LAGYDHQAAFPKKKLGT----------EAS---RYEHVEAMFTI--APEKTQQLIQIANQNQATMSSVFQALWGILASTY
KNADDVVFGSVVSGRPPQIQGIESMVGLFINTIPTRVQTN--K---QQTFSELLQTVQKQALASATYDFAPLYEIQSTTV
LK---QELIDHLVTFENYPDHSM----KHL-------EESLGFQFTVESGDEQTSYDLNVVVALAP-S--NELYVKLSYN
AAVYESSFVNRIE
>DCL|gi|75520420|sp|Q70LM6.1|LGRB_BREPA(2)
YTLTPLQEGMLFHSLY----------------------------------------EQA--GGDYVVQLALKLEH-VNVE
AFSAAWQKVVERHAILRTSFLWS--GLEKPHQVVHAK-VKTFVERLDWRHLTA-AEQE-AGLQTYLEQDRKRGFDLARPP
LMRWTLIRLDASTFQFVWSFHHMLLDGWSTPIVFQDWQAFYAAASHGKEASLPAIPPFSAYIAWLKRQNLEEAQQYWRDY
LQGFGVPTPLGMGKSGG--------S-AGQ---PKEYADHKLLL--SERATANLLAFARKHQLTLNTVVQGAWALILARY
AGEAEVVFGTTNLGRPTDLPDAEAMVGLFINTLPVRVLFP--E---QTTVIDWLQSLQQAQSEMRQYEFTPLVDIQSWSE
VPRG-QSLFDSIFVFENYLSGTS--V-D-S---------ESGMLLGEVKAVEQTSYPLTLVV--AP-G--EELMLKLIYE
TGRFEQPAMDKVL
>DCL|gi|239938827|sp|Q04747.3|SRFAB_BACSU
YALTPMQEGMLYHAML----------------------------------------DPH--SSSYFTQLELGIHGAFDLE
IFEKSVNELIRSYDILRTVFVHQ--QLQKPRQVVLAE-RKTKVHYEDISHADE-NRQK-EHIERYKQDVQRQGFNLAKDI
LFKVAVFRLAADQLYLVWSNHHIMMDGWSMGVLMKSLFQNYEALRAGRTPANGQGKPYSDYIKWLGKQDNEEAESYWSER
LAGFEQPSVLPGRLPVK-----------KD---EYVNKEYSFTW--DETLVARIQQTANLHQVTGPNLFQAVWGIVLSKY
NFTDDVIFGTVVSGRPSEINGIETMAGLFINTIPVRVKVE--R---DAAFADIFTAVQQHAVEAERYDYVPLYEIQKRSA
LD---GNLLNHLVAFENYPLDQE--L-ENGSM-----EDRLGFSIKVESAFEQTSFDFNLIV--YP-G--KTWTVKIKYN
GAAFDSAFIERTA
>DCL|gi|5915760|sp|O68006.1|BACA_BACLI
YPLANMQKGMLFHNAM----------------------------------------DQT--SGAYFQQIVIKLKGRVHPD
ILEESFHEIVKRHEILRASFEYE--ITAEPRQIIARD-RKTPFTSIDLTGENR-TRQH-RFIETYLKEDQEKGFDLSSEA
LMRVCLIKMSDESYRLIWSHHHILLDGWCLGIVLSELFSLYGKIMKGESRRLKEPKPYGDYIKWLEKQDQEEAVAYWKDY
LKGYESRSELPAFNRGA----------TSE---EYCGKEKVISF--SKELTTKITRIAKQHHVTINTVLQGIWGMILAKY
KNTDEVVFGTVVSGREAPVDGIEEMVGLFIHTIPTRISFE--G---ARSFKEVLKKTQAESIESNRYSYMNLSEIQVLSE
MK---RELITHVMAFQNYAFDEE--L-FRSQ------SGETGFELEGVHGKERTNYNFNLTG-VLE-D--EQLKLKLTFN
ENVYDNTIIETLE
>DCL|gi|81669034|sp|O31827.1|PPSE_BACSU
YPLSHMQEGMLFHSFL----------------------------------------RKE--EGAYVEQSLFTIKGSLSYD
WFQRSIQAIIDRHDIFRTVFLPHVPHLSGPRQVVMTE-REFHLNSEDISHLPT-NDQN-EYIERFKEKDKQKGFDLQKDM
LMRISLFKTAKDEHVCIWSHHHILMDGWCLGIVMQEFMQIYQSIHAGKPLSLDPVRPYSTYISWLTNRDKEKAAAYWDTY
LKNYSAPSPLPRVSDKE----------TKE---SYHREDLIFSL--NKPLTDKLKETAKQHGVTLATLIQAVWGVMLQQY
NRTDDVVFGAVVSGRPSEIPGVEQMIGLFINTIPIRIKTH--Q---DETFHELLIRCQKEMLEAEPFTCQPLFDIQANTA
LK---QELIDHIIVFENYPLQQK--I-ADSAD-----QTDSPLQIDQVQVSEQSGYNFNLVV--AP-G--EELVIKFSYN
AFVYDAAWISCIK
>DCL|gi|75533827|sp|Q9R9J0.1|MYCB_BACIU
YPLTPMQKGMLFHSLL----------------------------------------DED--SNSYFEQASFDLQGELKID
RFEASLDHLFAKYAVLRTRFYSG--WNDIPLQIVYKT-QRMKVHFTDLRDIDE-NQRK-DEIASYQSEDKAKGFDLARDP
LMRIAIFRIEERKYHLIWSFHHIVMDGWCLPLITKEAFEHYIGLQEGRETDLAYTDPYSKYIEWLDQQDQNAAKRYWREY
LEGYKGETRILHKRPQH----------ERK---AYAYANEICRF--NQKQTRQLQRIANQHHVTLNTLIQTLWGILLQKY
SGTGDVVFGSVVSGRPAEISGVEQMIGLFINTIPVRICCD--E---GSSFVETMKMVQDNALASQSYDTYPLYEIQAQTE
QK---QNLIDHILIFENYPIGQQ--V-EEG-------HNAAELNIMNFHMEEHSHYDFNMVV--IP-G--EQLNVHFGYN
QNVYEQSEVERIS
>DCL|gi|75520420|sp|Q70LM6.1|LGRB_BREPA
YPLTPMQEGMLFHSLL----------------------------------------DEG--SESYFEQMRFTIKGLIDPA
ILEQSLNALIERHDILRTVFLLE--KVQKPRQIVLRE-RKTKVQVLDITHLSE-GEQA-AYLEDFAQKDRQASFDLAKDV
LIRLTLVRTSADTHTLFWSHHHILLDGWCIPIVLNDFFQIYQQRKGGLPVELGPVYPYSTYISWLGEQDAEEAKASWAEY
ISGYEPTSFIHKQ-GG------------KN---SYRQAELVFAI--EQGLTDSLNKLAKQLHVTLNNLFRAIWGLMLQRQ
CNTEDVVFGSVVSGRPSHLPNVEQMVGLFINTVPIRVQAG--A---EQTFSELVKQVQQEALSLAKYHYLSLADIQGN--
-----QQLIDHILLFQNYPMGQQ--F-LTRLN-----QYNEEFTLTHLSAFEQTNYDLNVMV--TP-S--DVITIKYIYN
AAVFSEEQLLHIS
>DCL|gi|5915762|sp|O68008.1|BACC_BACLI(2)
YPLANMQKGMLFHAIE----------------------------------------DHT--SDAYFQQTVMDIEGYVDPA
ILEASFNDIMKRHEILRASYEYE--IVEEPRQIIIEN-RSIDFTYFNIAKSSA-QQQE-MFIERLLNEDRKKGFDLSKDV
LMRAYLLKTAERSYRLVWSHHHILLDGWCLGIIMRELFVIYENRMNGKASPLKETKPYSDYIKWLERQDQEEARQYWREY
LKGYEEQAQLPTLTKRK----------KSS---RYDRREKVIHL--SKQLTKQLKELAAKNSVTLHTVIQTIWGLMLTRY
TKIDDVVFGTVVSGREANVDGIEDMIGLFINTIPTRIRFN--E---QARFNDCLQKVQEDAIQSNRYNYMNLAEVQALSS
LK---KDLIDHILVFENYEADEQ--D-FEES------QMKTGFKVNEISAAEQSITAFSMSV--TP-G--EELTLVLTYD
GNVYDRDIINNIE
>DCL|gi|75520418|sp|Q70LM4.1|LGRD_BREPA
YTLSPLQQGMLFHSLY----------------------------------------NQD--SGDYVVQFAVTFQ-NLDVS
VLEKAWQNVLDRHSILRTHFVWE--GLSEPHQVVRKD-VKVTLTKEDWRHLQA-DVQD-EMLAAFLEEDRRRSFDIAQAP
LSRWVVFQTKDEEYRFVWSFHHVLLDGWSVPIVLNELLAHYAAISEGREGKLVPSQPFSQYIAWLKRQDREKAKPFWTDQ
LKGFHEPTSLGMGKNVA----------ASQ---QKQYKEQSVLL--SEEATEHLQSFTREHQLTLNTLVQGAWGWILGSY
SGEEEVLFGATGSGRPADLPGVETMVGSFINTLPVRVPLQ--T---DATLLAWLKDLQRRQLEIREYEYTPLFDIQGWSE
LPRG-SALFESILVFENYPTVQA--A-KKGEDEAASATSGVSLEIHDVAAVEQTNYPLTLVA--AP-G--KQVAFKLKYD
QDRFDDAMIERVL
>DCL|gi|6093777|sp|P39847.2|PPSC_BACSU
YPLSFMQEGMLFHSLY----------------------------------------DEQ--SRAYFEQASFTIHGQLDLE
RFQKSMDAVFDRYDIFRTAFIYK--NVAKPRQVVLKQ-RHCPIHIEDISHLNE-RDKE-HCTEAFKEQDKSKGFDLQTDV
LMRISILKWAPDHYVCIWSHHHILMDGWCLGIVIKDFLHIYQALGKGQLPDLPPVQPYGTYIKWLMQQDREEAAEYWKKR
LQHFEKSTPLPKRTDQI-----------PN----GTLQQITFAI--PEKETAELQKIAAASGATLNTVFQALWGIMLQKV
NRSSDAVFGSVISGRPSELKDVENMVGLFINTIPIRAQSD------SLSFSDLVRRMQKDMNEAEAYSYFPLYDIQAQSA
LK---QELIDHIIVFENTPTQQE--I-EELNQ-----AGSFDFSVKDFEMEEVTNYSCSVKV--IP-G--RTLYVRIHFQ
TSAYQPSMMSEIK
>DCL|gi|193885234|pdb|2VSQ|A
YYLSPMQEGMLFHAIL----------------------------------------NPG--QSFYLEQITMKVKGSLNIK
CLEESMNVIMDRYDVFRTVFIHE--KVKRPVQVVLKK-RQFHIEEIDLTHLTG-SEQT-AKINEYKEQDKIRGFDLTRDI
PMRAAIFKKAEESFEWVWSYHHIILDGWCFGIVVQDLFKVYNALREQKPYSLPPVKPYKDYIKWLEKQDKQASLRYWREY
LEGFEGQTTFAEQRKKQ-----------KD---GYEPKELLFSP--SEAETKAFTELAKSQHTTLSTALQAVWSVLISRY
QQSGDLAFGTVVSGRPAEIKGVEHMVGLFINVVPRRVKLS--E---GITFNGLLKRLQEQSLQSEPHQYVPLYDIQSQAD
Q----PKLIDHIIVFENYPLQDA--K-NEE-------SSENGFDMVDVHVFEKSNYDLNLMA--SP-G--DEMLIKLAYN
ENVFDEAFILRLK
