# Supplementary material for: Knowledge-guided data mining on the standardized architecture of NRPS: Subtypes, novel motifs, and sequence entanglements
Source: PLoS Comput Biol. 2023 May 15;19(5):e1011100. doi: 10.1371/journal.pcbi.1011100 (PMC10212144; doi:10.1371/journal.pcbi.1011100)
Supplement: S2 File — (ZIP) [file pcbi.1011100.s057.zip › C domain subtype reference sequence MSA/Dual_227_trim_MSA.fasta]

>Dual|gi|946114736
YPLAPLQEGILFHHLME----Q-------E--SD-PYLLHGLYSFDSRARLECFVEALQTVVDRHDILRTAVLWEGMP-E
-------PVQVVWRKAPIAIEEL--T-F---D---P-------------S------------Q-G------S-PA---AQ
L------E--DRF---DPRH-YRLDVRRAPMIRLFAMH----------------DV---A--NGRWLALLLNHHLAGDHT
TQELVVNEVRACL-Q-GQ----A-AQL--PAPLPFRNFVVQAR-HGV--S-Q-EEHEAFFSRMLADVDQPTTPFGLTDVR
GDG----T---E-IVEAGLNVDPGLAARVRKRAQAMGVSAATLCHLAWARVLAQLT--GS----EDVVFGTVLFGRMQ-G
GDGADRALGLFMNTLPVRIDMRE-R--------SVQDGVRHTHALLTQLLRHEHASLAFAQRCSAVP-SGTTLFSAFFNY
RHSVPAAAN-----E--------------------E----SQDNWEGIE-A-L--G-G-QERTNYPLTFSVDD-L----G
--E---D--FYLTAQVE-LP---IQ-------PERICAYMH
>Dual|gi|1337782134
YRLGPLQDGLFFHHRLH----E-------GRDRD-PYLLRHPFRVASRKRLDEFLAACRTLLERHEVLRTSLAWEGLP-H
-------PVQVVHRTAELPVTEV--T-V---A---A-------------A------------G-D------D-GV---RE
L-----------L---AACD-TVMDLRRAPLMDVVVAP----------------EP---G--TGHWLLVWRMHHVTQDHT
TGEVLLEELAELL-A-GR----S-GQL--RPPEPYRNYVAQAL-LGV--P-A-EQHRAWFARLLGDVTEPTAPFGVLEVR
HDG----G---D-VAERHSPLDPELAVRLRTVARLAGTSPATVFHVVWARVLAGLT--GR----DDVVFGTLLFGRMR-A
GAGVERVPGLFINTLPVRARTYR-A--------GVREAVGTMHAQLAELVVHEHASLADAQRASGVP-FPVPLFTTVLNH
RHDTAAGG----------------------------------ADLAGVE-D-L--G-E-RERTNYPLVVSIDD-D----G
--T---G--FTFVVQAV-PA---IP-------ADVVLDALH
>Dual|gi|1356200179
YPLSSLQDGILFHHLLD----T-------E--GD-AYLMRTVLAFDTRGRLDAFLAALQTVISRHDVLRSSVHWNGLR-Q
-------PVQVVHRQAALVVETP--A-L---D---A--------------------------G-R------D-TL---GQ
L------L--ALT---DPAR-VRLDLSRAPLSRAWIAP----------------DP---R--SGEWLLSLLDHHMVSDHV
TLELMLEEIRTIM-D-GR----A-AQL--RASTPYRNFIAQSR-A-V--E-P-GVHERYFRQQLGDIETPTALFGLFDTQ
GDG----A---D-IHEASLALPAELAQRIRDCAQRQGVTGAVLFHAAWALVLSACT--GQ----DDVVFGTVLSGRLQ-G
TEGADQTFGMFLNTLPVRASFGG-R--------SAADLTEQMRLKLSGLLDHEQASLASAQRCSAVP-ASVPLFSTLLNY
RHSPETART-----Q--H-----G----------TA----DVFLGDGVR-V-L--A-A-DERTNYPFDMTVDD-L----G
--A---G--FALTLRCL-NQ---VD-------PKPLLHYLA
>Dual|gi|1175037269
YPLAPLQEGMLFHHLLD----E-------A--GD-AYLAQLQFAFASRALLDSFIAALQTVIARHDILRTAVHWQELA-E
-------PVQVVLRTASLPVEWL--V-L---A---P-------------D------------D-G------D-IA---VQ
L------G--TRY---DPRS-YRLNVSHAPMMQAFVAE----------------DT---E--HGRWVLHLLQHHLIDDNL
TLQLLFDEVRRIM-Q-GE----Q-DQL--PQALPFRDFIAQTR-LGT--S-N-AEHEAFFCHMLADVDETTAPFGVVDVL
GDG----S---D-VSETRHALPRALSLRLREQARNHLVNTASLMHLAWALVLARLA--GR----DDVVFGTVLFGRMQ-G
GGEAGRMMGPCINTLPLRLNVGN-I--------SLRDALVGTHDMLVQLLQHEHAPLSLAQRCSGIA-APQPLFTSLINC
RRVQAETN---------------------------------SHTLDGCE-I-I--L-A-EERTNLPFVLSVDD-V----G
--D---D--LVLTAQIG-AG---IP-------AQRIHDYMH
>Dual|gi|944013420
YPLAPMQEGVLFHHLLT----E-------E--GD-PYLLTVGLSFESRDLLDGYLAAFRAVVARHDILRTAVLWEGLP-E
-------PVQVVWREAPLSVVEL--T-L---D---P-------------D------------Q-G------P-AL---EQ
L------H--RRY---DPRR-HRLDVRRAPMLRMYAAA----------------EP---GSAGQRWALLMVSHHLMDDNT
TFKVLFAEIQAFM-R-GE----G-AAL--PDPVPFGEFVRQAR-AGL--D-S-AAAESFFQEMLGDVTEPTTPFGLTGVD
GDG----R---E-VAEHTTVLAPDLASRLRASARASGVTPAAVFHLAWAEVLARVA--DR----QDVVFGTVLSGRLG--
--GADRAVGPTINTLPLRVRIDE-R--------GVRTALSDCQAGLAAVLRHEHAPLALAQRASGVQ-APAPLFTALLNY
RHGAPQAP---------------------------------RDGWQGIC-W-E--H-A-EERTNYPLVLAVDD-L----D
--D---E--FHLTVQSA-AP---AE-------PARVAALVA
>Dual|gi|1285038265
YPLAPLQEGILFHHMMD----K-------E--ND-PYVLSGVFSFEDRSRLDEFVQALQYIIDRNDVLRTAFVNEGIS-Q
-------PVQVVYRRAEIVMETV--T-P---P---H--------------------------G-M------D-AN---EY
I------Q--SMV----QGP-HYILVDRAPLIQLKAAR----------------DS---I--TGMWYLLFNMHHLIDDAT
SLRFLFSEIVAYL-K-GE----V-SSD--RNLTSYREFIGHAI-NQM--N-S-DDTKAYFEKTLGDVNEPTLPFGIVDVY
GDG----R---S-ILDMRRSLPCDLSNRIRTLAKRMHFSPASIFHAAWAIVTSICA--GK----DDIVFGTVLSGRLQ-G
IQGAERMLGNFINTLPMRAQLAN-K--------SVKELLEETDVTLRNLIRYEKASLSLAQSCSGLD-SNIPLFGSLINY
RFMDSNERI--------N-----------------N----KELEEFGIK-S-LT-G-V-VERTNYPLLVSVDD-Q----G
--D---E--FSVEVQAV-QP---IS-------CDSIHNYFK
>Dual|gi|909845538
YPLAPLQEGILYHHVTA----Q-------E--RD-PYVMAQLQSFDSRERLDAYLGAWQAVIARHDMLRTAVLWQGLS-Q
-------PVQVVWRHAELPVREV--R-M---A---A--------------------------G-A------D-LQ---QR
M------L--LEY---GPAR-LAIDIARAPLLQAVWTH----------------DT---L--AGRWLLLSLSHHLGGDHT
ALDVMQAEIDTHL-L-QR----Q-HLL--APALPFRDFIAHTR-RAG--R-Q-QEDEAFFRAMLADVDETTLPAGLALEG
NEP----V---T-FAQARMKVDTGLSLRLRAAARRLSVSAASLHHLAWALVLARLS--GR----EDVVFGTVLFGRMQ-G
GSGADRALGLFMNTLPLRMQVDA-A--------PLADAVRSAHAALAGLMRHEHASLALAQRCSAIA-APAPLFAALLNY
RHSAAQQAE-----D--A-----------------------AQASEGIQ-R-L--A-V-DERNNYPLTLAVDD-L----G
--L---D--FGLTAQVQ-GT---LE-------PERVCRFMH
>Dual|gi|920599692
YPLAPLQEGILFHHMLN----E-------Q--RD-VYVLPALLAFETRERLERFAQALQQVIDRHDVLRTAVVWKGQP-R
-------PVQVVWRHAELTLQPL--E-L---A---P--------------------------G-E------D-AY---AR
L------Q--ARL---QNAE-LAIDLQQAPLVRLDVAA----------------DE---S--RGRWLMLLQLHHIVHDHV
SLDIVLQEVAAHL-R-GE----T-QSL--PEPVPYRGFVAQAL-MQA--Q-K-SDAETFFRAKLGDVGEPTAPFGLLDVR
GGG----Q---H-IDEARREVEAELGQRLRGLAQRLGVSAATLFHVAWAMVVAHCS--GR----DDVVFGTVLLGRLQ-G
VAGSDRALGMFINTLPLRLQLND-V--------AVGEVVQQAQRELRQLLGHEQASLALAQNCSALG-GGAPLFTTMLNY
RHSSGGRQ---------------------------------AALDLGVE-L-L--A-T-QERTNYPFSLMVDD-V----G
--D---G--FLIGAQVD-DR---VQ-------AARVTGLMH
>Dual|gi|1247554456
YPLAPLQEGILFHHMMS----A-------Q--ND-PYVMPALFAIDGLQAVTDFIAALQFSVDRHDVLRTVVLWEDLP-T
-------PVQVVCRQASLPVTWL--T-L---D---E--------------------------N-Q------D-VE---TQ
M------R--ARF---ASDL-QRMDLGQAPLFQLQIAA----------------DP---H--SARHFVLLQYHHIIFDHV
GLEIIQKEMAIYQ-A-GK----A-ESL--PAPVPYREFVAHVQ-HQA--E-Q-HDAQAFFTQMLSEVEEPTAPFNVLDVT
GDG----S---R-TVELKAAVPSALATQIRAVAKRSMISPAVLFHAAWAMLVSACS--GR----DDVVFGTVLSGRLQ-G
TVGAEHMLGVFINTLPLRVTLRD-V--------NARDLVDQVQSSLRELLPYEQASLALAQRCSSVS-GDAPLFTAMLNY
RHSAVEDTT-------------------------------EVSAEPMFE-L-I--T-G-QERTNYPFILSVDD-L----G
--E---G--FALEVQVD-RD---IN-------AELVVGYMQ
>Dual|gi|299068997
YPLAPLQEGILYHHLMA----K-------Q--RD-PYLLFAMFRMDSRTRLEAFAQGLQSLIARHTILRTAVIWDGLD-E
-------PMQVVWRQATLERQPM--R-L---D---A-------------A------------D-G------D-IA---TQ
L------K--QRF---DQGR-HSLDLRQAPLMRLVFAE----------------DA---V--RGGWVAMLVFHHMVDDAT
SMKWLGTELEACL-A-NE----A-RHL--PRAIPFRNYVARTR-QAI--A-G-NAHEAFFREMLADVVEPTLPFGLQDVR
GDE----L---A-IGQATRRLSGPLSRRLRQQARLLKVSAASLHHLAWARVVGATS--GR----DDVVFGTVLMGRSQ-G
GRGAERTVGMFINTLPLRVLLDD-R--------MVSAGARDTHVRLAALMGHEYAPLAEAQRCSGVA-APQPLFGALLNY
RQNMPQPEP-----A--G-----------------Q----VSAAWAGID-V-L--G-M-DERTNYPLTAVVDD-L----G
--D---D--FGLIVQTV-PG---MD-------AERIIGYLE
>Dual|gi|917799804
YPLAALQEGLLFHHLQH----T-------D--SD-PYVMPGLHAFATRAELDRFLAALNSVIARHDILRTAFVWHGVR-E
-------AVQVVWRHAPLRLHSH--V-F---D---G----------------------------S------D-AL---AQ
L------Q--RCL---TSPQ-ARIDPQQAPLLHAHLLH----------------DT---I--HQRWLLGILHHHLVMDHT
SMDLAIEEVCAFL-A-GR----A-QSL--PAPLPFREFVARAR-LGG--S-A-QAQEAFFGNLLGDVAQTTAPYGMLDVH
GDG----S---N-VREARLPVPDALTQALRVQARALDVGMASLFHLAYALVVATTS--GR----DDVVFGTTLFGRMQ-G
GSGIHRVLGMFLNTLPLRLRIDA-T--------SVADAAGTVQALLAMLMQHEHTPLSLAQRCSGVA-APAPLFTALLNY
RHVGGSQVL-----D--Q-----------------------VPDWGGMQ-S-L--G-A-SERTNYPLSLSVND-D----D
--R---G--FWLDVQTG-PA---VA-------PESVGHLML
>Dual|gi|1055757674
YPLAPLQEGLFFHHRLG----DA-----AG--GD-PYELRLVVRLGSAAEVADFLAGWQAVIDRHDILRTALAWEGLT-H
-------PVQVVHRHATLPVTEL--G-P---D---D--------------------------------------L---TR
V------A--DPA---DRDL-PPLDLRRAPLMDAHVAG---------------------------VRVLLRVHHLILDHT
ALGVVLDEVRAVM-R-GE----S-ADL--PAPLPYRTFVAQAL-SGV--S-R-AEHVAYFRRLLADVTEPTAAFGVLDVR
GDG----R---G-ATHARAVLDAGVAVRVREAARRRGVTPATFFHVVWSRALAAMS--GR----DDVVFGTMVFGRLR-A
GAGGDRVPGLFLNTLPVRARVAG-V--------AVADALGAMRAQLAEAMVHEHAPLGLAQPVSGVT-APTPLFTTLLNY
RYGGDAA--------------------------------------PVFD-V-V--A-G-RERTNYPLDVSVDD-L----G
--E--AG--FRFSVHAV-AP---ID-------PQVVCAVLR
>Dual|gi|928205539
YPLSPLQEGMLFHHLMA----R-------N--GD-PYLLWCLMSFSDRPTLERYVRALQSVIERHDILRTSVFWDDLE-E
-------PVQVVWRQVDGLVEEL--Q-L---D---P-------------A------------E-G------D-IA---TQ
L------R--QRF---DPRQ-FRLPLDRAPLMRLVIAR----------------DE---A--NDRWLGLRLFHHIIDDNT
SLKQLNAEVEAVL-D-GK----A-ASL--LPALPYRNFIAQRI-KGG--D-Q-QAQEQFFRGMLAGISQPSAPFGLLDIQ
GDG----S---G-VNEARLMLDNGLGQRLRQSAQALGVSPASLFHVAWGQVVAHTS--SR----HDVIFGTVLFGRLY-G
GEGAERILGPFINTLPIRIDLAA-E--------GVAACVRRTHGLLTQLFEHEHASLALAQRCSAIA-SPTPLFTSLLNY
RHSERTTEG-----G--D-----------------S----TSGAWKGIE-V-L--G-G-EERTNYPLVLAVDD-S----G
--E---G--FRIGAQVC-AA---LD-------AQRTCAMMR
>Dual|gi|1225667374
YSLSPLQEGIHYHHLLS----SE-----KE--GD-PYIFSCLFGFDSEGDRQKFTSALQKVIERHDVLRTCFISKGIS-Q
-------PVQIVQKEVSLPITTL--T-L---D---D--------------------------S-K------E-TL---SQ
L------K--SII---EPGN-QWMDISKGSLINLQYAD----------------D-------NNKFYLIFNEHHLISDHV
GLSKLIQEIDIIL-S-DK----Q-EKL--DSPKLYREFIGQVR-HLR--E-N-NNAETFFSELFSEISEPSYPFNLSNTS
TSA----S---R-IKEGDLELSKEFSSEIKTKCKNLGISPASFFHAAFGLIVGQCS--NT----DYALFGSLFSGRLQ-T
TSEVSESLGLFINTLPVLIPLKG----------NVKEYLEQVHSHLNSLIPYEQTAISEIHNWTSIP-NNTPLLSAVLNF
RHSSADLSV-----N--K-----------------T----ITLGHTEVT-I-V--D-A-VERSNYPFSLNVDD-Y----G
--D---T--FKLNAQLD-QS---IA-------PERLLNYME
>Dual|gi|962261965
YSLGPLQEGVLFHHRVK----K-------N--GD-PYVLCDLFKIKSKPEVDKFLDALQFIINRYDVLRTIFLWENLS-T
-------PVQVVCRQAELPVSWI--K-L---E---A--------------------------E-S------D-CL---KY
M------Q--DLC---APEL-QQMDLNQAPLLRSKIVH----------------DF---N--SEEYIILLQYHHIIFDHI
GIEVIRREVLFYQ-A-GL----G-DNL--TAVVPYSKFIAHVL-NQV--R-Q-GDAVTHFQKNLAGIDQPSTPFNLVDIQ
TDS----S---E-IIELQKIIPLELCHQIRKIAKDLKVSPAVIFHAVWAMVVASCC--GS----NDVVFGTLLSGRLQ-G
VIGAERMLGLFINTLPLRVKLDG-C--------SAVEIIKQVQNSLQDLIYYEQTPLVQAQKCANLP-FGSPLFSAILNY
RHSAPVELG-----E--I-----L-----H---NEN----GVFVKNNIE-H-L--S-S-EEYTHYPFDLSVTD-Y----G
--V---E--FKLTLCVD-CS---VS-------AERVLSYVQ
>Dual|gi|1121289776
YPLTPLQEGILYHHLVQ----Q-------Q--GD-LYVIRSIQSFPCLSRLRQYTQAIQALIDRHDVLRTSFVWEGVA-E
-------PVQVVWRQATLPVITL--D-I---E---A----------------------------G------D-AE---SQ
L------R--QHL---EPGQ-CKMNIRQAPMLEVWQVE----------------DK---E--NQCWLMCLRIHHLCTDHF
SLELMGEEIHNYL-Q-YP----E-RQL--RPSLPFRNFVARTR-QKH--D-P-DAEASFFRQQLGDIEHPSAPFGLMDIY
GEG----Q---Q-ISRRHLSIDAALARRMREQAQLLGVSCASVFHLAWGLVIRAST--GR----DDIVFGTLLFGRMN-A
VKGADRMMGLCLNTLPFRLSLDH-A--------SVRDCVLETHQKLAQLLEFEHTPLTRAQQYSRVA-SPLPLFSSLLNY
RYQQDFIWL-----R--Q-----------------------SEESLKPE-I-L--F-C-EERSTYPVSLSVND-F---PG
--G---E--FSLDIQSD-IR---VS-------CEQLGLMMM
>Dual|gi|918395520
YALSVLQEGMLFHRLLS----A-------E--DD-PYVLTVSLHFDTQAALTRYIDTLQFSIDRHDSLRTAIFHEGLQ-E
-------PVQVVLRTARLDVEQF--Q-P---D---A-------------G------------D-E------P-VV---AQ
L------L--RHA---RRQR-VNFELEKAPQLHLTTSW----------------EE------NGELVGVLQLHHLVADHV
SLDILHREGVLTA---SA----R-AAL--PPPPPFRNLVATGR-QEG--L-R-ARSQRFFREMLGDVTEPVLAFGLNDVR
LDG----A---D-TTESRQRLPAALNRRLRAQAARLGVSLASLCHLGWALVLSRSS--HC----EQVVFGTVLLGRS---
GAESEDMVGLLINTLPVRVDING-T--------GTEEAVRAVHARLGTLLAHEQATLSLAQQCSGVA-GEAPLFNALLNY
RHNQSHAD---------------------------------TAEIQGVQ-L-L--G-G-RERTNYPITLSVED-D----G
--E---T--LGVTVQAV-SP---LE-------PARVGDYMA
>Dual|gi|503914014
YPLAPLQSGILFHHLMD----A-------E--GD-TYLSRSILAFDSRERVDRFVAALQQVIERHDILRTSLAWQDLP-Q
-------PVQVVCRKALLPLHEL--A-A---P---S----------------------------G------G-AL---VS
L------L--AAS---DPSH-VRLDLGKAPLLAAYVIA----------------EP---Q--NGEWLLALLNHHIVCDHI
SLEFIIGEIRLLL-N-GR----A-NEL--PPAFPYRNFIAQLR-L-L--D-P-DKHECYFREQLGDVIEPTAPFDILDMK
NCG--------E-ITEAKTAIADSLTGRIRTQIKRYGVSAAVLYHLAWARVLAQCC--GQ----DDVVFGTVLTGRMW-G
GEGIERTVGMFINTLPLRIRVGE-V--------SVAKALAATQQQLTVLIAHEQASLALAQRCSGVD-SGLPLYTALLNY
RHSQQTDED-----S--------------------------ANPWPGMR-VVV--G-G-EERTNYPITLTVDD-F----G
--D---G--YALTMQCV-RS---LQ-------PDKLNEYMS
>Dual|gi|966691563
YPLAPLQEGILFHHRLQ----E-------E--GD-TYVTPRLLGFDSRERLEAFMVGFNQLIARHDILRTAVLWEGLR-E
-------PVQVVCKHAELVLEWL--D-L---D---G-------------A-----------PS-Q------S-VA---EQ
L------N--AEV---DPEH-HRLDVRRAPMLRAVAAH----------------DV---E--QGRWLLQLPSHHLVMDHT
TLELLVEEIVLIQ-Q-GR----A-DEL--PKPLPFRNFVAQAR-LGV--N-S-DQHEAFFREQLGDIEEPTAPFGLLEVR
GDG----R---D-IEEVRVPLEAELAQRVRQQAQRHGVSTASLFHLAWALVLSKTT--GR----HDVVFGTVLFGRMQ-G
IAGAERALGMFINTLPVRIKTGT-Q--------GIEQSLRQTHEALSELMHHEHASLGLAQRCSGLP-GGSPLFTSLLNY
RYSALQEEG-----T--P-----------------------THTWEGLE-V-L--S-G-QERTNYPIGMAVDD-S----G
--E---G--FQLVGQVS-RT---IG-------AQRLCDYMC
>Dual|gi|920673506
YPLGPLQEGILFTHMLS----K-------S--SD-PYVTPTLFRMAGKKVATDFISALQFIIGRHDVLRTCVVWQDIT-T
-------PVQVVLRELDLPVSWL--E-V---N---T--------------------------G-Q------D-TG---EF
M------Q--QLS---QPEK-QWLDLSKGHMIKVQVAE----------------DD---N--SGDCFVLLQLHHIITDHV
GLEVIQEELMAYL-A-GQ----S-ENL--SPSLPYREFIAHSQ-YQA--K-H-NNSESFFTNLLADVDEPTLPFNLKDVQ
GDG----S---R-IVEASAAVPDEVAGQIRRLSALLKLSPASLFHSAWAMVVAACS--GK----NDIVFGTVVSGRLQ-G
TSGAEKMPGVFINTLPLRLQLAG-N--------STLAFVQYTQQALQNLLPYEQVSLTLAQSCSGLP-QGTPLFSAMLNY
RHSALAEDG-----SRQV-----------------------GKFNAGIE-L-L--S-S-QERTNYPFDLSVDD-F----G
--T---G--FALDVQVD-NS---VG-------AQRVLDYMQ
>Dual|gi|1039000800
YPLLSLQTGILFHHLLD----A-------E--HD-PYRQSSQLLLHSAQAVNELIAAINFVISRHDLLRCCVIS-ELE-E
-------PVAVILRQAEIPVFNF--E-L---Q---S--------------------------T-D------D-IS---AL
L------Q--LRS---ATRL-T--RLDQAPLLNLDIGH----------------DR---S--SGKYHAILTFHHMIIDHV
GLDILMKEIALHR-S-GQ----I-DRV--PKPLPYRNFVADLL-SRS--R-K-INSAEFFADMLAGFKEPVVPFSIDDVQ
GNT----A-----VVETVFQLPEPLAGEIRRLVAELNVSPASFFHTAFALMLQHLT--GR----TDVVFATVLSGRQQ-G
LVGREHSVGMFLNSLPVRIRLTG-S--------SVQATMQQVQHNLVALLEHEQCPLSVAIAASNVD-PGRPLFTSVLNY
RHSNISQAA-------------------------------DIAAMTDIE-L-I--R-T-VERTNYPLSLGVTD-VTGETG
--Q---M--FHLSLKLH-PS---MD-------QQTVLSVLN
>Dual|gi|1382811217
YPLAPLQEGILYHHVST----S-------E--GD-PYLLQALFSLPSRERVAGFLDAFQQVIDRHDILRTRIVWTGLD-E
-------ALQVVCRQAPLAASEL--V-L---D---A-------------R------------Q-G------D-IG---RQ
L------Q--ARF---DPRH-YRLDLRQAPLMRVAYAR----------------DE---A--NDRWVLVLLIHHMTLDHT
ALDVMQQEMLACL-E-GGE--AS-ASL--PAPQPYRNYVAQTR-LGV--S-Q-AAHEAFFREMLATVDQPCLPFGLVDVQ
GDG----H---G-IEEARRDVDAALAGRIRAQARLLGVSAASLAHLAWARVVGELA--GR----EDVVFGTVLLGRLQ-G
GTGADRALGMFINTLPLRVDVGG-Q--------GARDGVRATHARLAALLGHEHASLALAQRCSGVV-APAPLFSALLNY
RHSSAESMQ-----R--D-----------------R----ASASWSGIE-V-L--E-V-LERTNYPLCLSVDD-L----G
--E---G--FVLTVQAV-SS---VD-------ARRVAAYAH
>Dual|gi|797010177
YPLAPLQEGILFHHRMVE---E-------G--GD-PYVMANLFKIQGDVSLRKFLEALQGVVNRHDVLRTSILWEGLS-Q
-------PVQVVHRKVKLPVFKI--E-L---S---E--------------------------G-E------N-AQ---TK
M------T--ETS---LPES-QNMDLSDPCLVKLSIAN----------------DP---G--QSDYYILLQIHHIISDHI
CLELIQQEFNMFM-L-SR----E-TEL--PKPIPYREFVAKTL-HQA--Q-T-LDSKSFFQKKLADLENTSIPFGLENIH
GNG----A---G-IIESSQDVPREIHDKIRDISLEQGVSPAAIFHAAWSLVVGICS--GC----QDVVFGTVMSGRLQ-G
TEGAERMLGTFINTLPLRINLND-L--------TANDFVRYVHSELLALLEFEQASLTMAQACSGLS-GEKPLFTALFNF
RHSELLNTN-----I--------------------D----EIISENNIE-H-L--V-S-YERTNYPIILSVDD-F----K
--E---R--FALTVQID-KS---IN-------VDSVLFYMQ
>Dual|gi|1246467047
YPLAPLQEGMLYHHLIE----Q-------E--RD-PYVLNGVLEFKTRVRLERFLTALQQVIDRHDILRTGFVWRGLE-Q
-------PVQIVHRRATLPVAFI--E-P---V---D-------------G------------R-S------ETEV---SS
G------D--AHVDSERTGQ-YRMDVSCPPLLNCSVTQ----------------DE---T--GQRWLLHIVFHHLAVDHT
TLDLMLAEAAAIE-Q-GS----G-HQL--PAPVPFRHFIARTR-LGT--S-E-REHEAFFQRMLGDIDESTAPFGVMDVT
GDG----A---D-VGEAHRTLPSELANTIRKGSRARGVTPASLMHLAWALVLAKTT--GR----HSVVFGTVLFGRMQ-G
GSESDRALGLFINTLPVRIDVDD-E--------CAEDSLKQAHNLLLQLLRHEHAPLALAQRCSAVP-TRTPLFTSLLNY
RYSAVAGQG-----A--------------------D----VARPGLDMK-F-V--S-G-TERTNYPLTMAVDD-L----G
--E---D--FALTVQAV-PG---ID-------AERVCGYMH
>Dual|gi|797196545
YPLSPLQDGILFHHMMN----Q-------T--CD-PYILTAQFVMPSAESAHTFIDGLQNVINRHEALRTNIRWQGLS-R
-------PFQTVSRAVALPVTWL--T-F---D---N--------------------------E-C------P-LN---TN
M------R--VIG---EQHS-KHMDLELKPLIEVVVGQ----------------SE---G--QRSCGLLLTFHHIILDHV
GLDIIKREIAAHS-E-GH----S-ASL--EPAAQYGHFIAASL-QDD--A-T-SRATTYFSETLGDVDEVTAPFGLTEVQ
GNG----A---N-IIESNTTLSADLSERTRAIAKIENVSPGILFHAAWAMVVGACS--GR----DDIVFGSVLSGRMQ-G
VNNIGNMLGVFINTLPFRINLEN-V--------NAESFVQAIQHRLRELMAVEQAPLALAQNCSGIE-TAQPLFSAILNY
RHTENTAS---------------------------------LEDKLGFT-L-V--E-T-VERSNYPFNLCVDD-L----G
--D---N--FLLTAQVD-AV---LS-------PERIVALVE
>Dual|gi|1005221629
YPLAPLQEGMLFHHLLD----D-------S--SD-AYVESHLLAFPTRAGLDRFVAALDNVIARHDILRTGIAWRGLD-Q
-------PVQVVRRQAKLPVELV--A-L---D---P-------------R------------E-G------D-IA---TQ
L------A--ARC---DPRR-VRLDISQAPLLRCHIAS----------------DE---A--NGRWVMSVLSHHLVVDHT
TLDLLVHEAKAFL-R-GE----G-DRL--PPPVPFRTFVAQAR-LGV--S-Q-DEHRAFFAQMLGDIDEPTAPFGLVDVR
GDG----R---G-IGEAHELLPAELALAIRRQARRLRVSPASLMHLAWAMVLARTT--GR----EQVVFGTVLFGRMQ-G
GAHADRGLGLFMNTLPVRLGVGE-R--------GVAESVAATHALLVDLLRHEHAPLVLAQRASAVP-AEAPLFTSLLNY
RYTIEDAAP-----E--A-----P----------TA----GDASDERIE-L-L--S-A-EERTNYPLVMSVDD-L----G
--E---G--FALTAHVR-EP---IE-------PARVCAFMR
>Dual|gi|1099543875
YPLSPLQNGLLFHQLMA----E-------D--G--GYLGYRLMSFSDRGRLDAFVSALEAAIARHDILRTSIMWEGLS-E
-------PVQVVWRQAPLIVEEV--D-L---E---L-------------G------------D-G------D-TT---GQ
L------F--ARL---KPLQ-QRIDLCRAPLMRLIVGQ---------------------A--QNQWLGAWLIHNIAEDYT
SLNIFSTEIGVHL-A-GE----A-GAL--LPSVPFRGFVARAR-HDMDAR-E-KEHKDFFHRMLGDVDQPTAPFGVFEAH
GGS------------SARLEVDAGLSARMRRQARALSVGAASLIHVAWGQVVAQTS--GQ----RDPVFGTILFGRMG-A
GSGADRAVGVFINTLPVRLRLGE-V--------GVEQSVRETHRLLAELLQHEHASLPLAQRASLLP-VQTPLFGALLNC
RQSGRNALP-----A--D-----L--------KAID----LEDAWKGIV-N-L--K-S-DERIYYPILMDVDD-L----G
--S---E--FRLTVRAG-EG---ID-------PARICAMTH
>Dual|gi|1212746807
YPLAPLQEGILFHHLLA----T-------Q--GD-DYLLRTVLSFSQRGHLEAFLSALQTVIDRHDILRTAIYWQDLP-Q
-------PVQVVQRQALLPIIEL--P-E---N---G--------------------------A-D------A-AY---SQ
L------L--AAT---DPRQ-VRINLQQAPLFAAYTLY----------------DA---A--AGEWLLALLNHHLVSDHL
TLELIIAEIQLII-S-GQ----A-ERL--PTPLPYRNFIAQTL-A-L--P-P-AVHESYFKQQLADIDSPTAPFGILATN
--S----G---P-LNEAKRLLNPELARCICLSAKQQGVTAAVLFHVAWAQVLAQCT--GR----DAVVFGTVLLGRLQ-H
SGGSDRTLGLFINTLPLRINLAG-Q--------SVSGLVKATYRQFMDLLDHEQASLALAQRCSSVA-PPLPLFTSLFNY
RHSTAAPAT-----D--V-----------------A----VAALWQGMR-I-H--H-S-EERTNYPIALSVDD-L----G
--E---G--FLLTAQCT-DG---ID-------PGRIAGYLE
>Dual|gi|1052355378
YPLAPLQEGIFFHHLMA----A-------GG-DD-TYVLPTVIELADRALVDHLVDTLNLLVERHDIFRTMILWDGLP-E
-------PLQIVQRRATLRIEPV--T-L---S---A-------------D------------S-D------D-PV---ID
L-----------V---RAGG-ARMDLERAPLMDLFIAR----------------HP---D--DDRWLVLLRVHHLVQDHT
GLDIVLDEVRTLF-A-GR----G-DEL--PPAPPFRDFVAQAR-AGV--P-Q-EEHERYFAALLGDIDEPTVPFGVPEVR
GDA----R---P--ARWRTPFPPGLAGRLREVSRRLGVSPATVLHVAWARALAAIS--GR----DDVVFGTVLFGRMN-A
GAGADRVPGPFINTLPVRVRIGD-I--------GVRAAVAVMRDQLAAQLEHEHAPLAVAQRVSGVP-ADSPLFTSIFNY
RRNTATAGP-----A--------------------------DDDVDGVQ-V-I--Y-T-HERNNYPLTVSIDD-D----G
--D---D--ASVSVDAV-EP---ID-------ANALGRLIV
>Dual|gi|1051893179
YPLAPLQEGIFFHHLLD----A-------EQGRD-VYIVPTVLGFDSRQRVDDFITALQHVVDRHDILRTAVLWENLS-Q
-------PLQVVQRQATLPVHEV--T-L---A---P-------------T------------TDG------D-TP---AL
L-----------L---AACP-ASMDIRLAPMIDVTITQ----------------DTRDAD--GDRWLMALRTHHLTRDHQ
ALEILLDEVRAHL-E-HQ----E-AGL--AEPAPYRDFVAYSR-LAV--S-Q-EQHRAYFERVLGDVEEPTAPYGVMDTH
GDG----S---G-TGEAVLALAADTAERLRVQTRRHGVSAAAFFHLAWARVAAATT--GQ----THPVFGTVLLGRMD-A
GGTAHRTPGLYINTLPIRIDAT--Q--------TLDQGLGTVQAQLGELLRHEHAPLALAQQATSLP-AQSPLFTSLLNY
RHSPGAADG--------------------------------RTGLAGIK-L-L--Y-G-HERTNYPLTASVDD-T----G
--T---G--FRLSVQAG-HP---ID-------PETVCGLLH
>Dual|gi|951712331
YPLSPLQQGMLFHHLRD----E-------G--PD-AYLIRTLLQFERREDMDAFAAGLQSMVDRYDILRTSVHWQGLR-E
-------PLQLVHRGARLPVEAV--T-P---P---P--------------------------G-T------T-AT---QA
L------M--QAS---DPSR-VRLDLTRPPLLRVWTAF----------------DE---A--SGTWLLAILNHHIVSDHV
SLELVLAQVAAQM-R-AD----R-ADV--VPAAPYREFIESVA-A-S--S-E-AAHAAYFSALLATVDEITAPFGVATVA
DGV----I---G-ASNGTRRVEAALAARLRDCAREAGVSAAAVFHLAWALALGAAS--GR----SDVVFGTVLSGRLH-N
ASL-AATPGVFINTLPMRVDLDA-A--------SALAALRALHEQLGALLEHEHASLALAQRCSGLG-AGAAPFAALINY
RHSAGLLAGIEDAGE--G-----------------G----EVDGAFGMR-L-L--V-S-DEHTHYPLALSVDD-Y----G
--A---G--FALKVHCA-KG---IE-------SEAALERIE
>Dual|gi|906905594
YPLAPLQESIFLVHSAT----E-------K--SD-PYVTTITLEFDSETQIDRFVARFNQIIARYDVLRTMVAWRECQ-A
-------PLQVVLRHCELLPTWL--S-F---S---G--------------------------Q-T------D-AR---AK
L------D--AYV---AEGI-HRMDLELAPLVQLELAH----------------DP---A--TDTYCGVLKEHHILLDHI
SVEMIMGELAMD--E-QT----F-AQL--PDALPYRQFIAQTL-HNA--E-Q-LDSRKYFTDQLGDIETPCHPFGLDSTR
ADD----L---Y-CNELHRELSQQQSSQIRTLMQQRGMSPAAFFHLAWAMVVSACS--QS----RDVVFGTVLSGRMS-G
QQGIEQMMGMMINTLPLRVNLAD-E--------AADTLLQQVDQALLGLMPYEQASLTEAQACSGVS-AQTPLFSAIFNY
RHSRLAEA----------------------------------PAQGGAQ-A-I--A-A-KERTNYPFNLCVDD-W----G
--K---A--FSFNLQVD-SS---VD-------INAIDEYVT
>Dual|gi|646769022
YPLAPLHEGMLFHHMAG----G-------E--GD-PYLQSMMMAMPERVQLGRFVQALQTVIERHDILRTAVLWEGLP-E
-------PVQVVWRHARLIVEEV--T-L---S---P-------------Q------------D-G------E-IE---AQ
L------A--QRF---DPRH-HRLDVRQAPMMRMYVAR----------------DA---A--NGRLLLQLLGHHMVMDYT
ALELMLEEIETIL-R-GE----A-ERL--PAPLPYRNFVAQAR-LGI--S-Q-GEHEAYFREALGDVDEPTLPYGLSDVQ
CDG----S---G-IAEFRTRLAAGLSRQLREEARKLGVSVASLFHLAWARVLGRVS--GR----EDVVFGTVLLGRMQ-G
GEGAGRVLGMFINTLPIRVHLHD-V--------SVSDGVRHTHAALSTLLHHEHASLALAQRCSGVA-APLPLFSALLNY
RHGGASDRA-----D--------------------D----ARTVESGLA-V-L--H-G-DERTNYPLLLSVND-F----S
--D---D--FELVVQAD-TR---VD-------ASRVASYMD
>Dual|gi|945019641
YALSPFQHGLLFHHLLA----S-------T--GD-PYILSAHWAFADRTAAQRFLAALQAVIDRHDILRSAVMWEGLS-E
-------PVQVVLRHAPLQVDVL--D-A---A---P-------------L---E-------PN-D------R-TS---AQ
L------A--DHL---TPLG-HRLDLRQAPLMHATLVP----------------DA---H--TQRWLLALRWHHMVGDHA
TLDLLMYEIQQQL-D-EC----A-AQL--PPPSPFRALVAHTR-RPE--A-A-VQQQHFFSGLLGDVDTATAPFGLVGLH
PDG----A---P-VEEHHLPLDAALSARLRTQAKAAGASLASLCHLAWGLVVARAA--GV----DDAVFGTVLLGRMG-Q
--ADAQLMGPCINVLPVRVRCNS-G--------GVRTALQRLHAQLAELLLHEHASLSRVQRCSAIP-APAPLFNSLINY
RHQSPARAQ---------------------------------HTFGGAQ-L-L--H-A-CERSPLPLVISVED-F----G
--T---A--LGLTAQAL-PE---VG-------AARVCSFMQ
>Dual|gi|1040710808
YPLAPLQEGILFHHLIN----T-------D--QD-PFLLHSVLTMESRAHVDRYLDAVRAVTARHDLLRTAFVWEGLD-T
-------PVQVVWRTAPIPVDEI--E-L---D---P-------------V------------D-G------D-IA---EQ
I------Q--ERY---TAEN-TRIDVTRAPLMRFVVAP----------------DP---V--NDRWVVASFAHHLTDDYT
TYRLMLSEIAAHI-M-GR----E-DEL--PQPLPFRNFIAQAR-GAV--S-A-EEHEAFFRRMLGDVTEPTVPFGLREVR
GHG----G---D-TDVAHLPVDEELARRLRERARHFGVNPASLFHLAWAQVLARFA--GQ----DDVVFCTILFGRMA-G
GAGADRTMGVFINTLPVRIGIDE-R--------GVADSVRDTYGLLTELLGHEHAPLALAQRCSQVP-PGEPLFSALLNY
RYSVSLPRQ-----Q--S-----T-----------P----YAQAGDGIE-M-V--H-A-RERSNYPLMLAVDD-R----G
--D---G--FELTGHVQ-RP---ID-------PERVVTFMH
>Dual|gi|1099897921
YPLGPLQQGILFHHLLE----S-------E--GD-AYIMRSVLAFDSRARLDRFVDALQEVIDRHDILRSAAYWNELP-E
-------PVQVVHRHAPLPVEEL--D-L---S---A--------------------------A-S------D-VL---EA
L------R--KHT---DPRH-LRLDLRRAPLLAAYAVC----------------DP---H--SGEWLLALLNHHLVCDHL
TVELLVSEVQAVL-Q-ER----R-QQL--PTPLPYRNFIAQAG-A-I--A-R-GEHEAYFREQLGDIEEPTIPFGFLNTR
GDG----S---E-LDEARSLLDPELAQRIRENARQLGVTPAVLFHVAWAQVLGCCT--GR----DDVVFGTVLSGRLQ-G
SAGADRVLGMFINTLPVRISLGN-V--------TARQAILDTHTRLGELLVHEQASLTLAQRCSAVP-PSMPLFTALLNY
RHSAPGMT------E--A-----------------A----GTLAWEGIR-I-L--G-S-EERSNYPLALSVDD-L----G
--A---D--FSLTAQCV-RG---IV-------ATRITAYLV
>Dual|gi|1175524347
YPLSALQKGILFHHLSS----SK-----KN--GD-AYILPVVLKVKSQSKLEELVVCIQKLVKRHDVLRTLIFAKCTP-E
-------PVQVVLRSAELNVQYF--D-L---I---Q--------------------------H-V------D-LM---EQ
L------K--ERI---QPKY-LWMDLDKAPLVKLDIAK----------------HP---S--TDEYFVILCNHHIIMDHI
AHDVLLDEVREYL-DSGD----E-AWLLKDRPTQYRDFVAHTL-NRN--G-D-IDAKAYFTNMLADLNEPTIPFNITSTN
APE----F---D-FTDRTVVITDQQYSQITNIVRNLSISPAAFFHAAWSMVLGICS--GK----SDIVFGTVMSGRMQ-G
IAGEDNAVGAFINTVPIRINLNS-R--------NSVMYLKEVHRQLRSLLPFEQTSLTQAQACSGIS-RETPLFNALFNY
RHSRRRDGG---------------------------------WESSNVE-F-V--M-G-YERTNYPFNISVDD-F----G
--D---G--FAFSVQVD-RK---IN-------VKYICQYME
>Dual|gi|29501268
YPLAPLQEGILYHHVSG----G-------D--GD-PYVMQSHFAFASRERFQAFAHALQAVIDRHDILRTAVHWAGLD-A
-------PVQVVWRRAELPVEEV--T-L---P---D-------------A------------N-G------D-VL---AY
L------H--ERF---DARH-FRLDVTQAPLMRLAHAW----------------DE---A--GQRVIATLLFHHMALDHS
ALDVVRHEMRACL-T-GQ----R-ERL--GRPVPFRNYVAQAR-LGV--S-E-AEHEAFFREMLSDIDEPTLPYGLQDVQ
GDG----S---E-IVELSVPVAALLGQRLRAQARSLGVSVASLFHLGWAQVLAALT--GK----QQVVFGTVLMGRMQ-G
AEAIDRALGIFINTLPLRVNIDG-Q--------DVRAAVNATHARLTTLMRHEHAPLALAQRCSHVV-APTPLFSTLLNY
RHSHNVATA-----S--A-----------------E----TLAAWQGIT-T-L--H-S-EERSNYPLTMSVDD-L----G
--D---G--FSLTLLAS-TQ---TD-------PQRICDYLH
>Dual|gi|1315754055
YPLAPLQEGLLFHHLAS----H-------E--GD-AYLNISVLAFDTRARLDTFVAALEAVISRHDILRTGFAWQGLP-T
-------PVQVVWRHAPLPLHVL--T-I---D---E----------------------------P------D-VL---AA
L------R--RRM---DPSS-FRLDVTHAPLIHAHVVE----------------DP---A--HARWLLGLHNHHLMMDHT
TLELLIEEVQAHQ-D-ER----E-QGL--PKPLPFRNFVAQAK-LGV--S-E-DEHRAFFTQQLGDLETPTAPFGLWEVR
GTG----A---D-IEQALQPLPDALATDVRRHARRLNVSPSSMFHLACALVLAKAS--GQ----DDVVFGTTLFGRMH-A
GSGADRVLGMFLNTLPIRLQRDG-R--------SVADAVRQTQQQLAELLHHEHAPLALAQRCSGIV-APAPLFTALLNY
RYVGGSAVQ-----A--A-----S-----------E----ITHAWQGME-M-L--D-G-LDRNNYPLTISIDD-I----S
--VS-GG--FAVEVKVV-PR---IG-------TARVIALML
>Dual|gi|1125485289
YPLAPLQEGILFHHLLQ----S-------G--GD-VFVSPNLLSFGAREQLQSFVHSLNQVIARHDILRTAVLWEGLS-E
-------PVQVVLRQAPLQLQWP--D-A---D---E-------------A------------H-E------A-LV---PQ
M------L--EQL---RSHD-LRLDVRQAPMIGARAAH----------------DA---G--QGRWLLQLLSHHLVMDRI
TLDLLLQEVLRLQ-Q-GR----V-AEL--PVPVPFRRFVAQAR-QGV--A-A-EAHERFFRRMLADVQEPTAAFGLLDVQ
GDG----R---G-MEEARLRLDAPLAQGMRRQARAHGVSPAALCHLAWALVLARTS--GR----QEPVFGTVLMGRMD-G
GAGANQALGMFINTLPLRLPLGE-G--------SVLQGLRSTAAALAALLQHEHASLSLAQRCSGLP-AGTPLFSALLNY
RHGAAEGAA-----Q--E------------------------LARAGVQ-V-L--G-R-PERSNYPVGMAVDD-D----G
--Q---G--FVLVAQVV-RS---VG-------AGRVCAYMQ
>Dual|gi|1056832628
FPLTSLQEGMLFHHLKD------------D--HD-AYVLTGAFLLRDEDVLDSFVAALRSAVARHDALRSAVLWDGLE-H
-------PVQVVLRSADLRVRVT--T-V---S---P--------------------------G-T------S-LD---DE
V------D--EIL----ADS-GPIPVDEAPLLRLRVAR----------------RP---G--LGQHLAVLDLHHMVDDAT
SLALLFAEVTRYM-V-YG----P-ASL--AAPVRYRAYAEAAR-PAI------EARERWFAELLDGITEPTLVYGLQDVH
GDG----R---T-VLTSRRELDHELGERVRVLARHLRVSPATVFHAAWALVVASLS--GR----DDVVFGTVMSGRLH-G
PEGMARLLGNFINTVPVRVALAG-L--------AVDGVIRHMDGTLRMLAMHESVPLDVPHRASGLA-AGQPLFNSIFNF
RHFDSGDQV--------V-----------------E----TALRDAGVT-S-LR-G-V-IERSNYPVAMSVDD-L----G
--K---A--FSLEAQLD-AR---HD-------AATIVDYLE
>Dual|gi|1056832630
YPLVPSQEGILFHHLLD----P-------D--AD-PYVIPILLTADDEASAEAFLAALRATVDRHDALRTAVLRDGLQ-S
-------PLQVVFRSADLRVGRV--H-I---A---S--------------------------A-R------A-AR---NH
A------T--SLV----RAP-GPMSLDLAPLMDVTVVT----------------AD---Q--APQCHIVLRAHHLIEDAT
SIQTLLEELTRRL-D-GE----T-DLG--P-APAYRDFVATTL-A-S--S-R-VPADRYFRERLADVTEPTAPFGLSDIR
DTG----G---G-RVDLRRSLPDALSAELRAQARRRRRSSTAVLHAAWALVVAATA--AR----DDVVFGTVLSGRLQ-D
VPGIDRMVGNFINTLPVRVDLRG-L--------SVAGLVEHVDADLRALVVHEQHSLVEAQAASGVA-ADEALFSSMINV
RHVEQEASH--------------------------G----RSLADYGIR-W-D--A-S-SDRTNYPLGLSVDD-T----G
--T---E--FSMNVQVD-DR---VD-------GDAVLDYMQ
>Dual|gi|632795116
YALAPLQEGILYHHVAA----R-------E--GD-PFILQSLLAMDSEARLKSAMLALQQVIERHDILRTAVFWKGLE-A
-------PVQVVLRHATLSSECV--E-L---D---P-------------E------------D-G------D-IL---GQ
M------R--ERF---DALS-FRMDISQAPLICMPYAW----------------DS---V--NQRYVVALVFHHLIMDHV
AFDVVVSEIQSLL-L-DE----A-TPL--PEPVPYRNYIAQVR-LGA--D-D-AAHERFFRDMLQDVREPTLPFGQQVSE
G----------V-MHEIHDTVDADIAQRVRSLARSLGVSAASLYHLAWGLVVGRVS--AS----DDVVFGTVLVGRMR-G
GEGADRALGMFINTLPIRVELGQ-Q--------AVAQAVRQVHARLSGLLEHEHAPLALAQRCSGVA-APAPLFGALLNF
RHSAADDSA-----Q--A-----------------------HTAWQGIQ-G-L--E-A-HEHTAYPLSLAVDD-T----G
--A---G--YLLTVQAS-GG---ID-------ARALCDYMQ
>Dual|gi|1021780184
YPLAPLQQGVLFMHKQM----A-------D--TD-PYVMNMLIACSDPATQLLLQQCIQKVIDRHEALRTGVLWRGLN-E
-------AVQVVYKQAALPVSHT--T-I---S---E--------------------------S-K------D-YE---SA
V------L--DYC---RNGK-HFIDVERAPLVHLEFIQ----------------NN---Q--GQTTHAIVKNHHLVSDHI
SLEIIMNDVLRLA-D-GK----S-LDN--TQVKPYRHFVRHAL-SMH--N-E-DKINAFFSEQLADVTEPSLPYRLTNTA
ADG----S---S-QSRLTRTFDAEQSDKIRQLMANKGMSVAAFFHTAWAMVIAQLT--DA----KDVVFGSVFSGRLG-V
GHGCENTVGMLINTLPVRVKLHS-----------AMDTLDIVANTLNKTLEVEQASLAHAQKASGIS-NDLPLFNACLNY
RHEVRLNST-----T----------------------------HNSAFE-V-V--D-A-SEKTSYPIALSVSD-F----G
LKD---V--INFEYHLE-QP---YH-------IQHFCEYME
>Dual|gi|918062522
YPLAPLQEGILFHHLLE----T-------E--GD-PYLLGELIRFDTRSRLDAYLDAFQRVIDRHDILRTAILWEQLL-N
-------PVQVVWRNAELSLEEV--N-L---E---G--------------------------N-G------D-AE---EE
L------A--TRC---SPRT-FRMDISQAPMLRFYAAF----------------DS---V--KKRWIVMVFMHHLIADHS
TMDVLHEEIEAYL-S-GT----Q-EVL--PFPAPFRNLVARAR-LQM--S-A-QEHEEYFTSMLRDVTEPSIPYGLINVR
EDG----T---S-IKEHRYAIDPSLAKRLRLCSRSLGVSAASIFHLAWGTVISRLS--AT----DDVVFGTVLFGRMR-A
GEASDRIMGVFINTLPVRITLND-A--------RVSTAIRTVHVQLADLLKHEHASLALAQRCSGVS-ASVPLFTSLLNY
RYTASTKSN-----T--S-----------------------SEAWRGIE-R-V--R-S-EERTNYPLCLDVDD-L----S
--D---G--FRLKIQTD-PV---IS-------PERICAYMT
>Dual|gi|1104600260
YPLAPLQEGILFHHLMT----D-------EDEPD-VYLSPFVLEFDSRGRLDDFLRALQEVIDRHDVCRTAFVWEGLR-H
-------PVQVVQRHVPLPVEEI--D-L---P---A-------------G------------A-A------D-PA---AA
L-----------L---DTVG-LRMDITRAPLTDVHVAA----------------GP---E--SGRWLALVRTHHLLQDHT
GMDVLLEEVKAVL-A-GH----G-GGL--APSVPFRNFVVEAR-ESL--R-R-GGHERFFAELLGDVTETTAPFGLLDAR
GDG----T---G-VERAHLPVTEETGQRIREVARRFGVSPATLLHVAWARLLSVLS--GR----DDVVFGTVLFGRMN-S
GEGADRALGLFMNTLPVRVRTEG-L--------GVVAAVGGMRAQLAALLEHEHAPLALAGRASGIT-GDAPLFTSLFNY
RHDRGRPED-----A-------------------------VDDVPAGIR-T-V--F-A-EERTNYPLVVSVED-M----A
A-D---G--FALTVDAV-AP---AD-------PHLVARLLH
>Dual|gi|1110345544
YPLAPLQEGIYFHHLMS----DR-----NT--GD-PYVLPVLLSFSSPDKRSGFIDALRFVINRHDVLRTCVLNEGFT-Q
-------TVQVVLREVDLKVEEL--S-I---D---E--------------------------R-L------D-IL---SQ
V------E--QE----QTSN-LYMDLTQAPAVRVKVAS----------------DV---A--NGKYYLVLDHHHMMMDHI
GTLKIIEEVGLYL-S-GQ----T-GLL--PTPALYRDFIGHTL-NKN--K-L-DESKKYFSELFGQIESPTYPFNLIDTK
IDG----N---TTIISSKVMVSAELRDGIRKLSADLQISPAVLFHAAFGLVLGRCS--GT----DYALFGSVLLGRLQ-G
AKGSESSLGLFMNTLPVLLDLKG----------DIPSYISQTNKHLQKLLDHEQTSLSSVHDWSGIP-NDVPMFSALLNY
RHSGSGHLD-------------------------------QVPGF-DGE-L-I--S-S-FTRDNYPFSLDVDD-Y----G
--H---D--FGLIFNISSVG---ID-------PSAMVLYIE
>Dual|gi|906907573
YPLAPLQQGILAMHTLS----D-------G--RD-PYVTTMAFSFSQPELLSLLEAQLNTLIARHDVLRTAILWRGRT-E
-------PVQVVLRAAQIAAQWL--P-V---K---A--------------------------G-Q------D-VQ---TV
F------E--NYV---AQGA-HRLELESAPMMQLQAME----------------DK---H--TQQIYAVLKVHHLLIDHV
SLDILMAELAQIE-S-EG----A-ASL--SAVTPYRHFIARVL-HDQ--Q-H-HDSQQYFNAQLGDFDQPAYPFGLSEVN
GDG----A---H-IDEFKQRIPAELARRIRHYAKSQAMSPAALFHLAWGRVVAACA--GQ----QDVVFGTVLSGRMQ-G
GPEMAQMLGMMINTLPIRVTLDQ-R--------TAREVQHDVHAALQALLPHEQAPLSEAMQASGVE-GNMPLFSAVLNY
RHSHDVSAP---------------------------------DEQAELK-L-L--G-V-KERTNYPCVMSVDD-L----G
--S---D--FSLTLQVD-SS---VQ-------GKRINDYLV
>Dual|gi|1223770674
YALTPLQDGIMFHYRLA----Q-------E--GD-PYLLGSEISFRDRARLDAFLAAVQQVVDRHDVLRTAFFWEGLS-R
-------PVQVVLRKAALAVIEV--E-L---D---P-------------L------------D-G------P-VA---EQ
L------R--ERF---DVRR-TRVDLARPPLLSYVIAY----------------DA---Q--HDRWLVLQRFQHLAGDHV
TLEQLRSEVLAIV-E-GR----A-DEL--PPPVPYRVMVAQAQ-AGD--S-Q-DGHEEFFGRMLGDIVEPSLPFGLVDVH
RHG----G---D-VLEARSLVTPALDERLRAQARRLGVSVASLCHLAWGMVLARAA--GS----ERVVFGTVLLGRMQ-T
GELAGRVVGLTINTLPVRIDLDG-I--------GVEAAVGEVHARLTGLLQHEQASLALAQRCSGVE-ARAPLFNAILNY
RHSSPETVR-----I--W-----------------P----QDHPFNGAE-F-R--T-V-EERTNYPIALSVDD-Y----G
--Q---G--LGLTAQVA-AP---LS-------PQRVCGYVE
>Dual|gi|981763111
YPLTPLQEGMLFHHLLA----G-------D--DD-PYVLHQTVRFASRDALDRFVAALRVVVERHGILRSAMLWEGLA-M
-------PVQVVCRQATLPLVEI--E-P---E---A--------------------------E-G------A-SV---EW
L------A--AQT---ALPR-HRIDVSAAPLMRVLYAR----------------ER------SGGWLLVIVSHHLIGDRT
SLRVMQDELCAIT-S-GA----R-DMR--PVAAHFSDYALRVW-S-A--G-S-ERAAAFFRDLLGDVEEPTAPFGLIDAV
DLR----A---P-LTDAHFTLGAAPMRRLREQAGRRGIGMPAVVHVAWALVLARAS--GR----DDVVFGTVLSGRIN-D
SAGTADMLGMLINTLPFRVTLRG-R--------SVLECALDAQRLLANLIEHEHAPLSLARRASAIA-SPMPLSGALLDY
RRQPATYGA---------------------------------ATPGDTT-F-V--A-G-GERTSFPLTLSVDD-T----G
--D---S--LECTVQTF-ED---VE-------PERIVSYWA
>Dual|gi|737040650
YPLAPLQEGILFHHLYA----GDADPAARQ--DD-PYILPSILKLDSRAHLDALLLALQGVIARHDALRTAIVWRALR-D
INPEQGLAVQVVWRHADLPVHEL--P-R---A---P--------------------------G-E------D-AL---AR
L------Q--QAL---S-GP-QHMDLEQAPLMRISLAT----------------SG-------TACYVAIQVHHIISDHV
SQDIVLQEVQAHL-A-GM----A-ASL--PRPVSYRRFIAHAQ-RSA--S-S-SAARQFFTDMLQDVDEPTALFGYTDVH
HKA----AQQTA-PQEAQQAVPDALNKRIRAQASLLGISPAALMHAAWSLVVARCS--NR----QDVVFGSILSGRLQ-G
IAGADRMIGMFINTLPMRVPLAG-A--------SARSLVQMVHTGLLDLLAHEQAPLTLAQGCAGVP-GTLPLFTAVMNY
RHSAGGQQA-----A-------------------------EDQALQGIE-L-I--S-S-QERTNYPFALSVDD-L----G
--E---A--FRLTLQAQ-TS---VGIPMADTLAARLLAFML
>Dual|gi|443283842
YGLVPLQEGILYHHLSS----E-------E--GD-PYLLQALLRVNSFEQLLDFTEALQQVIDRHDILRTAVAWEELD-E
-------PVQVVWRQARLRVEAF--L-P---H---P-------------E------------Q-G------D-VA---AQ
L------Q--AQF---DPRR-IRMDLHQAPMMRLHYAE----------------DP---V--NQSWVAVLLFHHLIDDAT
SLALLGAEIEAFR-Q-GR----G-NHL--PASVPYRNHVAQAR-LSM--S-R-EEHEAFFRDMLADVDEPTLPFGLQDVQ
GDG----S---G-VDEALLPVDPELAERLRAHARRLGVSNASLHHLAWAQVIGRLS--GR----QDVVFGTVLMGRLL-S
GQGAERALGMFINTLPLRVAAGE-Q--------GIESAVRTTHARLAALVSHEHAPLSLAQGCSGVA-APTPLFSALMNY
RHVAVGAQTP--QQA--------------------G----QTRTWAGVE-V-L--G-G-EERTNYPLSLSVDD-L----G
--E---S--FGLTVQAV-AG---ID-------ARRICGYMH
>Dual|gi|1216024006
YPLGPLQEGVLFHHLLG----G-------E--GD-AYLLRSITRIETEETLQAFLSALRQVIARHDILRTSVHWEGLP-R
-------PVQVVHRQVSLPVERI--V-L---F---P--------------------------D-V------E-PA---DQ
L------R--QQV---DPRR-IRMDLGRPPLIQAFTAA----------------DP---Q--GDGHWLVLLVHHLVCDHI
SLELLIHEVQAFM-H-GD----S-ASL--PAPLPYRSFIAKAL-A-T--P-D-DVHAAYFREQLGDVEEPTAPFGVLDVH
RSG----A---Q-VAEIRQTLPPALSFQLRSQARQWAVTPAALFHLAWGQVLARCC--GR----GDAVFGTVVSGRLQ-G
LEGASRVVGMFINTLPLRLQLDG-L--------DVGQAVLHAHKRLSELLDHEQASLVQAQRCSQVA-APLPLFTSLLNY
RHSEATTA---------------------------------VSVFEGMH-A-V--H-D-EERTNYPLTVSVDD-L----G
--E---D--FGTVVQVV-QG---LD-------AARIAAYFA
>Dual|gi|1359500935
YPLTPMQEGILFHHLLTL--ER-------N--GD-PYLLRSLFTARSREQLDGFVAALQQVIRRHDILRTATVWEDLD-A
-------PVQVVWRDAPLTVEQV--V-P---D---P-------------A------------G-G------P-VI---EQ
I------E--QRF---DPRR-YRLDLRRAPMMHLAFAE----------------DP---A--NGRWVAALLFHHLIDDAS
SMRLIRAEILAHL-C-DE----V-DSL--PAPVPYRDYVAQVQ-SSA--S-Q-HDHEGFFREMLGEVDEPTLPFGVHDVS
GDG----H---G-IDRAELQLDAGLSQRIHAQARRLRVSPVSLHHLAWARVLSLLS--GR----DDVVFGTVLLGGMQ-S
A-SSERAMGMLINTLPIRLDVGA-P--------AVEEAAREAHRRLSELLLHEHAPLTLAQRCSGIA-APAPLFSALMNY
RQGGDLDEE-----T--G-----D-----------E----GLPDDYGIE-F-L--D-T-ETRNNYPLTIMIDD-L----G
--T---G--FGLTVLAL-DD---FG-------AQRVCGYMS
>Dual|gi|951720253
YPLAPLQESFLFHHALG----R-------H--GD-VFLSPTLYAVQHREDFDRYAEALQTVIDRHDILRTALAWEGLP-E
-------PVQVVWRRAPLVIEQI--E-L---D---P--------------------------ADG------D-IA---VQ
L------R--ERF---DPRH-YRLDLRQAPAWRWFIAR----------------DE---R--NQRWVALELMHHLTSDHT
ALQLIHEEVEAIL-R-GR----V-SEL--PAPVPFRNFVAQAR-LGV--S-R-EEHESYFRNLLGDIDEPTAAFGLLDTQ
GDG----S---R-IAEADFEVSADLSRRLRAAARAAGVGPATLCHLAWAMVLARVS--GR----DDVVFGTVMFGRMH-G
GEGADRGMGVFINTLPLRLALGE-G--------SVRDKVRLAHERLTELLRHEHAPFNLAQRCSAVP-SPLPLFNSLLNY
RYQAAGEG------G--D-----------------A----QDGFSTGLE-L-L--Q-W-SERTNYPLTVSVND-E----A
--D--GG--LSFNVQVD-ES---ID-------PALICAMFD
>Dual|gi|1204328014
YGLSPLQEGILFHHTLS----Q-------T--AD-PYLTHLHLAFANRDVLDRYLAATQTIVDRHDAFRTCIFWREVS-T
-------PAQVVLRHAQCNIEEI--S-L---P---D-------------I------------D-G------Y-NS---AD
Y------L--EAM---ARSY-QSINLEQGPLLKFVIAR----------------EP---G--SHRWLVLLRTHHLISDHT
TLENYMNELALLF-S-EQ----E-HKL--QNPYPYRNVVAQAR-LGM--S-Q-AEHDEFFTDLLSDIKETTAPFGVSHTL
QSG----R---G-SQKYHVMLPQILSTGLRQQAKALGVSVSSLFHLSYGLFVAYHA--QV----KHAVFGTVLFGRMN-I
GEGSNDVMGLCMNTLPYRQDISD-V--------SVIVAVKQTHRRLSQLLTHEHASLSKAQQCSGVK-LPKPLFNALLNY
RHNTPRNLE-----S--E-----D-----------P----KNDWLNKIE-T-L--K-S-NEYTNYPLDLAVED-F----G
--D---S--IGFTANCV-TP---IS-------GEEVCQSME
>Dual|gi|1246861476
YPLAPLQEGMLFHHLVD----P-------E--HD-AYVEAGLIAASSRERLDSLLAAIQRVIDRHDILRTGFIWKGLA-Q
-------PMQVVLRRALLPIDIF--E-P---D---P-------------A------------S-G------DTVA---EQ
L------E--TRF---DPQH-FLMDITQPPMLRCVIAD----------------DP---A--NQRCLLRLLSHHLAIDHP
TLEMLVEEAFAIE-R-GE----E-SEL--PAPVPFRNFVAQAR-LGV--S-E-EEHETFFRDMLGDIDEPTAPFDIVDVQ
VDA----S---S-IVEHRWTLDSALSAALRIQTRKQGVSPAAVMHLAWALVLARLT--GR----KDVVFGSVFLGRMQ-G
GESADRALGMFMNTLPVRLRIGE-L--------AAMVSLRDTHALLAQLLRHEHAPLALAQRCSAVQ-APAPLFTTILNY
RHSEQSLAG-----A--E-----G-----------L----F-RGSEGIS-L-L--S-S-RERTNLPVCVDVDD-L----G
--D---D--FVFTFQVV-SR---ID-------PQRLGAFMA
>Dual|gi|522824236
YPLGPLQEGLFFHYLLQ----D-------G--GD-PYLLSTVLRFDTRGRLDGFVAALQEVIDRHDILRTGFVWEGLD-Q
-------PVQVVWRRATLSVQQV--E-L---D---A-------------Q------------G-D------D-AA---ER
L------E--ALH---HPSR-YRLDVGRAPLLTCYVTPDDAPAEIAGEAAGAPRDS---A--GGPWLLHLLAHHLISDHT
TLDLLVEEARMIV-R-GE----R-DRL--PQTVPFRNFVAQAC-TSV--G-Q-DDHDAFFRSLLGDIEEPTAPFGVVEVQ
GDG----R---G-HDEVRQMLDPALSTALRRAARAMRVSAASLVHLAWALVLARTT--GR----RNVVFGTLLFGRMQ-S
GADADRALGMFLNTLPMRIDVGD-D--------GVRRALERTHATLVQLLRHEHASLALAQRASGVP-AKTPLFTSLLNY
RHSDRAAVD-----R--S-----G-----------Q----ARYLGDGIA-L-L--R-A-RERTNYPLSLDVDD-L----G
--D---G--FHLTAQAD-TS---IG-------AARLCDYMV
>Dual|gi|1087028889
YPLVALQEGMLYHHLLE----Q-------Q--GD-PYVSRFVQAFSSQGSLEQFMTALNQVIARHDILRTAMAWQGLN-E
-------PVQVVWREAPVRLNSL--P-ETDFN---R-------------P------------G-M------D-AA---KQ
L------L--EHF---DPAT-TRMSLVRAPLMEAYQVY----------------DQ---A--NQRWLLCLLVHHLVNDHT
TLELMVEEVTALL-T-GQ----P-ELL--SKPVPFRQFVAKAR-SVQ--N-T-PQQQAYFEALLSDVDEPSAPFGLMEAQ
VGN----------QSQHTLTLDAQISDEIRALVKQHQVSSAALFHLAWGVVLSAAV--GR----EDVVFGTVLFGRMG-G
GANIDRCMGMFLNTLPVRIDLGK-Q--------QVGDALLQVQRQLSQLMEHEHAPLALAQRCSGLA-AQTPLFSSMVNY
RYQQVPSQH-----T--------------------D----SQSNPLGIE-V-L--F-N-EERTSYPISVNINDHV----G
--G---G--FSLEIHVE-NS---IG-------AARVAEMMH
>Dual|gi|946120333
YPLAPLQEGILFHHLAA----E-------E--GD-PYLLHALFGFDSREQLDHFVAAMQAVVDRHDILRTAIIWKGMP-E
-------PLQVVLRRVVLQVEEV--A-V---D---N-------------P------------G-G------D-VV---EQ
L------S--ARF---NARR-YRLDVSNPPLLRLCIAH----------------DP---S--NGRWVAMSLFHHLVMDHT
TMEIMREEVDACM-R-GM----G-HLL--PAPVSFRNLVVQAR-RGI--S-R-ELHEAFFRRLLGDIHEPTAPFGVLDNQ
GSG----A---E-ITDSWRSIEDSLALRLRAHARTLGVSLAAFCHVAWAQVLARVC--GR----PEVVFGTVLAGRMQ-S
GHGSDRALGMFINTLPIRLSIGD-S--------DVRRALHDTHALLADLIRHEHASLLLAQRCSGVE-APAPLFTSFLNY
RFSAAPEQE-----Q--Q-----A------PVTVVE----PSDPGQGIA-F-L--G-S-QERSNYPLCLNIDD-L----G
--A---G--LALNIQAQ-SP---ID-------AERVCSYMH
>Dual|gi|651259058
YPLTALQEGMLFHHLIG----P-------G--AD-PYLLRSLGQCEDRDSLDRYLAALQRVIERHDILRTAVVWQGIR-E
-------PVQVVWRKATLPIEEV--D-L---G---Q-------------T--------------E------D-AV---NR
L------Y--DRF---QSDN-YRMDLSRAPLLRVCIAQ----------------TL---P--GGKWIFVLLLHHLVGDHS
TMEVLQDEVAAYL-R-GD----G-NEL--STPEPFRNLVVQSR-RGI--S-N-DDHETYFRTQLGDVTEPTAPFGVLDVH
GDG----T---V-ITETTLSIPAELTAKLRDHARRLRVSSATLCHLAWACVVAKTS--GR----DEAIFGTVLFGRMK-G
GPGFDRMMGVFINTLPVRIRLDN-S--------TVDEATRSVHKLLADLVRHEHAPLALVQRYSSIP-APIPVFTSLFNY
RHIRPLIQR-----E--E-----------------A----SLQSSDGVE-W-L--K-G-DERTNYPLTLSVND-F----G
--D---K--ISLTCQAV-TS---ID-------PDRICRFME
>Dual|gi|946051483
YPLAPLQEGILFHHLLG----G-------S--GD-AYLLRTVIAFDSDAQADAFLDALQAVIDRHDILRTALHWEGVE-T
-------PLQVVRRQAVLPRIDH-GR-M---A---D--------------------------A-Q------A-AT---AA
L------L--AAT---DPDR-TRLDLRRAPLLAAHRVH----------------AA---D--SGECLLGLLAHHAVCDHV
TLAMMMREVLALM-S-GD-------AL--PRPLPYRRFIAHTL-S-V--P-R-QAHEAYFRARLADLAEPTLPFGATDVR
GDG----S---A-LREATERLPRALSEALRARAQRIGVLPAALFHLAWARVLAACV--DR----DDVVFGTVLSGRLQ-G
VAGSDRALGVFINTLPVRVRLHA-SDVGADAAANVDAALRSMQDELNALLAHEQAPLSLAQRCSAVA-PPTPLFSSLLNY
RRGEAADAR-----A--------------------A----EALARQGIR-L-V--A-G-GERTNYPIAIAVDD-T----D
--E---G--FSILAQCS-NSAAAAD-------PGRLIGYLR
>Dual|gi|1129378706
YPLSPLQEGMYFHYLMS----NK-----NE--GD-PYVSQSLLSFPSKEKCTFFIEALQFIVNRHDVLRTCFISEGLP-H
-------AVQVVLREAKLSLEYL--N-I---D---T--------------------------S-K------G-IL---TE
L------E--LLK---TTDN-LWMDISKAPLLQVKLAN----------------DL---K--KGRYYVLLNQHHLVLDNI
GMKKVISEIEQYL-L-GN----S-ANL--PKPVLYRNFIGHIL-HQL--S-V-NDSKSHFKKLLGTTDEPTYPFGLADVR
DNI----S---D-IKELQMVLPEDLSNEIRKVCLELGISPAVFFHAAYGILIAKCSNIGS----NYAIFGSLFSGRLQ-G
ASGASDSLGLFINTLPFLITLEG----------SVSEYIKKVDNTLRELLPYEHTPLSSIQNWSSVP-NDMPLFSALFNF
RHSSVETEV-----E--G-----------------K----EESIDLGVT-V-I--S-D-YERTNYPFTMSVDD-Y----G
--A---D--FGLTTKVH-HS---IE-------PRRIIEYMI
>Dual|gi|913424764
YPLAPLHEGILFHHLLD----G-------E--GD-PYLMSQLTSFDSRERADGYLRALQSVLDRHDMLRTAIQWENLP-A
-------PVQVVWRRAPLPLTEL--E-L---D---P-------------G------------A-G------D-IA---QQ
L------M--ARF---DSRH-YRLDLRQAPMMQGVLAH----------------DP---V--QGRWLLLTLYHHLVGDRV
ALELLDRELEAHL-L-GA----G-GAL--PPAQPFRHFIAHLQ-RAGKGG-Q-EADEAFFRRMLGDVDEATLPFGLQPGG
CEG----G---A-LGEARLHVDAALAARLRQCGRKLGVGPASLFHLAWAQVLARLS--GR----KDVVFATILSGRMT-G
GALTEGMLGMFMNTLPLRVRLDG-G--------ALEAAVRQVQADLVELMQHEQASLTLAQRCSAVP-APAPLFSAMLNY
RHSVSAGAV-----R--S-----S-----------A----AQHAWQGIV-R-L--A-S-TERNNYPLTLSVDD-L----G
--E---G--FHLTVLAQ-AP---AS-------AQRVGRFME
>Dual|gi|1052393700
YPLAPLQEGILFHHLMG----A-------SSGED-AYVLPMALGFDSRSRLDEFVAVLQKVVDRHDILRTAVLWEGLR-E
-------PVQVVYRRAEIPLREA--A-L---E---Q-------------I------------ADG------D-VQGVVDG
L-----------L---ATCG-SVMDVTVAPLVHLTVAS----------------VP---G--TSRWVALVQVHHLIQDHT
AVDVLFAEVQAFL-E-GR----E-GEL--AAPLPFRNFVAQAR-LGI--P-A-AEHEEFFGRLLGDVAEPTAPFGIVDVR
GDG----T---A-VAESRAEVGDETAQRLREVARGLGVSAATVLHVMFARVVAAVA--GR----EDVVFGTVLFGRMQ-A
GAGADRIPGLFINTLPVRLDTGR-A--------GVLDAVNSMQGDLAELLVHEHAPLALAQRMSGVS-AEAPLFTALFNY
RHSAGETDA--------------------------------GMEVEGIE-I-L--F-A-QERTNYPLAVSVDD-T----G
--D---G--FAFTVQCV-DP---ID-------PDLVLSLMD
>Dual|gi|1275645751
YPLTPLQEGILFHHLVQ----S-------H--GD-SYVTHCLLGFDSKARLLAFVEGLNQCIARHDILRTAVLWEGLP-Q
-------PVQVVCRQAPLRLEWL--P-E---G---D-------------G------------P-V------T-AE---QR
L------A--ALV---DPAE-FRLDVRQAPMVRAIAAF----------------DP---A--HQRWLLQLPSHHLVMDHT
ALELLVGEVGLIH-Q-GR----T-DLL--PAPVPFRRFVQLAR-DEA--A-L-QGHQAFFSELLGDVDQPTAPFGLLTLQ
E----------P-VAEHRLALDAGLARALHGCARGRQVNPATLFHLAWALVLARVS--GT----QDVVFGTVLFGRMQ-A
AQDMGRAVGMFINTLPVRLRLGG-A--------GLDGLLRQTRDCLAGLLAHEHAPLSLALKCSGLP-GTTPLFSSLLNY
RYGQGGDGA--------------------------------PAGWEGIS-V-L--S-A-RERTTYPVAMSVND-Q----G
--G---G--FTLAAQAA-DA---DH-------ARRLCLYLE
>Dual|gi|917140772
YPLTPLQEGMLFHYMMA----D-------K--GD-PYLIWSIYAVEDRATLDAYVATFNQVIARHDILRTCLRWEHLR-D
-------PVQVVLREAKVQVEDV--A-L---D---P-------------A------------D-G------D-IV---EQ
M------K--ARF---NPTH-YRLDLRVSPLVKLLVAR----------------DA---T--RDRLIVMQLMHHLTTDRT
TGDVVTSEIIALM-T-GQ----A-HTL--PTPVPYRNFVAHVK-SSQ--D-N-GQPNAFFEQLLAGVDRTTAPFGLLNVH
RDG----S---G-IVERSIVLDQDIASRLSRLARIEGVSTTSLLHVAWGHVLAKVC--GT----DAPVFGTVMFGRLK-A
GGSNERILGVSINTLPVIVHAD--R--------PVIECVRDMQRLLAELLHHEHAPLTVTQKAAGLP-SGVPLFTSVVNY
RHSGSRDRP-----L--L-----D-----------A----PVVPEAKIS-F-L--E-Q-HEGNNYPLTLSVDE-Y----Q
--T---A--LKLSIQAA-RG---ID-------PEQMLSLAR
>Dual|gi|917134019
YPLAPLQGPLVSHRAAA----G-------ADSAD-PYILQVVLGFQAPARLDAFLDALQHVIDRHDVLRTAFLWEGLR-E
-------PVQVVLRKAPLPVQQM--A-F---D---E-------------G------------PGA------D-VLDPADR
L-----------V---AAAP-VTMDLTRAPSLRALVAR----------------DP---G--GDRCALMLHIHHVIVDYT
SLNLLMGEVTAIL-E-GR----R-DAL--PEPLPFRNFVARAR-QDA--P-Q-RGHAQFFADLLGDVSEPTAPYGLLNVC
GDG----R---D-VSEAVMRLDAEVSTRLREQARQSAVSAATLFHVAWARVVAATS--GR----DDVVFGTVLLGRMN-A
GDGADRVPGLYVNVLPVRVNLAS-V--------TVAVAIRELRAHLAELLVHEHAPMPLAHRMSGVA-PTAPLYTSLLNF
RHGAVPMEQ--------------------------------QLAAHGAE-L-L--G-A-VERTSFPITVHVDD-T----G
--D---G--FGLKVQTV-AP---VD-------PHEVVRSLV
>Dual|gi|948113682
YPLSPLQEGILFHHLLA----G-------R--GD-PYLLRSLVAFDTRARLDAYAAALQAVVARHDILRTAIAWEGLD-E
-------PVQVVHRAARVPVEDV--M-L---E---D-------------GVPQD-------GG-S------D-VA---AR
L------S--ARF---DPAH-TRIDVRQAPLIRLFVTP----------------DP---V--NGRWLALQLFHHLIMDHS
TIEGLQREIAAQL-R-GH----G-QLL--DTPVPFRNFVAQAR-LGL--P-A-AQHDAYFTDLLADVEEPTAPFGLEDVM
GDG----T---G-VTEAHLAIPSELALALRAQARRLGVTPASVCHLAFAQVLARLS--GR----EDVVFGTVLFGRMQ-G
GEGIAQTLGLFINTLPVRIRLGE-E--------AVLDAVRGAHGQLARLLRHEHASLVRAQRCSGVA-APAPLFTALLNY
RHFAADQAA-----P--D-----QIRDGQAPAAPTD----GSDPWAGIT-F-L--E-G-QERTNYPFALSVND-M----V
--D---G--FSLSAQVR-E----HD-------PARVCAYMH
>Dual|gi|1347914687
YPLTPLQEGLLYHHMLS----G-------D--AD-PYVLHQTIHFASRDELDCFVSALRKVISRHAILRSAMQWDGLA-M
-------PVQVVLRHVEFPLQEI--E-A---P---D--------------------------A-G------A-DD---QW
L------A--AQA---GLPC-HRIDIGRAPLMNGLVAR----------------SS------TAGWSLLVMSHHLIGDRT
SLRVMQDELSVIL-R-TG----G-HGL--PTPPQFPDYALRVW-G-L--G-T-QRDESFFRELLGDLRTPTTPFGLLEAL
DLR----A---S-LGEARLTLDASLVQRLREQASRRGLGMPALLHCAWALVLARLS--GR----DDVVFGTVLSGRMT-E
APRTSQMLGMLINTLPFRLKLQG-R--------SITECLNVSQSLLGKMIEHEHASLSLARRCSAIE-GGGALTGALLDY
RYLPGQQEP---------------------------------LSVQNSQ-P-A--P-G-SERTSFPLVLSVDD-S----G
--H---A--LALTVQTL-AH---LD-------PSMITRYCE
>Dual|gi|666607409
YALSPLQDGILFHHLLA----K-------E--GD-PYLQRSVLGFASLHELQSYLSAFKNVVKRHDILRTAIVWQGLS-Q
-------PAQVVWREITLDIREV--S-L---S---A-------------Q------------D-G------D-IA---EQ
L------F--ELA---DPRR-DRMSLESAPLMQFVCCE----------------DS---V--NQRWLLLQRVHHLICDHG
TMMQVAQEVDFIM-Q-GQ----E-ARL--TPAGAFRDLIAQTY-QQE--N-K-HGHEAFFREQLADISEPTLPFGLDNVY
LDG----G---Q-IQEFHLRLSAELNARLRHLSRQAGASLASLFHLAWARVIAATS--GQ----KTVVFGTVLLGKMS-I
NAAATDGLGMFINTLPIRVDIHD-D--------NTLTALLKTQQSLAQLLQREHASLALAQQCSGLP-GNIPLFSSLLNY
RHNQHEKTE-----T-------------------------RTGPLEMVK-W-V--K-G-EERSNYPLTLSVED-Y----G
--D---E--LGLSVQVI-EP---IA-------PQRICLMIK
>Dual|gi|1114432225
YPLAPLQEGILFHHLLQ----Q-------D--GD-PYVTRFIQAFDDESELDAFLAALQPVIQRHDILRTAVVWEGLE-T
-------PVQVVWRQASVRAETL--D-F---A---H--------------------------S-D------D-VA---TA
L------Q--QHF---DPAH-TRMDVQRAPMIQAYKVA----------------DR---A--QNRWLLCFLCHHLCNDHT
TLELVVEEVMAHL-A-GQ----A-EQL--PQPLPFRNFVARSR-E-V--S-E-AAHQAYFTEQLADIDEPCAPFGLLNVQ
NSG----D---Q-TDNLHVDVDASLAQRLRTLARTRGMSPATLFHLAWGMVTRAAT--GQ----DDVVFGTVLFGRMD-G
GEGADRVMGMFLNTLPLRLSLAD-L--------TAEQALQQTREKLAGLLEHEHASLVQAQQCSGVA-AGTPLFSSLINY
RYQGGSQQ------L--N-----------------A----ETTATSGMS-V-V--F-A-EEHTNYPLNLSVND-I---AG
--A---G--FSLDVMVV-RQ---IG-------ADRIAGMMT
>Dual|gi|88820999
YPLAPLQEGVLFIHTIN----K-------E--HD-PYVSTMAFELANEQLLMRLRADLTFVIERHDVLRTAILWRGRA-Q
-------ALQVVQRRAYLPVTRL--D-L---S---G----------------------------S------D-IK---SA
F------E--TYV---AQGA-HGFELETAPLIELVVTP----------------TD---E--QGRIFALLKFHHLITDHV
SLDILMSELSAP-----D----L-TQL--PPPLPYREFIARSL-HNT--A-N-LNVAEFFSEKLGDIDTPTLPFDLAHVA
SDG----N---D-VVEYGDEVALTQSEDIRRLAKRHQCSPAALFHLAWAQVLSACC--GR----DDVVFGTVMSGRMN-G
MPGIERMMGMLINTLPLRLPLKN-L--------QVTDALRLVNQELQALLPYEQVSLAQAQSYSGIG-GNTPLFSAILNY
RHQAQAPAQ-----S--------------------S----SMPEQASAR-L-L--S-T-RERTNYPFELSVND-Q----G
--E---GHCFTLDFQIE-RR---IE-------AKRIAVYMQ
>Dual|gi|1215335613
YPLSPLQAGIHFHNLMS----DP-----NQ--GD-LYIVPSLLSFSDSAKRAAFIKALQFVVNRHDVLRTCFLSDDLP-N
-------AVQVVLREAKLVVDDL--D-L---D---K--------------------------S-K------A-IL---PQ
L------E--LLI---TSGS-HWMDISKAPLLELKSAD----------------DP---I--NECYYLIVYQHHLIMDHV
GLEVITQEIMLYL-S-GE----G-TNL--PTPVLYRDFIGHTL-YAQ--A-I-NDGESYFKSLFEGIEEPTYPFNLSNVL
GDG----S-----LKQSISFLSRDVSISLRNTCFKLGISPAILFHAAFGLVTAKCS--NR----EYAVFGSLFSGRLQ-G
SLGAADSLGLFINTLPVILKIKG----------TVKEYLEEVKIKLEELLSYEQTPLSEIHHWSSIS-NETALFSALLNY
RHSSSSLSE-----E--N-----------------N----TGNIDLGIT-V-I--G-S-HEKTNYPFNLSVDD-F----G
--V---D--FGLKVLVD-ES---IS-------ADRILAYME
>Dual|gi|1298114223
YALAPLQEGILFHHLFD----E-------A--GD-PYLQCGHLSFTHRQTLDRYLEAIQHVVERHDILRTAFIWQGVE-T
-------PVQVVLRHARLHVAEL--T-F---D---A-------------Q------------D-G------P-VV---EQ
M------K--ARV---DPQV-NRIDLTQPPLLHMVVAY----------------DE---E--QARWEALMYIHHLVDDIA
SLQILLSDIQAFL-N-GE----G-ARL--PAALPFRHHVARLQ-QRH--D-T-QQQSAFFTDMLADITEPSVPFNLKNGH
LKG----Q---R-ISETRRPLEAPLAQRLRAQARRLGVSVSSLCHLSWARVLSAAC--GS----DTVVFGTVLSGRMH-G
-ENSDKIMGPCINTLPLRLDVGE-G--------YAADAVRQTHQRLTALIKHEHASLSLAQQCSGIV-APTPMFSAVFNY
RRNRPTDSD-----V--------------------L----GDIEFDGVV-W-H--G-F-EERTNYPISVSVDD-F----G
--D---G--FDIGVQAI-ES---LS-------CARLFGYFH
>Dual|gi|1126551252
YPLTPLQEGILFDHLVS----E-------V--GD-TYLASILLGFETKEILDRYLSALRQLIGRHDSLRTAILWEDLP-R
-------AIQVVYKNAELETINV--D-L---N---P--------------------------N-R------D-AV---EQ
F------E--EMM---GLEG-RHIDLRKAPIVGLMIAK----------------NP---E--NGMWLVLQQQHHLICDQV
SMEIEFGDIVAFW-N-NK----G-ESL--EPPVPYREFVAHTM-HRA--E-T-CDAQEYFRKSLAGVDEPTAPFGLMDIY
RGG----K---S-TTEFEYTLATELTQRLRRSAYTLGASPAAIFHLAWGLVLARCC--NR----DDVVFGTVTSGRLQ-G
TNGADRIFGLFINMLPFRLPMAH-L--------SVADALTFTREKLVELLNYEQAPLVEVQRCSELP-GSTPLFSAILNF
RHDANRKVD-------------------------------LENVIEGVK-L-L--K-APGDISNYLFDMSVSD-E----G
--T---G--FTLTASID-ES---IG-------SERIMGYMC
>Dual|gi|1097359742
YPLSPLQEGILFHHLLQ----E-------R--GD-TYLLHSLMAFDSEDHLNAFIQALRLVIDRHDILRTAVCSQGLS-R
-------PVQVVWRSATLQVNTI--E-P---A---G--------------------------T-G------D-AL---AC
L------R--DCI---NPRQ-RRISLARAPLFSADTLY----------------DP---D--RRQWLLGLCFHHMVCDHI
TMALICDEITRIL-Q-GS----A-AAL--PPPLPYRDFIAQLL-R-T--P-A-PVHEAYFRSRLAGTDTPTAPFGILDVQ
ESG----G---R-TAELSRTLDASLTGRIQARARALGVSPGVLFHTAFARMLAQLC--GH----DDVVFGTVLMGRLQ-A
GSSAEGGLGMFINTLPLRLSLAG-M--------TVREAVLTTGRELAALFEHEQAPLALALRCSGVA-APLPLFSTLLNY
RHSLPGGG---------------------------------TDGWHGMH-L-L--E-T-EERTNYPLTLSVDD-T----G
--N---D--FVLTAQAV-SG---IA-------PDRILRYLV
>Dual|gi|950077277
CPLLPMQTGMLFHHLLE----Q-------E--GD-PYLSCTVIAFAERARLDDFVGIFNRLIGRHDILRISLAWEGLA-Q
-------PVQVIWREARLPVHEL--E-V---P---E--------------------------D-E------D-AL---AV
L------T--ART---D-HR-LRLDLKCAPLLAAYVVH----------------DR---A--RDEWLLGFVSHHLIVDHR
SLEVLMDELHRCL-L-DE----T-VAL--PPSLPLREQVAAAI-A-V--P-V-EAHESYFRDQLGDVDEPTAPFGIFDVQ
QGA----G---T-LSVDQRFLAAERARRVRELARQQQVPPAVLFHVAYALLLGPCS--GR----DDVVFGTVLAGRMH-G
ADGADTALGMFVNSLPLRVRLAG-A--------DAPSLLQDCYRDLASLFDHEHAPLALAQRMSGVP-MGRPLFTALLNY
RHNATPASG--------------------------R----AEDAPTGIR-I-V--ADY-GDHANYPLTLKIND-F----G
--D---D--FGITAECA-DG---ID-------ATRMLDYLE
>Dual|gi|950256590
YPLAPLQEGILFHYQLE----N-------K--GD-MYLAPMMYDFATKTQLQEYINALQAVINRHDILRTSFFWKGIT-E
-------PVQVVWRKAKLIVEQI--E-V---L---P-------------Q------------F-G------N-AA---EN
L------R--ARF---DPRH-YRIDLGQAPLMRVFIAH----------------DT---S--TDNWSALWLSHHLLSDPT
THRVLLQEIEAHL-A-GR----S-MDL--TTPFPFRDFVAQTR-LGS--S-R-HEHESFFKSLLGDVDEPTAPFGLMNVH
GDG----S---E-ILEAWQELDLSLARRLRETARRLVASPATLCHLAWALTLARLS--GR----DDVVFGTVLIGRTQ-G
HEGTDRALGLFMNTLPVRIRIGE-D--------SVQKGLRTVHALMADLLRHEHASLALAQRCSAVP-PQTPLFTSILNY
RHNPHAGRS-----G--S-----------------DIAAPASPSPTNSA-T-R--N-F-ELRTNYALTLNIND-E----G
--E---G--FVLNAQAC-SP---IN-------PQRIHTYMQ
>Dual|gi|921256618
YPLTALQEGILFHHLLD----A-------DRGGD-VYLLPTALRLDSRARVDAFLHALGKVVERHDALRTVVVWEGMP-E
-------PVQVVLRHVDVPVVEV--E-L---D---K-------------E------------E-P------D-PT---AR
L-----------L---AESD-RPMDLGGAPLLRAHVAA----------------EP---G--TGRWLLVLQFHQLTQDHT
GLAVILEEVAAFL-R-GE----E-DGL--AEPVSFREFVTQSR-QQA--G-R-EEHLRFFAKLLGDVTEATTPHGVPNVH
GSG----A---S-ATEAGVPMDRQLALRLREQARCLGVSPAVVFHVVWARVLAAAS--SR----DDVVFGTVLFGRMH-A
GVGADRIPGMFLNTLPVRLAVQE-T--------STREAVRTMQLHMAELLAHEHAPLALAQQASGVE-PTVPLFSSLLNY
RYSSDIDQA-----P--------------------------QPGLEGVE-M-L--P-A-GERTSYPLTVSVDD-F----G
--T---D--FRLTVQAV-AP---LA-------PEAVCAWLT
>Dual|gi|1378791805
YPLTPLQEGILFDHLLS----D-------A--GD-TYLASVLLAFENRQLLDTYVDAVQNLVNRHDTLRTAVLWEGLT-N
-------AVQVVLRDAPVQLEIL--P-P---E---T--------------------------G-S------A-AI---DR
L------K--ARM---ELEG-RHIDLTRAPILALVAAQ----------------EE---K--TGRWLLLQQQHHIVCDQV
SMGIEFRDILAFL-Q-QQ----E-GSL--PEPVAYREFVAQGI-YKA--T-H-FNYESYFRESLAGIDEPTAPFGLLDIH
RAD----R---H-TEELELALDSQLAQRLRAGVRKLDTTPAAFFHVLWSLVLAKCC--NR----DDVVFGTVTSGRLQ-G
TQGVENIFGLFINMLPVRFSLAN-L--------SVAGALKLAHKKLVELLDYEQAPLVKTQSCADLP-ASTPLFSAVLNF
RHEDPTGID-------------------------------PLRLFPGIE-V-L--S-APGDISNYLFDLSITD-R----G
--D---G--FVLTTSIA-SD---IG-------TRRVMDYIL
>Dual|gi|917405929
YPLTPLQEGIFFHHLAS----E------NA--AD-PYILPWLMAFSSREELDRFTAAMQMVIDRHDMLRSAIAWEGLP-A
-------PVQVVWRQAALTVEDI--V-L---S---D-------------E------------D-G------D-AQ---AW
L------M--ARF---IRQP-YRLDLMQAPLMRAFTVQ----------------DR---Q--NDRWLVMLLCHHLAIDHT
TLDFLVEEVQACL-R-GE----A-DSL--PTPLPFKQFVVQSR-LAA--S-D-PSHKAFFRQMLAGIDEPTAPYGFVDVQ
GDG----S---M-LTYATRILGDALCARLRASAKALAVSPASLFHVAWAIVLARLS--ER----DDVVFGTVLFGRMQ-A
GEGAGRVLGACVNTLPLRINIGA-M--------SLIDTIRETHILLSELLSHEHAPLALAQACSQVP-VSLPLFSAGLNY
RYSQRQRAL-----A--A-----------------S----QQADWAKMD-G-I--F-N-EERGNYPLHVEVDD-F----G
--D---S--FAITTHVH-RP---MD-------PKRVARYLE
>Dual|gi|1332597713
YALAPLQDGILFHHLMS----E-------A--AD-PYLLSTQMHFADRATLDRYLAAMQRVVDRHDVLRTAFAWDGLS-E
-------AVQIVYRKARLPVETL--S-F---D---P-------------N------------E-G------P-VS---EQ
L------R--QRF---NADR-YRMDLTCAPLLRFVLAP----------------DC---A-TDGGWDALVLLHHMVGDHS
TLELMHAEVQAAL-S-GR----E-AQL--LEPVPYRDLVAQAR-LGI--P-P-HAHEAFFREMLADIDAPTLAYGLASVR
YDG----T---Q-AIEAARTLPAALCERLRAQARRLGVGVAALCHLGWAAVLAAVS--GE----RKVVFGTVLFGRMA-A
GSNVDRAMGLYINTLPLRIDIGA-D--------SVEHAARAAQQRLTRLLAHEHASLALAQRCSAAG-ATTPLFNAILNY
RHNSSMPHR-----A--------------------------ADSIAGVQ-W-F--G-G-HERTNYPLAMSVDD-D----G
--H---G--LTLSAQAV-DP---AS-------PTQLCAYLE
>Dual|gi|1052355451
YPLAPLQEGILFHHLLA----E-------GG--DEAYIRPMVLELESRSRLDDFITALQKVIDRHDIYRTSIAWEGLT-E
-------PVQVVRRHAVLPVTDV--V-L---P---S-------------G------------V-D------D-LV---AE
L-----------I---TATG-MAMPLGRAPLLDLGVAQ----------------IP---G--RERWLALIRVHHMVEDHT
GMDVALAELKTIL-T-GD----G-NDL--PPALPFRDFVAKTR-YSA--A-E-EQHERYFAALLGDVDEPTAPFGVTDVL
GSG----S---G-VARVVHEFPPALSTQVRDVSRHLGASPATLLHVAWARVLAALS--GR----YDVVFATVLFGRMN-A
GAGSDRVPGPFMNMLPVRVRIDQ-Q--------GASAAVTAMRDQLAELMEHEHAPLAVAQRASAVA-ADLPLFTSIFNY
RHNATVDPE-----D---------------------------EAMAGIR-M-V--H-S-EEPTNYPLSVVVED-D----G
--D---Q--LALAIDAV-AP---ID-------AELVSGLLQ
>Dual|gi|1222393749
YPLAPLQQGILFHHLLD----G-------Q--GD-TYLLRTILEFTSAASQDAFMAALQAVVARHDILRTSMAWQGLA-Q
-------PVQVVQRHAQVPVRDV--A-V---I---D--------------------------G-E------P-AF---NA
L------V--RSS---NPLN-VRLDLSQAPLVAAYRAR----------------DE---D---GRVYLALLSHHLIGDHV
TMEAVVGEVMSLL-E-GR----E-AGL--PAPVQYRDFIAGLL-A-A--R-Q-PDHAAYFRNLVGDVSEPCLPFGLQSVR
VDG----E---P-AGQHTVNLDAGTSIRIASAARAAGVTAAALFHLAWARVLAAVS--GR----TDTVFGTVLLGRMR-A
GDA-AGALGMFINTLPVRLETGAGT--------SVADGVRQAFAQLSGLLQHEQASLTDAQRCAALP-AGTPLFSSLLNY
RHSTPATER--------------------------V----QALANHGIR-L-K--A-S-EEHLSYPVGVNVDD-F----G
--G---S--FAITAHC--QG---VA-------PSRVAAMLA
>Dual|gi|1321366221
YPLGPLQEGMLYHHRAQ----S-------A--GD-RYVLRSLLAFTDEAYLQGFCAALEQVIARHDALRTLVLWEDLD-E
-------PLQVVLRQVAFVPRRL--L-F---S---G----------------------------D------D-VA---GQ
L------Q--ASA---DPRH-YRLDLCQAPLIEARVAF----------------DA---V--HERWLLLLLHHHVVVDHT
SLELMIEEIALIE-G-AR----Q-ADL--PPPTSTRGLVAQAR-QAH--V-V-AAARTFFSEQLGDLEEPTLPFAIDLET
DPR----W---Q-ALEHRQALPAELARRLRQQASAHGVSAASVCHLAWALVLSHLS--GR----DDVVFGTVLFGRLQ-A
GAHADRTVGLFINTLPLRVRLDD----------GVQVVLARVQHALNGLLSHEQTPLALAQRCSAMP-AGTALFSALFNY
RYSHAEQAN-----L--------------------------RQAMPGMS-L-L--H-S-EERTHYPFNLAVDD-L----G
--E---G--FQLTAQTH-PG---HA-------PARLVGFMQ
>Dual|gi|1052355403
YPLAPLQEGLLFHHLLA----E-------DG-QD-AYSLPTVLRFDTRELLDAFLGALQRVIDRHDIFRTSIVWQGLD-S
-------PVQVVWRQVTLPVTET--P-V---G---G----------------------------P------D-PV---AE
L-----------V---EATG-SVLDLGRAPLIEVHTAA----------------LQ---G--GDEWLGLVRVHHMVQDHM
GLDLLISEVGAVL-A-GR----D-DAL--PPVVPFREFVARTR-TAV--S-A-QEHERYFSELLGDVDEPTAPYGVLDVR
GDG----T---S-QSTVRQRLDAAVTDRLRIVARSLGTSPATLLHVAWARTVAVLS--GR----ADVVFGTVLFGRMD-A
G--AGRVPGPFINTLPVRLRTDR-V--------DARDAVSVMRDQLAGLLEHEHASLAAAQRASAVE-GEAPLFTSILNY
RHNSSRETG-----P--G---HAE-----------P----VDTGLDGIA-V-V--Y-A-REYDNYPLSVSVDD-D----G
--E---S--LGITVDAV-AP---ID-------PQAVARLLA
>Dual|gi|696547659
YPLTPLQEGILFHHLLQ----Q-------K--GD-AYITKNLMRFTDRNTLECFIADLNKVIARHDILRTAVLWQGLP-E
-------PLQIVQRQASLVLNWQQYP-L---H---S-------------K------------H-E------N-PG---AW
L------T--AFV---SPDQ-YRIDIQQAPLLRAIAIQ----------------EP---G--QKSCWLQLPSHHLIMDHT
SLEILVTEIQQIQ-A-GQ----L-ANL--PTPVPFRNFVAIAQ-QGR--T-A-AEHQNFFSELLADVTVPTAPFNLLNIQ
GNG----A---N-IDKAEWSLPADITTQIRQLAIDHEVSAAAIFHLAWALVLSKLT--GN----ENPVFGTVLFGRMH-A
GENSQHAVGMFINTLPIRFRLAD-I--------DLTTGLIQAHQVLTGLLDHDTASLTLAQGCSGVA-KGTPLFSTLFNY
RYSPPIPEE-----Q--------------------------QRVWPGVE-V-F--G-S-EEQTNYPIGMSIDD-Q----G
--T---G--FNLVAQSV-AG---IS-------PTQLCTYLH
>Dual|gi|1090850348
YPLTPLQEGMLFHHAMA----R-------D--GD-PYVISGLLAVDSRERLDAFLDALRKAVERHDVLRTAVVWKGLP-L
-------PVQVVRRHVELPVRWL--G-P---G---S--------------------------------------A---AD
L------V--GAV---DARR-YRMALDTAPLLRVSTMF----------------DV---E--HGRWLVSLLLHHLVDDNT
SLQLLFAEIGAHM-A-GS----G-GRL--PEPVPYRTVVARSV-LDT--Q-E-AEHDEFFRRMLDGVDAPTAPFGVLDVR
GNG----I---G-VDEARTWLDTELAARVRETARAAGVSPATLFHVAWGRALARTT--GN----DDAVFGTVLFGRVG--
-ADAQRGIGTFINTLPVRVAAGT-R--------DVAACVRDTHRLLAELLRHEHASLARAQRCGGLD-AGLPLFTTVLNY
RHATSLVFE-----P--G----------------------VTEILTGIT-L-L--A-G-EERTNYPVFLSVDD-S----G
--D---G--FLLDAQAL-PS---IG-------TDWVCAALV
>Dual|gi|1059543978
YPLAPMQEGILFHHLTA----R-------D--SD-PHLVTSLIGFADRDRLDRYRAALEAVIARHDILRTGIVWQGVN-E
-------PVQVVWRRVPLLVEEV--T-L---D---P-------------A------------G-G------D-PG---RQ
L------R--EHF---DRRY-GRLPLDHAPLLLV-VAR----------------DP---H--DGRWLALELIHHII-DDT
SLKKLNAEIQAHL-A-GQ----A-DRL--PPPLPFRDFVARIR-RGV--D-R-AAQEAFFRGMLADVDAPTAPFGLLDIH
GDV----R---V-MRDARVRVDAGLSRRLRDRAQALQVSVTSLFHVAWAQVLARAS--GR----RDVVFGTVLFGRMQ-G
GVGSDQMLGPFINTLPVRVTLGG-T--------GAADAVRRTHETLTELIRHENAPPALAQSCSGVA-PPAPLFTALLNY
RHAAVLAKP-----E--T-----------------T----ATVGADDLT-Y-L--A-A-EERGNYPLALDVDD-L----G
--D---D--FVLTVAAT-AE---IP-------ADRVCAMVE
>Dual|gi|919136298
YPLAPLQEGILFHHLMQ----E-------N--GD-IYLLPNILAFKDKTRLDKFLNAMQGVLNRHDVLRTGIVWENLE-E
-------PLQVVSRKTTLPIKQL--Y-F---D---A-------------S------------G-G------A-VL---DQ
L------K--AHI---DPKV-FRIDLGQAPLLRTFIAE----------------DP---T--EDRWLLAIMMHHLVADHT
TLELMIEETIAIQ-S-GH----E-AAL--PRPVPFRNFIAQIQ-KGT--T-K-EEHDAFFSSMLSDISEPTVPYDLQDIQ
ADL----T---D-IEEAHLSLDPTLAQGIRAVAKKNGVSNASLFHLAWGLVLARIT--GR----KDVVFGTVLFGRMQ-G
GAEADRGMGLFINTLPIRISVTE-Q--------SLSESLKETHLTLVKLLKHEHASLAQAQRGSQVS-SSAPLFTALLNY
RHTAMQPND-----N--P-----------------K----ALEEQMGFE-H-L--S-G-DERTNYPLSLSIDD-L----G
--E---G--FVATVQAR-EP---IR-------SESLVDYLK
>Dual|gi|1124582202
YGLSPLQEGMLFHHLLA----D------AG--GD-AYVQRWVLAFDSRARLDEFLAAARQVSARHGALRTALHWQGLP-Q
-------PVQVVQRRADIPLEEL--P-A---Q--------------------------------A------D-AL---DA
L------L--RHS---DPRR-QRLDLGQAPLLRACMIE----------------SD------DGACHLALLGHHLIIDHV
SLELLLEEMQAIV-A-GR----A-EAL--PAPWPYRDFIAAVQ-R-A--P-A-ADFDDYFRARLGDIDEPTAPFGALEVR
GSG----Q---D-IHEAEVALPAELSAQVRDLAQRHGATPAALLHLAWALVAARAS--GR----ESVVFGTVLSGRQR-G
GEGAARALGLFVNTLPLRVDLGA-T--------PVVEALAAMQANLADLVAHEYASLAQAQRCSGVD-AARPLFTSVFNY
RHNRTTRAG--------------------------A----QTPLWDGAR-V-I--D-S-QERSNYPLLLNLND-D----G
--E---G--FSLGVQCC-EP---MD-------PQRIGANMR
>Dual|gi|573001454
YPLVPLQQGILFHHLLG----Q-------E--GD-TYLVRSVLEFSERASLDAFLDALQQVIDRHDSLRTSVHWNGLP-Q
-------PLQVVQRTAQLTVSNL--D-F---T---G----------------------------D------D-IR---GQ
L------D--HAT---DPSR-LRIDLGNAPLIHAHVTR----------------N-------TGSWLLTLLDHHIINDHV
SLGIVLDEIRTIM-K-GD----A-DLL--PEPQHYREFVAQTL-A-S--P-V-ELHEDYFRRRLADVDSPTAPFDVLEVE
SD-----------LQNHILTLDEDFTRQLRTQARNRGVLPATILHATWAMVLARCT--GR----DDVVFGTVLSGRLQ-G
GAGAQSAVGMFINTLPVRVQLAG-R--------NVQELISATHQDLSELLGHEQAALTTAQRCSSIE-TGTPLFTGLLNY
RQHAQADG---------------------------------LADWPGIR-V-L--T-D-VDNGDYPLSLSVDD-Y----P
--Q---H--LKLTLQCV-PV---IG-------VQRIADMTL
>Dual|gi|1376429345
YPLAPLQEGLLFHHLLD----D-------GD-DD-TYLASFVLELDSKERLDVFADALQQVLDRHDIFRTAIVWEGLP-E
-------PVQVVWRRAELPVTEV--A-L---D---P-------------Q------------A-A------D-PV---AE
L-----------A---ATVG-RTVDLTRAPMLGLHVAE----------------T----A--DGRRLALLRLHHMVQDHT
TVEVLLAEIQAVM-Q-GR----D-TEL--PQPLPFRDIVVRAR-AGL--D-G-EAHERFFAELLGDVTEPTAPFGLLETR
ASG----I---Q-TVETEARIAPDLEHKLREVSRKVGASPATLMHVAWARVLAVVS--GH----DDVVFGTVLFGRMN-A
DAEADRQLGPFMNLLPVRVKTGD-L--------GVLAAVGAVRSQLAALLEHEHAPLAVAQNVSGVE-GESPLFTSMFNF
RHNDRSVRK-----S--------------------------GTLFDGVE-L-R--H-Y-REYTNYPLAVNVDD-D----A
--D---A--MRVSVDVL-PS---VD-------PRLVISLLC
>Dual|gi|385664153
YPLAPLQEGMLFHHLMA----G-------AGGAD-VYVTVRALEFDSRARLDEFARALQQVIDRHDIYRTSVVWDGLR-E
-------PVQVVWRHVVLPVVEH--T-L---E---R-------------A------------S-G------H-EV---DT
A------G--AFL---AAVG-LAMELDSAPLMDLHIAE-----------------V---R--DGRWVALVRMHHILQDHL
GKDVLLRELQAVL-D-GE----T-DRL--APAVPFRNFVAQTR-R-V--P-R-SEHERYFAELLGDVNEPTAPYGVLDVR
GDG----S---D-AETETFTVADDVTGRLHRTARRLGVSTATVLHVVWARVLGVLS--GR----DDVVFGTVLFGRMN-A
GEAADRIPGPFINTLPVRLPTGR-T--------GVRTAVEQMRAQLAALLEHEHAPLAVAQQASGVD-GNAPLFTSLFNY
WHGGDRDEE-----G--R-----------------T----PPQSMDGIR-A-V--S-S-RDRTNYPLTVAVND-L----G
--P--DR--LSVSVEAV-AP---ID-------TGAVTRLFA
>Dual|gi|518130366
YQLAPLQEGLLFHHLAD----T-------A--RD-PYLQHTLLCVDTRERLDDVLAALQAVIARHDILRTAIVWERLG-A
-------PVQVVWRHAPLAVHEH--A-W---N---G-------------------------------------SV---ER
L------R--QHM-----AQ-TPMPLQQAPLLRAHVVQ----------------DV---R--NGRWLLGLQHHHLVMDHT
TLELAMAEIQTCL-A-GR----Q-DRL--PPALPFRDFIAHAQ-LGV--P-Q-SDHQAFFTEMLADLDAPTAPFGLPTPA
DAS----I---D-SEHAHLQLSQTLAQNLRAHAGRLGVSVASLFHLAYALIVARSS--GR----DTVVFGTVLFGRMW-A
GDGAERVLGMFLNTLPLRVDCDR-T--------GVAQAIHDVQHRLARLLRHEHAPLALAQRCSGVQ-SPAPLFTAVLNY
RHAGDGHSS--------------------------------DPGWEGIE-A-L--P-A-QERTHYALLLSVND-H----G
--DA-GG--FSLDVQAM-PR---VG-------AARAGRMMV
>Dual|gi|1020201076
YPLTPLQEGIYFHHRLS----E-------Q--GD-PYLLWSLMAFETAEALQSYLAALQKVMDRHDILRTVFVSEGLE-Q
-------PLQVVLKNVKLKTCEL--D-T---D---S-------------L---K-------GT-G------D-VV---AK
L------Q--ALF---DPRI-TKVDLREPSLLRVHYCY----------------DA---D--NKRWLALKLFHHIIDDNT
SLKQLNAEVKAFM-M-EQ----G-EAL--PAPVQFGKYVAFQQ-EQT--R-K-EDTRNFFHDLFSGFESATAPFGLTGEH
VHG----A---D-LDTDSTSTDSALTADIRELASRLGVSTASVFHFVWALVMARCS--GQ----EDICFATVLLGRLQ-G
LENAERILGPFINTLPLRIQLGD-R--------DWVSALRAVHQILIDLMHHEFSSLTDAIEASGVD-RTTPLITSLINF
RHAELLSDG-----S--Q-----G-----------T----SHRDLPGAT-Y-L--T-G-HYGTSYPFNLTIDD-F----G
--G---T--FKVQTQAP-HG---CN-------ASALLRMTL
>Dual|gi|514331070
YPLVPSQEGILFHHLMD----P-------A--HD-PYVIPILLTAPDQEVCDAFVAALQALVDRHDVMRTAVVTEGLG-E
-------PVQVVLREARVDVEHR--V-L---D---A-------------A------------D-S------T-AA---EE
R------A--RAW---LADP-GSIALDRAPLLRLAVAA----------------DP---H--SELRFLLLRVHHLIEDAT
SLRLILEELAAHL-A-GR----T-ADL--ATPPAYRDFVAHTL-HQL--A-T-NDAEAYFRRELGDVTEPTTPFQLVDVH
GDG----S---R-VRDLRRSLPAALTDRLREQAQRLRIGPAALFHAAWALVTAATS--GR----DDVVFGTVLSGRLQ-G
VPGVERMLGNFINTLPLRVRLTD-R--------SVKDLVSAVDTSLKELISFEQSALTLAQCSSGLD-SDATLFSSMINY
RYFEPRRGD-----R--G-----------------A----ATLDDLGLR-W-L--G-S-LDRTNYPVGVSVDD-T----G
--T---E--LSLNAQVD-GT---LS-------PDAVLGYLE
>Dual|gi|1320618992
YPLAPLQEGILFHHRLGAEAAD-------D--SD-AYVLPLLLAADDEQRLDAFIDALRQVVSRHDILRSAILWDGLA-R
-------PVQVVYRRVELPVEEI--A-L---D---P--------------------------A-Q------D-AL---TQ
M------Q--ARM---ASRH-NRLDLRHAPLLHLQCAA----------------DP---H--GARRYLLLRFHHIISDHY
SLEIVLREVLTIL-A-GQ----A-ARL--PEPVPYRGFVAQAL-ARE--AQG-QAAEAFFRSRLADIDEPTAPFGLLDVH
GDG----S---R-IEEARLALDPQLALRLRQAARELRVGAATLFHVAFGLLLARAS--GPRHGDGSVVFGSVLSGRLQ-N
TLGADQVLGMFINTLPLRLDLPG-R--------SVRQTVEHTHRELIELLRHEQVPLALAQRVSGLP-AATPLFSAMLNY
RHGLPAGQ----------------------------------PGAGGLE-I-L--A-S-QERTNYPFTVSVDD-L----G
--E---G--FALVAQID-RR---VQ-------PGRVNAYLQ
>Dual|gi|950051634
YPLVPLQEGMLFHHLLE----T-------K--GD-TYLSRSQVAFESRELLDRFLAALDEVIQRHDILRCAFLWEGMP-Q
-------PIQVVQREASLPVHEL--Q-V---E---A--------------------------G-E------D-AV---AI
L------D--ART---DPRQ-VQIDLRRAPLLAAYIVE----------------DR---E--RNEWLLSLLYHHILGDRT
ASELVRAELSQRLLP-GW----S-EPV--P-SPSLRALIKQAS-S-V--P-Q-AEYEAYFRKVLAGIDEPTAPFGILDTH
QTS----A---D-LRTVQRQLPDSLAAALRECARVAKVSSTTLFHVAFARVLGACT--AR----DDVVFGTVLSGRLQ-G
AEGADRAVGMFINNLPIRFSLRG-V--------SVETALQDAYRQLLELLAYEQAPLALAQRCSDVP-PMLPLFTAMFNY
RHSRGTAAI--------G-----------------S----MMPVVDGLR-V-L--G-T-EDGVNYPLSMSVDD-N----G
--Q---D--FTLTAQCV-AG---ID-------AEAICGYFE
>Dual|gi|1348823488
YPLTPMQEGILFHHLLG----E-------G--DH-AYLLRFVLGFNSRQRLEAFLAALQMLVQRHDILRTAIHWQQIR-Q
-------PVQVVHRHAQLRLVEV--A-A---D---G----------------------------A------D-AR---ER
L------L--AIS---DPQY-RTLDLTQAPLLEAFSAF----------------DT---D--RGEYVLALLHHHVVCDHV
SMHALLDEIGLLL-D-GD----A-GKL--APPTPYRELVVQSR-A-T--P-G-EMHERYFRGVLGKVDTPTLPFDALEVM
ANG----R---G-VVEVRNAVASDVSRRIRTCASRQRVSPSVLFHAAWAMVAARCT--AQ----DTVVFGTVLSGRMQ-G
ARGHADIVGMSLNTLPLCVSLGS-M--------SATGLVGAVHEIVVALLEHEHASLALAQRCSGVA-PPLPLFNSLFNY
RHVGTFAFD-----G--E-----------------A----SESLMAGVR-V-I--D-A-KERTNYPITISVND-A----A
--D--GS--FGLVVQAG-AG---IE-------AERVAAYLL
>Dual|gi|493662989
YPLAPLQEGVLFHHMMD----A-------G--HD-AYLLSSVLAFDTRSRLDGFVAALDAVIGRHDILRTAVMWEQLP-Q
-------PVQVVWRRVRLAVEDV--V-L---D---E-------------P------------G-G------D-AV---VQ
L------R--SSF---G-RS-RRLDVRHAPLLRGCVAH----------------DA---Q--HGRWLLLLTYHHLVMDHT
TLEVLTHEVHAHL-I-GR----Q-AEL--PAPVPFRNFIGQTL-HGV--S-T-AEHETFFRELLADVTEPSAPFGLVNVQ
GDG----T---D-IEDARHVLPAALSARLRAHARELGVSAASLFHLAWGLVVSRTS--GG----RDAVFGTVLFGRLH-G
MSGADRTAGMFINTLPVRIAIGE-T--------SAAASVRDVHALLGQLLRHEHASLALAQRCSGIE-GAGPLFTSLLNY
RYSGGVAE---------------------------------GPAWDGIE-L-L--W-G-EERTNYPVMLSVDD-A----G
--D---S--FGLTAQTT-RS---IG-------AAPLCRMME
>Dual|gi|712822743
YPLTPLQEGVLYHYLLA----E-------S--HD-PYLNSSLLAFATRQRLEAFIASLNRVIARHDILRTAVRWEGLP-Q
-------PVQVVLRRAELTATQV--N-L---N---P-------------A------------A-G------D-AA---DQ
L-----------F---GMKP-SRLDLRQAPLFNLLTAR----------------DE---P--NGRWLLCLQHHHLCLDHT
TLDILLSEIQADG-R-GE----L-DQL--SASIPFRNHVAQVR-ARA--A-D-TDDEAFFHQQLADVEEPTLPGGLAELV
-----------D-MDEVILPLPGTLAGRIRRQARQDGISAASLFHLAWGRVIGALS--GR----DDVVFGTVLLGRLQ-D
--GGERALGLFINTLPLRLTLAD-V--------TVRAALDQTHRRLTDLLAYEHASLTLAQQCSGVA-ASQPLFSALLNY
RHDVTQAND-----S--------------------V----ADDPWHGIE-L-L--K-A-EERTNYPLTLSVDDEL----N
--A---G--FSLKVQAD-SR---LG-------GERIGQMMQ
>Dual|gi|754782682
YPLAPLQEGVLFIHGVS----ES-----LK--SD-PYVTPNLFEIANDEALKAFMDGFKFIINRHDVLRTAILWRDRE-Q
-------AVQVVLKQVALPVTEL--D-F---P---Q--------------------------G-V------N-IL---DE
M------Q--VLT---EPKN-QWLEIELAPLMCIKVAK----------------VP---E--TGKYYVLLQAHHLISDHV
TLEIIQHELAMFE-K-GR----H-KEL--ATPAPYREFIAFTQ-EQG--K-T-LDATQFFKAQLSDITEPTLPFGISNVR
GNG----D---D-INELKLQLTNELNDDIRNISKTMKLSTAAIFHGAWAMVLSACS--CR----SDLVFGTVMSGRLQ-G
VDNIESMLGMFINTLPIRIQLNK----------SAKAFIEQISRDLIALIPYEQTSLGESQRCSGLQ-PDVPLFSGVLNY
RHSKKKQEN---------------------------------EQNPLFK-F-I--S-G-QERTNYPFGLAVDD-L----S
--D---E--FLLCFHIH-DS---VE-------IKTISEYML
>Dual|gi|1175037125
YPLAPLQEGMLFHHLVD----P-------A--HD-AYVEAGLIACDSRERLDLFLGAMQQVINRHDILRTSIAWQGLV-Q
-------PQQVVHRQATLPITQL--H-F---D---A-------------A------------D-G------D-VS---EQ
L------A--ARI---DPQH-YRLDISRAPLMHAYVTQ----------------DQ---P--NGRWVLRLLTHHLAIDHP
TLELMIDEALTFE-R-GQ----G-AGL--PTSVPFRNFIAQIC-LGE--T-S-AEHEPFFRDMLQTVEEPTAPFDILDVQ
GDG----R---G-VREARRHLDPALAQQLRERARRNGMTAASLIHLAWAMVLARLT--GR----QDVVFGTVFFGRMQ-G
GSESDRSLGMFMNTLPIRIQIDQ-Q--------PLLGGLKQTHKLLAELLRHEHAPLALAQRCSGVP-AKSPLFTTILNY
RHSPESLAG-----A--A-----G-----------I----FDAALPGLA-L-L--G-S-QERTNMPICVDVDD-L----G
--D---D--FALTAQVV-EG---IS-------PSRICDFLE
>Dual|gi|358754175
YPLSPGQEGVLYHHLAS----R-------E--GD-IYLLNMLLSLDRREEVDRFVGALEQVIARHDVLRTAVLWEGLR-S
-------PVQVVCRAAVLVVEEV--A-L---S---I-------------E------------D-G------D-IA---DQ
L------K--TLY---SPRR-YRLDVRQAPLLRVFMAR----------------DE---S--QDRWVIQLLHHHLAVDHV
GVEIILRELEACL-L-GQ----A-AEL--APAAPYRDYIAHAR-LRG--S-E-AEHEAYFRAMLGEVGEPTLPYGLADVQ
DAG----T---Q--EEAIRVVTPELSTRLRRQARQLGVSSASLFHLAFAHVLGRLS--SR----NDVVFGTVLLGRLQ-G
GEHSAQALGMLINTLPLRVSLVG-S--------DLRQQVLQTHGLLSSLVAHEHASLALAQRCSGIQ-APLPLFSAILNY
RHTAEGEQE-----N-------------------------GPAALPGLR-V-L--Q-A-QERTNYPVALSVDD-L----G
--E---G--FRLVAQVT-SL---VG----EDGGRRLCDYMD
>Dual|gi|1223960483
YPLAPLQEGVLFVHTMS----E-------K--RD-PYVTTISFEFDNAEDFKYFESSLNLIIQRHDVLRTAILWRDHQ-P
-------ALQVVQKEVTLQVEYL--S-F---E---Q--------------------------Y-S------N-TR---KA
F------L--EFV---DSGE-HYIDLENAPLMQLQVVN----------------EK---H--GQGIYVLLKFHHLLIDHV
SLEVIMEELAIIN-K-GE----V-NSL--PEPILYREFLARTL-DQA--A-Q-LDIEAFFTHQIGTVEEPSLAFGLSDVT
KDG----G---N-INQLHVDISDDTAEKIRLLMRKQQSSPAAFFHAAWAMVLAACT--GH----NDVVFGTVLSGRMN-G
DLGIERMLGMMINTLPIRVTLGN-A--------DVKQIIKDVNEALSSLIPYEQVSLAQAQRCSGVN-GQVPLFNSMLNY
RHSVEQTD-----------------------------------ADSKFN-L-I--G-L-KERTNYPFTLGVND-F----G
--K---S--FSLDFQVD-EH---ID-------ITRISDYMQ
>Dual|gi|1321366220
YPLVPLQAGILFHHLLQ----Q-------R--GD-TYLLNVLLAFDDEPCLRRFMDALNQAIARHDILRTALAWEGLD-E
-------PVQVVWRQAPLTLELI--N-P---------------------A------------Q-A------D-VE---AA
L------R--AHT---DPRQ-QRLDLRQAPLMRAVAAE----------------DP---R--AGRWLLQLLHHHAVMDHT
SLERLVREVAAIQ-Q-GR----L-AEL--QPPQPFRDFVLRAR-QGL--S-E-AQHAAFFTELLGDIDEPTAPCGLLDVR
GDG----S---Q-VQTLEAPLAIDLSRRIRLLARNLGVSSASLLHLAWALVLGKTS--GR----DDVVFGTVMFGRLL-G
AGEAATAMGLFINTLPLRVRLAV----------PVEQALRDTHALLSRLIAHEHAPLGLAQRCSALP-NGTPLFSALLNY
RHSAATEH---------------------------------APMLAGMR-V-L--G-G-EERTNYPFNLSVDD-L----G
--E---G--FSLSLQID-AQ---VG-------AEPVLDWLN
>Dual|gi|1005221882
YPLAPMQEGMLFHHRLD----A-------PSETD-PYMESYTLAFRSRGRLERFLAALQHIVDRHDILRTGFWWDGLE-Q
-------PVQVVRRRAVVPVSWL--D-P---EDLGA-------------V------------D-G------D-VV---RA
L------E--GRF---DPRR-LRLDIQRPPLLACHVVE----------------DR---A--QQRWVLCVLMHHLVIDNT
TLKLLAAEERAIE-L-GR----L-GEL--PRPAPYREFVARAR-QAI--G-L-GKHAAFFRELLGDIDEPTAPFGLVDVR
GDG----R---G-IAEAESRLPGELSRAIRRCTARLGVSPASFMHQAFGLVLARVT--GR----RDVVFGTVVFGRMH-A
GARADRVMGMFINTLPMRLRVDE-R--------GVEDSLRRTHDLVVELLRYEHTPLGLAQRESRVP-AQTPLFSALLNY
RQGALVVQE-----E--LDDASAP-----------P----DPGRDDEID-F-L--G-G-NERTNYPLVLSIDD-L----G
--E---D--FSVTAQVS-SD---IG-------PERVWDFMH
>Dual|gi|1175187894
YPLTPLQEGMLFHHLLH----G-------E--GD-AYVTAHTLTFDSKERLDRFVACFNRVVERHDILRTAVLWENLT-M
-------PVQVVYRRAEMQVHWL--A-D---E------------------------------G-S------D-AG---ER
L------D--LFA---DPRR-FRIDVRRAPMFHAVGAQ----------------DG---A--EGRWLLRLLAHHMVDDNT
TVKRLIEEIALLQ-A-GK----E-HLL--PKPSPFRDFVAKAR-SSM--S-T-TEHEAFFRKMLGDVAETTAPFDLLDVR
GDG----R---A-VAEARLPLTAASAARIRREAQRHRVSAASLFHLAWALVLGKLV--GR----DDVVFGTVLFGRMQ-S
GAGGDRTFGMFINTLPFRAELKR-L--------GVEQCLRSVHATLTELIHHEHASLSLAQRCSRLP-NDAPLFSTLLNY
RYSERQEDE-----A--A-----------------------DGAWEGVD-V-I--K-S-EERTNYPLGISVND-L----G
--Q---E--FELVAHVS-AS---VD-------ASRICEYMK
>Dual|gi|1271676113
YPLSSLQAGMLFHHSLQ----T-------E--GD-AYQIRSVYAFSVRSTLDQFVDALQTVVARHDIFRTSFHSTGLR-Q
-------AQQVVQRRAVVPIQEI--T-L---S---Q--------------------------G-G------D-PL---AA
L------L--DAT---DPQR-IRLDLTRAPLLRLQVIY----------------DL---D--NRRWLLAMLDHHLISDNY
TLQLISNEIEAVM-L-GR----A-HEL--MPSWPYRQFMEQIL-K-Q--D-T-SQQELHFKAQLADVVAPTAPYGLMDIL
GEG----D---N-LQEVRAVVQASLVASLRETASHWQVSTAVLFHVAWALVVARTS--GH----EDVVFGTVLSGRQG-G
AAGIERAMGLFINTLPLRVALKR-R--------SAEEVVAETAASLAQLLSHEQMALALAQRCSGIP-TGLPLFTALLNY
RHVRLIEGKR----D--P-----------------A----AAALWDGIA-M-L--H-S-EERSNYPLGLSVDD-H----G
--D---G--FLLTLQAH-CG---LD-------CERILGYVQ
>Dual|gi|945019644
YALSPFQHGLLFHHLLA----T-------D--GD-PYVLRLRLRFADRTRLDAYLTALQTVIDRHDILRSAVLWEGLS-E
-------PVQAVYRHATLPIDVL--H-C---S---G--------------------------F--------D-PQ---QP
F------EHQLAT---LPHS-RQLDLRRAPLLHASVVA----------------DS---D--GQRWHLLVLQHHLIGDHT
TLDTIQSEIQTLQ-T-GR----G-AEL--APPQPFRNLVAQAR-LGL--P-Q-TAHEAFFRERLGDLDTPCAPLGLLQAT
D------A---A-PSEHTMVLDASLVARLREAAQRLGVSLASLCHLAWGLVVARTS--GC----TDAVFGSVLFGRMG-Q
-TG-AGALGPFINTLPLRVALAE-P-------IGAEAAVRRTHADLAALLHHEHASLALAQRCSAVP-APAPLFTALFNY
RHNRHSG---------------------------------------DAS-L-L--G-G-EERTHYPIHLAMED-D----G
--H---G--LALTAQVC-AV---LE-------PRRLCSYLA
>Dual|gi|1183372128
YALSPLQEGILFHHILA----M-------E--GD-PYLLISQMVFDDRELLDRYLNAVQNVINRHDIFRTSIFWGNVS-E
-------PAQVVWRHAPLNIHEL--T-L---S---A-------------A------------N-G------P-IA---GQ
L------M--ERF---NPRK-HRIDLSKAPLIHMAIAQ----------------DN------DGCWVLTQLIHHLIGDHA
TQERMNMEIKAFV-D-NV----AIDAL--PTPQPFRNLVAQAR-LGI--T-Q-EEHKRYFTDMLKDISEGTLPFGLSDVY
CDG----T---Q-ITECHIMLPQELDVRLRSQAKILGVSLSSMFHLAWGRVLSSIS--GQ----IHVVFGTLLSGRVQ-A
GEGSEHMMGLLINTLPFRIDLDN-D--------SIRDSVRRTHEDLAALMEHEYASLALAQRCSSLP-AGGPLFSSNLNY
RRDTLPSGD-----Y--A-----E--APMAEFVGES----ERFNHPGIR-F-V--G-A-CERTNYPLSLAVED-F----D
--V---A--MGLTAQVV-QP---LD-------PARICSYML
>Dual|gi|1140944055
YPLTPLQEGIYFHSQLQ----R-------D--GD-TWQSCHLFSFDSLERAEAFTGALQAVVDRHDMLRTAFVWGALH-E
-------PVQVVMRHATVPFTLL--D-L---N---R-------------E------------Q-G------P-IA---DQ
L------M--HLF---SPRS-NRLNLAAAPLIRTAVTE----------------D-------GDRWLMLLSAHHLIMDYT
TMKVVFDEITAHL-E-GD----A-ARL--SPPVPFRNFIPRLC-DGN--A-P-GISEPFFRGMLGDISIPTAPFGLLNVN
GDG----S---A-IGEAKKELQADLALRLRSVARLFSATPAAVCHLAWALLLSRLC--GQ----EDVVFGTVLTGRMQ-G
GEGVDRAVGLFINTLPIRLTCDA-R--------PVSEAVRQARHRLLALLRHESASLSMAQQCSTVP-SPMPLFTSLLNY
RHTEHKEQG--------------------------------LFRHEGIE-M-IM-H-T-EGATNYPFGLSIDD-F----D
--E---G--FSLTAQMD-SS---ID-------PEWICTLYL
>Dual|gi|1343314444
YALSPLQDGLLFHHLLA----S-------T--GD-PYLLMLQLAFETRERLDQYLHALQQVIDRHDILRTALVWEGVS-M
-------PAQVVWRHARLPVTEL--T-L---D---A-------------A------------D-G------P-IA---EQ
L------A--RRF---DPRH-TRLDLTQAPLLHCAIAQ----------------DN------EGRWLLTQRLHHLIGDHS
TLEVMHAEVHAFI-G-GR----G-DSL--PPAQPFRHLVAQAR-LGV--S-Q-AEHERFFTEQLADIEEPTLPFGLAQVQ
HDG----S---D-VSESHRMLPPALNDRLRAHAKRLGVSLASLCHLAWAQVLARAS--GQ----PRVVFGTVLFGRMQ-A
GSGADRAMGLFINTLPLRVDLDG----------SVQACVRSTHARLAALLEHEHASLALAQRCSGVP-AGTPLFSALLNY
RHNAMDSSE--------------------------------RGGLPGVE-L-L--S-A-QERTNYPIGLSVDD-D----G
--Q---S--LGLTAQSA-PS---LE-------PERVCAYMQ
>Dual|gi|1389494353
YPLSPLQEGIFFHHRMN----G-------E--HD-PYIIPILIKFSDEQKLTAFLHALDKIVERHDVFRTSIHWQDLT-T
-------SVQVVHRTASIPLHWQ--A-V---I---P--------------------------G-L------S-AL---ET
V------Q--QA----AFER-HYMKLDRAPMMQAIVAK----------------GT---E--SGECFLLLKQHHLLSDHI
SVLLQIEEMQALL-E-DP----N-VVL--PTPVQYREFVAHSL-RIN--Q-S-DKGVDYFKAKLSDVVETTAPFGLLNVY
HDG----L---E-VNSAGELVGPHLAQQIIGLATQQRISTANIFHLAWALVVAKCS--GK----DDVVFGSMMSGRMQ-A
IHGSDRILGMLINLLPIRINLTN-L--------SVSEALTQISDELIELADYEHFPLSEALRYSSLP-GGTPLFTSLLNL
RHKNKLAIA---------------------------------NQSHHFE-I-I--E-A-REYTNYPLEMGVDQ-L----D
--N---D--FMMQVHVE-PQ---VG-------AANVLTYMR
>Dual|gi|1148317207
YGLSPQQKGFLFEHLLE----P-------E--AD-HYVLSTIVRLPSASQLETVLQALRTVICRQDALRTLFLWEGLN-A
-------PVQVVLREAELAVFHA--P------------------------------------E-G------N-AL---QQ
L------R--QKA---QPGR-ICINLQSAPLLQVHVAS----------------DG---P--QQPVYLLLLAHHIIGDHS
SQDLLVAEVQQLV-T-HA----G-VEL--PRPARYRDFISSLY-HAEAEE-R-ARSQTFFEGLLGDFNEPSLPFRLAALR
NKK----S---R-APLAHRALDSELAKAIRNRCRLEGVTPVALFHLVWALLIAKTS--GS----TDIVFGTVFSGRLR-N
VPDIERMFGPLINTLPFRLRLDG-M--------SVEDGLQQSQNLLRQLIPHEHANLVDTQRCSCVA-APMPLFTAALNY
VHTQSVPS----------------------------------TQWEVVD-Q-V--E-L-NEWNIYPLSLTVED-L----A
--S---D--FSLYLQCD-QG---VD-------TQQVLDAMQ
>Dual|gi|1099657793
YPLAPMQTGILFHHLME----E-------R--GD-TYLLRMVLEFDSRQRLQVFLAALQTVIARHDILRSAFMWEGLE-E
-------PVQVVLRDAPLAVHEV--E-H---K---G----------------------------S------D-VL---AA
L------L--TAC---DPRQ-MRLDLRSAPLMAAYIAE----------------DR---A--TGATWLSLLNHHLIGDHV
TQESMIEEIRAVL-A-GQ----A-DAL--PAPAPYRDFVAAAL-A-T--D-P-ARQEEYFRGRLADVEEPTAPFGLLEVH
TGG----T---G-SSEHEASLDSATARAIRAAAANAGVSPAVLFHAAWAKVLAACT--GR----DDVVFGTVLLGRMQ-G
IAGAGRVMGMFVNTLPLRLQPGA-L--------SAAELVRMTSEELSALLEHEQAPLSLAQRCSGVA-APAPLFSTLLNY
RRSHSASGAA----V--A-----------------D----KQQAWEGIR-V-H--A-N-EERINYPIGMYVND-L----G
--E---D--FSLTVQCD--G---VD-------PARMAGMMI
>Dual|gi|1235710655
HPLTPLQEGILFHHLMQ----E-------E--GD-VYVTAFLLAFDTVGRLHRFLAAFEQVIARHDILRTSVHWEGLS-Q
-------PVQRVQRAASLPVTWL--P-A---L---P-------------D---E-------TP-D------G-AA---AR
I------E--QRT---DPSH-YRMDVREAPLLRGHAVH----------------DI---A--NHRWLLKLAHHHLALDHT
SEDLLVRELTLLL-A-DR----P-QDL--APPVSFTRFVGAMR-G-A--E---RAGAEFFRAQLGDLTESTLPFNLADVQ
GNG----L---S-VAEHRTVLDEELTRDLRAMAREHRSSAAALFHLAWALVLARIS--NR----EDVVFGTVLFGRMA-G
AEDAHQAVGMFINTLPLRVRMQG-R--------DATAALRETQTALAGLIRHEHCSLALAQRSSGLP-GGAPLFSAILNY
RHVTAVAGV-----D--------------------------AAAWEGIE-A-L--G-S-RERSNYPFAMSVND-S----G
--T---R--FELVGHIE-ES---VG-------AARIVGHMT
>Dual|gi|1388607147
YPLSPLQQGLYFHHAMA----E-------R--GD-PYLLVTVLAFPDRTVLERYLAALQQVVERHDILRTAFVGQGLE-Q
-------PVQVLMRHVTLPVTWL--D-L---D---A-------------R------------D-G------E-IY---HQ
L------Y--ERY---DPRQ-FSIALDRAPLLQVAAVE----------------DR---P--NRRWLLLHRFHHLVGDHT
TLEVIYREVNALM-K-GE----G-DIL--PPASAFRTLIERTL-QTD--N-Q-QRQRAFFSALLGDITEPCLPYGRNPLQ
IAG----E---R-IEESRQILSRSLNERLRLQARQREVSLASIFHVAWAKVLATIS--GQ----SQVVFGSVFFGRAY-G
-DGSAQALGMFINTLPARVDIDT-R--------PVDAAVQQMHQQLTSLLGYEQASLVIAQQSSGIA-PPAPLFGALLNY
RHNTSATLY-----T--------------------Q----PLPDFPEIV-L-I--D-F-NETTSYPLVLSVED-Y----G
--H---Q--TGLTLQAV-AS---LC-------GERILAYTR
>Dual|gi|893718276
YPLAPLQEGILFHHMMC----E-------K--SD-LYVTPMLYSFPSNTEMESFIGALDKIVQRHDALRTGIFWQGID-E
-------PVQVIYKEAPLPVVDI--D-L---R---D--------------------------D-V------D-IQ---QQ
L------A--QFM---EPSQ-QWMDVTQAPLVRVTRFI----------------DR---Q--QKQRYVMVQEHHLISDHV
SLEIIQEEFLAIL-T-GD----E-KSL--PEALSYREFVLNAI-SQT--D-T-KAAQQFFTEQLAGVDEITAPFGITSGM
VNN----N---V-FTEIQIGLPADLSAEVRRTSSAWQISPALIFHMAWALVLAKTS--GT----KDVIFGTVLSGRLQ-G
VDNIERVVGLFINTLPLRVDLSQ-L--------SVAQLMQEMQQKLVSLLQFEQVPTAIAEQCSKLA-GSSSLFDSILNY
RHSEVSGETS----E--L-----------------N----QLWQKTGIE-L-V--D-V-RERTNYPITLSIDD-F----G
--D---D--FSVAAQID-SR---FD-------AERLVEYLI
>Dual|gi|1078213811
YPLAPLQEGILFHHLMN----A-------N--GD-AYLRPMLIGFDSRARLDAFLGALQQVIDRHDILRTGVLWEGLP-E
-------PVQVVLRHAPLVIDEL--A-F---D---T-------------E------------A-G------D-VG---EQ
L------K--LRN---DPHR-FRIDVSAAPLLRGFIAE----------------DA---P--NARWLLQLWSHHLVSDHT
TLALMVGEIQALM-D-DR----L-APL--PVPLPFRDFVAVAR-LGV--P-Q-AQHEAFFSDMLGDVDEMTAPFGLTDVL
GDG----A---R-IAEARRQLDPELALRIRQQARRLGASAASIMHLAWAQVLAKAS--GR----DDVVFGTVMFGRMQ-G
GSGIAGVFGMFINTLPLRIRVGR-Q--------GAQAGVRATHALLTRLIRHENASLALAQRCSGVA-APAPLFSSVFNY
RHSGAPAAG-----A--G-----A---------EQD----PSRWAHGVQ-V-L--D-A-VERTSYPFDFSVDD-L----G
--T---G--FGLVAQVA-EE---VG-------AERVCDYMQ
>Dual|gi|1172480541
YSLAPLQEGLLFHHTLT----T-------G--SD-PYLLVGQRAFSSRQQLDRYLAALNQVVSRHDVLRTGFVWENIS-N
-------AAQVVWREASLKVHEL--Q-I---D---I-------------G------------N-G------S-VA---RQ
L------T--RFS---DPRT-TRIDLTQPPLLYPIVAF----------------DG---E--NDQWLLVVMMHHIIGDRS
TLEILHTEIEELV-A-RD----G-SNL--PVPQPFRDLIAQVR-HGV--T-K-EEHEHFFRSMLAGIQEPTTPFGLIDVH
RDG----S---A-VTEARRLVPVALCKRLRAEARRLGVSLACLCHLAWGQVVARTS--GR----QSVVFGTVLFGRML-A
SSSSSRAMGLFINTLPIRIDLDE-T--------GVKQCVLRTHSLLADLLQHEHASLALVQRCSGLE-AGKPLFSSLLNY
RYYASPAES-----------------------------------LASDD-R-S--D-V-SERSSYPVSCTIDD-S----G
--E---N--VHLTTQIV-LP---HS-------SELLCAYME
>Dual|gi|506298108
YPLAALQEGLLYHHVIG----D-------G--SD-PYILPALFKFDNTPALDAFLGTLQRVIDRHDILRTAIIWEGLS-Q
-------PVQVVCRRVAAPLEYI--K-V---P---E-------------A-----------ED-G------D-IL---SI
M------E--QHC---LPQH-QWMDLTQAPLLRVKVAE----------------KA---V--GQTRYALLQLHHLIDDVT
SIQVLQQEIAHLL-K-GE----A-QAL--ARPVPYRNFVALSA-RKK--D-A-LATEEFFASYLGDVEEPSYPFGLKDVQ
SQA----L---N-IIEAKASISPGLARIIRMQARRAEVSPATIFHCAWAMVISLCC--GR----DDIVFGTVLSGRMS-N
IPGADTMLGMFINTLPVRAKTNG-E--------SALGFVQGMHRHLQSLIPYEHTSLALAQQMAALP-TDTPLFSSLLNY
RHVANVPID-----K--H-----------------E----PSASDFGIS-L-V--H-V-QERTNYPVSMSVAD-T----G
--V---A--FECDVQIA-NS---FD-------PHAVLGYVF
>Dual|gi|952930408
YPLAPLQEGILFHHLLD----G-------E--AD-AYLLRSLIAFDSRARLDAFVVAMQKVIARHDILRSAVRWQGVN-K
-------PVQVVHRQAALPVNEL--E-C---E---A--------------------------G-E------D-AM---QY
L------L--AQT---DPRQ-TRLDLRRAPLLEAYIVA----------------DP---A--NGEWLLSLLRHHMVCDHV
TMELLLSEVAVVL-R-GD----E-RDL--PAPQPYRNFIARTQ-A-V--S-T-DHHEAYFRERLGDIDTPTAPFDVLDVQ
GSG----D---A-VEESKRVFSEATATELRASARRLGVSPAALFHLAWGRVLAQCS--GR----EAVVFGTVLSGRLQ-A
TD-SGQVVGMFINTLPIRIDLNQ-A--------PAIEAVRATQRGLAELLQHEQASLALAQRNSGVQ-APLPLFTTLLNY
RHSHAPKQPS----D--A-----------------A----ASDVWSGVR-L-I--G-G-EERTNYPITMAVED-W----G
--D---G--FGLTAQCA-AG---ID-------PDRMAGYLE
>Dual|gi|1223772597
YALSPLQEGLLFHHLQA----S-------A--GD-PYLHVSVLSFADRGLMDRFVGAVQAVVDRHDILRTAFFWEGLS-T
-------PAQVVLRKVRMQVTEL--E-L---D---G-------------D------------E-G------P-IA---DQ
L------V--RRF---DTYH-YRIDISQAPLLRFFASW----------------DE---Q--NGRWLLLYLTHHLVDDHA
SLSTLREEVYAIL-S-GR----G-DRL--GASQPFRNLVARAR-LGV--P-R-DEHERYFRKMLAGVTEPTLPFGLAEVH
EDD----R---R-IGRAARMLPAPLRDRLRAQARRLGVGLASLCHLAWGHVLARSV--SH----PTVVFGTVLFGRMQ-A
EERMGQSVGLFINTLPFRVDLGR-G--------DAAADVRRVHDQLAELLLHEHASLAAAQRCSDVP-ANSPLFSALLNY
RHSDAPAAA-----D--E-----Q----------AA----GVSPELDIL-H-I--R-D-EVRNNYPITMCVDD-F----G
--L---D--IGLTGLVV-ES---LG-------AERMCGYME
>Dual|gi|1343572361
YPLAPLQEGIFFHHLLDD---K-------Q--GD-TYLLRSVIRFTERNSLDEFLCGLQKVIDRHDILRTSIHWLGLP-Q
-------PVQVVHRVAKLTIEEL--A-L---T---S--------------------------S-N------D-VL---GQ
L------L--DYT---DPRH-ITLDVQSAPLIKAVIAV----------------DQ---S--SGAWLLSLLNHHLVCDHM
TLDGIVAEIRQMC-A-GQ----G-DNL--PPPVPYRNFIAQAL-A-V--P-T-AEHEAYFKTQLQDIDAPTSPFDILDTQ
VNS----G---Q-ITEATLVLADGLAQAIRQSAQLYGVATAVLFHVAWAQVLARLT--NR----EDVVFGTVLLGRLQ-G
VGGAGQVLGLLINTLPIRISLSH-R--------SVQEVVKTTYRQLGELLKHEQAPLSLAQRCSQVA-PPLPLFTTLFNY
RHNPQQAKH--------------------------------PEALDGMC-V-Y--Q-S-EERTNYPIAISVND-L----G
--Q---G--FSLTAQCI-DA---VD-------PTRIVSYLN
>Dual|gi|1348823696
YRLVPLQEGMLFHHMVA----T-------D--SD-PYAQRMVFVFSDRRHLDAFLSALNHVISRHDILRTAIRWEGLA-H
-------PVQVVHREAPLVVESL--P-P---G---E--------------------------V-G------T-AM---ER
V------L--SAS---DPRR-KRLDLQQAPMLLAMLAA----------------EP---Q--GGDLVLALMHHHIGCDHV
TQSLIIKEVMAIL-L-GH----A-DGL--PRPRQFRESVIKAL-A-T--T-E-SEHRDYFVSQLGALSEPSAPFGVLDVR
TDG----A---D-VVEQRTALEPALATQVRSAACEAGVTPATLLHAAWGLVVARLS--GQ----AQVAFGTVLSGRFH-D
AHSQQPVAGVLINTLPLCTAPGD-L--------SVVDYVAETHRRLMGLLAHEHAPLALALRCSGLP-ASLPLFTTLLNY
RQAASEHADA--G-H--E-----------------D----AGMALEGIQ-L-I--H-G-EERSNYPITLLVDD-H----G
--Q--RG--LTLTAQCV-EG---VD-------AGLVLACLV
>Dual|gi|899413703
YPLAPLQEGMVFHHLLH----A-------E--SD-AYMEAYFVGFRTRARLDRFLDALRMIVDRHDILRTGFFWEGLE-Q
-------PVQIVQRRVRLPIEFV--D-L---D---P-------------A------------D-G------D-VL---RQ
L------E--ARH---DPRA-HRLDIRRPALLSCHAAH----------------DP---A--AGRWLLCVMAHHLAIDNT
SLKLLVAEEQAIE-Q-GG----F-DAL--PPAPSFRNFIAQIA-SGV--D-R-REHEAFFSAMLGDIDSPTHPFGLQDVQ
GDG----R---E-IAEFQQRLSPELSKAIRVCTRRLGVSPASLMHLAWAMVLSRAT--GR----REAVFGTVLFGRMQ-G
G---ERGMGMFINTLPIRIDVDE-R--------YVAECLAHTHERVVQLIYHEHAPLALALRCSGLP-ARQALFSSLLNY
RHSEQAARP--------------------------------PRDDDDIQ-Y-L--D-G-NERTNYPLTVSIDD-L----G
--E---A--FSVTVQAR-HP---AS-------PERIRAFME
>Dual|gi|1099036559
YPLGPLQEGILFQHLLE----S-------E--GD-SYLARVAIEFDSRGRLDAFLSALQTVIDRHDILRTAVFWDGLP-Q
-------PVQVVLRHAPLPLAEL--A-L---D---G--------------------------E-G------G-AL---AQ
L------L--QRV---DPRH-VRLDLTRAPLMSATIAA----------------DP---Q--SSKWLLVLLDHHLICDHV
TMEFILAEIRLIL-Q-ER----H-GDL--PAALPYRNFIALTH-S-V--S-E-DEHAAWFRAQLGDVEEATAPFGLFGPA
HDE----E---R-MGAFQQHLAPALAARMREAARQHKTTLAALFHVAWAQVLASHA--GS----DDVVFGTVLSGRLQ-G
SSGADQVLGMFINTLPIRISLGGGR--------SVARVLDEAYGRLTELLSHEQAPLALAQRASGLP-AGTPLLNALFNY
RHSQLVHSPD--G-T--V-----------------E----ALMEWDGMR-V-L--A-A-EERGNYPCELTVDD-M----G
--E---G--FALTVQCY-RE---HG-------PERVFGYLL
>Dual|gi|1056639665
YPLAPLQEGFVFHHLMA----P-------G--QD-PYLLNIVYRALDSAQTEHFLAGMQALVDRHDAFRTAFLADTIS-R
-------PVQVVCRSLTLPVRRF--T-L---P---A--------------------------A-L------S-VR---EQ
L------Q--HWF-----TE-TVVQIASAPLLHINQLT----------------AA------DGISYLHMQIHHLVLDHE
SLAIINDELRAYA-A-GQ----F-GQL--LPPTPYRAFVASAL-HQA--R-A-LDAKAYFSRRLGDIAQTTAPFQLSGLH
VDG----Q---Q-IDAVSRTLDTGLSRRIRALAAERQMSPAVLFHAVWGLLLGRCT--DS----TTVVFGTVLLGRMQ-P
FAGARSMVGLLMNTLPLRLDLDG-D--------SVDGFIRQTDLALQELLDYEQASLSHAHLCSGLA-TEVPLFTAVLNY
RHAEPAPQQ--------------------------Q----ATERQSYAE-K-L--G-G-REGTSYPFSLSVNH-Y----R
--E---D--FSLHMQTD-NR---VS-------ADQLLEHFV
>Dual|gi|1269063272
YPLAPLQEGIFFHHLLN----P-------A--KD-PYVISSLLSIESQADLEAFTAALQAVIDRHDILRTAIYWTGLS-Q
-------PVQVVHRNATLPVHYL--S-V---E---D--------------------------G-S------D-VV---TS
L------K--KRM---TLSH-LRMDLSHAPLIHLQIAA----------------DP---H--SSKLYVLLQFHHIIDDNL
SLRNFLTETAAFL-T-GK----G-ADL--PPSVPYRNFVAYTR-QKD--N-L-QAAETFFREYLADFDEVTAPFGLINVQ
EGG----E---H-ITEARQRLTATFSRTIRETASKLGTSPAAVFHAGWALVIARTS--GR----DDVVFGTTLSGRMS-G
MAGSTSALGMFINTLPVRLKLND-I--------SVEELVRKANDTCVSLLRYEQTPLSLVQRYSGFG--NMPLFSSLLNC
RHMNDMDAD-----S--L-----------------------NLEQFGVT-N-L--D-G-RERTNYPVGISIDD-D----G
--D---S--FALSVQTV-NT---ID-------PIRVNTYLI
>Dual|gi|1180826952
YPLAPLQEGILFHHLMA----K-------E--HD-PYLLASLIRFRDRGRLDAYLEALEAVIARHDILRTAFAWEGLG-E
-------PVQVVWRQAPLLVDEC--E-L---D---P-------------T------------Q-G------D-AG---TQ
L-----------R---QKAE-RRLPLQQAPLMRLLLAR----------------DP---H--TGQWLALKQFHHIIDDNT
SLKHLNAEIRVHL-A-GG----A-DQL--PPALPFRDYVAQTR-RGA--A-R-AEHEAFFRKMLGGIDAPTAPFGLLDVR
GDG----H---R-MQQVRQAVDAALSQRLRAQAQALGVSAASLFHVAWGQVLARTT--GR----SAVVFGTVLFGRMQ-G
GEGSDRILGPFINTLPLRVDLGE-T--------GAAACVRQTHQALTELIRHEHASLALAQRCSAVA-PPAPLFTSLLNY
RHGATLAEA-----A--A-----V-----------A----DAAGLDGIE-H-L--H-T-DERTNYPLTLSIDD-L----R
--D---D--FRLTVQVC-GE---VD-------AARVCGMLQ
>Dual|gi|945537651
YPLAPLQEGLLFHHLLK----P-------R--GD-AYVSPVLVAVDGRDRLDTWIAAFQQMVDRHDILRTAFFWEGLP-S
-------PLQVVLKQATLPVEEF--Q-L---D---P--------------------------S-R------D-LR---AQ
L------D--EEM---ATRH-LHVDVRRAPLLRLRIAR----------------DP---R--SARWFVVVLQHHLTSDHV
SLQILREEVLACL-Q-GR----G-HAL--PAPVPYRGFVAHAL-ARR--G-E-AEAEAFFRNRLADVDEPTLMFGLGDVQ
GDG----R---R-VRRSRRALPAALHDQVRAAARRMGVPPAALFHLAWALVVGRTS--GR----DDVVFGSVLSGRLQ-G
AARADRAVGLFINTLPLRVRLNG-V--------TTAAALKGMRDELGQLLRFEQAPLALAQRCSGLA-GGSPLFSALFNY
RHGSGDAE---------------------------------GATVEGVE-L-L--E-V-REQTSYPVTLSVDD-T----G
--T---G--FMLGAQTD-VM---VD-------AGRVIAYLE
>Dual|gi|1216024007
YPLGPLQQGVLFHSLLD----S-------E--GD-TYLMRTIVQFDDAQRLHSFLTALGQVIARHDILRSSMHWEGLP-T
-------PVQVVHRQARMPVEVL--H-L---A---K----------------------------G------D-AE---TQ
L------R--DLI---DPRR-MRLDLGQAPLVRAFTAT----------------DP---H--GDGHWLVLLSHHIVCDHV
TLELLMQEVQTLL-Y-AP----S-TPL--PIVVPYRNFIASTL-A-S--S-E-STHEPYFRAQLADVLEPTAPFGVFDVR
GNG----R---E-LTEFTVALSDSLSQKLRHHTRLLGVTPAALFHLAWGLVLARCC--GR----DDVVFGTVLSGRLQ-G
VEGADQLLGMFINTLPVRIQLRG-R--------GVRAAVMETHVRLSELLDHEQASLTLAQRCSGVS-AELPLFTSLLNY
RHNAVAT----------------------------------DATWPGVH-F-V--R-G-EERTNFPLVMSIND-S----G
--Q---T--FSMTAQAV-VG---LD-------PHRLSDWLA
>Dual|gi|1231857379
YPLTPFQEGILYHHLLT----P-------G--SD-PYLLWTVMRFDSRAALDAYCQGFQAAIARHDILRTGLYWEGIS-Q
-------PVQIVYRTADLPITDV--A-L---P---P-------------S------------D--------D-PV---AA
L------I--AAV---NPPS-LQFDLRRPPLVRLFCAS----------------E----G--GDRWLVLKTFHHAIDDNT
SLKQLKAEIAALA-S-GQ----S-AVL--PPPIPFRNFVFRAG-RNA--D-T-PEARAFFKTLLADVTETAAPFGLHDHH
GDG----S---R-VQVDRRWLGGSATARLRAAAQAHRLTVASLVHCAFASALARCC--GP---TAPTVFGTVLFGRLG-G
EVGSDYSLGPFINTLPLRLETRT-G--------TCADAAAEAHRRLSALLRVEHTAPVIAQQMSGIP-SPAPLYAALLNY
RHARRMADD-----T--------------------------VLALPGLT-D-L--G-G-EERSHYPLMLAVDD-F----G
--D---D--MRLTTHLR-AP---IA-------PGLFADMAV
>Dual|gi|1274510863
YPLAPLQTGILFHHTLQ----E-------K--GD-AYITPNLLRFESRAQLIAFIDALNLVIARHDILRTAIFWQGLP-E
-------PVQVVQRQAKVEIKWL--D-Y---A---C-------------D---APLVVDEAGL-T------E-AA---RR
L------N--EAV---DPTH-FRLNTQCAPLIAAIAIA----------------EM---Q--GETCWLQLPSHHLVMDHT
SLEVLVEEVQMIL-A-GN----A-ALL--PEPVPFRRFVALAQ-QNP--EAE-AEQTTFFSELLGDIETPTAPFGLLDIK
GTG----E---D-ILTHETAVPDALAAQVRHLAIKQNTSAAAIFHLAWAMVLQKLT--GL----NDPVFGTVMFGRSQ-G
GEGADRAVGMFINTLPIRFRLRQ-A--------DLKSGLQQAQQLLTALISHESASLSKAQSCSNVA-KGTPLFSTLLNY
RYSPNAHKH-----G--D-----S----------KK----LYVTEDGWQ-V-F--G-G-EERTNYPIGISIDD-A----G
--D---G--FNIVAQTL-PS---VE-------PAQLCGYLL
>Dual|gi|712825644
YALTPLQEGILFLHQLS----D-------K--GD-PYLQFARISLANREVMTQYVQAVQQTVDRHDILRTAFFSRGLS-R
-------SAQVVLRQARVQLTEI--E-L---D---P-------------A------------N-G------P-IM---AQ
L------V--ERY---HPSH-YRIDLTQAPLLNLYTAQ----------------DP---Q--SGRFEMLMLLHHLIDDIA
SLQIMIQDITAFL-L-GR----G-QQL--PAPQPFRRLIANVR-NGT--T-E-AEHEQFFRQMLGDIDAPTLAFGMVTGA
ANN----A---S-VVELRQNVEPAVVARLRAHARRLGVSMGSLCHLVWGQVMARAS--DN----DTVVFGTILLGRLQ-A
GEGADQIMGPFINTLPLRLDLGN-V--------GVEESVRLTHKRLAALLSHEHASLSLAQRCSGIA-PPTALFNVLFNY
RHNQQAEDE-----S--V-----------------D----VSGERDDVE-W-H--G-F-EERTDYPLTVSVDD-F----G
--E---T--LRLNVLAA-AP---LS-------AQRIIGYLQ
>Dual|gi|1121291759
YPAGPLQQGLLVQHLLQ----K-------Q--GD-LYTIRMIQAFPDQQMLLSFTDALQKVIRRHDILRTSMAWEGLD-Q
-------PVQIVWRNAPLDVVTL--N-L---G---A----------------------------E------D-VA---DE
L------E--RRF---RPEH-SRINVSHAPMIEAYQAE----------------DA---A--NERWLLCLRMHHLCTDHT
SLELMIEEVQAHW-Q-GK----A-EQL--PEPLPFRNYIGKVS-QQ---D-E-QAARAYFSRQLGDFSMPSVPFGLAHTQ
GEG----G---Q-VNTLHLAVNDRLAQRLRRQAKLHQVSTASLFHLVWGLVLRSAS--GR----DDVVTGTILFGRMS-A
GAGSDRTLGLFLNTLPFRMRLDK-T--------PTDEMVRTIHHQLAELMDYEHTPLSQVQQCSGVP-ASQPLFSSLLNY
RYQGGNAQV-------------------------------DVLEHLPVD-I-V--M-E-EERSTFPLSLSVND-C---PG
--E---G--FSLDLQVD-AR---VS-------CGLVGTMVT
>Dual|gi|1241698262
YGLSPLQDGILFHHLLA----G-------K--GD-PYLLVSQMAFADRALLERYLDAVQQVVDRHDVLRTAFVWEGLS-S
-------PAQVVWRRARLEVAEV--E-L---D---E-------------N------------G-D------P-GH---EQ
L------K--RRY---DPRQ-YRLELGRAPLLRFVIAR----------------EP---G--GGRWLLLELHHHLIGDHT
ASEVMRGEVRAVL-E-GR----S-HEL--GAPQPFRNLVAQAR-LGA--S-S-EEHEAFFREMLGDIEQPSLPFGLSEVH
GDG----S---G-VGEAHRMLPAALNDRLRAQARRLGVSLASLCHLAWGQVVALSS--GR----EKVVFGTVLFGRMQ-A
GPGADRALGLFMNTLPVRLDLDG-T--------GVEASVRATHGRLSQLLAHEHASLALAQRCSGVA-APAPLFSALMNY
RHNTPAAST--------------------------------DDVMAGIE-W-L--G-E-EERTNYPLSLSVED-F----G
--D---A--LGLTAQVV-EP---IC-------GDRVCGYVQ
>Dual|gi|950256601
YPLAPLQEGILFHHLMA----G-------R--RD-VYVAPTLYRFATRQRLDQFMDALQAVVARHDILRTAVVWEGLP-E
-------PVQVVWRKAPLVIEEI--V-I---D---P-------------T------------A-D------D-AA---EY
L------N--AVS---SQDH-YRLDVRRAPLMRSFIAP----------------DM---D--SGGWLMLHYFHHLVIDHT
TLEAIQREIQAYL-L-GE----E-DSL--PAPLPFRNFVAQAR-LGV--D-R-EEHKAFFSRMLSDVVEPTTPYGLVDVQ
GDG----S---G-IDEAEYELESELSNALHDCARSLGVSVASLFHQAWAAVLARLS--GS----DDVVFGTVLFGRMQ-G
GEGADRVLGLFMNTLPVRIKLDE-E--------NVQTAVHRTHALLAELLRYEHAPLTLAQRCSGVE-APTPLFSALLNY
RHTLERSAS--------------------------Q----DRQAWEGIE-F-L--G-G-QDRTNYPLTFHVDD-T----G
--K---G--FGLKAQVP-QS---VD-------PNRVCAYMK
>Dual|gi|1056227210
YSLAPLQEGILFHHMLA----S-------K--GD-PYLQTGRMTFDSREKVDSYLAAVQKVIDRHDILRTGFYWEGVS-T
-------PCQVVQRQASLHVHEV--E-L---N---P-------------A------------D-G------P-AA---EQ
L------A--SRF---DPQH-YRLDLAKPPLLHAFVAW----------------DE---R--QGCWEMYRLLHHLIDDIS
SVLILSAEIHTFL-A-GR----G-AML--PEPQPFRRLIAQVR-LGK--T-P-EEHERYFRSTLSDIEEPTAPYGLVNML
DDS--------A-IIEVTRKVPQRLNDRLRAQARQLGVSLGSICHLAWGQVLACIS--GQ----DAVVFGTILFGRMH-A
GKGADQIMGPFINTLPLRLDMSG-A--------SVEESVRTTHKRLAELLSHEHASLALALRCSGIS-GATPLFNTLLNY
RHNRESEST-----A-------------------------LDFASPGADQW-D--G-F-EERTTYPITLSVDD-Y----G
--D---G--LGLNVQVV-ES---LD-------PERLFAYMQ
>Dual|gi|530710738
YGLSPLQDGIMFHHLLE----N-------Q--GD-SYQVIFRLAFNNRAGLDAYIDALQQVINRHDILRTAFFSEGLSGG
-------PVQVVLKKALLPVNEI--T-L---S---T-------------D-----------KS-K------P-FI---EQ
L------A--AHH---TLSD-HRLTLSDAPLLRLFVAQ----------------EP---G--SERWLALEVMHHLIGDHT
TLDVMHHEIGYIL-S-GR----A-EQL--LPAVPYRNLIAYAR-RAN--Q-H-KTYESYFRRMLADIDEPTAPFGLYNVM
QAN----S---P-VDEYHLELSEEFNTELRGLARRYGVSLASLIHLGWGVVLAKSS--GR----TNVVTGTVMFGRLS-G
ESGAEQGVGLFINTLPLRLDIDN-S--------SVVQALEQTHQRLSELLNYEHTPLAAAQRCSDVA-APAPLFTALLNY
RHNRAINTE-----D--T----------------------ASEGWKNIE-M-L--EGG-EEKCNYPVGLSVDD-D----G
--Q---S--LALTAQVI-AP---LS-------ASRLCGYLQ
>Dual|gi|635650977
YPLAPLQEGILFHHLLD----T-------Q--GD-PYVTRSLIVFDNRTYLDAFLAALQTVIDRHDILRSSVHWQGLR-Q
-------PVQVVHRRAVLPVQEL--A-G----------------------------------G-G------N-VE---SR
L------L--DAT---DPRK-WRMTIQQAPLLAVYMAA----------------DP---D--GERWRLVLLNHHLVDDNY
TLQLILSEIQLLL-A-GR----G-AEL--PVPLPYRNFVARMR-R-N--A-Q-AEHETYFRDQLGDVDETTAPFGVLNVQ
DNG----G---K-VEETVMMLDGTLSQRIRDASRGCSVTPASLFHVAWALVMGRCS--GR----DDVVFGTVLSGRLH-S
GVGAERAVGLFINTLPVRIPLAK-L--------SAAETVALTHQRLNELLLHEQASLATAQRCSGLA-VGMPLFTSLLNY
RHSSIVAS------D--D-----------------K----VLMAWEGAE-V-V--F-S-EERTNYPLTLSVDD-L----G
--R---D--FGLTVQAA-QG---IE-------PRHVVEYLR
>Dual|gi|945877905
YPLAPLQEGMLFHHLMG----E-------Q--GD-PYLSPSLLAFDSRQRLDGFLAALQVVIERHDILRTAIHWEGLD-A
-------ALQVVLRQAPLAVQEV--A-L---D---P-------------Q------------Q-G------D-AA---QQ
L------M--ARF---DARS-YRLDLAQAPLLRAFVAR----------------DT---A--QQRWLLLILMHHMVIDHT
TMQGVIGEILAVL-A-GQ-------AL--APAVPFRNYVAQTR-LGL--A-T-DAHEAYFRQALGDIAEPCAPYDVFDLQ
GDG----S---A-VGEARLDLAPALAQALRRHTRALGVSPAAMLHLGWGLVLSKLT--GR----EQVVFGTVLFGRMQ-G
GAGADRALGMFINTLPLRLDIDA-T--------AVDDALRASHARLSGLLQHEHASLALAQRCSGVP-VQTPLFTTLFNY
RHAQAAGAE-----Q--------------------A----AAPAAPGIE-L-L--T-A-QERTNYPISMSVDD-Q----G
--D---G--FVLRAQTV-AG---ID-------GARLCGYLE
>Dual|gi|946326674
YPLLPMQEGMLFHHLLQ----E-------H--GD-LYLARVMLAFDDRATLDELLIGLQAMIDRHEVLRSGFYWEGLS-Q
-------PVQIIRRRAELSVHEC--A-V---G---P--------------------------G-E------D-AE---AL
L------R--EQA---DPGK-IRLDLRRAPLMHMEIVH----------------DR---A--NGRWLAALLHHHITCDHL
TMERVLAELDDWR-G-GR----L-DPA--PAP-LFRNVVAEAC-L-I--P-Q-DVHATFFRENLAGLEAPSAPFGLLDVQ
LQA----H---D-LTTASLALDSELGAALRDAARQLRVPVSVLFHAAFALVVSRCS--GR----DDVVFGTVLSGRLQ-G
ADGRGEALGLHINTLPFRVQLDE-G--------DARAFVHRCHQQLLELLAHEQAPLTLAQRISGLP-ASMPLLTSLLNF
RHSLTEADA--------------------------------GLDWPGMR-I-L--ESS-GDEANFPLTAKVDD-F----G
--T---D--FDLRIDCH-RD---LD-------PQRLLGYFE
>Dual|gi|1330052994
YPLAPLQEGILFHHLAE----Q-------A--GD-PYLSTFVLGFPDRGAVDRFVEALRAVVARHDILRTSIQWDRLS-R
-------PMQVVQRRVELPLHEV--A-I---P---D--------------------------G-L------N-PV---AW
L------S--RIT---DSAS-ARIALDRAPLIALHAAA----------------DP---V--TAEWRLALVNHHMISDHV
TLELILREVEAFL-D-GR----G-ESL--PRPPSFRSHVAAIA-S-L--P-T-AAHEEYFAGLLGDVAESTVPFGVEALR
GGA----A---D-VHEARHTLSAELATAIRGRARANGTTPAALFHVAWAQVVARCS--GR----DDVVFGTVLSGRMG-G
-DETSGMMGVFINTLPFRMQMDA-R--------TVDKAVEAASVQLAELLQHEHAPLALAQRCSAVP-APRPLFTSLLNY
RHAVAVTVA--------G-----------------S----ADGDWDHIR-V-L--F-M-EERTHYPLSMSVND-E----G
--E---G--FSLVVHCA-RA---IH-------PLRPIELIE
>Dual|gi|1174841376
HPPTPLQEGILFHHLME----E-------GHGND-VYVLPTVMRFDSRARLDAFLHALGEVIARHDALRTAVHWEGLR-E
-------PVQVVLRRTELPLQTV--T-L---S---D-------------R------------S-S------D-SV---AE
L-----------L---DLAD-RPVDPRRAPVLGAYAAA----------------EP---G--TERWLLVLQFHQLTLDHT
SLELIMDEVGSFL-K-GT----G-DRL--PAPLSPREAMAGAR-QQV--T-A-GEHEQYFAGLLGDVTEPTTPFGLTDVH
GNG----R---D-AAEAIAPLDPGLARRLREQARRLGTSPAMVFHVIWARVLAEAS--AR----DDVTFGTVLFGRMN-A
GTGADRVPGLFMNTLPVRVRTAA-A--------GLADTVRAMQVQMAELLSHEHAPLVLAQRSAGLD-ARTPLFSALLNY
RYTRGPGEE-----A--------P-----------S----GVDGIDGIE-T-L--Y-A-GERTNYPLTLSVDD-L----G
--T---G--FRLTAQVT-AP---VS-------PETVCELVR
>Dual|gi|950219167
YPLAPLQEGILFHYLLG----G-------Q--GD-PYLVRKVISFSSRELLDSFLAALQTVIDRHDVLRSAVVSTGVH-K
-------PVQVVHRRATLPVTEA--K-L---A---G-------------------------------------GI---AD
L------L--AHT---DPLT-RRMDLSCAPLLEAHIAE----------------DA---D--AGNWVLVLLNHHIMFDHV
TLDIVVGEIRAIL-Q-GQ----Q-AHL--PKPLPYRNFIARVL-A-M--P-R-EEHEAYFKRTLGDIEQATTPFGMRDLL
DDR----A---Q-MDEAVLPVPAATATRLRDSARKLGVSRASAFHVAWAMVLAACG--DS----ADVVFGTVLSGRTH-G
TASADRMLGLFVNTLPVRVALGA-G--------RARQVVLAANASLTELLMHEQASLAMAQRCSGVP-ASQPLFTALLNY
RHSAKGAADA-------S-----------------D----APSALGGVQ-I-L--A-V-QERSNYPFGMAVDD-F----G
--D---G--FSVRAQCD--G---VA-------AARIAGMMV
>Dual|gi|372551737
YPLAPLQEGVLYHHLSA----E-------Q--GD-AYLLRAHYVFADESRLQAFANALQQVIDRHDVLRTSLVWQSLD-A
-------PMQVVWRKAPLPLEQI--E-C---D---A-------------D------------Q-G------D-AL---LQ
L------Q--QRF---DARR-VPLNLGQAPLLKLVCAH----------------DP---A--NQRWVGILLFHHLILDHL
SLQILRHELQMCL-L-GR----G-QEL--PPSLPYRTYVLQAR-ASV--A-E-DRHRAFFTERLGDVDEPTLPFGLAELP
GDG----A---A-IQEACIPLDPQLAVRIRQQARLFGVTAASLHHLAWAQVLVRTS--GR----SDVVFGTVLMGRMQ-A
AKGAGLAMGLFVNTLPIRLRVTQ----------PVHLALRQTHEELTALIAHEYAPLSLAQRCSGIA-APAPLFSALLNY
RHSPHTQQS-----E--------------------------QQAWRGIE-V-L--H-A-EERTHYPLTLNVDD-L----G
--D---G--FALTAQVP-PM---IG-------AERICHYMH
>Dual|gi|1180051013
YPLAPLQEGIFFHHLLQ----P-------R--GD-VYIVSHALGFRSRELLEGFIHDLDQVIARHDVLRTAIVWEGLR-E
-------PVQLVCRRAQLKLHWM--Q-D---D---E-------CAQLAEP------------S-G------D-LL---QG
L------K--NHI---HGGD-FRIDVRQAPLIEAFAAH----------------DV---P--AGRWLLVFASHHIVLDHA
TLDLAMDEIALIQ-Q-GR----H-GEL--PEPVPFRNFVAHAR-HGI--A-E-SEHEAFFSDMLGDVDEPTTLLGMSDVL
GDG----R---D-VEEVRASLEDGLAAAVRLQSQRHGVSSATLFHLAWAQTLAQLT--GK----DDVVFGTVLFGRMD-S
GQGAHRSLGLFINTLPMRVRLGS-R--------SLRCCLMDTHGTLASLLHHEHASLALAQRCSSLP-GDVALFSSLLNY
RYSRTEGVR-----A--------------------------EHHWEGME-S-L--G-S-RDRTNYPATVGVDD-L----G
--Q---G--FSLAVQVI-KA---IG-------AARVHAVLL
>Dual|gi|1315762733
YPLAPLQQGLLFHHLND----P-------R--AD-PYLHSSVLGFPSRALLDRFLDALDQVVARHDILRTGFVWQGLS-A
-------PVQVVCRHTVVPRHLQ--H-F---D---D----------------------------T------D-PA---AR
L------Q--AWL---HAPD-AALGLQHAPLIQAHLTE----------------DT---I--TGRWLLGLQHHHLVMDHT
TLELLIEEVRAHL-A-GR----Q-KQL--PTPLPFRDFVAHTL-SAL--S-E-QEHKAFFTAMLADIDTPTAAFGVHAPV
AEP----A---V-LQELHQPLPEALAQSLRAQARQHGVSAASLFHLAYALLLARTS--GS----TEAVFATLLFGRMH-A
SAGVDRVLGMFLNTLPIRLNTAR-G--------SVLEAVRHTQHCLAKLLHHEHAPLAMAQRCSGLD-PSTPLLHALLNY
RYAGGSAVL-----G--A-----------------A----QEDALQDVQ-Q-I--G-G-QERTHYPLVVSVND-H----T
--DA-GG--FSLDVQCV-QD---IG-------AERIAAMLL
>Dual|gi|970331833
YPLAPLQEGVLFVHTLN----T-------N--AD-PYVTTAAFEFQGAAQLANFQQALQHMVATHDVLRTAVMWRERE-T
-------ALQVVLREAQLSVSHL--V-F---D---T--------------------------E-Q------P-VK---AA
F------E--AYV---TEHP-HTLDLEAAPLIKLAITE----------------AD---E--QGKHYALLIFHHLTTDHV
SLDILVSQLRQLC-D-EP----D-SAL--PAPLPYRAFIAHTL-EHN--R-N-LDVAGFFSAQLGDIETPTLPFDLSEVT
GSG----E---T-IVDHHDTLPAELSEAIRALARRERLSPAALFHLAWAQVIAACC--GA----QDVVFGSVMSGRMN-G
MAGIESMMGMMINTLPLRVSLDD-A--------PVLTQLKRVDKSLKALLPYEQVSLAEAQKYSGLA-SGATLFSAMLNY
RHSATQDDV-----T--------------------A----VLQDNAAWT-L-L--S-A-KERTNYPFGLSVND-L----G
--Q---G--FSLEYQID-QQ---VD-------VQQVAAYLT
>Dual|gi|918249051
YPLAPLQEGILFIHKLSE--AK-------Q--AD-PFISPSIFELKNEQDLSTFIKGLNFVISRHDALRTAIMWRNNS-Q
-------AFQVVLKQAQLKVEHI--Q-F---D---D--------------------------T-R------N-VK---DE
I------L--ALS---DSEK-LWFDIETAPLLNLTVAF----------------DP---K--TERYYALLKSHHLIADHV
TLEIIQQELKLFA-L-GK----S-DIL--LPAPEYRHFIKYTL-LQD--K-Q-QDALDYFTQKLTDIDAPSLAFNLIIDG
KSQ----S---K-IIESRVALDAQLNNKIRQVCQQHQLTPAALFHGAWAMVIGACS--GV----DKVVFGTVLSGRLQ-G
VTQIDKMVGMFINTLPLRIDLNN-Q--------DVTSFLKTVHHNLLSLIPYEQTSLAQAQRCANVH-NDTPLFNAVLNY
RHSQQLNVN-----A--S-----------------Q----STQDDTFFK-Y-L--S-G-HDRTHYPISLSVDD-F----G
--D---E--FSFNFQIA-EQ---IN-------LRQIESYMH
>Dual|gi|1087027143
YPLAPLQQGILFHHLLE----Q-------Q--GD-AYLTRLMVAFDKSDAVDEFVDGLQAVITRHDILRTAMVWQGLE-Q
-------PLQVVWRNAPLSIQTL--D-F---S---G----------------------------D------D-VA---NQ
L------A--NHF---DPAT-TRIDLTKAPLIHAYRVY----------------DE---A--NQRWLLCLLVHHLINDHT
TLELLIEEVFAHI-D-GN----T-EML--APALPFREFVAQTA-QQQ--D-S-ARDHAYFCAQLADIDEPCAPFGVLALD
ESN----S---R-IDVTTTQIDSAVAQSLREHAKRLNVSAASLFHLAWSLVLRAAT--GQ----SDVVFGTVLFGRMS-S
--GSAKTLGMFLNTLPLRVSLTE-Q--------SAEQAISSTHSALAELLNYEHASLIEAQKCSGVE-SPAPLFTSMLNY
RYQGNRYQG-----N--R-----Y--QGSHSQSYGD----SASALDRID-L-V--F-S-AEQTNYPLSIDVNDHL----G
--G---E--FTFDLHAS-QA---IG-------AQRVAQMMV
>Dual|gi|1339168655
YPLAPLQQGILFHHLLH----N-------D--DD-PYRLNCYFCLDSRHLLTGFLEALQKVIDRHDILRTSVVWQGLS-E
-------PMQVVWRAARLSLEEP--V-L---N---G----------------------------P------A-NL---DR
L------K--EYA-----ES-APLDIRTAPMMCGFVMA----------------DE---S--CGCFYLALQLHHMIVDHV
SSELIMREIQILM-R-DS----V-AGL--PTPVPFRDFVIRSC-ARV------NTSQTYFQKLLWGVEAPALPYGLSGIR
GSG----K---S-LRKVSSELDAGLARRTRRAAEVLSISPAALFHLAWAQVLAAIS--GC----RDVVFGTVLLGRGD-Y
ETQLAGAVGLYINTLPVRVDLNE-A--------TVVEAAGALHQQLFQLMKHGNASLPSIQKEAGWS-IGVPLFACLMNY
RHTAVEDVA-----G--S-----------------------GPLGEGIR-I-L--A-G-DERQNYPLALLIDD-T----G
--V---G--FHLEIQAD-ET---IE-------AGQVIGYML
>Dual|gi|917463427
YPLAPLQEGIFFHHLMRR--AE-------G--GE-AYVVPAVLGFDTEERLHSFLTALQTVVDRHDVLRTAVMWEGLR-E
-------PVQVVLRHAPLPVREL--A-L---E---P--------------------------G-V------S-GP---AA
V------A--ALK---AHCD-TPMDIQQAPLVRACTAI----------------EP---E--TGLALLLLQFHDLVRDHT
TMEVVLDEIRALL-N-GD----A-DQL--PAPLPFRDFVARAR-SRS--Q-D-GQDEKYFAELLAGIDEPTAPFGLVDIH
AGS----S---A-PAEAKLSVDDRLAERVRAQARRHGVSAATLFHTAWARVVAATA--NR----EDVVFGTVLFGRMQ-A
GASADRALGLFINTLPVRVGTTG-V--------GALDAVRDMQGQLTRLLAHEHAPLALAQRAGGLP-PQTPLFTSLLNF
RHTPGGGVT-------------------------------PDVGLPGTE-V-L--H-A-EERSYYPLTVSVDD-T----G
--A---G--FVVTAHTA-TP---VD-------PRQVCALLQ
>Dual|gi|736108307
YPLSPLQEGMYFHHLLS----DR-----DS--GD-PYVLLTGISFDHPDKRSEFIEAFRYVVTRHDVLRTCIVNEGLP-N
-------AVQVVLRDVKLKVSEL--S-F---S---S--------------------------S-Q------N-VK---EE
L------E--LMM---ASGK-HWIDLSKAPLLSLETAD----------------DP---T--TDSYYLMMKYHHTVIDHV
GLEKIVGEIQVCL-S-GD----K-SSL--STPVLYRDFIGHVL-YQQ--S-T-NDSEVYFRSRFEGITEPTFPFGLSDTL
GDG----S---G-IEESRYVLPRDLSNQLRSLSRSLGMTPAVLFHAAWGLVIGRCS--SK----DYAIFGSLFSGRLQ-G
SLEAGQSLGLFINTLPVILNLSD----------NVRDYVAEVKSELESLLPYEQTPLSRIQNWSGVS-NDTPLFSALLNY
RHSSPASDN--------------------------------PDTDLGMR-V-L--G-E-KERTNYPFELSVDD-L----G
--E---D--FSLTAFVD-GD---IT-------PLRVIKYME
>Dual|gi|1336251505
YPLAPLQEGLLYHSLTA----E-------Q--HD-PYLLNALLAFDSRQRLDAFIDALNLVIARHDVLRTSIVWKMLR-N
-------PVQVVWRSAVTPVTEF--T-L---N---P-------------A------------N-G------D-IA---EQ
L-----------L---NASP-ARLDIGLAPLLAVQIAE----------------DK---P--NRRWLLTLLYHHLVDDAT
SLQLLLKEAQACL-E-GK----A-ESL--PAPFQFRRYVAQVR-LGR--D-S-DSDNAFFRDMLGTLEEPTLPYGLTDVQ
GDG----Q---G-VNKVIHPVPAALTQALREQARSFGTSVASLFHLAWGRVIGVLS--GR----DDVVFGTVLVGRLQ-G
GSG--HALGMFINTLPLRLQLSG-C--------KAADAVRYTQSRLAGLLAHEHASLALAQRCSGVP-APLPLFSALLNY
RHTVINPQD-----Q-------------------------AISLWEGID-L-L--S-A-EERTNYPLILCVDD-L----D
--K---G--LTMTVQAA-IS---ID-------AERVVGYMQ
>Dual|gi|666607410
YPLSPLQDGLLFHHLLQ----N-------E--GD-PYLLVSQLAFTQSETLDSFLAAMKKVVARHDILRTAIISQ-VS-P
-------AVQVVYREATLSQEEL--E-F---A---A-------------A------------E-G------P-VV---EQ
L------R--QRF---DPRK-IRLPLEQAPLLHLVIAR----------------DD---E--HQRWILLQLMHHLIGDHA
TLELMLQEIRLIM-A-GR----E-QDL--LPVVPYRQLITQLK-ETS--H-Q-EEQEAYFRQQLADITTPSLAFDIEDIQ
GSG----E---N-IEEHYQPLSSELNHRLREAARHCGVSLASLCHLAWARVIAATS--GQ----SAVVFGTVMLGRLT-A
ATSFAQSMGLFINTLPLRVDIDA-R--------SLRQGVQDIHQQLARLLQHEHASLAFAQRCSGIE-APAPLFNSLLNY
RHSNATTSV-----F--N-----------------H----TTDFIPGVK-W-L--E-A-IERTNYPLAMAVDD-F----N
--N---S--LSLTAQAR-QP---LH-------AKALCTYMV
>Dual|gi|1078198360
YPLAPLQEGILFHHMMN----E-------E--GD-AYLLPNLMQFDSRERLDGFVSALNKVVARHDILRTAMHWEGLS-E
-------AVQVVWREAHLVAEQV--N-L---D---D--------------------------V-A------D-VA---AE
L------A--ARY---HPSH-FRLDVRHAPLMRAFVAQ----------------DK---A--NGRWLLRILAHHLAIDHS
TLDMLVAEVRMLL-Q-GR----A-DEL--PPALPFRNFVAQAR-LGV--S-Q-AEHEAYFGAMLADVDEPTAPFGLLDVQ
GDG----T---G-IVESHRMVDGDLSRRLRQQARQLGVSAASVMHLAWAQVLSKVS--GR----DDVVFGTVLLGRMA-G
GEDASSVLGMFINTLPVRFKLGE-Q--------GVAKAVRAAHGMLTQLLRHEHASLALAQRCSGVE-APMPLFSALFNY
RHSVAQKAG--------------------------------DSAWQGVG-M-L--S-S-EERTNYPVTFSVDD-L----G
--E---D--FSLTAQVS-TS---VS-------AQRVCEYMH
>Dual|gi|1073558434
YPLTPMQEGMFFHHIKE----S-------A--HD-PYVSSGLFSFADRDCLDRFADALRAVVARHDALRTVLLADGLS-G
-------PVQAVLRQVELTVSEI--E-L---G---A--------------------------G-S------P-AR---EQ
L------A--ELV----RRA-PRMRLDRAPLIRLRRGR----------------HP---G--TGVWHAILSLHHTIHDAS
SLGVLFGEIGAHM-E-GR----A-DAL--PDPVPYRAFVEHTR-RGP--E-DLAAAGVFFSELLGDVSEPTVLFGLHDVH
GDG----A---Q-VRDVRRSLEDGLGRRIRALAGELRTSPATLFHVGWALTAAACT--DR----DDVVFGTVMWGRLH-G
PAGMESMLGSFINTLPVRFRLSG-S--------SVRELVRQADEALHGLVRFERTPLSEARSHSGLPGADVPLFNAILNY
RQMPGDNGV--------------------------E----RLLERVGVA-P-LSTE-V-IERSNYPLTVSIND-L----E
--D---A--FQIDAQIH-RA---QD-------AEVVVDCLE
>Dual|gi|640371996
YPLAPLQEGILFHHLMS----V-------D--GD-PYLMPVQLAFQSHEATERFIDALRAMIERNDVLRTAILWEGLP-E
-------PMQVVWRHATLNVDYV--N-V---E---S--------------------------------------A---EE
M------R--ARF---DPRH-TRLDVRTAPLMRAVVGH----------------DE---E--NSRWLLLLLTHHLALDHA
TLQFLVAEVQAYL-S-GQ----S-HLA--SEPTPFRNFVAQAR-LGV--S-A-SRHEAFFTSLLGDVSEPTAPFGLVDIQ
DDG----A-----IAEAKLALCASLAQCLRDSATRLGVSAASLFHLAFAQMLGKLT--GR----QDVVFGSVLLGRMS-G
GG--GRALGLFINTLPMRIKLGE-G--------SVVDCARNAHLLLADLLEHEHASLTLAQRCSKVT-APTPLFSALLNY
RHSDPDDAR--------------------------------SSAIEGAE-L-I--F-A-DERTNYPLTLSVDD-F----G
--E---A--FLLTVQAA-ES---ID-------PAKICDYMR
>Dual|gi|497399240
YPLTPLQEGIFFHHLMG----G-------E--GD-AYVLSSVSAVLSREWVGEFADALQTVVDRHDILRTSVVREGLP-H
-------PVQVVWRHAEAPVEEV--T-L---D---A--------------------------D-E------D-AV---TQ
L------R--ARF---DPRR-YRLDLEQAPLLRVVTAY----------------DE---P--NDRWLLMVLMHHLIGDHT
TLDVVQKEIGALL-T-GR----T-DAL--PEPVPYRNVVAQAV-LGT--S-R-EEHEKFFTSLLGEVDEPTAPYGLLDVR
GDG----S---G-IAEAHVDVDPAVARTVREQARRAGVSSASVCHLAWSMVLSRLT--GR----SDVVFGTVMFGRMQ-A
GTGADRGLGLFINTLPVRLDVGA-R--------GVLDAVRDTHGLLAEVLRHEHAPLVLAQGCSQVP-AGLPLFTSLLNY
RHSTPADPA-----T--A-----------------------DAAMSGVE-V-L--H-S-EERTNYPVVVSVDD-L----G
--VGDAG--FGITAQVD-DR---LD-------PERVCGLLT
>Dual|gi|946029114
YPLLPLQEGMLFHHRLQ----Q-------Q--GD-AYLSRCLLAFDSSERAERFLVALQQVIDRHDAFRTAIFWRGLS-R
-------PVQVVLRHAQLPVLRL--R-G---R--------------------------------R------H-GR---AR
L------L--ART---DPKA-RRMALNEAPLFSAAMVA----------------DE---K--GEGCTIALLSHHIVNDRV
SEDVLWDEVAAIL-A-GA----A-DGL--PEPVPFRTFVGQTL-S-R--D-Q-ADAKAYFERELGDLSEATTPFGLVDVR
DDG----S---H-ASESRIRLDPAMCARLSAAARAAGVSIAVLFHVAWAMVLARCS--NA----DDVVFGTVLSGRLT-T
ADEASGCVGLLMNTLPLRIKLAQ-R--------SVRRTVTAVHEQLAELVEHEHASLVLAQSCSAVQ-SPSPLFNSLLNY
RHSDGGRFAP-GS-G--V-----------------A----RHPSLSGLT-L-L--S-D-EERTNYPISLTVDQ-S----S
--D---G--FAIAAQCT-TG---AN-------PARIAAYAS
>Dual|gi|1124764940
YPLAPLQEGLLYHHQLT----A-------GQGTD-PYVVRELFRFGSRAGLDAFLAAWQRAIDRHEILRTSLAWEGLP-H
-------PVQVVHRRATLPVVEV--A-L---A---D----------------------------D------D-VV---GR
L-----------L---AASD-GPMDLGRAPLTDAFASP----------------D-------GDGWVLALRLHHVTQDHT
TLEVVLDEVAAIM-R-GD----E-ARL--PEPLPYRAYVAQSL-LAV--P-A-EEHQAYFAALLGDVTEPTVPFGVVAVR
GDG----R---D-VTERRQALDAALAARVRVEARRFGVSPATLFHVVWSRVLAGAC--GR----DDVVFGTVLFGRLQ-G
GAGADRVPGLFINTLPVRARTRQ-G--------GVPDALRAMHRQLAELLVHEHASPAAAQRASGVR-PPAPLFTALFNY
RHETARAGA----------------------------------SPAPFE-R-L--L-E-SERTTYPLTVSVDD-D----G
--T---G--FVFVTQAA-EG---ID-------PALVGRLLA
>Dual|gi|1219223578
YALGPLQQGMLFHHLLD----Q-------A--GD-AYLMRSVIAFDSRERLDRFVAALQRVIDRHDILRTSVHWTGLS-T
-------PVQVVHRTATLGVETL--A-L---A---P--------------------------D-E------D-AL---SQ
L------L--RRI---DPRN-TRLDLRVAPLLRAYIAP----------------EA---D--GAGWLLLLLDHHIISDNY
SLQLLIGEVGALM-H-DE----G-SAL--DASLPYRNFIAQTS-A-P--L-D-AGHERFFTDMLGDVDEPTAPFGVLDVH
AQN----E---N-FNEARRTLDPALAQRTRACARRLGVSPAVLFHVAWAHVVARCS--GR----DDVVFGTVLAGRWG-A
SEGSSRVMGMFINTLPVRFRLGE-R--------STGAVVQQAANTLAGLLEHEQAPLPMAQRCSAVE-APLPLFTTLLNY
RHTAIAAAAR--G-S--R-----------------D----EADSWMGVE-L-V--H-I-EERSNYPLSMSVDD-N----G
--V---G--FSMNAQCT-GS---IV-------AERIVGYLD
>Dual|gi|1379654934
YPLAPLQEGVLYHHLMA----R-------Q--GD-PYLQNMLLSFDRRDRLDAFVKALQQVIDRHDVFRTSIVWEGLA-T
-------PVQVVWRTAALPIFSY--I-P---Q---P--------------------------G-E------D-SL---QQ
L------R--DRF---DPLH-YRLALSSAPLLQFHHCY----------------DA---S--GDRWVGVVLIHHLVDDAA
TMHVLRAELHAHL-L-GQ----T-QHL--AASVPYRNYVAHAR-NEQ--L-R-GDQEVVFRQLLGDIEEPTFPFGLAEVH
GDD----A---P-VGGTSLELNSELSTRLRRCAAHLGITPASLHHLAWANVVGQLS--AK----DDVVFGTVLLGRMH-A
GAGADGAMGMFINTLPMRVRLGQ-Q--------SLRAAIRDVHAQLNSLFAHEHAGLSHVQRCSGVA-PPQPLFSALLNY
RSHRQSSEA-----V--------------------D----PLAPWPGIT-V-L--Q-T-QGVNHYPVVLDVEE-M----D
--D---G--IRLTGYLP-TR---YS-------ALRLCSYMQ
>Dual|gi|1247549500
YPLTPIQEGILFHHMMT----T-------E--SD-PYVLPNLLVVPDEASLEAFISAMAFVVSRHDVLRTAVLWESLD-T
-------AVQVVYRQARVPLEWL--E-L---S---P--------------------------D-Q------D-AE---KH
M------R--ELC---AGMQ-HRLDITQAPLLSLTVAK----------------EP---Q--STKHLVMLKFHHLISDHE
GVEIIQRELLAFQ-Q-GQ----T-QQL--PAPVPYREFVAYTQ-HLG--K-H-FDGEGFFNNMLADIDTPTLPFGLQDVQ
GDG----R---Q-IIEAKQPVPAEVGTQIRQVAKAMGVSAASIFHVAWAMVXSACT--GQ----QTLVFGSVFSGRLQ-G
NIGVENTLGVFINTLPVRFDIDR-T--------SVRERVLHTHQLLSDLLAYEQFPLVQATRCSAVA-HDLPLFSALLNY
RHSSGAEAQ-------------------------------QXGEXLGLS-X-L--A-G-HERSNYPXSXAVDD-Y----A
A-K---G--FVIEAQID-QT---VD-------VERVLAYMQ
>Dual|gi|1148591408
YPLAPLQEGILYHHILQ----K-------E--SD-PYITPVILTFDQQSRMTDFLNALQAVIQRHDILRTGIVWDGLR-E
-------AHQVVWRNAPLAVHEL--Q-A---E---LLVNHAAENGADNTA------------D-A------D-IV---RQ
L------Q--AHF---APSR-VEMDVSQAPMLAVHYVA----------------DP---T--QKRWVMCLLQHHLCMDHT
TLELVIEEVQAHL-L-GQ----E-HAL--PRPIPFRNFVAQAR-REL--S-Q-QTYVDYFREQLADIEVPCAPFDVLDTQ
SHG----Y---E-IESLRHPVSEQLAQQIRSQARQYGVSAASLFHLAWGLVVRATT--GR----DDVVFGTVLFGRMA-G
GDGADRALGMFLNTLPLRLSLGQ-T--------ETKDAVLNTHRQLAELLNYEHAPLSQVQKCSGVS-APAPLFTSLLNY
RYQGGSAQT-----D--I-----D---------TTQ----SASAWQGIE-M-V--A-N-EERTNYPVGLSVDD-L---AG
--Q---G--FSLDFKVA-RR---IG-------AKRLAVMVE
>Dual|gi|672818069
YGLSPLQDGILFHHLKA----S-------A--GD-PYLLYVSCAFDDKDSLDNYLHTMQQVVDRHDILRTGFVWEKLS-N
-------PVQVVWRSAQLSITEL--Q-L---D---P-------------A------------D-G------P-IA---QQ
L------R--TRF---HPGH-FRIDLAQAPLLRFFAAQ----------------ES------DGRWILVTLLHHLISDHS
TLETMNSEIRSLQ-D-GL----G-HTL--PKSEPFRNLIVHIR-SGL--R-Q-SEHDRFFKEMLADIETPSLCYDLTDVH
ANG----Y---M-MAESHRELSQDIHDRLRMQAKRLGVSLASICHVAWALVVARTS--GQ----QHVVYGTVLLGRMQ-A
NMDSSRAMGLFINTLPIAINTGD-C--------SVEDSVRQTHARLAALLEYEHASLALAQRCSGVP-AGVPLFNSLLNY
HHDVAPGDR--------------------------------TSALPGME-H-M--E-F-HESTNYPIGLSVED-D----G
--V---S--LGVTAQVI-QP---FN-------SERICGYMQ
>Dual|gi|1099657780
YPLAPLQAGILFHHMLD----T-------E--GD-PYLLRSTLTFASRERMESFLSALQRVIDRHDILRTAIVWEGMS-A
-------PAQVVYRQAELPLLEL--K-A---G---S----------------------------G------D-AL---AD
L------L--ANT---DPRR-CRLNLTRAPLMTANACE----------------DA---A--SGEWHMALLYHHIVSDHV
TLEFIIGEVQALM-Q-DR----A-DLL--PVPVPYRNFIAHTL-A-I--D-P-QAQEAYFREKLGDIVEPTAPFGLLDVQ
GDG----S---G-AREAHSMLDPQLSARLRRVARSHGATPAVLFHAAWARVLSACT--GQ----DDVVFGTVLLGRLQ-S
NEDNGKVLGMFVNSLPVRSNLRA-A--------SVQELVDGMRSQLSALFEHEQASLTLAQRCSGID-AQAPLFTTLLNY
RHSHVTRAGD----Q--A-----------------E----FDQAWQGIR-M-L--A-G-EERINYPIGVNIDD-L----G
--E---D--LAVTAQCD--G---VE-------PERITDMLL
>Dual|gi|1223215129
YPLAPLQEGILFHHLLA----D-------GG-RD-AYLMSITVAFDTRAHLDRFVDALQRVVNRHDVLRTAILWQGLP-E
-------PVQVVWRQATLSMTDT--I-L---A---A-------------G--------------D------D-PV---AA
L-----------A---AAAG-HAMNLDRAPLLDIHTAA----------------AP---D--GPGWLALLRVHHIVQDHV
ALDVLLGEVRTIL-S-GR----D-DLI--APPLPFRTFVAQAR-NAV--T-E-TEHERYFAELLGDVVEPTVPFGIHDVR
GDG----S---Q-LTRHQLDFPSGFTDRLRETAQTLGTSPATLLHVAWARVVATVA--RR----DDVIFGTVLFGRMN-A
GSGSDRVPGPFINTLPVRVRTGE-L--------TVRAAVAAMRDQLAGLLEHEHAPLAVVQRASGVA-AETPLFTALFNY
RHDNGADPS-----D--E-----P-----------E----PTPQTTGIR-V-L--H-A-QERSTFPVNASVDD-D----G
--H---D--LTLTIDAI-AP---ID-------PYTVAALLR
>Dual|gi|1320618991
YPLAPLQEGILFHHQMM----T-------Q--GD-TYILPTLLRIATPAQCEAFLDALQRVVNRHDVLRSSIVWRDLE-R
-------PVQVVHRHVELPVERF--T-L---D---A--------------------------R-R------D-VL---AQ
L------D--ERI---APRR-LRMDLQQAPLLRVHLAQ----------------EG---Q--A--CHLVLLLHHIVSDHV
SMEILVAEVFALL-Q-AGGDEAA-AQL--PTPLAYRDFVAQAL-AQR--D-Q-DAAEAFFRARLAEVDEPTAPFGLLDVH
GDG----S---Q-LEARRIELDPALAEALRQAARRHRVGVAALFHTAWALLLAHCS--GR----DDVVFGSVLSGRLQ-G
MAGADRMLGMFINTLPLRCRLAG-A--------GVAAALEGMQRELVELLRYEQTPLALAQRTSGLP-ASTPLFSAVLNF
RHGALGEP----------------------------------PVDSGIE-L-I--A-S-HERTNYPLTLSVDD-L-ADPG
--K---G--FALTAHVE-PR---IG-------AARILGYLQ
>Dual|gi|1021718891
YPLGPLQQGIIFHHTLD----P-------E--ND-PYVTPILFKLADEAAVNSFIEGLEFLIARHDVFRSSMQWQGVD-E
-------PVQIVQREAKLSVERI--S-L---D---R--------------------------G-Q------S-TL---DV
L------G--EFS---SSPR-VRVDLRRAPLLNVTIAT----------------AE---G--EAEQHVLLQIHHIIEDAT
SLQICEKELAYFF-G-GI----S-DQL--SPPVPYREFIAHAQ-HQA--K-V-NDAQAYFSQTLGDITEPTLPFNLQNIQ
GQG----S---N-VIELAQALPQSMSIQLREMAKKIQVTPAALFHAGWAMVMATCS--GK----GDVVFGTVMSGRLQ-G
TFGAEEMLGVFINTLPMRVKSAG-A--------DAVTLVQQVQASLLDLLPYEQASLSMAQACSGLK-SNVPLFSSILNY
RHQVRTDVD-----D--E-----A--------LAKE----GQDSPVGIE-E-I--S-G-QERTNYPVSLSVDD-L----G
--E---G--FTLNIKVV-DD---IS-------AQQVMAYMH
>Dual|gi|501844392
YALSPLQDGILFHHMLG----G-------I--GD-AYLLLDLIGFRERVILQRYVEAVQTVVDRHEILRTGFMWHGLT-T
-------PAQFVLRKADISVEYV--D-L---D---P-------------S------------A-G------L-AV---DQ
L------I--ERY---DPRT-YRLDLSEPPLMRFFATR----------------DF---Q--TGHWLLLQLFHHLIADHT
TLEILHSEVREIM-G-GS----G-SNL--PPATPYRNLIAQTR-LRA--A-DDEHHRHFFRSMLADIEDPSAPFDMVDVY
NDG----K---D-VTESVVTLSVDLDRRLRRHARQLGVSLASICHVAWGIVVARTC--GR----DAAVFGTVLLGRNQ-A
GGEVDRAMGLFINTLPIRVDLDA-V--------SVGDGICRTHSLLSELMQHEYASLTLAQGCSSVP-ASIPLFSSLINY
RHNDPLQHQ--------------------------------ADLGCGIE-R-L--K-F-EERTSYPITLSVDD-T----G
--V---S--LGLTVQAV-PP---VV-------PGTLSGYMV
>Dual|gi|1057353444
YPLAPLQEGMLFHHMLA----T-------Q--GD-PYVSRFIQAFTQQESLEKFVSALNQVVARHDILRTAMAWEGLQ-E
-------PVQVVWRSAEITIQDL--V-L---D---G-------------E--------------E------D-VA---LA
L------Q--RHF---APEF-TRMDLHHAPLIQAYRVE----------------DK---A--NGRWLLCLLIHHLCNDHT
TLELMVAEVMAIL-S-GK----E-EQL--TPSVPFRQFVARTR-MAQ--E-D-EVHQAYFRRELAHIDEPCAPFGLLEA-
-DL----A---Q-ETQQHIELPDDLAQRIRALVSEQHISAASLFHLAWGIVLSHAV--GR----NEVVFGTVLFGRMN-A
GESADKALGMFLNTLPVRLHLQG-Q--------SIAHALKATHQTLAELLEHEHAPLSLAQQCSGLP-AKTPLFSSMVNY
RYQAAADEQ-----N---------------------------DASFASE-V-I--F-S-EERTSYPVSMNINDHI----G
--A---G--FSLDVHVE-RS---VG-------AQRVGQMLI
>Dual|gi|1110440251
YPLAPLQEGMLFHHVEQ----P-------Q--GD-VYVHTLLLSFSSKDKLLQFAQCLNVLIERHDALRTAVLWEELP-E
-------PVQVVLRQATLELEWL--S-S---D---E-------------S---A-------SL-G------T-AV---ER
L------A--SYV---DPRT-FRIDIRRAPMMRAIAVQ----------------DD---H--EGMWFLKLASHHLVVDHT
SVDMLLGEMNLIF-A-GH----Q-HAL--QKPIPFRNFIARAR-SKF--Q-R-SDAESFFRGMLADVREPSAPFGQSHVN
ADG----V---D-VNEAHIELDPRLVATLREQAIHLGVSLAAFLHLAWGLVVAKST--AT----QDAVFGTVLFGRMG-A
GDGAERAVGLFINTLPFRVRLNG-Q--------RVETCVRQVHGALTQLLQHEHTPLASALRCSGVP-AGTPLFSSILNY
RYVGDRVRA-----D--G-----------------------TGAWAGIV-G-L--E-S-RERSNYPFTLNVND-S----G
--G---G--IELIAQVI-NT---VS-------AQQVCELAR
>Dual|gi|1348824148
YPLAPLQEGVLYHHLAA----R-------Q--GD-PYLQSVQLSFDSRDRMDRFVHALQQVIDHHDVFRTSVIWEGLE-T
-------PVQVVWRKATLVLSQL--V-P---E---P-------------V------------H-G------D-AL---ER
L------H--ATF---NPAR-YRLDLSTAPLLQFHYAY----------------DL---A--NARWVAMLLIHHLVDDAA
TMHVLQAELHAYM-S-GD----S-AQL--GASTPYRNYVAQAR-RDG--R-Q-AEREAFFRSEFADFESPTLPYGLHDIR
GNG----Y---A-AEHSADLLEAGLHGRICAWAARLGVTPSSVYHLAWAHVVGQVA--AS----DDVVFGTVLLGRMQ-A
GTGADRAMGMFINTLPLRVRLTK-Q--------SAREAIHAVHAQLSALLLHEHAALSEVQRCSGVA-PPLPLFSALLNY
RSYQRAPLS-----S--------------------E----RSTPWQGID-I-L--Q-S-QRGSHYPVALDVEE-L----E
--D---S--VRLTMHMP-AG---HG-------AQRMCTYMQ
>Dual|gi|1360825720
YPLVATQEGILFHHLMD----P-------S--HD-PYLVSTLFRVDDEPACARFVAAVQALVDRHDALRTAIVTTGVR-E
-------PVQVVHRSASVAVERV--R-V---G---P--------------------------G-E------D-PR---AR
A------E--AIL----AAP-GAFDLARAPLLRLFIVE----------------RD---G--EAQRHLIVNAHHLIEDAT
SLRMTLAELAVHM-G-GR----S-ELL--ATPGRYRDFVAYTR-HQQ--R-S-GAIEAEFRAMLGGVDEPTLPFGLDDAR
RDA----R---H-VARLRHALPEGLGVALREQARTRGVGLAALVHLAWACVVSATS--GR----DDVVFGTVMSGRLQ-G
VPGVERMLGNFINTLPMRVSLAD-R--------NVDALLREVDETLARLVELEFAPLSVAQRCTDLD-GDAPLFTAVFNF
RHFEPGPAD--------------------------A----PTIDDYGVH-F-V--A-A-MDGINYPLVVSIDD-F----G
--A---E--LSLDIQVD-DR---ID-------CEALAAYLE
>Dual|gi|917799870
YPLAPLQEGMLFHHLAN----A-------S--AD-AYLQTSLMAFDTRDRLDRFLAALTWVVARHDILRTGFVWNALR-K
-------PVQVVWRHAPPHLHEH--A-L---D---D----------------------------D------D-VA---AA
L------Q--AML---ASAR-YRIDLQQAPLLHAHIAY----------------DH---R--HARWLLNLAYHHLVLDHT
TLQIAMEEIDAHL-S-ER----T-HAL--PPALPFRNFIFETG-TKV--A-E-VGHERFFTKTLGDVDGTTAPFGLSDVN
GDG----S---R-LRSLQLAVPDTSATVIRQHARQLGISPAAIFHLAYALVLAVTS--GR----DDVVFGTVLFGRMN-G
GAGADRAMGMFLNTLPLRLRRDA-T--------PLAQALRQTHARLAELVHHEHAPLALAQRCSALG-ASTPLFCALLNY
RYSTTPDSA-----L--D-----G----------QQ----AGAFWDGVQ-G-L--H-K-RDVNNYPLTLSVND-G----G
--K---D--FTLDIKLD-HS---VP-------AERVGALML
>Dual|gi|158137911
YPLAPLQQGLLYHHVTD------------V--RD-PYQQQALFAFASAQQLQAFGEALQQVIDRHDILRTSLAWEGLE-Q
-------PQQVVWRQARLPVDNW--L-T---T---A-------------P------------D-G------N-IA---GQ
L------R--SHY---DPQH-RPLDLRQAPMMALACTE----------------DA---Q--HGRWLGLLRFHHLVNDAV
SLQVLLGELEAFM-A-GR----G-EQL--PAPVPYREYVALSA-AAE--R-Q-ARHEAFFREQLAGIEPPAPIAGLGGEP
VDA----F---D-LHSHSQAVEAPLAGLLRTQARHQGASLASLLHLAWAQVLGTLG--GR----DEVTLGTVLLGRSM-A
GKGADRALGMFINSLPLRVQLEH-R--------SVEQALGETHAGLAALLGHEDAPLMLAQRCSGLP-AGTALFDSLINY
RQGAVLH----------------------------------GQVLPGVE-L-V--E-A-SEVLSHGQVLTVDD-H----A
--D---G--LQLAVRAP-RA---IG-------APRVLNYLL
>Dual|gi|1021378328
YPLAPLQRGIFFVHQTM----E-------K--QD-PYVTVTALKCGSMVQAEQLKQRLQQVVDRHDALRTAILWRGVA-E
-------PVQVVLKHAEVPTLTT--V-I---T---G--------------------------D-E------S-NA---FN
I------N--QHI---ESDA-HFINLEQAPLIELQIID----------------VP---R--NSQTYIVVKCHHIIADNV
SMEHIFSELRAIE-M-AQ-------TL--ETPRTYKHFLKEVL-KKE--K-V-NDVDQFFTQLLGDVDEPSLPFELSNTL
LAG----G---A-TREEARDLRADLAVSIKAVAQKYKVSPAALFHLAWAIVIAKCS--AK----NDVVFGTVMSGRLS-G
DSRNHNMVGMMINMLPLRANLTG----------SVAEALEQVSNSLRELIPFEQVSLAKAQSFSGLP-NSTALFSATLNY
RHSNSAGSE-----V-------------------------NNQVPSEYE-F-V--Y-G-YERTNYPFTLSVTD-Y----D
NGS---A--FNLNFQIE-QH---VD-------AKRIAGYME
>Dual|gi|1175037149
YPLGALQQGILFHHLLD----Q-------D--SD-TYLIKQQFVFDGQARLARFMAALQTLIARHDIFRTGIIRDDLD-Q
-------PVQVVLRQVELPVERI--M-L---D---P-------------A------------A-G------A-IA---LQ
L------D--ARY---DVRR-YRMAIDNAPLLHAVIAE----------------DT---A--NGSWVLHLLLHHLICDHT
TLELMAEEIRLLL-A-GQ----A-GQL--PIPVPFRDFIAQTT-RKT--A-P-EQARAFFSTMLGHIDEPTAPYGINNVY
GTG----E---E-IDEVHQQLDISLAERLRKQARAAQVSATSLWHLAWGLVLARIC--GR----DEVVFGTVLFGRLH-G
GARAEQIMGQCINTLPLCISTAM-G--------SVAHGLRETHARLSGLLQHEHASLAEAQRCSSVA-PSTPLFASLLNY
RYSQSADSV-----F-------------------------AARPLDGIE-V-L--H-F-DERTNYPLTLTVDD-L----G
--S---G--FGLMVQGG-KA---TR-------PAVVCGYLV
>Dual|gi|1336935991
YPLSSLQEGILFHHLLQ----S-------E--GD-AYLMRTLATFDSRALLDKFLGALQVVINRHDIMRSSLRWQGLP-Q
-------PVQVVHRQAQLPVIQL--D-T---A---P--------------------------G-E------D-AL---QM
L------R--ERT---NTYH-MRLDLQQAPLIAAYITY----------------DT---R--QEKWLMALLDHHLISDNV
TLRLIMGEIQAVM-D-GR----A-DAL--PPSQPYRNFIARAA-C-V--S-Q-AEHEAYFRQLLGDVDTTTAPYGVLDVR
GGD----A---T-ILRSVQDLSDDLSARIHSTARAQGVPTSVLFHAAWGLVVAATS--GR----DDGIFGTVLSGRSQ-G
TSGANHALGMFINTLPMRIRLQQ-N--------SVRDIVQDAYQQLSGLLTHEQAPLALAQRCSAVD-ASLPMFTVILNC
RHGDLVNTAG-EN-I--E-----------------D----MGEEQEGVH-F-L--G-S-ETRTNYPIEIAVAN-E----A
--N---G--FSLTAQSI-DG---ID-------PHRIAAYLG
>Dual|gi|856744708
YPLAPLQEGVLYHHLAV----D-------Q--GD-PYLLQAQLAFDDKQCLDAFVALLQRVVDRHDILRTSMAWEGLA-A
-------PLQIVWRQARLVCDQV--P-L---N---P-------------D------------D-G------D-VL---TQ
L------Q--ARC---DPGQ-YRLALTHAPLLQLHYAQ----------------DP---H--NGRLVALLLFHHIVLDHT
ALAVIREEMQHFS-T-AG----D-AGL--PTPTSYRTYVAQAL-RGK--T-Q-EQHETFFRQCLGDIDTPTLAFGTEDPS
SHL----Q---P-LQQFDVLLDPMLASRLRRQARDLHLSVASLHHLAWAMVLGSGV--AR----DDVVFGSVLLGRMQ-G
GPAADRALGLFINSLPFRVRLDA-P---------AAAATRRTHEALTALMAHEHASLALAQRCSGIP-ASTPLFNALLNY
RHSPPQSAE-----A--A----------------------TSAAWNGVH-A-L--G-S-SERTNYPLLLNVDD-L----G
--D---Q--FALSVQTR-AD---IG-------AERICAFMQ
>Dual|gi|480160332
YALSSLQEGMLFHRLLD----E-------G--DD-PYISTWASRFDNIEALNTYINALQYSIDRHDSLRTAVIYEGLQ-E
-------PVQVVWRKADLRVERI--V-L---D---I-------------N------------E-N------E-GY---SD
LEIIKLEK--IQK---YGQK-QGLILEEAPLIRLVVSE-----------------C---E--NGEYLGALVLHHLISDHV
SLEILQREAQATE-E-ER------NHF--KPAVPFRNLIAEHR-RKD--R-Q-ASSIQFFRNMLGDVTEPVLAFGLSDIH
LDG----L---E-TTEHRMMFNSDLNNRLRAQANRLGVSLASLCHLGWAQVVSHCS--GC----EQVVFGTVLLGRS---
GIDSEDLVGMLINTLPIRIDLNE-M--------GSELAVQAVHQRLGELLSHEQASLSQAQQCSSIG-GDAPLFNNILNY
RHNQNNEL---------------------------------ESGLSGVH-F-I--G-W-KERTNYPITVSIED-D----G
--Q---S--LGVTTLAL-VS---VG-------SERICGYMV
>Dual|gi|918364967
YALGPLQEGLLFHHMLC----Q-------Q--VD-PYVLPVLFKFNSAESVTAFIDALQFIIHRHDALRTAIFWRGLS-V
-------PVQVVCREAPLPVVQL--N-L---S--------------------------------G------D-IE---AQ
M------R--QLC---DPQL-QWINLEQAPLMRLQIAN----------------SC---H--AGEHFVLLQYHHIISDHL
GLEIIQREFEAYK-A-GK----A-DEL--PPSVPYRDFIAHTQ-YQA--L-H-NNAESFFTDILGDVEEPTTPFNLLDIN
EDG----C---H-RADADIYLHSETSKQVRLVAKNLNISPAVLFHAAWAMVIATCT--AR----NDVIFGTVLSGRLQ-G
AIGAERSMGVFINTLPFRAKLES-V--------SVIEFVRQVQSSLTNLLHYEQTSLALAQRCSQVN-GKLPLFTSLFNY
RHSLPKTNN-----F--P-----------------E----NPAAEKDFE-V-V--L-G-YERTNYPFNISVND-F----G
--Q---D--FQLDVQVD-SS---IN-------AKRILDYAH
>Dual|gi|1055899970
YPLAPLQEGILFHHLAR----T-------EGDSD-VYLKAAALEFDSRERRDGFLKALRQVVHRHDVYRTAIVSGGLR-E
-------PVQVVSRQVEVPVEHV--A-F---D---P-------------A------------H--------D-AM---EQ
L-----------L---AASR-SPMALDRAPLMRAHVLT----------------ES---A--AGRWLALLVIHHIVQDHA
AMQVLTEEVREIL-A-GR----G-ERL--PAPLPFRNFVAQAR-LGM--P-R-EEHERYFAGLLGDVTEATAPFGLLDVH
GDG----A---A-VVRAGGPFDDRLTRRIRDLAATLGVSSATLFHLAWARVLAALS--GR----DDVVFGTVLAGRMN-A
GAGGDRVPGLFLNTLPMRVRVDG-H--------GVATALTVLRRQLADLLEHEHAPLALAQRASAVP-PGGPLFTSIVNC
RGDRAIEEA--------------------------------GGGIPGIR-L-L--L-T-LERNNYPVTLIVRD-T----E
--S---R--FDVTIDAL-SP---AD-------PERIHTLLH
>Dual|gi|923568295
YPLAPLQEGLLFHHLAD----P-------G--AD-PYVNTTLLAFETQQQAARFLSAFDQVVQRHDILRTSIVWRDLP-A
-------PVQVVWRHAALQVHQH--T-L---Q---G----------------------------L------D-AQ---AG
L------L--TEM---GPDH-ARLDLAKAPLLQAHLAE----------------DT---A--QQRWIVGVLAHHLMMDHT
TLDLIVTEIGAHL-S-GR----Q-QQL--PAPLPFRNFVAQAQ-RAV----S-TEHVPFFSRMLSDVDHPTTPFGLLRSN
VHS----A-----PAQQRVPVTQDIAHSLRAHASRLGVNASSVFHLAYAVLLARIS--AR----NDVIFGTVLFGRLS-G
SDGADRALGMFLNTLPLRVRIDT-T--------SVTDAVRSMQAQMAELLCHEHVALTAVRNCSAIR-APLPLFSALLNY
RYAVHTPSA-----A--Q-----Q----------AA----DDDAWQGVR-V-L--Q-A-RERTTYPLSLSVDD-D----G
--D---G--FSLDLQID-PC---LC-------AERVAGFML
>Dual|gi|1095082872
YALSPMQDGILFHHLLA----Q-------Q--GD-PYLMAYEIAFTDRSLLDRYLEGVEQVIARHDILRTSFFWRDLS-T
-------PVQVVWRQAPLRIVYP--Q-L---D---E-------------R------------H-G------P-VL---DQ
L------R--KRY---DPHL-HSIDIGEAGLLRASVAA----------------DP---Q--ANRWLLHLRLHHLVGDHL
TLHMLNDEVVSLL-A-DK----D-STL--PPVRRFRDFVAQTF-LEP--N-P-GRYERFFREHLSQVREPSLPFGVAHVD
PA---------H-TQEHRQLVPSALLQQLDAHARRLGVNLGSLCHLAWGLVVARTS--AC----RHVVFGTVLLGRAS-S
LEFAEQAMGLLINTLPLYLGLKD-L--------SVDNAVLNTHAGLTALLRHEHAPLALAQRCSRIC-APAPLFSALLNY
RRSTQSSAL-----S--D------------------------SLPMGMQ-W-L--G-G-QVGATYPFCLTVED-Q----S
--D---A--MELIAHVA-AP---IP-------AKRICEYML
>Dual|gi|1382820556
YPLAPLQEGMLYHHLAQ----S-------E--GD-AYLSRVRFGFGSRAALERFVAALQAVVTRHDVLRTGIAWEGLR-E
-------PVQVVRREARLPAEEV--TGL---D---P-------------A------------L-G------E-VG---LQ
L------Q--DRF---DPRH-FRIDLRQAPPMTIRYTH----------------DA---A--ADSWVLLLLTHHIALDHT
DIAILLREVAAHL-D-GS----W-DTL--PPPPAFRDHVARAR-LGG--R-G-PRSEAFFRAMLSDVDEPTLPYGLGNLD
ADNGGERV---E-IVNAVRELAPELASRLRQQARRLGVSVASLFHLAWGHVVGKLS--GR----EDVVFGTVLLGRWQ-G
GERVEHVVGLFINTLPLRVEVGG-I--------GVRDAALRTHRTLADLMGHEHASLAFAQRCSGVA-APAPLFSALLNF
RHSAEGTVI-----D--G-----------------G----SIPGWQGIE-V-L--D-G-EERTNYPCALCVDD-L----G
--E---G--FRLTTQLV-AQ---FD-------AARVCAYLE
>Dual|gi|1098508054
YALAPLQEGILFHHMLG----N-------G--SD-AYLSCSVVEFDSRGRLDSFLQALQTVIDRHDILRTAFFWEGLA-Q
-------PVQVVARRASLPVTEL--R-L---D---D--------------------------G-A------E-PV---AD
L------L--AQV---ARDY-PLMDLRLAPQLAAFVAA----------------KP---D--GSGYLLGLHEHHIISDNF
TLQLVLAEIGYLI-S-GQ----E-AQL--TPPVPYRNFIAQAR-S-V--P-D-AVHEAYFRAQLGDIDEPTAPFGLLDVQ
SSG----A---V-AAEASLVIEGDAAQAIRDTARGRGVPPAVLFHVAMAQVLARCS--GR----EDVVFGSVLSGRLQ-G
SAGADQVLGMFINTLPLRISLAG-R--------SVEDAVRETYAGMAQLLGHEQASLALAQRCSGVR-APLPLFSALLNY
RHPNVVTPSG----D--G-----------------D----ALEIWEGTR-L-L--S-A-VERTNYPFDISVDD-F----K
--D---E--FVLTAKC--SG---VE-------PQRVAAYLH
>Dual|gi|1180607438
YPLTPLQEGMRFHHMLK----E-------R--GD-AYLLKVQFDFAQQTQLERFLAALQQVIDRHDVFRTALHWQGLD-A
-------PVQVVLRHAVLPVLHL--T-A---S---E-------------I------------G-G------D-AM---GY
L------N--RHY---DPQH-YRLALTQAPLMQAIVAE----------------DA---T--TGRWVLHLLQHHAISDHT
TLERMFAEMEAMQ-S-GK----S-AQL--PAPQSFRNFVALAR-ANA--D-Q-AAQQRFFSDMLADIDAPTAPYGISEIH
GDG----A---D-TTEHRCELTGKLAQRIHDAARTAQVSTASFMHLAWALVLARLS--GR----DDVVFGTVLFGRLQ-G
GKAAEQVMGLCINTLPLRVSLGQ-L--------GVAESLQQAHQTLSGLLRHEHASLVEAQQCSAIA-TGAPLFSSLLNY
RYSQRVDAL-----F-------------------------ASPVWQGMQ-V-L--H-F-DERTNYPLTLAIDD-L----G
--D---T--FSLTVRGT-AD---AH-------PAAVINQMC
>Dual|gi|908741028
YPLAPLQEGVLFVHSMD----P-------E--ND-PYVTNYLYELKNDAALTQFTDSLNFLLARHDVLRTAILWQGKR-Q
-------ALQVVQRTVTLPVTQL--A-C---A---G--------------------------G-M------S-AQ---QT
I------T--A-L---ADGP-QWLDLAQAPLLRLQVCQ----------------DP---D--TGSHYALLQAHHLIIDHV
AMAVIQDELHSYS-A-GK----A-QSL--PAPASYRQFISDTL-ARM--E-T-LDIEGFFSESLGHISEPTLPFGLQDTQ
GNG----D---T-IREHKVALSDALSTAIRTYAKQHEVSPAAIFHAAWALVLGACS--NQ----QEVVFGTVMSGRMN-G
GAGVERLLGMLINTLPVAVELQG-S--------SVADLIKDVDKRLKALLPYEQVSLAQAQKHSAVG-SDGPLFSAMLNY
RHTERDEVD-------------------------------TPAQDSDIQ-G-L--S-A-QERTNYPFNLSVND-Y----G
AAH---V--FSLDLQID-EQ---VE-------ISRIAEYVI
>Dual|gi|3510629
YPLAPLQAGILYHHISA----E-------Q--GD-PYTLKALFALSDRAQLDDFSGALQGVINRHDILRTAVLWEDLD-E
-------PVQVVLRQAELHVTEL--L-L---D---P-------------V------------D-G------P-VD---EQ
L------H--QRF---DRRH-YRLDVRTAPLMRIVFSH----------------DP---V--NDRWLAMLLCHHLVSDAT
SLSVILQEIQAHL-L-GQ----G-NAL--GEAVPYRNYVAQAR-LGV--S-E-AQHEAFFRDMLGDIDEPTLPFGLQDVQ
DRG----R---N-LEEASVTLAAELNLRLRAQARQAGVSVASLMHLAWARVLGNVS--AC----EQVVFGTVLLGRMQ-A
GDGADRALGMFINTLPLRVDIGA-T--------TVAEGLKATHERLTALLGHEHAPLVLAQRCSGVA-APTPLFSALLNY
RHSVVSDVR-----Q--K------------------------LPGLGGS-S-L--R-H-RRPYQLPVDLNVDD-L----G
--D---A--FTLTIQAV-QQ---IS-------ATRIGEYMQ
>Dual|gi|445565779
YPVAPLQEGILFHHRLN----V-------E--RD-AYITSYIMRFDDRARMASFIDGFNQVMARHDILRTAFFWEGLD-E
-------PVQVVLRQAPLLVEWI--E-K---A---S-------------D------------D-GIEGSKLS-PL---ER
L------R--HAA---DPGR-CRVDARQAPLMKAVAIE----------------DT---A--GDSYLLQLLIHHLIDDNM
TVKQAVKEIALIE-Q-GR----S-AEL--PEPVPFRSFIAQAR-LGV--S-D-SEHQAYFHRRLGDLDEGTLPFGLNDVM
GDG----D---D-IDEQRLVLDGELAAAIRDQARRHGVSAAAFFHLAWSLVIAKAT--GK----DDVVFGTVLSGRMQ-G
IEGAERALGVFINTLPLRITLGS-Q--------GVDECLRQTHDALSELLYHEHASLGLAQRCSGLP-GGAPLFSSLLNY
RLSVPEREG--------------------------S----TTPTWEGMD-S-L--G-S-QERTNYPLGMSVND-L----G
--K---D--FQLVGQVS-RV---IG-------AQRLCDYMR
>Dual|gi|496175632
YPLTPLQHGILFHHTLV----K-------N--SD-PYITVLPFTFNSRETMHQVLAALQKVVDRHDILRTSFVWNGLA-E
-------PLQLVWRQAPLSINEL--A-R---T---S--------------------------E-V------S-FD---EQ
I------A--ELS---SSDN-LTMDASKAPMLTAEYLL----------------DD---G--SQKCVLFLKIHHLVHDNI
SLQIIEAELLAFL-T-GE----E-ERL--QEPIPFKKVFENGL-VSK-EL-S-VEAKDYYGTLLSDFSEVTAPFGLTDTL
SDG----S---S-LVDDTHVLDQMLGREIRQLAIAHKISPAAIFHLAWAIVVSRCS--GE----NDVVFGTVLSGRLG-G
IVGAEQMPGMFINTLPIRIDVSQ-Q--------KVHSALQQIFQQIMELTRFENASLSDVQQLSSIE-SGTPLFTTMLNY
RHNLQQNNY-----A--A-----------------L----DIYQQMGIK-P-V--E-V-SERSNFPFAMSVDD-E----G
--E---E--FILTSHIH-HD---IA-------ASRITQYMV
>Dual|gi|410700167
YPAAPLQEGIAYHHLTA----T-------Q--GD-PYLQYALFVFSDRTRLDAFAAALQCVVARHDILRTALIWEQLD-A
-------PLQVVWRQATVPMIEI--A-V---G---P-------------A------------E-E------D-VL---QL
L------R--AHL---DPAR-QQLDLRQAPLLRLCYAY----------------DG---V--GQRWVGGLLFHHLVGDAA
SLTGLLEEIDSHL-R-GD----G-ARL--PPPFRYRTYTMHAR-RDH--H-A-EEHARFFKEMLGDVCEPTIAFGLQDQG
VVD----Q---Q-VRKAVIQIDASIAQRLQVQARRLGVSVATLCHVAWAQVLSAAS--GQ----QDVVFGTVMLGRTQ-G
K-EIERAIGMFINTLPIRVRLGR-A--------SVRAVIKQTHAWLSELLAHEHASLSLAQRCSRMY-TQRVLFNALFNY
RRLSRANLN-----G--------------------T----VLQAWPGID-V-L--G-G-EERSTYPVSLSMDD-L----G
--D---G--FQLTAQAS-AD---GV-------PARMCAYMQ
>Dual|gi|952930407
YPLGPLQEGILFHHLIE----SE-----RP--GD-AYLMRSLIAFDSRERVDSFVDALQHVISRHDILRSAPRWQGLA-R
-------PVQVVHRRAPMPVELL--T-V---A---E--------------------------D-R------P-AM---QT
L------L--AAS---DPTR-IKLDLEKAPLLRAYVVE----------------DY---A--TGEWLMALLNHHLVDDNY
SMQLLHKEVRLIL-Q-GQ----E-HLL--AAPQPYRNFIARTH-A-V--P-D-SVHEAYFRERLGDVDEPTAPFGVLNVQ
GSD----T---G--AQARVDLPAATARRVREAARQQGVTPAVLFHVAWALVLSRCS--GR----DDVVFGTVLSGRLQ-G
SEAADQVVGMFINTLPIRVRLGG-V--------SLSEAIAQAYRSLGELLEHEQASLTLAQRCSAVA-PPLPLFTTLINF
RHGQMLQDA-----Q--N-----------------P----SASSWQGVR-A-L--G-T-EERSNYPLGICVDD-I----G
--E---G--FSLTAQTS-HG---ID-------ADRIVAYLH
>Dual|gi|666633969
YPLGALQQGMIYHYLTN----L-------A--GD-PYVLWQVVRFRNADLLHAYVDALRGTIARHDAFRVSVHYEGLS-Q
-------PVQVVWRDAELTVEEL--K-P---T---M-------------D------------C-D------D-PL---VI
L------K--QHC---DPAM-LRFDITKAPLQRCLYCY----------------DP---K--RDEWVLLHLIHHMTVDHT
TVEKMQQEIEAQL-R-SE----P-PAL--IAPISFRQVNAGLF-CAT--G-A-EEQKAFFDAMLRDYEPTPAPFGAGEYL
GGN----A---V-VVEAWRPLQERLCSQIRQQAKAHGVSAAAVFHLAWAKVIACLT--GC----NDVVFGTVLLGRMF-A
GENAENIMGPFINTLPIRVRLDN-L--------AVFECLWNAQDTLTQLVRHEQASLALAQKSVQTS-GTAPLFTSLLNY
RHSEMRNIP-----S--A-----D------PFQA-M----NPSSVNGVS-Y-S--G-S-MERTHYPVSVNIDD-F----T
--N---D--FVINAQVE-QG---LD-------PELICDYLQ
>Dual|gi|1055508870
YPLAALQEGMLFHHLKE----S-------G--RD-PYVLSGVFSFDSRDHLDHFAEALRAVIARHDALRTAILTDGLA-Q
-------PVQVVVRRAELTVDEF--A-V---A---P--------------------------G-G------S-AA---EE
I------Q--RLL----SGS-QAMRLDRAPLIRLRAVR----------------DP---G--SGQWSAVLNLHHVIDDAT
SLGFLFKELVAHM-T-GR----A-AEL--AAPEPYRNFIAHAA-HRA--K-A-LDPAAYFGERLGSVTEPTVLFGMQDVH
GDG----R---R-VADLRKPLDAELGERVRTRAKELRVSPATLFHAGWALVVAACA--GR----DDVVFGTVMSGRLQ-G
PRGIERMLGNFINTLPVRLDLTG-R--------DVRELVAETDRALRELVRHEQTPLAVAHRHSDVP-RDTPLFNAIFNF
RHLESDDRI--------D-----------------E----DELERAGVR-S-LA-G-V-IERSNYPVALSVDD-L----G
--H---S--FSLDAQID-QA---QD-------AALVIAYLE
>Dual|gi|504032447
YPLAPLQEGLLFQHIAN----T-------K--GD-PYLLSNMLAVKSREDALALLDALQSVVNRHDILRTAVLWQGLR-E
-------PVQVVLRKVAIPIEEI--E-V---P---S-------------T------------A-I------D-ID---DY
L------R--ARF---DARH-YRIDLDKAPLLRACLAE----------------DQ---V--HGRWIVLLLFHHIIMDRV
SLELVQQEVGAHL-Y-GE----A-ESL--PAALPYRNFVAQAR-LGA--D-Q-TQQESFFRAMLGDFDEPTAPFGISGVE
SE---------S-MHEASRPLDAKLAARLREHARALSVSVAVIFHLAWAYVLAETA--GR----EDVVFGTVLSGRMH-A
GAGADRVLGLFINTLPIRIHIGE-E--------SAQDQIRQLSDTLAALLSYEQTPLALAQRCSNVP-APRPLFLSILNY
RHYRKLRMD-----E--P------------------------IEPFSIE-S-L--A-A-HDGGDSPVTLAVDD-T----E
--S---G--FVLRACVV-PS---LD-------AERIWTYMN
>Dual|gi|1270423321
YPLTPLQEGLFFHHLLE----P-------D--DD-PYSMAITISFESDVLLKSYLEAMRVVVSRHDVLRTSILHLQLS-S
-------PVQVVQRNTELHIENL--K-D---D---E--------------------------G-R----DLD-SL---DQ
L------K--SKL---SGSNLKAIDLSQAPLLKFGVMQ----------------DK---T--TGNHLLLTIFHHLILDHV
SLEIMQSEIKSIL-A-RD----E-ASL--PPPIAGREAVASMI-F-R--G-S-NDGENYFREKLGKITEPTFPYNLSDVY
GSG----K---Q-IECERLSISSDLSKKIRFAAQAMHVSPAPMFHAAWALVIAACT--NK----DKLVFGTVLSGRNI-S
GKNSDRLIGMFINTLPLVLDLQG-M--------SSRELVIEADLGLRELMEHEHLSLNLAQSCSAVP-KGTPLFSSIINY
RHSAPISIT--------D-----------------P----QKGSEEGLS-V-V--W-M-EELSNYPFAVSIDD-T----V
--T---S--FSIEVQVD-SS---VS-------AKRVLAYMN
>Dual|gi|1040708515
YPLAPLQEGVFFHHLTA----E-------Q--GD-PYVISLGYAFDSRARLDAYLDAYQAVIDRHTILRTAVVREGLP-E
-------PHQVVWRTARLPVEEV--P-V---G---P--------------------------G-E------D-AL---TR
L------R--ERF---DPRR-HRIDLTKAPLLRVLVAE----------------DR---P--ADRWVMLLHLHHILGDHT
TLDVIHREIAAHL-R-GT----E-DTL--PSPRPFRDFVAQVRTG-P--G-P-AAHETFFTGMLKDIDEPTAPYGLLDAQ
GDG----T---T-VREHRTLLDPAVAHTLRDAARKAGVGTAAVAHLAWAQVLARLT--GR----DDVVFGTVLFGRLQDG
GAETGTAMGPFINTLPIRLTVDD-T--------GVTKALRDTQGLLAELLRHEHASLALAQRCSSVP-APAPLFTSLLNY
RHSGGSTAT--------D-----------------Q----ADVTVPGCR-T-L--H-G-EERTSYPLTVSVDD-L----G
--D---D--FHLTVQAA-TP---VD-------PARVCAYFA
>Dual|gi|1270392282
YPLGPLQEGILFHHLLH----K-------E--ND-PYIILLSYAVETKQLLDKYLAALQSLVDHHDVLRTLIYTENVS-S
-------PVQVVLRKSILMVEEF--Q-L---N---P-------------D--------------V------D-TN---EQ
L------E--ELI---Q-EP-QTMSLDRAPLLRVKITR----------------KP---N--STEWVVLLQFHHIVLDHI
SLDIINSEIKNFI-A-GD----S-SIP--TPPSSYRNFISQTK-RSG--N-S-LEAEQYFGNMLGGFDEPSIAFDLRKDG
SNS----T---K-LGEKNKLLSPDLSQKIRDCTSSLALSPSVLFHVALSIVVAHSS--GR----KDIVFGTVMSGRLH-A
ND-YSRTLGLFINTLPIRLNLEG-K--------NLRELLSEANLTIANLIRYEQTSLTLAQSCSDVD-DGTPLFNTLLNY
RHSKNLGDD-----L--------------------G----LKSDEGRIT-P-L--G-S-RIRTNYPVSIAVDD-F----G
--K---Q--FAIDVKVD-GV---IT-------ADRMLSYFE
>Dual|gi|1246794077
YPLAPLQEGILFHRMLA----E-------R--GD-LYQVAMLMRFADRAAVEDFLAAMQQVVDRHDILRTSFVWHGLS-A
-------PLQVVRRHARLEHDAF--E-L---D---P-------------A------------D-G------P-IA---EQ
L------A--ARY---EPAR-FRFDLSRAPLLRMGYAF----------------DP---A--SQQWLLCVAFHHLALDHT
SMEVVLREAGAIL-Q-GR----A-AEL--LPPVPFREHIWRVG-ANA--D-A-DAQRAFFARMLGDIDQPTMPFGLNQGS
DDL----V---R-FDECVRLLPAALSAQLRRHARELGVSATALLHLGWAMVLARAT--GQ----ERVVFGTVLFGRMN-A
GEGGDRALGLFINTLPIRIEVGD-D--------GIAEAIRRTHQALGELLPHEHAPLALAQRCSALP-ASTPLFTSLFNY
TYSFASAE---------------------------------AEAGLRME-P-S--A-G-AERTNYPLAVAVDD-R----G
--E---D--FEIGVQVL-PQ---IG-------GERVYGYLH
>Dual|gi|1348841486
YPLAPLQEGLVYHHLSA----K-------R--GD-PYLQCVSFIFADRGRLDAFADALQQVVARHDIMRTAIVWDYVD-D
-------PVQVVWRHATVPWVEC--Q-L---D---D-------------A------------D-G------D-VL---QQ
L------Q--AQM---DPGR-QQLELGMAPLLRVGYAH----------------DA---V--GQRWIGVLLVHHLIADAT
SLGSLLKEIGCHL-Q-EN----T-GEL--PPLFPYRDYTMRAR-WSQ--Q-S-QEHTAFFTDMLGEVNEPTLSFGRQHSE
GDD----W---A-VHEAVRWLDASVDQRLRVQARQCGVSTGVLHHLAWAQVVGATA--GR----DDVVFGTVLLGRTQ-G
N-NIEQAIGMFINTLPIRVKLGS-T--------TVRTAIKQAQIYLNALLSNEHASLALAQRCSGVP-APSPLFNALLNY
RRIGREQLG-----G--------------------T----VIEAWPGVS-M-L--G-A-QERSTYPVCLSVDD-V----G
--D---G--TQLTLSTC-NT---LD-------AERLCSYMQ
>Dual|gi|1052355446
YPLAPLQEGLLFHHLFS----A-------GS--ADVYITPTVVEFATRDLLDSFVDALQKVIDRHDIYRTAIVWEGLP-D
-------PVQVVWRSVVLPVVEV--T-L---D---E-------------A------------A-T------D-PV---PT
L-----------L---AAAG-QSMDVGRAPLLDLHIAA----------------AP---G--SDRWLGVVRVHHLVQDHL
GLEVVLDEVRALM-A-GR----G-DEL--APPMPFRDFVAQAR-GAG--D-E-QQHEEFFAELLGDVDEPTAAYGLTDVR
RDG----T---D-FAEHWLAFDPALTARLRRVARAHSVSTATVLHVAWARVLSVVS--GR----DDVIFGTVLLGRMN-S
GAGSDRVPGPFINTLPVRVRTDE-A--------GVTAALRRMQAQLAALVEHEHAPLVLAQRASAVT-GDTPLLTTLFNY
RHNPEPAVS-----D---------------------------E-IDGIR-V-I--F-S-EQYTNYPLTVSIDD-D----G
--D---T--IGTWVVAV-AP---ID-------PPAVGVHLA
>Dual|gi|1216023995
YPLGPLQEGVLFHHLLG----G-------E--GD-AYLLRSVLRFDDLQCLQAFLVALEQVMARHDILRTSIHWESLR-A
-------PVQVVHRSVTLPVHEI--V-L---D---P--------------------------R-R------A-PL---EQ
L------M--QRV---DPRC-MRIDLRRAPLLHAHIAS----------------DI---Q--GEAQWLVLLLHHIVCDHV
TLQLLLEEVQIVL-R-GD----A-AAL--SEPLQYRNFISVIR-D-A--S-A-GDHEAYFRAQLSDIHESTAPYGVLDVQ
GTG----A---E-VTEISVTVPDVLSTTLHHRARALGITPAAVFHLAWAQVLAALC--DQ----NTVVFGTVLSGRLQ-M
TGASSNVMGVFVNTLPVRIDVAN-T--------TARQAALDTQATLIELLEHEQAPLVVAQRCSAID-PRLPLFTSVLNY
RHGQGDSE---------------------------------GLAAHGAH-V-V--R-S-EERANYPIVVSVDS-A----G
--E---A--FSISMQCA-EG---IN-------AEELASRLL
>Dual|gi|663494837
YPLTHLQEGILFHHLME----T-------Q--SD-PYLMWSLVRFGERHALDAYIAALQTVIARHDICRTAVVWEGLI-S
-------PVQVVWRDAPLQVEIL--E-F---D---A-------------A------------A-G------D-VA---SQ
L------L--DHV---DPRH-YRLDLRTAPLTRIYAAR----------------DS---S--SNQWLVLRLVHHLIDDVT
TAQLLNNEVMTLL-H-GN----G-ASL--PAPLPFKHVVARAR-HER--G-N-VEDEAFFRTMLGGVTEPTAPFNLLNVH
GDG----T---H-VVEARHRLPATLSQQIRRRSKQLGVSAASLFHVAWAQVVARTA--GR----ADAVFGTVLFGRMS-L
NESADRVFGPFINTLPILIGVEG-V--------RASEGVRQTHQRLTELMSHEHASLALAQRCSGVA-APAPLFTAILNY
RHAINERQD-----A--------------------G----GTNTLEDVE-E-L--V-S-EERTNYPLVLNVDD-I----E
--D---D--FLTTVQVM-PA---VD-------PHLVAAMVR
>Dual|gi|1190768966
YPLAPLQEGILFHHLLQ----T-------Q--GD-NYLLQSLLAFDTRERLEAFLTALQHVIDRHDILRTAAYWQELA-Q
-------PVQVVWRQAPLEVNLF--N-P---A---T--------------------------T-D------D-VA---AQ
L------R--AET---DPRQ-HRLDLSRAPLFTADIAP----------------DP---A--QDQWLLALRFHHLVSDHM
TLELVFAEIARIL-Q-GN----A-GAL--PATLPYRNFIAQTL-S-T--P-A-DVHEAYFRTRLADIDQPTAPFGVLKVQ
TDG----E---R-ITEARLSIAPDLANAIRTQARRLKVSPSVLFHVAWAQVLAQTS--GR----DDVVFGSVLLGRLQ-G
GAGAERVLGMFINTLPMRVSLTH-R--------TVQEVVQDTYHNLMLLLEHEQAPLVLAQRCSGVP-ASMPLFSTLLNY
RHSQAGQS------D--S-----------------I----D-ATWAGIR-I-L--A-A-EERTNYPITLSVDD-L----G
--D---R--FHLTAQAV-AG---ID-------PARVTAYLA
>Dual|gi|1343579764
YPLAPLQDGILFHHLLA----T-------D--SD-TYLKRSLLRFATRERLDSFLAALQIVIDRHDILRTAIHWQGLP-H
-------AVQVVQRQAQLPIISL--S-V---E---A--------------------------G-A------D-AL---QT
L------Q--EQT---QLSR-LRMDLQQAPLFVAYILF----------------DP---I--ANKWLLALVNHHLIDDNY
TLQLILSEINQIF-L-GQ----G-DQL--LPPLPYRHFIAQVL-S-V--P-E-AGHEAYFRSQLGDIDAPTAPFGVLDIQ
GNG----S---Q-INEAHLVLDDSLAQRLYGTARQQGVTVAVLCHVAWAQVLAQCT--GR----DDVVFGTVLSGRLQ-T
QTGASQALGVFINTLPIRLSLDG-Y--------SVRQIVADCYSRLGSLLDHEHAALALAQRCSGVA-AGLPLFTTLLNY
RHSNLIAE------N--S-----------------T----ELFAWQDIA-L-L--A-T-EEHTNYPVTLCIDD-L----G
--E---G--IRITAQCV-QD---ID-------AVRIAAYFE
>Dual|gi|1343576685
YPLSPLQEGMLFHYLLA----N-------E--GD-AYLMRMVFSFDHRQRLDAFLDALQQVIDRHDILRTAIVWQGLP-E
-------AVQVVQRRAVLPVTEL--V-L---P---G--------------------------N-D------G-PL---PD
L------L--AIT---DPGT-LRLDLQRAPLFAATITA----------------VP---D--SDQWLLALLNHHIIRDHI
SGELVLKEIQQIL-N-GQ----P-QHL--PPSLPYRDYIAQAR-A-V--S-V-GEHEAFFRQQLGDIDAPTAPFGFLDVQ
GDG----T---Q-ISVASLALNADLSKTIHTIAQQLGVSTAVLFHVAWANVLAHCT--GQ----DAVVFGTVLTGRMQ-G
SVGSGQAVGMFMNTLPVRVQLAN-L--------TPRQVVADTQQRLIGLLHHEHAALALAQRCSLVP-ASLPLFTAILNY
RHSK--TT------D--N-----------------A----MPMAWDGIQ-L-L--Q-A-EERTNYPITMSVDD-F----G
--Q---T--FSLTAHCV-KG---IN-------PERLVAYLE
>Dual|gi|515785084
YPLGPLQAGILYTHKMS----Q-------Q--ND-PYVLPMLFEVSKEQAVHNFINGIEHLIQRHDVLRTLVISEGLS-E
-------PVQVVCRQAQLSVNWL--E-L---N---D--------------------------G-V------D-VK---AY
M------T--EQS---LPEN-QWIDLTKAPLLHLEIAK----------------GS---L--AGQFFLLLRLHHIINDHV
GLEIIHRELNLIS-E-GK----I-NRL--SPVRPYRDFIAYTS-KQL--K-E-NKARNYFEKILGDVVEPTVPYELFDIN
RDG----S---C-ILESREFVVDDIAQRIRQLSKQFKFSPASLFHAAFSLVVGACS--NK----SDVVFGSVMSGRLQ-G
LKHSENMLGVFINTLPVRIQIKD-T--------GVLDFVISVQRHLHELLEFEQTPLSLAQSCSAIA-NNTPVFSAMLNY
RHSKLQEED-------------------------------DNSSLSEFE-L-I--S-S-KERNNYPFNLSVDD-Y----G
--V---G--FALNFKVD-SS---ID-------VARVMRYMH
>Dual|gi|950256057
YPLAPLQEGILFHHLVE----S-------E--GD-VYLSPTVFRFDNRERLNLFLRALQAVVDRHDILRTAIHWEGLN-E
-------AVQVVWRHAPLQVEEL--L-L---D---A-------------V------------Q-G------E-IA---DQ
L------L--ERY---NPRH-YRIDVRQAPLMATAVAQ----------------DA---R--NGCWTLLLLSHHLLIDHT
TQEVVQEEIQAYL-A-GQ----E-ARL--PPPLPFRNFIAQAR-LGV--T-R-EEHESFFRDMLGDVVQPTLPFGLADAH
GDG----S---C-VDEARLEVDAELYVRVRNAARNLGVSVATLVHVAWGQVLARTA--GQ----DDVVFGTVLFGRMD-G
GKGADRVLGMFINTLPVRIRLAD-G--------NVSDCLRNTHRLLTDLLYHEHASLTLAQGCSGVA-APAPLFTALLNY
RYSADAEAP-----P--S-----E-----------A----TAVAWQGIE-V-R--G-G-EDRTNYPFTLNVDD-L----G
--S---R--FLLNAQVQ-EP---VD-------PVRVCGYVR
>Dual|gi|29165624
YPLAPLQEGILYHHLTA----G-------Q--GD-PYVLRALFGAESRERLDDFAQALQAVIERHDILRTAMVWEGLE-E
-------PVQVVLREATLAVDEL--T-L---D---A-------------A------------G-G------D-IE---TQ
L------H--ERY---DPRH-FRLDLRQAPLMRMVCAE----------------DP---A--NARWVAILLFHHIAIDHA
ALDLVKHEMQAFL-L-GE----G-HAL--PEAVPYRNYVAQVR-LGV--G-A-DAHEGFFREMLADIDEPTLPFGVLETP
GSD----S---L-IEDVHLPVDDALSARLRTQARQLGVSAASLHHLAWARVVGALA--GK----SDVVFGTVLMGRMQ-G
GDGADRALGMFINTLPLRVRLEG-H--------AVREGVRTTHARLTALLGHEHASLAQAQRCSGVA-APAPLFNSLLNY
RHSASESVA-----S--A-----------------E----ALQAWKGLQ-S-L--G-S-EEQSTYPITLSVDD-L----G
--Q---G--FSLTVQAL-AQ---IG-------AQRIGEYML
>Dual|gi|146410197
YPLAPLQEGILFHHLLG----G-------E--GD-VYLLSGLLGFDSRARLDGFLAAFDAVIGRHDILRTAVLWEELP-E
-------PVQVVLRHAPLPVEEV--L-L---D---P-------------A------------G-D------D-GV---AQ
L------Q--ARF---DPRH-DRLDVRQAPLLRVVIAR----------------DP---Q--SGGWLLLLQFHHLVMDHT
TLEIVLEEIQAHL-A-GE----E-ASL--AAPLPFRSFVAQAR-LGV--S-R-EQHETFFREMLGKVEEPTAPFGLLDVQ
GDG----S---E-IAEAHLELAPELAERLRSQARALGVSMASLFHVAFAQVLARSC--GR----SEVVFGTVLFGRLQ-G
GEGVDRALGLFINTLPLRVEVGE-Q--------GVAAGVREVQRHLAELLRHEHAPLALVQRCSGVA-APAPLFSALLNY
RHSAAGGVA-----E--Q------------------------AQWEGIE-V-L--H-A-EERTNYPLALSVDD-L----G
--A---G--FALTAQVA-AP---VA-------AERICAFMA
>Dual|gi|926734120
YALSPLQDGILFHHLLA----N-------E--GD-TYLVVSQMAFAERSQLDRYLAAVQQVVDRHDILRTAFIWQGLS-A
-------PAQVVWRQATLSVMEL--T-L---D---S-------------A------------D-G------P-VR---TQ
L------V--QRF---DPRH-YRLDLGQAPLLRFVVAQ----------------ET---D---GRWIVLQLLHHLIGDHT
TLEVMNREVQAFL-A-GQ----G-NSL--SAPVPFRNLVAEAR-LGV--S-Q-EEHTRFFTDMLAEVEEPTLPFGLAEVH
LDG----S---Q-ETESYRILPAGLNDRLRSQARRLGVSLAALCHLAWAQVLSRTS--GQ----EKVVFGTVLFGRMA-A
GERADSGMGLFINTLPLRLDIDE-T--------PVRDSVQEVHLRLAGLLAHEHASLALAQRCSGVV-GGTPLFSALFNY
RHNALPATS--------------------------------NDPMSDIE-F-L--G-A-QERTNYPFGLSVED-F----G
--E---S--LGLTANVV-QP---FD-------PDRLCGYMQ
>Dual|gi|946118666
YPLAPLQEGILFHHLMT----D-------E--GD-PYLLHNAYAFDSRERLDAFVRATQVVVDRHDILRTAVLWDGLP-E
-------PVQVVWRKATLVVEEF--D-P---D---P-------------A------------L-G------D-VL---SQ
L------Q--SRF---DPAH-FRIDVRQAPLMRFCIAE----------------DR---A--RSRWILLFLNHHLAGDHT
TLEVMKDEIRAHL-L-GE----A-SSL--PRPLPFRDFVAHTR-MGV--S-R-EEHEAFFRDMLGDVDEATVPLGLSNVQ
GDG----S---Y-TTECWHEFDAELGERLRRQARLTGVGPATLFHLAWALVLAKLS--GR----EDVVFGTVLFGRMQ-A
AAYAERAVGMFINTLPIRLRVGE-G--------GVLDGVRVTHDLLTRLMRHEHASLTLAQRCSGVE-APKPLFTAFLNF
RHSPDGEQA-----R--R-----------------A----GPDVWAGVE-M-L--G-G-TDRTNYPFNLNVDD-L----G
--T---G--FSLHAQVQ-SP---FD-------PKRICRYTE
>Dual|gi|1094920501
YPLAPLQEGILYHHLSA----T-------G--GD-PYVLHALFAFTGQAAFEQVVQAMQQVIDRHDVLRTAVLWEGLD-A
-------PVQVVWRRAPVTTEYF--S-A---D---P-------------R------------E-G------D-VA---EQ
L------L--RRF---DVRQ-RGIDLDRAPLIHWAYAE----------------DE---S--HRRGVGLLRFHHIVMDHV
ALAFVQREVQAIL-A-GQ----G-ATL--AVSVPYRDYVAQAR-SSG--K-A-QAHEAFFRERLHDVDEPTLPYGIAGIQ
ADA----D---P-VTQASASVSGELALRLRSQARQLAVSAASLYHLAWARVLAVLA--GR----DDVVFGSVLLGRLQ-G
GAGADRALGLFINTLPVRIDAGA-A--------GVQKGVRQTSQALAALLGHEHASLALAQRCSGVA-APTPLFSALLNY
RHGDEADGL-----A--------------------V----GQYVWPGVQ-L-L--S-A-HERTHYPLVLCVDD-I----G
--N---D--FGLIVQAT-HG---ID-------PQQVCDCLH
>Dual|gi|1148811897
YPLAPLQQGMLAIHTLT----D-------G--RD-PYVTTVAFEFSEKPLLDILLNQLNTMIARHDVLRTGILWRGRT-E
-------AVQVVLRSVSLNLEWL--P-V---S---S--------------------------T-Q------Q-PR---QV
F------Q--NYV---THGE-HRIELESSPLMQLQAMN----------------DN-------GRIYVVLKVHHLLIDHV
SLDILMEELALLD-E-DQ----Q-HQL--PDAIPYRHFIARVL-HNN--Q-H-QDNSAYFHDILSSYTQPAYPFGLSEVN
GNG----T---E-IVEYKTKLSIDLAERIRCLAQAKDMSPAAMFHLAWAIVIAACA--GQ----KDVVFGTVLSGRFQ-G
GPGVERMLGMMINTLPFRVTLAG-K--------NALELLSSVNEGLQSLLAYEQASLSEAMRESGLE-GNIPLFSAVINY
RHSHDIAAT---------------------------------DEQTDLK-L-L--G-V-RERTNYPFVLSVDD-L----Q
--T---G--FALNLQVD-NK---VK-------PENIIAYMI
>Dual|gi|1352843421
YPLTPLQEGMLFHHLTA----T-------A--GD-PYLSQVTVGVDSRPRVDNLLQALRAAIHRNDVLRSAVLWQDMV-E
-------PVQVVWRQAHLAVEEI--S-L---D---P-------------H------------A-G------D-IA---DQ
L------R--VQF---NPRH-FRLDLTQAPLLRAHIAQ----------------DP---S--NNRWVLQLLFHHMVDDAT
SLRLLFEEIRAHL-A-NR----A-DHL--PVAQPFREFVARAR-LGL--T-D-EKHELFFREMLGDVDEPTAPFGLLDVQ
QDG----T---A-IVEASRTLDSRFAGRLQAAAQAVGAGAASLFHLAWAHVLAAVS--GR----DDVVFGTVLTGRLQ-A
GIGADRAQGPFINTLPIRIRIGG-L--------SPRDGVRLTHGLLARLVSHEHAPLLLAQRCSRVL-APAPLFSALLNY
RQQRDQPQI-----S--G-----------------E----LDRAEQGIE-F-L--G-F-EERSNYPLTFSVDD-L----G
--D---T--FRLTVQMA-ST---SE-------VDRICTYMT
>Dual|gi|1225667596
YPLSPLQEGIYFQYLIS----SK-----TA--GD-PYVTPILLSFTNKEKRASFIKALQFVINRHDVLRTCFLSEKLP-K
-------PVQVVLKEAEVLVEEL--T-I---D---N--------------------------S-K------D-VF---AQ
L------Q--ILI---NSGN-QRLDVSQAPLIKLQLAD----------------DI---E--NNQYYMVLLEHHLVIDHV
GLEKVISEIKSYL-Y-NE----E-AKL--PKPYLYRNFIGHTL-HQK--A-T-NNGKQFFKNLLCNIDKSTYPYQLSNIR
GNG----L---N-IEESSILLSKSLSSKIRSVSNHLKISSAALFHAAYGLVIGRLSN--S----DYALFGSLFSGRMQ-E
---ASDGLGLYINTLPFFIELNG----------SISTYIQNVHQRLHQYLSFEQTPLSDIQNWSGIA-NDVPIFSALLNF
RYTSNSSNT-----K--N-----------------G----GKILDSGVT-I-V--D-A-YERTNYPFTLSIDD-F----G
--I---D--FGLTARVV-SN---IN-------VNRVIGYIE
>Dual|gi|594396538
YGLSPLQEGILFHHLRS----D-------R--GD-PYLLRVQLCFDDRHALLRYADALDRVVARHDVLRTAFLWEGLS-E
-------PAQVVLRRVETVLTEL--T-L---H---D--------------------------S-A------P-IQ---EQ
L------L--ARY---DLSH-FRLDLRQAPLLRLIAAR----------------DK---K--DGRWYAVQLWHHLIGDHS
TLAIQQQEIAAIY-A-GE----G-DSL--APATPYRNLIAQAR-LGV--S-R-QEHEAFYRRMLSDIDTLTLPFELTEEP
DAT----A---G-ITEAHQRLSAGLNQRLRQQARQLGVSLASLCHLAWGVLLAHTS--GN----TQVVFGTVLLGRLQ-G
GRDAESTMGLFINTLPLRLDIDQ-R--------GVLQAVAATHQALSELLMHEHASLALAQRCSGIA-APAPLFSALLNY
RHSDARNI---------------------------------QHTPEGMQ-I-L--D-A-QERTNYPFVLSIED-F----G
--D---A--LGLTAQTT-AR---VT-------PEQVCGWMN
>Dual|gi|1094127314
CPLGPLQQGMFYHALAN----P-------A--GD-PHVLWQVVRFDSEDLLRAYLDALRRTIARHDAFRVAVLHEGLP-Q
-------PLQVVWREAELPVEEL--R-G---------------------D------------G-E------D-AL---AA
L------R--RRC---EPAM-QCFDISRAPLQRAFYCR----------------DA---Q--RGQWVLLHQLHHLAVDHA
TVEKMQWEIEAQL-L-GK----P-LAP--VSAMPFSQARAGLY-GVA--G-A-AEHKAFFDAMLNGYEPGPAPFGAQAHL
AGD----A---I-VEEAWRPLRKPLRGQIRQQAKAHGVSVAAIFHLAWAKVVASLS--GR----DDVVFGTVLLGRMF-A
GGDADSAMGQFINTLPLRLRLDN-L--------PVLECLWGVQDALTHLLKHEQAPLALAQKSARMP-GNAPLFTTLLNY
RHSEVRNVP-----S--A-----D------PFRA-V----NPSAVDGVA-Y-S--G-I-MERTTYPVSVNVDD-F----A
--D---D--FVINAQVE-RG---LD-------PERVCDCFE
>Dual|gi|1387372394
YPLAPLQEGMLFHHLLQ----T-------E--AD-AYITSHSLSFDSKERLERFIDSFNQVIGRHDILRTAVLWEGLK-E
-------PVQVVHRHAELKLQWL--D-V---E---A-------------G-----------RS-----------F---EQ
L------A--AHV---DPSH-YRIDVRQAPMIRAVAAY----------------DP---V--QGRWLLQLPSHHMVLDHT
TLDFLIEEISLIQ-Q-GK----H-SEL--PEPVPFRNYVAQAR-LGV--S-Q-AEHEAFFTQMLGDVDEPTAPFNLLDVQ
GDG----T---R-VEEARLKLEPQLAQQIRREAQRHGVSAATLFHLAWALVLAKTT--GK----DDVVFGTVLFGRMQ-G
GEGAQRALGLFINTLPLRVKLGA-Q--------GVAQCVKETHAALTQLLHHEHANLSLAQRCSALP-GGTPLFSALLNY
RHGASPSPD-----Q--P-----------------------AQAWEGME-V-L--S-E-EERTNYPFVMSVDD-L----G
--D---D--FILVAQIV-ET---VD-------ARRICNFMQ
