# Supplementary material for: Knowledge-guided data mining on the standardized architecture of NRPS: Subtypes, novel motifs, and sequence entanglements
Source: PLoS Comput Biol. 2023 May 15;19(5):e1011100. doi: 10.1371/journal.pcbi.1011100 (PMC10212144; doi:10.1371/journal.pcbi.1011100)
Supplement: S2 File — (ZIP) [file pcbi.1011100.s057.zip › C domain subtype reference sequence MSA/E_51_trim_MSA.fasta]

>E|gi|1035996567|sp|E9FCP4.2|DTXS1_METRA
AQLSPIQRLYFVLQ--------NDPTACFDQFFYLGLRRTTSHQLVSAALETIVRRHGVLRARFRQN-DHGG-WEQR--I
SDD-VD---A--SLLF-RVE--S------G-VS--GTAEAIAKSRAALSITEGPIFSAVLFDKPD------------H-Q
-TLFLTIHHLVIDLVSWRVLMQELEDIIT----NG--P------------L-T-AP-PSMDFPTWSAMQAQYAKE-----
SLH-------ANAPDL--PE----S----QTNMAYWGME-----------------------S--NPNLKSGAIVEHFTM
DEPTSSLILGRCNDALGTRPLELMIAALAYSFSRIFSD------CALPAVFSEGHGRE-VW-H--D------SLDITTTL
GWFSTIFPVRVSPG-A-----------NGLIDFIRETKDCIRSLSRNGWSYFTSRFADESN-A--SRFGTDF-PVEVMFN
YAGFYRNLERQ-----D-G--------LFEQ--LSV------P-E--N------CD--------P-------PSC--RDV
RRFALFDFDVQVV-R-G-----CIVGEVEFHKDMHHRDDIMRWI
>E|gi|74673571|sp|Q4WVN4.1|NRPS8_ASPFU(2)(2)
FALSPIQQWFFESVPH-----KPAILNHYNQSAHFRVMKEIDHSQLFKALQHVVQRHAMLRSRFILD--SWS-WQQK--I
TTD-IE---G--SFRL-EVE--S------I-DAITAFRSCCERAQKMIDIIHGPLLVAILVKVAEP-A---------Q-H
-FLVLIGHHLSMDVVSWSIIHRELEAFLA----GG--Q------------V-IAPL-SSTSFQQWARLHYEPNIV-----
PAE-------P-REVL--PF--SVL----EADLDYWGMR-----------------------D--TANEYRHGEYITTSV
DEETTASIFKEANIAIGTEPVELIMAAVLYSFGRIFHD------RSLPALYMEAHGRE-GD-E--F------GLDLSGTV
GWFTTICPLQLHRESL-----------HTWARAVAQVKDRRRSIPAKGWAYFACRTVSPKG-Q--ASFNHHQ-QMEILFN
FTGSTGDINDE-----H-D--------RFLS--PVRL-----M-E--D------SR--------S-------DFD--PKT
PRVALFAIEASVE-N-R-----QLRFSVSYHRSMRHVPRVKQWI
>E|gi|1109550134|sp|A0A024F910.1|VLMS_LECSP
FPLSPIQKMYFETVAAD--GLRADGETSFNQGVLLHVTRRVELAELTEALNKTVAKHAMLRARFFRT-QNQE-FQQK--I
ERD-VT---G--SYRL-RAH--AD-----V-ANAESLHGIVAESQATLDLERGPIFAADLIERQD------------R-Q
-VLHLVAHHLVIDLVSWRILVQDLEEVII----NK--A------------L-P-NP-RSMAFPTWIERQHNYLDK-----
LMD-------RKTEVL--PV--TVP----ATSWSYWGLV-----------------------P--GEEVYANRTSYQVKC
DSNVVDLLSGHANAALKTEPVEVLLAALVFSFQQAFPD------RDVPAIFTEGHGRE-TI-D--A------VSDPSDTI
GWFTTMAPVYLPQRAS----------ENAIIEVVKQVKDQRRRIPGRGMPYFGSRFSTTRC-K--SQFASHS-PAEIIFN
YAGRFQQLERE-----D-A--------LFRF--DSE------DDM--N------TT--------S-------KIG--GRV
KLLSALDVAATVE-G-N-----ELLITVNFSNQSQHQDSIRSWV
>E|gi|113316|sp|P27743.1|ACVS_AMYLA
CPMLPIQEWFFAKP--------LADRHRWNHNFAIRT-PPLDPGELRTALDRLVEHHDAFRLRFPES-G-GE-VYAE--D
AAP-IT---L-HEL---DVR--GLA--------DADLRQRLVDWQRTFDLANGPTACAAYLHGFDD-G---------T-A
-RVWFALHHLVVDTVSWHILAQDLEILYN----GG--D--------------L-GA-KTGSYRQWAQAVRDYTPA-----
EG-----------------------------EREFWAETTR---DMES---A-E--LLAQTE---G----TTRRREEFAL
TAPDTRTLLAESPWAYDTEVNDLLLTATGFALRS-ITR------QATNHLTVEGHGRE-LF-E--G------APDVRDTV
GWFTTMHPFAVEVDP------------GDLGRSVLATRANRRRVPHHGIGYGALFGG------------EAP-LPAVSFN
YLGRLGEGDGQ-----PTE--------AWQL--DPA-----------L------SG--------S-------HTVDGNRL
ANRSSIDVTMSCT-G-G-----RLVAV---VDSLLGEAATRLFA
>E|gi|74670514|sp|Q4WLW5.1|NRP12_ASPFU
FALSPIQQMFFDRQ--------PSGWDRFSQVFLLRVSQPVTASQLQMALHTLVSKHPMLRARFAKQ-HDGS-WRQV--I
TSK-IQ---E--SYRC-RSH--R------L-NRRSSVDGVVSSGACSLSIQKGPLIAVDLMSRED--G---------A-Q
-YLSIVIHHLVVDLVSWRIILADLEAMLR----GE--N------------P-M-AN-HSTPFQTWCRLQAEYARQ-----
YLS-------P-QHAF--PT--DLPDHYHQDPSVFWGLA-----------------------G--QPNLVRDSRRQVFTL
DEHTTRQLLGAANAAFATRTDEVLHAVLLYSFLKVFPH------RIAPLTFSEGHGRE-PW-D--S------AIDLSQTV
GWFTTMWPVVAELQQN-----------HSFLEVVCRVKDARRAVPCNGWAYFVSRYLNPSG-R--QAFQQFH-PVELVFN
YAGEYQQFNQA-----G-A--------FFIP--DMP------E-Y--Q------GS--------L-------DAG--EQI
QRFGIFEVFASVV-R-G-----CLQFQFMYNRYMKHQLEIQKWI
>E|gi|1109550134|sp|A0A024F910.1|VLMS_LECSP(2)(2)
FALSPIQQMYFANISGD--GIRADGNYRFNQAVSLYISTHISQEQLKHALDAVVSKHAMLRARYSQG-P-AG-WQQW--I
EKD-VS---G--GFRC-QSY--D------A-VDLDAMRQIIETSQTSLDIEHGPVFAADLIERQDN-D---------R-Q
-VLHLVAHHLSIDLVSWRIVIQDLEQLLT----NG--K------------L-P-NP-TTLSFPVWLERQQDSLDT-----
FIAKMDTPESALSQLL--PT--SVP----VIDWNYWGLS-----------------------P--GQEVYGSLTSLETRC
DSATTSLLLDQANSALKTEPVEILLAALLSSFQQVFTD------RQSPAVFTEGHGRE-AF-DTKS------ELDLSETV
GWFTTMTPVYIPQSAA-----------TNSIQMLQKIKDQRRRVPGRGMPYFGSRYLTSAG-E--EKFADHA-TPEILFN
YFGRFQQFERD-----D-A--------LFQI--NND------D-D--S------AS--------S-------QFG--DLI
KLFAALDVTVAVE-A-S-----ELHIKTRFSRQSQHQASIQRWV
>E|gi|75520420|sp|Q70LM6.1|LGRB_BREPA
LPLTPIQTWFFEQD--------VRHVHHWNQSVMLAVREELDMTALTQAFAALPRQHDALRLRFQQV-N-GT-WQAA--H
GEI-AD---E-DVLLVADLS--SVPE---A-EREARMRHITDELQASLDIEKGPLHRAAYFQLGA------------E-Q
-RLFIVIHHLVVDGVSWRIILEDLQTAYEQVKAGQ--K------------IAW-PQ-KTTSFKSWAEELTTYAEQ-----
SAV-----------------------------DEYWTGMDS---E-QA---C-G--LPVDHPQ--GKNTEGLAVQVKAKL
SADETRALLQEVPAAYRTQINDVLLSALTRTITD-WTN------KRALYVSVEGHGRE-PI-V--D------GVDVSRTV
GWFTSLYPVLLETEPD-----------LAWGDLLKSIKEQVRAIPDKGIGYGIHRYLSRDG-QTAEMLRAKP-QPEISFN
YLGQFGQGQTT-----DAA--------LFQI--IPN-----------W------SA--------S-------NVS--EDE
TRLYKLDVMSMVA-Q-D-----QLEMSWTFSRDLYEPGTIEKLA
>E|gi|90110362|sp|Q01886.2|HTS1_COCCA
IPVSPIQKLFFQTAEA------SKSWNHYHQSFLFRIDQPIKPQTIEDAISLVMQRHPMLQARFERT-EEGD-WYQY--I
PID-VE---R--RASV-EVI--G------S-LSTDDREAAMLRARQSIDLTEGPLIRCQLFNNNVD-E--------AS-R
-LFFVVIHHAVVDLVSWRIIMEELEAHLA----TD--STP-------DRGE-A-YQ-ESVPFLAWCQVQAEAVKD-----
IPV-------D--RTVPLIP--KIP----TADFGYWGLK-----------------------H--DENVYGNTVERKIPL
GHSITEDLLYKCHDSLHTKTIDVLLAAVLVSFRRSFLD------RPVPAVFNEGHGRE-PGGE--D------AVDLSRTV
GWFTTISPVYVPEVSP-----------GDILDVVRRVKDYRWATPNNGFDYFSTKYLTQSG-I--KLFEDHL-PAEILFN
YEGRYQAMESE-----Q-T--------VLKP--ESWH-----A-G--E------AS--------K-------DQD--PGL
RRFCLFEISTAVLPD-G-----QLHLTCSWNKNMRHQGRIRLWL
>E|gi|122959832|sp|Q0VZ70.1|CHSAD_CHOCO
IPLTPIQRWFFETH--------QETPDHFNQAILLKVSADVSASRLEQAFHHLFTHHDALRMRFSRT-A-DG-FEQV--N
LGP-IE---G-VTVDVIDLA--HLPA---A-EQTRALTEAATSLQQRLSITSGPLSRIALIHLGAE-Q---------P-A
-RLLWILHHLVVDGVSWRILLDDLVTVLRQLEAGQ--P------------ARF-PP-KTTSFKEWSERLHATAQQEQANT
ASS-------R-------------------AERDAWRSVP-------V---P-A--LPLDHPQ--GTNRKASAAQVQVAL
SVADTHALLHDAPRAYGTQVNDLLLTALALAFNA-WTG------DATLALDLEGHGRE-ED-L--V------GADLSRTV
GWFTTMHPVALRLPG------------RELSLALRAVKEQLRAQPGRGIAYGLFRYASGEG-----SLASWP-APQVNFN
YLGQLDAMTDT-----A-P--------LLGF--APE-----------E------IG--------P-------SDG--PTG
DRTHLFQVNGMVK-D-G-----SLQFTWTYSRELHRPETVQKLA
>E|gi|1109545914|sp|A1DN09.1|ANAPS_NEOFI
FGLTPIQEFFFEKY--------PEGTCRFNQNILVHFQKPVADIDVERAANKLVQNHAILRARYARQ-KDGS-WKQF--F
TGY-TE---Q--CFRF-SMH--K------V-NSVQEMRHIIGQSQTSLDPEHGPVFTVDLFDHN---G---------Q-Q
-SLFMIGHHLVLDLVSWRIILADMEAMIL----DP--Q------------H-Q-PH-LTMSFQTWARLQAEYGTR-----
HLE-------P-PPVQQ-LC--SID---EPSMRKFWGAE-----------------------N--NANTGGDSKTRLIRV
NEQLTNKLFGPSSQALDVEPVELLHAAILFSFVNTFPQ------RPAPCIFGEAHGRE-TW-D--S------SIDVTRTI
GWFTTLWPVVAQVNPS-----------DSLETVVRTVRQARRAMDMHGWKHFTSIYHNTQQ-T--KCSAGTH-LMEITFN
YAGKFQQVEQD-----G-A--------LFRM--EPM------A-K--Q------NL--------F-------DGA--AEL
GRWAMLEINSVIL-N-G-----MLEFHVTYNRGTDEASVLTPWM
>E|gi|75520418|sp|Q70LM4.1|LGRD_BREPA
LPLLPIQKWFFRLP--------LANRDHWNQSVLLSIQAGIDPAALKQAVGQLMFQHDAFRMRYTQS-E-SG-WLQA--M
DAP-SE---T-IPFRVEDLS--QLAP---E-EQSSAIEAIANETQTQLSLRAGQVVQTIYFHLGKE-V---------P-G
-RLLIVAHHLVVDGVSWRIILEDLQHAYQQIAAGQ--E------------VKL-PA-KTTSYKEWAQELERYAHS-----
EAF-------K-------------------HEKSYWLSKSS---V-HS---T-E--LPADMPD-SAENTEATVKSVHFSL
TVEETKALLQQVPQAYRTQINDVLLAALAKALGQ-WTG------KRSVFVNVEGHGRE-EL-A--E------HLDLSRTV
GWFTSMYPVHLQWDET-----------FSVRRALLTTKEELRAIPNKGLGYGVLRYLHAEQ-E-IVDAISRI-QADVLFN
YMGKIDQIVGS-----D-S--------LFGS--APE-----------S------SG--------A-------NLC--PSA
QRHHLLDVNSVVA-G-E-----QLHVTWRYSEKLQRESTIAAVA
>E|gi|15597598|ref|NP_251092.1|
TVLLPFQRLFFEQP--------IPNRQHWNQSLLLKPREALNAKALEAALQALVEHHDALRLRFHET-D-GT-WHAE--H
AEA-TL---G-GALL---W---RAE----A-VDRQALESLCEESQRSLDLADGPLLRSLLVDMAD--G---------G-Q
-RLLLVIHHLVVDGVSWRILLEDLQRAYQQSLRGE--A------------PRL-PG-KTSPFKAWAGRVSEHARG-----
ESM-------K-------------------AQLQFWRELLE---G-AP---A-E--LPCEHPQ--GALEQRFATSVQSRF
DRSLTERLLKQAPAAYRTQVNDLLLTALARVVCR-WSG------ASSSLVQLEGHGRE-EL-F--A------DIDLSRTV
GWFTSLFPVRLSPV-------------ADLGESLKAIKEQLRAIPDKGLGYGLLRYLAGEE-S-ARVLAGLP-QARITFN
YLGQFDAQFDE-----M-A--------LLDP--AGE-----------S------AG--------A-------EMD--PGA
PLDNWLSLNGRVF-D-G-----ELSIDWSFSSQMFGEDQVRRLA
>E|gi|1064302923|sp|S0DLP2.1|APF1_GIBF5
YPLSPIQRLFMATAPT------SVTWNHYNQSVLLRIRERRSSDHVKESLGGVVRRHAMLRGRFQRV-SSSE-WMQR--I
LPD-DQ---G--NLFF-EYF--PD-----A-SDYKQREALMLKARESLDIESGPLLRAQLFDGQVE-Q---------G-M
-LLFIVSHHLVVDLVSWRVILEELEVSLA----QP--YGNTTDANDISALL-L-PQ-ESVPFPVWSELQHEAAKN-----
MDP-------D--RVIPQQY--AVP----APDFSYWGIS-----------------------S--ARNVYRDVIEKSISL
GDMTTKNVLYECHEALQTEPVDIFLSAILLSFKRAFPE------RPIPPIFNEGHGRE-PW-T--S------DLDISRTV
GWFTTMFPIYVPNISA-----------GDVVDTVRRVKDFRKGCAENGFQYFSTKYLHEQG-R--KTFKDHI-PAEIMFN
YEGRYQSLEKE-----K-S--------LLMA--EAWE-----A-G--E------AL--------S-------DSA--PEL
QRFCLFELSAAVLTD-G-----EIHFTMAWNSRARYQERISLWL
>E|gi|75520419|sp|Q70LM5.1|LGRC_BREPA(2)
VPLLPIQHWFFEQK--------LADRNHWNQSVLLTV-QPIDPEILKQAFYHLLGHHDALRLRFYHQ-N-GA-WKQA--G
AEW-TD---I-IPFYVVELG--DLPA---N-QQVEQIEKLSGEAQASLHLADGPLLRAVYFDMGAG-Q---------E-G
-RLLIVIHHLAVDGVSWRIITEDLNKACNQLLQGK--Q------------VQL-PP-KTSSYKYWAEKLVEYAAS-----
DSL-------T-------------------EEADYWLSRLD---T-EV---A-A--LPKDYEH--GQNRELAARTVSVAL
TQEETKVLLQELPAVYQTQINDVLLTALAEAVFV-WTG------NQTTLVHLEGHGRE-DI-F--D------DVDLSRTV
GWFTSMYTILLDTRGT-----------SSLTEALQTTKEQLRSIPHKGIGYGILRYLNKET-A--EKFKSLP-KAQISFN
YLGQLDQAVRD-----TDS--------LFGF--ASE-----------A------RG--------D-------NFN--RNS
DRQHLLDFGCSVV-G-G-----QLVVSVAFSKEIYRKETIEALA
>E|gi|74673571|sp|Q4WVN4.1|NRPS8_ASPFU(2)
FPLSPIQKLHFHLM--------PTGQNYYNQSFFLRVTERLEASAIERAVRLLVLRHSVLRARFNQQ-IDGA-WAQV--I
SPD-IE---G--SYHF-SAT--S------L-ISWDDLWPLVEGAQKRLNIRQGPLLSVDVLNLQG--G---------D-Q
-HIYLVGHHLVVDLVSWRIILADLEIILR----GG--E------------L-S-HD-PPLSFQTWIRLATEYAQD-----
NID-------P-ATTL--PF--QLR----PGNFAYWGMA-----------------------G--IPNLAKDVSSLSFTL
PTDITSSLLGPANASLGTEPTDLMIAALAHTFSLVFHD------HSGLTIFQESHGRE-PW-T--P------EIDLSATC
GWFTVLTPLSVETDK------------VEFRNTLKRVKDLRRRIPGKGWPYFASRFASRRRTG--QKLDEKD-EIEVLFN
FVGLYQQFNRN-----D-S--------LFVR--PVA------D-V--S------LP--------P-------DFS--PDS
IRLALIEINSLVD-GQG-----RMVMHVTYNSRMKRQEGLTAWL
>E|gi|1148367330|sp|C8VPS9.1|EASA_EMENI
SLLSPMQKWYFESIADPELPLKSSGAHRYNSNICLVPRKLFEYSELAQAVGALVDRHPILRSRFQRH-NVAG-WQQS--L
HSD-GD---Q--PFAL-RHY--T------V-STSEEAEALIVEAQGSLDLEQGPVFFVEYIQVEDARN---------T-D
-LLFMTAHRLVVDEVSWDIIRRDISVLLE----GQ--Q------------F-P-TS-NPLSFQTWIKLQAQRSQN-----
LE--------G--IVF--RS--DLP----PADFKYWGLN-----------------------D--G-NTYEDETVEEVIF
NSHDTNAYFRDANRALRTERVEILLAALLKSFQKTFPN------RRLPAVFEINDGRN-VG-D--S------GLDFSNTV
GNFECMTPIHIFLDEP-----------HNGLDIVRQTKDARRSAFGRVLSD---------G-Q--QAFTD-R-WVEVLFQ
YSEGLA----S-----E-T--------IFET--VDL------T-G--P------GT--------S-------PVG--KST
RRGCVFNVNVIAY-P-D-----KLRIRFKFNRNMKYQEKIRDWA
>E|gi|239938937|sp|P27206.4|SRFAA_BACSU
VILTPIQRWFFEKN--------FTNKHHWNQSVMLHAKKGFDPERVEKTLQALIEHHDALRMVYREG-Q-ED-VIQY--N
RGL-EA---ASAQLEVIQIE--GQA----A-DYEDRIEREAERLQSSIDLQEGGLLKAGLFQAED------------G-D
-HLLLAIHHLVVDGVSWRILLEDFAAVYTQLEQGN--E------------PVL-PQ-KTHSFAEYAERLQDFANS-----
KAF-------L-------------------KEKEYWRQLEE---QAVA---A-K--LPKDRES--GDQRMKHTKTIEFSL
TAEETEQLTTKVHEAYHTEMNDILLTAFGLAMKE-WTG------QDRVSVHLEGHGRE-EI-I--E------DLTISRTV
GWFTSMYPMVLDMKHA-----------DDLGYQLKQMKEDIRHVPNKGVGYGILRYLTAPE-H-KEDVAFSI-QPDVSFN
YLGQFDEMSDA-------G--------LFTR--SEL-----------P------SG--------Q-------SLS--PET
EKPNALDVVGYIE-N-G-----KLTMSLAYHSLEFHEKTVQTFS
>E|gi|74673571|sp|Q4WVN4.1|NRPS8_ASPFU
FELTPIQRFFFCFF--------PDGANHFNQSILVRVARRFTYDQWITSLRALVQRHGMLRARFSNV-D-NN-LQQR--I
TDE-SE---G--ACCV-KWH--TLE----A-MDPSYISTALDRCERRIDIFQGPICAVEIFDFPH------------E-Q
-IFFIAAHHLVMDFVSQQILLKDLDSLLA----GE--E------------L-S-TP-RPLSFQAWSLKQIEYGSN-----
LAL-------SPQAVL--PHHENVP----LANLNYWGIA-----------------------A--MDSCYADSAVRVLEF
DSTVTSSLVGDANRAFNSEPIELFIASLLHSFANTFTD------RSAPAIFKEGHGRQ-TR-E--P------RLDPSSTV
GWFTTITPIALAVSPQ----------LSTFEDTLRRVKDICRAIPANGFDYFTSRFLNASG-S--SAFQSHGPMMEIVLN
YAGVLNNVQQG-----G-T--------LFCP--IAT------EEQRQM------RY--------H-------DIN--PQL
RRFAVFDIYAQVA-G-G-----KLSFTFAYSPSLNYQDRISAWI
>E|gi|74672710|sp|Q4WT66.1|NRPS1_ASPFU(2)
FGLSPIQKLHFMVR--------KEGQGYFNQSVVTRIDRQINDQDMRRAVEAVVMRHSMLRSRLVDP-STGNSLQLR--I
TED-VA---G--SYRW-RTH--Y------M-TAQNEIENAIAESQLCINAFVGPVFAVDFCYVDED-S---------H-N
-LLSLVAHHLVVDIVSWRIILEDLEDFLL----NPQGF------------V-L-QN-SSLPFQTWCRLQDEQCES-----
VAF-------E--NDVQ-LE--DLP----APDLAYWGME-----------------------H--RQMTYGDVICETFEL
DPGSTQSILLECHQSLRTEPVDLFLAALVHSFGQTFPE------RTLPVIYNEGHGRE-VW-D--S------SLDISRTV
GWFTTLYPIFVQEIVS-----------EDPARTVARVKDLRRQVSDNGRQKFASRMFTGKG-Q--QTCRHHY-PLEMTFN
YVGQHRDLQKQ-----D-G--------LFQL--MGHMAGEAGQ-G--G------GA--------A-------DFG--EET
PRFALLEISALVV-Q-G-----QLRFTFSFNRFMRHQSGIHAWI
>E|gi|1109550134|sp|A0A024F910.1|VLMS_LECSP(2)
FELSPIQRMYFDDMAAM--GLRADGENRFNQAVTLRITRPTTSEELIQATDILVAKHPMLRARFIQN-Q-QS-WQQH--I
EKE-VA---G--SYRF-ELH--E------V-ADAQAMQSIITQSQASLNLEHGPVFAIDLIDLPT------------K-K
-VLHLVAHHLVIDLVSWRVLAQNLEDLLT----SG--T------------E-P-NP-TSLSFPSWIQKQFQFLPS-----
SEE-------TSESVL--PV--QIP----ASNWEYWGLV-----------------------P--GSERFGNRSKIEVKC
DTSTTSLLTGDANYAFNTEPVEVLLAALAISFQKTFTD------RSMPAVFVEGHGRE-TM-D--D------KVDLSDTV
GWFTTMTPVHVPMDKN-----------ESDLDVLRRTKDQRRRIPGRGLPYFASRFLGPN--P--DKFDNHG-PAEILFN
YFGRFQQLERE-----N-S--------VFQI--EQD--------G--E------SA--------P-------QLG--NSV
KLFAALDLSIAIE-G-D-----QLSITVHYSNKSKHQSTIRQWA
>E|gi|339717357|pdb|2XHG|A
VPLTPIQKWFFGKN--------FTNTGHWNQSSVLYRPEGFDPKVIQSVMDKIIEHHDALRMVYQHE-N-GN-VVQH--N
RGL-GG---QLYDFFSYNLT--AQ-----P-DVQQAIEAETQRLHSSMNLQEGPLVKVALFQTLH------------G-D
-HLFLAIHHLVVDGISWRILFEDLATGYAQALAGQ--A------------ISL-PE-KTDSFQSWSQWLQEYANE-----
ADL-------L-------------------SEIPYWESLES---QAKN---V-S--LPKDYEV--TDCKQKSVRNMRIRL
HPEETEQLLKHANQAYQTEINDLLLAALGLAFAE-WSK------LAQIVIHLEGHGRE-DI-I--E------QANVARTV
GWFTSQYPVLLDLKQT-----------APLSDYIKLTKENMRKIPRKGIGYDILKHVTLPE-N-RGSLSFRV-QPEVTFN
YLGQFDADMRT-------E--------LFTR--SPY-----------S------GGNTLGADGKN-------NLS--PES
EVYTALNITGLIE-G-G-----ELVLTFSYSSEQYREESIQQLS
>E|gi|74672710|sp|Q4WT66.1|NRPS1_ASPFU
FSLSPIQNLYFKSART------FKETGRFNQGMTVRVTRKVEPNVVKDALKAVASQHSMLRARFSRS-ANGK-WQQR--I
TND-IE---S--SVRV-GIH--S------V-MSSHEMLGKIANTQSSLDIENGPIIAADLFTVN---G---------E-Q
-VLFLVANHLCVDMVSWRIILQDIQEVIE----AG--S------------L-S-SE-KPFSFQSWCELQLENSRS-----
EAD-------K--AKL--PF--AIE----PPNLSYWGME-----------------------S--VPNHYGQIRMESFVV
GEDTTSFILGDCHEMLRTETIDILLAAVAQSFRRVFTD------RRMPTIYNEGHGRE-SW-D--S------NLDLSRTV
GWFTTLCPLQVDECSG-----------SDFVDTTKRVKDLRRKIKDNGRSYFARSLLQANN-T--EPSDFPV-PLEIVFN
YLGRLQQLERD-----D-S--------LFKH--YGEAFDE-EK-F--R------LA--------G-------DMG--SDT
PRFALLEISALVV-N-D-----KLQVSFTYNRQMQRESQIFQWI
>E|gi|113315|sp|P25464.1|ACVS_ACRCH
APLLPIQDWFLSKP--------LDNPAYWNHCFTIR-TGALSVEGLRGALKLLQERHDVLRLRLQRRDE-GR-HVQT--F
ARD-CA----QPRLTVLDRR--SFE-------DAEDVQEALCEIQSHFDLENGPLYTVAYIHGYED-G---------S-A
-RVWFACHHVMVDTVSWNIILQDLQALYHG--------------------DSL-GP-KSSSVQQWSLAVSDYKMP-----
----------L-------------------SERAHWNVLRKTVAQ-SF---E-T--LPIC---------MGGVLQCQEKF
SRETTTALLSKACPALDSGMHEILLMAVGSALQK-AAG------DVPQVVTIEGHGRE-DT-I-DA------TLDVSRTV
GWFTSMYPFEIPKV-------------TDPAQGVVDVKEAMRRVPNRGVGYGPAYGYG-----------GSC-LPAVSFN
YLGRLDQASSG-----A-Q-------RDWTL--VMD-----------EDEYPVGLC--------T-------SAE--DSG
RSSSMVDFTFSIS-G-G-----QLVMDMSSS---WGHGARNEFV
>E|gi|239938684|sp|P94459.2|PPSD_BACSU
VQWSPVQKWFLSQD--------IKEKHHFNQSVMLHRSTSVQEDALRKTLKAITCHHDALRMVFTQNEQ-GK-WDQY--N
RPL-SHSDDALYGLQMIDLS--APDGTDGNRPYEPLIKRHVLDIQQKMDLKNGPLLQAGLFHTI---D---------G-D
-FLFLSAHHLVVDGISWRVLLEDLALGYRQAAGGE--D------------IKL-PP-KTSSFKAYAKKLSDYAES-----
QQL-------M-------------------KQLKYWREAEE---Y-QT---E-A--LPFDQIDG-TRAHEGQRSTISFTL
NDKETAALLKDANSAYNTDTQDMLLASVILALRH-WTN------QSAFKLSLEGHGRE-DV-L--K------GIDVSRTI
GWFTAIYPLLIKLNADL------PDSEESMVHVLKTTKDTLRRVPDKGFGYGVIKYLTPPG---KKDINFTG-APEISFN
YLGQFESGRTAEVPEED----------AFSF--SPL-----------G------AG--------G-------DIS--TTW
NREQSLDISAIAA-E-G-----KLTVNMTYDNARFQRKTIEQLS
>E|gi|75520420|sp|Q70LM6.1|LGRB_BREPA(2)
VPLLPIQTWFFEQK--------QPTPHHWNQSMLLQVNEPLEEECLSQAVAQLLAHHDALRLRYTFA-D-GQ-WKQT--Y
ADV-DS----EVPLQVEDLS--MSPP---A-QQARKIEKLAQQAQASLDLQNGPLLKVVYFDLGYD-R---------P-G
-RLLMVIHHLAVDGVSWRILIEDLQTAYGQAEKGN--K------------IQL-PP-KTTSYKAWAEKLHKYASS-----
ERM-------L-------------------VDQDYWLKAADE--L-SG---H-P--LPVHD---WAENTEANGRMWTIHL
EEEETDALLQKVPSRYRVQINDILLTALALAYGK-WTG------ESALLVNLEGHGRE-EL-F--E------DVDLSRTV
GWFTSMYPLLIQLEPN-----------TSSEDALARVKEKLQQIPHKGLGYGLLRYMAQDP-ELVEKLKAIP-QAPLSFN
YLGQFHQAADA-----K-A--------LLAY--AEG-----------E------RG--------A-------NSG--PDN
RRTHLIDVVGAVT-E-G-----KLGLSFLYNGRLYSESHIETFA
>E|gi|75520281|sp|Q70AZ9|Q70AZ9_ACTTI
VARTPVMRLLGDAV----------VAAGFAQWVVVAVPAGLGERALVAALTAVVDAHDMLRVRVDSG---RL-VVRA--R
GSV-DV----AGAVERVE-A----DT---G-EIDEVARRCAVAVAARLDPAAGVVVRAAWVDAGPD-R---------S-G
-RLVLAAHHLAVDGVSWRVLVPDLQAACEAVAAGR--Q------------PAL-EP-VGVSFRRWADLLGQWAVS-----
PER-------V-------------------GELARWRAVVG---S-GD---R-----RIG----EPGPSAGAVRSRSWVV
SGSRAQVLVGRAPVVFFCGVHEVVLAGLAGAVAR-WHG------GDVVLVDVEGHGRH-P--V--G------GLDLSRTV
GWFTSVHPVRLDVAGID--WAGVLAGGPAAGELLKRVKEQSRAVPGDGLGYGLLRFLNDET---GPVLAALP-SPQIGFN
FMGRHVAGVR-----------------EWQP--VGD------------------VG--------G-------ALG--PGV
GLPHVLDADAVVE-D-GPRGP-LLRLVLSWPDGVLREDEVERLG
>E|gi|15597598|ref|NP_251092.1|(2)
VALAPVQRWFFEQS--------IPNRQHWNQSLLLQARQPLDGDRLGRALERLQAQHDALRLRFREE-R-GA-WHQA--Y
AEQ-AG----EPLWRR---------Q---A-GSEEVLLALCEEAQRSLDLEQGPLLRALLVDMA-D-G---------S-Q
-RLLLVIHHLAVDGVSWRILLEDLQRLYADL------D------------ADL-GP-RSSSYQAWSRHLHEQAGA-----
--R-------L-------------------DELDYWQAQLH---D-AP---H-A--LPCENPHGALEN--RHERKLVLTL
DAERTRQLLQEAPAAYRTQVNDLLLTALARATCR-WSG------DASVLVQLEGHGRE-DL-G--E------AIDLSRTV
GWFTSLFPLRLTP--A-----------ADLGESLKAIKEQLRGVPDKGVGYGLLRYLAGE--EAATRLAALP-QPRITFN
YLGRFDRQFDG-----A-A--------LLVP--ATE-----------S------AG--------A-------AQD--PCA
PLANWLSIEGQVY-G-G-----ELSLHWSFSREMFAEATVQRLV
>E|gi|239938683|sp|P39845.2|PPSA_BACSU
AELTPIQRRFFGQV--------HAFHYHYNQSVMLFSEKGFNANALHLALRKITEHHDAIRMIFQRDQN-GH-VIQF--N
RGI-NHKDHELFGLYISDWT--KASLER-A-HLDEKLAAEETVIQSKMNVEKGPLLQAGLFKTA---E---------G-D
-HLLIALHHLVIDGVSWRILLEDLAAAYQQALEKK--E------------IQL-PP-KTDSYLSYADGLTQIAES-----
KQL-------L-------------------SEKTYWQTILD---A-HT---A-F--LPKDIENV-PDKLQMNSDAAAFVL
SGDWTEKLLFETQQAYGTDANELLLTALGMALSE-WTG------HDQIVISTEGHGRE-GH-V--P------NIDISRTV
GWFTSIYPILLDMGIPE------P-FEDQLAYRIKTTKDMLRRVPNKGTGYGLLTHIGEL---------RHK-EPEVSFN
YLGQFSEEKEV-----E----------TFQL--SYY-----------Q------PR--------Y-------EIA--GER
EREYELDINALIT-D-G-----RLHVKAVYTQ-VFSKHSIECFM
>E|gi|21219030|ref|NP_624809.1|
VVGSPVVQWLGETT--------D-AIDGFVQSVVLNTPADLTADALDLILAAVVRRHPMLRARLVRG-E--R-WGFD--I
PEA-EA----VPAVALW------------R-ESDQPLDACLALATGELDPVGGAMLRAVWRR-----E---------A-R
-QLALVVHHVVIDGVSWRVLMDDLATAWRQFTSGT--A------------VEL-PS-GGTSFRRWTQLLERAAF------
----------D-------------------ADSAYYRRALP---G-PD---E-P--LGGRP--LRADDTVARERIRTVSI
GATATAALLGDTPAKFHTGINDVLVTALAVALAR-RRHDLGQT-QTFAHIELEGHGRE-AA-F--VAPSAGFEPELSRTV
GWFTTLFPVTVDPGTAP--D---PTAPAYLSAALKAVKEDLARVPDHGVSYGALRHLARVA-------FDAP-APQVLFN
YLGRFDAGSSG-----D-----------WQLASVNG-----------Q------LG--------E-------QRD--PRM
RLPRALEFNAIAE-P-DATGAYTLVTAISWPDGMFTDTDITTLG
>E|gi|501224905|ref|WP_012267923.1|
VPLTPIQKWFFEQN--------WPERHHFNQSILLEVPNNLQPDLLKQTISKLLYHHDALRLRFVQK-G-EK-WQQN--H
SDD-CN----NFAFEKVDLS--HLSC---D-EQLTKIAEISEVQQRVLDLEEGPLMAVVFFALA---E---------S-G
-KMLIVIHHLAVDGISWRIILEDFVTIYQQLENQK--P------------LQL-PP-KTSSFKTWAEELQNYATT-----
PEF-------H-------------------AQFKYWLNRDF---P-SI---S-P--LPLDCQGEAQSNIVAHAKTVSFTL
TEEQTRLLLQEVPQAYNTQINDILLTALVQAFGH-WTG------SYKLLLDMEGHGRE-NV-I--E------SVNLSRTV
GWFTSIFPVFLTLENL-----------HHPGECLKSIKEQLRQIPNRGFDYGIGYYLSSDL-TIQSPLKNYP-KAQVSFN
YLGQFTSHQIG-----E-I--------GWKL--SQE-----------S------TG--------S-------IHS--PLG
QRSHLIAIHGIVV-D-G-----QLDMEWQYSENFHHQTTIKNLA
>E|gi|21221664|ref|NP_627443.1|
APRTPMMGWFAALG--------S-DLAAFNQSLVLRVPAALDPDTLDTALRAVLDRHDALRMRVADD-W-TI-EIPP--P
GSV-TP----ADCLVRFDAV--GLDE---A-AVRSAVTEQARTARDRLAPADGRMLQAVWLDRGAD-R---------D-G
-LLLLVANHLVVDGVTWRILVPDLAAAYAG--------------------ETL-AP-VGTPWRHWALSLSDLAGQ-----
PRT-------E-------------------EELDHWHSVLG---D-TP---H-T--LRLD----PARDTHATAGEITAEL
DADTTEALLTWVPGVCHATVNDVFLSTFALAVAG-WRRGRGEDADAPVVLDLESHGRHEEA-V--P------GVELSRTA
GWFTSMYPVRLAPPAGA------S-GDGSALRALKAVKEQLRTVPGDGLGYGLLRHLNPRT---RAALAALP-LPEFGFN
YLGRIGQEGTD-----E-A--------PWTI--EGG------------------DV--------A-------GID--GAM
PLAHPVDVNAVAR-E-TADGT-RLRARWTYSRTALEPEDTQRLA
>E|gi|21221665|ref|NP_627444.1|
VPATPIMGWFAALG--------G-PVAPFNQSVVVSVPADLDAERLVAALGALLDRHDSLRLRVAAD-W-SM-SVPEPEP
GGT-DA----AGLLTRRA-A--GDVD-D-A-GLHALLAEAGAAERDRLSPADGRMLRACHVDRGPD-R---------P-G
-LLVLVAHHLAVDAVSWRLLVPDLAAAYEG--------------------RPL-SP-AGTGWRRWASALRDLAGS-----
PVT-------E-------------------AETDHWLDAAR---P-AA---E-PADPVLD----PARDTHARSGQVVLDL
DPDTTDALLTWVPGVFRAEINDLLLTAFGLAVAD-WRRDRGARGTAPVTVDLESHGRHEHL-V--P------GADLTRTT
GWFTSMHPVPLHPEVDDPDWAEVWDGGAAAGRALKRVKEQLRAVPRDGVGHGLLRHLNPRT---RDRFAALP-TPAYGFN
YLGRHTGGRGG-----G-APGGGAGPEPWSV--LGR------------------GV--------A-------GQH--PDT
PLAHPVELVAGAH-D-TDAGP-TLHSVWTYADAVLSETEVRRLG
>E|gi|501223610|ref|WP_012266628.1|
VPLTPIQLWFFEQN--------RAEMHHFNQSVLLEVPHHLKADLLAQSLRKLIEHHDALRLRFTVE-E-GQ-WQQV--N
EGM-PE----EVPFEVIDLS--SIPQ---S-QQRETLLAMATTQQASLNLSTGLLIKAVLFELAPY-Q---------P-S
-RLLIIIHHLGVDGVSWRILLEDLLMTYQQLERGE--N------------VEL-PP-KTIAFQDWALLLRDYGQG-----
EKA-------R-------------------EPLDYWLTQPW---L-EA---R-N--LPVDDEAGKQYNTVATANDVTVTL
DEEQTRTLLQKVPAAYNTQINEVLLTALAETLTE-WTE------NLTISLDLEGHGRE-DL-F--S------EVDLSRTV
GWFTSLFPVILRLPPE-----------NHPGERLKSIKEQLRAIPHRGIGYGISRYLSDDA-DIKSQLAEIP-AREVLFN
YLGQFEQGQLQ-----K-G--------DWKL--ANE-----------S------KG--------P-------NHS--LKG
HRSHLLEITARVI-E-G-----QLQVNWTYSDLIYERSTVEYLG
>E|gi|21221664|ref|NP_627443.1|(2)
APLTPVMARIAELG--------L-GGDDFNQSVVVSLPPAVDRDRLVPALQRVLDHHDALRLRVLPD-G-ST-EVRA--P
GSV-PA----ADVLSVVTRA--PGAT-G-E-ARDALLVEAACAARDRLAPAEGRMLQAVLVDGTDD-TDGTGGTSGAD-G
-VLILVAHHLVVDSVTWSIVVPDLAAAYRG--------------------EEP-AP-VGTSWRQWATSLARLATD-----
PRV-------E-------------------AETAHWEHTLT---G--A---G-T--LRLD----RGRDLQGDAGRISLDL
APHTTEALLTRLPGGVNASVHDVLLTAFAFAVAG-WRRGRGEDPDAPVVLDLESHGRHEEA-V--P------GAELSRTA
GWFTALHPVRLAPDVTD--WARLHQDGDALRDGLKQVKEQLRSVPGDGLGHGLLRHLNPTA---GPRLARLP-EPDFGFN
YLGRRVTPATG-----T-P-------EPWTV--TGG------------------GL--------A-------ASR--PTA
PMAHAVELSAVVH-E-GADGP-RLRAEWTYARRLVPDHDARRLA
>E|gi|6093777|sp|P39847.2|PPSC_BACSU
VPWTPVQQWFFSQD--------IEERHHFNQSVMLFHSGRLSENALRPALKKLAEHHDALRMVYRND-D-RR-WIQI--N
QGI-HE--SQLYSLRISDLS--QSES-----GWETKIKQEVADLQQSINLQEGPLLHAALFKTL---T---------G-D
-YLFLAIHHLVVDGVSWRILLEDLSAGYQQAAAGQ--T------------IQL-PP-KTDSYQEYARRIQEYAQS-----
SKL-------I-------------------REEAYWRSVEE---Q-QA---A-E--LPYEIPHH-VNIDFSKRDSLSFSL
TEADTAVLLQNVNHAYGTDTQDILLTAASLAICE-WTG------GSKLRIAMEGHGRE-HI-L--P------ELDISRTV
GWFTSMYPALISFENH----------RDELGTSVKTVKDTLGRIPNKGVGYGMLKYLTHPE---NKSITFSK-TPEISFN
YLGQFNDIERQ-----D----------TFRP--SSL-----------G------SG--------K-------DIT--HTW
KREQIIEMSAMAA-D-K-----KLHFNLSYPPARFHRNTMEQLI
>E|gi|75520419|sp|Q70LM5.1|LGRC_BREPA
VPLTPIQTWFFASE--------QPSVHHWNQSLLLTVQQPVDLAVLERTIECLLAHHDALRMRYSRT-E-QG-WTQR--I
EGL-PE----TIPFRSVDLS--AFPT-T-A-EQEMRLEEIASEVQASLDLTEGPVVQAVYFQLGAE-Q---------P-G
-RLLIVAHHLVVDGVSWRILLEDLQTAYEQLAKGQ--A------------VQL-AA-KTTSFKTWAEQLRLYATS-----
EAL-------R-------------------QEKAFWLEQMD-----EV---K-P--LPIDRIFEPSENTEATVKQVMLSL
NAEETRALLQDTLSPYRLQINDVLLAALTKALHR-WTG------EQTVAIHLEGHGRE-EL-I--E------GADLSRTV
GWFTSLYPVQLSVDPT-----------KPWGDTLKAVKEQLRSIPNKGVGYGILRYLSEDA-ELQKRLAEKA-QAEISFN
YLGQFDQAVVP-----E-S--------KFGM--AQE-----------A------RG--------A-------NVG--QQA
IRQHLLDVNSVIA-G-E-----QLHVTWMYSENIHEEATIQQLA
>E|gi|730367|sp|P39846.1|PPSB_BACSU
ITWTPIQQWFFSQS--------L-ESHHFNQSVMIYRAERFDEAALRKVLKSLVTHHDALRIVCRHE-D-GR-QVQI--N
RGI-DLSDEELYALELFDVK--DSLT-----EARNTIEEAASRMQEHIRLETGPLLHAGLFRTE---N---------G-D
-HLFLTIHHLVVDAVSWRILFEDFSTAYKQAVSGE--S------------IKL-PQ-KTDSYLTYSQRIADYSIS-----
RQV-------Q-------------------REAAYWDECEN---R-HI---Q-P--IPKDNDA--ASNTFKDTEVIDFEL
SRHHTELLLTAAHKAYSTEMNDILLTALGLALQK-WTG------NNQFKISMEGHGRE-SY-L--E------DIDISRTV
GWFTSIYPVWLDMRDSD--H---KDKEERLGHLIKQTKDMLHRIPHKGAGYGVLKYISKRW---G---SQKN-SPEISFN
YLGQFDQDIQS-----N----------AFEV--SDI-----------K------PG--------N-------EIS--PNW
ERPYALDISGAVS-S-G-----CLNMHIIYNRFQFEEKTIQTFS
>E|gi|5915762|sp|O68008.1|BACC_BACLI(2)
VLLTPIQQEYFSLN--------KTDRNHYNHAVMLYRKNGFDESIVKRVFKEIIKHHDALRTVFTEE-D-GK-IIQY--N
RGP-DK---QLFDLFVYDVS--S--E---N-DQPQKVYQLATELQQSIDIETGPLVKLAVFKTN---N---------G-D
-HLLIIIHHLVVDGISWRILFEDLAIGYSQLANGE--K------------VEF-YP-KTASYQAYARHIAEYAKS-----
VKL-------L-------------------SEKQYWLKAIA---E-GV---E-F--LDMNENA--GAFKVEDSRTFSTEL
EKEETKRLLRETNRAYHTEINDILITALLVAARD-MNG------QNQLRITLEGHGRE-QV-A--D------GIDISRTV
GWFTSKYPVFIDLGQE-----------TDMSRTIKMVKEHLRNVPNKGIGYGILKYLTRDS-E----IAKGA-ASPILFN
YLGQLDEDINS-----G----------EFSS--SHL-----------S------PG--------E-------AAG--KGI
TREHPLEINAVVF-R-G-----KLAIQTTYNTRAYSEDVVRAFA
>E|gi|113318|sp|P26046.1|ACVS2_PENCH
APLLPIQDWFLSKA--------LQHPMYWNHTFYVR-TPELDVDSLSAAVRDLQQYHDVFRMRLKRE-E-VG-FVQS--F
AE--DF---SPAQLRVLNVK--D--V-----DGSAAVNEILDGWQSGFNLENGPIGSIGYLHGY---E-------DRS-A
-RVWFSVHHMAIDTVSWQILVRDLQTLYRNGS--------------------L-GS-KGSSFRQWAEAIQNYKAS-----
D-----------------------------SERNHWNKLVM---E-TASSIS-A--LPTSTGS---------RVRLSRSL
SPEKTASLIQGGIDRQDVSVYDSLLTSVGLALQH-IAP------TGPSMVTIEGHGRE-EV-D--Q------TLDVSRTM
GWFTTMYPFEIPRLST-----------ENIVQGVVAVSERFRQVPARGVGYGTLYGYTQ-----------HP-LPQVTVN
YLGQLARKQSK-----P----------KEWV--LAV-----------G------DN--------EFEYGLMTSPE--DKD
RSSSAVDVTAVCI-D-G-----TMIIDVDS---AWSLEESEQFI
>E|gi|5915762|sp|O68008.1|BACC_BACLI
AELTPIQKWYFANN--------KEELDHFNQSFVLFRKGGFDESCVKKAFNKIMEQHDALRMIYEEK-G-GD-FIQY--N
RSF-RE---DLFDLDVYDVR--G--L---D-RQAEKVYELATSIQKLSSIRKGKLVHLGIFRAD---E---------G-D
-HLLIVIHHLVVDGVSWRILFEDFETLYSQALKGQ--T------------LEI-GY-KTDSYQEFARRLKAYAHS-----
RTL-------S-------------------KEAEYWRNIAK---A-RV---R-F--IPPKNVL--KEDVYENSTTLSIKL
GKEATADLLRNTNRAYNTEINDILLTALLTGARD-ITG------ENKLKVMMEGHGRE-DI-L--E------GVDITRTI
GWFTTMYPVLLDAGEE-----------KALSQQIKMVKETLRKIPNKGIGYGLLKYMAEDP-D----FTNEE-KARISFN
YLGDIDADMNR-----G----------EFSG--SSF-----------S------EG--------E-------SIG--GKI
ARSHSIEINAIVM-N-H-----ELVIHTTFNQMEYEKDTISRLN
>E|gi|239938827|sp|Q04747.3|SRFAB_BACSU
VILTPIQRWFFEKN--------FTNKHHWNQSVMLHAKKGFDPERVEKTLQALIEHHDALRMVYREE-N-GD-IVQV--Y
KPI-GE---SKVSFEIVDLY--GSDE---E-MLRSQIKLLANKLQSSLDLRNGPLLKAEQYRTE---A---------G-D
-HLLIAVHHLVVDGVSWRILLEDFASGYMQAEKEE--S------------LVF-PQ-KTNSFKDWAEELAAFSQS-----
AHL-------L-------------------QQAEYWSQIAA---E-QV---S-P--LPKDCET--EQRIVKDTSSVLCEL
TAEDTKHLLTDVHQPYGTEINDILLSALGLTMKE-WTK------GAKIGINLEGHGRE-DI-I--P------NVNISRTV
GWFTAQYPVVLDISD------------ADASAVIKTVKENLRRIPDKGVGYGILRYFTETA-E-----TKGF-TPEISFN
YLGQFDSEVKT-----D----------FFEP--SAF-----------D------MG--------R-------QVS--GES
EALYALSFSGMIR-N-G-----RFVLSCSYNEKEFERATVEEQM
>E|gi|501222817|ref|WP_012265835.1|
IPLGPAQSWLVNYF--------EPPYQWLGYTRFLY-HQSLNLDIFNQAANLLVQRHEAFRTVCLQN-Q-GK-WQQY--L
IND--P---QPILAEYWDGSHLT--E---A-ERNAKIKAQMSDLAKTIQIDRWPLTATLVVKVS---P---------YCY
-DITMVAHHIIADMLSATILFKELWSAYHQLLVGS--D------------PTF-PNPNPQSYLDFVQVLRDEEKK-----
GTM-------N-------------------EHLNYWKEQFPD--A-ES---RFE--VPVDHVK--GPNIEASAESARFVL
SKAQTKQLLSQGKAYYQSNFYPILLAPLYRLLGD-WSQ------RKQVVISHRSHGRD--L-G--E------GQSFMESM
GNYAVNFPIGINLSTS-----------TTWQKTISTINEQFESLPMNGVTYDWIGESLPEY-L----YPDSN-LTPVRAN
YLGNRSVPLSD----------------LFEF--VYG-----------E-----RDC--------R-------LSP--LDQ
KRTTLIEFFFLII-D-G-----QLEIRIEYSRNFHLPTTIQKIG
>E|gi|75533826|sp|Q9R9I9.1|MYCC_BACIU
ALLTPIQHWFFDQR--------YPDLHHYNQAVMLYWKEGLNVPMLREVMRKIVEHHDALRMVYVPA-K-HG-YEAR--N
REIDEG---DLFSLEVFSLL--E--E---N-NVAQTIETLSNEIQQSIQLAEGPLIKLGLFQCQ---D---------G-D
-HLLIVAHHLVIDGVSWRILIEDIAAAYEQLLNGE--A------------IQL-PK-KTDSYLLWAEQLKRYAES-----
PEF-------E-------------------MKNQYWFQHEH---I-PL---P-K--LPKDNEQ--EIGLAEDRETIIVQW
TAEETERLLKNAHRAYTTEMNDLLLTGLGIAIHR-WTG------HEDILIHLEGHGRE-SI-I--P------DLDISRTV
GWFTSQYPVFLPIKAD-----------HDISQRIKTVKEHLRKIPQKGIGYGIIKYLSDHR-E-D--REFTG-QPEISFN
FLGQFDQDLQN-----G----------SIEV--SPY-----------S------SG--------K-------IAS--DKH
PLTYALDINGMIS-N-G-----RLSLAISYCGKQYHKETMETCA
>E|gi|238054271|sp|P27742.2|ACVS_EMENI
APLLPIQTWFLSKS--------LQHPSHWNHTFYLR-TPELDVTTLSTAVAELQLYHDAFRMRLRQI-D-GR-TVQC--F
AD--DI---SPVQLRVLNVK--D--V-----DGSAAIDQQLQKYQSDFDLEKGPICAAAYLHGY---E-------DRS-A
-RVWFSVHHIIIDIVSWQILARDLQILYEGGT--------------------L-GR-KSSSVRQWAEALQSYQGS-----
A-----------------------------SERAYWEGLLA---Q-TAANIS-A--LPPVTGT---------RTRLARTW
SDDRTVILLNEAS-NQNASIQDLLLAAVGLALQQ-VTP------GSPSMITLEGHGRE-EI-V-DP------TLDLSRTL
GWFTSMYPFEIPPLNV-----------ETLSQGIASLRECLRQVPARGIGFGSLYGYCK-----------HQ-MPQVTFN
YLGQLTSKQSI-----T----------DQWA--LAV-----------G------DG--------EMQYGLTTSPA--DRD
QSSFAVDITASCV-N-G-----ALSVEMNS---AWSLEKSMRFI
>E|gi|15597620|ref|NP_251114.1|
SALTPIQHWFFDLP--------LARREHWNQALLLQPRQAIDLGLLRKSLQRLVEQHDALRLAFRQV-D-GE-WLAQ--H
RPL-RE---QELLWHV-PVQ--S--F--------DECAELFAKAQRSLDLEQGPLLRAVLVDGP---A---------G-E
QRLLLAIHHLVVDGVSWRVLLEDLQQVYRQFAEGA--E------------PAL-PA-KTSAFRDWAGRLQAYAGS-----
ESL-------R-------------------EELGWWQARLG---G-QP---V-E--WPCDRPQ--GDNREALAESVSLRL
DPQRTRQLLQQAPAAYRTQVNDLLLTALARVLCR-WSG------QPSTLVQLEGHGRE-AL-F--D------DIDLTRSV
GWFTSAYPLRLTPAQ-------------SPGESIKAIKEQLRAVPHKGLGYGVLRYLADPA-V-RQAMAALP-TAPITFN
YLGQFDQSFAD-----A----------LFQP--LDQ-----------P------TG--------P-------IHD--EQA
PLPNELSVDGQVY-G-G-----ELVLRWTYSRERYDARTVNELA
>E|gi|5915761|sp|O68007.1|BACB_BACLI
VPLTPVQRSFFEAN--------QREQNHYNQAFMLYRENGFAERIVEKVFRKLTEHHDALRMVYWEK-N-GD-IIQH--N
RGL-ED---SVFDLYVYDLK--T--E---K-NLEKTVYQIATNIQKDISISEGKMIKLCVFKTT---E---------G-D
-HLLIAIHHLLVDGVSWRILFEDFEAAYGQALQGK--P------------IEL-GY-KTDSYKTFSEKLAEYANS-----
KKL-------L-------------------KEQEYWREISK---G-KM---A-F--LPKHRQA--AHDNYENSRTLRISL
SQTETEQLLKEAHKAYNTQINDLLLTALLIASRQ-LTG------ENRLKILMEGHGRD-DI-L--Q------DVDITRTV
GWFTAMYPVFIDLEDE-----------ADLSVMIKIVKETLRKIPNNGIGYGILKYLRKDE-G----LLKDE-KPPILFN
YLGELDHDLTT-----E----------QFSS--SKL-----------S------AG--------Q-------SIG--EKS
ARDASVEIDSVVA-G-R-----QLMISTTFNEYEYSPDTISELN
>E|gi|75520421|sp|Q70LM7.1|LGRA_BREPA
VKLTPIQRDFFERI--------TADRHHWNQARMLFCRDGLEREWVVETLNALVLQHDALRMRFRET-E-QG-IVQF--H
QGN-EG---KLFGFHVFDCT--E--E---L-DIAKKVEEQANVLQSGMNLQEGPLVQAALFMTR---T---------G-D
-HLLLAIHQLVVDEASWRIILEDFQTAYKQKAAGE--P------------IAL-PN-KTHSYQSWAEELHNAANS-----
KKL-------T-------------------SELGYWRKIAS---S-PT---R-P--LPQDQEP--LSRTEQSTATAAIRF
AKAETANLLHEANHAYQTEAQELLLAALGMALRD-WTR------ADDVTVFLEKDGRE-SA-A--K------GLDVSRTV
GWFHSLFPVVLSAARS-----------GDPGEQIKQVKEMLRAIPHQGSGYSILKQLTDLR-H-KHPDDFTL-QPKIVVH
AWEQLDAGLET-----D----------WLTL--SHL-----------P------QG--------S-------VRG--ANA
ERMQQLDVFSKIS-N-G-----ELTIHIQYHRDEYRKATIDKLL
>E|gi|1321390726|pdb|5M6P|A
IALTPIQKWFFANN--------FTDRHHWNQAVMLFREDGFDEGLVRQAFQQIVEHHDALRMVYKQE-D-GA-IKQI--N
RGL-TD---ERFRFYSYDLK--NH-----A-NSEARILELSDQIQSSIDLEHGPLVHVALFATKD------------G-D
-HLLVAIHHLVVDGVSWRILFEDFSSAYSQALHQQ--E------------IVL-PK-KTDSFKDWAAQLQKYADS-----
DEL-------L-------------------REVAYWHNLET---TTTT---A-A--LPTDFVT--ADRKQKHTRTLSFAL
TVPQTENLLRHVHHAYHTEMNDLLLTALGLAVKD-WAH------TNGVVINLEGHGRE-DI-Q--N------EMNVTRTI
GWFTSQYPVVLDMEKA-----------EDLPYQIKQTKENLRRIPKKGIGYEILRTLTTSQ-L-QPPLAFTL-RPEISFN
YLGQFESDGKT-------G--------GFTF--SPL-----------G------TGQL---------------FS--PES
ERVFLLDISAMIE-D-G-----ELRISVGYSRLQYEEKTIASLA
>E|gi|75533827|sp|Q9R9J0.1|MYCB_BACIU(2)
TSLTPIQHWFFEQN--------MPHANHYNQAVMLYSAQGFKETPLRRAIESIAVHHDALRMVFEET-P-NG-YTAR--I
AGTEES---KLYQLEVMNCK--E--D---A-DPAHAVANKANQIQSSMELSQGPLMKLGLFKCA---D---------G-D
-HLLIAIHHLVIDGVSWRILLEDFASSYEQAERGQ--M------------VRL-PQ-KTDSFPFWAEQLSKYAQE-----
TDR-------E-------------------QELAYWNELAR---L-EL---E-P--LPKDNAV--EDSLLKDSGDVTIQW
TREETQQLLKQANRAYNTEINDLLLTSLGLAVHR-WTG------MEEVVVNLEGHGRE-PV-I--P------DVDITRTV
GWFTSQYPVVLKMEAG-----------KELSQRIKTVKEGLRRVPNKGMNYSVIQYLSGRA-E-A--DSLQL-HPEIRFN
YLGQFDQDLQQ-----H----------ALQI--SPY-----------S------TG--------V-------SLN--ENQ
PRTAVLDLNGMVA-E-G-----KLSLSLSYSHKQYERSTMEQFA
>E|gi|75533827|sp|Q9R9J0.1|MYCB_BACIU
VSLTPIQHWFFEQT--------TTDPHYYNQAVMLYAPQGFSGIAASPNATKAWRAPRCVRMTFQAT-E-HG-YEAW--N
AEITQS---ELYHLDVINLK--T--E---A-DPGPAIEAKANQIQSSMQLSNGPLMKAGLFQCA---D---------G-D
-HLLIAIHHLIVDGISWRILMEDIVSGYKQAENGQ--D------------IQL-PY-KTDSFRLWAEKLSAYAQS-----
DAI-------K-------------------QEQEYWARIEQ---T-DV---K-P--LPKDFQE--SHAFSIDSETVTVEW
TKEETEQLLKQANRAYNTEINDLLLSSLGLSISH-WSG------LEQIALHLEGHGRE-QV-I--P------NMDISRTV
GWFTSLFPVVLHIEPG-----------KEISHYIKTAKEELRQIPHKGIGYGVLRYLSGST-T-P--LPAKM-TPEISFN
YLGQFDQDIQN-----Q----------AVQL--SSY-----------S------CG--------S-------DSS--GNQ
IRPYVLNINGMIV-N-D-----RLMVTISYSTKQYAKETIDQLS
>E|gi|1041576770|pdb|5ISW|A
IGLTPIQHWFFEQQ--------FTNMHHWNQSYMLYRPNGFDKEILLRVFNKIVEHHDALRMIYKHH-N-GK-IVQI--N
RGL-EG---TLFDFYTFDLT--AN-----D-NEQQVICEESARLQNSINLEVGPLVKIALFHTQN------------G-D
-HLFMAIHHLVVDGISWRILFEDLATAYEQAMHQQ--T------------IAL-PE-KTDSFKDWSIELEKYANS-----
ELF-------L-------------------EEAEYWHHLNY---YTDN---V-Q--IKKDYVT--MNNKQKNIRYVGMEL
TIEETEKLLKNVNKAYRTEINDILLTALGFALKE-WAD------IDKIVINLEGHGRE-EI-L--E------QMNIARTV
GWFTSQYPVVLDMQKS-----------DDLSYQIKLMKENLRRIPNKGIGYEIFKYLTTEY-L-RPVLPFTL-KPEINFN
YLGQFDTDVKT-------E--------LFTR--SPY-----------S------MGNSLGPDGKN-------NLG--PEG
ESYFVLNINGFIE-E-G-----KLHITFSYNEQQYKEDTIQQLS
