# Supplementary material for: Knowledge-guided data mining on the standardized architecture of NRPS: Subtypes, novel motifs, and sequence entanglements
Source: PLoS Comput Biol. 2023 May 15;19(5):e1011100. doi: 10.1371/journal.pcbi.1011100 (PMC10212144; doi:10.1371/journal.pcbi.1011100)
Supplement: S2 File — (ZIP) [file pcbi.1011100.s057.zip › C domain subtype reference sequence MSA/FUM14_44_trim_MSA.fasta]

>FUM14|gi|1384039530|sp|K0E4D7.1|ECDA_ASPRU/1-398
YPCTPL---------QEGLLANTsrq--qaAYVSRQSYV--lsnn-I-DLARFkaAWEALAKAApILRTRIV
igA-----E-GS-CQVVVk--g-p------I-EWL--H--H-Sga----LE--------D-YIQ---qD--K
AREMGLgQPLAR---YAI--VQel-------------------s---geqfFVWTAHHSMYDGWTVRLLCQE
LINLYn-r-e-dh------v-----------p---r-----------------PVPYTRF---IRY---L-Y
E-I--N-R----AGSLEFWKQQLEGdd--veadWPRLP---HV---gyeP-R--P-RST-----LSV--NI-
----------A-DPG-----n-d--es--s-GIVIANILRAAWGLVMaqFSGH--NDIVYAANVSGRTA---
P-vpGVTDIIGPTIATVPVRMHFn-p-ralmtVESFLHGVQT----QSQQMIDHE-QT-GLIAMRNh-----
-----pnlqLR-------------NLLVIQPAD-egd-t--v--------l-d-f-------------p--g
-ie-a---vps-----avEDF-DSYGVNIECVL-G------------MTIRVQARFDdhiVAATYMKRVLDQ
FAYIVEQLCDPRlralplq
>FUM14|gi|1109550134|sp|A0A024F910.1|VLMS_LECSP(1)/1-405
YPCSPL---------QAGLMAITsqr--peAYIMRRAFK--lras-F-PIEQLkiAYERLTEAVsILRTRII
pst-----CVDA-LQVVVq--e-k------p-FWH--GEVG--ms----LE--------Q-YIA---kD--R
SASMAYgRALSR---TAI--VSne-----------------------dgqfFVWTMHHSVYDGWSLTKMMGM
LTQLMt-g-q-al------a-----------t---------------------TVPSSRF---INY---L-V
Q-Q--D-T----DQVAKFWQSHFQGan--w-trFPALP---SP---ryqA-K--S-SGQ-----LRS--QF-
----------Q-LPL-----n-p---s--i-LETDSTVLRAAWALLVasKIGA--DEAVINVVLSGRMA---
P-veDIMNMLTPTVTTVPVRVSAt-k-n--qsINKFLKTIHD----TAIDMVPFE-HT-GLQNIRTmv---p
-tl-gsdfdPG-------------HTFVVQPAG-ese-s--a--------a-t-m-w----------nm--d
-le-r---eat-----plDAF-DAYALTVECTV-dsq------rT--GEVTVDIRYDsfvIPDDDAQKLLNQ
FTHIAQELAQQAattkpla
>FUM14|gi|1352911954|sp|B6HLP9.1|CHYA_PENRW/1-399
YPCTHM---------QQGLIALTaqq--phSYIGRYTWQ--laem-L-DVEKFknAWESAWLHNpILRTRIV
qiP-----D-GV-FQVVVk--t-d------M-PWN--T--V--Td----IS--------R-GGD---gKELR
EIDIs-nGPLIQ---FYL--SK---------------------------esFRLDIHHSLFDEWSLGLIMGQ
VERAYa-g-g-gl------r---------------------------------MQPFSPF---VQH---L-L
H-E--R-D----TSLEDFWRQEFSGlq--a-eHFPAIA---SrplsvehP-T--E-KVV-----LEH--SV-
----------Q-LET-----g-f---s--t-KYTISSIVRLAWAIVLwhQTGS--EDVVFGATVSGRNA---
N-idGIDQLSGPTLATLPVRIKLa-a-s--qpIHEGLSQVQG----QFVNMMVHE-QA-GLPRIRQvg---r
-ea-aeacnFQ-------------NLLVVQPYE-eqt-e--s--------h-m-f-k----------as--a
nsa-s---sse-----naKSF-ASYPMVLICRP-e---------K--SGISMKAAFDpaiLTPAAGHSILKQ
MSHVIQQLVTSDstciaav
>FUM14|gi|1133968576|sp|A0A0U1LQE6.1|CCTN_TALIS(3)/1-413
YPCTPL---------QESMLAATird--prAFISMRVYR--irqg-V-DLVRLenAWATVVAQHpILRTRLV
dle-----HHGL-TQAIFe--esh------i-IWQ--T--Y--VD----md--------s-fLR---HY--E
EQKMGPTTTltr---WAL--IDEA-----------------------DDWkLVWTIHHAIYDGWVLPIVEEE
VRKTYf-g-s-eqd-----k-----------q---------------------YLDMKPL---VKY---I-L
Q-E--E-K----AKSIDFWARLLAGse-es-ivYPPLP---SH---kyeS-S--P-ATY-----LER--TI-
----------S-ADL-----s-s---s--r-GINLSALLYGSWSVLVshMTGI--PKVSFGAILTGRNA---
P-vdGIDRMIGPAVTTVPILVDAn-p-s--fsVRKFMDRLQD----MTVQRMPHE-HL-GVHAIRRin---d
-ac-eagcrFQ-------------TVLVIQPPG-gng-h--d--------tsn-iqd--sflmeevdet--t
-ie-g---fpd-----qhSVL-NQYGLMIEILP-r---------G--KEIKVRASFDsnlISTSQLSKTISR
WERIINQISQTLsqgvhtt
>FUM14|gi|121939156|sp|Q96V34.2|LPSA1_EPIFI/1-394
YPCTSL---------QESLIASTahd--qdAYVGVQSFT--lndd-I-DTTRLkmAWKMTSEGHpILRTRII
qtd-----SGAP-YQAVIr--g-p------L-SWS--E--E--Ss----sD--------D--LP---PQ--F
QPSIGLGTPLVQ---LCL--TN---------------------------srLLVAMHHALYDGWSLPLLLAE
VDQAYr-q-l-sV------R-----------Q---------------------LPPFNRY---VKH---V-T
e-t----V----DSAASFWKAELQDad--p-vdFPPLP---HL---nykP-E--P-RAL-----LTK--SI-
----------T-LTAh---tn-s---q--h-NVTLATELQLAWALTShtYTNS--QDVVFGIISSGRGA---
P-vaGIERMLGPTFASTPLRVPLd-p-a--qdVREALEELQY----RLAEQTKYV-QI-GLQRIRQqg---p
-na-aaacsFQ-------------TMLVVEPNQ-pvk-t--q--------s-a-w-------------f--s
-rh-e---fls-----elTRF-SSHSLTLRCKL-l---------A--GSVEVTAIYDqlvVPDAQMQRILSQ
FQHILTQIQGIGsrdttig
>FUM14|gi|384955748|sp|Q4WF61.2|NRPS3_ASPFU/1-388
YPVTAL---------QEGILASTlqg--sqDYLYQRVFD--vr-h-L-DLVRLqlAFQVVFWRTeLLKSTFV
aaA-----K-GF-LQVVRn--dfn------L-PWS--E--V-Sls----LS--------E-YLE---qD--K
NNGVTLgEPFMR---VAV--LD--------------------------rsiLVVSVHHALFDFWSHRFLFDD
VARVYy-g-r-rp------e-----------k---------------------RPEWKSF---VGL---L-H
T-R--D-T----KASQDFWREHLGEav--p-tvLNYAP---VT---k-tS-T--A-RRT-----VSQ--EV-
----------R-AA------S-s---a--l-RAPLGAIIHAAWALVLssHIAS--KSVTMATAVSGREL---
P-vpGIEALNGPTLAVVPYAIAId-s-e--qtLQQLVQSVNT----SLWKVIKHS-QV-GVRNALAaa---e
-rq-g-ttlFD-------------TMVNILVNG-kvn-d--di------sk-e-v-------------f--q
-ly-g-----r-----rPV-W-RTEYTTLNVEE-g---------A--TGIDV--TL-TSPMEEHRLEFILEQ
FCMALNLIASNPrqtvkat
>FUM14|gi|1384039530|sp|K0E4D7.1|ECDA_ASPRU(3)/1-411
YPCTPL---------QEAMMAITsrq--saAYINRQVFE--ldds-I-DVDRLqsAWRKLAQAVpTLRTRIA
mspg---kASTL-VQVVVd--e-e------I-EWQ--V--S--Gs----LE--------G-YLE---rD--Q
EQGMALgTPLIR---FGL--IHkdv------------------s---gqrfLVWTAHHSLYDGWSSRLIYQH
LADIYh-a-g-rv------l-----------d---s-----------------PASFPRF---IRF---L-A
E-Q--D-naevRSASAKYWSEELEGev--m-snWPPLP---HV---dyqP-R--P-GRE-----IIK--VV-
----------P-LRQ-----s-g--ps--q-VITPANVVRAAWAITMaqYAGH--DDVVFAATVSGRNA---
P-vwQVGNIVAPTITTVPVRTHId-w-t--dnITSFLDTIQK----QAADMIPYE-HT-GLRTIKAii---p
pql-gpaldLR-------------NVLVVQTEG-egk-t--g-------aa-p-f-------------p--g
-ve-p---fsl----gaaVDF-DSHGLTVDCTV-s---------A--TNLRVAFRFDetvLPTTHAENILSH
FTHVVQQLCDPLlvkgrtl
>FUM14|gi|1148367330|sp|C8VPS9.1|EASA_EMENI/1-399
YPCTPL---------QQGLMAITaqh--pqAYISRWVFR--ledt-I-DESRFcqAWRTLVELNpILRTRII
qdp-----KAGG-MQVVLq--q-q------I-TWN--NV-L--se----LP--------S-YIA---eD--S
AKPMGFgDPLVR---LAV--VTsr-----------------------qarfFVWTAHHSTYDGWTARKLMEA
AFALYs-n-n-pa------p-----------s---------------------FHPFTRF---VQY---L-Q
S-N--S-A----EETRDYWKSQLEGgi--G-PSFPGSp---kn---G-S-----P-RKL-----RIQ--SC-
----------R-IPA-----n-n---s--n-DFTLSTLLRATWALILsqETGS--QIVGFPTALSGRTA---
P-vdGILDVLGPTITTVPIRVSVd-p-a--qsLSAYLASIQQ----QATEMLPFE-HA-GLHNISRmt----
----slplnFQ-------------HLFVVQPAV-drl-d--q--------a-n-s-g----------fq--g
-lt-p---vpf-----etYGF-HNYPLVIECST-nmt-----dtD--SAVDLQLQFDpavLSVEKATTILER
FTHVFGQLQSAAneatcev
>FUM14|gi|1133968576|sp|A0A0U1LQE6.1|CCTN_TALIS(2)/1-404
YACTPF---------QEGVFALTasn--ssAYVQHTELR--fsde-L-NLDQVldAWVSVIAANpILRTRFI
qse-----DAKL-MQVVVr--pqk------Q-AWK--W--Y--Ys----PQ--------E-YLS---eA--E
NIPFGLgDPLFC---FGL--VRhgs----------------tss---pghtLIWTLHHAVYDAWTMDLILRQ
VSSCYy-g-e-kqA-----E-----------S---------------------GPDYSVF---VDF---L-R
h-q--E-S-----ESANWWKSYLSGss-da-siFPKMP---IS---aaeS-Q--I-DNT-----IRK--EF-
----------A-MPN-----i-v---p--p-GYSPAVILRAAWAAAVarYTGD--ESVLFGETRLGRNV---
P-vsGIDKLLGPTIASVPLLVHId-r-e--qtIGSLLYAIRE----DGLQMQPFE-HL-GLQNISHis---e
-dt-kaackFQ-------------TLLVFLENA-edv-d--s--------s-s-i-------------f--k
-id-e---tid-----diRNF-NSYYLLVYFTL-n---------Q--KGLVAQAVFKdsaISSGQVEFLLEQ
VQSIFSKLCESPldtplrs
>FUM14|gi|74673571|sp|Q4WVN4.1|NRPS8_ASPFU/1-400
YPCTPL---------QESLMAASiqs--hgAYVHHLVEK--lpps-g-eVPAIMSAWQSVIKMTpILRTRIV
qtv-----SAGL-LQVVLk--e-s------V-QWL--H--R-Rqa----IQ--------E-YLD---eD--A
RHSMTLgDPLLR---LAC--LHdpg------------------tp--htghIVITIHHSIYDGWSLPHIRKL
VYATQn-g-h-pc------s-----------t---------------------SLPFNRF---IHY---L-E
R-K-Sd-S----RASDSFWQSFLYRsq--p-laFPPLP---ST---gyqP-V--G-TDS-----VQL--SV-
----------H-WPS-----t-f--pp--s-AFTLSTFVRVAWALVLgsYSGT--DDVIFGLSLSGRDT---
P-ipGILDILGPTICTVPFRVKFs-g-e---sIGALLERAHA----DSAAMLPYQ-HI-GLHHIRQlg---p
-dc-qlacdFQ-------------TLLVIQPAR-dps-d--p--------e-p-------------------
-hs-e---ltf-----tsSGG-LTYAFALICQP-h---------P--SGIELHGDFDsncVSRPVAERLLSQ
MKSVMGTLIFGDrrklaae
>FUM14|gi|384955713|sp|Q4WYG2.2|NRPS5_ASPFU/1-424
APMTDM---------QTRLLGASvat--pglsfiktSFTLDHPEK-edlTSTLRAAWVRLHQTHeILRTAFV
ltA-----SNG--TQIISq--epd------F-SWK--E--K--FvteseWESVC-Rre-e-hlD-VADF--P
DFdaenrASLSR---VVL--IIap-------------------r---rrtrFVWTVHHSLIDGWSMATLMRD
FASCLd-g-k-pi------p-----------a---------------------PPQFAQV---AQAIGQL-K
a-e--s-S----DRAVSFWKEYLDGYT--P-AQRLrvs---PP---SDVS-D-YT-QAALS-Rkltv--sv-
-------sale-da------ard---r--f-AVTPATLLYAAWGLLLsrYSGT--DRAALGAVLSGRSL---
P-ipGVENIIGPLINTLPLAINTq-e-a--qsTYSFVQSVFR----RLCDILEFQ-WS-PVALIQEgc----
-gc-npselFE-------------TLFALQYDF-pqt-p--w--------k-s-s-------------e--v
-pe-p---rdi-----ryEEA-TQVPLTVLLDN-a---------N--GQFEVRFIYRrshFGDATVQRMIGQ
FGNLLENLIAAQpdtdlsn
>FUM14|gi|1333029734|gb|PNP80112.1|/1-424
APISSI---------QEFFLYLGlng--hVG-LINYVYQ--vegR-D-LKQGlarLVKHLEAKNpIFRTVMI
edd-----TGKF-TQVQLs--h-s------iSTWT--Y--P--Td----LQ--------A-YLD---eT--M
TEKQRLgASPVR---YSL--VLkdk----------------rhk---gqnfFVISLDHTHCDAFSRYLIDKE
ILQILk-q-p-teyaslqnp-----------e---------------------RPWYGDF---VKH---N-R
A-H--IlD----EQLSRYWASYMQGat--l-ANLHPLS---eA---VVGG-E--L-DGE-----MVE--IV-
----------p-ipvvsqsrg-t---r--g-QINPSHVILAAWAMALskHSGL--KDITFGLARHGRSS---
DsftDLRRVMGPLVTGTPFRVTLn-dtq--erTEQFLNRVKE----EVLKTAKWE-QG-MVPNIHPdaegnp
-wV-QSMVNLK-------------SELygfgneswtg-d--ea------ea-d-i-------------t--a
-ikmr---rdl-----qqyEFKSNWAILLSTLQ-k---------Q--GQLRLRMYYQsqlLDHDKAQALFAS
FKSLIAELAAADgslitgl
>FUM14|gi|74670746|sp|Q4WMJ7.1|GLIP_ASPFU/1-400
APLTPL---------QLQLSAPIfqs--dgTNTNQLRQS--Y-PL-A-SAehicnAWRQVVLSEpVFRTQIA
ldI-----G-PG-VQIVHa--q-prcqpQEI-TFH--R--R--ED----YN--------A-ALS---DP--S
RLpvGLGMRLEF---MKf--mpndd---------------ddde---gevtVVWTAHHSLIDGYSLGLILAR
VQQASq-G-V-AS------S-----------R---------------------VSSFVDAAWnlls---v-q
k-q--r-D----TEARRFWEQYLQPvr--s-ltkaeA---------TTTP-V--A-rpy-----laq--evl
fKHVGGVDELH-RL------A-S---S--c-SVTLAAVYYTAWAMTIarTTKS--TLVTLGVVFSGREI---
--LpDDAQAVGPLMATLPLVCRId-g-e--asIERQLQTTFE----GLATISTYA-WS-APDQIGYr-----
---------VD-------------SLLATQYDF-pty-d--q----------p-------------------
-ip-p---qke-----qfFEN-TTFALSLLVE---------------ADARFRLVYNPSvHGEQTVQQYADT
FQQALQALVGDStmeawlt
>FUM14|gi|696004811|gb|AIT39690.1|/1-416
ARITPI---------QEFFMTLAmag--nVG-LLNYVYE--vegp-L-LLNGLqqLIQHLESKNpILRTTIV
kaG-----DE-Y-IQVALe--h-s------lSEWV--H--S--Tn----IQ--------E-YMQ---hT--M
TLKMTPgARPVQ---YCL--IMndn-----------------ih---gknfFIISIHHMFCDAFSRYLIEKE
MLHILh-s-p-aiy--lqep-----------e---------------------RPWFGDF---VTH---L-H
E-T--RtD----NAVSEYWEQYLNGsn--l-ANIHPHS---lr---PEGPAE--L-DGE-----IIE--VV-
----------p-asvf---gs-q---s--q-TASHTQLILAAWSLALakLSGL--RDITFGLCRHGRSH---
P-yqDVRRMVGPLVSATPLRIDLa-qyn--erVKDLVQRVQD----EVLATAQWE-QG-LIPGVYNlgdgrp
-fV-QSLVNLK-------------SELyampeg-ytd-d--dq------kg-d-i-------------w--r
-mvtr---rdl-----qdyDMKSDWPVLLLIHQ-q---------K--GVFRLKMYYQsslVSHEKAATLFHD
LKHMVEVLAGADemttvgg
>FUM14|gi|1035743477|sp|B6HJU6.1|ROQA_PENRW/1-396
YPCTPL---------QEGLMHLSitn--pgAFMGTYRFS--laps-T-DLYRVwaAWEQLWLVHpILRTRII
qlq-----DGQK-LQVVTk--q-k------L-PFE--D--I--Sg----md--------N-C----------
-QPMNlgTPLARVTYhrGRGSSGS-----------------------DSGiFLLTMHHALFDGWSYLQMLGD
LQVIYa-g-d-kl------s-----------p---------------------RPSFKHA---INY---I-S
K-L--S-I----EEGRSFWSQELKDfq--A-TMFPTSs---r----rptt-S--P-HWQ-----VRS-QQI-
----------I-LA------E-s---d--m-NWTLANKIKLAWTLVIssQTHS--NDVVYGLTVSGRNA---
P-vpEIDRIVGPTFATFPFRTQLe-d-d--isVEDMLVQMRQ----HDVSIMPFE-HV-GLRRIAEss---s
-da-alacgFQ-------------NLLTIRLQS-lqm-p--p--------g-a-l-------------i--e
-lp-e---nen-----hdLKF-ASYALSIVAQQ-e---------G--TSLGVKAIFNsciLGADRTEALLEQ
FDTLLQRILREPgtkmkdl
>FUM14|gi|1160578156|sp|Q2PBY4.2|LPSA2_CLAPU/1-397
YPCTHL---------QQSLMASTahn--pnAYVAILAFK--lksg-V-DRTRLerAWHIACSGHtILRTRLV
qtd-----TGDC-YQVVVk--q-p------P-HWT--E--T--Ne----vs--------d-dgs---TDSLL
RTSFGLGRPLIQ---SHL--ST---------------------------DQLFVAMHHALYDGWSLPMLIGE
LDLAYr-e-l-sV------R-----------R---------------------LPCLKNY---VKY---T-M
d-s----A----DAAASFWQAELQDad--p-vHFPAPS---Sl---dykP-Q--P-CAA-----MTV--SV-
----------P-LVN-----s-p---r--r-NVTLATEIQFAWAMTVytYTGC--KDVIFGLISSGRAA---
P-vaQIESMLGPTFASTPLRVSId-p-q--gkLGEALDDLQY----TIVEQSMFV-HF-GAQAIRQlg---p
-na-aaacnFQ-------------TVLAVETAG-pdt-gvee--------g-s-w-------------f--t
-gy-d---fls-----dlASF-SSHALTLRCKL-s---------A--KGVEINAVYDkavVDERQMGRILAQ
FEHILTEIHSNEtihddig
>FUM14|gi|1148367372|sp|A0A144KPJ6.1|TES_ALTAL/1-400
YPCSPL---------QEGLMSLTvkr--pgDYIMQTVLE--lree-V-DETAFkiAWEKTVQSFqILRTRIV
ihe-----TLGL-LQAVIa--e-k------I-KWA--D--A--Dd----LA--------T-YLA---rD--K
LSSMQLgKPLAR---YGL--VRdtr------------------r---ekkwFVWTIHHAIYDGWALNHISVL
CKQHTmag-k-pg------k---------------------------------QVGFNSF---IKY---L-R
Q-M--D-E----DALAEYRRTTLSDcd--a-nvFPPLV---SG---vqqP-V--A-DAT-----AEY--CC-
----------PPLP------k-r---t--s-NTTISTLVRAAWAIVAsgYTSS--DDVVFGATVTGRNA---
P-vaGIESLVGPVIATVPVRIRLq-r-d--stILEFLETVQK----QATEMIPFE-QT-GLQRIAKlg---p
-dt-ehacnFQ-------------TLLIVQPAE-daf-q--s--------d-d-m-------------f--g
-tw-e---fgs-----glQDF-TTYGLMVQCKL-a---------K--EGVKITASFDarlVEQWQVERMLGQ
LSFVMQQLARGDsrtrvmd
>FUM14|gi|1384039530|sp|K0E4D7.1|ECDA_ASPRU(1)/1-406
YPSTPL---------QEGLMAITsrs--paAYVDRRAFT--lppt-V-DIARFraALEALTARThILRTRII
idpl----SGRS-LQVVTr--n-e------V-VWR--E--A--Mt----LN--------D-YLE---dD--R
QEGIALgQPLSR---CGL--IQdkg------------------sdgveetvFVWTVHHSIYDGWSALQLYRQ
LAAIYn-s-e-ql------s-----------p---------------------VVPYTRF---VRY---L-Q
Q-Q--D-P----DSATQYWRDQLQGed--imvdWPTLP---TA---tyqP-R--P-RTQ-----FQA--NI-
----------L-LPD-----v-s---g--sgLVMMSAVLRGAWALVMaqYSGY--SDVIFGVTLSGRNA---
P-vpQVADITAPLITTVPVRIRVd-q-k--ltVAEFLDRIQT----QATEMIEYE-HT-GLQQIMTfl---p
-ey-asaldFR-------------NLLIIQPAV-erd-a--y--------r-a-f-------------p--g
-is-p---ini-----pvEDF-DSYGLNVECTL-g---------R--EQIDIQLNYDegvITTAALTNVMEQ
FSTLVRKMCRPDaqatsin
>FUM14|gi|74672710|sp|Q4WT66.1|NRPS1_ASPFU/1-400
YPCSPV---------QEGLLTLSvkq--ngAYIAQPIFR--lseg-I-DLDMFkaAWQQVVDELdILRTRIV
hte-----SLNF-LQAVId-ke-e------I-SWA--S--A--Tt----LD--------E-LTA---ES--P
ELPRHngGRL---TGYAI--AAsq-----------------------tgryFCWTIHHALYDGWSIPLVLRR
VEEVYt-n-s-ta------s----------ar---------------------TVPYSLF---INY---L-L
E-R--S-M----ADSDEYWKSQLANls--C-SPFPQSr---nP---LPDS-V--RVGNR-----HHSSmki-
----------s-ra------a-s---g--v-DLTIPELIRAAWAIVVsaHTGS--SDVCFGETLMGRNI---
D-laGVTDIAGPVLTTVPTRIQVd-n-e--lpITQYLENMHH----LTTTMLPHQ-HS-GLQQIRKln---s
-dt-asaceFQ-------------NLLVIQTGE-gql-n--k--------a-l-w-------------v--a
----e---piq-----tsGDF-FTHPLVVECKV-d---------T--SEVSITMHHDeivLNSWQTEKLIGQ
FSFVLEQLLSINkgetrkl
>FUM14|gi|25090286|sp|Q00869.2|ESYN_FUSEQ/1-422
FPGTPF---------QRDVIDCAadd--kqRAVGHAVFE--ipkd-I-DAARLaaAWKETVLHTpALRTCTF
tsk-----SGDV-LQVVLr--d-sfv----F-SWM--S--GPsvd----LK--------E-AVV---qD--E
AAAALAgPRCNR---FVL--LEdpd------------------t---kerqLIWTFSHALVDSTFQERILRR
VLKAYk-d-a-nd------e-----------h---prqfetpdssqatpeedlQPNPSKM---LKI---P-Q
A-A--D-M----DRAVEFWKDHLSGlk--C-FCLPAFv---ls---svyA-H--P-DAK-----AEH--RI-
----------S-YSS-----s-a---q--q-KMSSATICRTALAILLsrYTHS--PEALFGIVTEQT-P---
L-LEEQLMLdGPTRTVVPIRVSCa-s-e--qsVSDIMSTIDS----YDQTMRQFA-HA-GLRNIASag---d
-de-saacgFQ-------------TVLLVSDGD-aq--p--as------tw-e-i-------------l--k
-kt-e---epe-----gfIPC-TNRALLLSCQM-t---------S--SGAHLTARYDqsiIDAEQMARLLRQ
LGHLIQNLQTSTdlpvekv
>FUM14|gi|74661804|sp|Q6Q883.1|SIRP_LEPMC/1-430
YPLTPRMEVAYMTAiqVNMIQSTIKm--psmnyiqlsitFDLSSG-lfkpevfrrAWEIIVQRHsILRATFI
pAL-----EAT----VIAA--dpt------M-DWR--E--Q--LvdsseWDSAVAdarek-ilC---SM--A
PLDAEYLKPRSI---FRl--itep-------------------k---srteFIWTIHHSLVDGWSIAVIMRD
LQCILs-q-e-el------p-----------k---------------------vaqFTSV---ATVQKAL-A
Q-R--S-lS---RGKQQSWEEKMQNYI--P-APRLrlP---KP---QGWA-R-AA-RAERR-qllgv--hr-
-------sqvq-rf------v-q---e--y-RVSDASIFLASWALVLskYLST--DRVLFGVVLSGRNL---
P-maAVDQVVGPLLDTVPFPVNTt-s-t--qsTAEFLRTIHG----TLHEMNESP-WEMKLQKSSmg-----
------pesLE-------------TLVALQYDL-pds-t--w--------n-v-d-------------pktw
-ps-p---qsm-----khNET-TELPLHILIDMqn---------G--GDLEARYLYDcshFEAAMIDQMLSH
FSNMLKAILMHPtvelvks
>FUM14|gi|1148367330|sp|C8VPS9.1|EASA_EMENI(1)/1-396
YPCTPL---------QEGLMAITtqq--pgSYIGRWVFR--iqea-V-DTNAFkrAWSSLTQKApILRTRIA
psQ-----SG-G-LQVVVr--e-s------V-AWG--G--D--Ln----LK--------Q-YLD---kD--L
QQSFGYgQPLVR---QAL--IYsg-----------------------nkryFVLTAHHSVYDGYSLRKLFDA
VALLYd-g-k-el------a-----------p---------------------TPAFSRF---ISY---I-G
Q-Q--D-L----KAAKSFWQSQIKRkv--G-APFPSLh---kl---syrP-Q--P-TQK-----LSS--SV-
----------E-IRP-----v-----g--g-PNTLASSLRAAWALAIsAYGG---NDVLFGVALSGRSA---
P-vpGILDMAAPTITTVPVHVHIn-p-e--qtINQYLTMVHK----QSVDMIPFE-HT-GLQNIRRfv---g
-q-----idLP-------------HLFAVQPAQ-ere-s--s--------v-h-g-k----------ll--a
-ye-h---ghv-----peLNL-DGYALTVECVT-sdi------sD--IPVTIEAHFDermISASQTNDLLSR
FSHIVTQLVTNGrdqtqlk
>FUM14|gi|1109545914|sp|A1DN09.1|ANAPS_NEOFI/1-401
YPSTAL---------QEGLVAITard--pSLCKARVICk--lrsn-v-rIDALKAAWECVVQLNdILRTRFI
lsa-----SHGT-FQVVCk--e-p------F-SWA--R--A--Qn----LE--------D-CIQ---QS--D
ALVHRvgDDLVH---AYI--IPdek----------------drd---sastFVFVAHHALCDQWSIRLLLDQ
LTAAYg-h-s-KL------P---------------------------------SNRFSAF---IRY---L-T
k-t--R------SHFKNYWINQFQGle--a-vaFPPLP---SP---sytP-V--A-SEK-----FDF--VM-
----------K-LLG-----n-t---t--k-QITTATYIKLAWAVVIscNTGS--NDTVFGVTVNGRGA---
P-idGVGELTGPTIATIPQRIKLl-p-d--qsATSALAEIQS----HSLEVIPYE-QA-GLQNIQKys---p
-ea-rsacmFQ-------------SQLIIQPCP-psp-p--d------------l-------------f--e
-ac-d--fsat-----qtGGF-SAYGLSLECQM-ty-------dD--RHCEVTATFDpgmISRERVQRLLQH
LELVLQDVMADPsrkvgdl
>FUM14|gi|1035996567|sp|E9FCP4.2|DTXS1_METRA(1)/1-396
FPCTSL---------QEGLVSLTsks--pgDYVMQGILE--lapd-I-DVDAFrnAWEQVATAGqILRTRIL
qsr-----HHGT-LQIVVd--e-s------V-SWV--E--A--Td----LD--------S-YLA---eD--K
KKPMEIgQPLVR---YAL--IKddn------------------a---atrwFVWTIHHSLFDEWSLTLIIDA
VTRVYq-g-k-si------t---------------------------------MPHFQPF---IKY---V-E
K-Q--R-D----EKMANYWRQSLADce--c-psFPALP---PS---leqP-V--T-DGV-----MEH--AL-
----------H-HP------Q-h---d--s-SVTASTIIRAAWALITsrMTNS--DDVVFGATLSGRGA---
A-vpGVEAIAAPTITTVPVRIRLs-r-e--qkVADYLKTVQE----LATDMIPFE-QM-GLQHIAKls---p
-ga-rqacnFQ-------------TLLVIQPHD-ssk-t--q----------e-v-------------l--g
-kw-h---lsn-----qqQSF-NTYSLILEIQL-G------------ETMAARASYDsrvIKPWLVERLLER
LDFLMDQLDNAEpdqavae
>FUM14|gi|1064302923|sp|S0DLP2.1|APF1_GIBF5(1)/1-408
FPCTPM---------QEGLMVLSahreghgAYALHAPYK--lpsd-L-DLAKLqfAWEQTTMVHaILRSRIV
thS-----QG-A-LIVLQk--s-pVV----V-QQS--T--c--st----LD--------D-HLE---eQ--R
RLIFGYgVPLFR---MTM--VFdqi------------------a---qchyFVMSIHHALFDGWSFSRMWDT
ALAIYq-g-r-ql------s-----------r---d-----------------IPSFQSF---VQH---L-G
A-A--P-L----SASKEYWKSHLVEqdrdG-FQFPAVp---st----HKP-I--A-TAS---ASFEF--AF-
----------q-sti-----a-m---s--a-GVTPSTMVHAAWAILLsqYTAS--STVNFGVTLSGRDF---
P-mpGLDQVVGATIVTLPRQLNIn-l-n--qnVIEFLEYVQQ----EAANVIPHQ-YL-GIHEIRAlg---l
-ea-qqacnFS-------------TLILVNHNT-vdl-d--s-------pl-s-v-------------f--g
-it-q---vpv-----dsVDF-HPYPLAVEFTV-q---------P--ESLVVNVCYDpvcIGGSMVESVMQQ
YDHVLQSLSEGLmcssgls
>FUM14|gi|90110362|sp|Q01886.2|HTS1_COCCA(1)/1-440
YPCTPL---------QESLMAATarh--geAYTMIQSIT--vla--S-QLAQLkkAMDVVFRDFeVLRTRIA
lgp-----SQQA-LQVVVk--hee------L-SWE--S--F--Ps----IQ--------S-FKD---H---F
YRSLGYgKPLAR---LAV--ITqaldtkqpishgtreartknsq---dtvmVVVGAHHSIYDAHVLSMIWRR
LYREFi-g-s-qa------dgileaetsrseg---------------------VVPFKSY---VEK---LLR
G-K--d-N----DESLLFWKEKLRGvs--s-sqFPPASWPrvl---ehqP-S--A-TQT-----LIT--KV-
----------S-LPT-----s-s---rkkl-GATVATVAYAAWALTIahYTAD--PDVVFGATLSGRETMag
s-isHPESIAGPTIITVPLRIIId-f-q--tvVSDFLSTLQK----DIVRAAYFGQMM-GLNSIAhid---n
-dc-rdacgFK-------------SIIVVQVPD-ege-n--h--------d-gra-------------a--n
-pf-q---msl-----esIGH-FPAPLVVEVEQ-s--------eS--TDVLIRMAYDpvlVPEKLAHFISDT
FTTTMSNLSAANpkakves
>FUM14|gi|1384039530|sp|K0E4D7.1|ECDA_ASPRU(2)/1-406
YPCTPL---------QAGLMAITarq--paAYVSRQVYT--msssiV-DRATFqkAWQQLAAGTdILRTRIV
mapd---sSSQA-LQVVVr--d-t------I-HWE--L--G--Tn----LD--------E-YLR---rD--S
ERGMALgEPLVR---YGI--VEep-------------------s---gksyFIWTAHHALYDGWTLGALSKR
LGDIYq-n-r-al------s-----------t---q-----------------SVPYSRF---IRY---L-Q
H-GRss-L----ESSASYWREQLQGda--m-anWPRRP---AL---dyqP-M--P-RHN-----LQR--TI-
----------S-LGS-----s-----q--t-LVTTSTILRAAWALVIaqYAGH--NDVVFAATVSGRSA---
P-vaGIADIPAPTITTVPVRIRVd-g-n--rsVADYLQAVQR----QAIDMIYYE-HT-GLQTIKAlv---p
-dl-astldAG-------------SLMVIQPTD-qsa-m--es------gl-d-f-------------p--g
-ld-m---vpm-----piAPF-NSHGVTLECKL-g---------A--QDVTLDIHYDsniIAPEQLSLVIDY
FASLVLRLGNPAatsspva
>FUM14|gi|1099384206|sp|B8NR69.1|DTPA_ASPFN/1-403
YPCTAL---------QEGMFALSlks--pgTYTGEVLLR--lpgd-V-DMQRLlsAWQATVEANpILRTQIV
qtP-----K-GL-FQVVMr--rvd------F-ECK--Q--H--As----LD--------A-LGK---lhvNQ
DKGVS-INPMCQ---VAL--VKhn-----------------------gdqhFALKIHHALCDGWSLKLILGQ
LDLAYr-k-e-aS------L-----------T---------------------PSYFNTF---IKY---L-D
s------I----AGWEDYWTSEFRDlq--a-piYPALP---SP---symP-R--P-TSL-----RDH--AI-
----------H-NLH-----m-a---d--s-GMRLPILIKLAWSILVsnYTDS--DDVVIGLTLNGRNA---
P-vpGIEQLIGPTITTVPLRTRIh-e-d--dtVRTASNCLHN----KLTAMISYE-QA-GLQRIGKln---d
-nc-rtacsFQ-------------MQVGIQPPA-dfnte--n--------y-c-f-d----------vl--e
hsi-g---psm-----dySDF-STYGIVVVCEL-s---------rsGTALHVKMRHDpdlVSPDEANCMVHL
FEHLLRQLCENPdmrlnql
>FUM14|gi|1035996567|sp|E9FCP4.2|DTXS1_METRA/1-395
FPCTPL---------QEGLLSLSmkr--sgNYVLQAKLE--lssn-I-DISRFrnAWEEVVRSLpILRTRII
ehd-----SLGL-LQAVTd--e-n------I-SWI--E--T--Sg----LD--------D-YLE---aD--R
QQTMGVgQPLAR---YAL--VGes-----------------------darwFVWTVHHVLYDGWSEPLIIKA
VNKAYq-g-s-sl------d-----------l---------------------GPSFQTF---IKY---I-Q
D-S--D-T----SKMVDYWRQALNDce--A-VPFPPPs---ss---tevQ-V--A-DAS-----VEQ--PL-
----------P-RP--------R---n--k-KFTASTVIRAAWALVAggATDS--GDVCFGVTVSGRNA---
P-vpDIERMVGPTFATLPLRVRLs-k-n--qaIADYLETIQQ----QATDMIPFE-QM-GLHRIAKis---p
-gs-qqacnFQ-------------TLLVIQPQE-eda-g--e----------n-v-------------l--g
-ew-h---dgd-----qhQWF-NTHGLTILVQI-s---------A--SDITVKASFNakvISAWAVQLLLQQ
LAHVMQQLDNGGvkalati
>FUM14|gi|1109550134|sp|A0A024F910.1|VLMS_LECSP/1-403
YPCSAL---------QAGLMAITtqr--peAYVVQRVFK--lqps-L-SSQHFkaAWNQLAQSLpILRTRIV
psi-----HTDA-LQVVTr--d-a------P-VWQ--ET-Q--as----VQ--------D-YLE---nD--R
TVPIAYgTPLSR---VAI--VQdq-----------------------qsryFVWTIHHSAYDGWSMGKMMEV
LSQVLe-g-t-tp------s-----------v---------------------LVPVSRF---IGY---L-S
Q-Q--D-K----SQTSTFWQKHFEGas--c-tvFPELP---SR---qhvV-N--P-NKT-----LKS--RI-
----------Q-ISQ-----------s--p-GVTPFTALRAAWALVVasATGS--DDALINVVLSGRLA---
S-vdGIMDLVAPTITTVPFHVPIs-q-d--lsVKEFLANVDE----RASDMIPYE-HT-GLQHIRRmv---p
-gl-gpefsPG-------------HVFVVQPAA-ese-s--t--------v-aal-p----------qm--e
-li-k--sdfe-----seDAF-HAQALTVECTV-gq-------dL--SDVEVQMRYDgnvLSTESATHLLDQ
FSHVVEQLALNGdkslsql
>FUM14|gi|74668162|sp|Q4WF53.1|NRPS4_ASPFU/1-400
YPCTPT---------QESLFTFSlks--vkPYVAQRVLC--ipsh-I-DLNAWrkAWEDVVAALpILRTRVA
qlq-----EPGL-QQVVLk--n-s------I-SWT--Q--A--Sd----LA--------E-YLE---nD--R
TQKMNLgESLAR---YAI--VEdsa------------------d---gkryMVWTIHHVLYDGWSEPIILKQ
VSDALq-g-q-pv------e-----------v---------------------KAQMRDF---VRF---V-R
D-S--D-D----AAVQEFWRRELKGav--g-pqFPRLP---SR---dfmP-T--P-DAL-----VER--QV-
----------S-LDT-----s-s---g--s-PFTMATLIRGAWALVAsqYTGS--DDIVFGETLTGRDI---
P-lpGVESIVGPLIATVPIRVRIl-r-g--stVESYLQAVQQ----SVLARTPYQ-HL-GMQNIRKvs---q
-da-qhaceTG-------------TGLVIQPEP-eyv-g--s----------e-l-g-----------v--e
-rg-d---vvl-----eaLHF-NPYPLMLACGI-r---------K--GGFRVCASFDsslIETRQMERMLAQ
LETACWQLSQGLsrkvdei
>FUM14|gi|1384039530|sp|K0E4D7.1|ECDA_ASPRU(4)/1-408
YPATPL---------QEGFIAVTarq--saAYISRQVYK--lsatlL-DLDRFkaSWETLVNTTpILRTRLS
igr-----DGHA-VQVVVr--d-s------I-GWR--Y--G--Td----LS--------S-YVA---qD--R
EEGMRLdEPLMR---YAI--ITept------------------s---gscyFVWTAHHSIYDAWTIRAISKS
LAEIYt-s-t-sp------h-----------sipqp-----------------TASFSRF---IRY---L-T
N-T--D-T----DAIKDFWHEQLAGdv--v-adWPPLP---QN---dyqS-L--P-RGR-----IQK--TI-
----------K-IPE-----r-----s--s-GILESTTLRGAWSIVMsqYAGS--SDVVFAATVSGRNA---
P-vpQINDIAGPTLTTVPVRVSVd-s-s--lsVNQFLQSIQQ----QSTDMIPYE-QT-GLQRIKAsl---p
-eanqsalnLR-------------NLLVIQLAA-eae-s--n-------tl-a-l-------------p--g
-we-a---qpa-----pfEDF-GSFGLQIECTP-ip-------gS--HAIDVNIQYDekvISTTAVTRVAEH
FVHVAEQLFNPGlinsalt
>FUM14|gi|1270743744|sp|B6D9A8.1|BEA1_BEABA/1-421
LPCTPF---------QYDVLDCAand--arHAVGHAMYE--isqh-V-HVQRFiaAWRETVRRTpALRACTF
tst-----TGES-FQLVLr--e-sfv-lsrI-YWS--S--S--Ss----LQ--------A-AVL---kD--E
TTAAIAgPRCNR---LVL--LEdpd------------------t---rkqlLIWVFHLALVDSTVQEPILRR
VLAAYk-s-e-dd------q-----------l---dslpltpdssg----gsD-SDSPST---LKM---P-R
A-F--D-Q----EKATQFWQRQLSGld--a-svFPPLS---SH---lttP-K--A-DAK-----IEH--YI-
----------S-WPA-----saa---q--h-RWSSTTVCQAALAVLLsrYSHS--SEALFGVVTEQVCM---
F-eGQRLLInGPTRSVVPFRVHCg-p-e--qsVTDLLKSIAS----DNHDMRQFA-HV-GLCNISRig---d
-dq-saacrFQ-------------TVLSVSNRR-sse-d--aa------sg-e-v-------------l--q
-il-q---ese-----gfAPC-ADRALLLRCET-s---------R--QGALLVARYDqgvIEPPQMARFLRQ
LGWLMEQLQSAAddalsvk
>FUM14|gi|90110362|sp|Q01886.2|HTS1_COCCA(2)/1-433
LPCTEY---------QQMFLAGTeaf--tgAHSAQFIFR--lpek-I-DLDRLqaAFDHCADWYpNLRTQIH
kda-----dTGRLLHDISpigv-k------V-PWSCHY--s--dd----LN--------T-VLS---hD--K
KFPPGLdGPLHR---VTI--MRhrd------------------p---tesmLVWTLNHAAYDAWSLRMMLEH
ITEAYa-n-p-dy------e-----------P---SY----------------SLGWTAF---VLH---T-E
n----t-K----EASRSFWSSYLSDvk--p-arlmFNY---NL---VSnP-R--Q-DRL-----YEA--RI-
----------N-IPK-----r-v---l--s-QATAATVLLAGLTLLVarVCDT--RDVILAHLLTGRTL---
P-laGIENCPGPTITKVPLRIPLm-d-q--dlvtleLDSVAKKITAELMRVMPHE-HS-GLSAIREfi---p
-qa-egtttssgkfhagsvlgrLPLDLVIHPKG-gl----------------d-l-------------l--g
-kh-g---lglqnegfrlVAP-PSGGLSMECAL-vdddddkrsdT--ISVDVSVLWDqraATQEDVIELVHS
LQGIFTKRNLAAsiclmyk
>FUM14|gi|90110362|sp|Q01886.2|HTS1_COCCA/1-408
FPCTPM---------QEALVALSlipgaqaSYALHAAFE--lrpg-L-DRNRFrsAWESTVKAQpILRSRII
sgS-----NG-S-SVVVTs--a-tds----I-PQL--D--V--Sg----LD--------T-FLE---qQ--L
QVGFAPgAPLFR---LAF--VYska------------------d---dcdyFVISAHHAIYDGWSLNLIWSQ
VLALYt-n-g-el------P-----------P---P-----------------GPSFKHF---ARN---L-N
lvq--s-K----LDSEDFWRKLLVKpdqeS-FRFPDVp---vg----HKP-A--T-RCT-----TNF--HF-
----------P-Fsm-----q-s---k--i-GTTANTCINAAWAITLaqYSSN--KTVNFGVTLWGRDF---
P-miDIEHMTGPTIVTVPRQVNVi-p-e--ssVAEFLQDLQK----SLAVVLPHQ-HL-GLHRIQAlg---p
-ia-rqacdFS-------------TLLVVNHGS-sis-w--s-------el-e-a-------------a--d
-iv-p---vpl-----rsSDL-YAYPMVVEVEN-as--------S--DTLDIRVHSDpdcIEVQLLERLMEQ
FGHNLQTLCRAAsfdpgkr
>FUM14|gi|74674775|sp|Q4WZ44.1|NRPS7_ASPFU/1-383
FPVTPF---------QEAAIANTmmg--gtSYIYSRSYS--fe-g-y-sPDDVRAAFETLMKSDgWLRTTYV
phG-----T-SF-LQVVKk--tad------L-PWE--T--S-Dmd----VT--------E-YLQ---kQ--T
SKGMYPGELWWT---AAA--Lp--------------------------nnvLVITAHHALFDFWSNEFLIQD
LTSVLq-g-t-pr------i-----------q---------------------RRGFRPY---VEY---L-Q
Q-H--D-P----VAMQEFWQGYLEGaV--P-SHLGSqi---aP---E-N--T--V-AAE-----VHC--DL-
----------K-Rt------a-s---q--r-RVTPGVLLYAAWAIVLglANST--EDVVMGVTFSGRDV---
P-laGVLQMSGPTLMVAPLRVKVn-k-v--tpLDKHLEDVQS----NLWAVARNA-PY-GLRKILKas---g
-qa-k--dlFD-------------TMVNFLIKI-pts-t--pa------g--g-l-------------r--q
-LP-------E-----SNL-G-TVEYTRIelrn-E------------SLNRV--TL-TSTLEPRCAQALADT
LAAILGAASDQPltklgef
>FUM14|gi|1384039530|sp|K0E4D7.1|ECDA_ASPRU(5)/1-410
IPCTAM---------QEGLMALTthq--ptAYVGRQVYR--laas-I-DTQRFqeAWKTLVYHTpILRTRLA
vdeasdpqTGGL-VQIVVg--d-g------L-TWK--Y--S--Td----LD--------E-YLA---cD--E
AEGMALgQPLVR---LAL--VQqk-----------------------eerfFIFTGHHSVYDGWSASLMFQR
LAEIYl-h-n-ri------h-----------s---s-----------------PVPYSRF---IRH---L-L
K-Q--D-P----VSTAGYWSTQLEGea--v-vdWPPLP---RA---dyqP-R--P-MHR-----ATH--TI-
----------T-LPD-----n-akist--rgLSKLPHTLRAAWALVMatyaGGQGNRVVFGATVSGRNA---
P-irGITEMVGPTITTVPVAVQLd-t-q--qtVSQFLEAVQK----QAADMIPFE-QT-GLQIIRKlv---p
-aschatleLR-------------NLFLVQPLP-dge-e--t----------d-l-------------p--g
-la-s---lpv-----tlEGF-DTYGLTVQCSL-g---------P--DAVTVEMRYDenvIASARVKRIMNC
FDHVVNQLYSKRngavplg
>FUM14|gi|1160578095|sp|A2TBU4.1|LPSB_EPIFI/1-392
YPCTPL---------QRGLISETlrd--skAFIAHLAVS--lppd-I-DLQRLqeAWTTVANANpILRTRMV
lsa-----SHGL-LQVVVr--e-d------I-RWI--V--S--KN----A-----------------EA--Q
DfFVGVGKPLVQ---LVL--CCHRE----------------gne---vpvqLLLMVHHAVYDGYTLPLIFEQ
VKAAYn-g-g-TL------A-----------P---------------------R-PAVPF---IRY---V-Q
s-I---------PDGTGYWNSLMANlq--t-piFPALP---SK---syqP-L--P-NAI-----MRH--TI-
----------I-TP------G-s---h--r-QYTPSTYVRLAWAITQayHQGT--CDIFFGTVVSGRNA---
P-vtDIELMTIPTVATIPCRVTLd-f-q--slVQSALRKIQD----DAISGIPFE-QL-GLPHIRRlg---e
-ha-mlacsFQ-------------TLLSIQPAL-pps-t--d----------a-w-------------f--e
-qp-g---sti-----dyRAN-ATYAINLFFGL-e---------G--DKLKATALYDfnvVKKDKMQSMLVD
FGNILQTMHKSPnslirdi
>FUM14|gi|1133968576|sp|A0A0U1LQE6.1|CCTN_TALIS(1)/1-413
YPCTPL---------QEGLITASisk--stAYVGQKAFL--lpdg-I-NFERLalAWQRVVQTHqILRTRIF
dte-----SHGL-LQAVLt--d-g------k-vfLGIQ--K--RD----LK--------S-YLE---dD--N
DRKMGLgTELCR---CAI--VRes-----------------------gcsyFVLTMHHAIYDGWTLPRIGSE
VFKAYq-g-v-rv------e-----------p---------------------NMGFNAF---IKH---I-K
S-L--P-S----QTANKFWAHQLANpg-es-avFPIVP---LY---iqeP-K--S-DST-----VSK--RF-
----------P-VPQ-----n-a---n--s-GVSMPSLLRSAWALLVskLSDS--NDVTFGATVSGRNV---
P-iyGIKDLLSPTISTVPVRVKId-k-d--snIETFIATVQD----DSLSAIPFE-NF-GLQNIRKin---t
-dt-regskFQ-------------TLFVVHPPN-stt-p--d----------q-tlnlsladhelkdil--e
-nl-d---iss-----vlSNF-NEYGLMVIVTQ-e---------Q--DSLIVQASYDsrvLETDQVILLLDQ
FAHVAEQIGQPAnlackvq
>FUM14|gi|1133968576|sp|A0A0U1LQE6.1|CCTN_TALIS/1-401
YPCTPL---------QVELFSLTmkq--pqAYIKRSVFE--vpts-V-NFEKLieSWDSVFDINaILRTRFV
evd-----DLGL-LQVVIk--g-h------Q-RK---K--Y--GS----LD--------S-FIQ---aC--S
QERLDFgSPLSH---LAV--VEds-----------------------valkIAWTIHHALYDEWSTLIIEEQ
LRQAYr-s-r-ci------p-----------r---------------------PPDYSEF---VRY---I-R
T-N--N-H----EEARGFWRNSLAGci-sa-kiYPELP---VG---nyqV-R--P-RKA-----FKR--SL-
----------Q-YS--------A---r--p-GVNIQATIHAAWALIVsrLSAS--DDVVFSTTLAGRNA---
P-vaGIEQMVGPTITPVPIRVKLgnq-k--qsVQSMLDMIEK----DIAKMAPYQ-HI-GTKNIERin---d
-dt-raackFR-------------TLIVVTPTS-yst-t--h----------e-l-q----------di--k
-te-tygvnse-----egQAF-HTIPLVLFFFP-g---------E--SGLDLEIVFDpviLHEREIERLTGR
LETVLSAFSTANsvsdiqc
>FUM14|gi|74666674|sp|Q4WAW3.1|FTMA_ASPFU/1-406
YPCTAL---------QEGMFITSlkh--pgMYTGQIIFD--ipdr-m-eLPRLRAAWLSVVSENaALRTRII
etH-----E-GL-MQAVIv--d-d------F-VWE--E--E--TD----EM--------LLSsD---GE--A
LEITkigVPLVR---FRY--RP-------------------------rhrqLMMTIHHSIWDGWSLRLVHEQ
LHRAYi-g-r-dL------L-----------P---------------------STSYRSF---IQY---T-Q
e------L----QGADEFWASELAGvn--a-piFPTLP---SG---nyrP-R--V-NAS-----HRH--VV-
----------R-NLA----st-g---k--e-EHTAATYIHLAWSLLVahYTDA--DETVYGVTVNGRSA---
D-vpGVENIVGPTIATVPTRIRVn-e-e--dtVEMALDHVQD----ALARMIPYE-QA-GLQRISRcs---r
-da-seacrFQ-------------TLLIIEAPT-dsd-v--dcekneagnf-sii-------------g--g
-tt-q---tgm-----dyTAF-SSYAMMLVFRT-sa-------nK--SAISFDITYDaqvIGHDEVERMAHQ
FEHVLRHIYTLAtgrigdi
>FUM14|gi|1210274797|sp|A0A1R3RGK1.1|OTA2_ASPC5/1-396
YPCTTL---------QEGLMALSaqr--agAYILTMAYE--ippa-V-DVARLqeAWQTVVRALpILRTRIV
hlp-----SIGF-HQAVVd--e-p------I-AWH--F--V--Ss----ED--------E-FRQ---sN--R
SNSMSLgSRLAR---FAL--LQpds----------------------aparLLLAVHHSIFDRWSAPLLLAE
VEKAYa-g-q-av------a---------------------------------QQHFRGF---VAY---V-C
S-R--P-A----EESDAFWRDRLADas--p-tvFPRLP---DA---tylP-N--P-TSS-----RDT--MV-
----------V-LS------S-s---r--s-DFTATSRLRLCWALLLsqHTGN--TDVVFGAVSTGRSA---
P-vaGIESLIGPTLATVPLRVQIn-g-d--asVADALQSLQE----DATAMLPHE-QR-GLQNIVRig---p
-ea-kaacaFQ-------------SLLIVHASN-sgs-k--l----------d-l-------------m--g
-mm-e----de-----qlPEL-FSYGLTLSCEV-qg--------P--DRIHLQAFFDprmIEEGYVEVLLSQ
LTHAMRQVNDVPdcklddl
>FUM14|gi|1100164369|sp|M1WCQ3.1|TCPP_CLAP2/1-427
ITMTDV---------QRGMIRSTlhd--APTGYMLITislhqnar-dIHPSRLsnAVSQVLGRHdIFCSSFD
LV------R-G--TISVNd--ryq------H-DWE--T--R--AldgspmsqaiadES-E-LLNQRARM--S
DTsneffRPVNA---FRL--LLge-------------------n---sesvLLWLVHHALVDGWSVGKLLND
FRAQLl-tehsqa------a-----------q---------------------QSQFSQY---TAALTPH-L
e-k--v-H----EPAELFWRESMAGll--d-GTELKVG---rl---edgA-SNGS-RIEHECLSLGl--sl-
-------eqte-ia------a-r---a--l-GFSPAVIFHAAWALLLssYASE--DAVVFGSVFSARSF---
H-vpRIEEIVGPLINLCPFPVQVh-a-l--gsKMDLLSSVQS----LLLQISEYQ-WS-ASKILQDia----
-sg-shariFS-------------TALFLEYDL-ply-a--s--------s-d-q-------------h--e
-la-a---wty-----drKDW-PEFGLTLQVQC-v---------G--EHLGFRAVIKdpkYESPLASRLLGH
FRNLCLFLLSPKistlaea
>FUM14|gi|1064302923|sp|S0DLP2.1|APF1_GIBF5/1-414
YPCTPL---------QATLMAETarh--rgVYILAESIQ--VPS--S-QMtlfqdAWLLMFKSYeILRTRIV
lshd---qSHGE-WQVVMk--yqp------L-TWT--E--F--Pd----AK--------S-FIE---F---V
YNTHDYgKPLVH---LAI--LGgngg------------rikdtd---hsvkVGLCVHHAAYDGWSLSNIWRT
ITKKLt-s-s-ss------y--------svgp---------------------YTPFNTY---IRH---L-T
E-Q--D-P----EKAKSYWKERFSGls--s-aslipRPQ--DP---GHqS-S--A-TDT-----IQR--NL-
----------D-LPT-----l-s---dh-l-LGKTAIVAQAAWAITIshYTAN--SDTLCGTILSGREYAaa
s-vpGVETIVGPTIATVPSRTTIn-y-d--scVLDLITAVQK----DNLNAVRFS-HM-GLEQISRln---l
-dc-rqackFD-------------NLFWVQPDL-det-p--a--------n---s-----------------
-ii-r---dii-----nvRGF-SSSPMVLEIQL-pa-------eG--QKVVVNMSFDrvaVSNQQAELIVDT
YITIMDNLLHAPldtrlrs
