# Supplementary material for: Knowledge-guided data mining on the standardized architecture of NRPS: Subtypes, novel motifs, and sequence entanglements
Source: PLoS Comput Biol. 2023 May 15;19(5):e1011100. doi: 10.1371/journal.pcbi.1011100 (PMC10212144; doi:10.1371/journal.pcbi.1011100)
Supplement: S2 File — (ZIP) [file pcbi.1011100.s057.zip › C domain subtype reference sequence MSA/Hybrid_218_trim_MSA.fasta]

>Hybrid|gi|402078439
SPMSFGQTGFWFLNE-YL-A--G-K-A-VFNIAMMYKF-TGPI--RMSALEDAVRLVGGRHETFRTRFFWAGEG------
-------D-----------A--R----V--P-MQGIG------A--T--S-P--V--E--LRSR------------R-I-
---------S----S----E--------A----EAVEEMN-RV-RAQPWDLESDNLITLTVLSL-S----------N---
-------K------VHYMVAGMHHILFDGYSFT-VLFKELELAYNT-K---------N---L------S--P-LP---A-
-E-SQYRAFASRQREDY----E-A--G-K--M-AHSVE-YYRSVLP---A----------A--E-DLQ--PIALLP-FA-
--K-T----T---T----------R--QA-L-T-----R-----Y----G---Q--YEA----T-FQIEAELAAKVRQLA
RR-S-RSTSFHVYLVALEVLLFRLL------------P------D-------------------AD--------------
-----D---VFIGIADANRS-----D---K-----T---FMDSMGFFLNLLPLRFCR-PQ-------------A------
-----D-AKLG--SVIEQGRDAAYAALEHSRLPFDALLRE-L-NV------P-------R-------S--S--E----HT
PLFQVFLDYKQI-------YQ--E-R----S--T------WC-G------C---------K-V--E----N--E------
-R-WE-LASTGYDVSLEVSEDT------------S--G--G-VMLRLDLQDTLYTEESTRLML
>Hybrid|gi|1000225939
GPLSHSQSMFWFVHK-FA-Q--D-P-S-TLNHTGLFRL-SGRI--RVAKLRAAVERVAQHHEALRTMFSDEVHNVCNDDN
DLDDISPS-----------R--L----H--P-TQSIL------A--K--G-K--F--N--LETR------------S-I-
---------R----S----S--------D----DAYDAFA-EL-TAHVFDLEHGESMRLMLLSV-T----------A---
-------D------EHYLLIGCHHISVDGWTNN-VLMRDIEGAYKD-H---------D---L------P---------K-
-T-LQYLDYTLRQQEEN----L-N--G-T--W-AKDLK-FWKQVLAP-DA----------I--P---D--PLPVLP-LP-
--G-S----Q---S----------R--SV-L-I-----K-----Y----D---F--HRI----K-ASLSQQVVDRLTQAS
RS-A-RATPFQFFLATFRCMIARMA-------------------G-------------------VQ--------------
-----D---FAVGVGDANRR-----S---P-----D---TRNAIGAYINIWPLVFSK-P--------------A------
-----A-ETFS--SMLQDTRDKIMDALTHSSVPFGAVLDS-L-HL------P-------R-------S--E--Y----HS
PIFQTFVDYREG-------TE--Q-V----S--Q------LF-G------T---------K-M--E----L--L------
-E-FE-GGRTAYDINIDVCNYVG---------AED--A--G-AGVELMVQSSIYSADDAKLLL
>Hybrid|gi|1040515232
AQLSHAQSGYWFTQC-AT-N--D-K-T-SLNVSFYYHF-AGDL--NVGRLERAVDLVVQRHESLRTCFFVNEA-------
-------D-----------N--G----R--P-MQGVL------M--Q--S-T--C--V--LENR------------I-I-
---------F----G----N--------A----DVEVHFQ-AL-KNHIYDLDSGDTMKIILLKE-G----------T---
-------R------SSYLLVGYHHMVMDGFSFQQIFLPELEKAYTG-Q---------T---L------P-----Q---P-
-V-PQFCDHAYQQRHAL----E-T--G-E--TGATEVA-YWKKVFT---D----------L--P---P--CLPLFP-MS-
--R-V----T---F----------R--LP-Q-T-----T-----Y----R---Y--HTE----R-LVLDKTTTDQIRKVS
RE-N-NSSAFHFHLTILSTLLFRML-------------------E-------------------ID--------------
-----D---VCIGVADANRN-----D---E-----D---ETRVLGLLLNFLPLRFLY-L--------------P------
-----G-SNFS--GSLQNVRDLVYDALSHSRLPFSILLEE-L-QV------P-------R-------S--S--T----ST
PLFQTFINYRSR-------QA--E-K----G--S------FA-G------L---------L-G--R----S--H------
-Q-VQ-LTKAGYDLSLDIGETP------------D--G--E-TEIVFLCQAAIIPQDGASVIM
>Hybrid|gi|1040497607
ELMSAPQSRIWFMQN-YQ-D--Y-P-K-AYNITISYLV-EGNL--DIEKFHRALVNVVARHGSFRTCFFEQS--------
-------G-----------S--G----N--L-MQGLS------I--R--S-P--D--C--LKII------------Q-T-
---------A----S----D--------E----DVAQELE-RY-RSRVWDLVRAETFQATLILK-S----------S---
-------G------SHEIIFGYHHIIMDGISWH-LFLQELNVAYQM-L---------P---L------R-----P---V-
-K-TQCFDFSVEQQFSI----Q-N--G-T--F-EAQIN-FWKEMHS---P----------L--P---D--IMPLLP-FA-
--K-L----K---S----------R--IA-S-N-----H-----N----H---I--QTS----L-HELDADHTRKIKLAA
QA-L-RVTPFHFYLSAMQVFFSKLL-------------------D-------------------LE--------------
-----D---ICIGVTDANRN-----V---A-----G---YSDTIGYFLNMMALRFQI-D--------------R------
-----N-EQFS--KLAKRTAQKVYAASENSGVPFDLILER-L-DL------P-------R-------S--S--A----HT
PLFQVALNYRMG-------DL--A-E----V--S------LG-D------C---------K-L--S----Y--S------
-S-VE-EASNPYDLAFNITQTQ------------T--G--S-CVIQVTSQAHLYTPEATQLIL
>Hybrid|gi|1317225655
GRMSFAQASLHFLHS-FL-D--D-P-T-TFNVTAQYDI-SGHL--NVTRFSRALEKCLARHEAYQTCFFTDP--------
-------G-----------N--L----E--L-KQGIA------S--N--I-N--M-NR--FTHS------------H-S-
---------T----T----A--------E----DVQHIFQ-SL-AKREWKLASGQTFQAILITH-A----------P---
-------E------SHTVIFACHHIIMDGLSWH-IFLQDLNRAYQM-L---------P---L------N-----T---I-
-A-NSYVDFSRQQMEAL----D-S--G-R--L-EESIG-YWMRELD---P----------I--P---S--VLPLLP-FA-
--Q-T----R---S----------R--KS-R-R-----A-----Y----G---N--HTV----Q-RVLSVEMVQRVKDAS
QV-C-QVTPMQFYLAVMQTLFARLL-------------------E-------------------LD--------------
-----E---ICIGVTDAGRA-----N---G-----D---FAETIGHFTNLLPMRFYM-S--------------R------
-----E-RSFA--ELVHETSRTVLNGYGHAHVPIDLILQR-L-EM------Q-------R-------S--P--A----YT
PLFQVAFNYRIG-------DL--L-H----R--T------LG-N------C---------T-M--D----L--T------
-K-YV-DAKTPYDLTFNVTQTA------------Q--G--G-HLVEVSSSDYLYSTAATKMVM
>Hybrid|gi|1339167735
IPVSFTQARFYPSGL-FL-E--D-K-V-GLNHIAWARF-TGEV--SAERLQRALHSLAEQHEILRTAFFDQA--------
----------------------G----K--Q-MQHIL------N--T--S-P--V--Y--LEHK------------Q-I-
---------Q----N----E--------D----EVTELVMSLQ-KEYVYDVARGETMRVILLSR-S----------A---
-------T------ENYFILGVHPLVLDATSFQ-IYLKWLAFHYTS-P---------N---K------I-----H---R-
-V-KQFAESSEQRHADY----A-A--G-K--F-EAELQ-FWRNEFS---T----------P--I---K--PLPLLT-VA-
--K-V----N---E----------R--PK-L-K-----A-----Y----E---N--IRS----S-LTIEVDTKTRILDIC
RR-I-RATPFHFYLAVLRVLLLQYT------------AY---GDN-------------------SE--------------
-----D---VTIAVAENGRGY----D---A-----E---EMDVIGPLYNLVLVRILA-Q--------------Q------
-----T-TRFE--DLLETTRNKTYAALSNSKLPYPMLVEE-L-GL------Q-------R-------I--A--K----DY
PFVQVFADYRVG-------QR--T-T----A--E------FG-E------D---------N-K--L----V--M------
-M-GF-DFNVPYDVFLDTIDEP------------E--G--E-CLHELFLRNDLFGREEADRLA
>Hybrid|gi|1111945165
EPLSFGQSRFWFLKL-YL-E--D-Q-T-TFNITCLLRM-TGPL--SVDSLSRAVTAVGQRHEALRTCFTVED--------
-------------------G--Q----S--P-VQTIL------P--E--A-T--L--E--LERQ------------Q-Y-
---------R----T----M--------A----DVNAATK-KL-TQHVYDLESGKLMRVMLLSS-T----------SD--
------SS------VHYVLIGYHHINMDGVSLE-VFLADLEKAYQG-Q---------A---L------S-----S---D-
-L-LQYPDYAAKQRQER----N-Q--G-A--W-QEDLT-FWKNEIK---G----------S--N---L--EFPLLP-LA-
--S-V----A---S----------R--KP-L-T-----R-----Y----S---H--HRV----E-QRLDARLGAQVRQLC
QS-L-KSTPSHFYLATFSALLARLT-------------------Q-------------------TR--------------
-----E---VWVGMADANRI-----Q---A-----E---TADSIGNYLNLLALRMQY-D--------------P------
-----D-EPFA--ASVQAARKKVYGALAHSRVPFDVVLSE-L-QV------P-------R-------S--S--T----HS
PLFQVFMDYRQD-------VR--E-K----R--M------FG-D------C---------H-F--E----G--V------
-E-YE-MGRTAYDIALDVVDTA------------D--D--G-PLIIIGLQESLYSPDAAQILL
>Hybrid|gi|1168099071
EPLSFSQSMFWFVKN-YI-H--D-P-T-TLNHTGVFHL-SGDL--RVHDVERAVAIVTQRHESLRACFYTNS--------
-------------------S--Q----D--I-VQGVM------E--T--S-I--I--G--LEKK------------R-I-
---------N----Q----V--------S----DMWEEFE-RL-KAHVYQIEDGETMRLLLLFN-PA---------T---
-------K------DNYLIIGCHHISFDGVSQQ-VLMLDLEKAYNG-Q---------R---L------G-----P---E-
-P-LQFPNYAKSQLQDQ----D-S--N-K--W-SDQIA-FWKQAFP---E----------S--P---P--VLPLLP-LT-
--E-I----T---T----------R--PP-M-D-----N-----Y----N---V--HAV----S-VRLDLSFCKTIQSVC
RK-Y-SSTPFHFYMSAFTVLLHRYA-------------------G-------------------SD--------------
-----S---ICLGIADANRN-----D---P-----G---AMESIGPFLNLLPLIFHL-K--------------P------
-----Q-QKFY--QLLKDTRSKAYSALANGAVPFEIVLRE-L-SV------L-------R-------D--A--T----YS
PLFQAFVDYRQG-------AR--E-K----Q--T------FG-N------C---------Q-M--E----L--L------
-R-FE-PGKAAYDISLDIIDNP------------G--G--D-CLLTLYIREDLYSHHAAEVLT
>Hybrid|gi|682430364
GKQSRGCGSFIYIFK-M-----Y-P-H-AMAITFAGEV-KGLL--QPAQLQSALQAVSQRHSILRTSFFQDA--------
-------E-----------T--S----Q--P-MKGVA------S--S--S-F--I--Q--FEHK------------T-I-
---------A----N----D--------H----DIESEME-RV-KKHAFDLENGKTLRVLLLSR-S----------S---
-------D------SHHIIVGYHHMIMDGVSWL-IFLQDLNSAYSR-K---------I---L------S-----P---L-
-N-HDHLDFSINQRKAI----Q-N--G-E--L-KTEID-FWKEEFP---D----------V--P---G--PLKLFP-FS-
--R-V----E---S----------R--ST-M-T-----E-----Y----D---T--HTF----D-INIDADLMAQIKKTS
TG-L-RITPFHFYLSAIQFLLQPFL-------------------E-------------------GT--------------
-----D---LVIGIMDANRN-----E---E-----N---SFDTMGFFLNLLPLRFKL-D--------------D------
-----E-QSFA--DVARSTRKKVFSALGHSRLPFDILLDE-L-NA------P-------R-------S--S--E----HS
PLFQVAMNYRMG-------YS--Y-H----T--P------IG-T------S---------D-I--K----W--V------
-S-SA-PARNPYDLVVDVTETE---------------G--S-CLVSFTTQRYLYMGEDVKKLM
>Hybrid|gi|972241456
ERLSFSQSGLCYIHA-FS-E--S-R-T-SLNLTTRWKI-DGPL--DIERLTQAFQKTIDRHDALRTCFFVAE--------
-------E-----------S--S----E--V-QQYLM------R--T--N-E--F--R--LTRL---------QSSL-E-
---------T----A----D--------A----DAQRTFD-SL-KAHEYSIETGETLLVILLQH-N----------A---
-------Q------SHTLVLGIHNLAVDVVSIM-MILKEIGAEYQS-P---------S---W------G--Q--A---P-
-T-LSYFDYTRQQREDV----Q-N--G-R--L-DASID-YWIKHLD---P----------I--P---D--PLPLLP-VA-
--K-V----R---A----------R--QS-N-R-----A-----Y----G---H--HHV----T-REVSSDFVAAITAIG
QS-HGDVTPMQFYLAALQVFLRRLL-------------------N-------------------LD--------------
----AD---IVIGVVHAGRD-----G---LS----K---FRETVGHMATILPIRFKG-A--------------L------
-----D-KAFP--EVLQDTRTTLVSSLDHAHIPFALIVDK-V-VR------RRP----GM-------S--E--G----NM
PLIQVGFDYMAN-------VS--L-S----G--P------LD-A------D---------STI--A----L--E------
-D--A-DFTTVYDLVLDIQPSA------------D--GKGG-HILGITCSDDYYSRSATEFLA
>Hybrid|gi|966765501
GGLSSSQSMFWFIDS-LM-E--E-K-T-TLNHTLLYRI-QGPL--DVANLERALNVVAMRHEVLHSRIRYDE--------
-------K-----------T--Q----E--M-IQEVL------R--K--Q-L--V--F--LEKR------------Q-V-
---------Q----D----T--------C----EVDTMYN-EL-HRYVYDPESGHAFRMIYISS-C----------S---
-------E------DSFLLIGYHHLIVDGSSHA-IIMRDLQDAYRG-R---------P---L------T-----T---K-
-P-VQFLDYVQEEQEKR----A-S--R-V--W-SEDII-YWKGVLD---P----------V--P---E--PLPVFR--S-
--R-V----S---T----------R--PL-L-K-----Q-----Y----D---M--HRV----E-YTLPGDLHSELSRLA
VA-N-RATPFHVYLAAFEVLLFRFL-------------------G-------------------VH--------------
-----D---LCIGTGDANRW-----D---A-----G---KTDCVGPYINLVPLRFQV-D--------------K------
-----D-MTFA--SVLKATRNTTYDCLQHAQVPFQVLLNE-L-RI------S-------R-------S--A--A----HS
PVFQAFLDYRLA-------PE--T-D----G--L------FG-D------R---------H-I--D----L--E------
-R-WD-IAQLGYDFMIDVVPHP------------T--R--G-MSIAIHVQKSLYGEVEARMLA
>Hybrid|gi|816192967
ERMSPAQARIWFLTK-HL-D--D-P-S-AYNMVFHYRV-QGPL--KIVRLRHALQVATGHHESLRTLFYSRL--------
-------E-----------D--G----Q--P-MQGIM------A--A--S-A--Y--E--LKHV------------S-G-
---------A----D----E--------T----DLKKELA-LL-KAREWSLENGRTFSVSVLSR-A----------A---
-------D------EHDVVFGYHHIIMDVVGWY-FFVRDLDRAYRM-L---------P---L------D-----KN--A-
-S-GSYVDYSVMQLSQQ----T-T--A-A--A-GEDLA-FWQKELS---T----------V--P---D--PIPLLP-IA-
--A-V----S---A----------R--PT-E-S-----G-----R----K--VS--HHE----Y-LELDPAQISAVKETC
EK-L-RISPFHFHVAVLRALIGGYT-------------------N-------------------ID--------------
-----D---MCIGVVDANRG-----D---E-----R---FAQTVGCFVNMLPVRVEG-S--------------S------
-----D-TTFA--DVARNASRKALMAFAHSSTPLDTILDA-V-KA------P-------R-------S--S--E----ST
PLFQVAVNYRTG-------GV--W-D----L--P------MG-D------C---------R-M--K----LSLT------
-D-GK-DAENPFDISLGIAETG------------K--G----CVIEMHCQKTLYSSDATRTLL
>Hybrid|gi|816350149
EPMSYAQSRFWFLRR-SV-E--D-P-T-AFNITFSHSL-KGDA--HPAELAKAVQAAARLHQGLRTCFFEK---------
-------------------D--N----Q--P-VQGIL------E--T--S-P--L--Y--LERR------------P-I-
---------S----S----E--------D----EVKAEYH-QL-HQHEYDLESGRTMRIVLLEM-G----------P---
-------R------LSYLIVGYHHIAMDGAGFT-GFLQELMRIGGG-E---------Q---V------P---------E-
-P-IQYADYSRELREAV----E-A--G-K--M-AREMA-YWRKQLA---D----------I--P---P--VLPLLP-LS-
--K-V----R---V----------R--AP-L-R-----T-----Y----A---L--SST----S-VRVDPVLVARIKRRS
RN-F-QATAFHFYLTVFQTLLFRFL-------------------D-------------------IE--------------
-----D---LCIGIADSNRS-----D---A-----D---LQRTMGILVNLLPLRFKS-H--------------L------
-----S-QTFS--EAVKDARRTAYAGLDHSKLPFNVLLDQ-L-PV------E-------R-------S--A--T----QF
PIFQVFMDYRPG-------IQ--E-R----L--T------LG-N------V---------E-V--Q----R--L------
-D-WS-YGKNAYDINLDIMENT------------E--G--S-AFITMSTQDYLYGQTEVETLM
>Hybrid|gi|1003745638
APLSFAQTRFWFLSH-FV-H--N-P-T-ALNVTTLIRL-RGKL--DTSRLGEALGSVGQRHEGLRTVFYTNN--------
-------S-----------L--K----E--P-AQGVL------P--T--S-L--L--Q--LEHA------------T-I-
---------T----D----E--------N----EVQAAVQ-EM-RDHVFDLAGGQLLRLKVLSL-G----------S---
-------SSNANTWTHFIILGYHHIAIDGIGQQ-VFLSDLEKGYYR-T---------N---L------T-----VEAGD-
-M-LQYPDFSARQLAEF----H-Q--G-A--W-SKELD-YWRGQFL---D----------N-PP---P--VLPLLS-LA-
--R-K----Q---T----------R--PE-K-F-----K-----F----A---S--YSF----K-SRLSPACKNQIVDCC
RR-L-GVTPFHFYMAVFQVLLHRYS-------------------G-------------------AE--------------
-----D---CCVGTADSGRK-----D---A-----D---VLQSLGLFLNIVPLRFPK-IPH-----------GS------
-----Q-TAFA--DVLRAVKSTSDDALAHSRVPIDVLLND-L-GI------P-------R-------E--P--S----HS
PLFQAFFNYRHN-------VR--D-A-R--A--T------FL-G------C---------D-A--E----G--E------
-L-IS-GGENAYDVSVDVLDSS------------S--R--E-NLVTLFVNSELYTAEDARILH
>Hybrid|gi|972137432
GEMSHSQARLYFLHM-YL-D--D-K-S-TYNVGYVGEY-CGRL--DLDRLRKALYDVGMQHESIRSSYFIDK--------
-------T-----------S--N----L--A-VQAIN------E--E--P-R--I--E--LNHK------------E-N-
---------C----K----T--------S----DIQNEID-LQ-RHFEFDIEHGHVMKVTVLSR-S----------T---
-------S------IHQIIFLYHHIVLDGVSWF-LFINDLHRAFSG-H---------P---I------H-----R---P-
-V-QQAIEMSVKEHQRR----SLI--Y-P--D-SDELK-YWQELYR---S----------P--H---E--PLPLLP-FS-
--K-T----K---S----------R--QT-L-N-----V-----Y----G---T--ESL----S-IELDHSLTRLVKETA
SE-L-CVTPFHVYLCALAVFLRRL--------------------E-------------------VE--------------
-----D---FSIGIVDSNRP-----D---A-----E---DAETIGYFLNMIPLRFQI-K--------------K------
-----H-ETFA--AITQRAHDMVFAAMSRSSVPFDAILDH-L-RV------P-------R-------S--A--S----HH
PLFQTALNYRQG-------YT--T-K----S--P------LG-N------G---------G-T-IKWDTSV--S------
-G-TI-SAGNPYDLALDVSEVS---------------G--T-TFLHWTTQKYMYGTEDSASMM
>Hybrid|gi|1076761174
GPLSFAQERLWFLQQ-FL-R--D-H-S-TYNVTMHYHI-SGPL--RLHDLEMAFQQLIHRHESLRTSFFIDP--------
-------D-----------T--D----L--P-TQAVL------K--D--S-S--F--K--LEQK------------H-N-
----------------------------S----TAKIEYK-AM-QEMSYDLENGKVTKAVILPD-S----------D---
-------G------EFDLIFGFHHIALDGYSAQ-IMVRDLAIAYAG-Q---------T---L------P-----S---K-
-Q-QDYLDFAIAQKTA----------K-V--P-DTTLA-YWRSEFR---E----------L--P---P--TLSVFD-FA-
--E-T----K---T----------R--TP-L-T-----D-----Y----T---T--RAL----E-RTISIDQGRSIKAVA
KC-L-DATPFHIHLAALQVVLSDLA-------------------S-------------------TK--------------
-----D---LCIGITDANKY-----D---V-----T---HIDTVGFFVNLLPLRLKI-S--------------L------
-----S-QTLA--EVVANAKSKANSALSHSDIPFDVLLDE-V-KL------P-------R-------S--T--T----HS
PLFQVILNYKMG-------ST--Q-K----V--P------LA-D------C---------Q-A--Q----L--V------
-A-FK-DASNPYDLTFDIETYH------------D--G--S-ACISVKTQEYLYSESELSFIL
>Hybrid|gi|402075279
CPMSLAQERIWFLHE-YL-E--D-P-T-SFNETAWYDV-EGPL--DIDRLKSAFNQLTARHEILRTRLSNDP--------
-------I-----------T--G----L--P-VQTVW------S--S--S-A--C--K--FHHV------------D-A-
-RQGRPG-SD----H----E--------E----QVVVEFE-AL-KSHTWNLEAGECFGLTVVRR-S----------S---
-------R------KHTIIAAAHHIAVDGLTWV-LLLRDLTHAYNQ-P---------GS--L-A--R-M-----P---P-
-P-RPYTDFAMRQRGLV----P-S--G-A--L-APELQ-FWKLELK---G----------L--P--ED--PLPLFPGLA-
--R-V----P---R----------R--EA-T-N-----V-----L----R---S--LPV----Q-RRLDRDAVLTIKRAS
SA-L-AVTPFHFHLAALRVLVGHLS-------------------G-------------------AS--------------
-----D---LCIGTCESGTLG----D---D-----A---FAETVGFFLNMVPIRLAS-GAD-----------DQ------
-----G-ETFG--SLCKRASARAIAAMTHSRAPLDALLEE-L-RV------A-------R-------S--A--C----CS
PLFQVIINYRLG-------AL--A-Y----P--P------LG-S------S---------Q-L--D----Y--V------
-K-SH-HSANPYDLALTVMDMP------------N--G--A-CQVELAAQEALYSSDAASRIL
>Hybrid|gi|770391217
ERLSYAQSGWFYLNT-IS-E--T-P-S-SFNLTVKINI-KGQL--SVNRFSRAFDATMLHYDALQTCFLATA--------
-------E-----------S--S----E--P-RQHVI------K--R--K-RQ-S--R--LTLL---------HSTA-E-
---------T----G----A--------A----DVKKAFE-ET-AKHEYDLSIGDTLHATLISH-G----------E---
-------Q------SHTLVLGFHNIAIDAFSMA-HLMGDIGRAYQF-A---------P---L------S-----P---N-
-P-TSYLDFTRQQFDDI----R-S--G-R--F-VDSFE-YWKKLLN---P----------A--P---E--PLPLLP-LA-
--K-V----K---T----------R--RR-Q-R-----A-----Y----G---H--HYI----E-TVLDGDLVQRIDKVI
QH-H-HVTPMQFYLSALHVLLCRLL-------------------N-------------------ID--------------
-----D---LCIGVVFNGRD-----P---TS----K---FGGTVGHLADVLPLRSKG-V--------------L------
-----G-KSFL--NVLKDTAQTLLDCLDNANIPFAAILEK-M-RP------E-------T-------S--E--G----NM
PMFQVAYDYRGV-------EE--S-R-L--S--P------MG-G------C---------T-L--T----L--G------
-E--L-NYTTLYDMTVDVLHTA------------S--G--D-HVLNMRLSDDFYSIEATQFMM
>Hybrid|gi|1385086503
GRMSFSQERLWFLQS-FL-T--N-P-A-TYNITLAYRI-KGPF--RVADFNQAFYDLIDRHETLRTAFFTDK--------
-------T-----------N--Y----L--A-YLGAV------E--K--T-P--F--V--MEQK------------P-Y-
---------T----G----E--------A----QIKEEFN-RT-NDHSYDLENAESMKATLLIE-S----------P---
-------T------SHVLIMGFHHIAVDATSSQ-ILVRDIAAIYSG-E---------K---L------A-----P---L-
-K-YQYIDYANKQRATV----D-Q----A--L-SKDVA-YWRQEFP---D----------V--P---E--TLPLFD-FG-
--T-V----K---S----------R--KP-L-T-----E-----Y----N---I--RIM----E-TRLDASFTATLKAAS
QK-L-RVTPFHLHLATLQTMLHKLL-------------------N-------------------ID--------------
-----D---ICIGITDANKN-----D---P-----D---HVDTLGFFVNLLPLRFKV-E--------------G------
-----A-RSFA--KLTQQARDKTLAALEHSQIPYNVLLDK-L-EV------P-------R-------S--T--T----SN
PLFQVLMNYKMG-------SL--R-S----V--P------IG-E------C---------E-A--E----V--V------
-D-FQ-DASNPYDLQFDVELAV------------D--G--T-TLITVTTQQYLYSEEDLSTVL
>Hybrid|gi|1373346751
DIMSHAQSRLYVAQN-YV-N--D-P-T-TYNVTVTYQI-RGNL--QILRFKQALNSVMTHHESLRTCFFKDE--------
-------N-----------T--G----L--L-KQGVL------P--S--P-S--Y--Y--LRIV------------Q-S-
---------K----Q----D--------D----AVDREIA-LF-KAKHWDLEHGRTFGVSLIVQ-S----------P---
-------E------VSTIIFGYHHLVMDGLSWH-LFLRDLSTAYQL-R---------P---L------A-----K---T-
-S-SSYIQFAKKQQAAI----E-S--G-D--F-AGDLQ-FWKQLHD---Q----------P--A---E--PLQLLP-IT-
--S-V----V---A----------R--KP-L-T-----Q-----Y----A---S--HVQ----S-RVIDTELVSRIKQAS
KA-L-RVTPFHFHLSIVQLILSRFL-------------------A-------------------LD--------------
-----D---ICIGVTDANRL-----D---E-----D---FSETVGFFLNLLPLRFQV-D--------------Q------
-----N-STFS--QLAANTSRKALEGLAHSAVPFDVILDH-L-DV------A-------R-------S--P--A----YS
PLFQVAVNYRVG-------AL--L-K----T--S------MG-D------C---------E-I--E----L--T------
-Q-VE-DAKNPYDISFGVTEIT------------S--G--T-CLIELTCQNALYTVEDSQTLM
>Hybrid|gi|1168130111
HRVSPVQSRFWFAEQ-YM-S--D-P-T-QSNMAVAYRT-TGDF--DVQQFEQALKDVLPRHETFQTAIYMDS--------
-------T-----------T--R----E--L-SQGVC------I--E--P-T--P--S--FEYV------------G-E-
---------D----V----D-------GT----LYKREMK-KA-KEIVWKIDQGDAFRTTVFLN-KNS-QSGKKEGE---
-------R------EYLILFYFHHLVIDGYSWS-LFLKELSLAYQQ-K---------P---L------A-----A---I-
-P-PPYTDYTDAQYSSI----E-S--G-D--L-DRQFE-YWRENLT---P----------L--P---E--PSSLLP-FS-
--R-V----K---E----------R--VA-S-D-----D-----C----E---T--NTI----T-TKLSAACTERVKTLS
RT-L-RSSPFHFHLSVLQILLCRLL-------------------G-------------------TE--------------
-----E---VCLGVTDAGRS-----D---H-----R---FANTLGFFVNTLPLRLRQ-D--------------E------
-----G-DTFT--NIFRRTASTAIAALSNSAIPFGMLTDK-L-NV------P-------L-------S--S--T----HT
PLFQIMVNYRMG-------ET--L-S----L--P------LG-E------T--------TS-L--E----Y--V------
-E-AV-QSRVPYDMSISFTPSA------------M--G--P-WLLEIEGRNYLYPRQSLQMLS
>Hybrid|gi|1173561098
GDMSHAQAQLYFLHE-YL-Q--N---N-AYNVAYSGYF-HGQL--DVARLRKALWVACKRHEAMRSAYFMDV--------
-------T-----------S--A----R--P-VQAVL------S--E--P-Q--V--I--LVHR------------E-A-
---------S----G----I--------S----EMQTEID-AV-KDFKFEIENGIVMKVTVLSH-S----------S---
-------T------LHSILFSHHHIALDGISWS-VFIADLAKAYSK-R---------L---NSL--PIT-----P---G-
-T-PQAIDMTRNQLKTL----A-R--E-N--L-QTDLD-FWKNTYS---T----------I--P---E--PLPLFP-FA-
--K-L----K---T----------R--PT-V-R-----D-----Y----G---I--NTC----D-VRLPRSMSKLVEKAA
SG-V-GVTAFHFYFAALATFLSRCL-------------------D-------------------TK--------------
-----D---VAIGIVDANRT-----E---Q-----S---EMRTTGYFLNMLPARIML-E--------------R------
-----S-EPFE--VVARRSRDAVLAAITHSRAPIDMVINE-L-GL------S-------R-------S--S--N----HS
PLFQVAINYRKA-------PL--N-E----T--D------FGSD------G---------K-I--Q----W--D------
-G-AV-PGGNPYDILLNVASTS------------D-----W-TFVSFITQRSLYEASDGMLLL
>Hybrid|gi|525583053
APMSFGQSRFWFLRS-LV-P--D-E-T-AFNVTPTFEL-RGEL--DIARFSQAVEDVCQHHEALRTFFFTDA--------
-------------------A--K----K--H-MQGVL------R--R--T-Q--V--C--LEHV------------H-I-
---------Q----S----Q--------M----DVDSAAE-RM-KGHIFDISDGDVMRIQLLTI-A----------P---
-------D------HHWLLFGFHHINMDGVSFE-ILWTQFEAAYQG-T---------S---I------A-----R---N-
-A-IQYPDFAIRQIQEY----E-E--G-V--W-SDDLE-YWRSEFT---T----------I--P---Q--PIPLLP-FS-
--R-Q----P---T----------R--PS-I-S-----G-----Y----S---T--IRA----Q-LRIGVDLSRQIETCC
RL-F-KVTPFHFHLVMWQILLQRHL-------------------N-------------------ME--------------
-----N---ICIGLADSNRT-----D---F-----D---ILESVGMFLNLLPLRLSS-H--------------S------
-----S-QSFG--EALKAVKNASQNALSHSKVPFDVILSE-L-NV------P-------R-------S--A--S----HS
PMFQVLYNYRPR-------VE--E-S----R--F------FC-G------C---------Q-A--A----G--S------
-L-LT-TGETSNDLQLDVVNLG------------D--G--P-EKPTEWPFTVLHRIEEMADIY
>Hybrid|gi|61698141
ERLSLSQAGLFYIHT-FS-D--T-R-T-ALNLTSRWKI-DGPL--DVERLSRAIETTINRHDALRTCFFATS--------
-------D-----------S--A----E--V-KQHVT------S--A--R-S--F--K--LTSL---------QSAA-E-
---------T----A----D--------A----DVRKVFD-RI-KEHEYSLETGDTFQVTLVCH-S----------P---
-------Q------WHTLVLGFHNIVVDVVSIA-LILGDIARVYQS-Q---------P---W------S--K-HP---T-
-P-TSYLDYTRQQIDDI----Q-D--G-R--L-NDSID-YWVNHLS---P----------I--P---E--VLPLLP-VA-
--K-V----A---T----------R--QS-H-R-----A-----Y----G---H--HTS----T-KELSNKFMQSMARIT
QA-H-DITPMQFYLAAWQVFLCRLL-------------------D-------------------VD--------------
-----D---ITIGVLNTNRD-----P---LS----K---FREALGQVASILPIRFKG-A--------------L------
-----D-KSFP--EVMENTRTTLLSSFEHTKVPFALIVDK-V-RR------G-------V-------S--E--G----NM
PLIQVAYDYAVN-------ER--A-S----G--I------IG-E------C---------T-I--A----V--E------
-E--V-DFTTLYDLVLNVWGSD------------S--G--G-HSLSITCTDDFYTLSATRFIS
>Hybrid|gi|170939873
EQISFGQSRFWFLRL-LV-D--D-P-T-TFNVAFFYRV-TGAL--RVGSLERAIRVVTARHEALRTCFVADQT-------
-------E-----------A--D----Q--A-YQKVI------A--S--S-P--L--R--LEHK------------Q-I-
---------S----C----D--------E----DVAVEYA-KL-KAHEFDLAAGESMKLVLLSK-S----------P---
-------E------DHFLLINYHHIVMDGVSFQ-VFLSDLEKAYNN-Q---------S---L------G-----K---A-
-P-RQFPDFSASQRQAF----E-S--G-D--M-AADLD-HWRGIFP---EG--------QQ--P---P--VLPLLP-MA-
--R-T----S---S----------R--LS-M-Q-----N-----F----D---I--HQV----G-CHLEPALAARIKAVS
KA-Q-RSTPFHFYLAAFKTMLFLFT-------------------E-------------------AD--------------
-----D---LTIGIADANRT-----D---S-----D---VMASIGFFLNLLTLRFRR-Q--------------P------
-----S-QKFS--DAINEARNTTYSGLAHSRLPFDVLLKE-L-NI------A-------R-------S--S--A----HS
PFFQAFFDYRQG-------AQ--E-K----H--A------WG-N------C---------Q-F--E----V--Q------
-E-LH-PGRTAYDITLDVTDSA------------T--D----ALVMFRAQKSLYDQTAANLLM
>Hybrid|gi|358400513
GEMTPGQSRLYFLHV-YL-E--D-K-T-TYNVTMSGKL-SGPL--NIGNFSNALDALSEKHEGLRTSFYLDS--------
-------P-----------S--G----K--A-MQGVN------R--R--S-S--I--I--LEHV------------D-I-
---------PGA--S----S--------A----KIQEYLD-DM-KRFKFDLNGGEWMKIQSLSL-S----------P---
-------R------DHRIIFTFHHIALDGVGWS-IFLKDLNDAYAG-K---------G---V------R-----T---P-
-R-QQAIDLSQKMQREA----A-G--R-K--L-EEDLR-FWRDTYD---S----------I--P---G--PMPLFP-TS-
--E-V----Q---C----------R--QL-L-K-----S-----Y----D---T--ETL----D-LILQRPLVHQIKQAS
AE-L-QVTSFHFYLSAIAAFVSKCL-------------------N-------------------ID--------------
-----D---FAIGILDANRT-----S---A-----A---DMATIGYFTNLLPLRFKT-Y--------------T------
-----S-QSFG--DLAVRTRDITLAALSHSRVDFDQILDT-L-KI------S-------R-------S--G--D----QN
PLFQIAVNYRLG-------GS--R-T----M--P------LG-E------C---------E-I--Q----W--T------
-S-TH-DARNPYDLIIDISEIA------------E--G----TIISFTTQSYLYSTSDTDMLL
>Hybrid|gi|1317913700
EKLSYVQSRFWVLQQ-LR-S--D-K-T-YSNVTFKLGF-SSPI--DVARFRAAVQHIGERHEILRTCYRADS--------
----------------------E----G--P-YQAVL------A--S--F-P--L--S--LEIV------------H-V-
---------D----D----E--------A----GVHDMYL-SL-RQHVFDLENGDNIRMTLAIT-P----------Q---
-------N------QQFLVIGFHHICLDGVSFQ-LLVGELERVYMQ-R---------S---L------R-----P---M-
-S-RQYADYAAAQRASY----E-S--G-K--V-SKDIA-YWRQEFA---T----------F--P---N--PIPLFP-MT-
--R-V----S---A----------R--TV-L-A-----D-----H----P---R--EEV----R-IELPGSIMTAVQSLG
KR-M-RVTPFGVFLAALRVYLARLT-------------------Q-------------------ST--------------
-----D---FCIGISDVNRI-----E---E-----E---DEHLIGLVQNLLPLRFVG-SL-------------E------
-----G-KSFR--EVLTHTQTKARGALAHSRVQFDRLLDE-L-AA------P-------R-------S--G--S----YS
PLFQVMLDWQPQ-------SA--E-K----R--P------FG-G------L---------Q-V--D----V--Q------
-E-WT-INKTAFDMVLSVMESG------------K--G--T-SVLKFHLQQALFTPEAAHLVA
>Hybrid|gi|1109550076
APMSPAQSRIWFLSK-HI-A--E-P-D-AYNMVFHYRV-RGPL--SMVRLRHALQTVTNHHECLCMCFYASA--------
-------D-----------N--G----Q--P-MQGLL------A--S--S-A--F--Q--MTHV------------P-G-
---------G----E----E--------Q----DVQRELR-KL-KTRVWSVESGQTLELVVLGP-RPGTAAAAEEEE---
-------E------EFSLLFGYHHIVMDAISFY-IFLADLDKAYRM-L---------P---L------D-----KA--S-
-A-GSHLDLAAHQRQQE----R-A--G-A--W-EESLE-FWRAEFE---T----------I--P---E--MLPSLS-VA-
--L-P----T---L-----H----R--GA-V-G-----T-----H----R---V--L-R----E-LAHEQGGDAAIKKMC
KH-L-RVSPFNLHIAVLQVVIARLA-------------------S-------------------IE--------------
-----D---VCVGIVDANRS-----D---S-----R---ASRMVGCFVNMLPVRSRI-L--------------P------
-----T-ATLA--DVARAASSKALAAFAHGQVPLDSILDK-V-KA------P-------R-------P--A--G----ST
PLFQVALNYRPA-------AAIAS-K----Q--A------LGGE------C---------E-M--E----LLAD------
-D-FK-DAENPFEISVLVSEMS------------G--G--R-IAVEVVCQKSRYTMQATEALL
>Hybrid|gi|1183388422
ARMSYGTSRFWFLMQ-YL-Q--D-P-T-SFNLLAHLKC-TGKV--DDTKAERALRELGNRHEIFRTAFFADSD-------
-------N-----------L--N----E--P-TMGVL------K--E--S-A--L--R--MERR------------N-R-
---------V----T----E--------A----DIEAEEQ-EL-LNYEFKLEQGETIRMKMLSI-D----------E---
-------E------THHVLFAFHHIAMDGFSFN-ILLSEINQLYDS-Q---------T---L------G-----P---V-
-S-MQFTDFATRQRKQI----T-E--G-S--L-DKEFQ-FWKDMYS---TKLPSGEVTPDF--P---E--PLPLFN-LA-
--Q-S--------P----------R--KS-L-D-----N-----Y----E---F--QES----A-LMLDARTLRQIKAQC
RK-H-KITTFHFFLGVLRTFLFRQL-------------------D-------------------VD--------------
-----D---LVIGIADANRT-----D---N-----S---LDSTIGFMLNLLPLRFKS-E--------------NG-----
---DKG-AVFK--DVVQAARKIAYDGLAHSKLPFDALLEK-L-DI------P-------R-------S--A--A----HS
PLFQVWMDYRPF-------RP--D-Y----M--P-----TMF-G------G---------E-A--S----G---------
-T-QT-VGRNGYDLTLDVNEIN------------G--T--D-VRISFRTQKYLYSASATKTLF
>Hybrid|gi|485915845
VPMSFGQSRFWFLES-LL-E--D-K-T-TSNVTCLVRL-RGPL--RVADLERAVKAVGDRHEGLRTNFFDKD--------
----------------------G----Q--P-MQGVL------E--K--S-F--L--R--LETK------------A-I-
---------T----S----D--------A----EVSAEFR-KM-EQHVFDLKSGDMMRIVLLSR-S----------P---
-------T------SHHLIVAYHHINMDGVSFM-VLLTDIARAYSG-G---------A---L------S-----A---P-
-A-FQYPQFSEQQRKSF----D-R--G-E--W-KDQIA-YWKREYA---D----------I--P---A--PLPILP-LS-
--T-V----T---T----------R--KP-M-G-----R-----Y----D---F--HKA----E-VRMDAALRKRVQNTC
RK-Q-KITAFHFYVAVFQALLVRLA-------------------G-------------------VD--------------
-----D---LSIGIADAGRV-----D---D-----E---AFGSIGNYLNLLPLHLKP-S--------------A------
-----A-RSFE--QVLRETKTKVYEALANSSVPVDVLFKE-L-GV------A-------R-------S--P--L----HS
PLFQAFVDYRSV--------Q--E-T----Q--K------FG-D------C---------E-I--E----G--E------
-E-YS-IGRTGYDIALDVIDNT------------A--G--D-SSLSIMVQKALDGLG-NALSY
>Hybrid|gi|1370652255
QHMSFAQMSMHFMQS-LL-N--D-P-T-MFNVTAQYNI-NGPL--DVDRLFRALSITLLRHDAYRTRFFVEP--------
-------V-----------H--I----R--P-SQSVA------H--P--VTT--V--Y--PKNI------------G-V-
---------A----Q----D--------E----DVSRLFQ-RI-ASHEYILSKGDTFQASLVTR-S----------A---
-------V------CHTFVIGCHHIIMDGISWH-IFLGDLSQSYQS-L---------S---L------P-----K---T-
-A-NSYLDFALEQHNDA----A-S--G-A--F-EESVK-YWLQQLN---P----------T--P---P--ALPPLP-LA-
--H-R----P---R----------Q--DF-Q-Q-----T-----Y----N---T--YTA----Q-ETLGLEAVHCISSTA
KA-H-KATTMQFYLAVLAGLFARLV-------------------D-------------------VE--------------
-----D---ICIGVTDAGRG-----R-------------FTEVVGHFTNLLPIRLHM-D--------------H------
-----G-KSFA--TILHQTSQIVRQGMRHARVPFELLLER-L-GM------Q-------R-------S--S--R----AA
PLFQVAFNFRLG-------EL--S-A----V--K------LG-D------C---------S-M--N----L--E------
-R-YQ-DAKTPYDLVFNVTQTG------------S-----S-HLIEVTSNSDMYSSATTHWIL
>Hybrid|gi|1000216171
GPLSAGQARFYLPSL-YL-E--D-K-S-PFNCTTSYQI-TGPV--NVSRLVQALKYVVQRHEILRTVFTTDK--------
-------A-----------T--G----Q--G-VQSVL------E--T--N-R--T--F--APRI------------R-VI
SVGGKDSADK----E----K--------A----IIEAEFA-KM-HSHVFDLEAGDTLRATILAH-E----------TTG-
---TEKVG------KHTLIFGYHHIVMDGVSWQ-SFLADLAECYKQ-G---------S---S-AD-HLP--A-VS---S-
-G-TQYLDFSVAQASNLL-PTP-S--A-A--F-KERLD-YWKSEFPL--G----------I--P---P--PMSLLP-FA-
--R-T----R---T----------R--KV-V-T-----E-----Y----K---T--RTV----V-THVSPDVVARIRKVA
QT-L-RVTAFHFWLGAFQTMLGRLL-------------------QD-----QEEEQDDGQTQATQR--------------
-----D---LCIGIVDANRS-----D---Q-----T---FAKTIGYLLEVLPVKFTV-D--------------R------
-----E-QKFS--SLLQNVRSKAYGALARSGVPLEEIVRA-V-RT------INEGENGAS-------A--A--G----AT
PFIQVVFNYRMG-------AT--K-A----P--D------LVGDNTASTTA---------K-M--D----L--L------
-D-YA-DATTPFDLSVSLDEKD------------D--G--S-AMVTFAMLDYLYDGAAADALV
>Hybrid|gi|425781770
HRMSFAQERLWFLHL-FL-E--D-P-S-AYNVTMMYHV-HGPS--AV-AICNAMNIVLTRHQSLRTAFFSDP--------
-------K-----------T--G----L--P-SQYVL------P--S--A-S--T--S--VKQQ------------S-L-
---------K----N----E--------R----AAYEEFN-QL-RHYTYDLDNGETAAATLLSE-A----------E---
-------T------DHILILGFHHIVFDGFSAQ-IFVKDFASVIAG-K---------H---L------P-----T---L-
-E-HQYIEFADRQRHLV----Q----S-T--M-ETDLK-YWKSQFL---D----------L--P---N--PLPLFE-FS-
--L-V----K---S----------R--KP-L-T-----T-----Y----D---M--HGA----Q-HIIPSNTASVFKSKI
RG-L-NATPFYGHLAILQILLYRFL-------------------N-------------------VD--------------
-----D---VCIGITDANRT-----D---T-----E---FLDTIGFFVNLLPLRFAL-D--------------G------
-----N-LSFE--DLLVRTLKVTFEALEHSRVPFDVLLDS-L-SL------P-------R-------S--T--T----QS
PLFQVLLNYKMG-------ST--N-S----I--T------MT-G------F---------E-A--H----L--V------
-K-FE-DASNPYDLIFDIEEQL------------D--G--T-TLVGLKSQSYLYSQRDLSMIL
>Hybrid|gi|1183392051
ENMSLGQLRFWSLMA-ML-D--D-P-T-TLNIACAARF-TGPL--RVNDLANAVKIVTHRHEALRTCFFVDG--------
-------------------E--H----R--P-TQGVL------P--T--S-S--I--S--LLQK------------T-I-
---------S----S----E--------R----EWSREFD-DL-KSHIFDLKRGETMKVLLLTL-S----------E---
-------T------HHFLLIGYHHIVMDGVSLE-IFLSDLVKAYNG-L---------L---L------S-----S---S-
-L-IQPINFASREQDEL----S-A--I-A--T-SSELK-FWKKEFA---D----------L--P---K--PLPLFP-FA-
--Q-H--------P----------R--RN-L-T-----H-----Y----D---F--ESV----D-DKIPSSLSSQVKEIC
KK-N-KITPFHFYLATFKTMLFHFL-------------------N-------------------VN--------------
-----D---LCIGISDANRL-----D---S-----A---TMSSIGVFLNLLPLRFHQ-A--------------P------
-----S-QTIT--AVLKEAKSKAYSALASSKVPFDLLLKE-L-DP------P-------R-------S--A--T----HT
PLFQCFMNYRQG-------VQ--E-K----R--M------FG-D------C---------V-A--E----M--T------
-D-FQ-ISRSGYDVSLDIIDNP------------G--G--E-ATITFMVQKGLYTKDDALKIM
>Hybrid|gi|440484788
APLSFNQERLWFLQH-FL-S--D-P-C-TYNETAMYRL-RGPV--DAKRLEAAFYQVLARHEIFRTRYQNDA--------
-------V-----------T--G----A--A-VQQVL------A--A--H-H--H-VD--HSSRAFRSVDATHEKGE-Q-
---------R----Q----T--------T----IIETEFD-AM-VNRKWALSTGASIGMTLIVL-PSS--SSSSPHR---
-------P------EHVLILGAHHIAVDGTTWT-IFFRDLDRAYTA-G---------R---L------S-----PS--A-
-G-PQYADFAMQQRSKT----P----A-N--H-GADME-FWSAELS---G----------L--P--SE--PIPLFP-QA-
--K-T----T---R----------R--AP-L-D-----R-----Y----G---S--VTA----R-CRLDAAAASEVKRTS
AR-L-HMTAFGLHMAVLSVLVSHLS-------------------G-------------------TS--------------
-----D---LCIGFCDGGRP-----D---A---------FAETAGFFVNMLPVRLDT-A--------------ARH----
---AGP-ASFA--DLARATFAKLMDVMAHSSLSLEALLDA-L-AV------P-------R-------S--T--T----HS
PLFQVVLNYRLD-------AL--A-H----S--A------VG-D------G---------R-L--E----F--V------
-K-AR-NSRNPYDVSLSVTDSP------------D--G--T-CLLDVSMQESLYGPEAAASVL
>Hybrid|gi|1141555729
LPLSFAQSRFWFLNS-LV-G--N-E-A-NFNVTTLITL-KGHL--DAYRLSSALNAVGQRHEALRTIFFLDEK-------
-------------------G--K----G--P-VQGIL------P--L--S-L--L--H--LEWE------------T-T-
---------S----A---DE--------K----AVEVAIQ-DM-QNTSFSFSHGPLLRMKLLSQ-S----------K---
-------D------THYIVLGYHHILTDGIGFE-IFCSDLDSAYRG-E---------L---N------T--N-DE---K-
-L-LQYSDFTLRQLEGY----K-R--G-A--W-EKQIS-YWATQFA---T----------L--P---R--SLPLLS-VA-
--H-R----S---T----------R--PE-S-L-----T-----F----D---S--HKI----S-FRMTKLLEKSIMHCC
QS-Q-GVNRFHFYLATFAVLLFRFT------------KG-----I-------------------AK--------------
-----D---VCIGVADGNRK-----Q---S-----D---TLKCLGLFLNLLPLRMQT-L--------------A------
-----D-QPFV--DTLKAARHTSDDAFSNSEVPFDVILQH-L-SA------P-------R-------S--P--T----AS
PLFQAFINYRPN-------VR--E-N----R--N------FL-E------C---------A-A--S----G--Q------
-S-LG-VGQNPYDISLDILESQ------------G--K--E-NLVTFVGNRDLYSIEDLQVLG
>Hybrid|gi|816190833
ERLSFSQARYWFLNS-LM-D--D-K-T-THNVTMLFNL-DQAP--RVNDNIAAVKRLGMRHEALRTCFLPGGID------
-------G-----------D--S----D--P-CQAIM------P--T--S-R--F--Q--LEVR------------H-V-
---------D----N----A--------D----AIRDEYH-RV-RDHVYDLVHGDVAQICLVLA-P----------N---
-------N------VQALIIGYHHICLDAHGFF-VLLEELEMAYRH-Q---------P---L------P-----P---N-
-P-PQYPEVAAAQRTAY----E-T--G-A--F-ASDLE-YWGREFT---S----------V--P---D--IMPLLP-MC-
--R-V----Q---S----------R--PV-L-K-----Q-----Y----A---M--ETV----Q-HRVPVSLTAQVKSIC
RR-N-RTTPFNFYMAVLWVLLARAT-------------------E-------------------TN--------------
-----N---VCIGFVDSGRA-----D---A-----A---SLRTVGLLLNTLPIRLNV-DNN-----------AS------
-----S-QPFR--QILQLMDGKTQLARTHSSIPYDILLTE-L-GV------S-------R-------S--T--A----HN
PIFQVLMDWQPQ-------TT--D-E----Y--M------ID-G------I---------R-A--V----R--Q------
-D-WE-ASKTSYDLTLHVGGSE------------D--G--S-TVLDFRLQEALFSRRGAELVA
>Hybrid|gi|1335268616
VPLSRAQERIWIASH-YS-P--D-R-T-AYNVAFAWKM-QGKL--SVAKFEAAFQAVMNRHEALRTAFYVDD--------
-------M-----------T--K----K--P-IQAVL------R--A--Q-P--I--D--LESR------------Y-T-
---------A---------S--------E----DVHAEFL-NF-RHHVFDLHNGKTLKAALLRV-H----------D---
-------S------LSVFMLCYHHIIMDGVSLG-IFLHDLNDAYIS-P---------N---S------S----RT---G-
-V-VQCPDYALYETKML----G-G--G-E--L-ANDTA-YWKNQFN---Q----------T--I---E--TLPLLP-FA-
--R-V----N---S----------R--HS-L-A-----A-----S----N---V--FTA----H-AFVKKETVARIKSAS
MR-S-QSSPFHLYTAALQVLMYELL-------------------DK-----------------SVH--------------
-----E---FCFGMADANRL-----D---E-----K---YLHTVGFFLNLLPLKLKV-S--------------T------
-----N-DSFA--QLVRDTRNTTYGALAHSKMPFDALLQE-L-DV------P-------R-------S--V--T----HN
PLFQVLINYTIG-------IA--E-I----N--K------FA-G------C---------D-M--D----M--V------
-E-IE-DARTACDLVVSIVETP------------G--K--D-TAISFTMPLSLYLGEDCSRII
>Hybrid|gi|429847962
IPMSAGQSRFWFLKH-FV-T--D-K-S-AFNITFWAQL-KGNI--RVDAISKAVDTVAQAHEALRTSFTTGR--------
-------------------D--G----T--P-TQCIR------A--K--A-L--L--K--LEHK------------F-V-
---------R----D----E--------S----DARLLFD-EL-KSHEYDIKAGDLMRFNLLTL-S----------D---
-------Q------VHFLVIGYHHINMDGISLE-VLLGDIEKVYFG-H---------P---L------S-----P-----
-P-IQYSEYCCKQSQDL----H-S--N-A--F-ADEKR-FWAKELT---N---------PA--P---T--VLPLLP-FA-
--K-T----T---Q----------R--KP-L-D-----K-----Y----S---H--NQA----Q-GQVDIAVTRAIKAAC
RR-T-KTSMFHFLLATYAVLLHRLL-------------------E-------------------VQ--------------
-----D---FCIGMADAGRE-----M---G-----T---FAQSIGMYLNLLPLRFAM-S--------------S------
-----G-QRFK--EVLESSRRKAQAAVAHGRLPFDMILQE-A-GV------E-------R-------S--D--T----YN
PLFQAFLNYRPG-------VS--Q-N----R--T------FC-G------C---------Q-G--Q----G--E------
-D-WV-SGTTSYDIMLDVIENP------------D--S--A-TLLRFDVQGSLYTKEEAQTLM
>Hybrid|gi|1371487656
EQMTYGQKRFWFLAH-YI-D--D-P-T-TFNAAFLAKL-TGTV--RVEELSRAVEAVAQQHEALRTRFFWSTDDD-----
----ANNE-----------S--K----T--P-MQGIL------S--K--P-L--V--R--LETG------------R-L-
---------A----S----H--------D----EATAELH-AM-RDHEWDLGDWVPVRLRLLSL-S----------D---
-------T------VHYLLMGTHHISLDGHSFT-IMMMDIEKAYHY-YMTTSSPRSNP---L------P--P-LP---E-
-S-SQARAFGNQQRIAY----E-S--G-K--F-QPAID-AYRSMIPI-AT----------L--Q---Q--PIELFP-FA-
--R-S----P---I----------R--TP-L-D-----E-----Y----N---T--HTA----R-RVLDKTLVASLKQLA
RA-N-RATSFHAYLAALQALVFSLL------------PSSGDAGS-------------------TD--------------
-----H---VFIGMADANRL-----D---S-----R---FMGSIGNFLNVLPIRFDR-NKS----SGSSHGMKS------
-----Q-ATFG--AAIEDAREKANQALEYSALPFDLLLDE-L-SV------P-------R-------S--N--S----WA
PIFQIFIDYRLVPGSASGGSS--Q-Q----R--K------WA-G------C---------T-V--S----D--E------
-T-WF-PSRSGYDVVLEIKEDA------------N--E----TSLQVHVQRSLYDAQGAELFM
>Hybrid|gi|62510842
HPLSLGQEYSWRIQQ-GA-E--D-P-T-VFNNTIGMFM-KGSI--DLKRLYKALRAVLRRHEIFRTGFANVD--------
-------------------E--N----G--M-AQLVF------G--Q--T-K--N--K--VQTI------------Q-V-
---------S----D----R--------A----GAEEGYR-QL-VQTRYNPAAGDTLRLVDFFW-G----------Q---
-------D------DHLLVVAYHRLVGDGSTTE-NIFVEAGQLYDG-T---------S---L------S-----P---H-
-V-PQFADLAARQRAML----E-D--G-R--M-EEDLA-YWKKMHY---R-------------P---S--SIPVLP-LM-
--R-PLVGNS---S----RSDTPNF--QH-C-G-----P-----W----Q---Q--HEA----V-ARLDPMVAFRIKERS
RK-H-KATPMQFYLAAYQVLLARLT-------------------D-------------------ST--------------
-----D---LTVGLADTNRA-----T---V-----D---EMAAMGFFANLLPLRFRD-FR-------------P------
-----H-ITFG--EHLIATRDLVREALQHARVPYGVLLDQ-L-GLE--VPVP-------T-------S--N--Q----PA
PLFQAVFDYKQG-------QA--E-S----G--T------IG-G------A---------K-I--T----E--V------
-I-AT-RERTPYDVVLEMSDDP------------T--K--D-PLLTAKLQSSRYEAHHPQAFL
>Hybrid|gi|576914676
YPMSSSQSRMWFPYQ-LL-Q--D-K-T-TYNCTTSYRL-RGPL--NIDRYEVALKTVIHKHQALRTGFYTDP--------
-------Y-----------T--G----H--P-MQAVA------K--S--S-P--F--Q--LKKV------------S-N-
---------AR---E----D--------V----DSARETL-MI-AKHIYDLEREDVFIATLLEY-S----------S---
-------N------YHEIIFGYHHIIMDGVSWQ-LFLQEVERFYVN-L---------P---K------R----VY---Q-
-S-IDYLDFAVKQRADL----D-S--P-A--I-QTKRQ-FWNSSFV---D----------L--P---R--PIPLFP-FA-
--K-V----T---N----------R--KS-L-N-----R-----Y----E---A--TET----F-IELDQALAARIKTVS
VD-N-KSTTFHFYLTALQIMARRLL-------------------K-------------------ID--------------
-----D---VCIGITDANRS-----D---Q-----A---FMETIGLLLDSLPLRFKS-D--------------GT-----
----VD-QEFS--ACLQSTRTAVYSALGNSGVPLDVILDD-I-GV------E-------T-------S--T--S----HL
PLFQILVNYRMG-------AI--K-Q----K--T------LGPD------I---------A-F--E----Y--L------
-A-YE-DARHPFDFILTIDEE-------------D--G--R-AGLTLSMQDYLYDKTSAHTFL
>Hybrid|gi|440475669
EPLSLGQAHAWSLQR-AN-P--DKP-C-LLNSTIGMFL-SGKM--HVGRFSRAWNMSFARHETFRTAFVEEA--------
-------------------D--G----T--V-MQEIL------R--R--P-R--V--H--LVLR------------H-V-
---------A----D----R--------D----EAVRCYE-AI-KTETYDLAAGEGVKLVLFRW-G----------G---
-------D------SSLLVYGYHRLVGDGSTTE-NLFAEAAQLYAG-A---------R---L------P-----A---P-
-A-LQYSQFAARQAADL----A-A--G-R--L-QDDVA-YWTALLA---D----------A--P---PVRPLPVLA-LP-
--H-A--TPG---N----------A--AG-P-P-----S-----W----A---H--HTA----T-LRLPESTALGVREVS
RR-F-RASPVHLYLAALHVLLARAA-------------------EA---------------AGGSS--------------
-----D---ICIGLSDTGRA-----G---GA----G---DATAMGFFANTLPLRVAG-CA-------------V------
-----D-RPFG--DQVSAAKAALAGAVLHSRLPYPALLER-L-GK------A-------R-------G--G--TAREDVM
PLFQAVLDYRQG-------AT--E-S----G--A------IG-D------S---------V-I--V----D--T------
-L-VS-REAMPYDIGLDISDDP------------G--R--S-PLLTLRLQTSLYGASDAHLLL
>Hybrid|gi|819895676
EQMTFGQNRFWFLTH-YV-D--D-P-T-TFNIAYVGKL-TGRI--RVDDLSKAVQAAAQRHESLRTRFFWSDD-------
-------D-----------T--K----T--P-MQGIL------S--N--T-L--V--R--LETA------------T-I-
---------K----S----A--------A----EAAQELD-EM-RAYVWDLGDWVPLRMRLLSL-S----------D---
-------T------EHFLLIGTHHISMDGHSFS-VLMLDIQQAYNS-P-------GQR---L------A--P-LP---V-
-A-SQARAFGAHQRLSY----E-T--G-K--F-KTAIE-HHRSQLP---A----------ADLV---R--PIELFS-FA-
--R-T----Q---V----------R--PA-L-D-----H-----Y----G---T--HVA----K-THLPLATAAKLKQLA
RG-H-RATAFHAYLAGLQALLFRLL------------PA----AT-------------------TD--------------
-----K---VFVGLADANRL-----D---S-----K---FMGSIGNFLNVLPVRFDR--A-------------D------
-----R-QTFG--QAMEVARDRAYGGLKHSALPFDLLLDE-L-EV------P-------R-------S--N--A----WA
PVFQIFMDYRLV-------VK--E-H----ANKD------WI-G------C---------K-I--S----E--E------
-N-WH-TSRSGYDVALEIMEGH------------D--G----AMVAMHVQKALYDASAADLLL
>Hybrid|gi|734838930
VPMSAGQSRFWFLKH-FV-Q--D-Q-T-TFNITFSMKI-NGEL--NDHKLEAAVKVLGHRHEALRTAFITQG--------
----------------------D----Q--N-LQCVL------K--N--S-L--L--C--LEKR------------T-I-
---------R----D----I--------S----QVAREFA-DL-RDYIYDIQHGETMRMLLLSL-S----------S---
-------E------QSFLIIGYHHINMDGASLE-VFLADLEKAYTG-K---------P---L------A-----P---N-
-P-LQYPDFSLRQSLER----K-E--G-K--H-SRELD-FWKAKLD---E----------C--P---T--CLPILP-WS-
--L-T----K---S----------R--EP-I-R-----R-----Y----E---H--TKV----T-RYIEADLSSRINHMC
RK-Q-RASIFHFYLAVFEVMLYRLL-------------------D-------------------AP--------------
-----D---MCIGMADANRF-----E---G-----N---LSGSIGMYLNLIPLVAHL-K--------------P------
-----S-QSFR--DVLKETRRNAYEAMAHSKLPFDALLDD-L-KV------N-------R-------S--I--F----HS
PLFQAFINYRAG-------VA--E-K----R--T------FG-G------L---------A-A--E----A--G------
-E-TV-AGRTAYDICLDIYDNP------------G--A--S-TRIDIVVQKQLYSVEDATILT
>Hybrid|gi|429860559
MPMSPGQSGFWFLRH-FV-E--D-Q-S-TFNITFSIKL-TGAL--RTEKFEAAVRAMGQRHEALRTAFITED--------
----------------------E----R--T-VQGVL------K--E--S-R--L--Y--LERK------------T-I-
---------G----H----V--------S----EVTDQFE-AT-RDHIYDIENGENMKITLLSL-A----------Q---
-------E------EAYLVMGYHHINMDGASLE-VFLADLERAYTD-K---------P---L------S-----K---S-
-P-LQYPDFSITQNKEL----E-K--G-G--M-RAELE-YWRAELG---A----------S--P---A--ALPLLR-SS-
--TAA----K---T----------R--EP-I-H-----R-----Y----D---H--NTS----R-RPINPALASRIQQMC
RK-Q-KVNIFHFYLGVFEVMLFRLL-------------------G-------------------TP--------------
-----D---LCIGMADANRF-----E---G-----N---LATSMGMYLNLLPLRFRP-R--------------A------
-----D-HTFK--QVLAEVRRKTLGAMAHARLPFDALVDG-L-KV------P-------R-------S--T--L----HA
PLFQAFINYRAG-------VA--N-K----R--R------FG-G------V---------E-A--E----G--L------
-E-SL-AGRTAYDISIDIFDNP------------G--A--D-TEVAFVVQEQLYSVADAELLS
>Hybrid|gi|1110595009
EVMSYGQSRFWFLGA-ML-E--D-Q-T-AFNVVFVIQL-TGEI--DVGRLSWAFQKVVHRHSALRTQFVYSE--------
-------------------E--G----E--P-MQEIL------A--E--P-A--F--Q--LEHR------------N-I-
---------Y----S----R--------E----DVEKEFA-RL-KVREYDLANGDLMQIALLSQ-N----------S---
-------S------SHFLAVGYHHINMDSMSLQ-ILLKDLDKAYRG-L---------P---L------S-----A---E-
-V-LQYPDHAARQRRAF----H-Q--G-E--M-DQELA-YWKNEFK---D----------L--P---P--VLPLLP-FS-
--K-I----R---A----------R--QP-Q-T-----S-----Y----A---H--NRV----D-AKIPQKITALVKAAC
AK-Y-KISPFHFHLAVFKTLLSRFL-------------------E-------------------ID--------------
-----D---LCIGMTNANRT-----E---L-----D---ELDSIGLYLNMLPLRFRQ-Q--------------A------
-----D-QRFA--ASIKEVQSKVRNALANTRLPLDVLIEQ-L-QP------E-------R-------S--M--E----YS
PIFQAFIDYKPP-------IE--A-K----P--D------LF-K------C---------T-L--G----E--E------
-Q-YD-VGQTAYDIMLSIVDDA------------K--D--P-VVVIFQVQSSLYSEDEAEILM
>Hybrid|gi|1128271617
APFALSQEYSWKLQQ-QLAD--D-P-T-IFHNTIGMVM-EGNM--DLEKLARAVTTSLYRHDIFRTAFRPASG-------
-------S-----------N--A----K--P-MQVVL------Q--A--P-T--W--R--MQTV------------K-V-
---------A----D----R--------N----AAVEALK-KL-ENETYDTAGGEAFKIVVYTW-S----------P---
-------N------HHMFVVAYHRLGGDGSTTE-NFFAEVSQIYNG-A---------Q---L------P---------P-
-P-PQFTDFATRQRADL----D-S--G-R--L-DADIS-YWTSLYE---K----------M--P---A--VLPILP-LP-
--Q-A----QK--H----------R--GN-S-V-----A-----W----E---Q--HTG----M-FRLSPVLAFRIKERT
KK-L-KVTPMHFYLAAYHVLLARLT-------------------G-------------------QD--------------
-----D---VAIGIADTNRS-----S---I-----Q---EISTMGFFANLLPVRLAC-P--------------P------
-----S-TTFN--EELESTKERMRQAMQHARVPYGVTLER-L-GL------AGI---PAR-------Q--L--Q----HA
PLFQAVFDYRQG-------GA--E-S----G--T------IG-G------A---------S-I--T----E--V------
-I-AS-RERTPYDVVLEMSDDP------------T--R--E-PLLTVKLQSSLYGPQDTRAFL
>Hybrid|gi|640928984
VCMSLNQEHSWKLQRQSP-D--D-P-T-RFNSTIGMYM-KGYI--DIDRLARAFQAVLKRHDIFRTRFPSS---------
----------------------G----K--A-MQIIM------E--V--P-S--I--K--FEAI------------P-V-
---------A----D----R--------A----SAEQGFK-DV-DGQSYDLAAGDTLKLVDFYW-A----------S---
-------D------EHILIIAYNQLVCDGWTYE-RLFVELTQIYDG-K---------S---L------P-----P-----
-A-PQYADFAARQRATY----E-T--G-G--M-DADLA-YWKSLHG---K----------L--P---E--PLPVLS-LS-
--S-D----SASGT----------H--KS-P-P-----T-----W----D---Q--HTL----K-ARVSSATASRIRDLC
RT-S-KATPMQFYLASYYVLLSRLT-------------------G-------------------RT--------------
-----D---MAVGVADANRP-----D---L-----D---DLSTMGLFLNMLPLRLGY-A--------------A------
-----G-NTFA--SALSRTKEHMRGAVLHSRVPMHVVLES-L-GV------D-------T-------T--K--P----H-
EFLQAVFDYKQG-------QA--E-S----G--S------LG-E------A---------H-M--V----G--V------
-L-AS-RSRTPYDVTLEMSDDP------------S--R--S-PLLTFKLQSSLYGPRDVHKVM
>Hybrid|gi|1025693904
EKMTHGCSRFWFLRQ-YL-E--D-S-T-CFNVLVQTRL-NGKI--DSARLQEAVRKLGARHESLRTAFFVSE--------
-------------------K--G----E--P-RMGVM------A--D--S-L--L--R--LEVE------------K-I-
---------Q----E----I--------S----QAEKAYK-DM-MGYNFDIERGEVIRMRLLSL-S----------E---
-------T------DHVFIFGVHHIAMDGFSFN-LMIRDLDMMYQG-K---------P---V------P-----Q---I-
-P-AQFTDFAIQQRRDV----E-A--G-R--M-RNDIA-FWKKTFS---T----------I--P---D--PLPLFP-FT-
--G-V----G---N----------R--MP-L-V-----K-----Y----E---H--EEV----E-INLDAAMAQKIRSLC
RQ-N-RCTTFHFFLATFQIFLSKWL-------------------E-------------------VD--------------
-----D---LCIGIADANRS-----D---I-----K---TLSTIGFLLNLVPLRFGA-LN-------------G------
-----K-APFS--SVLAAAKQTAYNSLAHSKLPFDLLLEE-L-NL------P-------R-------S--S--S----TS
PLFQAFLDYRQL-------AV--K-T----P--P------ML-E------S---------N-A--E----G---------
-E-QN-FGATAYDIVLDVTDYA------------M--A--D-IKIKWQTQKALYNNKHTEALM
>Hybrid|gi|591433925
VELSFTQSMFWIVHM-LV-Q--D-K-T-TLNHTVLFRLTEGCV--RTDDLRAAVRAMGQRHEALRTCFYENN--------
----------------------G----H--F-QQGVL------Q--Q--G-T--L--E--LEQK------------T-I-
---------T----S----E--------N----EAIQEFK-RL-KEHTYDLASGHVMRFVLLTT-SD---------P---
-------T------RSYIVTGAHHIVIDGFCLQ-VFLRDIQATYDG-P---------K---T------PLRSHTA---S-
-V-KQYGEFATSQRAAL----S-L--G-V--W-NADLA-YWRQEFA---S----------I--P---E--PLPLR--RA-
--R-I----S---V----------R--KP-L-T-----N-----Y----E---V--HRC----D-FTVDASLANRIRALV
RV-N-GATAFHFYLATFRVLLYRMLLPGVDDGDTVSSL------D-------------------DT--------------
-----D---ICIGIADANRK-----D---D-----D---EWSSVGPYMNLLPLRFPP-QQA------PKTTTSS------
-----A-TTFK--QVLETARDKTLAALRHSAPAFEAILDD-L-RV------E-------R-------A--I--D----QA
PLFQAFVDYRQG-------WH--Q-K----Q--T------FL-G------C---------A-A--E----M--T------
-A-FE-PGRTPYDFGLDIIDNS------------SSGR--E-TVVSVMLQSALYDREDADVFA
>Hybrid|gi|1188283702
QSMGYPSLQFWFLLQ-QQ-E--L-L-S-AFNCTFRIGC-RGPV--DIDRMSKAVKMLGERHGSMRTAFFDDAS-------
-------N-----------G--Y----E--P-TQATL------ALSA--S-P--L--R--LETR------------N-V-
---------S----N----L--------E----EAVQFTD-DLQQRYVFDLGRGEVVRIALLSE-N----------D---
-------Q------SHYLIIGIHHIAIDGYSFF-MFLKELIELYAG-R---------Q---L------E-----P---V-
-Q-TQWSDMIKEQKLAV----D-N--G-S--L-ASEVA-FWRKQLIGPHG----------V--P---E--PLPMLP-FA-
--K-V----Q---T----------R--VP-V-S-----T-----F----K---L--EEV----PMVALDPVVVRAVRERC
RK-L-KVTRFHFFMAVLRLMLMELS-------------------G-------------------AD--------------
-----E---LCVGMVDAGRS-----D---V-----R---STKLVGLMANVLPLRFQK-K--------------S------
-----S-QSFS--QICRDVRDKAYMALAHSRLPFKAMLEQ-L-GV------P-------L-------S--N--Q----AA
PIFQVMMDYLPQ-------KF--E-T----P--A------FA-G------T---------T-T--D----E--V------
-K-SH-LNYSMTDMILNVNDFS------------E--N--E-IKLRWSAQTDLYSREAVQTLI
>Hybrid|gi|821078321
MDLSFSQQVFWFVLT-FL-E--D-R-A-GLNHTGAFRL-DGPL--RVGDLEQAIMRLGQRHESLRTCFRTDE--------
-------------------N--G----Q--P-KQGVL------G--P--S-Q--L--R--LERR------------R-I-
---------T----D----E--------G----EAAQVAE-EL-QAHCYDLERGECFRAVLLEL-S----------P---
-------A------VNFVVYGSHSLVLDGLSSV-VLTRELQHLYDN-D---------T---S-A--L-A--P-AG---A-
-I-CQYPAFAQAQLEAL----G-N--G-A--L-EPALR-FWRGEFS---T----------C--P---P--PLPVLR-VS-
--P-A----V---S----------R--PV-Q-R-----R-----Y----E---N--RRA----D-LRVDAATKAAIWRVC
RA-H-RTRPFHFFLAAFRALLARWA-------------------D-------------------AE--------------
-----E---VAVGIGDANRS-----H---E-----G---AMGSLGPYINLLPLRFSN-D--------------A------
-----A-QVFG--DVLEETKSKADAALAHSNVPFQVLLND-L-GV------P-------R-------S--A--S----HT
PIFQTFFDYRQG-------MR--K-K----Q--P------WG-N------C---------E-L--E----M--L------
-S-FQ-ASKVPYDLALDIIDDA-----------GD--A--D-CLLMLIVREDMYSKRDAEVLL
>Hybrid|gi|485925615
ERMSFGQSRFWFLDQ-AI-K--D-K-T-TFNIAISVRL-EGRV--RVKDMERAVQQVVLRHEALRTRYYAAG--------
-------E-----------Y--G---EI--P-MQGVI------P--T--S-V--V--K--LKWR------------Q-I-
---------R----D----E--------A----EAQKELD-EL-RAHVWDLHKWEGMKVSLLSL-S----------D---
-------T------IHFLIIGCHHIAMDGVSFQ-VFYADLEKAYKG-Q---------T---L------S--A-LP---A-
-S-SQYRTFAKLQREAW----E-S--G-K--M-DADLN-YYRDIIP---K----------D--P---Q--PLPLLP-FA-
--K-T----L---S----------R--IP-L-E-----K-----Y----G---T--HRV----D-MRIDAALTSKIKAAS
RK-L-KSTTFHFYLAALQVLIFRIV-------------------R-------------------CD--------------
-----D---FFIGVADANRT-----E---A-----K---FMGTLGFFLNLLPLRFER-N--------------A------
-----A-TNFA--EAVQQARNKAYGGLAHSKLPFDILLEK-L-EI------P-------R-------S--S--A----HT
PLFQVFVDYRQG-------VQ--E-R----Q--R------FM-G------M---------K-A--A----G--E------
-N-WH-LAKTGYDVTLDIIENA------------A--G--D-ARLEFRLQEALYSEQSARLLL
>Hybrid|gi|751351542
ERMSFAHTRFWFLQH-AL-A--D-K-S-TFNVALSIKL-IGTL--DIERLNQALRAVAQRHEAMRTRFFWSGDN------
-------------------G--S----V--P-MQGIL------S--H--S-K--I--N--LEHR------------N-I-
---------S----S----E--------A----EVHDVLE-EL-RSHEWDFSNWVPFRFEVLSL-S----------N---
-------E------THWLLFGSHHITHDGVSIQ-LIWDDLEKAYLG-Q---------T---L------E--P-LP---E-
-A-SQYRTYSALQYKMH----E-E--G-Q--F-QKDID-FYRKMIP---S----------N--V---Q--PISLLP-FS-
--T-V----K---S----------R--KP-Q-D-----L-----Y----S---C--HRS----D-IRLDAATTSRIKQIA
RA-N-QSTNFHLYMAVLQSLLFRLL------------P------D-------------------TN--------------
-----E---VFIGMADANRS-----T---M-----D---FASTVGMFLNLLTVRFDR-PS-------------A------
-----K-SKFS--TSIKSARNKVYSSLEHSAVPLDVLLTE-L-GI------D-------R-------T--G--T----AA
PIFQVFLDYRQG-------TQ--E-R----A--T------FA-G------C---------K-A--E----A--H------
-A-WH-HPRTGYDISLDILENN------------D--G--N-TLLTMQLQKSLYSQEHSDLLL
>Hybrid|gi|745998002
VPMAFGQSRFWFLRH-YL-E--D-P-S-SFNITVSIQL-DGPL--KIDHFARAVQVVGQRHEALRTRFVTDE--------
-------A-----------Q--G----T--T-KQEVL------A--L--S-N--L--T--LEER------------T-I-
---------S----T----D--------E----EAEGVYQ-EL-KGYAFDLEKGENIRIILLKR-S----------N---
-------R------SFTLIIAYHHINMDGVSLE-VLLRDLQMAYDS-K---------F---L------S-----P---R-
-I-LQYADFSEQQRRDY----Q-S--G-K--W-AEDLA-FWKKEFQ---T----------M--P---G--PLPLLS-MA-
--R-T----S---T----------R--SP-L-T-----A-----Y----K---T--HSA----E-FHIDPATLDTIQSTC
QR-M-KVTPFHFHLAVFYTMLIRLV-------------------D-------------------VE--------------
-----N---LCIGISSANRS-----Q---Q-----D---TLQSVGLYLNLLPLNFTP-Q--------------L------
-----D-QTFT--NVLHIVREKSVQAFAHSKVPFDVIVNE-L-GA------A-------R-------S--A--T----HS
PLFQVLVNYRAG-------VS--E-R----R--S------FC-N------C---------D-S--K----V--L------
-T-FE-QGQTPYDLSLDVIDNP------------G--G--D-CHVIMAGQSVLYGAEHVAVLR
>Hybrid|gi|1111846823
GPLSYTQSVFLFVHE-LL-N--D-K-T-TLNNTVMLHL-KGEI--RIPDLAQAIRTLGERHEALRTCICERD--------
----------------------G----Q--L-IQGIL------E--S--P-P--L--T--LEHK------------S-V-
---------Y----N----Q--------E----EVSREYA-SL-RKYVFDLASGRTSRIILLSA-S----------S---
-------R------DHYLMMGSHHIIFDRSSTD-TFMFDLERTYDG-Q---------Q---P------E-----V---Y-
-P-LQYLDYSNEQHEQY----S-S--G-S--W-RKPIE-FWQHEFT---T----------I--P---D--PLPLH--WS-
--R-V----S---E----------R--RP-L-E-----R-----Y----K---C--RIP----D-YRISKQLAGQIRQVA
RK-H-RSTTFHFHLAAFKVLLHRFL-------------------G-------------------VK--------------
-----D---VCIGIADSCRR-----D---D-----Y---MHTGIGPFLNMLPVRMNA-T--------------G------
-----E-QRFS--DAMEEARQKSFSVLANS-VPLEVILNE-L-RV------S-------R-------Q--S--T----HA
PLAQAFMNYAES-------DI--EDG----Q--S------FL-G------C---------Q-M--E----V--M------
-S-QD-QAELPYDFTFTIINNT------------S--G--D-TRIILNVQASLYSEDDALLIA
>Hybrid|gi|160701027
SPMSFGQARFWFLKF-YL-Q--D-Q-T-TFNITTSIRL-SGRL--NVETFANAVQAVGRRHEGLRTAFFTDR--------
-------------------H--N----Q--P-MQGIL------H--Q--S-V--L--H--LEHL------------R-V-
---------S----S----Q--------E----AIDIEYA-KT-KNHVYNIGGGETMKIILLSL-A----------D---
-------D------LYQIIIGYHHINMDGMSLE-VILSDLQKVYNQ-Q---------Q---L------A-----R---V-
-V-PQYLDFSESQRREH----S-T--G-K--W-GKEIS-FWKGEFA---D----------I--P---A--PLPILP-MS-
--K-K----S---N----------R--SP-L-T-----K-----Y----A---S--NTV----K-FKIDAATSAQIQIAC
KR-A-KASPFNFYLAAFKTLLYRTA-------------------GE-----------------EQN--------------
-----D---ICIGIADGGRN-----S---E-----H---VEESVGFFLNILPLRFKQ-D--------------S------
-----A-QTFL--EALRDARSKVVAALANSRVPFDVILNE-V-NA------P-------R-------A--A--T----HN
PLFQAFINYRQG-------VQ--E-R----R--Q------FC-G------C---------D-S--E----A--T------
-Q-FD-GSQTAYDISIDILANP------------G--A--D-STVYISGQSDLYSEENVKLLA
>Hybrid|gi|310799678
GPMSHSQEALYFLHE-YL-T--D-K-S-SQNVLFHGRY-PHYL--NIAQFEAALEHVARRHEALRSAYFVDP--------
-------S-----------T--Q----Q--A-VQAVG------V--D--S-G--I--Q--VVHK------------D-I-
---------D----N----E--------A----DVNAHVQ-QL-RQHVFDIARGKLMLVVVLSI-Q----------P---
-------S------LHYIVFVHHHIVMDAQATV-VFLTELTMAYAG-H---------P---L------G-----M---S-
-P-PQSIDVSNKMRVKC----V-P--D-K--L-ADKLS-YWKKVHE---R----------P--L---G--PIPLLP-FA-
--K-T----R---S----------R--KP-L-S-----D-----Y----D---L--ETF----D-MRIDADLCSLIRSKS
SK-L-RITPFHFYVAGLHALLARCL-------------------GT------------------SD--------------
-----D---INIGIVDSNRGP----D---E-----G---DAQALGSYVNVLPLRSKL-Q--------------E------
-----D-ESFD--QAAQRTRDSVLKTLSNAGVPFEVLLDQ-L-KV------P-------R-------H--S--T----HH
PLFQVLFNYRLG-------IP--S-S----S--P------LG-D------G---------V-I--E----W--T------
-G-AV-PSKNSYDLAIDVSDTP------------R--G--T-CILSFTTQRYMYSAADTKMLM
>Hybrid|gi|1172611579
EVMSFGQARFWLMRH-LV-D--D-P-S-AFNVTVGLWM-TGQI--SLERLGDAVNAAVQRHETYRTRFYEPEG-------
-------R-----------P--D----R--P-MQAVP------R--Q--T-R--M--K--FENV------------A-V-
---------R----D----K--------E----AALEGFR-AM-EHHVYDLVTGDTTRVVDFPW-A----------E---
-------N------QHFLVIAYHHIVSDGWSYE-MLFNEIAKIYAG-E---------S---L------P---------P-
-A-PQYADFAARQRLEY----D-N--G-L--M-ESDLA-YWDAQYR---T----------L--P---P--VLSLLP-LS-
--Q-T----K---T----------R--SK-A-V-----A-----W----S---Y--HED----T-VRLQPMVAARIKDRS
RK-H-KATPIHFYLAAFHVLLARLT-------------------G-------------------ND--------------
-----D---IVIGVSDANRT-----S---L-----D---DISTCGFYINLLPIRQQY-D--------------T------
-----A-STFG--GAITQAKTQIQDALLHSKPTFDLLLQR-L-NI------A-------R-------A--S--T----HS
PLFQVGFDYKQG-------QA--E-S----G--R------IG-G------A---------D-I--T----E--V------
-L-MS-RSRTAYDITLEVLDDP------------S--K--D-PMITFKLQSSVYAKEDVKPLL
>Hybrid|gi|1168099995
EPMSFGQARFWFLHH-FL-K--D-K-T-PFNFSTSARL-TGHL--RISAFERALNTLVQRHESLRTRYLWSDG-------
-------D-----------T--G----T--P-MQEII------S--R--P-L--L--K--LETK------------R-I-
---------Y----S----D--------A----DAVDELE-RL-QNHEYDLEDWGSVRAILLTL-S----------D---
-------T------VHYFLIGCHHIALDGQSMH-LLFLELDGLYNG-K---------A---L------P--Q-IT---D-
-A-SQYRMFASRQKEDY----E-S--G-V--M-QADID-FFRDIIR---E----------S--P---G--AIDPFS-FS-
--H-L----S---K----------R--KV-L-D-----N-----Y----R---Q--HRV----S-TRLEAGLASKVKQIA
RK-L-HSTNFHFYLTILQALVFRLL------------P------D-------------------TN--------------
-----E---FFVGIADSNRV-----D---K-----D---SINTIGCLVNLLPLKFNR-A--------------E------
-----S-SKLD--QGVKLTRSKVYSALQHSRVPFDVLVNE-L-GI------D-------R-------S--A--M----HT
PIFQIFMDYRLS-------DH--E-K----S--R------LA-G------C---------D-A--D----L---------
-S-WN-NAATGYDLQLEVLDTV------------A--G--E-SLVVLKVQEALYSKEAAELLL
>Hybrid|gi|482809632
TELSFSQTMFWFVLK-FL-N--G-M-A-GLNHTGLFRM-TGPL--RIADLKRAVMQLGNRHEVLRTCFKAF---------
-------------------D--N----R--P-QQGIM------E--S--S-R--L--R--LEHR------------R-I-
---------S----S----E--------E----QVMSVFE-EL-QSYAYDVELGECLRIILLEL-S----------P---
-------E------VYFLLQGTHSLVLDGISGS-ILMQDLLRLYEN-D---------M---S-I----A--E-ST---D-
-I-YQYSTFAQAQRKAV----E-D--G-R--L-EKSLR-FWKEQLA---P----------C--P---P--PLPVLR-IS-
--A-A----T---T----------H--PV-Y-T-----K-----Y----Q---N--QRV----D-LTVDSATKSRIWEIC
RR-C-RIRPFHFFLTAFRALLSRYA-------------------D-------------------AE--------------
-----E---VCIGIADANRS-----H---E-----G---AMEGLGPYINLLPLRFPN-S--------------A------
-----S-QKFE--AELQETKSKADSALAHSDVPFQLLLNE-L-RV------S-------R-------S--A--T----QS
PIFQTFFDYRQG-------MR--K-R----E--S------WG-E------C---------E-L--E----L--L------
-S-FQ-ASELPYDLSFDIIDDS-----------GT--N--T-CHLMLIARGDIYSKENVETLL
>Hybrid|gi|1032858245
ERLSFAQTGIHFLHT-LS-K--R-P-T-SLNVTVQYTI-KGSL--NIDRLSRAIEMVLGHYQAHQACYLADS--------
-------G-----------S--A----E--T-RQYLS------K--E--A-K--R--S--RLIT------------L-E-
---------G----T----E--------A----DARLAFD-TI-SNQEYSLSTGETFRAVLIAH-E----------P---
-------E------RHSLVLGFHLIASDAYSFS-IFLKELNRAYQM-L---------P---L------S-----P---S-
-P-GLFLNFACQQRQDL----E-Y--G-K--F-SESIT-YWKSQLL---P----------L--A---A--PMPLLP-LS-
--K-A----K---T----------R--QA-R-Q-----F-----Y----G---N--NKA----S-RELNSSIVENISKVS
QL-H-GATCMQFYLAVLQVLLMRLV-------------------E-------------------ID--------------
-----D---MCIGVTDSGRD-----P---TG----D---FVNSIGHFANVLPMRFMT-D--------------L------
-----S-QTFE--SLLNATSQIVLSSFEHSQIPFDVLLEK-F-GI------E-------R-------S--P--L----ST
PVFQVAFNYRLG-------DI--M-Q----Q--S------LG-D------C---------I-M--T----M--E------
-R-YD-DVKTAYDLTINVTKTP------------E--Q--G-HLLECITADNLYSPTATEFIL
>Hybrid|gi|1168120986
SAMSFAQERLWFLRG-YL-R--D-P-T-TYNVTISFKV-TGPL--NRSRLQDSFLAVIQRHESLRTCFYNDI--------
-------E-----------T--H----N--P-TQAVL------S--Q--S-K--F--Q--VESK------------T-D-
----------------------------S----SVEALFN-EM-RQHCFDLENGETLKAIMISP-S----------S---
-------S------QHFLVIGFHHIAFDGFSAQ-TLIHDLNAVYSG-R---------T---L------P-----P---P-
-P-MQYIDFTLKQRSE-----E-L--G-I--I-QGDLD-YWKKEFP---H----------M--P---P--TLPLLD-FA-
--E-V----K---T----------R--SP-L-N-----E-----Y----K---I--RSA----V-RTLPSE-LAEIRTAA
RN-L-GCTPFHLHLSILQTVIHRLF-------------------H-------------------ID--------------
-----D---LCIGVTDANKN-----D---P-----Q---FLETIGFFVNLLPVRFRL-E--------------S------
-----T-PTFA--QVVSQTREKTSEALMHSRVSIDKLMDE-L-HV------P-------R-------S--T--L----HH
PLFQVAMNYKMG-------ST--K-T----V--P------LG-E------C---------K-A--Q----A--L------
-G-FE-DARNAYDLHFEIETTS------------D--G--S-AQLTVQTQQHLYTDHELSVVV
>Hybrid|gi|1025662929
CEMSFGQAGFWFLDQ-YI-P--N-K-T-VFNMTAMLKL-TGSL--RINALERALRELGKRHEILRTRFRWSSQD------
-------N-----------E--Q----N--P-KQIIH------Y--E--S-T--I--R--LVKA------------S-V-
---------S----T----D--------A----EAQATMQ-TI-HNEEWDLARGEPMKMLLLSK-A----------D---
-------K------VHFLIFSTHHIFLDGYSLN-LLFSEFESLYRN-K---------R---L------P--A-LG---L-
-D-SQYRQFALYQRQLY----N-N--G-G--W-NHIIK-HYRETFP---S----------E--F---K--PIGLLP-FA-
--K-S----S---S----------R--HA-P-I-----N-----Y----S---Q--HEA----T-IRIPADFAAKLRQVA
GQ-N-RSTAFHVYLSALQALLFQLL------------P------D-------------------TD--------------
-----D---IFIGMADSNRR-----D---K-----K---FMGSLGLFLNMIPLRFQR-QK-------------P------
-----G-IKIT--SAITNARDVANSALEFSQIPFDMLLRE-L-NV------A-------R-------S--N--H----HS
PIYQVYVDYNQN-------FK--E-S----L--V------WG-E------C---------K-I--E----S--R------
-S-WR-YANTGYDISLEISGGV------------D--A--D-TAVTLKLQDAFYSEESTHLLL
>Hybrid|gi|452837538
APLSPGQAQLWAATI-QS-G--N-D-T-RYNFTLQFDV-EGAI--DVDRLRSALVSLIAQQEMLRCSFVEV---------
-------S-----------A--G----E--V-QQRVW------P--G--K-D--L--SRCFKHL------------P-P-
---------G----D----L--------R----RAEEEYE-RL-SQHCWQLSEGDTFMLVLTNG-P----------A---
-------D------KHVITLAAHHIIMDGMSIA-MFFRLLALAYEG-Q---------H---L------P-----V---L-
-Q-RAYTAYAEEHVAEL----A-A--D-R--L-DDKLE-FWKTCLS---P----------L--V---P--TMPVFP-MA-
--I-S----G---V----------R--KA-L-D-----D-----G----D---TGILTV----K-SSISAPVVDRIKSMG
RK-L-RCTPFHFMTTALIVLCAKML-------------------H-------------------LK--------------
-----D---ICIGVTDAGRL-----D---E-----R---DGETVGHFADILPLRTRV-E--------------P------
-----G-TSMA--DLVPIVLHNIAQAAENAGVPFSSIVRA-T-KT------P-------R-------S--A--T----HS
PIFQVGFNFLPG-------DA--R------T--Q------FG-A------S---------T-M--Q----W--R------
-T-GN-LAQSLNDVSWWVHARD------------D--G--S-YTMQVDGRSDLYSLDGLDLLM
>Hybrid|gi|1261512142
GRLSFAQERVWFLQQ-LL-Q--G-Q-T-AYNVTLMYRI-EGPL--RVADLEVAFRAVICRHEALRTCFFVDP--------
-------E-----------T--A----L--P-TQGVR------H--N--S-S--F--V--LEKR------------Q-H-
---------A---------S--------S----TAQEEFE-RV-QESLYDLEKGPILKAVVHST-A---------GR---
-------D------EHTLVLGFPHIAFDGFSAQ-ILMRDLASAYSG-Q---------E---L------P-----R---M-
-P-KSYLDYATEERAG----------R-T--P-AETLQ-YWRSEFD---T----------L--P---P--VLPLFQ-FA-
--E-C----K---A----------R--VP-L-T-----E-----Y----R---T--RAV----E-RTLPVTISDNIKTAA
RK-L-GATPFHVYLAALQALLFELA-------------------S-------------------TT--------------
-----D---ICIGVVDANKT-----E---A-----V---YMDTMGFFVNLLPLRFRR-H--------------P------
-----S-HTMS--GLVSEAKVKADEALAH-RIPFDVLLEE-L-KL------P-------R-------S--T--A----YS
PLIQAILNFKMG-------ST--R-S----A--P------LG-D------C---------R-A--E----M--S------
-G-FK-DADNPYDFVFDIESFR------------N--G--S-TWISVKTQQYLYTDHELCLIM
>Hybrid|gi|1020448131
EPLSIGQDYWWGLQK-QQPN--E-P-S-MFNNTIGMFM-EGHI--DLARLTEAIHTCLARHEIFRTAFMETAS-------
-------------------S--A----V--P-IRAVL------A--A--P-T--S--R--FEAV------------Q-V-
---------E----D----K--------A----AAEDGYR-RI-EQAGFDISSGQTLRLLDFHW-GN---------G---
-------S------RHLLVVAYHRLVGDGSTTQ-NLFTEVSRLFSG-A---------K---L------P---------S-
-P-PQFSTFAERQLSDL----K-L--G-L--L-DEDIA-FWQSLFE---T----------T--P---LP-VLPLMS-LP-
--Q-A----KE--Q----------R--CW-L-G-----N-----W----K---H--HTS----S-GRIDPIIVFRIRERS
KQ-Y-KATPMQFYLAAFHVLLARLT-------------------N-------------------ST--------------
-----D---VAIGIADTNRS-----C---M-----D---ELETMGFLANYLPVRMPSYG--------------T------
-----S-KTFG--DHFKETKEVMRHAMRHARVPYSVTLER-L-GL------LRGRTSPIA-------E--G--S----HA
PLFQAVFDYRQG-------QV--E-S----G--S------IG-G------A---------R-I--V----E--V------
-L-AS-RERTPYDVVLEMSDDP------------S--R--D-PLVMVKLQSAFYGEHDANAFL
>Hybrid|gi|170948044
GSTSHGQDRLLFLDN-FL-Q--D-K-S-THNCVIAGKF-TGSL--DLARLERTIKAVTARHEALRSSFFFDS--------
----------------------A----S--G-RQAVH------G--A--S-R--L--S--VEVL------------E-G-
--------------S----Q--------D----DFNTQLT-AV-KNHQFDVGHGEVMRTIVVRH-T----------M---
-------T------EAWIIVAYHHLIMDGVSLV-QFLYELQLGYSD-P---------QALTL------L-----P---S-
-P-VQAIDLSERQLQLC---AD-P--D-K--F-ERDLK-YWQGIYQ---I----------T--P---S--VLPLFP-FA-
--K-S----R---H----------R--KQ-L-GGPQDPP-----F----G---S--HTF----E-VKLDSKFAKAIKAKC
TQ-A-RVTKFHFCLAALAAFLSRWL-------------------D-------------------VS--------------
-----D---LVIGVMDSNRP-----E---G-----D--EFQHTIGYFLNSLALRFSL-S--------------P------
-----N-ASFD--DLLSSTKEAMLSALEHSTLPFDALVTK-L-YI------P-------R-------S--G--D----HH
PLFQVAINYRLG-------HG--S-S----KSNW------GG-G------C---------E-V--E----W--T------
-D-MV-VARNPFDLHLDVTDIG------------D--G--G-VRIGFGVQKYLYSEFDAEVLG
>Hybrid|gi|512204980
HKMSFGQSRFWFLTS-FL-A--D-K-T-TFNVTCSIHV-TGPL--IVNQFANAVKSIGQRHEGLRTCFFDDE--------
-------------------D--Q----G--P-MQGIL------E--N--S-L--L--H--LEQK------------T-V-
---------E---------E--------T----QVVIEFA-RM-KAHVYDLEHGETMKILLLSE-S----------T---
-------A------SHHLIIGYHHINMDGVSLM-VLLSDLERAYSG-K---------P---L------A-----S---D-
-I-LQYPEFSEKQRQQH----T-L--G-N--F-ENDII-FWKREFN---E----------L--P---P--TLPILS-LS-
--T-V----T---T----------R--RV-I-A-----D-----Y----S---S--NKA----E-VRISAALSQSVRKIC
RE-A-KATPFHFYLAVFQILLTRFS-------------------G-------------------VD--------------
-----D---ICIGVADAGRS-----D---S-----G---AFESIGHYLNVVPLRSKL-Q--------------R------
-----S-QSFS--SILANAKAKAYAALANANVPIDVLLNE-L-GV------V-------R-------S--T--T----NS
PLFQAFIDYRNV--------P--E-T----Q--T------FG-N------C---------K-L--E----G--Q------
-E-YS-VGRTAYDILLDIVDNS------------A--G--E-SLLSIVVQQDLYTNGDADILM
>Hybrid|gi|859261050
VPMSFGQSRFWFLKS-LV-Q--N-Q-S-AFNVTPTFEL-KGGI--NVERLSHAVELVGQRHEALRTFFFTDE--------
-------------------N--K----R--H-MQGIW------T--K--S-S--L--R--LYHA------------F-V-
---------T----D----K--------V----EVDAAKH-RM-KSHIFNLAEGEVMRVQLLTW-T----------P---
-------D------HHWILFGFHHINMDGFSFE-NLWLELDESYRG-I---------S---S------S-----H---H-
-A-LQYPDFTTRQLREY----E-E--G-A--W-LEDLE-YWKSEFA---I----------L--P---E--PIPLLP-FS-
--L-Q----P---A----------R--PA-I-S-----S-----Y----A---T--YRA----Q-LRLGIELSNEVENCC
RM-F-KVTPFHFHLAMWQILMHRHL-------------------N-------------------IQ--------------
-----S---VCIGLADGNRA-----D---V-----D---ILRSVGMFLNLLPMRFSL-D--------------S------
-----S-QSFG--DALKEAKRVAQEALSHSRVPFDVILSE-L-NV------P-------R-------S--A--S----HS
PLFQAFYNYRPR-------TE--T-S----R--H------FC-G------C---------Q-A--E----G--T------
-L-LT-TGETSNDLQLDVVNFS------------N--G--D-TLIHLLVQQDLYSLEHAEILL
>Hybrid|gi|1385107620
GPLSSIQSMFWFMHT-LL-E--D-K-T-TFNNTVIFQL-SGPL--NHRRLRSAVQSLGQLYSILRTSFVEED--------
----------------------G----V--I-SQNVL------P--F--S-T--L--E--LEVV------------H-S-
---------H----N----D--------S----RWIELYQ-QL-KQHTYDLAQGKTARLVLLSI-S----------S---
-------T------KSYLLLGYHHLVFDGVSHH-PFMSNLERAYTG-Q---------P---L------E-----S---Q-
-V-LQYLDHSAKQQANY----E-S--G-E--W-SDSIA-FWHSQFT---S----------I--P---S--PLPLH--RS-
--Q-V----S---E----------R--KV-L-Q-----K-----Y----E---E--HMT----M-FRVDNELGAALKATS
RA-H-RSTTFHLYIAAFKVLLYRFL-------------------G-------------------VE--------------
-----D---ICMGLLDEQRS-----D---D-----E---SRMSIGPFLNMVPLRLKA-S--------------S------
-----S-DTLG--QAIEEAREKSLLVRAHSQVPLEILLNE-L-HV------D-------R-------P--A--T----HM
PLFQAYMNYMVDE-----SMN--E-K----Q--E------LC-G------C---------D-L--T----M--L------
-D-HK-AARLGYDLAFTVFSSS------------K--G--D-ARIFIRTQSSLYTEADCALLA
>Hybrid|gi|86195971
VRMSFGQERLWFMHQ-FL-Q--D-P-T-TYNETAMYEL-NGYL--DHKRLQKAFDKITRRHEILRTSFYTDP--------
-------D-----------T--D----F--P-MQTVR------A--V--S-A--C--T--FRFV------------D-A-
----NGGFDE----H----A--------N----VIDSEYK-AI-RERHWDLENGVCTGVTLIRL-T----------H---
-------D------RHMFIIGSHHIVMDGMTWI-ILLRDLSREYEL-D---------GG-PA-S--IPS-----P---P-
-P-LQYADFAVRQRHLV----E-E--G-R--F-ADDVR-FWAQEVG---H----------R--G--SM--AMPLLP-MA-
--R-V----S---T----------R--QP-T-D-----S-----Y----K---N--ATS----E-RMLTSVLVSSVRRAS
SS-L-QITPFHFHLGVLAILVCRLS-------------------R-------------------MD--------------
-----E---VCIGICDSGRGMRNEGE---P-----D---FSGTAGFFINFAPIVLSI-SPD---------GDQS------
-----Q-NTFA--ALSKRVSSKAFAALSHAGVPFDALLDQ-L-KV------P-------R-------T--S--R----HS
PLFQVVINYRLG-------AL--S-H----G--D------IA-G------C---------Q-V--K----Y--V------
-R-SH-GSRNPYDLCVNISESP------------N--G--D-CLIEVVMRESLYSADAAESVL
>Hybrid|gi|666866895
VPMSFGQSRFWFLKH-YV-Q--D-Q-T-AFNITTVIKL-QGRL--RVDALEGALRAVGQRHEALRTLFFVDQK-------
-------------------T--K----E--P-KQAIL------P--T--S-L--L--R--LEKV------------A-I-
---------S----D----E--------G----ELAKAVL-EA-KQHIFDIERGEALRIQLLSL-S----------P---
-------T------AHWIVLGYHHIYMDGIGYV-VFISDWERAYNG-V---------L---N------T--Q-PS---D-
-I-LQYPDFSLRQIREY----Q-T--G-T--W-SDELS-FWRSQFP---D----------L--P---N--ALPLLP-VS-
--R-L----S---T----------R--PI-S-S-----G-----F----G---S--YSA----S-FRIDRNLTERISQVC
RQ-F-KVTSFHLHLAVFHILLYRYA------------SL-------------------------ID--------------
-----D---MCIGIADGNRK-----D---A-----D---VQGSLGIFLDLLPIRLRR-S--------------P------
-----Q-DTFA--NTLKDVRKTTLAAFGNSRVPFDVLLNE-L-NV------P-------R-------V--P--S----HS
PLFQAFVNYRQN-------HQ--E-S----R--S------LF-G------C---------D-G--E----L--D------
-I-IA-TGQTDYDVSVDILDLS----------AEG--G--E-SVVSLGVQKDLYDQHAAEVLA
>Hybrid|gi|1317912219
EPLSIEQEKMWFMLN-SI-D--D-P-T-MYNCTIQYEI-HGHL--DKERLESAVTTVARRHESLRTAFISEA--------
-------P-----------D--G----I--P-NQAIL------K--D--P-R--V--L--WTEI------------N-S-
---------T----D----P--------L----EVPKEFI-NH-QSRLFNLVEGETMAISVISQ-S----------E---
-------D------YHVIIFSHHHLAMDGVSWQ-LVLREFAAAYMD-P--------KS---L------P-----P---V-
-A-AQYATFANEQRRAA----Q-L--V-A--Q-EDRKT-HGGLCSN---E----------V--P---S--PLPLFP-FT-
--K-S----S---F----------R--LA-Q-T-----T-----Y----E---M--TRK----H-YRLDVDTSNKIRQAS
SR-I-GTTAFQFHLAAIQLFLQQIL-------------------Q-------------------VD--------------
-----R---FCIGIANANRD-----D---S-----R---FEKVVGLLVEILPLIFEP-R--------------K------
-----N-QTFS--SLAQETRSRVLDALSHSASAIQATISSHK-DI------S-------D-------T--E--V----HT
PLYQVMVNYIAG-------VT--H-D----V--V------FD-N------S---------V-L--Q----Y--L------
-T-SD-DARQPQDLVITILEDV------------D--G--T-TLLSFRAQDYLYDGADVQLLV
>Hybrid|gi|1317911875
EKMSFTQRRFWFMHH-HL-A--D-P-T-TFNVTFSHHL-EGEM--HVADMAQALVALGAKHEGLRTCFFDTRS-------
-------E-----------N--S----Q--P-IQAVL------A--Q--S-L--L--H--LEHR------------H-I-
---------E----T----A--------D----VVDTEFK-KL-VNHVYNLENGDVMKVILLTH-T----------P---
-------R------SHFLIIGYHHIAMDGIGFA-GFLQELMQIRTA-A---------S---S------P---------M-
-Q-YQYIDYSNKQRQAY----E-Q--G-D--M-AGEIE-FWRKEIS---N----------P--P---P--PLPLLP-FA-
--R-A----K---H----------R--RA-L-R-----E-----Y----S---H--STS----S-FRLSSIVTARIKRKC
RS-Y-QATSFHFYLAVLKTMLFKML-------------------D-------------------SD--------------
-----D---LCIGIADSNRT-----D---G-----D---MLRTMGAFLNPLPLRFRR-D--------------M------
-----R-QSFG--DAVRTARQKVYSAMEHARLPFDVLLDE-L-KI------P-------R-------S--A--D----HS
PLFQVFLEFRQG-------VQ--E-Q----M--V------VG-D------W---------Q-V--Q----R--T------
-H-WD-YGKTPYDIMLDIIENT------------S--G--E-AVVSLSTQRSLYSQKDTDLLG
>Hybrid|gi|936415939
ETMSQAQSRIWFLSK-HL-E--D-P-A-AFNMTFHYRA-QGPL--SMARLRHALQVTTHHHECLRMRFYPRL--------
-------G-----------D--G----Q--P-MQGVM------G--S--S-L--Y--E--LEHV------------P-E-
---------A----Q----D--------S----DLQTELT-RF-KTRVWDLENGKTFGVTVLSR-S----------A---
-------E------EHDIVYGYHHLVMDVVGWH-VFVHDLDKAYKM-Q---------S---L------D-----K---S-
-A-GSYFDYTALQLEQE----K-A--G-V--L-EEDLK-YWQTEFT---T----------T--P---E--TLPLLP-MA-
--H-T----I---V----------R--PA-E-P-----G-----N----E---S--HHE----Y-QELTPGQFTALKETC
QR-L-RVSPFHFHLAVMQVLLARYA-------------------N-------------------TE--------------
-----D---VCIGIVDANRN-----D---A-----R---FAQTVGCFINMLPIRSNV-S--------------S------
-----H-DSFA--NVARAASKKALAAFAHAAVPFDMILDK-V-KA------P-------R-------S--S--A----ST
PLFQAAVNYRTG-------SV--W-E----L--P------LG-D------C---------Q-M--K----L--A------
-G-AK-DADNPYDISLGITDMG------------S--G----CMIEIHCQASLYTSEGCRTIL
>Hybrid|gi|1003745333
LSLSFTQSLFWVVDS-LV-E--D-K-T-APNHTVLMRL-VGQP--RIGDLRNAVETAGRHHEALRTCFFMTQ--------
-------------------D--Q----Q--V-VQGVM------D--S--P-T--L--N--LEQK------------K-V-
---------S----G----E--------A----DVMAEYE-AL-KRHVFDLTNGRLMRIILLSR-S----------P---
-------A------ENWVLVGFHHINMDGLSFQ-VLMRDLDRLCRG-Q---------T---L------N-----PQ--R-
-T-LQYPDFSDKQRAAF----N-N--G-D--W-ADDIA-YWKREFA---T----------I--P---E--ALPLTR--A-
--R-I----T---T----------R--RP-I-T-----H-----F----S---I--HTA----H-LRVNKALAQRIRDVA
RA-N-KATSFHFYLTAFQILLHRLT-------------------G-------------------VE--------------
-----D---LAIGIADGGRR-----D---EVSSAAT---IRDSIGPYVNLVPLRFDV-T--------------P------
-----L-QTFG--RLIADTRHKSYAGLAHARVPFDVLLKE-L-QV------S-------H-------S--L--T----HS
PVFQAFVDYRQG-------AQ--E-R----Q--P------LG-D------C---------T-L--E----M--M------
-E-LQ-MGSTGYDLSLDVIDNP------------E--G--D-ALVALMGQTSLYSPGDVRIFA
>Hybrid|gi|1331573479
EPMSFGQSRFWFLQQ-YL-E--T-K-T-AFNIATTMAI-QGDL--RVQDLARAVLKVGQHHESLRTKFTLDE--------
-------------------Q--G----R--P-VQKVM------A--K--S-K--L--E--LQHR------------T-I-
---------S----G----P--------V----EAQEEYQ-RM-VTHVYSLETGDTMQISVLSD-S----------TN--
-----GQR------THYLTIGYHHINMDGISLG-VLLSDLHKAYHG-A---------R---L------T-----P-----
-S-LQFPDFSTRQRSLI----A-S--G-D--M-KTELA-FWKAEFD---T----------L--P---P--VLPVLP-FS-
--L-T----K---T----------R--RA-L-V-----H-----Y----D---A--HKV----D-VRVSGRVAAQIKDVV
KT-H-RVSPFHVYLATFRALLSRLV-------------------GA----------------GGGD--------------
-----D---LVIGMADANRT-----E---R-----G---AQEAIGMYLNLLPLRFQS-SI-------------S------
-----T-QSFA--AAIKEAQSKVRKALAHSRVPFDVLLEE-L-QP------P-------R-------S--S--D----AS
PLFQVFIDYRQP-------LG--D-S----S--R------VF-G------C---------K-V--V----S--E------
-E-YV-RGDTAYDVVLDIIDTT------------G--G--D-AHVQFTVPKLLYSSEDAGVLS
>Hybrid|gi|1168132121
APMSMTQRGFWFLTN-FV-Q--H-K-T-AFNVTPTFEL-TGKL--RTQDFLRAVNEVAQHHEATRTFFFIDE--------
-------------------Y--H----G--P-MQGVW------E--Q--S-K--L--H--IEHI------------N-I-
---------S----H----E--------S----EAQIAAQ-KM-ASHVFNVSEQEPIRMKLLSL-G----------S---
-------E------RHWIIIGFHHILMDGVSFE-KFWSDLETVYNG-Q---------S---L------P---------P-
-V-VQYPDFANQQSRDY----E-D--G-V--F-QKEID-YWRSQFR---D----------I--P---E--PIPLLP-YS-
--L-R----S---D----------R--PQ-T-V-----G-----F----S---S--HIA----Q-MTLDQDLSMSIENCC
RK-F-RVTPFHFHLATWQILLLRHL-------------------D-------------------LS--------------
-----E---ICIGLGDANRT-----H---P-----D---IMHTIGLFLNTIPLKFKY-G--------------S------
-----T-DTFG--EILKSTKNLSQNAFANARVPFDAILQE-L-KV------P-------R-------S--A--S----HN
PLFQTFFNFRQN-------VE--V-W----R--S------FC-G------C---------N-A--K----S--T------
-L-LT-PGDTAYDLQLDVTSLG------------N--G--D-ALIHLLVQKDLYSLEHANLLL
>Hybrid|gi|1179904803
EKISFSQSMFWFVSA-LL-R--D-K-S-SLNHTGSFRL-SGHL--RINDLERAVSIVGQRHDALRTCFFLNE--------
-------------------H--Q----Q--P-QQGVL------E--S--S-V--L--Y--LEKK------------S-I-
---------Y----R----D--------S----DVAMEFS-EL-QNHVYDLEKGQTMRIRLLTL-T----------S---
-------T------NHYLLIGCHHINVDGISHQ-VLMSDLEKVYNQ-Q---------P---L------S-----S---A-
-V-LQYPDFSVRQRAQY----Q-S--G-A--W-KKELA-YWHAQFP---D----------V--P---N--PLPLLN-MC-
--Q-S----V---S----------R--QT-L-T-----D-----Y----S---V--HRV----D-FRIAPEFAVHLKKTC
RK-Q-KATAFHLYLAALRILLFRYT-------------------G-------------------VE--------------
-----D---ICIGIGDGNRT-----E---V-----D---MLESIGPFVNMLPLRFRS-Q--------------S------
-----L-RTFN--DALKDARIKTHSALAHSRVPFEVLLDE-L-HV------P-------R-------S--P--T----HS
PLFQVFIDYRQG-------TQ--E-K----Q--L------FG-D------C---------E-L--E----M--K------
-E-FE-AGMTAYDMSLDIIDNK------------E--G--D-TLLMLMVQKALYSEKDAAILM
>Hybrid|gi|949392046
FPLSFAQLRFWFLQS-LL-E--D-K-T-TFNVTCMLSL-TGPL--IVDQLERAVDTVGQRHEGLRTSFLQRE--------
----------------------G----K--S-WQCVL------K--K--P-V--L--H--LETK------------A-V-
---------I----S----E--------P----EALTEFQ-RM-EKHIFDLEAGETMKILLLVL-S----------P---
-------L------SHYLIISYHHINMDGASLV-TLVKDLANVYVG-E---------K---P------L-----D---P-
-L-IQYPRYSEQQHQDY----D-S--G-K--W-QRQVM-YWKREYS---D----------L--P---P--PLPILS-LS-
--H-V----T---T----------R--KP-L-D-----H-----Y----D---S--YLA----K-AQVGKATRHRIGHIC
GE-L-KVTAFQFFVTIFRTLLVRFS-------------------G-------------------VE--------------
-----D---LCIGIVEAGRK-----E---S-----A---SIGSIGNFINVLPLRLRS-P--------------L------
-----S-CSFA--DGLRETCAKACAALLNADVPIDILLTE-L-GI------E-------R-------D--A--R----QM
PLFQSLVDYRNV-------Q---E-K----Q--K------FG-D------C---------E-V--Q----G--L------
-L-YS-VGRTGYDISMDIIDDP------------A--G--D-CTVTMMVQKNIYTEHVAQILL
>Hybrid|gi|662532867
LPMSSAQSNFWFLRH-YI-E--D-Q-S-TFNITVTLQV-NGKI--CLADLERAVSAIGQRHEALRTAFFLDE--------
-------------------L--E----Q--P-MQGIL------M--E--S-Q--L--R--LEQE------------S-F-
---------A----N----E--------A----QLQSIMG-KI-KGHEYNLEAGEIMRIIHISS-ETE-------KS---
-------S------PSYLVVGYHHINMDGISFQ-IVLDDLRRSYER-R---------P---L------T-----P---G-
-I-LQYPDYGVRQREQA----V-R--G-E--W-DDDIR-YWKNQFQ---E----------L--P---S--ALPLLP-VT-
--S-I----K---Q----------R--KA-L-M-----H-----Y----S---H--LKV----E-FKVGNEMARNIHRTC
KE-L-KISPYHFYLAAFHVLLARYS-------------------S-------------------TS--------------
-----D---LCIGVADGGRV-----E---N-----D---TMTAVGLFLNVLPLRSRY-N--------------P------
-----L-HSFK--DTAKEIKAQAYAGMAHSRLAFDALLAE-L-NV------P-------R-------S--A--S----QS
PLFQAFVDYRQS-------IE--E-T----Q--T------FG-H------C---------T-L--K----G--Y------
-D-YE-VGRTSYDIALDVSDNS------------R--G--E-AVLVLAVQESLYSQEAAQILM
>Hybrid|gi|588895673
APMSAAQSRFWFVHK-HS-D--N-P-A-ACNNAFYYRL-RGRRRVNAARLRHALRIVAAHHECLRTCYYPRL--------
-------E-----------D--G----H--P-MQGVM------A--P--S-ESTL--K--LTHT------------E-Y-
---------D----G----R--------DGIETALRETLA-GF-KTRAWDLEHGETMEASFLSL-K----------DDQG
EEGGGAEE------YGYLVLGYHHITLDGWSVA-LFWRDVDRAYRM-Q---------P---L------T-----PV-DR-
-G-LSYVDYSLHQLSEE----E-T--G-A--L-DEDLA-FWRAEFAS--S----------L--P---D--TLPLLP-MA-
--R-G----L---D----------R--SS-L-V-----RQQQQPI----S---A--HNL----D-QELNPAQLEAVKSLS
QR-L-RISPFHVHLALLQVLLARLT-------------------G-------------------TE--------------
-----D---ICIGVVDANRR-----D---E-----R---FVNTLGCFVNMLPLRATV-A--------------ASGTASS
GTTSSG-PDFA--SIARAASRKAMSVFAHGTLPLDRILSL-A-SA------P-------R-------A--T--E----AH
PLFQAAINYRTA-------GA--G-G----I--N------IW-D------LPLGADDTRME-L--S----W--H------
-G-AK-EAENPYDVSLGFFEVP------------G--G--G-CLAQIWCSATLYGPEACRSLM
>Hybrid|gi|310801851
YPLSLGQAYSWKLQQ-QLSH--D-H-T-IFHNTIAYLF-EGYI--DLKRLGTAVDQVLRRHEILRTAFLDDLEP------
-------H-----------E--G----D--DLQQVIL------E--T--Q-T--W--G--LICK------------E-V-
---------A----N----Q--------A----AAEEAMK-QL-HEEAYDLGSGRPFKLVDFYW-SS---------G---
-------H------RHLLTVAYHRLAGDGATTS-LLMSELSASYDG-A---------G---L------S-----A---T-
-V-PQFSKIAIRQRADY----K-Q--G-R--L-DADIA-YWTSQYN---N----------H--A---VP-IMPVLN-LP-
DCQ-L----A---D----------RSNSP-P-V-----S-----W----S---Q--HKG----V-FRLSSAVSAEIRETV
RQ-Q-KVSRMQFFMAVYATLLAQLT-------------------N-------------------TTSSGEAEAISRDNGD
DDASRM---ITIGVADTNRA-----T---M-----E---DMAAMGFFANLLPVRIET-G--------------RK-----
---GDR-SSFSPVDQLDTVKKAMRGAMLHSRVPYGVLLER-L-PV------T-------PSLQVSAKD--W--S----HA
PLFQAVFDYAGG-------GV--E-S----V--R------IG-D------A---------V-M--T----E--QGALQAT
KL-IS-RERTPYDVVLEIWDDT------------T--R--D-PLVIVKLQSSLYSSKDVTAFY
>Hybrid|gi|1093047097
APLSLIQEHSWKLQQ-QLSD--D-P-T-IFHNTVGLLM-EGHL--DLEKLSRAVVSVFSRHEVFRTAIRQSEE-------
-------------------E--G----Q--T-IQMVL------T--A--P-T--S--S--LRCI------------E-V-
---------P----D----Q--------E----AAESALK-QL-ETEKYDLFSGEAVKVVDFHW-A----------A---
-------D------RHLFVIAYHRLTGDGSTTD-NLFVELAQLYDG-V---------Q---L------P---------A-
-P-PQYADFAIRQRSDK----A-S--G-R--M-DADIS-YWKSMYA---T----------I--P---A--VLPLLR-LP-
--Q-A----KQ--R----------R--PE-A-V-----A-----W----H---Q--HTA----S-IRLNGLVAQRVKEAA
RR-L-KASPMHFYLAAYKALLAHMT-------------------G-------------------QD--------------
-----D---LVIGIADTNRS-----S---I-----D---DISTMGFFANMLPIRMDN-H--------------S------
-----G-EKFD--EVLADIKDRMRQAMLHSALPYGVTLEQ-L-GF------SGPQSSSAR-------Q--M--A----HE
PLVQAVFDYRQG-------ER--ADS----G--K------LG-D------A---------S-I--V----K--V------
-M-VS-RERTPHDVVLEMADDP------------S--R--E-PLLTVKLQSSLYGPQDPQAFL
>Hybrid|gi|350635295
EPMSFGQTTIWLPYV-SL-E--N-K-T-AYNCTTTYQL-RGPL--DIDRFELALHAVIRRNSSLRTAFFTDE--------
-------A-----------S--G----E--V-FQRVE------A--S--S-P--F--Q--LRQV------------A-A-
---------APFESA----A--------A----EIEAEKK-LV-ADHEYDLERGDNFIATLLIH-GDS-------PA---
-------S------VHTIIFGYHHIIMDGVSWQ-LYLQDLHRCYSA-I---------D---L------D--A-VP---P-
-V-GQYINFAAHQRRSL----E-S--P-T--T-REHSQ-YWKQEFV---N----------L--P---Q--PLPNLP-FA-
--K-R----S---T----------R--KS-L-N-----R-----Y----D---N--IEL----M-VDLPSDLVRLIKNFT
TA-A-RVTPFHFYLSVLQVLLHRLS-------------------E-------------------TD--------------
-----D---FCIGIVDANRT-----D---A-----D---FVDTIGFLIDILPLHFQL-T--------------R------
-----D-QSFS--DLLTATRSKVYAAMGHAGVPLDVILKD-I-NA------P-------S-------L--S--V----CP
PLFQVVLNYRLG-------VL--G-Q----K--T------IG-D------V---------A-L--D----W--S------
-T-YE-DANHPFDFILTVDEN-------------D--G--E-GFLTLSVQEYLFDRTAGDSLL
>Hybrid|gi|1244198716
VPMSFGQSRFWFMRK-YI-E--N-P-T-TFNITWMVRC-HGLL--RVEDFSDAVHRLGQRHESLRTCFVADAH-------
-------------------T--D----K--T-MQGIL------V--E--S-R--F--R--LEHI------------S-V-
---------E----H----E--------Q----EAQELAQ-RM-KDHVFDVEHGELVRIQLLSL-S----------S---
-------T------SHLILLGGHHLNMDGMSWN-VLLSDLERAYNG-K---------L---N------TKPD-RS---E-
-M-LQYPDYSLKEQQDY----L-S--G-A--W-DDKLN-FWADRFD---R----------L--P---D--VLPVLP-LA-
--G-R----L---V----------R--PK-T-P-----Q-----F----G---F--HTV----K-IRLDKDMVQKALELC
RR-M-EVSPFHFYLAVFHVLLYRLA------------SL-SSEPD-------------------IK--------------
-----E---VCIGVADGNRS-----E---P-----G---VQQTMGVFVNTIPLRLPC-KN-------------P------
-----K-ETFR--SVLQQVRTVSDSAFGN-AVPFDVLIKH-L-GV------P-------R-------D--A--S----HS
PLVQAYINYRQG-------IP--E-T----Q--T------LL-G------C---------E-C--V----L--E------
-EVLS-TGLTDHDVSLEILDSAK---------SES--G--D-AQVAISVQKGLYEPEAAELML
>Hybrid|gi|429856656
ERMSRAQARIWFLSK-HI-T--D-P-A-AYNMVFHYRV-SGPV--NMMRLRHALKTTTQYHECLRMSFYQRV--------
-------G-----------D--G----R--P-VQGLM------A--S--S-L--F--E--LDHV------------A-E-
---------A----S----D--------L----DFKQAMD-KF-KTRVWDVETGRTMGMTVLSR-S----------R---
-------D------EHDFVFGYHHIITDVAGWS-LFLRDLDRAYRL-E---------R---L------G-----S-----
-D-ISHLEYTEKQWEDE----S-A--G-C--Y-ADRLK-FWHEELA---T----------L--P---E--ALPLLP-SA-
--S-V----R---S----------R--PS-R-Q-----E-----EALDSK---I--QSV----Y-RELPPALVSAVKETC
KS-L-RISSFHFYLSVYQVFLARHA-------------------N-------------------IQ--------------
-----D---VCVGVVDANRD-----ASFDE-----A---VTRMVGCFVNVLPVRTNI-V--------------P------
-----T-QTFS--AVAQAASRKALSAFAHAGVPFDVLLDA-L-DT------P-------R-------W--ADGD----TP
PLFQAAINYRAA-------NGGWG-E----M--A------LGRD------C---------K-M--T--LSL--E------
-D-GK-DVQPPYDISLGIMDLE------------K-----A-CTIDLHCQGKLYSEEATRGMA
>Hybrid|gi|1102743718
SRMSFGQERFWFLNS-YL-E--D-P-K-TFNMATMFKL-AGRL--DIERLEKAVQTVVQRHEALRTRFLWSQG-------
-------T-----------DGDT----V--A-MQGVWVPNHDSE--T--P-P--V--A--LVSK------------Q-I-
---------K----S----E--------A----EATEELE-RL-YQHHWDLDSWEAVKIVVLSL-S----------E---
-------E------VHYLLCGAHHISLDGFSFS-LLFVELEGAYSG-R---------A---L------N-----PI-DA-
-T-CQPRAFAAEQRSRH----G-Q--G-A--M-NKALE-YYRGIIS---T----------N--A---K--PLDLLP-FA-
--K-C----R---T----------R--PV-L-D-----C-----Y----G---S--FEA----R-ATLEPALVSQLKQMA
RK-S-HSTSFHLYLTALQGLLFRLL------------P------D-------------------MD--------------
-----E---LYIGIADANRM-----D---Q-----K---YMFSLGLFLNLLPIRFGR-D--------------S------
-------VKIS--EAFKGTRDKVYGALQHSDIPFDVLLNE-L-QV------P-------R-------S--N--R----HS
PIFQVFVDYRQV-------HQ--D-R----A--L------WG-G------C---------G-L--K----D--E------
-K-WC-NARTGYDIALEITENP------------S--G--E-SLLLMRLQDGMYSQEGTSLLL
>Hybrid|gi|1084344401
NPMSYGQSRIWFPSI-YL-E--D-K-T-TYNCTTSYRL-KGLL--DVDRLETALRLVTQRHESFRTSFHTDS--------
-------F-----------T--G----D--A-KQVIL------R--K--S-T--F--R--LRIL------------NSS-
---------N----D----Q--------S----DVEREFK-KM-HSHVYDLERGDTFRVVLLSH-A----------P---
-------D------YHTIVFGYHHIMMDGVSWQ-LTLQDIERCYTS-P---------T---V------K----HP---S-
-P-LQYSLFAEKQRQAI----E-N--G-V--Y-AKQLQ-YWKSQFR---D----------L--P---S--ALPLFS-FA-
--K-T----S---S----------R--KA-M-T-----K-----Y----E---T--IEL----V-QPLEPALTNKVRVAS
KK-A-KVTTLHFYLTAFQVMLHHFL-------------------G-------------------VD--------------
-----D---QCVGIVDANRN-----N---P-----D---FMQTIGFLLNMLPLRFKL-Q--------------N------
-----D-PSFE--DMVQQTRTSVYAALGNSDIPIDLILDE-L-DI------P-------R-------S--T--T----FP
PLFQTIFNYRMG-------AL--K-Q----S--T------IG-D------I---------S-L--E----W--H------
-D-YK-DARNPYDITVSVDEKD------------D--G--TGGFLSLGLLDYLFDREGGKLLI
>Hybrid|gi|261356461
ERLSFAQAGIHFLHT-FL-K--D-S-S-SFNVTTRYSV-RGRL--NTARLADAIEKTLGHHEAYQTCFFASS--------
-------G-----------S--A----Q--V-KQNVT------S--D--A-K--L-RR--LRHI------------A-S-
---------T----T----E--------Q-AAGHAQEAFK-DV-ANTEYQLASGETFRAVLVTH-G----------P---
-------E------KHTLIFGFHLMASDALSFS-IFLRDLDRAYQM-R---------P---L------A-----A---S-
-T-GSYLDFSCRQHEDI----E-A--H-R--L-DASIR-YWRQHLD---P----------I--P---D--TLPLLP-IA-
--Q-A----S---S----------R--KA-S-R-----A-----H----Q---N--HIV----E-RKVEVAMVKKVKTAS
QA-C-GATSMQFYLAVMQVLIARLG-------------------N-------------------VD--------------
-----D---LCIGIADSGRS-----H---TT----D---FSDSIGHFANILPVRFKI-D--------------S------
-----V-QSFK--ELVNQTSHSVLQAFDNSQVPFDLLLEK-L-GI------E-------R-------S--P--A----YT
PLFQVAFNYRVG-------DI--L-Q----R--S------IG-D------C---------A-L--S----M--E------
-Q-YV-DIKTPYDLVINVTQAG------------S--Q--G-HLVECITNGRLYSIAATEFIT
>Hybrid|gi|238840354
GPLSHGQSMFWFVNI-FV-G--D-P-T-TLNHTGLFRI-RGKL--RISDLKLAITKVAMAHESLRTCFYEDTQ-------
-------G-----------N--G----Q--V-VQGIM------E--H--P-K--L--H--LETQ------------R-I-
---------T----D----E--------E----EVSQKFN-EL-TAHIYDLEKGETMRVIALTK-S----------S---
-------S------EHYFLIGCHHINVDGLSHQ-VLMRDIEMAYNG-E---------P---L------G---------K-
-P-LQYLDFTLRQREEL----L-N--S-M--W-TRELT-YWKGIFR---D----------I--P---Q--PIPVLS-LP-
--D-A----Q---S----------R--TR-L-T-----N-----Y----N---F--HKT----R-TRLSPELTKQINQQS
RH-L-KVTPFHFYLVAFQVALVRLS-------------------D-------------------AE--------------
-----D---FCIGIGDANRT-----G---S-----D---MLGSIGPYVNLLPLRFSG-HF-------------E------
-----E-RTFA--DVAQETRKNVLEALAHSRVPFSALLDV-L-NV------S-------R-------S--E--Y----HS
PLFQTFVDYREG-------AK--E-K----T--T------FG-D------M---------Q-L--E----M--L------
-D-FE-TGRTAYDVNLDIVDNP------------A--G----CMIDIMVQCSLYSQGDAELFA
>Hybrid|gi|400593204
APLSRSQERIWLADC-YS-N--D-Q-T-AYNVAFAWRL-RGAL--NVSKFERALQTVIGRHDALHTAFQVDN--------
-------S-----------T--G----R--P-FQAVL------K--A--G-Q--F--L--FESR------------Y-T-
---------G----P----A--------S----DIHAEFT-NF-RRHIFDISTGKTMRASVLQL-S----------G---
-------D------SNIFMLCYHHIIMDGVSLR-TFLCDLDRAYVS-P---------H---L------Q-----L---P-
-T-TGYLDYAAEDRDLA----R-R--E-D--L-SESIA-YWKQCFS---K----------P--A---E--TLPLLP-FA-
--R-V----N---S----------R--HP-F-A-----S-----A----D---T--FTA----R-TFVRKDAVARIKECS
QR-C-HSTPFHVYAAALQVLLFKLL-------------------GS-----------------SVE--------------
-----D---FCFGIADANRL-----D---N-----K---YADTVGFFLNLLPVKLRL-Q--------------S------
-----D-ETFA--QLIKRTRNSVYGALSHSNIPFDALLRE-L-NV------P-------R-------S--S--S----HN
PLFQVLINYTMG-------IG--Q-V----N--K------LA-S------C---------Q-M--E----M--V------
-E-IE-DAKTACDLVFSIVETP------------G--Q--D-TAISFTMPRCLYLDEDCSRFI
>Hybrid|gi|973784200
ERLSHGQSRFWFLQS-YV-N--E-P-T-SFNITCLFQL-QGDL--DVTKLENAMAQVAQRHEALRTAIRHGP--------
-------------------G--G----T--P-QQHIL------K--H--P-Q--L--A--LQKG------------T-W-
---------S----K----P--------E----DVTTQFE-AL-KSHPYDLFSGQLFHVVLLSP-NQN-------SD---
-------R------THYLIMGYHHINMDGFSLE-IVLGELEALYLG-R---------P---I------H-----H---Q-
-P-FQYGEHASSEHRKR----S-S--G-E--W-DPQIQ-YWRAKLK---A----------L--P---D--VFPVLP-FA-
--D-A----G---P----------R--LA-M-R-----T-----Y----G---H--VKS----S-VTVSMETRKLMQKAC
KM-Y-KVSPSHFYMAAYVTLLGRYA-------------------N-------------------VS--------------
-----D---ICIGSSYAGRN-----D---S-----Q---LQSSVGLYLNLITLRLTY-D--------------A------
-----K-TTFA--SAMGKARQATQEAVANSDIPFDVLLEE-L-KI------E-------R-------N--P--A----YS
PLFQTFINYRPA-------IS--G-R----R--R------FG-N------C---------T-L--E----G--K------
-H-YE-VGKTPYDVMLDVFDGV------------Q--S-EP-TRVEISLQSYLYSQEAANRIV
>Hybrid|gi|1370659875
APISRGQGHILFSLS-SF-E--D-P-S-IYNCTWRYKI-DGTV--YPQHLKKAIQMAFQRHEALRTAIVTDE--------
-------------------K--G----N--T-FQRVL------S--S--S-R--H--L--WSHQ------------R-V-
---------K----N----E--------E----QCEREFH-RV-SNQVYDLQQGRVVEVVLCTT-E----------D---
-------G------INYLIVGYHHIILDGASWQ-ILLQEICETYGS-A---------Q---V------M----YL---P-
-R-TQYIDYTSKERFY---------------T-DTDID-YWKQTFG---H----------P--P---E--PLPLFP-FA-
--V-R----P---Y----------R--RR-L-S-----R-----P----R---N--LIH----E-TDLSMETVTQILKVC
KD-L-GVTVFQFHLATMHILLAQLT-------------------G-------------------AW--------------
-----D---MCIGMADANRR-----E---K-----A---FAGVVGYMTNLIPLRLTS-S--------------T------
-----D-ETFS--EVVWRAKMTVQSAFEHQAISLGDILSE-I-DI------Q-------D------HG--T--T----QV
PLFQAAINYAPG-------YA--S-D----I--N------LG-D------A---------T-L--R----F--H------
-Q-AI-EGSQPQDLILTIHEDS------------D--H--S-TILTFAVQEDLYGMEHAELIC
>Hybrid|gi|909992267
AAMSSAQSRIWFASN-HL-D--D-S-A-AYNTAFHYRV-KGHI--GTARLRRALQQVANHHECLRTCFYSRL--------
-------E-----------D--G----H--P-MQGVM------A--T--S-L--F--E--LTTK------------H-A-
---------D----D----EHTNAQDPDV----NLQDTLT-RF-KSRVWDLEGGQTMAIALLGR-S----------T---
-------T------EHDLVIGYHHILMDGWSLA-LFLRDLDRAYRL-Q---------P---L------E-----KV--D-
-Q-VSYIDYSVQQLAEE----A-T--G-A--L-NNDLA-FWRSEFD---V----------L--H---D--TLPLLP-MA-
--R-G----L---D----------R--SS-I-A-----Q-----K----N---P--NSGSHYLD-CELTSAQLEAQKALC
QR-L-RISPFHLYLALFQVLLARLA-------------------N-------------------IE--------------
-----D---LCVGVVDANRR-----D---E-----R---FWSTVGCFVNMLPLRSNI-P--------------M------
-----T-ATFA--DIATRASRKAMDVFAHGTVPFDRILSQ-T-RA------P-------R-------T--S--G----TN
PLFQAAINYRAA-------VG--G-MEMWNL--P------LG-D-----EC---------R-MQLS----T--E------
-E-AK-EADNPYDISLGFIETQ------------K--G----CLVQMWCLADLYGHEACRTML
>Hybrid|gi|682326858
TSLSFTQSMFWFVHS-LM-K--D-K-T-TLNHTVLLRV-TGDI--RINDLRESVRKVGRYHEALRTFFFVND--------
-------------------D--G----H--T-MQGVL------E--A--S-T--L--D--LEVA------------H-I-
---------Q----Q----D--------S----DITKEYE-TF-RNYVLDPASGEMTRVRLLRQ-S----------P---
-------S------VNYLLVVCHHLILDGLSHL-VFLSDLEKAYTG-Q---------S---L------N-----P---K-
-V-LQYPDYAIKQREQF----D-T--G-K--F-EEDLP-YWREEFA---T----------I--P---D--PLPLTR--A-
--R-R----S---T----------R--QP-L-D-----N-----Y----N---I--TTV----D-LRLSTDLASRIRSVS
RA-N-RSTSFHFYLAAFEVMLYRLT-------------------G-------------------AK--------------
-----D---FAIGIADGNRK-----E---E-----E---MLSSFGPYLNLLPLRFVI-K---------------------
-----P-QTFG--QAIAEARNKSFSALAHSQVPFEVLLNE-L-RV------T-------R-------T--L--S----HS
PIFQAFIDYRQG-------TQ--E-R----Q--S------FA-D------C---------L-L--E----I--A------
-K-FE-PGRTAYDLSIDIIDNP------------G--G--D-SLVSIMAQKELYSDSDTQAIA
>Hybrid|gi|1190928345
VPIAFAQSRFWFIQH-YL-Q--N-A-SVASNITLSIDL-KGSL--DVDKFRRAIKLVGQRHEALRTRFVAANGDN-----
----SSNA-----------T--S----T--V-MQEVL------A--V--P-T--L--G--LEIR------------D-V-
---------S----D----D--------A----QVDSAYQ-EL-RMHKYNFIEGEHMRILLLRR-S----------S---
-------N------SFRLIMGYHHINMDGMSLE-VVLRELQVAYDS-K---------S---R-L----P--G-LQ---S-
-I-LQYPDFAERQRREY----E-S--G-Q--W-HNDIN-FWKTEFA---D---------KI--PSVYE--PLPVLP-VA-
--K-N----Y---S----------R--PP-L-V-----E-----Y----S---T--HTS----E-FHLAKNAQKIIQSIC
SK-L-NVTAFHFHLSIFYTLLVRLV-------------------E-------------------VE--------------
-----H---VCIGVSSSNRGY----E---A-----G---MLQSVGMYLNLLPVLLKS-Q--------------P------
-----H-LTFT--NILKMVRDKSQSALAHSKVPFDVIVNE-L-RV------P-------R-------S--T--T----HN
PLFQTLVNYRPG-------IS--E-R----R--T------FC-D------C---------D-S--K----A--D------
-K-FD-QAQTAYDLVLDVIENP------------D--G--D-GHVMLAGQSALYDAHHVDMLT
>Hybrid|gi|949384743
MKLSFSQEMFWFVWA-SL-S--D-K-T-SLNHTGWARI-KSKI--RVHDFEDAVRSIAMHHTILRACFSEQN--------
----------------------G----V--P-VQSIM------S--S--S-R--L--K--LEHR------------C-I-
---------S----N----E--------H----EVQAAAD-VL-NNTSFDVQNGETVRLLLLSM-S----------S---
-------T------QHFLIFGIHPLVMDGLSFQ-ILLHQLIGLYLN-P---------S---T------Q-----L---C-
-A-SQYLDYAEKQRRSV----E-S--S-T--L-DKDLL-FWKAEFL---T----------I--P---P--PLPILK-VS-
--A-L----T---S----------R--PP-L-V-----S-----Y----E---N--EKA----V-LRISKETKIQIQSVC
RR-C-GVTPFHFYLATFRALLLRYA------------D------D-------------------AE--------------
-----D---IVIGVGDANRT-----E---D-----D---MMEVIGPFINLLPVRLIT-Q--------------A------
-----S-SKFE--DLLQYTRTQVLKALQYSGVPFQILLSK-L-GI------P-------R-------S--S--T----YT
SLFQCFIDYRQG-------QR--E-R----F--S------WG-D------V---------E-M--Q----F--E------
-S-FQ-SSKLGYDVALDIIDDP------------I--G--D-CVHILEVRKDIYGKSGVKRLI
>Hybrid|gi|1000218985
TEMSRSQARFWFLSN-NA-D--D-P-A-AFNMVFKYRV-DGPL--NTRKLRQALVMTTRHHECLRMRFFQRV--------
-------G-----------D--G----R--P-MQGLL------S--S--S-R--F--E--LRTV------------E-K-
---------A----T----D--------S----DLEDAIQ-AL-KKRHWDIEAGETLGVTVLSR-S----------D---
-------D----GLKHDLIFGYHHIISDVVGFA-VFLQDLGRAYSL-Q---------P---L------D-----R---A-
-SAGSHMSHTEEVWHRE----Q-T--L-G--H-GEDLA-FWKDEFK---T----------L--P---E--PLPLLA-PS-
--K-V----R---V----------R--PE-G-R-----S-----S----G---V--NSE----Y-CTLSAAQTAAVRAAC
RR-L-GISAFHFHLAALQVLLAREA-------------------D-------------------TE--------------
-----D---VCVGIVDANRA-----G---DD----Q---AARMVGCFVNMLPVRAADLS--------------G------
-----T-RAFS--DVARSASRKALAAFAHAGVPLEVIVDA-V-GA------P-------R-------WSDG--S----TT
PLFQAAINYRAA-------GW--G-E----L--P------LGPD------C---------T-M--N----LCLD------
-D-GK-DVQPPYDLSLGVIDMG------------E-----T-STVDLHCQDSLYSPDAVRELA
>Hybrid|gi|121743067
EKMSFSQNRLWFPSA-YL-E--Q-E-T-PFNCTTSYTL-TGPL--DTARLENAFQRLIQRHESFRTAFYTDE--------
-------V-----------S--G----A--A-MQRVL------A--S--S-P--F--Q--LRTM--------------L-
---------G----N----K--------D----DMQRVFR-QI-ANYHFDLSVADTLVATLISH-G----------P---
-------K------DHTIVFGYHHIIMDGVSWQ-ITLNDLARFYES-D---------N---P------E----LP---Q-
-L-SQYIEFSVKQRQLV----S-S--G-A--H-DAKLS-YWRKEFP---S----------A--P---P--LLPLFP-FA-
--K-V----G---A----------R--KA-L-T-----R-----Y----D---T--LDY----I-YDVDVSLVSKIKKAS
LA-A-KTTTFHFYLAAFVVLLNRFL-------------------E-------------------ID--------------
-----D---VCLGIIDANRS-----D---K-----T---FLNTVGFLLDMLPLRLKV-N--------------K------
-----K-ERFV--HTLRNTRAKAYNALEHSGVPLETILKE-L-QV------P-------T-------S--A--T----NT
PLFQVLMNYRMG-------AL--R-A----P--Q------MG-D------A---------K-M--N----F--L------
-D-YE-DAKAPFDLAISIDEKD------------D--G--T-GMLTFSMQDYMYDWEGAELLV
>Hybrid|gi|1141564798
AKMAESQARMYFLHN-YL-E--D-K-S-TFTVAYVGKY-HGKI--DGHRLEGALKEVGLKHESLRTSYFVEE--------
-------A-----------S--S----Q--P-VQAVN------R--M--P-N--I--K--LVHE------------Y-V-
---------T----N----E--------A----DAEHYIH-KL-RKSVFDIEHGSLMKVFLLTQ-G----------P---
-------S------LHHVVVLHHHIALDGASWP-TFLRDLSDAYAG-R---------P---L------E-----H---E-
-C-QQAIDMSLKQA-TF----Q-T--A-G--L-QKGFA-FWSELYR---D---------SN--F---E--PIPLFP-YA-
--K-R----K---S----------R--QA-V-A-----A-----Y----D---T--ATA----T-IHLDTEFTDQVKRAA
LE-L-QITPFHFYLSALSAFLSRCL-------------------N-------------------IG--------------
-----D---LTVGIMDANRV-----D---T-----D---DEHTVGCFLNMLPLRLRF-G--------------P------
-----N-ETFA--QVAHQSRDVAFAALSN-RLAFDVLLDN-L-KD------A-------R-------Y--G--D----HH
PMFQVALNYRAG-------FQ--T-Q----T--S------IG-D------G---------T-M--E----W--T------
-G-GI-LPRNPYDLTVDVTEFP---------------G--S-TVLCFNTQSYLYGSTDTQRML
>Hybrid|gi|40787330
VPTSDAQSGLLFIMG-CT-D--D-S-T-IYNCTLRYSI-VGDI--DQNRLNNAFVRTMEQHQSLRTAFRKDK--------
-------V-----------S--G----D--T-IQVIF------T--T--P-R--L--D--WAYR------------T-A-
---------L----S----E--------E----EALLEFS-DM-KKRNYDIESGRTMAATLLSF-G----------H---
-------D------SHQLILGYHHLIMDFVSLR-IFFEQVRNYYNN-Q---------I---P------V-----T---T-
-S-TQYSEFVIHQTKIL----S-S--S-T--A-RSDKS-YYLQEFA---D----------P--P---S--PVPLLP-MA-
--R-S----Q---F----------R--RS-L-P-----Q-----Y----K---I--CAS----E-IAITHRLKLQIREVG
SS-S-KCTPFHFYLASLQVLLARTT-------------------G-------------------VE--------------
-----D---FCIGIGDANRA-----D---P-----K---FLDTIGLVMELVPLRFQY-G--------------S------
-----L-DTFS--KVMCDTRQKVLAALSHVSTPYHVALSG-S-QR------S-------T-------N--T--S----LS
PLFQVVLNYVAG-------GA--S-R----M--K------MG-E------S---------K-F--Q----Y--I------
-E-SE-EAKHPQDLVFTIREID---------------G--V-THLSLASHEYLYSKEDTKAIL
>Hybrid|gi|452979708
APMTHAQTRMWIADQ-MS-A--D-H-T-RNNNILIYDV-KGHV--HIARLRRAVATVVAHHPGLHTCFFQDG--------
-------------------T--D----A--P-RQGLL------E--T--P-V--E--C--FKHI------------P-A-
---------STE--S----R--------E----AVRATQN-EL-RARKWRLEHGQALEVVLISH-T----------S---
-------N------EHTLLFGYHHIAMDGSSWR-TFFRDLHMAYTG-V---------A---L------P-----A---P-
-G-KSTISLAIEEAT------D-D--T-I--S-DGLST-FWCQQFS---T----------L--P---E--PFPLLP-FA-
--S-V----K---A----------R--PA-L-E-----R-----L----S---N--HTV----L-AELDGEIADRINIIS
RS-L-GVTSVNLYLAAVQALLSRLA-------------------E-------------------TD--------------
-----D---ICIGVTDSGRD---------A-----E---TAESMGFFVNMLPVRLRT-S--------------T------
-----S-RLFG--ELVQQVNATYREARAHANVPFDSILDK-V-GV------R-------R-------D--P--T----CT
PLFQVGFDVRPG-------QS--A-A----M--P------LG-N------C---------Q-L--N----I--C------
-D-SI-DSTTPYDITFLVVPMP-----------VS--G--P-SFVQVFTRADLYSREATELLA
>Hybrid|gi|119397193
FPMSYGQDRFWFLSD-YL-K--D-K-T-SFNMTVMFKL-SGKL--QVNRLEHAVRTVAQRHDALRTRFFWLGEG------
-------D-----------T--R----T--P-MQGIL------S--E--S-P--I--H--LEHV------------K-L-
---------E----S----E--------A----DAKEELR-KM-HEYVWDLNSWQAARMVLLTI-D----------D---
-------N------THYFMVSGHHISWDGYSFN-VLFVDLDAAYSG-R---------P---L------P--P-LD---T-
-N-SQYPAFASWQRESY----E-K--G-D--M-KQAIENYYRPMID---P----------H--A---K--AIPLFP-FA-
--K-S----P---T----------R--PL-L-D-----H-----F----E---Q--FEA----K-ATLQPALVSKLKKLS
RK-N-NATMFHLYLAALQTLVFSLL------------R------E-------------------EK--------------
-----D---FYLGLADANRI-----D---K-----S---FMGSLGFFLNLLPVRFDR-SA-------------P------
-----G-TKIS--DIIKDTRNKAYKALENSSVPWNVLLDE-L-KI------P-------R-------T--N--T----EA
PIFQLFVDYRQI-------TR--D-R----A--Q------WC-G------C---------N-L--S----D--E------
-D-WL-NARNGYDLTLGITDNP------------T--G--E-SLLSLRFQKKLYSESSTELFL
>Hybrid|gi|640926178
VPLSFGQSRFWFLRS-YV-E--D-P-L-AFNITSAMRI-NGPL--RPDDLAKAVDKVAHHHEALRTSFVEED--------
----------------------N----V--T-VQKVW------S--S--P-S--F--E--LEMR------------T-I-
---------P----ANGDAE--------A----EVKAAYE-EV-KNTVFKLEEGQTMRIQLLSK-S----------S---
-------T------EHVLVLGYHHINMDGVSFE-VFFADLEKAYNG-Q---------P---L------N-----A---S-
-V-TQYPDFSVKEAQEY----K-S--G-Q--W-EPELA-YWRTQFD---H----------V--P---E--PIPLLP-VS-
--K-K----T---S----------R--SA-GGP-----S-----Y----R---T--HTV----K-RRVDAERSRAIQDVC
RR-F-RATPFHFHLAVYRTLIARLS-------------------G-------------------SD--------------
-----D---FCIGIADANRK-----D---N-----G---LADAVGLYLNLLPLRVKG-GGQ---------DALA------
-----Q-KTFG--DALAEMRKTSQEAFANSRVPLDILLSE-L-AV------P-------R-------S--S--S----HA
PLFQIFLNYRRG-------VS--E-T----R--P------FC-G------C---------T-G--S----G--E------
-L-IA-GGQVAYDVNIDIVDNP------------E--G--D-SLVVLTAQQDLYDLEAANLLL
>Hybrid|gi|218715040
ARMSYNQARFWAMRP-LV-P--D-E-S-FFTVAIGLWI-AGNL--RVENLRAAVAAITQRHEIFRTRFCNSE--------
-------------------D--G----V--S-LQIIS------P--T--S-C--L--Q--LEEV------------Q-C-
---------S----D----K--------A----AASERFK-DI-CRRRFDPASGDTACFVLFSW-G----------A---
-------E------EHFLAIAYHHIILDGASFD-LLFHELNAMHQG-M---------K---N------L-----P---E-
-P-FQYVEFSERQRAEM----E-E--G-K--M-AEDVV-YWKTEYQ---T----------L--P---P--PLSLLP-IA-
--H-S----S---S----------R--KE-P-L-----L-----Y----D---Q--HEA----T-IQLPPMLATRIKDQS
RK-H-KANPVHFYMAALNVLLARFT-------------------A-------------------AE--------------
-----D---VCIGMAHDGRN-----S---E-----S---DAKTMGLFLNLLPIRLSF-S--------------R------
-----E-QSFG--EMVTQCKMKIRTAVAHNRLPFDALVQM-L-NV------P-------R-------S--S--F----HT
PLFQAFLDYRKG-------RA--D-L----R--RDPAMIKPG-M------L---------H-V--A----G--I------
-E-TS-RSRTAYDLSLEVNDEP------------L-----E-TTIRMKTQRSSYPPEAASLLL
>Hybrid|gi|576916880
ERMSRAQARIWFLSK-HL-E--D-P-T-AYNMVFHYRV-SGPL--NMVRLRHALKVTTQHHGCLRMCFYQRI--------
-------G-----------D--G----Y--P-MQGLM------P--S--S-V--Y--E--HEHI------------P-D-
---------A----T----D--------D----DLRRAMN-EL-KTRVWDLEAGRTFKLTVLSR-E---------SE---
-------Q------VHDFVIGYHHILTDVIGLS-ILLKDLDRAYRM-Q---------P---L------D-----K---TT
GA-ASHLDYTLRESEQE----L-A--G-A--N-DERLA-YWRSEFA---V----------F--P---E--PLPVLP-PS-
--T-L----R---A----------R--PA-R-R-VDGPA-----K----K---L--HSE----Y-RTLTSSQTAAIKSTC
AK-L-SISPFHLYLAVFQIMLARMA-------------------G-------------------SD--------------
-----D---VCVGVVDANRG-----H---DE----A---AAGIVGCFVNILPVQAHI-E--------------A------
-----Q-GKFS--SIARAVSRKALAAFAHAGVPFEVLLDA-L-NA------P-------R-------W--ADGE----TP
PLFQASLNYRAA-------GW--G-E----Q--P------LGTN------C---------R-M--M--LTL--D------
-D-GK-DAEPPYDINLGVMDMG------------D--G----FAIDLHCQSSLYNAEATTEMT
>Hybrid|gi|425766361
EHMSDPQSRIWFVSK-HV-N--D-P-T-TYNMTFTYEL-KGNL--SIPRLQYALHTMQQHHEGLRTCFYARL--------
-------E-----------D--A----H--P-MQGVL------S--N--P-V--N--L--FKHV------------A-S-
---------S----S----D--------A----DVACERD-YL-KTHIWDLERGQTLGVTVLSR-D----------S---
-------E------SHTLILGYHHIIMDGMSLH-LFLRDLNFTYQM-Q---------T---P------Q-----R---K-
-T-GTCIEYASQQLQAK----Q-S--Q-I--M-QSQMQ-FWQDEYA---S----------L--P---Q--VLPLLP-MA-
--R-T----R---T----------R--PL-M-Q-----T-----H----E---T--HHV----Y-RMIDHDQMATLKSTC
QA-L-RITPFHFHLSILLVLLARYA-------------------E-------------------TD--------------
-----D---ICIGVADANRT-----D---E-----R---FAETIGFFLNLLPVRFQV-V--------------K------
-----N-DEFS--ELAQAAARKVFAALTNSSVPFDTILDK-V-NV------P-------R-------S--T--A----HT
PLFQVAINYRMG-------AV--W-E----V--P------LG-D------C---------H-M--K----M--T------
-D-VH-DAKNPYDLSFGIIETN------------S--G--T-SMVELAGQESLYDAEACQLIL
>Hybrid|gi|40787395
GPLAYEQKKIWSALK-TY-R--D-P-T-LCNLAVIFKI-AGQL--NLVKLEQAGQQVVQRHEILRTRFAQDP--------
-------S-----------T--G----E--I-MQYVM------A--H--K-S--T--Q--LDVN------------P-A-
----------------------------I----TPQEAFD-AV-RSHTFDLNAGETMKAITVPH-E--------------
-------D------HIYLAIAWHHLAFDGFSPV-PFLKDLNITYFG-G---------T---L------P-----P---L-
-K-YQYLDFVNDQLR------K-T--G-Q--V-KDRLA-YWTSEYR---H----------L--P---S--TLPLFP-FS-
--K-T----E---V----------R--PM-M-L-----S-----Q----RPKPR--PTV----E-KTLHVQLCAAVKSVS
RK-I-GATPFHVYLAALQVLFYRML-------------------S-------------------VQ--------------
-----D---VCLAIQVNNRE---------A-----E---FDDNIGEFGGLLPIKLQT-----------------------
-----Q-DNFA--QLVRHTRDKTQEGLQ-AIVPLQSIMAA-L-DG------P-------E-------L--D--R----HG
SLYQVSVNYMPS-------PV--R-D----I--S------LG-G------H---------T-A--E----I--L------
-K-YNRVGGYACDLDLELQDLG------------N--D--R-MLLVMRGRQDLYDELGVQTLL
>Hybrid|gi|972138834
TKMSYASSRFWFLMR-YL-E--D-P-T-TFNLTCRLQF-TGRI--REPDADRAIAALGVRHDAFRTAFFSDPD-------
-------R-----------L--N----E--P-TQGVL------R--EEDS-P--L--K--LERM------------R-I-
---------E----S----E--------A----EVEKATE-EL-MKYNFKLHRGESIRIKLLSL-N----------D---
-------T------THFLIFGFHHIAIDGFSFN-ILLAEINKLYDD-E---------P---L------P-----P---V-
-T-CQFSDFAERQRRAV----E-E--G-K--M-DGEMA-FWKGEYP---D----------F--P---E--PLPLFP-VS-
--H-G----T---K----------R--QN-L-T-----N-----Y----N---F--EPA----D-YELDARLVRQIKMQC
KR-H-KITTFHFFLAVLKVFLFRHL-------------------D-------------------TD--------------
-----D---LVIGIADANRA-----D---A-----S---VTGTVGFLLNLLPLRFKS-T--------------K------
-----G-EVFK--DSVVEARNKAYSALANSKLPFDVLLET-L-DI------P-------R-------S--A--S----HS
PLFQVFMDYRQI-------NA--E-Q----P--K------LL-G------G---------E-A--V----G---------
-T-HS-VGRNGYDMVVDVNEVA------------G--S--S-MHVTFRMQKYLYSKPATELLF
>Hybrid|gi|1335265509
APQSLGQSRLYFSSQ-YL-D--D-T-A-SFNCTTSYRL-SGTV--DVQRLIQALELVIERHEAFRTMFYTDE--------
-------S-----------T--G----Q--A-MQAVI------D--R--S-K--F--K--LKAL------------EGC-
---------D----D----S--------T----DVQAEFQ-RI-HHYCFDLATGDTFIATLLSH-S----------P---
-------Q------SHTLVFGYHHIIIDGVSWQ-LFLQDLGRSYGD-P---------SS--L------S--K-LP---A-
-P-GQCIDFVEKQREDI----S-T--G-A--Y-KQRLE-FWKTMFP---K----------P--P---A--PLPLFP-FA-
--K-V----G---A----------R--RA-L-N-----R-----Y----S---M--RDT----V-VSIDAGLIESIRRAS
FA-S-RTTPFHFWISVFQVLLQRLL-------------------D-------------------TG--------------
-----D---LCIGIVDANRA-----D---P-----A---FSQTVGFLLEIMPVRFSV-R--------------D------
-----H-QSFA--DVLRDTRSKIYAALPRSGVPIEELARA-C-GV------P-------A-------D--K--T----HT
PFAQVIFNYRMG-------AT--K-T----T--D------MG-D------A---------R-M--D----F--L------
-D-YS-DAKVPFDLAVSVDEKD------------D--G--T-GLLTLSAQDYLYDQEAIDLLV
>Hybrid|gi|351639853
VAMSYGQSRFWLMNN-LG-P--T-P-T-VCNVVNDMEI-KAEL--DTAALARAVQSLGMRHEALRTAFVSTGR-------
-------D-----------S--D----L--P-HQVVL------M--Q--S-P--L--Q--LETR------------E-V-
---------Q----S----L--------D----EVDRLYH-EL-HHAQFNLETGELVKMVLASL-PS---------G---
-------Q------VHHLLIGYHHINMDSFSMA-ILMSELLQLYAG-T---------V---L------E-----P---R-
-T-LQQSDLALYEQDQL----R-S--G-K--W-ARELA-FWRRLSA---EN-------PTL--H---E--PLPILH-LSP
SST-T----R---A----------R--PD-R-I-----A-----Y----R---A--QVR----S-RRISAATAQRLRSLC
RH-V-GVTPFHVYTTVLQVLITRLA-------------------Q-------------------VQ--------------
-----R---VTVGMADGNRG-----S---L-----HLPGADGAVGNFLNMVPLFLGS-PP-------------R------
-----D-HTIY--MLLCQTRDVVLEAISNASVPIELITEQ-T-GA------P-------K-------N--P--S----CS
PLFQVFIDYKRV-------TE--TLP----L--P------EG-K------G---------T-V--Q----G--S------
-R-YL-LSKTPYDIMLDVIDTP------------A--G--D-ALLQLHAQDGLYTSEESARLL
>Hybrid|gi|1377224573
EPMSLSQARMWLPYL-ML-Q--D-K-T-AYNCTTSYRL-IGQL--DIPRFERALRSLLQSHQAFRTLFYTDH--------
-------E-----------T--G----E--A-MQAIV------P--T--SST--F--S--LRKV------------G-S-
---------AN---D----S--------S----DVKVEHD-RV-AQHVYELERGDSFIATLVTH-R----------P---
-------D------YHTVIFGYHHIILDGVSWQ-IFLQELDRFYAD-P---------Q---R------R----PS---L-
-G-VDFLDFSTRQHHDL----T-S--I-P--S-LSKRQ-FWKMTFAS-GS----------L--P---E--SLPLFP-FA-
--K-A----P---A----------R--MP-L-T-----Q-----Y----R---V--TEY----F-VELDRSLAAKIRSAS
TT-N-QTTAFHFYLSVFSVMMYRML-------------------G-------------------VT--------------
-----D---LCIGMTDANRN-----D---Q-----A---FLETIGLLLDMLPLRFRL-D--------------KTP----
---SDE-SAFA--DHLRATRDIVYSALGNSGVPLETILQD-I-GA------E-------S-------S--A--T----EL
PLFQAVVNYRMG-------AI--K-H----K--S------IG-D------L---------G-L--E----Y--L------
-S-YE-DAGHPFDFILTIDED-------------E--G--R-AGLTLSMQDYLYDRAGANIFL
>Hybrid|gi|1111942404
ERASFAQERIWFLHE-YL-T--D-P-T-TFNVTMAYAV-QGPL--QPAELATAFRAMSDRHESLRTAFFLDS--------
-------R-----------D--G----EPQL-FQGIL------P--E--T-Q--I--E--ISIH------------T-I-
---------D----S----T--------Q----VVDEVYA-SV-RDHVYDLPRGKTMKVAILTL-T----------P---
-------T------THFLVLGFHHIALDGFSAQ-IFIKDLQLIYST-G---------Q---I------L-----P---P-
-A-PRYRDYTLLQRQSL----A-N--D-T--Y-RESLD-FWKSKLA---N----------L--P---P--PMPLFA-FS-
--R-V----A---A----------R--KP-L-N-----S-----Y----R---V--HSV----E-RTIGISLASKIKDTA
HK-VGGTTSFFLYLTALRELVFRLL-------------------GH-----------------AQR--------------
-----D---ICLGISDAGRA-----D---K-----E---ALQVVGMFVNMLPLQFRA-AR-------------P------
-----G-QSFR--DLLATTTRQVRTALTHAAVPYQVLLDE-L-AV------Q-------R-------S--P--S----EN
PLFQILLNYKMG-------ST--E-E----A--T------LG-H------C---------R-A--H----S--L------
-R-MD-DARTGLDLVIEVEEFV------------D--G--N-FQVAVRGQEYLYGEEGLEFIL
>Hybrid|gi|88181199
VPLSFAQSRFWFLQS-FA-E--D-P-S-AFNITSVLRL-QGRI--DIERLRNAVQVVGQRHEALRTAFYTDKV-------
-------------------T--K----D--H-MQGIL------P--I--M-V--P--H--LETA------------T-V-
---------Q----T----E--------R----QLEEIVQ-EF-ERHVYDVSKGETLRITLLSL-S----------E---
-------A------VHRLIFGYHHIILDGIGFQ-IFFLELEKAFSG-T---------L---N------T--A-SS---D-
-V-LQYPDYSLRQIQQY----R-N--G-S--W-SQEID-YWKQQFA---T----------I--P---E--PLPLLF-IS-
--H-R----H---T----------R--LV-T-P-----S-----F----R---T--HSI----T-TRLDEVLQSQVIQTC
RH-F-KVKQFHFFTAVFAVVLARYA------------NT-----F-------------------PE--------------
-----D---LCIGVADGNRK-----D---L-----D---TTRSLGLFLNLLPLRFRQ-T--------------P------
-----D-VTFA--KALLNAQKIIENAYTNSRVPFDVLLGE-L-DI------R-------R-------S--V--T----HT
PLFQTFLNYRQN-------IR--E-T----T--T------FC-G------C---------E-V--K----G--E------
-L-VS-GGRNAYDVSLDIVDSN------------D--R--G-SLITLTVNADLYDKHGAAAVQ
>Hybrid|gi|1339903222
FPMSFGQSRFWIMSL-MV-Q--D-P-A-AFNVSARLEI-TGRL--DTVAFAKAVQLVGCRHQGLRTAFFVND--------
-------------------D--G----Q--P-TQRVL------D--D--G-V--L--K--LELL------------P-A-
-------------------T--------S----SIQEHFS-NL-QRHKYDLERGQTMRVLLHTG-S----------S---
-------T------SNTLLIGYSHVNMDSTSLG-IFIQDLCRSYLG-Q---------N---L------P-----Q---P-
-S-LQYTEFSELQRKSL----Q-N--G-L--W-RDHVA-FWREEFQ---S----------P--M---P--PLPLLN-IS-
--P-R----S---S----QP----R--PV-L-K-----D-----Y----H---H--LSC----F-AQVPGALANKILTAS
RK-I-RATPFHIYLAVFQTLLARLA-------------------E-------------------TD--------------
-----T---VVIGMADANRS-----I---VP----G---AQECIGNLLNLVPLRLKT-L--------------K------
-----D-ESFS--NLTRLAKQKVLSALAHSEVPLEVIMNE-V-GT------E-------R-------S--A--S----HS
PMFQSFIDYRRE-------NE----R----L--E------LG-S--GAQQI---------T-I--E----G--K------
-E-YA-LSETPYDIMLDIIDKQ------------D--G--T-ANLSMFVQQSLYTKEEGELLL
>Hybrid|gi|1371482080
EPISFQQARFWYLEK-LI-E--D-P-T-TFNVSFYWRI-TGSI--RIGALERAVQMVVKRHESLRTVFLTEAEE------
----DGSE-----------S--G----S--T-QQAVL------GRDS--S-L--V--R--LEHK------------K-I-
---------E----K----L--------Q----DVQAEYN-AM-KVIPFDLASGRLLRMILLTL-S----------P---
-------T------QHFLLFNYHHILLDGVSFQ-NFMLDLDKAYQR-Q---------P---L------G-----P---A-
-P-AQMTDVARRQHAAL----D-K--G-T--F-DDDIA-WWRRALP---S----------N--P---P--VLPLLP-PA-
--R-V----R---V----------R--TP-V-R-----S-----Y----H---V--HQV----E-GRLSAEALATVRRVG
RE-F-RATAFHVYLAVFKTMLFRFA-------------------A-------------------DD--------------
-----DFQALTIGVADANRG-----E---P-----D---TPGTVELLLNLLTLYFER-DGG------TGSSGKH------
-----Q-QTFG--EAVAEARTKAYAALAHSRVPFDVLLKE-L-NI------G-------R-------S--A--T----HS
PFFQAFMDYWQG-------TQ--E-S----M--P------FG-G------A---------L-M--E----L--Q------
-E-LH-PGRTAYDMTLDITDGP------------D--G----AIVLLRTQAALYDRTSAQLFL
>Hybrid|gi|640927269
ESMSAGQTRLYLSNQ-YS-D--D-S-R-NLNCTASYSL-SGNL--DVTKLKVVLETLTHHHESFRTFFFTNE--------
-------Q-----------D--G----R--P-LQGIL------K--E--T-R--F--Q--LREV------------PGI-
---------S----D----S--------L----DVKRELE-RT-QEYHYNLEEGDMFIATLLTH-V----------A---
-------D------SYTIIFGYHHIIMDGVSWQ-IFLRDLGRFYND-S---------GS--L------S--SSTY---M-
-P-TPYTSFVQKQRQDK----T-N--G-A--F-FERLR-FFKDQLR---D----------P--V---E--PLPLFP-FA-
--K-V----S---T----------R--QA-L-T-----H-----Y----A---T--RDS----V-IYIDAKVVSAIKKTS
QA-L-RTTSFHFFCSAFQVLLHRLL-------------------S-------------------VD--------------
-----K---MCIGMVTANRS-----D---Q-----T---FSDTIGFFLEMLPILFRV-D--------------G------
-----Q-QTFE--DLLRSTRNQTYAALARAGLPFEEIVKA-C-DI------P-------A-------S--T--T----GT
SLFQVVFNYRMG-------AS--R-V----P--S------MR-G------V---------D-M--K----F--L------
-E-YT-DAKTPFDLVVSVDELD------------S--G--A-AMVTFSLQDYLYDQQSADLLA
>Hybrid|gi|1095458065
GPLSQAQSRFWFVHS-SL-D--G-S-K-ALNVSFYYHF-IGPL--RMPDLKAAVLTMGERHEALRTCYFVQG--------
----------------------S----R--P-MQGIM------V--K--S-R--L--V--LEHK------------A-I-
---------S----G----K--------E----DVDTEFT-QL-KNHIYDLHHGDTMKMLLLQE-S----------S---
-------T------SNYLLFGYHHLTMDGYSFQQVFLPELEKLYCG-E---------S---L------S-----P---C-
-I-RQFREHSQMEHDAL----Q-N--G-D--L-SAEIA-YWKTQFQ---E----------L--P---P--VLPLFP-MS-
--R-T----T---S----------R--KN-L-S-----Q-----Y----D---Y--SQV----E-LVINAATTARVRKVA
QS-L-QSSPFHVYVTVLQVLLTKLL-------------------G-------------------ID--------------
-----D---FCIGIADANRV-----D---E-----K---DAGVIGLYLNFLPLRFQR-N--------------R------
-----E-QLFS--EAVKVTRTTAYNAMANSQLPFDALLKE-L-HV------P-------R-------S--A--K----YA
PLFQVFANYRSA-------RV--E-K----G--S------FA-D------L---------Q-G--R----S--H------
-D-VQ-LTKAAYDLGLDIGEGV------------D--G--K-TQIVFMLQASLYSESDAEMIQ
>Hybrid|gi|429851696
EPVSYGQSRFWFLRQ-YL-D--D-P-S-TTNVTFYFRI-TSPF--SASGLREALARSCQRHEALRTCFFVKD--------
----------------------D----A--P-VQGIM------A--K--P-T--I--Q--MEHY------------H-V-
---------S----S----H--------A----EAHAYFT-AL-KSHNYALEQGDTLRLVLCEE-S----------P---
-------T------SWYFLLGYHHIVMDGFSWE-I--PELQSYYRR-G---------Y---I------P-----P---V-
-T-RQYADWAVRQRSNV----T-G--SLA--L-ASARK-HWRGVFA---A----------L--P---P--VLPLFP-MA-
--K-V----A---A----------R--ST-L-K-----T-----Y----E---V--HRA----S-VTLAGHVAQHVRQAA
RA-G-KATPFHVHLAVFRTLLFRLT-------------------G-------------------EA--------------
-----D---LCIGMADAGRS-----D---P-----A---DANVIGLLLDLLPLRFGA-GGG----------DAR------
-----D-QSFA--AVLLDVRAAVYAAAAHAGVPFNVLLDD-V-GA------P-------R-------S--T--A----WH
PLVQALIEYRPA-------RR--I-E----F--A------GI-R------G---------E-V-PP----G--E------
-N-TA-FAKGPYDIELNILEGY------------D--G--D-VTVSVGLQSALYSAEAVGLVL
>Hybrid|gi|1267122501
VPVSPTQARFYPAGR-FL-D--D-R-T-GLNHTAWARF-TGTV--DVDRLRQAVRALGRQHEILRTAFFDHD--------
----------------------G----Q--Q-MQHVL------A--T--S-R--L--H--LEHR------------H-I-
---------E----R----E--------Q----EVAQLAMAIQ-KEHVYDTAGGETLRLILLTR-S----------P---
-------S------SNFLIMGVHPLVVDATSVR-ILLRWLAVHYAH-P---------N---L------R-----L---P-
-V-KQFAEASEQRR---------A--A-R--Y-DAELR-FWRAEFA---T----------P--P---S--PLPLLT-LA-
--R-V----D---R----------R--PE-L-K-----R-----Y----D---N--VRA----A-FRVSAPTKALIADAC
RR-R-RATPFHFYLAALRGLLLRYA------------P------G-------------------GR--------------
-----D---VTIAVAEDGRGH----D---A-----H---DMDVIGCLYNLVLVRLHS-Q--------------P------
-----S-AAFE--DLLEAARSKVYAALANSKLPYPTLVNE-L-DL------Q-------R-------T--A--Q----YW
PFFQVFADYRVG-------QR--E-K----M--P------FG-D------S---------N-E--L----L--M------
-M-GF-DLNVPYDVYLDIIDEP------------D--G--E-CAHHLFLRSDLFSHSAAERLA
>Hybrid|gi|1385085553
EKMSIPQATFWFLKH-YL-Q--D-Q-T-TFNITFSTCM-SGDL--RIDDLERAVRTVGEKHEILQTCFFEGE--------
-------------------D--G----E--L-MQGIM------E--N--P-P--F--H--LEQK------------N-I-
---------D----D----E--------D----EVKVEFE-KI-RTHVYDIEHGETLRVVLLKL-S----------P---
-------T------TNFIIVGYPHIALDGHSFS-VFFSEVQDVYNG-K---------M---L------S-----P---A-
-T-LKYTDFATSTRNAI----Q-N--G-D--M-QIELD-FWKKEFA---T----------V--P---S--PMPLLP-FS-
--Q-V----T---N----------R--HP-V-S-----T-----Y----A---Q--NLV----N-HRLDQALGLKIKAVA
RQ-N-SCTPFHFFLTTMKTLLFRLL-------------------D-------------------TE--------------
-----D---ICIGIADANRS-----E---K-----D---TMGVMGLFLNLLPLRFRA-V--------------K------
-----K-QSFA--QAIKETRDKAYSALANDRLPFDTLVNE-L-NI------Q-------R-------D--V--T----YS
PLFQAFFDYRQT-------TP--E-K----Q--P------FG-N------C---------T-T--E----K--D------
-V-WD-FGRTSYDFNIDILENP------------T--G--A-SVITLKTQAGLYSRDDTEKLM
>Hybrid|gi|429850603
AQMSFAQARLWFLQG-FL-E--D-P-T-TYNETSMYEL-RGPL--DVDRLKNAFRQVTWHHEILRTYFYTDS--------
-------A-----------T--G----L--P-MQAVT------A--T--S-A--C--P--FKFV------------D-D-
---------A----T----D--------E----TTAQEYQ-DM-KSRQWDLEEGVCLGLTVLRH-A----------S---
-------D------RHTLILSSHHIAIDGVTWI-LLLKDLARAYEG-K---------S---L------P---------T-
-I-PQYVDFAVKQRSMV----E-H--G-N--C-STETQ-FWKDELA---G----------L--P---D--ALPLFA-MS-
--H-T----K---T----------R--KA-T-N-----Q-----Y----A---T--TIV----D-TVLPKDLVSRIKQVS
SK-L-HVTPFHFHFAVLASMVSRLS-------------------Q-------------------TN--------------
-----D---FCIGTVDTGRS-----G---T-----E---FSQTAGCFINIVPVRVNI-G--------------E------
-----T-DSFE--TLCKKASSKILVSLTNSTIPLDALLDE-L-QV------P-------R-------T--A--R----HS
PIFQVIINYRLG-------IL--G-L----N--S------IG-N------A---------T-L--K----Y--V------
-Q-SQ-SSGNPYDLGVNITDTP------------D--G--T-CLLHFAVQDALYSKEAAQSIL
>Hybrid|gi|220688765
EHLSYAQSRYWFLQQ-YY-E--D-R-T-AFNVTLLFTM-DGQP--SEADLQSAIQIVSQRHQSLRTCYLSEGA-------
-------E-----------M--K----S--A-CQAIL------P--I--S-P--V--T--LEVC------------D-I-
---------E----D----E--------S----GLFDEYA-RI-CDHPYDTEKGECIRFRLVKTPA----------A---
-------D------STFLIIGYPHMCMDGASCF-ILLEELDQAYRK-L---------S---L------P-----P---V-
-S-RQYPDFAAAQRISY----E-Q--G-M--L-HRELD-YWKKELN---P----------L--P---E--PVGLLP-MT-
--K-V----R---S----------R--PP-L-K-----E-----Y----D---T--HEL----Q-FCISNTIMDRIRSQC
RR-H-RVTPFHFSLAVLRILLARLT-------------------K-------------------IQ--------------
-----D---CCIGVADSNRL-----D---P-----S---NESTVGFLLNLLPLRFRT-L--------------P------
-------DNFT--DVLAGTRDACYGALTHSAMPFDKLLDE-L-AV------P-------R-------S--N--T----HS
PLFQVLMDWQPR-------LG--G-E----V--K------LG-E------I---------T-S--S----C--T------
-K-MT-VGRTIYDLTLLVTESA------------R--G--D-VTIHFRTQKALYSKEGSEVLA
>Hybrid|gi|1111721437
ERLSFAQTRYWFLNQ-FH-E--D-K-T-SHNVTLLFKM-GTLP--RIADLEAAIHLVGMRHETLRTCYLTETD-------
-------E-----------G--K----N--P-YQAIL------E--Y--C-P--L--R--LEKC------------R-V-
---------G----D----D--------E----DVMSEVT-NI-RNHVYSLESGELARIRLITT-A----------A---
-------N------KSLLLIGWHHMALDAASFH-IFLHELGLAYSK-Q---------P---L------P-----P---R-
-P-RQYTDFAAAQRAAY----E-K--G-E--M-DRELA-YWKTELE---Q----------M--P---A--PLPLLP-MA-
--S-T----G---V----------R--QA-L-K-----K-----Y----D---L--YDI----R-SDVGPATMRTIKAAC
RK-H-RASPFHFFLAVLRIFLARLT-------------------G-------------------VD--------------
-----D---FCIGVAESNRF-----D---A-----A---NAGIVGFLLNLLPLRFQS-GI-------------E------
-----G-QSFG--EVLTATRDKAYKALQNSSVPFDKLLDE-L-GA------A-------R-------S--T--A----YS
PLFQVLIDWQPQ-------TG--D-N----Y--K------LG-D------I---------D-M--V----A--E------
-R-IL-PAQTAYDLTLLIGESA------------D--G--G-AIVNVRAQSSLYDRKAAELIA
>Hybrid|gi|121922884
VPLSFSQARFWFLRH-FL-P--D-Q-S-AFNITSVVRM-HGRP--DMERLARAIKAVGNHHEALRTAFRVGE--------
-------------------G--N----E--P-VQAVL------K--E--T-V--L--V--LEHR------------D-I-
---------S----D----A--------D----DVTPAYE-AV-QRHVYDLEAGETMRLQVLTL-S----------P---
-------T------EHFLILGYHHINMDGISFE-VLFNDLQKAYRG-V---------E---F------T-----P---G-
-V-AQYPAFSILERDEY----R-L--G-K--W-KTELD-FWKAEFA---H----------L--P---E--PLPLLP-LS-
--Q-R----A---S----------R--PA-V-A-----Q-----Y----A---T--LRV----E-RRIPADLSATIKSAA
RK-F-GAGVFAFYLAVLKALVVRYV-------------------D-------------------VD--------------
-----N---LCIGLADANRR-----R---A-----E---VLESIGLYLNLVPLNVPC-D--------------R------
-----T-QPFS--DALREMHTKYQRAFANARVPFDVLLHE-L-DV------P-------R-------S--S--S----HP
PLFQVFMNYRQG-------VS--E-A----R--E------FC-D------C---------E-C--E----G--E------
-L-VS-GGQLAYDIAVDVVENP------------G--G--E-TNVMLSVQQSLYNAASAEVLL
>Hybrid|gi|1608698507
HPLSLGQEYAWRLQK-AA-D--D-S-T-IFNNTIGMFM-TGSI--DAKRLSKALRAVLRRHEIFRTGFAAVG--------
-------------------N--NADATS--L-AQIVF------G--R--T-K--N--K--VQVI------------Q-V-
---------A----D----R--------A----GAEEGYW-QL-VQTQYDITAGDTLRLVDFFW-G----------K---
-------D------EHLFVVAYHRFVGDGSTTE-NIFVEASQLYGG-V---------T---L------D-----K---H-
-V-PQFADLATRQREAL----E-S--G-Q--M-DADLA-YWESMHH---Q-------------P-TGV--VSPVLP-RM-
--L-L-GEDG---LNSPNHA----R--Q--P-N-----S-----W----K---Q--HEA----I-ARLDPMVAFRIRERS
RK-H-KATPMQFYLAAYHVLLARLT-------------------G-------------------SS--------------
-----D---FSIGLADTNRT-----N---V-----D---ELAGMGFFANLLPLRFRN-FV-------------P------
-----H-ITFG--EHLVATKDKVREAMQHARVPYGVLLER-L-GFEVPGATA-------E-------T--A--E----PA
PLFQAVFDYKQG-------QA--E-S----G--S------IG-S------A---------K-M--T----E--V------
-I-AT-RERTPYDVVLEMSDDP------------T--K--D-PLLTVKLQSSVYEVHHPRAFL
>Hybrid|gi|1168132547
GPLSYIQSMFWFVQE-LL-P--E-K-G-TLNNTGIYKI-RGEI--RSADLARALEAVSQRHEALRTCFRVED--------
----------------------G----R--V-IQGIL------P--R--S-P--L--T--LEEK------------K-I-
---------H----S----E--------A----ELIREYE-AL-RHHVYNLPNGQTIRIILVSG-K--------------
-------S------QSYLLMGYHHLVFDGASHL-PFIEDLERAYSG-K---------Q---L------D-----N---N-
-V-LQYLDFSNQQQSEY----H-S--G-Q--W-KDDIS-FWRARFP---T----------I--P---D--PLPLH--RS-
--R-L----S---E----------R--RP-L-S-----Q-----Y----A---A--HTI----S-IRIPKNISEQIREVA
RS-Y-RATSFHVHVAAFKAILHRFL-------------------D-------------------VE--------------
-----D---ICIGVAEGSRR-----E---E-----N---MQKSIGPYLNIVPMRMKA-E--------------S------
-----T-QSFG--RAIEQARLDTLQTLAHSHVPLEVILNE-L-HV------T-------R-------S--P--T----HT
PLFQVFLNYMEG-------VD--E-R----Q--R------LG-D------C---------E-M--E----L--S------
-T-HQ-SAKLAYDFSATIFNNA------------A--G--D-ASVDFTVQQGLYSETDAALIA
>Hybrid|gi|1183443251
IKMSYSSLQFWFLCQ-YL-E--D-P-T-PFNLSFRLAL-RGKI--DISRLEQAVLALGRRHEAFRTAFFADAD-------
-------N-----------N--D----E--P-TQAVL------A--E--S-P--L--R--LETL------------Q-I-
---------A----N----A--------D----EAVAVNK-SV-NGQVFNLDRGHTIRILLLSE-NE--------RP---
-------N------HHHLLFSFHHIAMDGYSLN-LLLSDLNALYEG-R---------R---L------L-----P---V-
-T-AQLTDVMRKQRQAV----E-D--N-S--L-ASEFK-FWKQTLG---V----------V--P---D--PIPLFP-MA-
--K-V----Q---A----------R--MP-V-T-----K-----Y----Q---F--SQV----PMAVLDEKTVKTIKDQC
RA-M-KATKFQFFMAVLRIFLFKLV-------------------D-------------------PD--------------
-----D---LCIGMLDANRA-----D---S-----S---SNNTIGCLLNLLPLKFEN-T--------------T------
-----G-QKFA--DVVRDVRAKAYAALANSRVPFNALLER-L-DV------P-------R-------S--S--T----YS
PVFQVVMNYIGH-------KW--E-Q----P--K------GL-G------T---------P-E--G----E--I------
-V-AH-LGHNFYDVLIDVNDLS------------E--K--D-IRIRLQAQSYLYSESATQMLL
>Hybrid|gi|1092169834
EPISLSQSHNWILHH-QA-R--D-S-K-TLNATIGIYL-QGFI--DPTTLAKSVDRSLQRHEIFRTRFIDGDD-------
-------V-----------S--T----T--P-VQATM------S--S--P-V--V--R--LESI------------A-V-
---------A----D----R--------S----AAEQGLR-DL-ENHHYDIAAGETMRIVHLYW-N----------L---
-------D------NHLLAFGYTRLAFDRLTVE-KLFVEISKLYDG-I---------R---L------P---------R-
-A-LQYADAGLQQRLAH----G-I--G-A--M-EPHLS-YWKSLYP---T----------L--P---T--TLPIMR-LP-
--Q-A----Q---P----------R--GP-V-S-----------I----A---E--HTL----T-VRLDAMNALRIGSLS
RI-H-KLPNMPFYLVAYYVLLARLS-------------------E-------------------ST--------------
-----D---ISIGVTDVNRP-----S---P-----D---DSSTMGDFSNLLPLRFAY-S--------------T------
-----R-DTFV--EALAAAKEALSSASQHASVPYHLILER-L-GV------D-------AQ-----KY--D--T----HA
PLFQAVFDYKQG-------SM--E-T----A--G------IG-K------S---------K-V--V----E--T------
-T-PT-RVRTPYDVTLEVWEDG------------T--N--R-PLLTFKLQSSLYGEDDLKVLM
>Hybrid|gi|1110582756
ESLSLGQQYSWKLQH-QAGI--D-P-S-IFNTTIGMFL-EGLL--DLGRLSRALNTLLRRHEAFRTKIIKLED-------
-------D-----------P--Q----K--P-AQVIL------D--E--P-T--S--R--VRFV------------E-V-
---------E----D----R--------A----AAEAGYK-EL-EKASFDIASGLTLRPVVFSW-P----------E---
-------N------KHLFVLGYHRLVGDGSTTE-NLFVEVAQLYSD-A---------K---L------D---------P-
-P-PRFADFVVRQRADF----E-S--G-Q--M-EPDIA-YWEHLYE---R----------V--P---G--VLPVMA-LP-
--Q-A----E---P----------R--GQ-P-L-----P-----W----K---Q--HEA----M-ARLDPMLASRVKERS
RR-Y-KATPMQLYLVAYHVLLARLT-------------------G-------------------TA--------------
-----D---IAIGIADTNRS-----T---L-----D---ELSTMGFFANLLPIRMSF-T--------------P------
-----G-KTFA--SVLVAAKDTMRDAMQHARVPYSVVLER-L-GL------GN----VDT-------P--A--S----HA
PLFQAVFDYKQG-------QA--E-S----G--Q------IG-G------A---------K-I--T----E--V------
-L-AS-RERTPYDVTLEIWDDP------------T--K--EAPMVTVKLQEGIYGAGDPKVFL
>Hybrid|gi|401021422
APMSFGQARFWLVRN-LI-Q--D-Q-T-ASNVTIGMWI-DGPL--DFARLSKAVKKFVNRHETFRTRFFEQTD-------
-------E-----------EHRP----T--P-MQAVM------T--R--S-K--V--T--LEIC------------E-C-
---------S----D----R--------S----AALDGFH-DL-QRHIYDLENGSTSRMVLFTW-G----------P---
-------T------EHFLVIAYHHIIMDGWGFE-MMVKELDALYNN-K---------D---M------S---------P-
-V-QQYLDFSTRQHLEL----E-D--G-T--M-CAEKA-YWHSELS---P----------P--P---H--TLPLLP-FS-
--T-S----P---S----------R--TA-T-L-----S-----W----D---F--HEE----S-IRLDPLVAARIRDRS
RK-Q-KANPFHFYLAAYYVMLARMT-------------------D-------------------TD--------------
-----D---ICIGLADANRT-----G---L-----D---DIRTMGFFINLLPIRLTY-D--------------P------
-----S-ETFG--DAIIRARDKSRQALQNSKLPFDVMLEQ-L-GV------T-------G-------T--A--T----HS
PVFQAFLDYKQG-------QS--E-S----G--K------IG-P------S---------T-I--S----G--V------
-E-MS-RGRTGYDISIEITEDP------------T--K--D-PLINIKLQKSLYAQTDVAALL
>Hybrid|gi|218714943
EKLSFAQSRLWFQSR-LS-K--D-L-T-LFNSVYTYEI-KSKI--HIPRLKRAVAVVVNRHDALRTCFYRRP--------
-------S-----------D--G----E--P-VQGLL------K--D--K-S--D--V--FEHM------------W-T-
---------S----D----D--------Q----ALQFQEE-AL-RNRSWRLAEGDTFKVVLISR-S----------Q---
-------E------HHFMIIAYHHIVMDGVGLH-IFLKELNSIYVG-N---------A---L------N-----E---A-
-P-KQYMDLSVEERKAI----G-R--G-D--L-DKNIE-FWSEMLT---P----------P--P---P--TIPLLP-LA-
--R-F----K---A----------R--QT-S-N-----S-----Y----S---N--NES----F-RDLGADVTQQIKKTS
AN-L-NVTPFHFYVAGIQVLLNRLL-------------------G-------------------VE--------------
-----D---FSIGILDANRS-----F---------D---NSRTIGFFLNLISLRANV-K--------------A------
-----S-ENYA--DVVKRTSLRYSNAQRNNSVPFDLILAR-L-GI------R-------R-------N--I--T----HT
PLFQIAVNYRQG-------NF--S-Q----I--P------LG-S------S---------S-L--E----F--R------
-T-AL-DARSPYDLAFHVTPTD---------------G--T-CYLQLVSNANLYDRQSTDSLL
>Hybrid|gi|1317225771
EHVSPSQLEMWLSGL-YM-E--D-A-T-QNNVVLSYRV-RGTF--QPARFERALTQAVARHESMRTAFFADP--------
-------A-----------S--G----D--L-LQAVL------E--Q--P-L--P--F--FEHV------------T-T-
---------S----D----P--------A----LVSQEFS-SA-ASRKWDLEHGETFRATVVSV-S----------P---
-------D------QHTVIFSYHHIIMDGVSWA-VFLRDVSSFYES-A---------T---P------R-----S---D-
-P-SQYIEYAVLQNRAI----R-E--G-S--F-VRELD-YWKQELL---P----------L--P---D--VMPLLP-MA-
--R-V----K---S----------R--SP-T-D-----N-----F----T---A--HAT----S-REIGKDLADRIRKSS
QT-L-RGTAFHFYLATMQVLFARLL-------------------N-------------------IE--------------
-----Q---MCIGMSDANRT-----N---D-----Q---FRETVGYFVNILPLRLCV-G--------------A------
-----D-DRFA--QVFQRTSQKVLSALSYSAVPSSAVLDS-L-TV------P-------R-------T--A--T----HT
PLFQVAINYRVD-------EI--T-R----M--S------VA-D------F---------E-L--E----Y--D------
-R-SV-MGNAPYDVSFHITPRA------------S--G--T-CILEIICRDYLYTQDAAESLL
>Hybrid|gi|1025682486
MSLSHTQSMFWLIHS-LL-E--D-K-T-TLNHTGYIRM-RGLV--RVQDLKAAVQKICNRHESMRACFYLDEN-------
-------STKGRSDDAADPG--H----I--V-KQGIL------K--T--G-R--L--E--LEHM------------E-I-
---------G----S----D--------E----ELDEKFN-QL-RNYVYDLSGGEFMRLILLTR-TD--------LP---
-------T------ENYFMIGAHHINFDGVCTQ-ILLRELEAFYTR-Q---------AHLTL------S-----S---T-
-T-KQYSSFIASQLDDE----M-A--G-A--W-DGDLA-FWRREFS---T----------I--P---E--PLPLT--RA-
--R-V----V---A----------R--KP-L-L-----R-----Y----D---A--HRF----D-FRLDPVLAERVRDVA
RR-H-RVTAFHFYLAAFRIVLQRFL-------------------SLGLVDGQQDGDRETNTAPHDS--------------
-----D---VCIGIADSNRH-----D---E-----E---TLGSLGPYLNLLALRFRD-R---------------------
-----P-ATFA--SALTSARDKTFAALGHGAVPFDVVLRD-L-RV------H-------R-------D--M--S----HA
PLFQAFLDYRLG-------FP--N-Q----Q--P------FA-D------C---------T-L--E----L--L------
-R-FE-PGRTAYDLSVDVIDTPLYNDAGAPGGKAG--G--D-ALLSVFGQASLYEPEDVRIFA
>Hybrid|gi|1373359261
ERMSPAQARLWFMSQ-HL-E--N-S-S-AYNMAFRYRV-KGPI--GIARLKHALSVTTYNHECLRMCFYSRL--------
-------E-----------D--G----Q--P-MQGLM------A--S--S-L--Y--Q--FNHI------------V-N-
---------A----S----D--------A----DVDREMS-RL-STRKWDLEYGHTMEVSLISR-S----------S---
-------E------DHDMIIAYHHIVMDSMGLG-IVLNDLNSAYNM-R---------P---L------N-----R---S-
-A-GSYMDFSVQQLEQQ----T-R--G-E--F-DEQLS-FWEAEFK---T----------I--P---E--TLPRLP-FA-
--N-I----S---G----------A--PG-D-E-----P-----V---PD---T--YHQ----Y-RELNDAQFASLKATC
QQ-L-RISPFHFHLALLQVLLSRYT-------------------N-------------------TE--------------
-----D---LCIGVVDANRN-----N---H-----Q---YAGTVGCFVNMVPVRLHM-P--------------L------
-----GKTGFA--DVAQHTRQSALRALEHSTVPFDMIIDK-I-KI------P-------R-------S--S--G----ST
PLFQAALNYRTG-------SL--W-E----M--P------LG-Q------A---------K-M--T----M--A------
-D-VK-DANNPYDLSLGIAETR------------T--G----CMVEFYVSSSAYSSEACCTIM
>Hybrid|gi|1173560657
EHMSFAQSRFWFMRT-YS-G--D-P-A-RYNVVLLYDI-KGPL--DIPRFKKAFQTVISHHATFRTCFFTQT--------
-------E-----------T--G----N--G-MQGIL------R--E--R-P--V--V--LEHR------------H-I-
---------S----R----D--------S----DAQEEFD-RM-GKSVFDLEKGETFRATLLSQ-T----------P---
-------S------WNMLVFGYHHIIMDGLSLS-LFLQDLDTAYRM-L---------P---L------T-----P---R-
-T-VQYIDFARDQRLQI----E-R--G-E--L-ANDLA-FWREEFS---T----------L--P---S--PLPLLP-LS-
--R-V----R---S----------R--CA-S-E-----S-----Y----G---V--YTT----S-SRIPEHLTMNVKKLS
RQ-L-RVTPFHLHLVAIQTLLFGSI-------------------D-------------------SD--------------
-----D---LCIGILDANRT-----D---G-----T---TLDTLGLFLNLLPLRVSR-GA-------------S------
-----A-QTFE--VTAQIIARKVSAALAHSRLPFDVLLED-L-NI------T-------R-------S--L--T----HT
PLFQALVNYRMG-------AL--R-Q----T--P------LG-D------C---------E-L--R----H--R------
-A-VS-EVRYPYDFHFTITEPT------------Q--D--S-CFLGLTVRDDLYTSDACNLLV
>Hybrid|gi|743656558
TPIGFGQSRIWFLEM-YL-Q--N-PAS-ALNITLMIDL-NGPL--DVNRFERAVKLVGQRHEALRTRFVTGN--------
-------T-----------S--S----Q--A-LQEVL------L--N--P-T--L--V--LEKQ------------D-I-
---------A----S----D--------M----EAEQVYQ-SL-QQYRYRLAEGENMRILLLSK-S----------R---
-------Q------SFRLVIGYHHINMDGISLE-VVLRELQLAYDS-K---------R---L------P-----SA-SS-
-I-LQYPSFSEQQHREF----E-S--G-K--W-NDEIA-FWRNEFS---G---------RA--P---S--VLPLLP-LA-
--K-I----R---S----------R--TP-L-T-----A-----Y----S---S--HTA----E-FRLDQEALTRIQSAC
DG-S-KATLLQFHLAVFYTLLFRLA-------------------D-------------------VE--------------
-----D---ICIGISSANRQ-----D---V-----A---MMQSVGMYLNLLPLVLKS-Q--------------P------
-----N-ETFA--KTLKLIRSKAMAAFAHSRVPFDVIVNE-L-GV------P-------R-------A--T--T----HS
PLFQVLVNYRPG-------VS--E-R----K--D------FC-D------C---------R-S--E----A--I------
-S-FE-QGQAPYDLSLDIIENP------------G--G--E-CRIIMAGQSALFEPQDVHELK
>Hybrid|gi|311341802
EPMSHAQSRFWFAQQ-HL-E--D-K-S-SFNVSFVYRL-RGEV--DAEKLEQGLRSVIQLHEGLRTCFFDES--------
-------E-----------D--G---TL--L-KQGIM------A--Q--S-P--I--H--VKHR------------L-I-
---------T----A----A--------S----EVEEEFA-RL-TKQVYDLENGKIMELIVLTE-N----------P---
-------Q------LHHLLVGYHHIAMDGVGCF-GLLTEISLAGGSPE---------K---L------Q-----P---P-
-E-HQYSYYSNQMREQY----A-K--G-G--M-REDIS-YWRKEFS---T----------F--P---T--TFPLLP-FS-
--E-V----K---F----------R--QP-L-T-----K-----Y----D---F--NET----T-FRLPSTMVARIKKKC
RP-Y-QATSFHFYLAVLKAMLIRFV-------------------D-------------------IE--------------
-----D---LCIGIADASRP-----E---A-----D---MLRSMGVFINSLPLRFKA-S--------------G------
-----S-QTFG--DAVKEARVKAYAALGHSQVPFDVILDE-L-KV------P-------R-------S--A--D----YA
PLFQVFVDFRVG-------HP--E-T----F--Q------MG-A------T---------E-G--Q----R--T------
-L-VN-YGKTAYDIMLDISENP------------A--T--G-CVVQLSTQKGLYSQSHTELLG
>Hybrid|gi|821070483
GKMSYAQSRMWFLRN-YI-K--D-P-T-FFNIAVAYDI-KGNL--QVPRLKRALETVLTHHEALRTCFFARP--------
-------G-----------T--G----E--L-LQGVL------D--L--H-P--N--L--LKHV------------Q-A-
---------P----K----E--------E----DFEREFH-EL-KYHDWKLEQGETFRATLLSR-G----------P---
-------N------FHTIIFGYHHISIDAISLR-IFLRDLNPAYQM-R---------P---L------K-----P---I-
-G-KEYLDFATAQAKAV----E-N--G-E--F-EEELQ-FWKKELS---P----------L--P---D--VLPLLP-FS-
--R-I----K---A----------R--KA-T-E-----N-----Y----N---C--HTA----T-REIDASIVSGIKTAS
RT-L-KITPFHFHLATLQVLFSKLT-------------------D-------------------AQ--------------
-----D---FCIGIADANRT-----E---E-----S---FAETVGFFLNLLPLRFQV-N--------------K------
-----D-KFFR--DIAKRTATKAFAALEKSSVPLDLVLDS-L-DV------P-------R-------S--S--S----FT
PLFQVAFNYRMG-------QGDMM-Q----T--P------LG-D------C---------Q-L--Q----L--N------
-R-VE-DAKNTYDLAFNVLQSP------------T--G--S-CILEVTSRDYLYSPEAAKLVL
>Hybrid|gi|1183446897
ERLSYAQAGFFYLSA-FS-D--S-R-T-SFNLTGRFRI-KGRL--DTERFCRAFDQVMHHHEALRTCFLATS--------
-------G-----------S--S----E--V-MQHVT------K--N--A-T--P--Q--ISRL---------QSTK-E-
---------T----A----K--------V----DVEKAFD-EI-AKHEYSLATGDTLRATLISH-G----------A---
-------Q------WHTLVIGFHNIALDAVSMR-LLFADIDRAYRF-Q---------T---L------S-----Q---D-
-S-ASYLDFTRQEIDDV----Q-A--G-R--L-DESID-YWKRLLD---P----------I--P---E--PIPLLP-TA-
--K-V----K---T----------R--QN-R-R-----S-----Y----G---Y--HLV----K-RELSSELVQRVTQIS
QA-H-GVTPMQFYLAVMRVFLCRLL-------------------D-------------------ID--------------
-----D---ICIGVMSHGRD-----P---TS----R---FGDTVGHMANILPIRFKG-S--------------W------
-----G-ECFP--EVLENTFKTLLDSFDNRNVPFAVVLEK-I-QA------L-------R-------S--E--G----GM
PLVQVAYDYRVG-------EN--V-A----N--S------VG-G------C---------T-M--E----L--E------
-E--T-IYTTLYDLTIDVLQST------------S--H--G-HLLNIRCSDDFYSLSTTEFIA
>Hybrid|gi|667526122
ESLSLTQSMFWLAST-LF-D--N-K-A-SLNVTGTAKI-TGPL--RVADLREAIRALGQRHECFRTSFFMAD--------
----------------------G----K--I-LQGIV------E--K--S-G--L--D--LEHH------------F-I-
---------D----S----E--------E----EMEQWRQ-QL-EDHVYDLENAETARAVLLTL-S----------P---
-------T------THYFIVGTTHLCFDGFSVQ-VFLRDLFQHYTH-Q---------P---E------L-----H---A-
-P-LQYRDYAQTQHRNV----L-S--G-K--L-NKELD-FWRAQYP---D----------F--P---P--VLPILR-VS-
--T-A----T---S----------R--PS-L-A-----S-----F----N---H--VRG----D-VRVNNKTRLAIQSVS
RK-Y-AVTPFIFFLTCFRVFLTRWS-------------------D-------------------AE--------------
-----E---VSIGVGDAHRN-----D---D-----A---TASCIGVLVNVLPMRFLN-D--------------L------
-----T-RKFN--TVLQETKKATFAALENSNIPYQAILNE-L-DP------P-------R-------S--A--A----CT
PIFQSFINYRQG-------I---A-R----E--V------LE-D------C---------E-L--E----L--L------
-S-IE-PSKTGYDLNLDIIDDQ---------------H--D-CWVRLFAREDIYGQTEVDVLV
>Hybrid|gi|1025671557
SNMTTAQSRIWVLSK-YL-S--D-P-T-TYNLAFLFEV-AGDL--DVNRFRSALMLTMQHHQSFRTCFYSRD--------
-------E-----------D--A----Q--P-MQAVL------F--S--P-I--T--T--FKHI------------Q-V-
---------T----D----D--------D----CVSKEWE-AA-KSRHWDIERGDTMSVTVLSH-EDS-------AA---
-------T------KHGIIFAYHHIIMDAVSWR-IFLTDLNAAYNM-R---------P---L------K-----T---R-
-G-LTCIDYTQHQLKEA----K-S--E-Y--Y-QTQLK-YWRKEFA---S----------A--P---Q--VMPLLS-TA-
--K-T----R---L----------R--PN-T-Q-----S-----S----K---T--HYA----W-REINEKLSAKIKSAC
QI-T-KTTPFHFHLTVIQAFFSLSL-------------------S-------------------AN--------------
-----E---ICIGVADSNRI-----T---S-----H---YSETVGFFMNMLPVRLPL-I--------------R------
-----K-ARFS--QMMQNTSRKVFTALENSAVSFDAILND-L-KV------A-------R-------S--A--S----HT
PLFQVAVNYRNG-------AV--R-D----I--P------LG-N------T---------V-M--V----M--R------
-D-AQ-DAKNPYDISFGIVEAS------------Q--D--Q-SMVEVTFQGSLYDEPACQEIL
>Hybrid|gi|729184480
EPMNSGQKRFWFLHH-YI-E--D-P-T-TFGMTYQFRL-QGHI--RIHDLAKAVEAVAKRHEALRTRYFWSED-------
-------G-----------T--K----T--P-MQGIL------S--Q--S-F--V--H--LETA------------N-V-
---------A----S----E--------Q----DIVAAFD-EL-RNHAWDLSTWGQLRLRLLSL-S----------D---
-------K------VHYLVMGAHHISMDGHSVN-MLMYDINNAYTR-GS------GRP---L------P--V-LP---E-
-A-SQARSFGKTQDLLY----S-T--G-K--L-QPSLD-FFRRTLS---K----------VDLS---R--PIDLFP-FA-
--R-T----S---V----------R--SP-L-V-----R-----Y----S---N--NIS----K-IRLDPETAARMKQLA
RL-N-KSTPFHGYLNAFRTLIFQLL------------PA----DA-------------------AD--------------
-----N---IVIGIADANRT-----D---S-----K---FMGSLGNFLNALPLGVER-AL-------------P------
-----S-QSFG--AGISQIRDSIYAALQHSGVPFDVLLDE-L-AV------P-------R-------S--N--T----YP
PVCQLFIDYKLV-------TR--E-Q----ADMR------WV-G------C---------N-V--S----G--H------
-E-WQ-TSRSTYDVGLEIVEDH------------E--S----ALVVFHTQDSLYSKETTDLLL
>Hybrid|gi|402075754
EPMNFGQARFWFLRK-YL-D--D-P-T-TANVAFYFRI-TSNF--SPSGLSQALYWACERHEALRTCFFSNP--------
-------V-----------D--A----T--T-CQGIM------R--K--S-A--I--R--MEHR------------L-V-
---------S----N----H--------T----EARYTFE-TV-KKHVYDLERGETLRLVLCEE-S----------P---
-------T------SYYFILGYHHILMDGFSWE-VLFSELQNYYRA-S---------T---R-QDYIPP-----P---V-
-T-RQYADWSRKQLSDV----L-G--GLE--L-ATDRK-FWRETLS---P----------L--P---P--VLPLLP-LS-
--R-A----A---G----------R--KP-L-G-----T-----Y----E---L--NRA----E-TRIEQGLAQLVRNVA
AA-H-KASPFHVHLTVFHALLFRLT-------------------G-------------------EP--------------
-----D---VCIGMADAGRT-----E---E-----E---DVGIVGLLLNLLPLRFGV-AYGIDGRVDEAKSKVG------
-----E-CSFA--DALRQTRAKVYAGMARARVPFNVILDD-L-AV------P-------R-------S--T--S----HH
PLIQAFIEYRPA-------RK--I-Q----F--A------GI-T------G---------E-I--P----P--N------
-N-TS-HARTPYDIELNVNENH------------A--G--D-VTVSIGLQSSLYSASAAELVL
>Hybrid|gi|835901747
VPMSLTQENWWNLQK-RA-P--E-K-A-TFNSTIGMYM-KGYL--DLPRLRRAFDTLLQRHSIFRTRFVNATE-------
-------N-----------G--G----V--P-EQVIM------D--E--P-K--V--G--FMAV------------P-V-
---------A----D----R--------A----AAERGFA-DI-NNSEYDIGSGDTLRLVDFYW-A----------A---
-------D------EHILIVAYNPLVMDGWTYE-RLFVELAQLYDR-G---------A---K-A--S-L-----P---P-
-A-PQYHDFAIRQRTKY----E-L--G-G--M-EDDID-YWISVHE---P----------R--A---P--ALPVLA-LK-
--H-A----R---Q----GADLARR--TAMP-P-----S-----W----K---H--HTS----K-MRVASVVAAKIREVS
RR-A-KATPMQFYLTAYQSLLARLG-------------------GE-----------------AAD--------------
-----D---VVVGVADANRP-----D---L-----D---DLSTFGPYVNMLPVRLSA-SGG----------DNH------
-----D-DSFS--AALGRTKERVRAALQHSRVPTHVLLER-L-GL------RG------R------DG--N--E----TE
PLFRAVFDYKQG-------QA--E-S----G--R------IG-E------A---------T-M--E----G--V------
-L-AD-RAGTPHDVTLEMSDDP------------T--K--E-PLVTFKLNMGIYEAGDVEVVM
>Hybrid|gi|453084141
CHASHAQSRLWFLSQ-YL-S--D-R-T-TYNVTVAYEI-RGRV--NLEQLRLALIQVFNRHGSLRTRFFSDE--------
-------------------H--D----T--L-MQGVL------A--A--F-A--W--E--PQMI------------M-S-
---------G----T----D--------D----MARDEFE-RM-KTTVWDLSNGRTFGATVISM-D----------S---
-------T------RTMLIFGYHHIVLDGVSWH-IFLRDLDHAYQS-K---------R---L------P---------L-
-C-LDYCDYSEEMLRSS----R-V--G-A--Y-DEDIA-FWRLQHS---R----------L--P---D--VMPLLP-TA-
--C-V----A---E----------R--QA-L-H-----H-----Y----D---S--HIT----S-YRLDVDACRKIKQAS
MR-L-RATSFHFHLAVIQTILARSL-------------------D-------------------RS--------------
-----D---LCIGIADANRT-----D---D-----R---YSNTVGFFLNLLPARFDV-Q--------------K------
-----D-HSFG--ELVRKTSKTVFAALSHSSVPFDLILDA-L-KV------P-------R-------S--P--K----HN
PLFQVAVNYRMG-------DV--M-Q----R--D------LG-D------C---------S-L--L----F--S------
-S-AQ-DARNPYDFSFNITEQS------------D--G--T-SLLEVMAQKQLYSSTASQSLL
>Hybrid|gi|682447112
VKMSYPSLQFWFLIQ-HL-GQDA-P-H-AFNVSFRVAL-KGRM--DVSRMEEAVKSLGERHDALRTAFFDDSE-------
-------N-----------D--Y----E--P-TQGVL------SLDN--S-P--L--R--LEVQ------------K-I-
---------A----S----L--------Q----EAIDFNE-KL-DHYVFDIQRGRTIRMAMLSE-S----------D---
-------T------AHYLILGFHHIAMDGFSFD-VFLRELGALYEG-K---------A---L------P-----P---V-
-T-IQWNDLMEEQRLSV----G-N--G-L--F-KAETD-YWRSTLA---T----------I--P---D--PIPMLP-MA-
--K-S----Q---T----------R--VP-V-T-----K-----F----A---F--EEC----PITVLDEKTVRGIRERC
RE-M-KVTRYHFFLSILRIMLFELT-------------------D-------------------VE--------------
-----E---LCIGTVDANRG-----D---S-----R---ASSTIGLMVNVLPMKFQR-S--------------T------
-----K-KSFT--QLTQEGRDQVYAALANSRLPFKAMLDQ-L-AV------P-------R-------S--T--Q----CS
PIFQVVLDYLPH-------KI--E-T----P--E------GL-G------A---------P-G--D----E--V------
-K-AT-LNYSLADMVIDVNDIS------------S--T--E-IRLRWRGQTSLYSERAVQLML
>Hybrid|gi|1385082674
EPMSYEQSSFWFLGK-YL-E--D-R-T-AFNITFWVEV-KGSI--DASRLERAVELVAQGHEALRTVFTTNE--------
----------------------T----G--P-CQRIM------K--T--S-N--F--R--LTQQ------------P-V-
---------Q----S----R--------E----EFLEVFT-SL-KSHVFDIENGDIIKLILCEQ-S----------D---
-------K------VFYFALGFHHILMDGTSTN-VLFANLQQAYND-G---------V---F------A-----A---P-
-A-LQYPAWAAKQRAYV----E-S--P-E--S-AADKA-YWSRELA---T----------I--P---P--ALPLFP-MS-
--S-Q----G---S----------R--KT-L-R-----R-----Y----H---M--LRA----S-ANLGADMTARVKERC
RN-L-KISPAYFHLAVWKTLLFRFL-------------------N-------------------TD--------------
-----H---ICLGINDMNRT-----D---T-----K---DAGVIGNLMNILPVQFKY-D--------------P------
-----A-QNFL--HAVKEARAKVTTALAHAKVPFDVILSE-L-NI------P-------R-------D--P--T----RS
PVFQSSFDYRET-------FK--K-S----F--L------DH-E------T---------Y-S--P----P--E------
-G-LN-RNSNGYDISLGALESL------------E--G--E-STIYVGAQSSLYSMEDAEIIL
>Hybrid|gi|672793459
GAMSEAQAQLYFLRE-YL-G--N---N-AHNIAYYGSY-RGRL--DMARLRNALWIVGSRHEALRSAYFMDT--------
-------S-----------T--S----S--P-VQAVM------S--E--P-R--I--L--LEHR------------D-A-
---------S----D----S--------G----EMQRVVD-AV-KDVRFDIEQGVVMKITVLSH-S----------P---
-------S------LFSIIFNHHHIALDGAGWA-IFIDELSQAYAG-R---------I---SRSS-A-T-----S---P-
-I-IQSIDLVRRHGDAA----E-K--A-RHQS-SVDLA-FWKETLR---N----------T--P---E--PLPLFS-FA-
--K-V----K---S----------R--PA-T-K-----D-----Y----R---I--NTA----N-AKLSGEVTRLIDKAA
SR-V-GVTPFQFYLASLATFLARCL-------------------G-------------------ID--------------
-----D---VCIGIVDANRR-----S---A-----D---EMHTMGYFLNMVPVRIML-E--------------Q------
-----S-ASFD--AVARSCRDAALNASAHQSTSFDTILDA-L-EI------S-------R-------S--T--P----HH
PLFQVAINHRRA-------AL--N-N----T--A------FGTD------G---------E-I--E----W--E------
-G-GV-PGGNPYDIFLNVYASS------------N-----W-TIVQFITQSSLYDQSDSELLL
>Hybrid|gi|310799805
HPLSFGQEMFWFVQK-FT-S--D-A-S-TLNNTVVYRM-TGAL--DVARLAEAVRVVGDRHEALRTAVFESE--------
-------------------D--G----M--A-VQAVL------D--H--S-K--L--H--LEKL------------S-A-
--------------S----L--------K----DVPVIIN-DL-AGYHYQLDKGQNMRILLVSS-S----------P---
-------T------EHHILFGFHHINMDGISLQ-IIQSELETVYKG-E---------D---L------L-----G---S-
-P-LPFTDFVKRQRE-----------N-D--W-SELLS-FWQSELS---G----------I--S---G--NLPILQ-LP-
--GAS----K---V----------R--HL-L-T-----E-----Y----R---A--IEV----E-RRVNSPTMAKVHERC
RE-L-RVTQFQFYLAIFRVLLTRLA-------------------K-------------------VE--------------
-----D---ICIGIADGNRL-----S---E-----D---TLDAVGMYLNLLSLRFQS-T--------------Q------
-----K-MTFS--DIAQDTKQKAQAAIAHSAIPFGLLLSK-L-GV------A-------R-------S--A--E----HS
PVFQAFVDYRQG-------AR--E-R----Q--S------FG-N------C---------N-L--E----V--S------
-F-YQ-GARASYDISLDIIDSK------------D--A--P-TFIRLAVQNSLYSKGDAALLI
>Hybrid|gi|347009995
LPMSFGQSRFWVMTQ-IV-Q--D-P-T-AFNISCDVEI-QSEI--DVRALSRAVEMVGARHEALRTCFFHED--------
----------------------D----Q--P-MQAIL------K--E--S-P--L--R--LETV------------S-A-
--------------S----V--------S----DIDRLFQ-EV-HNTVYDLSKGETMRAMLVST-S----------R---
-------T------HHHLLVGYHHINMDSSSFV-VFVADMIKIYAG-Q---------K---L------S-----P---P-
-R-MQYSDFSKYQVEQL----S-K--G-N--W-DSLIA-YWSNEFA---R----------L--P---D--PLPILN-VS-
--P-N----T---S----RP----R--PN-L-T-----T-----Y----E---N--RSI----E-TRVSASVARQVKSAC
RK-L-KVTPFHIYTTILQITLARLA-------------------A-------------------TD--------------
-----D---ICIGIADANRA-----D---V-----G---ATDSIGNFLNLIPLRLPT-D--------------L------
-----N-LPFS--SLVKATKNKVLHGLANSAVPFDVIMEK-V-GV------Q-------R-------S--S--T----HS
PLFQAFIDYRYV--------T--E-K----L--P------FG-K------G---------H-L--E----G--K------
-R-YI-VSKTPYDVMIEMIDTP------------T--G--E-ASLKLLTQEALYTPEESQTIM
>Hybrid|gi|119403100
VPLSITQEYAWKQQQ-LP-L--D-P-T-TFNSTIGIHM-HGPL--NHNRLGWAFNQALQRHDAFRTCFITDPD-------
-------G-----------S--A----Q--P-TQAIM------R--S--P-R--A--Y--FEVV------------K-V-
---------I----D----K--------A----ASEQGFK-DL-EDYKYDLAKGDTLKIVVFHW-S----------P---
-------T------DHLLIIAYHRLVGDGWTTE-HLFVEAGQLYSG-V---------P---L------E---------A-
-A-PSYADFAIRQRKQL----E-S--G-G--F-SEDLQ-YWSCLFE---T----------L--P---A--RLPALD-VP-
--Q-A----K---A----------S--AT-P-T-----T-----W----T---E--HEL----S-ARLSRMVAVRIKDRS
RK-H-KVTPMHYYLASYLVLLARLT-------------------S-------------------ST--------------
-----D---VVIGVADTNRP-----T---L-----T---DQATMGFFANFLPVRLNY-N--------------S------
-----D-KIFN--EVLVAAKEQMRTALLHSAVPYGAMLER-L-GL------P-------APS--ADDP--H--S----HA
PLFQAVFDYKQG-------QA--E-S----G--N------IG-E------A---------K-I--I----D--S------
-R-TP-RAGSPYDITLEMSDDP------------S--K--D-PLITVKLQKERYGPKDAEVVM
>Hybrid|gi|949386178
LPIGFAQSRFWFLRK-YL-E--D-P-S-TFNITASISL-RGPL--DVIKFREAVKVVGQRHEALRTRFREGE--------
---------------------------E--T-TQEIL------E--T--S-T--L--S--LEIR------------D-V-
---------S----N----S--------D----EISDAYN-EI-KDYSFKLEEGQIMRIVLLRQ-S----------S---
-------T------LSTLIIAYHHINMDGLSLE-TILQDLQAAYAS-K---------F---L------N-----P---R-
-I-LQYPNFTEKQRKEY----Q-S--G-M--W-AEDLA-YWLKEFS---H----------I--P---A--ALPLLP-GA-
--K-T----S---Y----------R--TT-L-A-----K-----Y----S---S--NYA----E-FRVDSTVLQSIQNIC
RK-L-KVTPFHFHLAVFYTLITRLL-------------------N-------------------VE--------------
-----E---VCIGISSANRT-----S---------E---MMQSVGLYLNLLPLLFKT-E--------------L------
-----N-QTFT--NALKLAREKALAAFVHSQVPFDVVLNE-L-QV------P-------R-------S--S--S----HS
PLFQVLVNYRAG-------VS--E-T----R--E------FC-N------C---------E-S--N----I--T------
-Q-FN-QGETPYDLSLDIIDNP------------G--G--D-ARVILSGQSALYSNYHMNTLK
>Hybrid|gi|1084342497
ESMSYAQSRLWFLGQ-YI-D--D-P-T-TCNIVVSYAI-RGPL--DVGRFREALNTVIAHHASLRTCFYADE--------
-------E-----------T--G----E--P-TQGLL------R--S--P-F--NSSP--LRYL------------H-A-
---------S----S----C--------E----DVQLEFD-AL-RYHTWDLAYGDTFASTLLST-E----------T---
-------E-----NEFVIIFGYHHIVIDGVSWY-TILRDLERAYIL-Q---------P---L------S-----R---Q-
-L-KQCLDVSVEQRRAV----E-S--G-A--M-DDEIA-FWGTVHA---T----------L--P---D--VLPLLP-IS-
--S-A----R---R----------R--QP-L-R-----Q-----Y----E---S--HTI----K-RDIGRDLVTKIKDAS
RA-L-RVTPFNLYLATVQVLFAKMM-------------------G-------------------IE--------------
-----E---LCIGVTDASRT-----D---D-----N---VAETVGFFLNMLPLRFKI-D--------------R------
-----Q-RPFT--DLVQRTSRHVLEGRSNGRVPIDVILDH-L-NV------P-------R-------D--A--S----FS
PLFQVTFNYRVG-------AM--A-E----T--S------LGKD------C---------R-L--S----V--E------
-A-IR-DAESPFDLGFGIYETA------------E--G--S-CDVQVMAQSYLYDRDAAELIM
>Hybrid|gi|1111489135
DEMSLVQSRFWFLTT-AL-E--D-K-T-TFNVTISAHL-KGRV--EVGKLERALEGVAKRHEILRTRFFFGGN-------
-------S-----------L--E----T--P-MQGVL------S--K--P-T--V--H--LTSR------------D-I-
---------N----S----K--------K----DVEQEME-WL-HSHPWSLGDWETIKLSLLSQ-S----------D---
-------T------EHWLVLAFHHIAFDGYSLE-IFWRDLAKAYNA-N---------GS--I------P--T-LP---D-
-A-KQYRAYIAKQRRQN----L-SKPF-E--W-RKAIE-YYRKLIM---P----------E--P---E--PLPLLS-FA-
--K-V----S---H----------R--KL-L-E-----N-----Y----S---C--YNA----E-ITLEPSEAARIRKLA
KA-N-HSTSFHVYVAALQTLLFGLM------------PD-----S-------------------VD--------------
-----R---LFIAMDDTNRL-----D---K-----D---FMDTVGLFVNTLFLRFDR-TDY------------N------
-----K-LSFS--DAVKAARTKTYKALEHSVLPLDVLLKE-L-CI------T-------R-------H--G--N----AV
PVAQVLIDYRVS-------HK--E-W----F--R------LG-D------C---------R-A--E----M--G------
-T-GR-AERQGSDLAFYILDDSD--------EQNG--G--S-VRVGVEVQSTLYDGEHAEMLI
>Hybrid|gi|1239396223
SIMSYGQAGFWFLND-YL-V--N-K-K-AFNMAVMLKL-TGSI--RTQPLENAVQLVAERHEILRTRFFWSEDG------
-------D-----------E--R----T--P-MQGIN------P-----P-T--M--K--LTIK------------T-I-
---------A----D----E--------K----EAETELK-RL-HDEDWDLGSGEGVKIILLRL-S----------D---
-------Q------VHFLLSGMHHIYLDGYSFS-VFFKDLESAYIN-H---------R---L------P--P-LP---V-
-E-SQYRTFALQQRKMY----D-D--G-D--L-LKSIE-YYRQSFP---K----------E--F---A--PIRLFP-FA-
--T-T----A---S----------R--QL-A-N-----E-----Y----S---Q--HEA----K-LSITPDVSAKVRQLA
RA-N-RSTSFHVYLAALKILLFSLL------------P------D-------------------TE--------------
-----E---LFIGIADANRG-----D---K-----K---FMGSLGFFLNLLPLRFQR-GK-------------P------
-----R-SRVS--SAIQTARDAAYGALQHSQLPFDVLLRE-L-NV------P-------R-------S--D--K----HT
PIFQVFMDYRQV-------VQ--E-R----S--S------WG-G------C---------K-L--S----D--E------
-K-WC-NAGTGYDVALEVTENI------------N--T--D-TLLSLRLQKQLYSEEHTQVLL
>Hybrid|gi|361127527
EPMSLSQSRFWLLDL-FL-E--D-R-T-ASNVAFQYQL-NGNL--KVDKLAQALELVAMRHESLRTFFVNDDS-------
-------Q-----------R--D----M--A-VQSVS------D--T--N-H--V--K--LEHR------------T-I-
---------N----H----V--------D----EAAQEYE-IH-KRHDFDLAKPQLLRMTLLTL-N----------T---
-------T------MHYLLVAYHHIIMDGISLQ-VLLSDLEKAYNG-T---------P---M------G-----P---S-
-P-LQFPTFSVNQRKAL----R-T--G-E--M-DSELE-YWKSVFH---D----------S--P---A--VLPLLP-MA-
--I-S----S---S----------R--VP-I-S-----A-----F----K---S--NEV----S-RRVDPALGQKVKAVA
KM-T-RSTNFHVYLTVFRILLARLA-------------------D-------------------VS--------------
-----D---LTIGIADANRT-----D---D-----D---ITKTIGLFLNLLPLRFKP-D--------------E------
-----A-KTFA--ASVTETRNQAYAALGNSKLPFDMMLQE-FHHV------E-------R-------S--S--T----HA
PFFQAFFDYKVG-------VK--Q-I----S--R------FG-N------C---------Q-M--D----M--Q------
-Q-NN-TGETNYDINITVIEDD------------Q--G----PGIIFETQATIYDRHATTLLL
>Hybrid|gi|767017492
LPISFGQSRFWFLRH-YL-E--D-Q-T-TFNITFSVQL-RGYL--RVSDMENAVKLLGSRHEALRTCFFTKD--------
-------------------G--E----T--P-MQGIL------K--E--S-R--L--L--LEKK------------T-I-
---------Q----N----P--------E----QVTVEFQ-SM-RDYVFDIEHGENMRVLLLSL-T----------P---
-------T------VNYMIIGYHHINMDGASLE-VFLDELEMAYTH-K---------R---L------P-----Q---P-
-V-FQYSDFSEQQRLEF----K-K--G-Q--M-NAELN-YWKSELS---D----------D--L---S--VLPLLP-FS-
--S-A----K---H----------R--SP-I-E-----K-----Y----E---H--HRE----D-CRISTELATQVKDMC
RK-N-KVNVFHFYLATYAVLLSRLL-------------------E-------------------VD--------------
-----D---LYIGMADANRN-----E---T-----H---LVRSMGMYLNLLPLRFRL-G--------------Q------
-----N-KSFT--EVLKETRRKVYSAIGHSRLPFDVLLEE-L-KT------P-------R-------S--T--E----FS
PLFQAFINYRQG-------VK--E-Q----R--R------MG-D------M---------E-G--Q----G--E------
-E-YA-FGRTAYDITLDIFDNP------------G--S--N-PFVMFIVQKQLYSHNDAKILA
>Hybrid|gi|1020707406
MELSFNQQMFWFGLT-SM-Q--D-K-T-ALNHTACYRI-LGNL--RIENLERAILHLGQIHDTLRMCFRTS---------
-------------------R--G----Q--T-SLGIV------E--S--C-T--L--R--VERQ------------K-I-
---------E----N----E--------A----EVDAVVQ-KV-QTTAYDLEYGETMRVIVLSL-S----------E---
-------T------EHYLVSGSHSLVLDGLSSI-IFLRQIAQSYEN-D---------S---S-V----D----EA---E-
-V-SQYSDWVGSQLEAY----K-C--G-G--F-DNSLR-FWKKHWT---T----------S--P---P--PLPILR-IS-
--D-S----K---I----------R--PL-L-S-----E-----Y----D---N--FRA----D-AIISKAVKARIWAVC
RR-N-KTRPFHFFLATFHALLARFA-------------------D-------------------VE--------------
-----E---IAIGISDSNRP-----E---Q-----G---TMNALGAFANIVPIRGSN-D--------------P------
-----S-ERFS--TLMKDCAEKAAAALGHSDVPFHLLLSE-L-GV------T-------R-------S--T--T----HT
PMIQAFFDYRQG-------ML--K-T----Q--P------MG-D------C---------E-L--E----L--L------
-S-FQ-ASKVPYDICLDIIDDA-----------GE--G--D-CVLHLLVRNDMYTKQQAQTLI
>Hybrid|gi|1325558619
IPMSLTQEHSWILQK-QT-H--D-P-T-IFNSTIGMYM-EGYL--DLDRLARTFRTAFQRHEIFRTCFLETRD-------
-------D-----------T--S----L--P-MQAVM------K--A--P-W--A--S--FEAV------------T-V-
---------V----D----R--------A----AAEQSFR-DL-DNQSHDLAIGDTMKIVDFYW-S----------P---
-------K------NHLLIIAYNRLVCDGWTYE-QLFVEITKLYDG-G---------E---L------P---------L-
-P-PQYAEFAARQRMDY----E-T--G-R--M-DRDIA-FWKEIHK---K----------L--P---S--VLPVMS-LP-
--Q-A----R---N----------R--MP---P-----S-----W----E---H--HTT----T-ARLSSLSASRIKEAS
RK-H-KATPMHFYLAAYYILLARLT-------------------G-------------------TS--------------
-----D---IPIGVADANRS-----S---L-----E---DLSTMGFFYNILPLRLGY-S--------------T------
-----E-VTFG--ETLATTKEHMRAALLHSRVPYHIIFEY-L-DI------S-------N-------T--P--D----HA
PLFQAMFDYKQG-------QA--E-S----G--S------IG-N------A---------H-M--A----G--V------
-L-AS-RLRTPYDITLEISDDP------------T--K--D-PLITFKLQNSFYGPDDVKVVM
>Hybrid|gi|358383907
LPMSFGQSGFWFMTQ-FI-E--D-P-T-FFNGTVSFLI-TTNL--DIDALAHIVREMGRRHEGLRTAFFTDD--------
-------------------H--Q----Q--A-KQGVL------D--E--S-P--L--Y--LQTK------------V-I-
---------G----S----Q--------D----EVRAEID-AM-NNHVYDLAKGETLRLLLLTE-S----------P---
-------I------RHHLIVGYHHINIDGMSII-AITDDLRLAYEG-K---------K---L------P-----P-----
-P-FQQNEFADRQHERL----R-T--G-Q--Y-AEDIL-FWKNEFK---D----------L--P---E--TLPILP-LS-
--P-N----T---L----RS----R--PA-VRT-----T-----Y----R---H--LRA----E-SRLSPLITARLHKLR
KQGY-IQSPFNFYVTVFQVLLGRLA-------------------E-------------------SE--------------
-----D---ICIGVASANRH-----N--DP-----G---SDSSVGIFLNLFPLRLRS-Q--------------L------
-----S-KSFV--SLLEENKAKGLACLNHSAVPFDIILDE-V-GA------I-------R-------H--P--S----HS
PLFQAFINYIPT--------R--E-N----R--S------FG-D------G---------I-I--E----N--R------
-E-YE-IGETIYDIMLAVIDPP------------A--G--D-PWIAIMTQKELYTENEAQILL
>Hybrid|gi|1271953391
GPISLAQSRVWFLSE-NS-E--R-S-S-DCNLTFIYDV-EGPL--QVHRLQHALDLVMTHHDALRSCFFMRP--------
-------G-----------D--N----Q--L-NQGVM------S--S--P-R--H--L--FTQV------------R-N-
---------G----T----A--------D----DVLRASD-RL-RSHAWDLPNGQMLGMAVVSK-N----------S---
-------S------QHTIVLGYHHIIMDAYSLG-IFLRDLNLAYAT-G---------S---L------Q-----Q---K-
-P-AAYLDFAKAEHSLTNIGYE-N--E-D--Q-AEKIE-FWKNEFA---T----------I--P---D--PLPILP-MS-
--R-V----L---T----------R--PV-A-I-----R-----N----K---N--VCL----R-KHIDKLEWAGILKAS
RA-L-KVTPFHFHLATFQVLLARYA-------------------N-------------------IE--------------
-----D---FSVGIADANRL-----D---D-----R---YSETIGFFMNLLPMRCKV-P--------------K------
-----G-AEFA--QLARNTSRKALEVLLHSGISFDKIMEV-T-KA------P-------R-------S--P--S----YS
PMFQASINYRMG-------AI--S-D----V--P------LG-D------C---------A-M--K----L--S------
-D-GQ-DAENPFDISLGILESK------------D--G--S-ATTXIICNADLFDPEAVSTLM
>Hybrid|gi|1315178299
FEMPFGSAQFWYTQQ-TM-S--D-P-D-TSNIQFRLEV-DHDL--DIPRLKQVIQTLGQRHEALHSAFYMSD--------
-------------------E--G-------T-KVGVM------A--E--S-T--F--E--LAAR------------N-I-
---------E----S----A--------A----EADAVSQ-NL-LSRTWDIERGEVASAILLSL-S----------P---
-------R------RHYLLFGFHHIAIDGFSFN-LVLNEMNMLYAR-Q---------T---L------P-----S---I-
-D-YRFSDWAKEQRRQV----E-S--G-A--L-AQDIS-YWKHQLK---S----------A--L---E--PLPLLP-MA-
--H-V----D---F----------R--PS-P-E-----R-----Y----E---F--EES---DE-VTLDAKTAAAIKNLC
KR-H-RVSVFTYFLTIFKILLFRFV-------------------D-------------------VE--------------
-----S---VCIGMADAGRS-----D---G-----R---THRTVGYLLNLLPLVFER-GA-------------A------
-----D-EKFG--DALQQARDVSMGALAHSRVPFTVLVNE-L-KT------V-------R-------S--D--T----YN
PLFQAFIDFRQI-------NA--D-P----G--V-------L-N------A---------K-P--S----G---------
-R-HA-AGRTPHDLVLDITTVG------------S--D--E-INVILNAQKSLYSHKATQTLL
>Hybrid|gi|1111849380
VPMSFGQARFWVMQH-AL-Q--D-P-S-AFNMGLCWRI-DGSL--NLDKFRKAVSTVADRHEGMRTRFFWGGEH------
-------------------Q--D----V--P-MQGIL------S--Q--S-I--I--Q--VEAK------------K-V-
---------A----N----K--------G----EVYRELD-AV-RHYVYDLNDWQLVRIRVLSL-S----------P---
-------T------EHYTIIGNHHITMDGLSVR-ILIDEINKVYLG-E---------S---L------P--R-LP---R-
-E-SQYSHFAQKQRQDY----S-K--G-R--F-QKHID-YYRTIIP---D----------N--E---P--PLELFP-FA-
--K-V----Q---A----------R--TE-Q-T-----Q-----Y----R---T--YRA----D-VRLQPKQVSLLKQVS
QK-S-KSTSSNLYTALLGVLLFRLL------------P------D-------------------TK--------------
-----R---VMIGLVDANRS-----D---L-----A---LRQTIGCLLNTLPIRMDR-PD-------------S------
-----S-TKLD--SLIQTVRDTAYGALEHSAVPFDVLLNE-L-KL------D-------R-------S--A--N----AP
PVFQVLMDYRIG-------SN--E-R----G--A------FF-N------G---------T-G--S----R--E------
-K-FH-NAGTGFDLHLDVVENY------------E--G--D-ALVSLEVQQSLYSQEHAELLV
>Hybrid|gi|1111712344
VKMGYGSVQFFFLVK-HL-D--D-P-T-VLNMQFRLPL-QGRI--KIPDLKYAVKQLGQRHEALRTAFFVDTE-------
-------N-----------D--D----E--P-TQGVL------E--I--S-P--L--Q--LETV------------Q-V-
---------A----D----T--------D----EARRVCE-DV-GNYVFDIESGETIRILLLTM-----------SP---
-------T------SHWLVLAFHHISIDGFSFN-VLLDEINALYQG-Q---------R---L------P-----A---V-
-T-TQFTDVMAKQREEL----Q-T--G-G--R-RSELE-YWRRALG---R----------I--P---D--PIPLFP-VA-
--K-V----S---S----------R--LP-V-T-----R-----Y----H---F--EEA----PMASIDAATAEQIRKQC
RT-L-KATRFHFFMTVLRVFLFAFL-------------------D-------------------TD--------------
-----E---LCIGFADASRA-----D---P-----S---VSRTIGYLVNMLSLKFER-K--------------P------
-----T-QTFA--QKVEEARTQSYAALANSTVPFNALLEK-L-EA------P-------R-------S--A--A----YT
PVFQVFMDYLQH-------KF--T-A----P--K------GL-G------V---------V-E--D----E--V------
-Y-AH-LTHNFFDLAVDINDVS------------A--S--E-ILVRFRMQQYLYSQESVALLL
>Hybrid|gi|816193275
VPMSFGQTRMWIPNL-LL-T--D-K-T-AYNCTTCYRL-NGPL--DVLKLETALECVIQRHQTFRSSFFIDE--------
-------I-----------N--R----E--P-VQAVS------R--S--S-P--F--C--LKKV------------QQG-
---------N----D----G--------I----DVERETD-EI-KKHVYDLVNGDVFMATLVTH-E----------P---
-------Q------YHTIIFGYNHIIVDGVGWQ-LFLQDLERCYVH-P---------AP--Q------R--Q-RP---V-
-V-NDVTDFSVQQRGGL----D-S--K-V--L-QSKRT-FWMSAFD---K----------L--P---S--PIPLFP-FS-
--K-E----T---R----------R--KP-L-D-----R-----Y----S---V--SEY----F-VELDRSLVSRVKAAS
TE-H-KVTPFHFYLSVLQVLLQRAL-------------------G-------------------TN--------------
-----D---FCLGITDANRT-----D---Q-----R---FMETIGLLLDTLPLWFKV-P--------------R------
-----D-ECFQ--ERLLHTRSAVYDALGNSGVPLDVILDD-A-NV------E-------S-------S--I--T----DL
PLFQAMVNYRMG-------AI--K-Q----K--T------MG-D------V---------Q-L--D----Y--L------
-S-YE-DAKHPFDFILTIDE-D------------E--G--R-GGLTLSMQDYLYDKAGADIFL
>Hybrid|gi|1109545994
GPMSYAQSRLWFQQQ-LV-K--D-P-T-ALNIVVRFDV-KGYL--DVDRLAAAVTATVNRHDALHSAYFAHL--------
-------D-----------T--Q----E--P-LQGVI------E--A--P-G--D--I--FQHV------------K-V-
---------H----D----D--------N----AASAIFL-EM-QNRHWDLERGDVFKVTLLTF-P----------T---
-------N------VQSLIIAYHHIVLDGFSWH-VYLRDLSMSYQQ-Q---------A---L------P-----P---V-
-G-PQALDFALIEAQET----K-N--E-E--Y-NAQLE-FWREELS---P----------V--P---E--TFPLLP-FS-
--S-S----K---V----------R--QG-M-Q-----S-----F----Q---S--TTA----T-RELHFDILARAKAAS
QR-L-RVTPFHFHLAIAQVLLYKLT-------------------N-------------------IG--------------
-----D---LCIGVTDVNRT-----N---R-----K---FAETVGFFLNLVPLRLRV-K--------------P------
-----T-DSFT--EVLHRTSKKALSAMEHSGVPIDVVLRE-L-NI------R-------R-------S--S--G----HS
PLFQVVFNYRV---------GDML-Q----V--P------FG-G------G---------R-L--E----L--H------
-S-SI-EARSPYDVVFNVTQCP------------S--G--A-SYLQVTSRDALYAPEVSGVIC
>Hybrid|gi|700459236
VPMSFAQSRFWFLNF-FV-E--N-K-T-AFNVTSVVHL-RGKL--DIEKFGKALTEVGQRHEAIRTVFYTDEN-------
-------------------T--K----Q--H-MQGVL------P--K--S-T--L--T--LQHA------------N-V-
---------N----D----E--------G----YIQKAVR-EM-QDHVFDLAKGDSLRLQLISL-S----------E---
-------E------RHCIILAYHHIAVDGIGFP-IFFADLEKAYNG-T---------L---D------L--S-GA---G-
-M-LQYPDFSLRQLHEY----E-Q--G-S--W-SKELS-YWRSQFP---D----------L--P---A--PLPLLP-LS-
--Q-R----S---W----------R--PN-S-S-----S-----F----G---S--HLV----D-FRMDQALKTQIEQCC
RR-F-KVTPFHFYLAVFRILLFRFT------------NG-----I--------------------D--------------
-----D---MCIGVADGNRK-----D---A-----D---VLQSLGLFLNLLPLRFRQ-D--------------P------
-----K-QTFA--DALKDVKSTSDGAFANSRVPFDLLLNE-L-QV------P-------R-------S--P--S----YS
PLFQSFLNYRQN-------IV--E-A----R--S------FC-G------C---------S-S--D----G--E------
-L-IA-GGQNAYDISVDVVDVS------------S--G--D-NLVVFAVNKDLYSKDDADVLK
>Hybrid|gi|973783714
ERLSSGQSRIFILSL-FL-N--N-P-T-DYNLVFQFEI-DGYL--DMERLRDAFTVTTQHHESLRTCYFVRQ--------
-------E-----------D--N----Q--P-MQGVL------A--S--P-V--V--R--FRHV------------P-D-
---------A----T----A--------D----DIAAEVA-LG-KTRVWDLERGETMAMAVFSP-S----------P---
-------Q------SHTMVFSYHHIVMDSTGWR-FFFRDLASAYRM-E---------P---L------Q-----H---A-
-S-KTYVEYTRKQFGHQ----Q-T--G-H--F-ESQLQ-YWKQEYS---S----------V--P---P--VLPLLP-MS-
--K-A----K---T----------R--PN-T-Q-----N-----S----R---T--TYA----R-QEIGHEVAQAMKAAC
QN-L-RITAFQFHLAVFQVMLSQLA-------------------G-------------------ID--------------
-----D---ICIGVADANRL-----D---D-----E---FAETVGFFMNMLPVRFHV-S--------------P------
-----D-AKFS--QIAQTTARKVLGAVQNSAVPFDVILDD-L-HV------A-------R-------S--S--S----HT
PLFQAAVNYQLR-------VA--K-K----L--P------FA-G------H---------S-L--T----L--L------
-D-AQ-DAKNPYDLSLGIVEYH------------S--D--G-FILDMSCQESLYDEAATRTIL
>Hybrid|gi|667732525
CQLSFGQSLFWFSTA-FS-N--S-P-T-NLNLTGTFRL-NGAI--DVEKMKRAVMALGQQHESLRTCFRVHD--------
----------------------G----L--P-SQVIM------N--T--S-T--L--N--LEHY------------L-I-
---------R----H----E--------N----ELQSYID-SI-HNGVYEIHAGKIIRLALVSI-S----------A---
-------D------HHFFIIGVHHLAMDGQSFF-PLMKDMLLHYSN-K---------H---E------G-----M---T-
-A-MQYPDFSESQRVAY----A-S--G-N--F-SAGLA-FWKSELA---D----------M--P---P--FLPILR-TS-
--S-L----T---S----------R--PM-L-Q-----V-----Y----G---N--RHV----E-LRIGGDTKALVHTVC
RR-N-RTTPFHFYLAVVRVLLYRYT------------G--------------------------SE--------------
-----H---FSIGIGDANRN-----E---E-----R---LMGSIGDFVNLLPLTFRT-N--------------A------
-----S-QHFD--DVLRDTRSKAYSGLAYSHVPFQLLLDE-L-RV------A-------R-------T--A--T----AP
PIFQAFVDYRLA-------RG--E-K----M--T------WG-D------C---------Q-L--E----L--L------
-S-FQ-TSKMAYDIAVDIIDNA------------D--G--D-CRFEFIVRDDIYTQEDVQQLA
>Hybrid|gi|1168122473
IPMSPGQSRFWFLKH-LM-K--D-Q-T-TANSTIAVAI-EGSL--RLDSLEDAVRKIATHHEAFRTSFFTDE--------
-------------------N--H----K--P-VQAIS------A--T--S-T--L--Y--LERK------------V-V-
---------V----D----E--------S----EVKEEFE-NL-KNHVYDLEHGETLRLVHLSF-T----------P---
-------T------KSYLFIGSHHITLDGISLE-VFLQTLQRAYNG-Q---------P---L------S-----K---N-
-T-FQYSDYSEQLRQEI----S-S--G-S--L-QSDIE-YWKVELA---N----------H--P---S--ALPLLP-FS-
--S-T----K---T----------R--KP-L-E-----E-----Y----S---H--VSL----N-RIVPAVLAKQIQETC
QR-L-KANVFHFYLGVFEVLLFKLL-------------------G-------------------TS--------------
-----D---VCIGMADANRW-----D---D-----R---VAQSIGMYLNLLPLRFQL-D--------------S------
-----T-QSFE--AVLKDTRRKAYSAMSHSRLPFDVLLEN-V-EC------D-------R-------S--T--S----FS
PLFQAFINYRQG-------VS--E-T----R--K------FG-G------A---------T-G--M----T--T------
-E-IS-LPRAGYDISLDIIENP------------G--Q--D-TRVTFMLQKSLYGEEETAKML
>Hybrid|gi|1190904947
EQMSFGQSRFWFLNH-YV-K--D-T-K-AFNITCMFKL-TGPL--RIDALEKAVEKLGQRHEALRTRYFWSQDD------
-------------------S--K----T--P-MQGIL------S--S--S-L--M--R--LEVQ------------N-I-
---------G----S----E--------A----ELAKEYN-AM-RDHEWDLNDWVTVRIRLLSL-S----------N---
-------S------VHYLLVGTHHISLDGHSFN-VMFLDLDALYSN-R---------P---L------P--A-LS---D-
-A-SQYRAFATQQRKLH----E-S--G-K--M-TKALD-YYRGTIP---Q----------D--L---K--PISLFS-FA-
--K-A----Q---T----------R--PA-L-D-----D-----Y----S---T--HEA----H-FQIQPTLASKLKQLA
RK-H-RSTSFHLYLAALQALVFRML------------P------E-------------------TN--------------
-----K---FFIGIADANRL-----D---K-----D---FMSSIGMFFNLLPLRFDR-AQ-------------P------
-----G-TKFG--NAIQAARNKAYAALEHSNLPFDVILND-L-NI------P-------R-------S--S--S----AA
PIFQILVDYRLV-------VQ--E-R----T--T------YA-G------C---------K-L--S----D--E------
-Q-WH-AARIGYDMGLEITENP------------S--G--E-SNLTLRMQDALYSRESTELFL
>Hybrid|gi|512202118
FGLSSGQSTLWLLRS-YL-K--N-K-S-THNIVVQYTL-RGNL--DRRALESSISKTIQRHEILRTCFYSDP--------
-------I-----------S--E----K--A-TQGVL------A--R--S-P--F--A--MNYL------------E-L-
---------S----T----E--------S----EVQGEFD-NM-RKNEFDLENGHSFDVTLIHR-S----------D---
-------G------THEIVFAAHHILMDGVSWN-VLMHDIQKAYLN-G---------Y---L------P-----P---L-
-G-SQYSEYVENEARII----G-S--G-E--L-NNQLA-YWKKEFS---I----------L--P---Q--PLGLLP-IS-
--K-V----G---A----------R--QS-M-D-----S-----Y----D---T--RTV----S-LSLDAEVVARVRKAS
RG-L-NSTPFQFYLSALQVLLSQLA-------------------S-------------------QN--------------
-----E---ICIGMVDANRS-----D---S-----R---FNENIGYFINTLPLRFQI-N--------------E------
-----D-DSFE--TIISNTKNKVYGAMENSQIPIDVLLEK-L-KV------P-------R-------S--A--T----HS
PLFQVLVNYRLG-------AL--E-Q----K--M------LG-N------C---------E-M--T----D--A------
-K-SS-VSMTPYDLTLLILETS------------D--G--G-CLLQFDTQNYLYSEEDSSHLL
>Hybrid|gi|1173562612
AQMSFGQTRFWFLHQ-FL-K--D-K-T-PFNFSVCACM-KGHF--NVDAFERAVGLVTQRHEAFQTNFFWAEG-------
-------D-----------T--G----M--P-TQGIN------Y--R--S-L--F--K--LEKR------------Q-I-
---------S----S----D--------A----EAAQELQ-SL-QDHAYDLENGGAVRMKLLSL-S----------N---
-------N------VHYFLIGCHHIALDGQSMH-IFMSEVDKAYRN-Q---------R---L------D--P-ML---P-
-E-SQYREFAAHQRHEH----E-S--G-L--M-NGEIE-YFRKTID---G----------D--P---R--PIELFP-FS-
--K-V----K---S----------R--KV-M-E-----T-----Y----K---L--HKA----A-MRLDARTATSIKQLS
RK-L-HCTNFHTYLAALQALIFRLL------------P------D-------------------TD--------------
-----R---FFVGIADSNRV-----D---S-----K---FIGTLGCLVNLLPLAFER-Q--------------D------
-----K-SKFG--DAVKAARNKVYGALQNSRIPFDVLLDT-L-EV------T-------R-------S--G--E----HT
PIFQIFMDYRLG-------DQ--Q-K----M--S------FA-G------C---------D-T--E----V---------
-A-WN-NAATGYDLQLEVLDTS------------A--G--E-SLITLKLQESLYTQYHTELLL
>Hybrid|gi|1190909143
LQLSYSQSMFWFASA-FQ-S--D-K-S-SLNHTGLFRL-SGML--RAEGIRDAVLTLGQRHDSMRTCFFLEE--------
----------------------G----R--P-AKAVL------E--T--S-Q--V--F--LEHK------------P-I-
---------S----S----E--------D----EAAVIAG-QL-HSHSFDMDKGETMRIVLLSL-S----------P---
-------E------VHFLLIATHSLVMDGFSGV-ILLRELLHLYTS-Q---------P---I------G-----Q---N-
-V-LQYSTYGERQIKDH----T-A--G-Q--F-EGELS-YWRSEYP---T----------F--P---P--ALPILR-VS-
--R-I----V---T----------R--PT-L-L-----T-----Y----D---N--VRV----D-LRIDAQTKVSINSVC
RQ-H-RVTPFHFYLATLRAFLARYT-------------------D-------------------EE--------------
-----D---IAIGVGDANRN-----S---E-----S---SLESLGPYINLLPLRFHT-V--------------A------
-----N-QRFA--DILQETRSKMYSALSNSSVPFQVLLNE-L-NV------P-------R-------S--A--T----HT
PIFQCFIDYRLG-------LS--E-K----Q--V------WG-D------L---------E-L--E----M--C------
-S-FH-ASKSPYDLALDIIDNP------------E--S--D-CLLMFVARKDIYSEKDVELLA
>Hybrid|gi|1141559363
VPMSLGQSRFWFLKH-FV-E--D-Q-T-TFNITVSVAL-HGSL--KVKIFEAAVKLVANRHDALKTAFVKDE--------
----------------------N----R--T-WQGIM------K--E--S-R--L--R--LETR------------A-I-
---------Q----H----E--------D----QVATEFD-RL-RDHIYDIENGDTIRVILLSM-N----------P---
-------S------TSFLLIGYHHINMDGVSLE-VFLADLGKAYTG-A---------P---L------G-----E---P-
-P-VQYPDWSIEQRDTI----A-D--G-R--M-KTELD-YWESELS---G----------L--P---P--ALPLLP-SS-
--N-T----K---T----------R--CT-L-H-----Y-----Y----S---H--ATV----S-RSVDTDLGVQISQTC
RK-L-KASVFHFYTAIYEVTLFQLL-------------------G-------------------SA--------------
-----D---LCIGMADANRL-----E---G-----Q---LATSMGMYLNLLPLHFKL-A--------------P------
-----D-QKFQ--DILKETRRKVYGAMAHSKVPFDALVDH-L-KM------P-------R-------S--T--T----HA
PLFQAFINYRLG-------VS--E-Q----R--K------LG-P------V---------Q-A--H----V--L------
-E-AS-ASRTAYDVTLDIFENP------------G--G--N-TRIEFAVQKQLYSSRDAQTFL
>Hybrid|gi|1025672728
VPISFAQSGYWFLQS-LV-D----P-Q-SSNVSLCYRV-DGEV--RANDLNKALRIVCARHEALRTTFVQSDD-------
-------A-----------A--I----P--A-QQCVL------A--R--S-P--V--R--LKCE------------S-I-
---------S----S----A--------L----QASQRFH-EL-KNQAFDLSSGELLQVLLLTL-T----------P---
-------T------SHFLIVHYHHILMDGVSLQ-VFLSELESAYQN-Q---------D---L------G-----P---A-
-P-QQYPDFSVAQRQAV----E-Q--G-A--L-VKELR-YWRGIFP---DG--------TQ--P---P--ILPLLP-IA-
--Q-R----S---T----------R--ES-R-T-----E-----F----D---N--HEV----L-QILSPQLSEKIRLVS
QS-Q-HATPFNFYLAAFRVLLFRFT-------------------E-------------------AE--------------
-----S---LVIGMSDAARN-----H---S-----D---LSNSIGFFLNLLALKFES-R--------------P------
-----S-QAFK--DAIVEARTTSHAALEQSRLPFNVVLSA-L-GL------D-------R-------S--S--A----HS
PLFQAFIDYRQK-------NP--R-K----Q--G------WG-G------C---------Q-L--S----V--E------
-H-WH-VSNAAYDLVVDVTDDP------------D--G----AVVMLRAQKFLYDAAATELLL
>Hybrid|gi|1385081198
ERMSFGQSRFWFLNQ-FL-Q--D-P-T-TFNMAFSVRL-VGKL--STHKLEKAIDLVANKHEALRTRFFSSGRY------
-------------------M--E----E--P-MQGIL------D--H--H-L--L--R--LKKV------------T-I-
---------S----D----E--------Q----EAQLELD-KM-RAHVWDLQHWETMKITLLQL-S----------D---
-------T------VNYLVIGCHHIAMDGLSFQ-IFFADLQKAYLG-H---------L---L------E--P-CA---R-
-D-SQYRAFSVLQRQEY----E-N--G-K--M-EVDFK-YYRRIIP---T----------D--P---K--PLSLLP-FA-
--I-H----R---S----------R--VN-L-E-----K-----Y----S---S--HRA----D-FRLDPSLTAHIKACS
RK-H-KSTTFHFYLAALQALIFRFQ------------E------D-------------------TD--------------
-----D---FFIGVADSNRN-----D---S-----K---FMGTLGFFLNLLPLRMHR-DA-------------S------
-----K-S-FG--DTIQDCRDKTYAALLHSKLPFDVLLDR-L-NI------P-------R-------S--A--S----HT
PLFQVFVDYRQG-------VQ--E-R----T--T------FA-D------C---------A-A--Q----G--E------
-S-WH-IAKTGYDISLDIIENA------------A--G--D-SLLTMRLQDTFYSEESTKMLL
>Hybrid|gi|682275410
LKLSFGQSRFWFLRQ-YL-D--D-Q-T-TFNITCSISL-RGSL--RIPDLERAVKRVGQRHGALRTAFVLGP--------
-------------------D--G----Q--P-QQNIL------V--D--S-P--L--Y--LEKR------------A-I-
---------K----D----E--------S----EVAAEFQ-RM-KDYAFGLERGELMRIRLLSL-S----------P---
-------T------SHKVIIGYHHINMDGISLE-ILLADLQRAYNG-D---------R---L------D-----D---Q-
-V-LQYEDFGLRQQREY----E-S--G-G--F-KSELA-FWRKEFS---N----------L--P---P--PLPLLP-LS-
--R-K----T---S----------R--QP-V-T-----K-----Y----E---F--HRT----D-FRLPDALARRIEATS
RK-L-KVTPFHFYLAAFKTLLFCLL-------------------D-------------------ID--------------
-----D---LVIGIADGNRN-----D---S-----D---TLNSIGFYLNLLPLRFRS-A--------------Q------
-----K-QTFT--DALKEAKVKSYSALGNARVPFDLLLSE-L-AV------P-------R-------S--A--T----YS
PLFQVFLNYRQG-------VD--E-N----R--P------FC-G------C---------A-T--D----G--L------
-Q-FE-SGRTAYDINIDIVDNV------------G--G--N-PLIAFNVQDGLYTSSDAEILS
>Hybrid|gi|973782017
VPMSYGQSRFWFLGH-LV-E--D-K-T-AFNITPTFEL-SGRL--RIEEFGNAVQTAAQHHEALRTFFFTDN--------
-------------------E--R----N--H-MQGIW------T--K--S-T--L--Q--LEHV------------A-I-
---------S----D----E--------T----EVEEASK-QM-EAHVFNLSDGEIMRVRLLSL-N----------P---
-------E------KHWIIFGFHHINMDGISFE-VFWSDVEKAYQG-Q---------P---L------S-----E---D-
-A-LQYPDFTMRQLHEY----E-D--G-A--W-GEDLT-YWRAQYT---E----------I--P---P--AIPLLP-FA-
--L-Q----A---M----------R--PK-V-A-----Q-----F----G---S--HTA----Q-IRLDVSLSDSIDRCC
RM-F-KSTPFHFHLAVWKTLLLRFF-------------------D-------------------MK--------------
-----D---VCIGLGDGNRT-----D---A-----D---ILRSMGLFLNLLPVRFSQ-K--------------P------
-----G-QSFG--ESLKEARNITQAAFSHSRVPFDVILTE-L-NV------P-------R-------S--A--S----HN
PLCQILFNYRPK-------VE--Q-S----R--S------FC-G------C---------L-A--D----G--A------
-L-LG-GGETSFDLGLDVGNVG------------A--G--E-TLIHLSAQRSLYGMKHAEILL
>Hybrid|gi|1151457148
LKASFGQSRFWFLNE-YL-R--D-K-T-TFNITCSIDL-SGKL--DISALKGAVRLLGERHQALRTAFSLDA--------
-------------------D--Q----Q--P-QQHIL------S--H--S-S--L--V--LETR------------D-I-
---------S----S----E--------E----DIHAEFE-TL-RNHVYDLEKGKLIRIRLLSL-A----------S---
-------S------RHHLLVGYHHINMDGISLE-IILGDIQRAYDG-D---------Q---P------L-----D---P-
-V-LQYGDYSARQHKEH----K-R--G-E--Y-KEDLA-FWRNEFS---T----------L--P---D--PIPILP-VS-
--S-K----L---S----------R--PP-I-I-----G-----Y----R---F--QRV----D-LRLDEELATRIQSVS
RK-L-KSTAFHFYLAALDVLLFRYT-------------------GV-------------------D--------------
-----D---LSIGIADGNRT-----D---A-----D---TQNSVGFYLNLLAVRFRP-T--------------S------
-----T-QTFA--HALNEAKKKAYMALSHGRAPIDLVLSE-L-SA------P-------R-------S--A--A----YS
PLFQVFLNFRQG-------VE--Q-N----R--R------FC-G------C---------D-T--D----G--L------
-K-FE-SGRTGYDINVDIVHSL------------E--E--R-PLIAFNVQDGLYTRGDAGILL
>Hybrid|gi|1111495867
EKLSYAQSRLWFLSQ-FS-K--D-D-T-SYNCVYIYKV-TGNI--QIPRLKRAVSTVANHHDSLRTCFFTRP--------
-------G-----------T--G----E--P-VQGLL------A--S--A-R--D--C--FKHV--------------K-
---------G----D----G--------H----ALEHETK-TW-RNHVWQLSDGDVLSVILVTH-G----------P---
-------E------EHSIIIAYHHIAMDGVSMH-LFLRDLNAVYLG-H---------K---L------D-----S---S-
-P-KQYMDISVEERRAI----E-S--G-Q--M-DDRIS-YWTKLHS---P----------P--A---D--TLPLFP-FA-
--R-V----K---S----------R--PI-P-K-----T-----Y----R---N--VES----L-IDIGNDLSEQIKRAS
QS-L-RITPFYFYLAALQTLFNRLL-------------------N-------------------IE--------------
-----D---ICIGVTDANRD-----E---------S---SLQTIGFFLNLLPLRFDV-Q--------------K------
-----D-TRFS--DLVTKTAQHYRTAQANMGVPFDVILDK-A-NV------P-------R-------Q--S--T----ST
PLFQVAMNYRQG-------NF--S-K----I--P------LG-G------S---------N-L--E----F--K------
-D-GY-DAQSPYDIAFSVTPND---------------D--T-TYVQVVAREDLYTRQGTDTLL
>Hybrid|gi|996609804
EQLSFAQSRLWFLNQ-FS-E--D-P-T-SYNSLYVYDV-KGSI--QIPRLRRAVSAVVTHHDALRTCFLTRP--------
-------G-----------N--G----E--P-VQSIL------K--T--P-E--D--C--LRHI------------K-N-
---------P----D----E--------D----SVQHEME-TL-RKHKWNLADGDVFSMVLVSH-S----------P---
-------D------EHTMLIGYHHIIMDGVSLH-VFMRDLNVLYAG-K---------S---I------N-----K---A-
-S-KQYLDLAVDERTAM----E-N--G-L--L-DNKID-FWKREHS---S----------P--A---E--ALPLLP-FA-
--R-V----K---S----------R--PI-S-E-----S-----C----A---N--VES----V-RDVGRDFSERIKRAS
RG-L-SVTPFHFYLAGMQTLLHRLL-------------------G-------------------VE--------------
-----D---ICIGITDANRT-----P---------E---SSQVIGFFLNLLPIRFQI-E--------------K------
-----A-EKFG--DLVKKTSQRYYAAQANSGVPFDVILDK-A-NI------A-------R-------D--M--T----HT
PLFQVAMNYRQG-------NF--S-S----I--P------LG-G------C---------S-L--T----V--K------
-E-GF-DAKSPYDLAFSVTPTE---------------D--T-CYLQIVGRDDLYDQAATDLLL
>Hybrid|gi|1227548893
ESLSYAQSMFWFVKV-FA-S--D-Q-T-ALNQTALFSV-KGDL--YLKGLEEAIAAVGRRHEMLRTAFFVDM--------
-------------------Q--G----Q--P-VQAIL------D--E--P-I--L--H--LEKR------------R-V-
---------H----H----D--------Y----EISEEFA-QM-KNYHFRLEKGETLRMLFLSR-S----------S---
-------T------EHYLLIGCHHIIIDKDSQQ-IFVSDIAKAFGN-E---------P---L------G-----P---E-
-P-LQYSAYANQQREDY----I-S--G-Q--W-SKQLS-YWKHIFP---D----------I--P---P--PLPVLS-VT-
--E-S----T---N----------R--TP-L-T-----D-----C----N---T--HNV----K-FQLDAQFSRKIQRVC
RE-H-KVTPFHFYLSVLKVLLFRYT-------------------D-------------------AS--------------
-----D---LSIGIANADKV-----E---N-----D---TIGSIGPFLNLLPLRFRL-D--------------P------
-----D-QSFG--AALEEARKTVYSALSHSDTPFEVLLKE-L-QV------P-------R-------S--A--Y----HA
PLFQAFINYRQE-------LR--G-K----I--P------FG-N------C---------Q-M--E----L--L------
-Q-FE-LGKTAYDVSLDIIGDP------------T--D--G-YLLTIMVQEALYTKSDAQTLL
>Hybrid|gi|1024759942
EKMPPGCARFWFLRK-YL-E--D-P-N-CFNITLQTKL-TGQI--DVPRFSEAVRKFGARHEVLRTAFYSDE--------
-------------------D--G----E--L-LMGVM------P--S--S-P--L--R--LETH------------E-I-
---------L----D----E--------S----EAEAAEN-AL-ENYTFDIERGEVIRMLLLSI-S----------E---
-------K------EHVLIFSIHHIAMDGFSFN-LMIHEIDSLYQG-K---------P---L------G-----Q---V-
---TQFTEVAIKQRKDI----E-A--G-R--M-LNDLA-WWKDIYV---T----------V--P---D--PLPLFP-FA-
--N-V----G---A----------R--LP-L-M-----R-----Y----E---H--EEV----E-LELDAAMAAKVRALC
RR-N-RCTMFHFFLATLKVFLARWL-------------------E-------------------IE--------------
-----D---FSIGIADANRN-----D---V-----K---TFTTIGFLLNLVPLMFRG-VN-------------G------
-----K-APFA--EILDTAKKTAYSALSHSLVPFDMLLEE-I-SL------P-------R-------A--S--S----HS
PIFQAFLDYRQM-------VV--S-A----P--P------LL-D------A---------K-V--E----G---------
-Q-SN-FGGTAYDIVLDITDYA------------N--A--N-IVIKWQTQKSLYSKAHTQMML
>Hybrid|gi|74592880
EPASFAQSRLWFLTQ-YL-H--D-P-T-TYNVTVRYDV-RGNL--PASRIVSSLNRTICHHQSLQTCFFMDS--------
-------D-----------K--E----T--L-MQGVL------S--P--S-Y--S--S--IKHI------------P-S-
---------G----S----E--------Q----TVREEYN-RL-RSRVWDLQKGETFAVTVVSL-S----------P---
-------E------QHTIIFGYHHIVMDGVSWH-LFLRDLDLAYRL-R---------P---L------P-----S---I-
-E-MEYIDWSKKQFQSA----Q-R--G-D--F-TRPLE-YWRKQHS---P----------P--P---S--VMPLLP-MA-
--Q-T----S---S----------R--KP-L-T-----S-----Y----D---S--HVI----S-VQIDRQLVSHIRLVS
QS-L-GVTPFHFHLAVIQSILCRLL-------------------K-------------------TE--------------
-----D---LCIGVVDANRT-----S---E-----A---HSGTVGFFLNLLPVRFTT-R--------------E------
-----H-STFQ--DLVSSTKRTILGAISNSEAPFDLILED-L-KV------L-------R-------S--I--E----HS
PLFQVAVNYRMG---------AML-Q----V--P------LG-D------G---------T-M--E----V--A------
-A-AD-DAKNPYDLSFGITETS------------T--G--T-CLLELTSQKQLYTEQSTELLL
>Hybrid|gi|1317910364
EKMSPDQSQIWFAGH-WM-A--D-P-N-QYNVVISYNV-HGNF--QFEKFQRVLEQAVFRHESLRTAFFTDP--------
-------N-----------T--G----D--L-LQGVL------T--T--Q-P--P--F--FNHV------------T-S-
---------S----E----Q--------G----SVSEEFD-KL-ASYQWRLEQGEVIRVTVVSV-G----------Q---
-------D------QHTVIFGYHHIVMDGASWS-AFLNDVKCFYK--G---------S---P------L-----C---E-
-V-GQYVDYSLQLNCAI----D-D--G-A--F-AKELE-YWKHELS---P----------P--P---E--AMPVLP-FA-
--K-S----N---T----------R--EA-T-D-----N-----F----K---M--HTA----S-RHINIAVADMIKHTS
RS-L-RGTPFHFHLATLQVLLVRLL-------------------K-------------------IE--------------
-----N---LCIGMSDANRK-----D---Q-----Q---FVNTVGYFLNMLPLRFHV-K--------------Q------
-----T-DSFT--NVFQNTSSKVLTAISNSSIPSNLVIDE-L-KI------P-------R-------A--S--N----VT
PLFQVALNYRVG-------EI--T-R----M--S------VE-D------F---------E-L--N----Y--D------
-R-SV-MGNAPYDMSFHVTPCA------------D--G--T-CIVELNCRDYLYSPQATELTM
>Hybrid|gi|952554121
GPISSAQSRVWFLSA-NS-G--H-P-T-NCNLTFVYNV-TGHL--QIHRLRHALNVVMTAHDTLHSCFYMRP--------
-------G-----------D--N----Q--L-VQGVM------S--E--P-R--H--L--FVQL------------E-K-
---------G----N----A--------T----DALREFN-KL-KAKKWNLEKGQMLGMTVIPR-G----------Q---
-------Q------EHTIILGYHHIIMDAFSLS-IFFRDLHTAYRT-G---------T---L------Q-----R---R-
-S-IDYMDLVAQERLLSEDKSE-D--L-D--T-TAKLQ-FWKNEFT---E----------P--V---D--ILPLMP-MA-
--R-L----A---K----------R--PA-S-L-----G-----P----F---T--SYK----S-TRVEQTQWSAIVKTC
RE-L-GLTPFHFTLATFQVLLARYA-------------------N-------------------IE--------------
-----D---ICIGVADANRL-----N---E-----R---YTDIIGFFMNILPIRSKL-S--------------K------
-----S-TKFA--DLARTASKKVLTGLVNSGVSLDTILEL-S-NA------P-------R-------S--P--S----YT
PLFQAAINYRMG-------AI--S-D----I--S------LG-D------C---------E-L--T----M--V------
-D-GQ-DAENPFDISLGVLESK------------N--G--S-ALIEVICNSDLYDSDGCGILL
>Hybrid|gi|210070751
EPMSAAQSRIYILSS-LM-N--D-P-T-AYSLMIRYDL-DDEL--DIDRLRNALTTTMQHHECLRTCFFARR--------
-------D-----------D--N----Q--P-VQGIL------S--F--P-V--R--R--FKHI------------P-N-
---------A----I----E--------E----DIAQELK-AA-RTKIWDIEHGETLSLTVLSQ-D----------S---
-------R------KHTLVLGYHHIVLDASGMR-TFTRDLNSAYNM-Q---------P---L------K-----F---N-
-G-GTCVEFARKEQENL----H-L--G-L--L-ESRME-YWRQEYA---S----------P--P---H--VLPLLP-MA-
--K-T----T---A----------R--PE-T-Q-----Q-----V----A---S--INA----S-RLVDDDTVIAIKRTC
QT-L-GITAFQFHLAVVQILLTQSL-------------------D-------------------ID--------------
-----D---VCIGVADSNRP-----D---T-----E---FMETVGFFLNLLPVRFRI-P--------------A------
-----G-ISFA--QVAQNTARQMGKAWE-KSVPFDMLLDQ-L-KI------S-------R-------S--S--S----HT
PLFQVLVNYRLA-------MT--K-S----I--A------FG-N------S---------F-L--T----I--T------
-D-GE-EGQNPYDITFSFLESQ------------A--E--G-TAVTMDCQESLYDAEGAERIL
>Hybrid|gi|751354544
QPMSPAQARMWFMSK-HS-D--D-P-A-AYNMVFRYKV-KGPV--SLTRLRHALSTTVHHHEALRTCFFARL--------
-------G-----------D--G----Q--P-MQGIV------A--S--S-P--V--Q--LKHV------------Q-I-
---------G----D----K--------E----QVDSEMK-RL-ATRNWDLHQGKTFELVLISH-S----------T---
-------Q------EHDLFFAYHHILMDVVGLG-IILRDLNLAYQM-K---------L---L------D-----R---N-
-I-ASYLDYSSVQLDNQ----N-N--P-D--F-SQRIA-FWKSEFS---T----------I--P---E--TLPLLP-MS-
--S-V----I---S----------R--PA-N-T-----N-----S----H---C--HHQ----Y-RQLKPEQFQALKTAC
KR-L-SVSQFHFHLALLQTLLAKYT-------------------G-------------------AE--------------
-----D---ICVGIVDANRS-----D---P-----K---FAQTVGYFINMLPVRAQV-S--------------Q------
-----K-ATFS--NLAKTASQKTLTVLNEAAVPFDMLLDQ-L-KV------P-------R-------S--A--G----TT
PLFQAALNYRLG-------SI--W-E----M--P------LG-D------A---------K-M--E----I--C------
-D-VK-DANNPFDLSLGIAETP------------S--G----CVVELYSLSSLYSQEACSTIL
>Hybrid|gi|1141557356
EAMSFGQSAFWFLNE-YS-D--N-K-K-AFNMAVMLKL-TGSI--RIGALENAVRVMGSRHETFRTRFFWSNDG------
-------K-----------E--K----M--P-MQGIS------A--D--S-T--V--R--LIRK------------Q-I-
---------T----T----E--------S----EAEAELR-NI-HNEQWDLNSGDTARTYLLSV-S----------E---
-------Q------VHFLLIGTHHIYLDGYSFG-VFFKELEEVYNR-K---------P---L------P--N-VP---P-
-E-SQYRSFASKQRLLY----E-S--G-A--L-KESIR-HYRSTLP---P----------V--F---E--AMDLLP-FA-
--K-S----L---S----------R--PS-I-D-----T-----Y----S---Q--FEA----S-ARLNQNLAAKIRQLA
RR-N-GSTSFHVYLTVLQALLFRLL------------P------A-------------------TD--------------
-----D---VFIGIADANRQ-----D---K-----R---FMSSMGFFLNLLPLRFRR-SK-------------P------
-----G-TKLV--AMIKTARDSAFAALEHSRLPFDALLQE-L-NV------P-------R-------S--N--K----YT
PLFQVFLDYRQV-------MQ--E-R----S--T------WG-G------C---------K-V--S----D--E------
-T-WR-NAATGYDVALEITENH------------N--A--E-ALLVLRLQASLYPEESTHLLL
>Hybrid|gi|1141561736
VPMSFAQTRFWFLKF-AV-D--D-Q-A-AFNVTTVVEL-QGSL--DSERISGAFKAVVQRHEAIRTAFYTDDI-------
-------------------T--K----L--P-MQGVL------A--S--S-P--L--Q--LERE------------M-V-
---------A----R----N--------D----QIENAIR-EM-RYHHFDLSAGESVRLKLLSL-P----------G---
-------D------RHVLILGYHHIAMDGIGNQ-IFFSDLESAYNN-T---------L---D------I--Y-GA---P-
-M-LQYPDFTLKQRQDL----K-R--R-K--W-EDHLQ-YWRNQFG---D----------F--P---P--PLPLLD-LT-
--H-K----A---A----------R--PE-T-T-----T-----Y----A---S--HSV----K-IHLDATLKTRIRECS
HH-W-GVSPFHFYLAVFRVFLVRHT------------NF-----E-------------------TD--------------
-----D---LCIGVADSNRK-----D---V-----D---ILRSLGLFLNLLPLRFRQ-S--------------Q------
-----G-HSFV--DVLRNTKLISDAAFAHSRIPIDLLFSE-L-NV------S-------R-------S--R--S----QQ
PLFQAFLNYQQN-------IS--D-A----R--A------FC-G------C---------E-A--A----G--E------
-L-VS-GGETGYDVSLDIVDSK------------T--R--E-NTLIMIVNSNLYTTENASVLL
>Hybrid|gi|384955760
QPLSLGQSRLYFLSQ-YM-D--D-D-R-VLNCTISYAL-SGKL--DVSKLEQSLIQVVQRHEALRTSFYTDE--------
-------K-----------D--G----K--P-MQGLL------E--K--S-P--F--R--LRVV------------PGV-
---------S----A----S--------S----DVETEFN-LI-RYRPYDLEQADTFAATLLSH-S----------P---
-------D------SHTLICGYHHIIMDGVSWQ-IFQKDLAMFYNN-S---------GI--A------D--SAKH---L-
-P-AQYSEFTRKQQEDL----S-C--G-A--Y-AERLR-FFQDQFR---E----------P--V---E--SLPLFP-FA-
--K-V----G---T----------R--KV-V-K-----Q-----Y----A---V--QEA----T-THLNAKVVSAIKQAS
QT-S-RTTPFHFYLSAFQVLLHRLL-------------------E-------------------TD--------------
-----K---MCIGVVDANRS-----D---Q-----N---FVNTIGFFLETIPLWFKV-N--------------S------
-----E-QRFV--ELLKETRTKAYAALAQTGVPTEEILRA-C-GV------A-------S-------S--T--T----ET
PLFQVCFNYRMG-------AG--R-T----A--A------LQ-G------V---------E-M--K----F--L------
-D-YV-DAQNPFDLVATVDDLD------------D--G--T-AMITLYLQDYLYDQEGAQLLA
>Hybrid|gi|311320381
EPMTLGQKRFWVLNQ-YF-Q--D-P-T-AFNITYFAKL-QGRV--RVNELVRAVESVAQRHESLRTRYFWSKD-------
-------T-----------D--K----T--P-MQGIL------S--K--P-L--L--Q--VELS------------T-I-
---------H----H----S--------E----QAHQAFE-DM-QNYRWDFDDWVPLRMQILTL-S----------P---
-------T------EHFWIVGTHHISMDAFSFS-VLMLDIHKAYTT-V-------GQY---L------P--P-LA---D-
-E-SQIRAQGAQQRLAL----K-S--G-K--L-RPALD-FYRKALS---G----------IDFT---K--PIELFH-FA-
--T-K----S---H----------R--PP-L-A-----E-----Y----A---T--HIA----K-VHLDASTTAKLKEVA
RQ-Q-RATNFHAYLAALQTLVFRLL------------DE----DS-------------------TD--------------
-----H---VVIGLSDANRL-----E---K-----S---SMESVGNLLNLLPVNFER--S-------------R------
-----D-QTFA--QAVQDTRDRAHAALKYSALPFDVLLDE-L-SI------P-------R-------S--A--A----WS
PVFQIYMDYRLV-------VK--E-H----AAKT------WL-D------C---------K-I--E----E--E------
-T-WR-TARHGYDVLVEVTDSS------------E--G----ATIAVHVQQALYSERGAELLC
>Hybrid|gi|640928680
LEPSFSQKMFWFVLS-FV-D--H-G-A-GLNHTGMFRL-TGPV--DVDKLERAVLQLGQRHDILRTCFENV---------
-------------------D--G----R--T-KAGIM------E--R--S-L--L--K--LERR------------R-I-
---------V----E----E--------H----EAHDVAR-EL-HAYSYDVSAGECLRMVLLTL-A----------L---
-------T------THFLLYGTHSLVLDGFSSA-ILNNELIRLYKD-D---------G---D-M----T--P-AD---A-
-V-YQYSSFAQSQIQAM----H-E--G-A--W-ESDLA-FWRKTFA---S----------C--P---S--PLPLLS-VS-
--S-V----A---S----------R--PE-Q-G-----A-----Y----R---N--HQA----K-LQVEASTKSRIWDLC
RH-H-RVRPFHFFLTVFRACLARFA-------------------D-------------------AD--------------
-----E---VAIGIADANRV-----H---D-----D---AMESLGPYVNMIPLRFLS-D--------------P------
-----Q-LAFD--EAVRDTKQTTDEALAHSAVPFQALLDD-L-GV------P-------R-------S--S--T----HP
PIFQTFFDYRQG-------LP--K-R----Q--Q------WG-D------C---------E-L--E----M--L------
-S-FA-LPPVPYDVALDITDDG-----------KD--G--G-CHLMLIVRQDMYTERDAEIIL
>Hybrid|gi|1111702798
APMSFNQARFWFMQH-AL-Q--D-P-S-ALNMSHCWDI-EGTL--DVPRLRKAVTTVADRHEAMRTRFFWGGKN------
-------------------H--D----V--P-MQGIL------S--Q--S-I--V--Q--LEIK------------R-I-
---------A----N----K--------E----EVSRELD-AM-RHHTYDLNDWQLVRIRLLTL-S----------D---
-------K------EHYLIIGNHQITFDGNSAP-LVLNEMNEVYLG-Q---------S---L------P--T-LS---K-
-E-SQYSFFAEKQLQDY----S-Q--G-C--Y-REHVD-YFKNIIH---E----------D--N---Q--TLELFS-FA-
--T-V----Q---G----------R--PV-Q-T-----Q-----Y----R---T--HRS----D-MVLSPKQSSLLKQVS
QK-S-QAETSDLYTAVLGVLLFRLL------------P------K-------------------TK--------------
-----Q---VLIGI-DANHS-----D---L-----F---LNKPMGCVFNALPIRLER-PE-------------T------
-----N-TKFG--SFLHTVRNSINGVLEHSSVPFDVLVHE-L-KL------D-------R-------S--A--N----SS
PIFQVMIQHRIE-------SH--D-Q----V--T------WC-N------A---------T-C--S----R--G------
-E-SL-SPCTGYDLRLDIVENA------------E--G--D-SVVSLEMQQGLYSQDHTDLLV
>Hybrid|gi|210069671
GDLSHGQAELYFLHE-YL-Q--N---N-AYNVAYYGRF-RGHL--DLKRLQNALFVVGKRHEALRSAYFLDK--------
-------T-----------S--A----K--P-VQAVL------S--E--P-R--I--I--ITHR------------T-V-
---------S----D----G--------S----DVKREID-AV-KDYKFEIEKGIVMKVAVMSH-S----------P---
-------D------LHTILISHHHIALDGVAWG-VFIADLAQVYAG-R---------L---SNM----S-----S---G-
-I-PQSIDIAKIKATRN----T-P--E-I--L-QDDLT-FWEDVYR---T----------V--P---E--PLPLFP-FA-
--K-Y----S---A----------R--PA-T-M-----D-----Y----D---N--CIN----N-LKLPIGLYKVVEMSA
GK-I-GVTPFHFYLASFVAFLSRCL-------------------M-------------------VE--------------
-----D---IAIGVVDANRT-----E---A-----E---DMKAVGYFLNMLPVRIIV-D--------------Q------
-----S-EQFD--AVARRSLNATLAAIAHSHAPLDSILGK-L-RL------S-------K-------S--T--T----HH
PLFQVAINYRKT-------PS--D-E----T--D------FGRD------G---------K-I--V----W--D------
-G-GV-PGGNPYDMLLNVVATP------------N-----S-SILSLITQRGLYGASDGALIL
>Hybrid|gi|1003747275
ERMSFGQTRFWFLNH-AL-R--D-E-T-TFNMAFSVRL-EGPI--RESALQGAVEAVARRHEALRTRYFWSGDN------
-------------------L--D----V--P-MQGVL------S--N--P-L--M--K--LQTK------------R-I-
---------S----N----E--------S----QVQQELD-DI-RSHVWDLEDWESMKLILLSL-S----------D---
-------T------VHWFVVCSHHISLDGISFQ-IFFADLEKAYKG-L---------H---L------P--P-LP---E-
-E-CQYRSFAGQQRRDY----E-A--G-R--M-KADIH-YYRSILP---D----------V--I---E--PIPLFS-FS-
--K-L----R---V----------R--KP-L-E-----F-----Y----G---S--HRA----D-IRLQASITTKIKQLA
RR-N-HSTTFHVYLAALQTLLFRLL------------P------E-------------------TD--------------
-----S---LFIGIADANRM-----D---K-----K---FMASLGFFLNLLPVRFDR-PA-------------V------
-----G-STFS--QAVKNARKQSFAALEHSALPFDVLLNE-L-NV------I-------R-------S--G--D----CT
PVFQVFMDYRQG-------VQ--E-R----T--R------FA-D------C---------K-A--E----G--E------
-S-WY-IARTGYDVSLDVIENA------------A--G--D-SLLTLKLQESLYSQYHTELLL
>Hybrid|gi|1333720939
ADLSFSQTMFWFVLT-YL-D--D-K-T-SLNHTGLYRM-TGPI--QIPRLEEAVIQVGQQHEALRVCFQSI---------
-------------------D--D----R--V-RQGVM------R--T--S-Q--L--R--LEHR------------R-I-
---------S----T----E--------S----EAVDIAE-QL-QNHKYDVGQGECLRIILLEL-S----------P---
-------T------VHFLLYGTHSLVMDGISGA-ILTRSLLTSY-N-E---------A---S-Q----A--S-NS---G-
-S-FQYLTFADSQLESF----R-N--G-K--M-ERSLR-FWRKKFA---S----------C--P---A--PLPVLR-IS-
--T-A----M---T----------R--PA-Q-T-----I-----Y----Q---N--LRA----D-LRIPPKTRERIKGAC
RQ-M-RVRPFHFCLTVFRALLCRLA-------------------D-------------------TE--------------
-----E---ICIGIVDANRA-----H---E-----G---ALETIGPFINLLPLRFNG-D--------------F------
-----A-QKFE--AALRETKYEADEALKHQDVPFQALLND-L-GL------S-------R-------S--A--T----HS
PLFQAFFDYRQG-------MP--K-R----Q--R------WG-D------C---------D-L--E----L--L------
-S-FQ-ASKLPYDVSLDIIDDA-----------VT--D--E-YHLMLIVRADMYSEQDAELLL
>Hybrid|gi|1239396273
ELMSFGQTRFWFLHH-AL-Q--D-S-T-TFNVAVSVRL-EGMM--ELERFERALEAVAEKHEAMRTRYFWGGEE------
-------------------G--D----I--P-MQGIL------S--K--P-L--V--R--LNHK------------R-I-
---------S----D----R--------A----EAGKALE-EM-RDVKWDLNDWESMKFVLLSL-S----------D---
-------N------THWLIFGCHHITIDGVSIQ-LIFADLEMAYQG-Q---------I---L------T--L-LP---D-
-K-SQYRTYSTLQRKQF----E-L--G-S--F-QKDID-FYRNIIP---S----------D--V---Q--PIPLLS-FS-
--K-L----T---A----------R--QP-Q-T-----S-----Y----K---T--FRA----D-IRLDASSTAQIKQIA
RH-N-QATNFHLYLSVLQALLFRLL------------P------N-------------------TN--------------
-----E---IFIGIADANRN-----D---E-----Q---FLQTLGFFLNLLPIRFER-PS-------------H------
-----K-TKFG--GSIKNARNKVYAALEHSALPFDLLLSE-L-GV------S-------R-------S--A--N----SP
PVFQVFVDYRQG-------TQ--E-R----A--K------FA-S------F---------D-A--A----G--E------
-E-WY-HPRTGYDISLDLLENS------------E--G--D-TLVTLQLQQSLYTQEQTELFA
>Hybrid|gi|751749130
VEMSFGQARFWFLHH-FL-S--D-K-T-PFNFSFSARM-DGPL--RVQAFEQVLNVVIQRHEALRTRFFWSDG-------
-------D-----------T--G----I--P-MQGVL------P--T--A-L--L--K--LEKK------------Q-I-
---------Y----C----E--------D----EAEQELR-SL-QNHIYDLENWGAVRMQLLTL-S----------N---
-------T------VHYFLMGCHHIALDGQSTH-VFISELNNAYQG-K---------I---L------D--P-LP---A-
-S-SQYRAFAAQQRHEY----E-S--G-L--F-RKEID-FFRSNIT---K----------D--P---G--AVDLLT-FS-
--K-V----P---S----------R--RV-M-K-----Q-----Y----K---Q--HRA----A-ARLESKFALRVKQLA
RK-L-HCTNFHVYLSVLQALIFRLL------------P------E-------------------TK--------------
-----E---FFIGIADSNRV-----D---K-----N---FINTLGCLVNLLPIKFNR-T--------------E------
-----S-YTFS--NAVKSTRNKVYAALEHSKLPFDVLLNE-L-GT------I-------R-------S--G--Y----YS
PIFQICMDYRQG-------DQ--E-H----I--S------LA-G------V---------N-A--E----V---------
-A-FN-NSSTGYDLQLEVIDTA------------A--G--E-TLVVMKVQDALYSQSHAELLL
>Hybrid|gi|1134775652
TSLSFTQSMFWFVHA-LM-Q--D-K-T-TLNHTVLFRI-AGKL--RVDDLRRAVKTVGQLHEATRTCFFVDE--------
-------------------S--Q----A--V-LQGVL------E--K--S-T--L--D--LEMG------------H-I-
---------E----K----E--------S----DIEQHFE-NF-RTHVFDLHSGQMIRVRLLTC-S----------S---
-------D------VNYLLVVGHHLVLDGMSHL-VFMSDLEKAYDG-L---------A---L------D-----Q---N-
-V-LQYSDYSIKQKAEY----D-S--G-E--F-ESDLH-FWRDELS---N----------I--P---D--PLPLNH--A-
--R-R----V---A----------R--QP-A-N-----E-----Y----N---N--AVV----H-FRVRVDLANKIRRIS
KV-N-RSTSFHFYLAAFEVLIYRLT-------------------T-------------------AR--------------
-----E---FCIGIADGNRK-----E---E-----A---MLASFGPYVNLLPLRFAI-K---------------------
-----P-QTFS--QAISEARTKAYTALAHSRPPFEILMNE-L-RV------P-------R-------S--S--S----YS
PIFQAFIDYRQG-------TR--E-K----Q--K------FS-D------C---------M-M--E----M--T------
-K-LE-TGKTAYDISIDIIDNP------------S--S--D-ALIAVMTQIEIYSADDAQTIS
>Hybrid|gi|743642944
GRLSFAQERLWFLQK-YL-Q--D-P-T-TYNVTMAYKI-SGPL--RRRDFEDAFEKVIQRHASLRTGFYVDA--------
-------D-----------T--S----L--P-MQRVY------K--Y--P-H--F--R--FTHK------------E-G-
----------------------------A----DYEEEYH-NM-QKMRYDLESGDVISATIIRY-T----------D---
-------Q------EHVFILGFHHVAMDGFSAQ-ILVKDLIRAYGG-L---------T---I------S-----S---G-
-C-NEYLDYAIHQRDA----------G-V--P-VEVSK-FWMSEFN---T----------L--P---P--VLPLFD-FA-
--E-C----K---T----------R--TP-L-L-----D-----Y----K---T--KAV----E-RTVPMTVSSKVKILA
RQ-L-GATPFHIYLAALQALLYDLN-------------------S-------------------NK--------------
-----D---ICIGITDANKT-----D---P-----A---YLDTIGFFVNLVPIRFHI-D--------------E------
-----S-EAVS--ELVAKSKKTATNALSNS-MPFDVLLDN-L-QV------P-------R-------S--T--T----HS
PLFQVILNYKMG-------ST--Q-T----V--R------FE-D------C---------Q-A--E----I--L------
-R-FQ-DASNAFDLAFDIENFP------------D--G--S-ASISLKTQAYMYTDLELRFIL
>Hybrid|gi|802088062
TKMGYGSTRFWFLRQ-YM-Q--D-Q-T-TFNCVFKFTL-TGPI--RDNDADRAVKAIAQRHEAFRTAFFANAD-------
-------Q-----------M--N----E--P-TQGVL------P--E--S-L--L--Q--LERK------------K-I-
---------D----D----E--------A----QVAEEYE-AL-LNYEFDLERGETVRIVLLSL-S----------P---
-------L------KHFLIFCHHHIAMDGFSFN-ILLDELNRLYSG-Q---------T---L------P-----P---V-
-S-LQFTDFVERQRALV----E-S--G-A--M-AKDLE-FWRNEFA---E----------F--P---D--PLPLFP-VA-
--K-V----S---S----------R--SP-L-T-----T-----Y----A---F--EQA----H-EILDAATAARIRDQA
RR-Q-KSTTFHFFLAVLKVFLFRFL-------------------D-------------------ID--------------
-----K---VCIGVADAGRG-----D---T-----D---TIGTIGFLLNLLPLQFKA-N--------------A------
-----G-QKFG--DAVREARDKAYAALGHSKLPFDVLLEE-L-DV------P-------R-------S--S--S----YT
PMFQVFMDYRQI-------AI--S-S----P--K------VL-G------T---------K-A--D----A---------
-T-SS-PGRTAYDLILDIRDVA------------G--S--G-VNIGFRTQKSLYSQEATELLF
>Hybrid|gi|452838828
VPMSYGASRFWYLSQ-WV-Q--D-P-R-VFNLITHFKF-TGKI--NQKEAERAVIDLGQRHEAFRTAFFADHE-------
-------N-----------M--N----E--P-TMGVL------E--H--T-K--L--H--LERR------------Y-D-
---------A----T----E--------A----DFEAEME-EL-LQYDFKLEQGETFRMKLVSL-D----------D---
-------N------THYAVFGFHHIAMDGFSFN-IILSDINALYDR-A---------P---I------D-----P---V-
-R-LQYSDYAIRQRAQV----T-D--G-T--L-DEDLQ-YWRAMYS---SQAANGEVVGDF--P---E--PLPLFK-VA-
--H-G--------V----------R--QP-L-D-----D-----Y----G---F--EEA----K-LILDTRTARQIRAQC
RR-H-KLTTFHYFLSVLRTFLFRHL-------------------D-------------------IE--------------
-----D---LVIGIADANRI-----D---A-----D---IQQTVGFMLNLLPLRFKT-A--------------DE-----
---DAD-AAFK--TIASAVRSKVYEALSHSKVPFDALLEK-L-SI------P-------R-------S--T--T----HS
PLFQAWMDYKMF-------QP--G-Y----R--P-----KLF-G------A---------E-V--Y----G---------
-A-AN-PGKNGYDLTLEIVEAD------------R--N--E-IHVALRMQKHLYSSSATQRLL
>Hybrid|gi|949391939
IPVSFTQARFYPSGF-FL-E--D-P-F-GLNHTAWARI-MGTI--DPKRLEQAVLSLTRQHEILRTAFFDHD--------
----------------------G----L--Q-MQHIL------K--R--G-H--L--Q--LKHQ------------Q-I-
---------S----H----P--------R----EVAEISMSIQ-KRHMFDVSNGKTAHMVLLTQ-T----------P---
-------L------DNFLIVGLHPLVLDGTSMP-TLMKWLAFHYAN-P---------L---T------Q-----H---Q-
-V-KQFRDASQQQRFDY----E-A--G-N--F-ENDLQ-YWREEFP---T----------P--P---A--PLPLMT-LS-
--K-V----C---E----------R--PV-L-K-----V-----Y----E---N--IRA----A-CRIGPAIKAKVLNVC
RR-L-RATPFLFYMATLRVLLLRLT------------VG---G----------------------E--------------
-----D---VTFAVAESGRGH----D---A-----T---NMDVIGPLYNLVLVRLFI-Q--------------R------
-----S-IRFS--DLVKHTRDKTYAALEHSKLPYPILVEK-L-KL------Q-------E-------N--S--K----YF
PFFQVFVDFRMG-------QR--E-M----I--P------WG-K------D---------N-K--L----L--L------
-M-GF-DLNVPYDVYLDTIDEL------------E--G--D-CAHHFFFRKDLFDQAAADKIA
>Hybrid|gi|1371483767
VEVSFTQDRFYPSGL-FL-E--D-K-V-GLNHTAWGRF-SDRI--HMERLRQAIRTTSQQHEILRTAFFDMN--------
----------------------G----T--R-MQHIL------E--R--G-L--L--E--MEYV------------Q-I-
---------Q----D----E--------S----EVEKTAMYLQ-KEHVYDVANGKTMRFLLLSR-S----------E---
-------S------ENYLLIGVHPLIMDGTSIQ-IYLKWLAIHYDD-P---------H---N------A-----T---A-
-V-KQFAESSAQRRADY----R-A--G-K--F-EPELT-YWRREFA---T----------P--P---P--AQPLLS-LA-
--K-V----K---C----------R--PN-L-K-----A-----Y----V---N--IRA----G-CVVDVQTKEQIREVC
RR-H-RTTPFIFYLAALRALLLRYT------------AS---G---------------------GE--------------
-----D---VTIAVAENGRGH----D---V-----Q---EMDVIGPLYNLVLVRLAT-S--------------S------
-----A-VSFE--NLLEASRDKTYAGLEHSKIPYEALVEE-L-NL------Q-------R-------T--A--E----YK
PFFQIFADYRVG-------QQ--K-T----M--P------FG-K------D---------L-K--V----E--M------
-M-GF-DLNIPYDLYLDTIDQT------------N--G--E-CLHELFVREDLFGKPEAERLA
>Hybrid|gi|1371480306
VPISLAQSRYWFLHH-LL-R--D-Q-K-TSNVAFYYHV-EGKI--RTENLARALRLVVARHESLRTCFVQDES-------
-------D-----------A--A----Q--A-YQRIL------A--R--S-S--I--H--LKCE------------R-A-
---------D----T----L--------E----QVAERFA-AL-RKHEFDLASGELLQMVLLTL-S----------P---
-------S------SHYLLVHHHHILMDGVSMQ-IFLADLEKAYSS-Q---------P---L------G-----R---A-
-P-YQYPDFSIAQRQDF----E-K--G-N--M-VDELS-YWRGVFP---VG--------KE--V---P--VLPLLP-MA-
--R-T----S---S----------R--VV-M-H-----Q-----F----D---T--HEV----H-CRLDSAVAAKVRLAA
KR-Q-RSTPFHVYLAAFQGLLYRFT-------------------K-------------------TE--------------
-----E---VVIGMADAARN-----S---S-----E---LLDCVGFFLNLLPLRFAC-Q--------------P------
-----D-QSFS--EAIVNARNISHAALKSSRLPFDILLME-L-DV------P-------R-------S--A--S----HS
PLFQSFIDYRQG-------SP--Q-Q----Q--A------WA-D------C---------Q-M--E----M--K------
-E-WH-LGKTAYDITVDVTDAA------------T--D----AVIMLRVQKSLYDLTAAQLLI
>Hybrid|gi|407922045
EKLSRAQSRLFFLKS-FV-D--D-P-T-TYNCTAMYQV-QGEL--KLMRLRRAFAEVIARHESLRTAYFTDP--------
-------I-----------T--G----E--P-TQGVF------A--S--Q-P--N--C--LKCV------------E-N-
---------A----D----E--------D----TVKREFD-LL-KNTAWDLEQGVTFGATVVSQ-T----------S---
-------G------VHTIIFGYHHIVMDGVSWF-VFLRDLAQAYAL-Q---------P---L------P-----P---I-
-T-KQYVDFTQDQSKSI----E-D--G-E--L-ADAIS-YWKSEFA---Q----------L--P---E--PIPLLP-IA-
--R-R----P---A----------R--WG-T-G-----S-----Y----R---S--HNI----S-KEIDAASNAQIKEAS
RA-L-GVSPFHLHMTVIQVLFAKFL-------------------A-------------------LN--------------
-----D---LCIGVSDANRT-----D---D-----S---LSETVGFFLNLLPVRFSI-D--------------H------
-----N-EPFS--DLAKRTSKKIFSALANSKAPFDLILDE-L-NV------A-------R-------S--Q--S----HS
PLFQVGVNYRMN---------DLL-T----L--P------FG-D------C---------E-L--L----F--K------
-N-AE-DAKNPYDISFSITQSA------------S--G--S-CLLDITCREDLYTAEAGETLM
>Hybrid|gi|1111942260
ELMSPYQSLIWFAGH-YM-K--D-P-T-QYNVVISYKV-DGSF--QLERFKRALEQTVSRHESLRTSFFKDH--------
-------V-----------S--G----E--L-VQGIL------G--R--A-R--P--F--FHHV------------K-T-
---------S----D----P--------E----IISEEFK-KA-ALHNWSLEEGETFRVTVVSV-K----------P---
-------G------RHTVIFSYHHIIMAGVSWS-TFLREVKAFYEM-R---------P---P------T-----F---N-
-A-TKYIDYSVMQNQAI----Q-S--G-A--F-SKDIE-YWKRRLS---P----------L--P---D--VMPLLG-LA-
--K-V----K---Y----------R--TA-T-D-----N-----Y----K---A--HTT----T-RTIGRELAESVRNSS
QR-L-RGTAFHYYLATLQILFAKLL-------------------N-------------------IE--------------
-----S---MCIGMSDANRK-----H---E-----Q---YLNTVGYFVNLLPLQFRI-V--------------Q------
-----D-DSFA--SVFQRTSRDVLSALSHSSMPSNLVVDH-L-DI------P-------R-------T--S--T----HT
PLFQVAINYRVG-------EI--T-E----M--S------VE-D------F---------K-L--T----Y--E------
-R-SV-MGNAPYDMSFHITPTA------------L--G--T-CILDVTCRDYLYSPEAAGLVL
>Hybrid|gi|407918268
VPMSFGQSRFWFLKF-YV-E--D-Q-T-AFNITTLIRI-NGPL--NIVKFTKAVQAVGQRHEALRTSFGV-E--------
-------------------D--N----R--P-VQRVW------S--S--S-S--L--K--LEHE------------D-I-
---------S----S----E--------Q----DVDKAYE-SL-KSHVYDLEHGETMQIKLLSK-S----------S---
-------T------EHFLVLGYHHINMDGISFE-IFFSDLEKAYYG-R---------P---F------T-----A---D-
-V-IQYPDFTLRELQEY----R-S--E-K--W-VSELN-FWRGEFP---D----------V--P---Q--PISLLP-LS-
--K-K----S---S----------R--PA-S-I-----N-----Y----G---T--HMV----K-RRVSSELSAKIRETC
RK-F-KVTPFSFHLSIFKALLTRYV-------------------D-------------------SE--------------
-----D---VCIGIADANRK-----D---S-----D---VMEAIGLYLNLLPLRISA-K--------------P------
-----T-QIFG--DAVREMQQKSQQVFANSRVPFDVLLNE-L-NI------P-------R-------S--S--I----YA
PLFQVFMNYRQG-------ID--E-V----R--S------FC-D------C---------A-C--E----G--E------
-L-IA-GGQIAYDISMDVVDNP------------G--G--D-ALVMLAVQKDLYDLKDAETLL
>Hybrid|gi|1168066798
APMSFGQSRFWFLRL-FV-P--D-Q-T-AFNVTPTFQL-AGRL--RVDDFARAVKSVGQRHEALRTFFFTDD--------
-------------------K--N----R--H-MQGVW------A--D--S-S--L--I--LEQS------------L-I-
---------T----D----K--------K----EVDIAAE-RM-KTHIFNVAEGEILRVRLLSL-T----------P---
-------D------QHWVIFGFHHINMDGMSFE-VLWSEIEAMYKG-L---------P---L------K-----Q---D-
-I-LQYPDFAQRQRREY----E-E--G-A--W-AEDLT-FWREQFS---V----------I--P---S--SIPLLP-FS-
--L-K----L---A----------R--PA-V-S-----S-----F----A---S--HWT----H-FRLERSLSGDIEKCC
RM-F-KVSLFHFYLATWQLLLLRFF-------------------D-------------------VD--------------
-----D---ICVGLGDGGRT-----D---G-----D---ILRSVGLFLNLLPTRFRR-R--------------P------
-----S-QSFS--EALRDTRQIAQDAMTHSRVPFDVLLAE-L-NV------P-------R-------S--T--S----YN
PLFQVFFNYR-K-------VE--E-S----R--D------FC-G------C---------V-A--E----G--S------
-L-FA-SGETSYDIHLDIVDSG------------N--D--G-TQVYVLAQEDLYAPEHADILL
>Hybrid|gi|802087395
EKMSFAQSRLWFLAK-YL-E--D-P-R-AYNITAGYNL-SGKL--DVARFQIALSMVLSRHQSLQTRFFANP--------
-------D-----------N--G----E--L-MQEIL------K--S--T-P--A--T--MKYI------------Q-S-
---------A----N----P--------R----DVEYEFE-LL-KSHFFDLEQGRTFKVTLISR-A----------P---
-------D------FHTVIFGYHHIAIDGVSWY-YFLRDLKLAYEM-Q---------P---M------K-----P---A-
-P-KQYVDFAVEQRCAA----E-R--G-D--F-DKQIE-FWNHQLT---P----------L--P---G--VMPLLP-IA-
--R-V----R---G----------R--KP-M-K-----R-----Y----E---N--NMV----T-REIGRDLVTKIKNAS
RV-L-RVTPFHFYLSVMQVLVARFI-------------------D-------------------IE--------------
-----D---LCIGVADANRT-----D---E-----S---IAETVGFFLNLLPVRFRI-N--------------R------
-----H-GQFS--QLAQQTSKNVLEALQRSNIPIDLILEK-L-GV------P-------R-------S--S--T----HS
PLFQVVANYRV---------SDYW-S----T--E------LG-E------C---------Q-M--E----Y--C------
-L-LD-EAKNPYDLCFAITHSS------------T--G--G-GLLQIMSQTYLYSIDATELLM
>Hybrid|gi|995936597
EEMSPYQSLIWLGGS-YM-K--D-P-S-QYNVVISYEV-KGNF--QLARFERALSQTVSWHEMLRTAFFADP--------
-------V-----------R--G----Q--L-LQAVM------N--E--P-L--P--F--FRHI------------E-T-
---------L----D----T--------A----TVSREFE-NA-ASLNWRLEEGETFQVTVVSV-G----------S---
-------E------QHTVIFAYHHIIMDGVSWS-VFLRDLKSFYEL-G---------T---P------P-----T---S-
-A-VQYIDYSVIQNRAI----R-D--G-T--F-TQELD-YWKRELS---P----------L--P---A--VMPLLP-FA-
--K-I----K---Q----------R--VP-I-D-----D-----Y----T---A--HTM----R-REIGKITVDKIKKTS
VG-L-RGTSFHFFLATLNVLLARLL-------------------N-------------------VE--------------
-----N---ICIGIGDANRK-----Q---R-----Q---FANTIGYFVNVVPVQVAV-A--------------Q------
-----E-DTFA--NVYQKTSKKALLALSNSSVPSSVIVDT-L-KI------Q-------R-------A--S--S----HT
PIFQVAMNYRVG-------EI--T-K----M--S------VA-D------F---------E-L--N----Y--E------
-Q-SA-MGNPPYDISFHITPTE------------S--G--T-CILEVTCRDYIYTREAAESIL
>Hybrid|gi|340519644
AEMSFAQRRLWFLRQ-FL-Q--D-P-T-TYNVTLSYSI-TGRL--RINDFRNAFRQVIARHESLRTCLYNDP--------
-------D-----------T--N----T--P-TQAVF------S--D--A-I--F--E--LDCK------------A-G-
----------------------------T----TVEREFS-NM-REHVFDLENGENMRAVVISK-S----------E---
-------S------KHFFVLGFHHLAFDGFSAQ-TLVKDLAMFYAG-R---------P---L------P-----P---L-
-R-YQYVDFAIKERTL----------S-W--N-D-DIA-YWKAEFS---E----------L--P---E--TLPLFE-FT-
--E-T----K---A----------R--IP-L-T-----E-----Y----S---T--RAL----T-QQLPDRIASQIKAAS
RV-L-DVTPFHFHLAITQAMLSRLL-------------------G-------------------IS--------------
-----D---VCIGITDANKN-----D---S-----E---FLDTIGFFVNLLPIRFKT-D--------------G------
-----T-QSFA--SLATMTKDKVHKALAHSRVPFDKLLDE-L-KI------P-------R-------S--T--Y----HS
PLFQVVLNYKMG-------ST--Q-S----V--P------LA-E------C---------E-A--R----A--I------
-R-FE-DARNAYDLSFEIENLP------------D--G--G-VLLSLKTQDYLYTDHDLQTIL
