# Supplementary material for: Knowledge-guided data mining on the standardized architecture of NRPS: Subtypes, novel motifs, and sequence entanglements
Source: PLoS Comput Biol. 2023 May 15;19(5):e1011100. doi: 10.1371/journal.pcbi.1011100 (PMC10212144; doi:10.1371/journal.pcbi.1011100)
Supplement: S2 File — (ZIP) [file pcbi.1011100.s057.zip › C domain subtype reference sequence MSA/I_14_trim_MSA.fasta]

>I|QCC04304.1_non-ribosomal_peptide_synthetase_Cupriavidus_necator_H16_(update)_CucG_C
ICLTAPSPTAMPPRCRRRTPMPELQSAWTPTPEQQAAWQQW-C---DT-PGPRAHVARIALHGQSDPAAVDAALGALRVR
HESLRTAYIDN-GNELVACVPQAGTN---GAA-TAIAAPGDAP----------SLP----ALDPAT-GD-VLRACI-SPL
P-AGGATLWLLVSPLAADRGTVLKLAENMRDALDAPARIDGDEELPLQYAQYADWQQGARLGEDGT----GSAGRAYWQA
QAAGL---PA--PLRIPDALA--GSA-AA-QGSDTWRHTLHGAHRQALAASARQFGTTPERVVQAAWWTVLARLCAQ---
---PVFSGAWLHDCRRDY---DVMADAAGVFVKALPVSVAWDAQRSVAEHWRAWLPALDSHAAWQEAWQPGE--------
------A-APRIGFAVAPLPP-AG---------VA-MASPAWAGFDL--VCEALDDGQGMA--ALALHARAGVLHPRVAQ
WVL
>I|WP_011534377.1_amino_acid_adenylation_domain-containing_protein_Pseudomonas_entomophila_PSEEN_RS14935_C
FQAS---------------------------AQQVLVLQAG-QG--Q----PLAARLLMETPAGLNLLALEQALRTLCER
HEVLRTRYVQVPGLKLPAQEIHPQASLQ-VLA--VDTLEQARD--RVAQ--GLAQY----PLVA----------------
A-LCPGQLLLGVALASADEQALRQLADELGQLL-RGASL--EPFDALQYADYAAWQGDLA--QEAI----GLEGRAFWRG
LLSNA---AH--PLPLPFERR--QAS-AQVP----VAEQVGNGVAAALDALVAAAQVEREDALALLWGAFLAELGQQ---
---PGLVLGLEVDGRNE-----QLEQTLGHFARQLPLVLSFDSTRGLGEQLPGLAGQLSQARAWLDCLDEADLGE-----
------AAVPAYACGLRNQAP-DD-------RVQL-EL-DCPRAQKL--LLR----VDG-Q--LLRLSSPAGRYAVEQLA
AWL
>I|WP_012356046.1_amino_acid_adenylation_domain-containing_protein_Cupriavidus_taiwanensis_TaiE_C
RALG---------------------------REQRALSAHA-----A-----TPVTLSATIEGPLDAQRLQRALCRVAAR
HPATGLVFGRVEGLRGLRQHFAGALP-------------------------AWSPA----AQDQGTPET-ALQAAL-QVL
H-DNRAQLTLTAHPLAADGPSLVTLLRELAQAYADESAP--AGEAPLPYADYLDWTDGLA--Q-EN----TEAGAGYWQA
VRERL---AGLDAPRLPWQRA--GKA-SEALAAQRV--ELPATEAAAVAAWAAAVGQPLAHALQAAWWLLLARLDPA---
---AAFCAGWQHDCRDDF---DVLAGAVGRYEALLPVAVQPDMAAPFADWLAAFGAQLQQHLDWREHCPADAS-A-----
------GAPARVGFCCRGPSSMQWRHG-TLHWRAD-APRAPLPGLAL--ALQVHVED-G-APRQLVLHHADSIHDADAMA
CLL
>I|WP_029293154.1_MULTISPECIES:_amino_acid_adenylation_domain-containing_protein_Pseudomonas_PvdK_C
LALL---------------------------AEQQQRVLDAQDG--AS-WGDIAHLLTIQISGALDVPRLRAAINGLRQR
HTALAARLANAPGYRGLRQFFDAGAANDALTVDEA---SNTAQ--V-LA--LWCQR----PVSLAS-GL-FFEGLL-QRI
D-IQQWQLTLGLAGFVGDQASLGILYQDLCTAYEQGSCS--VDEELGQFAQYLEWHAEVV--LDED----AHTAKAYWQA
YLPGA---GA-LAPDLPGRYA--NTV-QGNAAGQSLSSDLDPSVLARLGSLATQHDTQVTTLLQAAWWVLLARISGR---
---EGFVAGLRHDARQDY---EFFAPTVGLLERTLALNLNLAPTASFSSVLAQLAGVLDSHGTWQEYAPLDA--------
------GLPLTHGFGVRQQPV-ARTQG-TSAWRCA-YRADSRPLFEL--ALTVSVEEGG-AVCGLSLDYAAAVYSQAAMQ
TLL
>I|WP_052269209.1_amino_acid_adenylation_domain-containing_protein_Alcanivorax_pacificus_PfbI_C
EPLS---------------------------PEQRAAGA-------------GVLLLSACLPHP-GVDRLRAATAAAVAR
HDVFRQALRDVPGYRGLRRVPLPAPAR--VRW--AELHSASRD--EANA--ALMAT----PFALGD-GE-FLRAGV-WHA
P-DDAKHLLLAGACQALDAGSLCGLLREIVG------TP--ATEEPFSYSQFCTWRAALE--QDDD----AAAGRAYWQE
QPADA---N---ALRLPARRL--APA-TA--RRHHVTQQLDHDSAARLHTLATRCRVEERAVWHSIWCLLLARVSGT---
---QRFITGWQHDCRQDY---EVMASGAGVFEKILPVLTQTSDGIIFSDAIARHAHQCAAHTQAQEYYPLDHVDE-----
------R-TRAAGFHWLPLP---------ADLRLV-QAPLPHASFEL--VLQVQRHATG-A--TLVLQADSARYSTAALQ
ALL
>I|WP_053122092.1_amino_acid_adenylation_domain-containing_protein_Pseudomonas_thivervalensis_HcsI_C
FRIS---------------------------PQQASVYPHI-NG--AT-EHPFSCHLQWSLSHPLDVDALNNRLQALVTG
SEILRTRLMPVPGLRHPVQVIDETASLV-VSL--QDLRQHSRT--AQDA--ALAQL----ASQPRD-WTIPLCVTL-VRL
A-DEQGVLDLAAASSHFDLASLKWLAEALLQ----DSAA--DLSDTLQYADYAEWRWSLV--EDAP----DHPGVSFWTP
SGDTE---QA--TLQLPLESA--L---EGGFAPTRLDLTLPTD-------LAR-HPALTSDLLLAAWAAVLGRLAGQ---
---QQVPLTLIHESRGA-----ELESTLGLFEQCLPVRIELNAQASLLEQSTQVAATLERAVGWQDYYTGTLNG------
------G----YAFAW--------RSG-DARERHA---SAVMNPFKA--CLNVRQVPDN-L--HAQLVYNRHALSAEAAG
CLA
>I|WP_063365570.1_AMP-binding_protein_Pseudoalteromonas_luteoviolacea_AltI_C
VVLT---------------------------ANQQCFTAGL-A---Q--S-VPLVQLLVP--CSATPIDVERYADTLVQS
HISLASNYQQVAGFKGLRAVPSNSAK---IAVDTVQWSQSDVPSLAQLA--LLSPV----DLAPQS-GC-NLQLTV-VQT
--REHSFIALRGFAGAVDLPSLEI-IADIIN----G-QP--DDEEALQFPDFVAWQQEML--EEEE----GLAGQAFWQN
YLSGD--LPS--ALQLPYAMS--SLS-EGERSYTQVQHAVDVSVWQGINRYAMKFGVSSQHIAQYAWWWLMARLAIT---
---PRFLTALHYDPRQED---EAFEGAIGRYAKALPLVIEYQPEQSLESWLAALNEQCENHRQYALSITKSQLKT-----
-----AWQATDYGFAQSKSQ--------------------PDWQTNLIHDLNLAI-AAN-G--AVTLNYCQNSYSPAAVT
SLL
>I|WP_011333311.1_amino_acid_adenylation_domain-containing_protein_Pseudomonas_fluorescens_PvdK_C
QALT---------------------------PEQQMLCEQL-PG--AACWADAARFLRIDIAGELDVARLQAAFDQVLAQ
QPMLLARLAKAPGFHGLRQFSVAAGC-FPLTVQNAPASEADIQ--AQLT--EWAQR----AFVPGE-SA-GAQAVL-YAL
P-EQRWALLLGAARHSLDGNALTLLYQHLLRAYEQREWP--EDEESGEFGQYLEWRSEVI--LDED----AATARAYWQA
QLNGL---DA--SLSTPWLAARVSTV-SG-ADSATLQKPLDAALIAGLEHLAQTVAQPVTVLMQSAWWLLLARLSGR---
---DEVLMGWRHDGREDY---EYFSGAIGVFEKTLPLNLPVEADQSFAQWLPTVAARLEEHRLWQEYWTPELQPA-----
------AARPAYGFALHRQAQ-PVVIG-ATRYTAQSVETGRGRVFEL--LLQVQLNAEN-VASAVALEYAAQRYSAASMQ
VLL
>I|WP_227008459.1_non-ribosomal_peptide_synthetase_Pseudoalteromonas_luteoviolacea_(update)_AltG_C
LGLS---------------------------VQQKQHVSKQ-DD--AA---IAVHSVLVPIDSSVTETELTQRAAVIAQQ
QLILQFAFTQVEGFRGIRQVPTAQHN---ILC--EDIVSRTDL--AATEQAKLIPI----SMDVAH-GQ-NIQISR-FVC
--QQQTYLLVHANALALDIASVYEYIGQLLN----G-VD--DEAEAIQYPDFLAWLEEMN--ESPE----AAQGAAYWQQ
FNAKLQPLDN--QFQLPYHKA--PDT-TDLRTQQSHAVMLDDSTVQGIENLAEQLELDSEVILHATWWMLLARISKS---
---AGFSAALGYDPRQMS---EELEGALGVYQLHLPVAIEVDSAQTLKAWLSQFAFQFEQHLEWAEAYQGTEKQELTWSP
SCVMQVWHGESYGQLLR-----------------------LDDSSEL--HLTCVLQEAG-A--QMMLRYDSQAYSEAAAE
TLL
>I|WP_255221035.1_amino_acid_adenylation_domain-containing_protein_Variovorax_boronicumulans_(update)_VarH_C
FPLS---------------------------PEQRAVPADA-----------PRLLLRADIEGTLDAARLRDVVARVLGA
HGALCSAIRAVPGYRGLRQQYTDGMTP--LAWVGADLRDAPEA--A-LA--EWLENLQAVPLDIAR-GE-MVRAGL-ART
G-EARHTLALSVHAWVGDRGSLQHLFDQIAAAFADEHAF--DAAEVFPYARFVTWRQDLL--DGED----AAEGRAYWQR
YLAQA---SS---LTPPRLVGRQAAV-SQQAAHVRVDESVDATFASRIAACADTLGAQPDTLLQAVWWLLLARLDGT---
---GRFIAGWQHDCRRDY---PPMQGAVGVFDKVLPLIVETAPETRFADWFDNVDGALAAHVEAQEYWVVEAPPI-----
------AAHLAVGFACHERP---RRHGVDPQWQLA-ALPGPLPSFEL--ALQVAWDAGG-A--ALSVHADAARHSEVAAQ
RLL
>I|WP_048348543.1_amino_acid_adenylation_domain-containing_protein_Herbaspirillum_seropedicae_SbtI2_C
FPLT---------------------------AAQRSLLQQA----------APALHLRLRLPAALDAARLTLLLERLARR
HQILRCQLRQVPGYRELRLVDGPP--T--IRL--EGIAHEDEN--A-IA--AWRAQ----AFGQPQ-TA-LWRAALLEHA
GHGQGRELWLACSPLVADYRSLATLAGELMQ----PEHI--VAEEVLQFGAFSDWLDDLV--SGADNRDAAAAGLAYWQA
QAQPA---GE--AAPWPASRR--NGLATAAPRIELFECALDAPLAQALPS----SPAAAAERLHAVWLALLARLSQAFGE
DGPRTLASGWLHDCRTDEHLQDMLEGAVGRFERVLPLRLNLGPQAGLRQWQAQLAQALQQHREQQEYLPEGA--------
------ALPLLFGWRDEAAQP--------AGWATL-ELPGPPPGAEL--TLLALRRPEG-W--RLAWHFDTQHYGRQEIA
VLA
>I|WP_053122086.1_non-ribosomal_peptide_synthetase_Pseudomonas_thivervalensis_HcsF_C
FELS---------------------------PQQAHLWRLQ-QTRLAS-TTAQRATLRIGSETPLDGGRLANSLSALMQR
HEILRTRYPQLPGLLLPMQVIDDSVAD-------------------------WQ-------------------ALG-IEL
H-VDAQSATLHLPALHLDSTSLGYLGEEWALGYLQ--AP--PQEPPLQYADYAAWRLESV--D--------EQGRRFWDE
QFNAM---IT--DVPLPWHQQ--NPAPSAVIAPEHMQLQFDDATRQRLERQANHLGVSPGIVVLGAWVTVWQRYSEA---
---ERLTLAYENQARPD-----VLGDALGLFSEPLPLTLDTAPGLSFAALCQQLSERVGLLNDARDSYPSHLSNA-----
------PLLTGVGFRELVVTP-DSALN-DAGWRIE-QATGASAGCAL--LLQYQP-SSS-A--GLSLHFDAALYTSAHVE
ILA
>I|AJW67534.1_non-ribosomal_peptide_synthetase_Pseudomonas_taiwanensis_PvdJ_C
FQAS---------------------------AQQALALANQ-G---E---HPGHAWVVLSVARLPDAGALSAHLATLGAR
HEILRTLYRRLPGMAWPLQAVQAQVPGA-IHA------EADRD-LDQAL--AWARA----QVGAAG-AC---SVAV-SAL
A-GAQPRLLLLGSAASLDRASLLMVAGELAALCEGRVLA--DNHEALQYVDFAAWQQELR--EDEL----GRQGAAFWQA
LVRSH---QV--NHRLAFETP--GHA-NARHQASRADRTLEA--------LLSSDGG--EARVLALWGAFLARISQQ---
---DRLLIGLHVEGRNE-----DLADACGVFARALPVAFDQRQGASLDGLTDEMTTRLEQSRSWLDCLNEFDL-------
------G-LCRYGFVHRPSAA-EQ--S-VLA---L-DAEGPAERLRL--V------LGE-G--LVRLDADAAAFSVEALQ
MLL
>I|ALG65340.1_Var5_Variovorax_paradoxus_Var5_C
FPLS---------------------------PEQRAVPADA-----------PRLLLRADIEGGLDAARLRDVVARVLGA
HGALCSAIRAVPGYRGLRQQYTDGMTP--LAWANADLRDAPEA--A-LA--EWLANLQAAPLDIAR-GE-MVHAGL-ART
G-EARHTLALSVHAWVGDRGSLQHLFDQIATAFADEHAF--DAAEVFPYARFVTWRQDLL--DGED----AAEGRAYWQR
YLAQA---AA---LTPPRLVGRQAAA-SQQTARVRADEPVDATFAGRIAACADTLGAQPDTLLQAVWWLLLARLDGT---
---GRFVAGWQHDCRRDY---PPMQGAVGVFDKVLPLIVETAPETRFADWFDNVDGTLAAHVEAQEYWTVESPPI-----
------AAHLAVGFACHERP---RRHGADPQWQLA-ALPGPLPAFEL--ALQVAWDADG-A--ALSVHADAARHSEVAAQ
RLL
