# Supplementary material for: Knowledge-guided data mining on the standardized architecture of NRPS: Subtypes, novel motifs, and sequence entanglements
Source: PLoS Comput Biol. 2023 May 15;19(5):e1011100. doi: 10.1371/journal.pcbi.1011100 (PMC10212144; doi:10.1371/journal.pcbi.1011100)
Supplement: S2 File — (ZIP) [file pcbi.1011100.s057.zip › C domain subtype reference sequence MSA/LCL-A_59_trim_MSA.fasta]

>LCL-A|gi|924881881|gb|KOS38153.1|
RQLSPMETEWLTKYVLD--C--GTSAFTVSLAFEVR-T--PKR-RMQLIKAWDQVLSRHEILRSRYVQGL-----PG---
-CFHRKT--FEHR--PQVQ---LV--R-S--LNLWKEVNRPFRLDM-EYPVRVLSSP-------------DITVITATHT
VCDLTTMQLLLNEVTSICEGNPAL----P-----------------I------DRS--YI--DS---DVWSQ-V---G--
----SEEDMEFWAEYLADIP-PP-E-F---------------P--L---L-PKFPLNRVNYHGTSYIARLPPGMARNMSD
F--T----N-RNSITPHQLFLAAVALALQP-D-----------------S---------DTVDVLLGAPHLNRPSVSDME
TVGLFLEPLGVRIQSPSETI------------------------AMSTKSFLEGVQRSSQAVLAHAVPWTQLWRHFDST-
--------------A------E-------FP----NHPLFDVMVSFHGHQNS----------------------L-----
-------EL------------------PLDG--T---Q--PLY-TWAQGSKFKLMFEFSAIS----AE--ELLLRIEYDH
ALFSHE-------DINR--TQFLVRTALDLLIRESEW
>LCL-A|gi|1271959962|emb|CZT16508.1|
CTPSPIEREWWQKYALN--M--CTSAFNVSYVGHLA-DNSAEN-RQRLVGAWNVTLARHSVFRSRYIYHR-----SR---
-GLRRVL--SSHA--PRVE---KL--S-S--VDIQLELNRPFDLAG-GPPVRVVITK-------------DVLVATLSHI
VCDYTTLSLILADVRSTYHGLPRP----L-----------------A------VQP--PC--QR---AGEDL-P---A--
----PPCYLNFWSSQLAGVE-LQ-H-PN--------------Y------L-GV-TTERLSYRGTSLMSQIAKPLWRSMRE
F--A----H-ANDCTLQQMTLAATALALST-A-----------------D-------D-GNMDITLGLPYLNRQTEAEMN
TVGLFLEPLPVRITFPADTN--------NIPS-------AQQSKLQPIQAFISAVQTSAQQSLSHAVPWNQLLRYLLID-
--------------P------Q-----DYIP----NHPLFDCVVSFHDHRIA-THGFEDGDDANKLQNDTTLEHP-----
-------LD------------------AAMG--V---Q--PLC-VWSEGAKFRLMVEFTALS----DD--TLLLRLEYDR
VCYDHN-----VNRVKA--VQRMILRAIEGMVCGPPP
>LCL-A|gi|1385115438|gb|PVI02653.1|
TGVSPIEREWWQKYEKT--S--DTSSFNVTYACKLP-E--FHS-HTQLANAWNTVLSQHRILRCKYQNSP-----ST---
-GLLRTY--SREP--PKVR---QI--E-R--LDIITESNTPFDIAN-DDLVRVIISP-------------TEMLVVISHI
ICDLTTLQILLREVFDLYQGKTTG----S-----------------P------VKT--YA--Q----TSWSL-P---A--
----PPTHLSFWSEWLADSP-VN-Q-L---------------S------H-YT-STTRKTLAGTSHFRTVPTATYKKMIS
F--G----A-TNKISMHQMALSAVALALQY-D-----------------K---------DTCDIVIGAPYLNRNSEEDQD
VVGLFLEPFPIRIQYPQPRN--------SHLI------QSLLQPETSQDDFVHAVKRCSRVALSYVIPFDQLLSHLSVQ-
--------------S------N-------SL----DHRFFDVMVTFHDVSHE----------------------I-----
-------RF------------------PIEG--V---E--FIP-TATEGAKFKLMAEFTART----NS--ALSLRLEYSK
ECFSSQ-------DISI--MSRMILMALEEVATGNSY
>LCL-A|gi|1029179249|gb|OAL43835.1|
NNVAPIEADWVQKYEIK--R--GTSSFNVTFAAAID-A-EKID-VDHLAASWNAVLARHPIFRSRYHPSEKN---PH---
-GVSRLL--SRYC--PQVV---RLDED-N--FDLWREVNRPFHLDR-QNPIRVFITD-------------STMLASMSHI
IADLTTLQVVLKEVMALYNEEALP----R-----------------V------HRK--YA--DT---VQWSS-P---I--
----TDAQKQWWQEYLKNSD-AS-Q-H---------------L------V-SQ-LPKRSAYDGVTRLTQLPKPMAKRVLQ
Y--S----I-QNKITLHQMALGAVALALQT-D-----------------S---------DTTDMVLGGPYFNRGA-DDVE
TVGLFLEPIPIRIQHSN-----------------------------EKGSFLSAVQTASQSAIANAIPWNQILEAVGKT-
-------------EP------A-------FP----NQALTDVMVTFHDDRTA----------------------P-----
-------KL------------------PTEG--M---D--PLV-TYTKGSKFTLLVEFCAVS----ED--VVLLRLEYDN
TIISDM-------EIQR--IYNLLEEALECIVAGKSY
>LCL-A|gi|429852829|gb|ELA27946.1|
DSLSPVEQYMWSEYKMT--S--WTSMFNIPLVLNLE-G--SFS-RAALASALNKVLSEHKIFRSNYTEVS------C---
-QPLRIL--RSNS--PRVR---EQ--A-V--LDLDQEINHNFRVCD-DELIRIHLSD-------------DILVVVVSHM
IADLTSLQNFFQDVSAAYKTAMAP----S-----------------PS----SIRD--YI--SL---LRWKQ-P---V--
----SPEDREFWQRYLQGAQ-HH-V-P----------------------L-GR-PSASSRYDGQSDVFNIPQTLVKSLVR
M--I----R-SQSITRHQLALAAVVLTLRR-V-----------------T---------LEDDLVVGSPCSCRFSASEQR
AMGLLLDRLPIRIGKIHED--------------------------ISCAAFLGQVREASQAALARVIPFPELLRILGIN-
--------------Q------D-------LE----RHPLFEVMVTFHLDKGP---------------------QG-----
-------HL------------------EIPNCSV---P--ALP-VHASGSKFLLMFEWTECS----EG--DWMLRIEYNS
QRISRP-------VLTQ--IKQSLFDILNDLSMENDI
>LCL-A|gi|1111873462|gb|OJJ45943.1|
TQCTELETYVWAQYQAA--T--ARSTFNIPLALELT-G--AVD-VVRLQRAVNSALAAHPVLRSNFIAGQ------EDGG
VPLQRVL--RRES--PRVQ---LV--D-D--LDLTAEINRPFDLAA-DELIRIYLCQAD---------QRVILLIITTHV
LTDRLGLQALLQDVTAAYLNPLPP----A-----------------PD----TTLV--HL--QS---PIWKR-R---I--
----TADEAQFWRQTLSGIP-RS-L-N----------------------L-HR-RSSSARFEGSSHWQRLSGAHIARLSQ
R--A----R-TLGVTKHQVGLAAAALALSW-L-----------------T---------GSPDVVLGCPWDNRPSAAERG
SAAQFLDRLPVRIPRGRAS--------------------------DACSEILLHARQASQNAVAHAVRFSQILELLDQH-
--------------DS-PGTGR-------AQ----HHPVFECVVTFHLRHGW---------------------SQ-----
-------HL------------------SLPGCTV---T--EHP-LAARGAKFLLVLEWTELA----DE--EWMLRIEYDH
SQLAWA-------TIEA--LSAGIREIVAGLAEGASR
>LCL-A|gi|291188111|gb|EFE43464.1|
LSLSPIEREWVEKYKVG--K--GSSSFNVNYACALS-G--DTD-IIKLEEIWNKVLKRHEILSSLFPNE-----------
--HTRSY--AKVP--PQVA---VV--G-K--IDIREEVNREFKLDE-EHPIRVFITP-------------TTFLLVASHI
VLDLTALNVILRDIEICWGGKILL----P-----------------L------QRT--YS--QT---AQWSR-D---V--
----SQDDLDFWKS-LSEVP-CY-----------------------------R-EPLRLSYNGTSRVCKIPLETFQGMVQ
F--T----V-KHSITLHQLSLAAVALALYP-T-----------------G-------T-HDQLAVLGAPYLNRGV-EDFD
TVGLFLEPLPIRIKVPRINR--------RDSM-Q----QHISPRETWSHAFAKSVGKASQDALSHAIPWNRLLEYLDIQ-
--------------P------Q-------HP----NVPFIEAMVTFHDNRGQ----------------------K-----
-------AS------------------AIPG--T---Q--QLY-TWCEGSKFKLMFEFSAIG----NE--TLMLRIEYDN
MIYNDT-------KARN--FQRRTIAALEAISQGFEQ
>LCL-A|gi|1190874145|gb|OTA66114.1|
QRLSPIEQDWWARYNLD--SNITTTAFNVSFIASLT-P--DVN-GTALARAWDVVLSRYSLFRGRYVTKRR----SE---
-LAHRRY--AEHS--PRVQ---KV--R-T--IDIWAEVNRPFNPGR-ESAIRVSMSA-------------DTLAVVMSHI
IADLTTLKILLREVKDLYEGKTLP----A-----------------V------QHA--YE--DS---VAWND-E---T--
---APLCDLKFWSTYLNGYD-SS-K-K---------------F------A-GG-LSERTGYNGTSRVYQLPAELAVGMQR
F--S----TGQDDMSLQQLAIGGVALALDD-V-----------------A---------DETDIIVGSPFINRSTEADME
TVGLFLEPLPVRVRHRPHAE------------------------DTDATPFLDDVRRSANAALGHAVPWHKLLEHLDIM-
--------------P------H-------YP----NHPLFDVMVTFHQADQA----------------------V-----
-------QL------------------DIPG--V---T--QHY-TWAEGSKFSLMTEFTALP----GG--NVILRVEYDD
DQHTVQ-------SIDG--IVARITTALLMLLSNSCS
>LCL-A|gi|700492941|gb|KGO76902.1|
LPVSFLEEELLINDLVS--G--SSPAMNIIFATEFN-K--LVR-FEVLDQAFRECVKEREVFLSRYVQIQ------G---
-KYARTL--VPTP--ASIHRFTPA-EL-SFDEFLDAAKNYHFSLGK-EQPVQAHLYEHS--------TSKVTLVIIMSHL
VSDAITMYEFIRSFSTRYNAFQKR----DHL-----NPAFHLADLRA------KRT--YI--DW---TAWST-PQEKI--
----PDEVSSFWKKYLASPP-LD-T-H----------------------L-NN-FHRPRSYKGGLESWKIPSFLFQSLLQ
I--C----T-DMSISPHQLMLAAVAMATQA-L-----------------R---------PSQDIIMMAPYSLRNEPGTES
LAGCLLDRVPIRVRWEKT---------------------------NTLREFLQSVHQASQSAIAHFVPFSALTKSLQLQ-
--------------P------S-------L-----ADSLAEIMVTFHSKASL---------------------DN-----
-------SF------------------DF--G-----Q--TLT-IRPTGAKFPLLFEFFQSN----EDQNQTSMFFEYDE
AILTSH-------ESKC--LVSAFQLVLTLIAQHKNV
>LCL-A|gi|1095456101|gb|APA13056.1|
YRVSPIEREWWEKYRLN--V--GTSSFNVTYACSID-S-NVVD-TDKLISAWNTVLARHRILRCRYVRTGQ----KG---
-GVKRGY--DRFP--PQIK---TV--N-K--LALWRECNRPFDLER-QHPIRVFLSR-------------NTMLASMSHI
IADLTTLEVLLKEVTTLYSGGSLQ----P-----------------V------EHT--YM--DT---TQWSS-T---A--
----TPDEQKWWKEYLHGAT-QT-Y-----------------T------L-PN-LPQRTTYAGRTRLTKLPQDLTRQILT
F--T----E-EQKVTLHQLALGAVALSLQH-D-----------------Q---------NDMDIVLGGPYFNRGA-KDLE
TVGLFLEPLPIRIRHPSTQ-------------------------PTSSTSFLRSVQTSSQEAIAHAMPWDQILNATSTA-
--------------S------H-------FP----NHPLLDVMVTFHDNRAP----------------------------
-------KT------------------MIEG--V---D--PLI-TYTEGSKFALLVEFSVLS----DK--AIALRLEYDV
KCVAKC-------EIAA--FEAVVLEAIRGLIGGLDV
>LCL-A|gi|700457611|gb|KGO47173.1|
SNISPIEAEWWEKYNLR--K--GSTAFNINFVCHLG-G--GVD-LLNLVDAWNTVLARHDIFRSLYCANG------A---
-QLVRIM--SSSC--PKVC---YA--S-V--IDIQKTINYDFNLSK-DLPIRVYLSL-------------DLLVLVASHI
ILDLTSLQAVLREVELVVKGGRLP----P-----------------V------TRR--YS--ST---TRWNR-P---V--
----TSEDLEFWDASLRDLP-LH-----------------------------P-NPTRTTFHGTSRVYKLSEEVMSNITE
Y--S----I-RYGVTFHQLCLAAISLCLRQ-D-----------------R-------P-SDQPVALGAPFLNRGL-DDID
VVGLFLEPLPVRINAPSNG---------------------------SGIAYVRKTQQSSRDSLSHAIPWHTLLDHFGVH-
--------------P------D-------HP----NLPFMEAIVTFHDYRAV----------------------R-----
-------IF------------------DVPG--V---A--PLM-TWCQGAKFNLMMEFCAQR----DG--SLFLRIEYDN
VNYDAS-------KIDK--VQHSIMLVLMGLTRGLDI
>LCL-A|gi|1274072057|gb|PIG84017.1|
QRLSSAELWWLHRYRNS--Q--CQAGFNVPYVANLS-S--TID-RGRLASALKIALNRHRILRSRFLITD------G---
-GPKRII--VEAP--IDVS---VA--S-S--VDISTFINRPFNLAE-EHPVRAVVTP-------------ECLALNISHI
VCDLTSLRSLLQDTAALYQGNTLP----A-----------------L------SRE--YF--DT---TLWSQ-P---M--
----DEDTAQFWAKELGDLD-PS-L-L----------------------S-KG-NKATRSYRGTSIVTPVPTSVYRRLVT
S--T----R-KAGVTLHQIGLTVAALALHV-V-----------------S---------MKESIVLGAPFINRSSMEDQD
VVGLFLEPLPVRVRVADPQ--------------------------RSIADLVSAVHESSQAALANAVPWSTLVEHLGLC-
--------------A------Q-------TG----SAQIFDCVVTFHDDRTF-A--------------------E-----
-------SL------------------AIDG--V---S--TQN-VWTEGSKFAMLFEWHALP-----D--RLSLRIEYDT
DRFAAD-------FVRV--MRDLLLNALELILIPEAS
>LCL-A|gi|322693899|gb|EFY85744.1|
SALSPIEQEWLQKYKLG--K--GSSSFNVNFVCALS-E--DVD-IKRLEQAWNKVLARHGILSSFFPND-----------
--HDRVY--SKMP--PRVI---LL--D-K--VNIQEEVNREFKLYE-ELPIRIFLSP-------------TTLVLVASHI
VLDLTALNVILSDVQMYWNGKTPD----T-----------------V------PRE--YG--QT---SQWSR-R---V--
----SQDDLDFWGH-LSDLP-PY-----------------------------C-EPTRLDYRGKSRVCKLLPDTFRAMVH
L--S----A-KHGITLHQLSLAAVALAIRH-G-----------------N-------P-DGRSAMLGSPYLNRGV-EDFD
TVGLFLEPLVIRVQDPWSSE--------ADSIHG----S-HGREDPWALTFCKKVAAASQQALSHTIPWNELLKEHAVT-
--------------P------D-------HP----NVPFIEAMVTFHDNRGR----------------------E-----
-------TL------------------SIDG--A---Q--PLY-TWCEGAKFKIMFEFLALT----NE--TAMLRMEYDN
LLYSET-------EASY--IQSRVIAAIDGLTQELDR
>LCL-A|gi|1046800050|gb|OCL06618.1|
DIISPMEQEWWVKYQLN--L--GTSAFTVSFAFKLG-A--NIN-TSKLSDAWNVVLSRHSILRARYRGTA-----TQ---
-CESRTY--AETP--PRVQ---EV--L-H--LNIWEEIHRPFDLRH-QSPIRVSVTE-------------RHLLIIASHI
VCDFTTLRVLLREVACVHNGIPLA----A-----------------P------K-P--YR--QP---ISQKN-M---D--
----RNIDLNFWLTNLEALP-KP-N-Y---------------S------M-GN-WAMRISYSGSSHIMRLPSSSLDKLNR
F--S----V-SKKVTHHQIALAAVTLALQF-Q-----------------S---------DYHDIVIGAPLLNRTSEDTLE
AVGLYLEPLPVRIRYPNEN---------------------------SKDDFVQIVQNSSQSALYHALPWNELVEYLQIQ-
--------------R------R-------FP----EHPLFDIMVSYHEDYGN----------------------T-----
-------RM------------------PGID--A---T--PLY-TWTEGAKFKLMVEFSVLS----HD--SLLMRLEYGD
KCFDKK-------EIAL--LGRLILLALEGLVNGEMC
>LCL-A|gi|1168123171|gb|OQE22569.1|
HEVAPIELEWWRKYQLG--E--ATSAFNVCFAGRFD-P-NRLD-RRRLTASWNTVLGRHLILRSRYLPDR-----KS---
-GVRRSF--ATSP--PQVH---RV--T-H--LDLWKEVNRPFVLAH-QDPIRVLISH-------------DILLVVVSHI
ICDLNTLELLQEQVVGLYRGDLIV----PPA---------------L------NSS--YM--QV---MMHNS-I---S--
----ATCDLDFWLQYLAQAP-PP-G-QD--------------S------F-AV-ATERLNYRGSSVLWHVPDAVGHRLLQ
A--G----R-ESCLSLHQLALSAVALTMHA-A-----------------K-------P-EPLDIVLGGPHLNRKTQDARK
SIGLFLEPLPIRIRECTSP------------------------PLLSTKDFLRSVRCASQEALGHAVPWDQLLRHLTVV-
--------------P------D-------YP----NHPLFDIMVTFHDHRTR----------------------H-----
-------PF------------------ALPG--F---ERDHIG-VWSQGSKFKLLFEFAIGV----GD--RMQLRVEHDV
DCYPDS-------VIQR--MFRVLRQSLELLGTETSY
>LCL-A|gi|1339910695|gb|POS75433.1|
DGVSAIEKEWWDKWERD-PH--GTSSFNVSYACRLG-P--SVN-TPRLASAWNTILRRHRILSCKYAFLE-----SR---
-GLTRVY--FEQP--QKAE---WR--E-V--IDVSHEINVPFDLTG-QRLIRVLISP-------------ENMLLVCSHS
ICDLTTLKTLLREVATEYHGEKLA----P-----------------I------AKC--YS--QT---TTPS------T--
----TARQLDFWSRYLEGYS-KQ-P-PI--------------W------I-GNGAKRRKNWSGLSQVFQIDRGLYQAMVC
F--S----S-LKKVTMHQLALGAVALALTC-N-----------------V---------DTCDITLGAPFMNRNSEEDLD
VVGLFLEPLPIRIRHASAP-------------------------SPRDPSFIEVVKCSSRAALSQAMPWDQLLSYLGVK-
--------------P------D-------FP----NHPIFDAMVTFHEDDLQ-S-------------------RT-----
-------VF------------------PIDG--V---E--HIP-TWSDGAKFKLMAEFSPEP----DK--TLTLRLEYST
ECFTGD-------DVQL--VARLVTNALEALTKDEEY
>LCL-A|gi|1168193338|gb|OQE90703.1|
ANVSSAEVAWVLRYFKS--H--CQTSFNIPFMARLT-S--QVD-AKKLAASLETALNRHRILRSRFTLKP-----DN---
-KVERSI--SKQR--IKVQ---WS--E-D--VDVQSFLNRPFNLK--EVLLRAIVTP-------------SLFLVYMSHT
ICDLTSLDNLLQETTAIYHGNEHN----L-----------------S------SKE--YF--DV---TIWNQ-R---P--
----DLEQTQFWPAYLQGLD-IA-----------------------------Q-IPTSRSYRGTSILCDIPEQITRDLMR
L--V----S-SRGITVHQVGLAVGAIVLHV-L-----------------W---------GKEDILLGSPYMNRPTEDEQR
VIGLFLEPLPVRIAVRDQTH-------------------------LTSVQFLELVRDSSQAALAHAMPWSFIAEALGLV-
--------------F------P-------SD----DSDLFDCVVTFHNDLGQ-T--------------------Q-----
-------KL------------------DIHG--A---T--VET-IWAQGSKFPMLHEWHARQ-----D--GLVLRIEYDT
DIFSDK-------YVQL--VQSLLLAALRQMLDPLLC
>LCL-A|gi|1025689361|gb|OAA76647.1|
SDPSPLEQQWWHRYRHG-SA--GTSSFTVSYVGKYD-T-EKVD-RGRLVDAWNTVLTRHDVFRRRYLPVPHS---AP---
-GVQRLVLPCEYS--PRVE---VV--K-T--VNVRDELNRPFRLV--DEPVRVFISD-------------EMVVALWSHI
ICDYTTLQLVLREVAATYDNKPLG----P-----------------V------ISLTDQIDSDG---ITGLS-D---I--
----SQSNLAFWSDCLGQVK-DD-R-PG--------------Y------L-GS-SSQRTSYDGKSVSATVSPSLWHRIQS
Q--C----S-LQDITLQQIMVAAVAAAVST-HD---------------EL---------TEEGITLGVPFINRQTETDTC
AVGLRLEPLPVRVPFVDSSA--------SEATSA-----RDMCSHASLRSYLSAVQDACRNSLYHAVPWHQLLEHLGVD-
--------------PL----EQ-------LY----DHPLFDCLVSFHDARLC-S-------------------SS-----
-------TLSNPSSVSEGGPWSVSPIGEGPG--I---E--PQL-VWGEGSKFRLMVEFVAVD----DN--TLVLRFEYDT
ACFEGAFG--GTGRIES--VRRAILHTVDALVSRDVD
>LCL-A|gi|759259823|gb|KIW36370.1|
ESLSPVEVWWTDHYNRA--A--CTTSFNVSFACELP-P--EID-SCRLVSSWNTVLIRHSILRSRYTQYSA----SR---
-NIMRSW--NSTH--PQAQ---YM--G-C--IDVASEINRPFDIER-DHLIRVLISP-------------SHMLVVASHI
ICDLIAMRILLEEVGGTYNGHPPL----H-----------------C------SLP--YP--GG---KLAET-L---I--
----SPDDEAFWVNSLRGSP-ES-L-GRR-------------C--F---T-TT-KNSRNRNTGSSIIMKLPMDTVHATNT
VLRD----S-SSSITKHQFAIAAVAIALQH-A-----------------E---------PSIDITVGGPYMNRQCEFDMC
TVGLYLQPIPIRVKFPTEAK--------K---------------LEAAHTYASVVQSASQAAISHIMPWNELQRVWTTK-
--------------V------A-------SA----DQPMFEVMVTFHEKSTG----------------------L-----
-------AL------------------PLEG--S---E--SLF-TWAEGSKFPLMCEFLETD----KD--SIVLRLEYDD
HILSRK-------AVFS--IGSKISRALPLLYGNFSL
>LCL-A|gi|121923392|sp|Q2UPA9.1|ACLP_ASPOR
SAIAPIEREWWHKYQIN--E--STSSFNVNFMAKID-D-CLVD-RARLVHACNEVMARHRVLRSRYIFSRA----AG---
-RVVRQY--SPLA--PRVQ---AV--K-T--VNPWVEVNRPFSLSR-SAPIRAVVSD-------------SYFILTISHI
VADLTTLQILLREISSHYQGGSLP----S-----------------I------PHT--YM--NS---TLWYE-K---P--
----TSCDLDFWSDCLGQLP-DT-T-H---------------L------L-GH-GGYRRGYRGRSALCEVPPTTYQSMRH
F--L----R-QSSITAQQLSLATIALCLDD-PSV-------------PMP---------TETDIVLGIPYINRKSQEDLD
VVGLFLEPLPVRISFGQETH------------------------NHEKASYLDTVQRSVRSSVGHAVHWDQLLEHLQVS-
--------------T------T-------PP----DHPLFDVVVTFHSQSHS-N-------------------GL-----
-------EL------------------SAPG--L---R--TCY-TYAEGAKFRLLCEFSALS----ED--RLLLRLEYDT
DCFTEE-------NIQL--LQARIPLALSLLVQNVPY
>LCL-A|gi|1040497588|gb|OBT39513.1|
QEVSPIEREWLQKYAIG--T--GSSCFNVCFASTFEKG--TVD-RFKLTAAWNVVLNRHRILRCRYITRR-----GK---
-AIGRTY--TDIA--PRAE---RL--Q-N--LNLWTEVNRPFQVDR-ANPVRVFITS-------------DKLIVILSHI
IADYTTLSILLKEASAVYNGQHLP----P-----------------V------TRN--YA--DT---KIWYD-H---V--
----PQCYLDFWANYLKDST-DE-I------------------------S-GM-QQERSGYQGESLISVVNPYTLRGMLD
Y--S----E-TAKVTLQQLTLAAVALSLDR-D-----------------P---------SKTDIVLGSPYINRKSDEDLE
TVGLFLEPLPVRIKFEPSSS--------KE--------------SDQQETFMQAVQKSSQAALAHAIPWHRLLEHLSID-
--------------P------S-------YP----IHPLFDVMVTFHDNRQS-S-------------------GL-----
-------EM------------------SVPG--L---G--PCF-LWSEGAKFKLMCEFTAVS----ET--GLFLRLEYDT
NCITQA-------EIRR--IQSTIPLALSLLVKGLAH
>LCL-A|gi|759333254|gb|KIX09578.1|
CDLSPIEREWWSKYMLD--K--SSSAFNVSLVCTLD-A-SVVD-ISRLGLAWNAVMARHPILRSRYVADVCS---PA---
-GVRRQF--AAYA--PQVQ---RL--R-S--LDCWQEINRPFKLDR-SPPIRVFMTN-------------DRLIIVASHM
ICDLTTMQILLGEVSDVYERRGLQ----P-----------------I------LQS--YT--QC---PLWKT-P---A--
----SECFLSFWSKYLNGVP-ET-A-R---------------Y------F-LD-PPARGDYRGTSFATLLPEQIWRNMVA
F--S----L-RKRVTMQQLALAAVSLALAP-E-----------------D-------EEGHTDVILGVPHINRRSEEDLQ
TVGLFLEPLPVRVEYPPISLGSTLSGGKA--------------EPPNNEDFLRVVQRSSQAAFGHAVSWNQLLDLMSIA-
--------------P------R-------YP----NHPLLDAVVTFHDFSSQ-R-------------------SL-----
-------RP------------------RLAG--V---K--PHY-CWSEGSKFKIMVEWHAIS----DA--HLAMRIEYDA
ACFTGA-------SIDL--ICQRILHAMELLLSEKEY
>LCL-A|gi|1018273127|gb|KZF25221.1|
MPLSYLEKDLFTEIMGV--K--ETTAFNMPFVAHIK-G--NID-ICVLSQAVKEVLLCNSILRARYTLVD------G---
-LPCRSI--ASRVQNPTIISG-----K-HPSNFIQQEIDRPFSLAE-ESPVRVCLLSDR--------PSSSLLVITMAHI
IGDATSLGIFLRQISKQYSHLVGC----NGLFDSSTAD--NLRSDQQ------ALN--YQ--DW---ACWAR-DQ-LP--
----NPSSEQFWRSYLADLP-PP-L-G----------------------L-VT-HERPRKYRGMSRRWSLRPSLSRQLKQ
F--A----S-EAGVTQHQLMLAVIALVVRNHW-----------------T---------GKNDVILGAPFADRIEPGTEE
MLGLFLDRVPIRVKTDIGH-------------------------NASAFTLLDQTRESSQAAIANFMPFHHIRRLLDDY-
-------------AT------A-------SD----SASLIEVMVTYHTVDEA-V-------------------DE-----
-------AL------------------QFPDVSI---E--RIH-AHARGSKFPLMFEFTESN-----S--EIAIDIEYDM
DSLGDD-------KMDA--IESTLAVVLELVAQRKKM
>LCL-A|gi|1317224884|gb|PKX88429.1|
HQLAPIELEWWHKYQLG-EE--GTSAFNVCFAARFD-P-GRVD-RHRLTAAWNTVLGRHMILRSRYVSDR-----RA---
-GVRRRF--ANSP--PQVH---RV--S-H--MDLWKEVNRPFLLAQ-NDPIRVLISR-------------DVLLVVISHI
VCDLTTLELLQGEVAGAYHGESSL----RTS---------------P------RAN--YM--HV---MAHNS-I---Y--
----ASCDLEFWSEYMAGVP-DP-A-RD--------------S------F-AV-GSERTSYGGTSTVFPIPPLLAGQMLR
V--A----H-EHRLSSHQLALAAVALTMQA-G-----------------E-------PNTAIDLLLGGPHLNRKTPEAQE
AIGLFLEPLPIRVREPVPS-------------------------PVHTGQFLQAVRDSSQRALGHAVPWNQLLCRLSAT-
--------------Q------D-------YP----NHPLFDTMVTFHDNRKK----------------------V-----
-------PF------------------PLPG--F---E--PVG-LWAEGAKFKLLFEFCMES----DQ--DLTVRVEHDR
DCYPDV-------VVNR--IVAVLLYGLQLLGEEISF
>LCL-A|gi|576913604|gb|EUC28022.1|
NELSPLEVQMWRSHHAA--T--SATTFSIPVLLQLS-G--SFD-RCKFITALNNVLRSRDILRSNFTPSD------C---
-GPIRTL--RSVP--PHVL---EV--R-V--LDISSEINIPFDLAH-DKLIRVLFHRE-----------SDTLLIVASHA
ITDLNSIQSVLRETSSVYATNLLP----T-----------------P------RMR--YL--NA---PGWSR-P---V--
----QTSDMTFWSKYLSNTP-PR-L-D---------------TLLK---L-PA-PSPKHVFEGTSRFQTFHGSPVKKLTK
L--L----P-VYGITHHHLAITVAAQALQW-L-----------------T---------DTNDVILGCPFQNRVGDLEQE
SVGLFLDRLPIRIQTSSPT--------------------------TTTKDLLRATRDTSQQAIAAALPFRNILSALGIE-
--------------A------N-------DPLSPCSHPIFQAMVTFHLKDAV---------------------ES-----
-------CL------------------NIPGCDVRRPP--PME-CWASGSKFLLMFEWTEIS----AD--TWVLRIEYDC
HRIELK-------MIQK--LERAVDNILLGLSEGKTR
>LCL-A|gi|1141557911|dbj|GAW20396.1|
DAVTQLEQHWCKNYCFR--G--GSSSFTVSAGFRLG-P--DVV-IPRLVEAWNVVLGRHDVLRCRFKATP-----EG---
-LVKKTF--SEHS--PKVE---EP--K-H--LDLRREIHRPFDLEK-DTLIRVLVTH-------------DTLLLVASHI
ICDYKSLEIMLDEASCSYQGKPLS----P-----------------P------V--------HC---RRFKR-E---Y--
----PQEDIEFWRRYLRDIQ-RP-V-Y---------------S------I-GA-WMPRKSWDGTSSVYRLPTHINRTLAC
F--A----T-AKGLTPHQILLAVVSLALSY-K-----------------S---------DNLDIVLGAPHLGRRGQHEEE
AVGLFLELLPIRVKYPDKD--------------------------NRQRDLLTVVRDSSQLALSHALPWFMILDALGLA-
--------------S------T-------VP----DTPLLDAVVSYQDGFGN----------------------L-----
-------GM------------------TGVG--A---Q--TLL-TWTEGAKFKLMAEFIKAN----ND--CLLLRLEWAN
ECFDEE-------SIGV--LADLIKISLETILEGESY
>LCL-A|gi|1120660869|gb|OKP06700.1|
DDPSPAELEWIHRHQNS--E--ERSSFNVPYVAKLS-S--KID-QQLLKLALEKVLNRHRILRSRFTTQE------G---
-KTKRSL--SPNA--IIVP---LM--D-D--VDITAFIQQSFRLDS-EDLIRVIISS-------------STLVICASHV
LFDLTALNVILLETADAYXGKELE----P-----------------P------KHE--YF--ES---TVWNQ-P---I--
----GSSCAXFWPKYLDGLS-FL-D-STP-----------VGL------G-TQ-VAPRRSYRGASVMQAIPYSLYKRFLA
L--S----S-RTGITLHQIGLAAVGFVLHA-L-----------------C---------GRDDILLGAPYMNRPDMRDMS
MVGLFLQPLPVRVKSSSDN--------------------------LTTEEALFQVRASSQSALAHAIPWHQLLNLLGLP-
--------------F------LPPSLAKQRQ----QQPLFDCVVTFHDHRVR-EK----------------H-SR-----
-------AF------------------PIDG--V---T--PTP-ISAKGAKFSCLFEWQAEN-----D--ALNIRYEYDT
DAMPAA-------FITV--MQSMIICCLERLLDSNCS
>LCL-A|gi|1046795204|gb|OCL02665.1|
TALSSLEEELWVWHTVS--H--NPQTLNVACRLDLQ-G--EIR-LEILLQAIRSVVEFEEIFNTCYEYRD------G---
-ALRRRV--CETE-FEITVSPAST--A-N--IDIASYVNKPFDLSR-DHLIRISVFENT---------PQVSIVLIMHHI
ITDKVSQRLVLCRIRQSYLNLLQT----NVR------D--SRNSAED------IPK--YA--DW---AMWKQ-SQ-KTPQ
ALKALGSYIAYWREQIADSP-PRPF-A----------------------L-QN--SIPSRDDGASYSSLITTNL------
----------SFR-GSLEFYVAVLALSLHD-I-----------------T---------GMSDIVVGVPYIDRTEPGSEE
VIGVFLDRLPIRIQLNHQT-------------------------MKKPGTLISDIRTRIQGALSHALPYQDVRKHLG---
-----------------------------------NAALFDIMVVYNRKEDS-T-------------------AN-----
-------AF------------------ELPNITV---V--EHH-LRASGAKFPLLVEFTETD-----D--GILYEIEYNT
SLLSPS-------LINE--LKSKIPFSINALHHNKSL
>LCL-A|gi|1060919209|gb|ODM14527.1|
KKLSPPEMEWACKYRHS--Q--SQSTFNVPYVARLS-S--AVD-WQRLASALETVLNRHRVLRSRFTTKD------G---
-TGERVL--SEHP--ISVNR--TV--D-D--IDIQEVINRPFEFDSSEALIRTVISP-------------STLVLCISHI
LCDLTAINTLLYEVAATYRGLALP----P-----------------V------VRE--YF--DV----TWHH-T---V--
----DPEKQRFWAEYLQGLS-FK-Q-PDEVKQVNGVNGCDHSN------G-TK-IRKPRSYRGTSRTTSLSDSLYRHLII
S--S----T-KNGFTFHQFGMAVAGLVLHF-L-----------------T---------GRDDIVLGSPFVNRPSFEDRQ
VIGLFLEPLPVRISVKHQNE--------ND-------------GGPGAREFVQSVRQSSQSALAHSVPWAELMSHLGLP-
--------------F------P-------SA----QPQVFSCCVTFHDDRGT-D--------------------P-----
-------PL------------------AING--V---E--GQY-ISAEGAKFPLLFEWQATRATGQHE--QLTVRLEYDT
DWFSAE-------FTEI--LEALLLECFRMLLEEEGS
>LCL-A|gi|384955713|sp|Q4WYG2.2|NRPS5_ASPFU
LPLSYLEKEMLLNHLIS--G--GSPAGNMNFVCKIR-G--DIN-AETLADAFQRVTADVEVFRTRYSVIE------G---
-TLFRQQ--APGS--VKVPRVVQT--G-NLSSFVHGRITKSFDLST-EPPVDVSIIIGT--------PMQAMLVVVMSHV
VGDAATMATYLNRVSRTYDLLRSN----SQT------T--NTSTVPD------NLT--YI--DW---AHWAS-TL-QP--
----NPRALTFWSSYLSNPP-SP-L-T----------------------F-GNPSPAPATYIGLTRSWTLPPSMYRKLSD
L--A----A-KASVTMHQLILAAVFFSLQC-V-----------------D---------RRDDILVAAPFTHRTEPGTES
LPGLFLDRLLLRIQRSPH--------------------------QSSIFDFLSSVRETSQQALAHVIPFHTLRHSLAHK-
--------------P------S-------L-----IDPLFKVMVTYHTAADQ---------------------RP-----
-------LL------------------DLSGAEV---Q--PIPWRHTGGSKFPLKFEFTEMA----TQ--DLEVDMEYDL
GCIRED-------IALR--LEFALSFALQLMVLERET
>LCL-A|gi|1371487110|gb|PSR83623.1|
NMASPIESVWFSRYQQD--L--GTSSFNVAHVSELN-D--DFDQHSALVAAWTKVLARHSILRCRFRPSTTR---HE---
-GVERFY--AADP--PKAL---YL--E-S--FDLRAAINTEFSLET-EHPIRVLVSK-------------THMLVCVSHI
ICDYSTLERLFEEFAAAYHHDEAA----EAS------------LLVS------QRR--YQ--DSS-SPWWNV-D---I--
----DQSTSNFWLAYLSGMQ-LH-T-L---------------A------P-YM-KEPRTSHQGESQMFQLSNNTMHNLER
I--S----K-SLHLTMHQIALAAVSLVLQA-E-----------------S-------T-DKQDLVLGSPYLGRQE-EDMN
TIGLFLQPLPIRVVRQSITG--------VP------------LEDSQVADFLAAVRDSSRSALGHGIGWTALLNLFSTS-
--------------NEEADARS-------AA----NHPLFDAMVTFHERRGG-TI---------SGNSSSFL-AR-----
-------GA------------------IIPG--T---E--PLV-TWAEGAKFGIMFEFSAIS----ST--AITLRVEYDN
SVFTAA-------EVLI--MAERIDAGFEYLCESVTS
>LCL-A|gi|1190922492|gb|OTB11245.1|
SGISPIERDWFLKYRRN--L--GTSSFNVSHVSELD-V--SFDQHQALMSAWDAVLARHDILRCRFRQSE-----DG---
-NVERSY--VVDP--PKAQ---YL--D-D--FDVRAEINKEFSLET-QDPIRVLVSK-------------RHMLVCVSHI
ICDYTTLDHLFEEFTSVYSNFDNEDLTIF-----------------P------QKR--YQ--DT---TCWNL-E---V--
----DQTTTDFWKSYLSGVD-FT-G-T---------------P------P-YL-KAPRTSYHGESLLFRLSKNTMSSLQT
V--S----Q-SLRLTLHQIALAVVSLVLQA-D-----------------N-------P-TKQDLFLGSPYLGRQE-EDMH
TIGLFLQPLPIRIRRRSDQH--------DGD-----------FKEAPLATFLQAVQDSSRSALGHAVEWSSLMHILSSSN
D-----ENLRAAAAT------P-------IP----NNPLFDAMVTFHELDTTGK-------------------SS-----
-------SS------------------AIPG--V---E--PLV-NWAEGAKFGIMFEFSAVS----SS--AVTLRVEYDA
ALFSPD-------EVRL--FVARVDAGFRYLCENSTS
>LCL-A|gi|742075308|gb|KIA75386.1|
DRISRMETEWSAKYACG--R--NTATFNVSFVCRLS-S--SVD-RQRLTESWNAVMRHHPLLGSRYRRSG------I---
-RFKRAY--STES--QKAD---NH--A-E--CDVVAEINRPFLISE-EGPIRVMITP-------------TMMIVTASHI
ICDLTTMQILLEEVSDIYQGGTIL----P-----------------S------APV--YM--AA---DAWSR-V---A--
----SATDLAFWTEYLQDAP-HP-------------------------------TNTRASYKGSSRVVMLPDNQALAIDK
L--C----Q-TSSFSHHQLAIAAVALALQC-H-----------------S---------GSVDIVLGGPFLNRWSEADMK
TVGLFLEPIPIRIRFDAENA--------SNA-------------DLDAGEFLRSVRCSSQAALAHAVPWQQLLCHLGIM-
--------------P------E-------FP----NHPLFEVMVTFHDREHA----------------------L-----
-------RF------------------DVDG--A---E--ELY-TWSQGAKFGLMCEFTQLQ----NG--RVLLRLEYDD
MLWHEE-------EISR--LEGALIRALEMLVQNVPY
>LCL-A|gi|666869217|gb|KEZ45505.1|
ANVAPIEQEWLEKSQVG--A--GTSCFNVAFLGRMK-P-DRVD-SRRLEDAFNVVLQRHEVLRSLYHPDRPT--SRA---
-KHCRRL--TGHC--PRAQ---YL--E-A--INVWTELNRPHKLDH-EQPIRVLITG-------------KEVLVVMSHI
VADYTTMTLILREVSLAYHGHHLC----P-----------------P------RAV--YP--DP---ALWGA-T---L--
----SEDHRNFWCEYLKEPP-QQ-P-K---------------C------L-RN-VERRTSYQGTSTIFRFNEDTSRTILR
Y--G----S-SGNISLQQLALAAVALALAL-D-----------------GHSNPSDPH-DRLDVILGVPWMNRESAEHAD
TVGLFLQPLPVRVKHEWRP-------------------------TDNRQAFLTAVRKSTQSALAHGLPWHQLLDLMSIT-
--------------P------D-------YP----DHPLFDVMVTFHEPQML-R-------------------EL-----
-------CL------------------DIPG--V---E--SCL-VWSSGAKFKLMCEFMALS----DK--SILLRLEYDN
KCLSSQ-------DVGG--FLQRVSAWMNILAGGSIL
>LCL-A|gi|1385113416|gb|PVI00661.1|
HSVSPIEREWLRKYDAQ--L--GSSAFNVSQVYKLN-A-ATVD-YERLCSSWDRVLAKHKILRSRFVGHA----------
-GGVRIY--QSDP--PRTE---FV--K-R--LDVRKLINHEFRLEM-ECPVQITVSP-------------LYLVICISHI
VCDLTTLRILLDEFSAYYRGFSPH----S-----------------S------VRQ--YE--D----TCWAT-K---V--
----DDTALDFWRAYLPKTH-AH-A-T----------------------L-AT-KRAQRTFQGTSFVHKLAPSSQHTLNS
I--I----E-THNLTQHQVALAVVSLTLGS-V-----------------L----------SSDVVFGSPFMGRAE-EDEN
TVGLFLQPLPICIPKTTHT--------------------------TPLHQYLASIRASSQSALANAIPWHAILECSAQS-
--------------AS----TT-----S-PF----PHPFSEVMVTFHDERGG-K-------------------SR-----
-------RL------------------SLDG--F---E--KLD-MWSEGAKFPLMFEFTLT-----QD--SLIVRVEYSS
ELFTNE-------EIFR--MVTLSESVLNVLEVGSII
>LCL-A|gi|573057764|gb|ETS77601.1|
HHTSPIESEWWYKYQQN--I--GTSSFNVSYACKLP-Q--SLD-RLRLVSAWNLVLRRHRILRCKYRLSG-----SR---
-GLIREY--FPHP--PTTK---EV--D-V--MDIKTEVNTTFNVTRGDELIRVLVSS-------------KHMLVVVSHI
ICDLTTLGILLREVADVYHSNELS----P-----------------V------LKT--YF--Q----TVWSV-P---A--
----APHNLAFWSQYLDGAC-QP-TPS---------------I------L-ND-GKKRKTWNGSSHVFEIDKAAYQGMIS
F--V----S-ANKVTMHQLVIGAVALALQQ-E-----------------S---------EDCDIVVGAPYLNRNSEEDLE
VVGLFLEPLPIRVRYSSSDE--------ENGVHSESFGSSTPSLKVKPDPFIRAVQQSSRAALSHAVPWDQLIKHLKLE-
--------------P------D-------FP----NHHIFDTMVTFHEADQS----------------------L-----
-------RF------------------PIRD--T---Q--FLH-TWADGAKFRLMVEFTSRD----DG--TVSVRLEYST
ECLTRE-------KAQL--IGQLVLEALQGLVAGDGY
>LCL-A|gi|1141563679|dbj|GAW14660.1|
HGVSPIEAEWWHKYHKR--T--DTSSFNVTYACELL-A--TPL-KPRLFSAWNTVLRQHRLLRCRYVSTG-----LS---
-GLRREY--APLP--PLVK---LV--D-T--IDVQREINIPFNLES-DDLIRVFLSP-------------THMLVVVSHI
ICDLTTLGLLLHQVAEALHGRQPT----P-----------------V------AKV--YS--Q----TTWSI-P---A--
----SPHHLSFWSSYLSRAP-EP-N-L---------------P------V-GNIGRRRKQWTGSSYSYQIPENIHEAMNR
F--A----T-TEKVTMQQIALASVALALQH-K-----------------N---------DYCDITIGAPYLNRHSQDDLD
VVGLFLEPLPIRIHYDPTRP--------DYPNSK----TGTTMSEFQEGSFIKTVQRSSEQALSHAVAWDQLLAHLNLT-
--------------P------D-------FP----NHPIFDVVVTFHEATQT----------------------A-----
-------QL------------------CHTG--I---R--SLP-TWSEGAKFKLMAEFTANE----EG--ELSLRLEYSD
ECFTAE-------DIRI--VTHLVFGALNSLVSGDDY
>LCL-A|gi|584416920|emb|CDM28629.1|
ETPSSTEIEWIHCYQHS--E--TTTSFNVPYFAELS-T--DVD-IQKLASALQIVFNRHRILRSRFTSRG------D---
-KTLRSI--TGES--IIVP---VV--R-K--VDVGHYINTPFNLDK-ESPIRAVVSQ-------------NQFVICASHV
VCDLTSFNVILRETAAVYYGRKLE----P-----------------V------RRE--YF--DC---TVWNQ-P---V--
----GSDKLSFWSTYLKGLP-IT-D-GRA-----------PDS------P-TE-DPSCRSYHGESVFQTIPPPLYKSLLA
T--S----S-LKGITLHQFGLAVVGIVLQT-I-----------------C---------GRHDVLLGSPYMNRSNTRDME
VVGLFLQPLPVRILLEKAD--------------------------STTENALEEVRSSSQSALANAIPWSSLLNHLGLP-
--------------F------PSHQILRQRQ----QQPLFDCVVTFHDQRTH-GN----------------V-EN-----
-------PF------------------PVKG--V---K--PVQ-ISTEGSKFSCLFEWQADD-----C--GLRIRYEYDT
DALPTT-------IIDV--VKSLVLRCLERMLDNKVL
>LCL-A|gi|440476131|gb|ELQ44760.1|
ESVTPIEADWLEKYRVS--S--GTSCFNVSSLHRFE-P-DRVD-VDRLERALNGVLQRHPVLRGTYISSRAP--RRP---
-EYRRIL--TRHY--PRVQ---RL--R-T--VDVWLELNRPFQPHQ-EHPVRVVLAD-------------DTLLVVMSHI
AADYTALATVLREASVLYTGAELP----VPS---------------A------GAA--YP--AQ---QLCGV-E---L--
----TEETKKYWLSTLSDVP-AP-C-G---------------I------L-SS-VPRRTSYLGRSIVYELDKATSRQILA
C--R----S-SHFVSLQHLGMAAVALGLVN-Q-----------------RP---GEPK-DHVDVMIGVPYINRGSTEQME
TVGLFLQPLPVRIKYDRAP--------------------------ENVDTLLREVQQATQAALARGLPWHQLLDLARCI-
--------------P------D-------YP----DHPLFDVMVSFHEPEMI-Q-------------------QL-----
-------RM------------------DIPT--L---E--PCF-AWSSGAKFKMMCEFTAVA----GD--CVVLRVEYDD
GCINEE-------SLRGNKIHSLLSQAF--SVPLAIQ
>LCL-A|gi|640926553|gb|KDN70286.1|
CEPTPMEREWWRKSQLD--H--GTSSFNVSWLAHYD-G-SIIN-EVRMVEAWNSVLERYAIFRARYVVDS-----EH---
-GLQRRL--SSSS--PRVK---RR--G-S--VDVYKELNRPFNLAS-RPPVRVTVTH-------------DTIIAVWSHI
VCDYTTLNIILDEVAAAYQKGTDF----C-----------------A-------R---LV--Q----PCYQRVV---P--
----EATCLDFWSQYMDGVN-HD-R-HA--------------Y------L-GN-GAERVTYGGRSMMGQVSIPLWHRIES
R--L----S-HSDLSLQQLLVAAVGVAVSA-E-----------------N---------DLVDVVLGVPFLGRRTEKDMK
AIGLYLEPMPVRVHHGEAT--------------------------TPLGSYVDAVRSSFQGALAHACPWGQLVEHLSVD-
--------------S------E-----AMLP----NHPLFDCVVSFHDARRQ-T-------------------SKRNSHR
SHSPWDKSR------------------WGEG--L---E--PRL-AWSDGAKFKIMVECLAYD----YD--TLLMRIEYDT
TCYSAGNDAQGQGRIEA--VRHLILTAMDAIVTRDNL
>LCL-A|gi|1354684250|dbj|GBF60207.1|
LPLSPLEQELFLNHLIS--D--GSPAGNMIVACKIL-G--QID-PVSLARAFQQTAMNEEIFQTRYHVAD------G---
-FMMRHL--VKDG--SNIVRVAHT--H-DPISLIHKTARKSFDLSK-EPPLEVVIIPCT--------PMQAILLMVMSHV
VGDATTMAMYLEQVSDRYKQLQIA----DAS------D--IYSRTPQ------ELT--YI--DW---ARWVK-TP-QL--
----SLQSQNFWAKYLSNLP-EP-P-A----------------------F-GMAPAGSLTYTGSTRSWTLPGSMLQSLTH
L--A----M-RTSTTMHQIIIAALFLGLQC-V-----------------D---------RRNDIIFAAPFTHRMEPGTET
MAGLFLDRLPIRIQRGLNE-------------------------NEPLLQFLTAVKRSSQHALEHVLPYREIRKLLPYK-
--------------P------S-------L-----SDPLFKVMVTYHTASDM---------------------KP-----
-------VL------------------RLEGAEI---Q--NIPYRNTRGSKFPLSIELTEIA----DS--EVRVDMEYDL
GCMAEN-------TAER--IQYAIGYTLQLMVLDTPP
>LCL-A|gi|1003748161|gb|KXX83232.1|
ERATPIEAEWVTKYRTS--A--GSSSFNVCFSCVFDSD--VVD-QGKLIEAWNLVLRRHQLLSCHYVHRD-----PD---
-EVVRVS--SGSV--AQVQ---TP--C-S--FDLRAEANRPFNLEL-EHPVRVFVTD-------------GRLTIVLSHI
VADYTALALLMREASDAYNGGPLP----I-----------------A------PRR--YS--EA---NVWYE-T---P--
----SQESLDFWASYLQDLP-SN-P-H---------------P------F-GP-QPARVDYSGTSALSIIDADIVSRLLQ
Y--S----T-STKTTLQQLATACIALCLDR-S-----------------P---------SGTDIVLGVPHINRETADDLD
TFGLFLQPLPVRISYPPSAP--------NSD----------NHDNPNAAGFIDAVKSASQAALAHAIPWHQLLGHVGVE-
--------------P------E-------YP----NHPLFEVMVTMHDFRRGSS-------------------GL-----
-------EM------------------GAGG--F---E--STF-TWAEGAKFKLLCEFTALE----NG--RMLLRIEYDD
GVVPPE-------EVGR--IQKAVPVVMGLLAGGAGH
>LCL-A|gi|1111471301|emb|CVK98769.1|
DRVSPIEHEWLAKYQSP--R--GTASFNVCFASTFIEV--SVC-RDRLIWAWNQVLQRHKILSSRFKLDG------E---
-ASKRYS--DQAP--PRIE---AL--S-D--FDFWKQANRPFDLTQ-ESPIRVFVAR-------------NKLMVVISHV
VADYTTLSLLLQDASRFYHGHPVQ----E------------------------RPI--YA--DS---TSLMD-A---T--
----SESVIHFWRDYLSDLP-QA-P-K---------------L------L-RD-TPLRTTYRGCSFTIQFDSQLWSSIVK
L--S----T-ARACSNQLLAIAVVAVCLHQ-D-----------------A---------DDMDTVIGMPSMHRQTEDELQ
TIGLFLQPLPVRLKHSKAT---------------------------RNSSFLQSTQCSMQAAVAHATCWDRVVNELGVN-
--------------H------Q-------YP----NHPIFDIMVTFLDDRMV-S-------------------QL-----
-------KL------------------DIPS--F---E--SRH-VWANGAKFKLMFEFMEVP----DG--SLTLRIEYDD
SCISLP-------EVED--LASRVKATLEMLLESDFD
>LCL-A|gi|1339915978|gb|POS79672.1|
TALSPIELDWWKRYHLHRDS--NTSCFNVSFVASLS-A--EVD-HKALAKTLDMVLSRYSLFRGRYVPAGGVNQGCG---
-VVERRY--VESP--PKVQ---RL--R-D--LNVWAEVNQPFNLES-EPAIRMCMTK-------------STLSIVMSHI
VADLTTLNLLLREAAVLYSGRNLP----P-----------------V------VRS--YE--QEAVPAMWDH-E---P--
----SPRSLEFWEEYLCPSQ-AA-S--------------------------TP-RPKRLGLSGTSRFYQLSHGLGARMLQ
F--CLGQMN-GESFSLQKLAVAAVALATAA-LQEQPLEDQDNPKDEDETA---------DYTDVVLGTPFINRSSDHDME
TVGLFLNPLPVRLRYTASPH--------ASC----------SAPAADGHAFLDSVRTSTNAALAHAVPWHRLLQHLENRR
RQTLCPSPESLPKDP------H-------SP----DA-PFDTMVTFHHAGES----------------------V-----
-------HM------------------DVPG--V---T--PRI-TWSEGSKFPLMMEFSSVG----SR--GVILRAEYDT
QLYASG-------HVDR--FVSAVAAAIAMLIANEQS
>LCL-A|gi|121739922|sp|Q0CS64.1|ATAP_ASPTN
RAISRMEREWISKYEGN--T--SNTSFTVSFACRLD-S--AVD-LARLKQSWDSVMEAHQVLRSRYCACA------E---
-RYERVF--SDHA--PVAQ---RI--A-E--CRVLEEINRPFDLAN-DDLVRVVISP-------------DTLLVTISHI
ICDLTTMQLLLSDVERVYDGAEPL----G-----------------H------RPM--YM--AA---DAWQR-V---A--
----ADADLAFWTSYLQDCP-HS-------------------------------KAKRESYAGTSRVGIVPRETVLALED
F--M----R-SSQFSHHQLALAAVALALKP-N-----------------H---------DRIDSVIGGPFLNRWSEADMN
TIGLFLEPLPFRIQFDPKAV--------P---------------NADAHAFLQSVKCSSQAAISHAVPWQELVCHLGVT-
--------------P------E-------FP----NHPLFETMVTFHTKGGG----------------------L-----
-------SL------------------QIDG--I---E--PLY-TWSEGAKFGLMCEFTTLS----NG--DILLRLEYDQ
GIYAPR-------DISI--IENRIMTALRLLIKNVPW
>LCL-A|gi|1083154040|gb|OGE48516.1|
GAVSRMEAEWISKYACS--E--STTSFNVSFACQLS-A--SVD-VDRLREAWNAVIAAHDILRSRYTVCG------G---
-QPRRVY--SDRA--PVVR---TV--D-N--YDILKEINRPFNIFE-EDIIRVIMSP-------------NMLLITVSHI
VCDLTTMQVLLNEAQRVYQGATPR----S-----------------G------TPS--YM--AA---DAWYR-V---A--
----PDGDLAFWTTYLRGAP-RP-------------------------------TRKRASYAGTSRVSILPQETAFAMNA
F--I----K-ASPFSHHQVALAAVSLALHT-Q-----------------Q---------GHIDTLLGGPFLNRWSENDMN
TIGLFLEPLPFRIQFDLTTV--------P---------------DADAYAFLRSIQCSSQAAISHAVPWQELLCHLNIT-
--------------P------G-------FP----NHPLFEMMVTFHNRANG----------------------L-----
-------TF------------------DVDG--A---A--PLY-TWSEGSKFGLMCEFTELS----DG--EILLRLEYDE
SLYPHT-------AICM--IERKIVLTMELLARNAFY
>LCL-A|gi|924824975|gb|KOS22912.1|
EDLTELERQVWFQYQVA--T--KVTAFNIANILHIQ-G--QIN-VDRLIEALNAALASDPVLRTNMVEGP------C---
-GPKRQL--RSAP--PAAV---RV--K-R--LNTNAEVNYRFNLEH-DELIRVHVVLKKH------EEQSVQVVIVTSHS
ISDLGTIQNLLLLTSAAYNGNGGP----L-----------------ATVASHDRPH--HL--NS---ARWTR-R---P--
----SSEELKFWREYLIGHG-YK-D-Q---------------KESLLLQRAFS-PSPLATFQGASRTREFSGRLITRLNL
L--M----K-KLGMTHHQVGLTAAALLLHW-L-----------------S---------GEDDVVLGAPSANRTTPSERE
ALGQFLDRLPIRVKMPCIGA--------DSTA---------GAVTPTLNEILSQVRDSSRLALANVIPFSNILEALEYP-
--------------G------G-------AL----HHPLFDCMVTFHPRSAR-L-------------------ER-----
-------WL------------------QLSDCTV---T--GTP-MFAQGAKFPLMMEWFELD----SD--RWSLHIEHDT
NHLLPS-------TVDI--IEDALETILDAMGEECAL
>LCL-A|gi|1028898650|gb|OAL00904.1|
RNASPIEADWWYKYQLH--H--GTSAFNVTFACRLS-L--KVD-LKRLKSAWDSVLLRHRILSCNYRREG------D---
-GIVRTY--FNKP--PRTQ---FK--E-D--LDVETESHVPFDLER-QSLIRVTCTP-------------NTMLVVASHI
ICDLTTLNSLLAEVADIYTCRKRT----S-----------------V------YVE--YS--Q----TRWAK-G---I--
----SCAQQTFWTRNLKGVH-SL-L------------------------P-TQ-VPKRTTWNGNSRLIHIPKAIFQGMKR
Y--I----T-IQKATMHQLALAAVSLALQP-D-----------------Q---------MDLDIIIGAPHLGRNPETEMG
TIGLFLQPLPVRIQYSHRSS--------S---------------SADFDSYFRAVQRASREALSYALPFDQILSLLDIR-
--------------P------T-------EP----GHQLFDYMVTFHEKADM----------------------P-----
-------KL------------------KIPG--V---E--PIH-TWTKGAKFKLMAEFAAAT----DE--SLELRLEYST
ECFTEV-------EVQA--IGDRIIRSIEDLVTFCVL
>LCL-A|gi|909989387|gb|KNG46901.1|
SALSPAELEWWHRYREA--K--SPSAFNVSWVANLQ-P--EVN-LARLAHSLNSVMAQHRILRSRFVLNT-----NG---
-SASRII--ADNP--IQVQ---MV--P-M--INTSEFVNRPFDLTN-DTLVRIALSP-------------STLAISISHI
ICDLTALNTLLADVSKVYNSGKLA----A-----------------V------QLD--YF--DS---KAWGQ-P---L--
----DRETAFFWSTYLRGLQ-LQ-R-E----------------------S-ED-HLWHKSYKGTSLLFPFPQELCRDIVV
L--T----T-TAGTTLHQFGLAATGAVLHS-L-----------------C---------ERTDIILGSPYMNRNSVEDQK
VVGLYLQALPVRVKVEKT---------------------------MTSQEVLRTVQCASQASLSHPVLWPQLLEHLNLP-
--------------F------P-------SR----RQQLFDCVVTFHDDRMT-G-------------------KS-----
-------IF------------------PVAG--A---E--AQH-VWTEGSKFGILFEWHIFA-----D--RLSVRLEYDT
DYVPDV-------LVRI--VQNMLLQAVNGLLDATCR
>LCL-A|gi|1308076340|gb|PKK53446.1|
GKLTELEKQVWFQYQVG--T--TVTAFNIANILTVN-G--QID-YTRLVNSVNTALVSDPVLSCNFVEGP------D---
-GLRRVI--RSSA--PQVR---EV--E-Q--LDIASEINYAFDLEH-DELIRVHIIRQPEELGGTEKTSMTEIVITTSHS
IADLATLQNLLRLVSTAYAGKVIK----A-----------------H-----KEPQ--HL--SS---SHWQY-T---P--
----TMLEQSFWREYLRKDD-AE-S-S---------------KLSH-FKVPLL-PSVTAAFHGTSRICEFRGNLITRLNA
L--I----E-RLGITHHHMALTVAALLLQW-L-----------------M---------KEDDIVLGAPNANRCTSIERE
ALGQFLDRLPIRILLDCPRS--------TS-------------GGASLTQILTNVRDSAITALTNAIPFSKILEALNIS-
--------------S------G-------GL----QHPIFDCMVTFHLRNNS-L-------------------DK-----
-------WL------------------QLPDCDV---T--VSP-RFAEGAKFPLMLEWFELD----AD--YWSLHIEHDT
NRLPNA-------IIDT--IEHVLEAILEAIADECLL
>LCL-A|gi|1271952083|emb|CZT23708.1|
SKLSPAELEWWHRYQTS--K--WQCTFNVPWIAELRPG--AVD-ISRLVDALNAVMDRHPILRSRFQSRD-----DC---
-QPARIL--SDEP--IRVQ---RM--H-H--LDAISFVNHPFDLSN-ECLTRIAVSP-------------SMLAINISHI
ICDLTSLQTLLAETAMLYHGNIAP----P-----------------V------ERD--YF--CS---SAWEQ-P---L--
----EPEAAAFWSSNFKGLD-LH-R-Q------------------------EG-VQWRKSYSGTSLQVTLPEQLHKGIVK
L--T----T-SMGLTLHQYALAASAAVLHA-L-----------------C---------GRNDVVLGSPYTNRTSVEEQK
IVGLFLQALPVRINVDDE---------------------------LTSADVLAAVRQASQSSLAHAIPWNQLLSLLKLP-
--------------F------P-------SE----RQQLFDSVVTFHDDRTA-D-------------------RS-----
-------GF------------------PLDG--V---T--PLH-CWTEGSKFGLLLEWHAFA-----D--RISLRLEYDT
DRIPEC-------LIRT--IQSMLLVAAEKLLVPTVR
>LCL-A|gi|751747482|gb|KIM95670.1|
HWVSCMEYEWWLQYQVG--L--GTSSFNVPVVWSLD-I-HRVD-RQRLRHAWNTVMARHRILRSRFIHER------K---
-GLHRRY--SDLP--PQAR---LV--K-K--ANIRKVVNRPFRPEQ-DDLIRVIISR-------------THMVVCISHI
ICDLTTLRVLWDEVQAAYAVKSLP----P-----------------I------DRE--YS--QA---PYWSS-I---D--
----CQPNLSFWDEYLGGAK-SA-P-R---------------T------I-SS-SSMRAGYIGTSHAVLLPSALFHSLTN
F--A----S-AYGFTLHQVALAAVGLACSV-S-----------------RKMTFCPED-PDIDLVIGSPYFNRQH-TDLA
TIGLFLEPLPIRLHFTHPDP--------G--------------SSAFALDFVRAAQKSSQLALAHVIPWVQLIQHLDLQ-
--------------S------K-------YP----QYPLFDTMVTFHDDRRN-G-------------------SS-----
-------WL------------------GMEG--C---T--PLL-TWAEGAKFRLMCEFDALN----ED--CCLLRLEYDT
QVFDKQ-------EIVH--MADIILSAFEALIADMGY
>LCL-A|gi|1190914944|gb|OTB04087.1|
YRLSSIEKEWWHKYQWG-----NTSSFNVSYACELP-V--YYN-KTGLIAAWNLVLARHRILRSRYRYYE------R---
-GLVREF--AQHS--PTIK---QT--E-L--IDIHHEINAPFDLAT-DDLVRVTISS-------------KHMLVVISHI
ICDFTTLKILLGEVADVYRQRELK----P-----------------A------PKT--YF--E----ISRPT-S---S--
----VLYHQLFWSQYLDTAS-TP-H-L---------------S------I-GNISVRRRSWSGLTSIWQIPKNTYQAMLY
F--A----R-ENKVTMHQLATAAVALALQH-D-----------------T---------GTSDITIGAPYLNRNSKEDLE
VIGLFLEPLPIRIRYPPPEE--------NRMGYE----ASNSRPDMNQKTFIKAVQRSCRAALSHAMPWSQLLSHLNIE-
--------------A------D-------FP----NHPIFDVMVTFHEDDPE----------------------I-----
-------YL------------------PLQG--G---Q--FLP-SWSNGSKFKIMVEFTAMR----DE--NLTMRLEYSD
ECFTRE-------DAQL--IGQLVPEALEGLVLGHNY
>LCL-A|gi|1264177205|gb|PGH15370.1|
HELAPIELEWWQKYQLD--E--GSSAFNVCFAARFD-P-LRVD-QLLLTAAWNTVLAKHRVLRSRYIKTGR----RA---
-GVRRKY--AETP--PQVQ---RL--R-Q--LDVWKEVNRPFDLAR-NDPIRVIMSQ-------------DSLLVVVSHI
VCDLTTLELLHDDVVALYRGTPLA----A-----------------I------DNN--YM--EV---TFWNN-I---A--
----TACDLDFWTQNLANMP-ST-R-T---------------S------F-EA-SDDRIGYRGSSHIFDVPSSTFSLMLD
V--A----A-AQRMTLHQLALAAVALTMQA-D-----------------Q---------KRIDIVLGGPHLNRKTSEAQK
MIGLFLEPLPIRITSNISP-------------------------SATIEDFLLEVKGRSQQALGRTVPWNQLLRHLGIM-
--------------T------D-------FP----NHPVFDIMVTFHDNRER----------------------H-----
-------IL------------------PLPG--F---Q--PLN-VWAEGSKFKLMFEFVATS----NE--KLELRIEHDE
DCYPNA-------AVRQ--ISSLLLKTLGLLGAGVKE
>LCL-A|gi|74670746|sp|Q4WMJ7.1|GLIP_ASPFU
HCLSPLERQTWFQYLIA--A--DVRTFNIPVLLHLG-G--TFD-RDRLVQSFNAVLASRKIFRTNFVETS------L---
-GPCRIF--RDTP--PRVL---VC--DGA--LDTTKEIDRSFDLAR-DELIRVFLDR-------------RTLLVVTSHA
VADLNSVQNLLQDVSGVYAGRTTP----T-----------------P-----DRWH--YP--RA---PAWSR-Q---A--
----TEQERKFWSKYLEGAP-QR-L-D----------------------I-PR-YPGQMAFEGRSRVSEFKGDLVRRAVT
L--G----Q-EHGLSQHQLVCAAVAQTLQW-L-----------------A---------GSNDVVLGSPWANRGHTVEQE
SMGLFLDRLPLRFKTPV-N--------------------------ADCATILQSTRAASQAAVCNSIPFEQVLNLLHLP-
--------------R------T-------IR----QHPLFEAMVTFHLKGAV---------------------ED-----
-------CL------------------AIEGLEV---K--REM-CFASGAKFLLMFEWTEIE----AD--HWTLRIEYDD
HQLDDA-------TVTT--IEDSIRCVLEGLADRLSR
>LCL-A|gi|74661804|sp|Q6Q883.1|SIRP_LEPMC
TVLSHLEEEMYTVHMLS--S--EPSAWNIPYIARLT-G--PLN-LAAFEASWNNIIRSNSILRARYQIKD------G---
-ILTRSI--STSI-SPVTRRYCKV--T-D-D-ALLDIVNRAFDLAN-DQPIRLDLCLDR--------PTMSYVVLNMSHM
IGDRSTMGEILRLLEEEYAQMILN----DNF------N--LHEPLSE------SLP--YS--VW---TAMRR-KR-EV--
----DAGLTHVLQKSLNPSLINP-P-L----------------------F-GT--FKQELACSAHRDKRIEGDLFSSLKN
L--R----G-RFKASGHQLAIAAIGLTLHR-L-----------------S---------HREDFIIAAPIEDRTEAGTEN
MFGLFLDRLLIPLRFNLHS-------------------------PHSADDLIHMVKSASEQAMANYIPFADLKNVLGMV-
--------------G--------------K-----SHSLCEIMVTYHASDLQ---------------------G------
--------P------------------NLTGVDA---L--GIP-VQPKGVKFPLMLEFSEFP-----E--SIGIDLAYDS
HAIDNA-------TMDE--FEVQLMAAFRYLADETCS
>LCL-A|gi|966761521|dbj|GAQ45789.1|
NRVSPIEREWLEKYQLQ--L--GTSAFNVTFACKID-S-TKVD-SEHLIACWNAVLARHDIFRSRSHLDYR----GK---
-GPRRTY--ARYC--PQVM---RV--H-G--FNLWREANRPFHPDR-QHPIRVIISK-------------SMMLVAMSHL
IADLTTLQVILGEVVRLYRGDGLG----P-----------------V------KRN--YH--ET---TQWST-Q---A--
----TANERDWWAQYLGDTT-AQ-R-EAL------------YS------I-PN-LTHRSSYGGQTHLVRLNKTLATQAIQ
Y--T----E-TNSVTLHQLALASVALALQC-H-----------------R---------DDTDVVLGGPYFNRGQ-DDLD
TVGLFLEPIPIRIQFSASRD--------P--------------TAASTKSFVRAVQRSSQSAIAHAIPWNQLLEAVGAAE
-------------MT------D-------FP----NHPLLDVMVTFHDDRSS----------------------P-----
-------KL------------------PVEG--L---D--PLV-TYTKGSKFALLVEFCAIS----DR--TILMRLEHDT
ECIEKE-------RIQG--VEKLILEALGMIVSGQGY
>LCL-A|gi|1027148194|gb|OAG08642.1|
FRVSPIEAEWFEKYEIK--Q--GCSAFNVTFATKLN-P-ELVD-IDHLTTSWNAVLARHQIFRSNYHRDESL---PE---
-RVRRSY--ARYA--PQVE---QV--D-H--FYLSEEVNRPFNLQR-ECPIRIFISH-------------DTMLVCMSHI
IADLTTLQVVLKEVVQFYDGCGLP----K-----------------L------QRK--YA--DV---VTWNR-P---A--
----TASQLQWWQEYLQGCN-TV-P-H---------------N------L-SH-LPKRTSYDGLTRYTHLPKSLAQQVFQ
Y--S----T-TTKTTLHQMALASVSLALQR-E-----------------S---------NSTDIVLGAPYFNRQA-EDLE
TVGLFLEPLPIRITHSE----------------------------DSASTFIQDVQKCSQSAIANAIPWIQLLACVGET-
-------------QH------N-------FP----NHALLDIMVTFHDDRGS----------------------P-----
-------KL------------------SMEG--L---K--PLI-ACANGSKFLLLVEFTAIA----DD--CVVLRLEYDN
TQISKT-------EIAR--VEATMLKALESISAETGY
>LCL-A|gi|1025653791|gb|OAA41296.1|
EELTELERQVWFQYQVA--T--TVTTFNIATVLQLS-G--RVD-VDKLLRSLDEALASDPVLSSNMTDGP------N---
-GLKRVI--SASA--PQAR---EV--R-H--VDMEAEVNYRFDLEH-DALIRVHLVRGED---STARPSLCQLILVTSHA
IADLGTLQNLLRLTSLAYAGGKVT----R-----------------H-----DTPQ--HL--GS---RKWTH-R---P--
----SPEERMFWRNYLSGHS-YD-D-N---------------RSSL-LRRTFL-LSPLATFQGASRSLEFSGRLVTSLNK
L--I----R-RLGVTHHQMALAVGAILLQW-L-----------------S---------KEDDIVLGAPNANRSSPRDEE
ALGQFLDRLPIRVRLPKPSV--------RQ-------------SETAISTVLLEVRSSALRALAHAISFSDILAIHGFP-
--------------N------G-------HL----HHPLFECMVTFHVRSSG-L-------------------EN-----
-------WL------------------QLPGCKV---S--ASS-RFANGSKFPLMLEWFELG----PD--RWSVHLEHDT
SYIPSG-------SMEG--VEKALGIILRAMSDDHRM
