# Supplementary material for: Knowledge-guided data mining on the standardized architecture of NRPS: Subtypes, novel motifs, and sequence entanglements
Source: PLoS Comput Biol. 2023 May 15;19(5):e1011100. doi: 10.1371/journal.pcbi.1011100 (PMC10212144; doi:10.1371/journal.pcbi.1011100)
Supplement: S2 File — (ZIP) [file pcbi.1011100.s057.zip › C domain subtype reference sequence MSA/LCL_17_trim_MSA.fasta]

>LCL|gi|1086583560|emb|SDM25304.1|
IPLSFAQRRLWFLYRLEGPSPTYNIPVVIRLAGKLDLQAFQSALNDVVERHEALRTVFPET-MGIPHQAVLAAAE--VEL
QVCRIAEARLEEELAAAVRYPFDLATEPAIRAQLFVLGPKEQVLLLLLHHIAGDGWSLTPLTRDLNEAYTARCKGEAPQ-
WTPLKVQYADYALWQERLLGRE-GDGDSLIARQLGFWRETLAGLPDQLELPFDYKRPEEASYRGETLHFSVKPKLHQRLL
ALARDHHVSLFMVLQAGLAALLTRLGAGTDIPIGSPVAGRSDDSLGDLVGLFINTLVLRTDTAGDPSFRELLARVRQASL
NAYDHQDLPFERLVEVLNPARSRSRHPLFQIMLALHNTPEPKL---EMPELQTSLRLYAVGAAKFDLTLEFRETFTADGQ
PAGLNGFLEYSTDLFQQNTVEAMT
>LCL|gi|724792610|gb|KHD85364.1|
IPLSFGQRRLWFLQHLEGRKDAYNIPVVIKLKGDLNIQALQQALIDVITRHESLRTMFPSDETGMSYQCILEPHDFKMKL
EVIKTNEKQFLTEINKAIHYCFDLTTEPAFRVNIFEINHNQYVLLLLIHHIAADGWSLTPLTRDLAKAYHDHCHKSSNV-
LSPLPIQYADYTICQQQWLNER--KGAKQVSQQLAYWKDALNGLPDQIELPTDFPRPIQSSFEGGIVDLTIDSILHQKLL
DLAHKRNVSLFMVLQAAIAALLTKLGAGNDIPIGSPIAGRNHDSLENVIGLFVNTLVLRTDTAGNPSFSELLSRVKYADL
SAFEHQDVPFELLVEQLNPTRYRSKNPLFQVMFAFQNIPDPRL---ELEDVETKLELYHVGSAKFDLTFELQEGRKTDGS
PNGIHGFIEYSSDLFRRTTIEKMA
>LCL|gi|675845331|gb|AIM17002.1|
LPLSFNQRSLWFLHQLEGPSATYNIPLVVTFKRKICVDKFRQAVQAVANRHDILRTKYPAS-DSVPYQLVIEEL---VPF
DVWKVVEKDEASAIEHAVRYAFDLQHEAGFKVTII----NERIAVFVLHHISADGWSLATLMQDIQAAYDG-------S-
LTPLPIQYADFVLWQQQLLERK-VNGISLQERELAYWKKRLEGIPDEIELMRDRKRNPSTKTKGETYKFVIPSELHQQLL
QLAKDLNATLYMILLGAFSAMATKLGAGEDIVVGSPVAGREDKETLNLIGMFINTLVMRVDTSSNPRFDQLIERVRSTCI
EAWEHQHVPFDRLVEQINPERVASRHPLFQIMFALQNTPMPSL---NIDDNPAEFELHTVGLSKFDLSIEMRELYK-DET
ANGIETIVEFRTDLYDFDTVEMLM
>LCL|gi|928202130|gb|KPA86991.1|
LPLSFAQQRLWFLAQLEGDASTYIVPTALRLQGVVDSQALQSALADLAMRHETLRTCFQVR-HGEPWQVIASQAH--VDF
VQLDTDAAALEGLLAAELERPFALDLSPPWRVRLYRLGAEDHVLLLVLHHIVTDGASQGPLLNDLVQAYRARSTGRSPD-
WTALPVQYADYSLWQRGWLGEL-EDEQSALAHQLGYWRQALHELPTQISLPTDRPRPAVANTEGGVVRFQVPAALHQRLQ
ALAQSRRATLFMVLQAGFAGLLSRLGAGTDIPIGSPVAGRIEESLEPLVGFFVNTLVLRTDTSGNPDFLSLIDRVRATDL
EAYSNQDLPFERLVEALNPVRSLAHHALFQVTLTLEASQSADLEQLALPGLVVSPLEASGTRVKFDLSLSFTEQA----G
QQGMQGALEYRQDLFDSATVETLA
>LCL|gi|1304866538|gb|PKG27109.1|
VPLSYAQNRLWIIDQMEGPSAAYNIPLVIELNGPLDVKALNEALQEVVDRHDSLRTVFAVE-NDLPVQKIVPVKKTPVLL
QTIKLNKDEIENVLNQAVSEEFKLKAEPPFKAALYEIGEGEYVLLLLLHHIIADGWSLSPLTKDLSEAYKAKIEGDSMME
QPSLDLQYKDYTLWQRKMMEDG------TNDKDMAYWKKQLNHLPDEIPLPFDIQRPNKRSDQGKHFPFEIKEHLLTELN
SLAKRKNVTLFMVLQAALSSLLFRLGAGTDIPLGTPIAGRNDQKLDSIIGFFVNTLVLRTNVAGNPTFSELLDRVKETNL
EAYDHQEIPFEKIVEAVNPERSAARHPLFQIMLILQSTPEPSI---DFPKMASKVKLRGTGTAKFDLTFELWERSN---K
HGGMDGLIEYRTDLFNERIVARLL
>LCL|gi|1132347989|gb|OLY75351.1|
VPLSFAQHRMWLSNQIEGTHAAYNVPLAFDLTGRVDTQALSDALSDLLQRHEVLRTLLVVDEAGEPVQKILAAASYSIDF
THLECEHQALDALIKQLIEQPFHLATDLPFRCRLYSQDEKHHVLLMVVHHIAVDGWSINPLLDELSHFYRARAGASLAP-
LEQLPVQYADYAIWQRQSLGDA-SDPESPLARQLAFWTQALSGAPSLMNLPTDFPRPAARSHEGHVLSFEITPRLHAHLI
DMARSHHSTLFMLLQAAFAALLTRMGSGEDILLGTAVAGRAAANLANSVGFFVNTLVMRIDTRDDPAFLELVERVRQTSL
AAYTHQEVPFEHVVEAVNPERSMAYHPLFQVLLTLQDSRVPSL---DLPTLTSTLRPVTSGAARYDLVVDFKEDLAPNSG
AAGMTCTIEYATELFEHATIRGLS
>LCL|gi|1182703759|emb|SMF12268.1|
VPLSFAQQRLWFLHYLEGWSPTYNIPVVSKIKGELDVTSLKSAIGDVVERHAPLRTLYKER-EGVPYQEIREERL--LPL
TVKEVEERELDERLQEAIRYSFRLSEEPPFHVYLFSLNKQEHVLLLLFHHISCDGWSLAPVMKDLAFAYNARCQEETPS-
FTPLPVQYRDYTLWQKSFLEG------DRIEEQLSFWKKELAQLPEELELPTDYPRPVQSSYQGGTIPFSVESKLHQKLS
AIAKENGTSLFMVLQAGLSALFTRLGGGEDIAIGSPVAGRNDDALTELVGLFINTLVLRTDTSGNPTFRELLGRVRKVNL
DAYEHSDIPFERLVEELNPTRSRSKHPLFQVMLALQNTAEPSL---TLKGTEAEVEMPNVGASKFDLTIELREQYDKNGS
EQGIHGFLEYSKDLFTEESAIKMV
>LCL|gi|1094691817|emb|SEW26638.1|
IPLSFSQQRLWFLFNLEGANETYNIPMAIKLSGKLSKKDLTNALNDVIERHESLRTIFYEK-EGVPYQKILNDVC--TDI
EMMNVDKISLQSSINESSGYVFNLSEEIPIKAKLFCVDDNTHILLVIIHHIAFDGWSLAPFWRDLSIAYSASLNNQTPD-
WNALPVQYADYAIWQRNTFQTE-MENNSTIDRQLNYWNKNLDNLPALVSLPCDYFRPAKPAYKGMRKTFVIPSKLHNDLV
LLSNNQNVTLFMTLHAGLCCLLNRFNAGTDIVIGTPVAGRKGSGVRDLIGFFVNNLVLRIDTSGNPSFQNLLKKVKEQDL
SAYAHQDIPFERLVQELKQSGTTSWHPLFQIVLAFQNQPQPQI---NFSGIDSGFELMENKSCRFDLVINLFAEN---QT
EKDIEGFVEYNTDLFKAATIDHFI
>LCL|gi|1132976123|gb|OMC70786.1|
IPLSFAQKRIWFQHLLEGPMPTYNIPAVIEMTGELDIAALEQAFYDVTNRHEALHTLYPEH-HGSARQLVLSEGERRPRF
EISQIDEMELCTRIDEAVKYSFQIEAEVPVRAELFVLNSNQYVLVLLLHHIACDGWSLNPLLNDLSEAYQSRTTGQAPA-
FAPLPLQYADYAAWQEEWFNGRKQEDGNPLTEQLDYWKEQLAGLPEELELIRNRPRVSDHSNAAGIVRLEVGAELHDQLS
KLAKDTKSSLFMVLHSGLAALLTRLGAGYDIPIGSPIAGRNDDQLTNMIGMFINNLVLRSDTSGNPTFRELVDRVRRSDL
MAFENQDIPFEQLVEHLNPNRVSGRHPLFQLMFAFQNTPDPVL---DIPNLSTKVEIMNTGSAKFDLTLELREHRTNEGA
SNGIHGWFEYNKALYDEETVECLA
>LCL|gi|405385754|gb|EKB45186.1|
IPLSHAQRSLWFIQQLEESSASYNIPLVYTFDQPIDVLKLIKAIGKVVEKHAILRTVYPAV-DGVPYQKIVEDT---PKV
LIEEVSPEEVPAQINACTRYAFDLKHEPGFRVTLI----NTNTLVVVFHHISADGWSLATFTEDLQLAYEGH------E-
LEPLTIQYHDFAVWQQTHG--------VYTDDNITYWKEKLKHVPDEIELVRDGKRQLQVKPTSETLTFTIDSALHGQLQ
QLAKDKQATLYMVLQSGFLALMTKLGAGEDLILGSPMAGRDQEELLANVGMFINTVAIRTDTSGDPRFTKLMERVKRTSI
EAMEHQYVPFDHIVEALKPTRVPSQHPIFQIMFTLQNTPQPSL---VMEGQNADIQLHTVGQPKFDLNIEMREEYLA-EQ
PNGIEVQVEYRTDLYEAKTVVALM
>LCL|gi|1350340951|gb|PQD97176.1|
LPLSSNQRSLWFIHELEGPSPTYNIPLVYTFKEPINIPKFKEAVGQVVRRHAILRTIYPAV-DGVPYQLIQNEQ---PVI
QLVDVPEEHQEQAIRTAAGYSFDLKQEAGFKVTII----NEQIVVITMHHISSDGWSLATLTEDLEKAYYQG------T-
LVPLNYQYADYALWQMNEG-----NHEERILDELDYWKNQLQGLPEEIELIRDRKRQNTVQVKGDSYTYVLNPILHEELQ
NLAKEHQVTLYMILQAAFAALATKLGAGEDIVVGSPIAGREKEEVFGLIGMFINTVVMRTDTSGNPSFSELINRVKETSV
QAYEHQHIPLEKIVEELNPPRNGARHPLFQIMFALQNTPQPKI---ELDGNKAKIELRMVDSAKFDLSFEMRELYFD-EK
ANGIEVRLEYRTDLYDRETIQSLM
>LCL|gi|635560919|emb|CDQ39355.1|
IPLSFAQQRLWFLYQLEGASATYNIPVVIELTGDLNIDALEQSIYDVVDRHQSLRTIFPET-EGNPLQLILSTKEANPVI
YQRQTDKTKVDDVIHSEINYCFNLSEEAPFRVTLLQIEKDHYVLVLLIHHIVGDGWSLRPLVQDLERAYQRRSKGEKPN-
WSALPLEYADFVLWQEALLGSE-NGQTSLMANELDYWTQELANLPDQLDLPTDYPRPVESTYKGDSYYFTITPELHRQLL
KMSQLNGASLFMALQAGFTALLTRLGAGQDIPLGTPVAGRNDDAVEDIVGLFINTIVLRTNTSGDPSFRELLQRVRRTNL
NAYEHQDVPFERLVEELNPIRSRSKHPLFQIMFALQNTPNPGL---DLPELDSNITVKSVGSAKFDLTVEFQEFKNREGN
PDGVKGMVEYSTDLFNHQTIENMF
>LCL|gi|1237945305|gb|ASV69498.1|
APMSHEQKRLWFIEQTENVGSTYYIPVVVKLKGTLRKDALYESLVEVMKKHEALRTVIETK-DGEVYQRVLSVDEATLKY
YEKTINRNELNHEIDEAIKMPIDWENELGWHSYLFRINEKENILCIVYHHLFADGWSIAPFMEDVSTAYEAFVKGDQPV-
LSSLPIQYGDYAFWQQEMLVDD-------MEEKLAFWKKQLAHIPEAIPLPLGVERPEKRMVEGGRLTFEMDKNLYRQLN
QLAKDEDVTLFMVLQSALATLYHRLGAGDDIAFGTPVAGRNELSLQAIVGFFVNTIVLRTDVSGNPSFLQLLHRVKKQNM
SIYDQQDTPFDRVVEAINPTRSNKVHPLFQSMIIMQNTPQPSF---KVEGVDAEIQINGTNTAKFDLTFEFWQGSN----
QDTLEGAIEYRKDLYKHEQIQQLL
>LCL|gi|1104019627|emb|SFX01522.1|
APLSFSQKRLWFLNQLEGPSPTYNIPLIIQLQGKMNKVALEEALADVVKRHEVLRTIFPDQ-QGSTCQLILEASQALPKL
HITQCTVEELSELQHQAVRYSFDLSKEPAIRAELFELSADSSVLVLLLHHIVGDGWSLLPLIKDLEFAYRERARGEAPS-
FAELPVQYADYAIWQESLLNHD-NNQDGFIAQQIEYWKGALSHLPDQLELQTDHQRPFESSYQGESLIFEIPSRLHSRLT
EIARKNGASLFMILQAGFAALLTRLGAGTDIPLGSPIAGRNDDRIVDLVGLFVNTLVLRVDTSGEPSFRELLERVKKVNI
GAYEHQDVPFEKLVEVLNPTRSRSKHPLFQIMIAMQNTPDLKW---NAPELEAHFHLSNTGTAKFDLTLEFRESFDAEGN
GSGLHGFLEYSTDLFERNTIELMI
>LCL|gi|1190353823|pdb|5U89|A
IPLSFAQRRLWFLYHLEGPSPTYNIPVVVHLTGELHYQALQQALYDVIERHEPLRTIFPEH-SGASRQVILEPHQARPEL
MIKEISESELSDELNAAVRYRFDLAAEPAIRAQLFVLGPNRHVLLLLMHHMIVDGWSLTPLTRDIAAAYNAHCRNQKVE-
WAPLPVKYADYALWQQEILGDE-TNPDSLIAKQLDYWKKTLAGLPEELELPTDYPRPAESSYEGGIVDFCMDAELHKRLL
DLARENKASLFMVLQAGFAAFLTRLGAGTDIPIGSPIAGRNDDSLEHLVGLFINTLVLRMDTSGNPSFRELLGRVREVNL
SAYENQDIPFERLVEILNPVRSRAKHPLFQVMFVFQNTPEPKL---ELQGLESRLEIRSVGTAKFDLTLELRERRGEDGS
PDGLIGLFEYSRDLFDHTTVEAFA
>LCL|gi|1158417579|emb|SLC21331.1|
IPLSFAQLRLWFLYCLEGPSPTYNIPVIVRMSGKLDQSALKHAFYDVVSRHESLRTVFPEN-KGSSHQLILSAEEARPVF
TVTRADKNELQDMLAAAARYRFDLAKEPAVRAELFDLGDGEYTLMILLHHIAGDGWSLNPLMRDLSIAYIARQTGEKAE-
WAPLAVQYADYALWQQQLLGSA-SDSESLIARQLDFWKKTLENVPDQLELPSDFPRPAESSYRGGVIPVNIGQELHARLL
SLARNQRVSLFMVLQSGLSALLTRLGAGTDIPIGSPIAGRSDDALGDLVGMFINTLVLRTDTSGDPSFCELLERVREMNL
AAYEHQDVPFERLVEELNPVRSRSRHPLFQVMLAFQNTPDPVL---SLPDMETSLQISSVGSSKFDLTLELAEQRHDDGT
PAGIEGLLEFSTDLFRKETAEALA
>LCL|gi|1069546812|gb|OEH54108.1|
ALLSYEQHRLWFIDQMEGPSATYNIPFEIELNGKLNNHALQVALDYVVKRHESLRTVFFTD-GEMPVQNIIPEDKSCIRL
NIVETNQEELASAVEEAKQFHFDITKEPPVKAYLFEVEEEKHVLLLLFHHIIADGWSLIPLTKDLSKAYKNSLEQKDIID
AP-LTIQYQDYVAWQQEQMEKS------SMKEQLDYWKQQLNELPVETPLPYDVQRPKTRQNEGKHYPFIIDQQLQSAIT
NYAKENNVTIFMVLQASLASVLSRLGSGVDIPIGTPIVGRNNQQLDDLIGFFVNTLVLRTDVSNNPTFHELVSRVKDTNV
EAYDRQDIPFDKVVEFVNPERSASRHPLFQMMLILQSAPNPVL---DIPQVNTNVKVSGTGTAKFDLTFELWEQPN---E
DGALNGIIEYRTDLFKDNQIERIC
