# Supplementary material for: Knowledge-guided data mining on the standardized architecture of NRPS: Subtypes, novel motifs, and sequence entanglements
Source: PLoS Comput Biol. 2023 May 15;19(5):e1011100. doi: 10.1371/journal.pcbi.1011100 (PMC10212144; doi:10.1371/journal.pcbi.1011100)
Supplement: S2 File — (ZIP) [file pcbi.1011100.s057.zip › C domain subtype reference sequence MSA/PS_3_trim_MSA.fasta]

>PS|SfmC_C
TPLSVEQRRLWLLGGIADGSWAVVTGRYRLQGVPDAARLQLRLASLVSRHEALRSVFVQVAERPVRLVLPFAEVALRTVN
APDSTDPARADEHVRHLVEEEFSLGHGPLLRALLLRSADGGAAELVLVGHRLVLDATSLDLLVAELLGEDAP--HGREGA
ADTAGALETTLAAERERLADPALTQAVTGRAAELALPAATEIPGYGRRPEIKGTSYASVALPLPLALAPRAA----EAAD
WEAAVAAAWLVVLMRSQATGSAVCGVRTA-R-GAEQAGIVGPLDGLRLVRVDDADDAPLSDLL--AAVGRQLRAPAVDVP
LAHLLEVAPPRRDISRTPYAQTVVRA--VDAREPLGGASGTGRQIGGAAS--GTEYDIEVTVRLQPGLAVAQIDYDVQLY
SEERVRALG
>PS|SafA_C2
ANLSPDQRRLWMLLQLDGTLPAQVLAAYALRGALDLAVLQQAIAEVASRNEVLRSTFKDMGGTPLRVARPVMELALAVTE
AAGTGLDDALQRLARQELGERLEPATGPLLRLHLVRLGA-EEHLLLVKAHELISDEPSLEALIREVLATYGALLRGEQSA
ASSVSAYAEYAAREQAWLSGPVCGQQLEHWRRKLTDLPLLRLFTDRPRPVIKTHRCDSVSTLLPLELSRRMEALASRNGG
LRAAVLAGFQVLLSRYTGQSDVTVGVRADLRSEAERGRLLGPASTALVLRTDLRGEPSFMETLLRVDVAREEAERFASVP
FGTLVDTLQPARDLSRTPFFQVMYLF--RDAREELAVGAG-LRALAQALPFGTTPVDITLAATATEQGLHLRVDFNSDLY
DASTARRLL
>PS|SfcC_C
YPLSSEQKRLWLLAQLAGTATLPVTVRYAFTGTVDLAVVQQNLSAWIAHSESLRSLFVEVLERPVRLLMPTGLVKLEYFD
RPPSDA------DMAELIGAAFELDKGPLLRAFITRTAA-QQHELHLVGHPIVVDEPSLQRIAQTLFQTEPD------HQ
YPAVGAIAEVFQREQTLAQDAQITEQWQQWGIGLQAPAATEIPTENPRPAIKGSDRQVHEALTAWG----------DQPV
AEAEIVSSWLTVLMRWQGSQSALCAIKV--R-DKAHANLIGPLQTYLPVRVDMPDGSTLAQLR--LQVEEQLNG-NDHPS
FSTLLEVCPPKRDLSRTPYFQTGLQFIAHDVEQRD-FHAGNLTRLPTKQP--SSDLDLFISCWVSDGTLGLTLDYDCAVL
NSSQVEVLA
