# Supplementary material for: Knowledge-guided data mining on the standardized architecture of NRPS: Subtypes, novel motifs, and sequence entanglements
Source: PLoS Comput Biol. 2023 May 15;19(5):e1011100. doi: 10.1371/journal.pcbi.1011100 (PMC10212144; doi:10.1371/journal.pcbi.1011100)
Supplement: S2 File — (ZIP) [file pcbi.1011100.s057.zip › C domain subtype reference sequence MSA/SgcC5_11_trim_MSA.fasta]

>SgcC5|gi|1043639173|gb|ANS68120.1|
PLSFGQQRIWFVEqvap------gnvAYLNPDVRVLrGALVVEALDTAVRTVVGRHDALRTRItpatgA-----REPMQW
VEekt--gPV-LEVVEMsapdhstealRPAIETFVREAAdrPFDLAGESPMRTYLLRwspt---lHVLVVIGHHIALDGW
SLTNVIDEIALFYnravga-TDQEPRevtvqYPEFAAWQREHLdedrIREEVEFWRG---------YLEGapaETELPWD
RPRPerrdMTG-TVLNLMLpdEVYGAARQLSstaRCTLYMVLAAALSVVLtrYSDQRDVVLGTPVAGRsrteFESTVGLF
LNLISVRVQVdddasFLDLLKSTRRSSLQAIQHqELPFDQVLQGLsvqrsdtvspLFQVS-LSVANLPdlpfe-------
laglep--ae--hi-wvELAGAR-YDLTTtfv-pegEGLRLRLQYdtARFDESTVRALVSHVSQVLLQAAGTPtvr
>SgcC5|gi|238054271|sp|P27742.2|ACVS_EMENI
AVSPAQERLLFIHeleg------ggnAYNIDAAFELpPYIDQSRVEEALYTILSRHEALRTFLlrdqaT-----GTFYQK
ILttd--eAKCMLIIEk-sa----vstiDQIDSIVGRLSQhIFRLDSELPWLAHIVThktg---nLYLTLSFHHTCFDAW
SLKIFERELRVFCasnekggnmpILPMPQvqYKEYAEHHRRRLgknqIQKLSDFWLQ---------RLDGleP-LQLLPD
YPRPaqfnYDG-GDLSVILdgVVLETLRGIAkdhGVTLYAVLLAVYCLMLstYTHQVDIAVGVPISHRthplFQSIVGFF
VNMVVVRVDVkdfa-VHDLIRRVMKALVDAQLHqDMPFQDVTKLLrvdndasrhpLVQTV-FNFESDMdkefettpsiqd
tatiap--yq--sv-qrIKSVAK-FDLNAtat-esgSALKINFNYatSLFRKETIQGFLETYRHLLLQLSYLGsqg
>SgcC5|gi|113316|sp|P27743.1|ACVS_AMYLA
PVSLAQERLLFIDdfeg------gtaAYNIPFVLRLPAH-TRAALPGALGTLVRRHPALRTLLktdd-Q-----GVRRQY
PIPAD--DVR-LEvp-s-tt----vdsRAELDEVLTERAgyVFRLHEELPIRAEAFDh-gd---eIYLSVVVHHSCFDGW
SWDIFRRELAALLdgvp----eaDLGALRgtYGEFAVWQRQYLtgkrLAALTEFWTG---------ALGGfeT-IALPLD
HPRPprfdYRG-RELEFELdeRTTEALRELArtaRVSLYSVLLGAWCLMLnmYTGQHDLVVGTPSANRgrpeFDRAVGFF
ANLLALRVRVdpaatLPAYVRSVGEAVVAAQVHgELPFEQLVKELkvekdpsrhpilqln-fTLQNVSDHTSA-------
Ltgy-----q--pd-sgGWTTTK-FDLSAtmt-etaTGLAGNLTYaaSLFDDTSASGFIATFKHVLAEFASAAaqt
>SgcC5|gi|979090281|gb|KVT75651.1|
RLSFAQRRMWFARqaep------g-aAYNMPEVFRVrGPLNRDALEAALNRVIGRHEVLRTRFtadvqewvddAGHPRRE
PLaqiddpAPVALVAE--------pvepARVNERLAREAArPFELDREWPIRALLLSvspd---eHVLCIVLHHIAYDGW
SSGLLRRELAHAYracaag-etntsREPAAQYQDYAAWQRTQVatngFAESVAAWQE---------RLRDlPP-ALPLPE
RADapgagAPGADYVDFAlpaSCVSQLKQLCerlNCTPTMVMHAALAVLLhrYTGQDDILIGIPFAGRdhpdAEALMGFF
VNLLPVRLRMdapmrLADVVSASRRALLEADSGqSVPLDHLVETLnparapgrhpFFQIG-LVVQSAApeald-------
laglav---e--el-avASTDVK-LDLMLevrafdgASLGGSFKYrtSRYARAFVEGLARHFGELLRNLLADAgqa
>SgcC5|gi|113318|sp|P26046.1|ACVS2_PENCH
PVSRAQERLLFIHefen------gsnAYNIDAAFELpGSVDASLLEQALRGNLARHEALRTLLvkdhaT-----GIYLQK
VLspd--eaQGMFSVNV-dt----akqvERLDQEIASLSQhVFRLDDELPWEARILKlesg---gLYLILAFHHTCFDAW
SLKVFEQELRALYaalqktksaaNLPALKaqYKEYALYHRRQLsgdrMRNLSDFWLR---------KLIGleP-LQLITD
RPRPvqfkYDG-DDLSIELskKETENLRGVAkrcKSSLYVVLVSVYCVMLasYANQSDVSVGIPVSHRthpqFQSVIGFF
VNLVVLRVDIsqsa-ICGLIRRVMKELVDAQLHqDMPFQEVTKLLqvdndpsrhpLVQNV-FNFESRAngehdarsed--
egslafnqyr--pv-qpVDSVAK-FDLNAtvt-eleSGLRVNFNYatSLFNKSTIQGFLHTYEYLLRQLSELSaeg
>SgcC5|gi|300785578|ref|YP_003765869.1|
ALSSAQERLWLIEqsap------gspMYSVPLFLRWtEPVDVAALRVALDGLVARHDVLRTTYerrGDR-------VVQV
VAgqH--PMP-VEVVdd-------plspgEVRQDALRRCRIGFDLARTPPARCVV--WPat---G-AVLLLIHHIAVDGW
SLVPVFEDLAELYrtg----raa-aPVDELRYVDYAQWDRQVSadpvVREELRRRADALVAargPAHLGGARP-VVatpe
gaRP------G-RQTVFDLdaELVVAAEQVAkqtRGTPFVVFLAAYLETLrrWADRTEFVIGTFTVNRphpaLERMAGFF
VNTVPMILRCpdggtFRDLVAANRAEAFAALRHqRLPFAQLVAEVa-ardagrhgLADIS-FAYQNFPapsid-------
kplwtt---e-----llPTGTAK-ADLLLive-lttTGARGTLEFatDRYPEELGPRFVADYLAVLDAVLADPgrp
>SgcC5|gi|300786646|ref|YP_003766937.1|
PQSYEQQRLSLFEgldd------ggvASNVAYIHWItGALDTTALTAAIAAVHARHEVLRTRYPD----------VSTQE
VLpvg--eAP-LEHLDLstg----pdpEAALRRLVDRRVgrPFDLAAgppVRWIRAALGPd---rHALAMVVHHIAMDAW
SLAVLNGDISELYsafhtg-rlpRLPELPttYAGYATEQRDRDg-aaAAPELDYWVT---------ELAGlpgPTRLPFD
RPAGhetgRRG-GVRRAPIppSLVSAAASLAkaeRASLFMVLLAAFSWQLawCGDQRDFVVGVPNAGRdqdgLDAVVGCF
IDTRPCRIRLgeaptFRELLAVVRKSTLDSYRHgALSLERVVAAVgpdrepgrdpLVQVS-FGVTNTPdaglr-------
laglev---t--ee-erFSPATA-LDLAVivl-depAGLTGMWQYraDLFDPGTIAGLQADFERIVRWATANPdrp
>SgcC5|gi|113315|sp|P25464.1|ACVS_ACRCH
PLSPAQERLMFIHefghs---gedtgAYNVPLQLQLhHDVCLESLEKALRDVVSRHEALRTLItrtqkS-----SVHCQK
ILdae--eaQKLFSVDV-lr----lTSETEMQGRMAEstahAFKLDEELPIHVRLYQvvrdgrtlSFASIVCHHLAFDAW
SWDVFQRDLDAFYavhtkhkaaaNLPTLRvqYKEYAIEHRRALraeqHRVLADYWLR---------KLSDmeA-SYLVPD
RPRPaqfdYTG-NDLQFSTtpETTAQLKELAkreGSSLYTVVAAAYFLLLyvYTNQRDITIGIPVAHRnhpdFESVVGFF
VNLLPLRVNVsqsd-IHGLIQAVQKELVDAQIHqDLPFQEITKLLhvqhdpsrhpLLQAV-FNWENVPanvhe-------
eqllqe--yk--pp-spLPSAAK-FDLNVtvk-esvNSLNVNFNYptSLFEEETVQGFMETFHLLLRQLAHNKast
>SgcC5|gi|501133538|ref|WP_012182264.1|
PLSLQQDFLRRVDhgdda---gpfgsRYTIVGGWRIrGPIDVDTLRDALADVVARHEALRTLLmvdGDE-------ACQQ
IQpps--sPD-LMLRDLpdrgp--adrERIAEDFLNDVEsgRFGMDETPLLRAVLGRfdnd---dAVLALVAHHTAADGW
SMQVIMRDLASYYaarrqg-rpaDLPP-ARqYREYVAWQQANAdsetAVAARRYWQE---------RLRDaqV-WPVRTD
LTRAdg-pFVT-SWYRFLLedELRAATVALAaetRSTPFMVLMAAYLTHLreRTGETDLVVPTFMPGRnpswTLQIVGSF
YNFIPLRTDTsnctdFRDLIGRVRTTCLDAYRH-ELPFADIIAQApdvmnaaigpdAAACVLQVTQSPyvlre---eq--
vgdlrytalrrrlvsapvgsqIPDGALLGLEL-dpdGGIVGSIGFttNLFVESTIVGMAADFQQTLRDVLHPSsrr
>SgcC5|gi|835020557|pdb|4ZXW|A
PLSFHQEFLCMFDsgndgadvgpfgpMYHIVGAWRLtGGIDEETLREALGDVVVRHEALRTSLvreGGT-------HRPE
ILpag--pAA-LEVRDLgdvde--serVRRGEELLNEVEstGLSVRELPLLRAVLGRfdqk---dAVLVLIAHHTAADAW
AMHVIARDLLNLYaarrgn-pvpPLPE-PAqHAEFARWEREAAeaprVAVSKEFWRK---------RLQGarI-IGLETD
IPRSaglpKGT-AWQRFAVrgELADAVVEFSraaKCSPFMTMFAAYQVLLhrRTGELDITVPTFSGGRnnsrFEDTVGSF
INFLPLRTDLsgcasFREVVLRTRTTCGEAFTH-ELPFSRLIPEVpelmasaasdnHQISVFQAVHAPasegp---eq--
agdltyskiwerqlsqaegsdIPDGVLWSIHI-dpsGSMAGSLGYntNRFKDETMAAFLADYLDVLENAVARPdap
>SgcC5|gi|1089541540|emb|SEE45275.1|
PLTAAQEFLRMFDagptd---gpfgpLYHVVGAWQVeGSLDLDLLRRALYDVVARHEALRTVVvrdQDP-------PHQS
IQppt--qPR-LTVRELspt----gdrQRQIEELLNEVEaeGNDVNELPLVQAVLGRfgeh---dSVLMLNAHHTAADAW
AMDRIAGDIGACYrdrsag-kppELPE-TLqYQDYARWESEHLaspaADKARAYWRR---------TLEGagV-TTLPTD
LPRSsgipKET-AWHRFRIdaDLVAATTELAsktKSSPFMVLFTAHQLLLrkLTGVTDVVTPTFTPGRghsrFRDTVGSF
VNFMPLRTDLrdcatVGDAIALTRRVCVEAYSH-DIPFMHLMAEApqlmvpamdehRQVGAFQALRSPhmmka---ve--
vgdlkftklwrrelsqpagsdVPDGILWTLHL-gpgTDAVGSLGFntNRFTADTMSDLLADYLTVLRKVVTNPdat
