# Supplementary material for: Knowledge-guided data mining on the standardized architecture of NRPS: Subtypes, novel motifs, and sequence entanglements
Source: PLoS Comput Biol. 2023 May 15;19(5):e1011100. doi: 10.1371/journal.pcbi.1011100 (PMC10212144; doi:10.1371/journal.pcbi.1011100)
Supplement: S2 File — (ZIP) [file pcbi.1011100.s057.zip › C domain subtype reference sequence MSA/Starter_10_trim_MSA.fasta]

>Starter|gi|254763440|sp|P45745.4|DHBF_BACSU
YSLTGAQTGIWFAQQLDPDNPIYNTAEYIEIN--GPVNIALFEEALRHVIKEAESLHVRFGENM-DGPWQMINP------
----------SPDVQL-HVIDVSSEPDPEKTALNWMKADLAKPVDLGY-APLFNEALFIAGPDRFFWYQRIHHIAIDGFG
FSLIAQRVASTYTALIKGQTAKSRSFGSLQAILEEDTDYRGSEQYEKDRQFWLDRFADAPEVVSLADRA-PR--T--S--
----NSFLRHTAYLPPSDVNALKEAARYFSGSWHEVMIAVSAVYVHRMTGSEDVVLGLPMMGRIGSASLNVPAMVMNLLP
LRLTVSSSMSFSELIQQISREIRSIRRHHKYRHEELRRDLKLIGEN-HR-LFGPQINLMPFDYGLDFA--GV-RGTTHNL
SAGPVDDLSINVYDRTDGSGLRIDVDANPEVYSES-DIKLHQ
>Starter|gi|49481580|ref|YP_036474.1|
HSLSSAQSGMWFAQQLDPLNPIYNTGEYVEIN--GNINQEIFELAVRKVVMEAEALHVRFEEDE-IGPWQVIEE------
-----------LQFHM-HFIDVRKEENPEEAAKVWMKNDLSMPVDLKK-DTLFTEALIQVENNRFFWYQRIHHIVMDGYG
FSLLSQKVAKEYTSLIEETNKNEKPFGSLAKIVQEDMEYGESKQFQEDRAFWLEKYGDEPEVVSLAERA-PR--T--S--
----NGFLRETAYLSSSSTKTLLEDINVSLASWPEFIIAVTSIYMHKLTGANDIVLGLPMMGRLGSASIHTPSMVMNLVP
LRLTVTPNITLAELLQQVSKEIQDVRRHHKYRHEELRRDLKLLGEN-QR-LFGPLVNVMPFDYGLNFA--GN-RGITHNL
SAGPVDDLSINVYKRFDENELMIHFDANPEVYNGA-ELALHK
>Starter|gi|513137389|pdb|4JN3|A
HGLTSAQHEVWLAQQLDPRGAHYRTGSCLEID--GPLDHAVLSRALRLTVAGTETLCSRFLTDEEGRPYRAYCPPAPEGS
AAVEDPDGVPYTPVLL-RHIDLSGHEDPEGEAQRWXDRDRATPLPLDR-PGLSSHALFTLGGGRHLYYLGVHHIVIDGTS
XALFYERLAEVYRALRDGRAVPAAAFGDTDRXVAGEEAYRASARYERDRAYWTGLFTDRPEPVSLTGRG-GG--R--A--
----LAPTVRSLGLPPERTEVLGRAAEATGAHWARVVIAGVAAFLHRTTGARDVVVSVPVTGRYGANARITPGXVSNRLP
LRLAVRPGESFARVVETVSEAXSGLLAHSRFRGEDLDRELGGAG------VSGPTVNVXPYIRPVDFG--GP-VGLXRSI
SSGPTTDLNIVLTGTPE-SGLRVDFEGNPQVYGGQ-DLTVLQ
>Starter|gi|1064245514|pdb|5JA1|A
LPLVAAQPGIWMAEKLSELPSAWSVAHYVELT--GEVDSPLLARAVVAGLAQADTLRMRFTEDN-GEVWQWVDD------
----------ALTFELPEIIDLRTNIDPHGTAQALMQADLQQDLRVDSGKPLVFHQLIQVADNRWYWYQRYHHLLVDGFS
FPAITRQIANIYCTWLRGEPTPASPFTPFADVVEEYQQYRESEAWQRDAAFWAEQRRQLPPPASLSPAPLPG--RSAS--
----ADILRLKLEFTDGEFRQ--LATQLSGVQRTDLALALAALWLGRLCNRMDYAAGFIFMRRLGSAALTATGPVLNVLP
LGIHIAAQETLPELATRLAAQLKKMRRHQRYDAEQIVRDSGRAAGD-EP-LFGPVLNIKVFDYQLDIP--DV-QAQTHTL
ATGPVNDLELALFPDVH-GDLSIEILANKQRYDEP-TLIQHA
>Starter|gi|385233806|ref|YP_005795148.1|
LPLTTAQRGVWMGELLRAEGGTFNIAEAIEIA--GPVDLAVFRAAILQVTAEAETTRLTIRTTP-EGPVQRILP------
----------SYPGQI-PFVDVSAAAAPDIAAQDWMMTRLVAPSDLAN-DVLWQAALLKLADDRFVWFHCAHHIVLDGAS
GGMLVARVAAIYTAMLEGRDAGPSPFLPLDTLIMAEAAYKTSKRREMDLAYWRDQLAAPPQPVTLSTKT-AR--V--RDM
QLARQGFVAANRCFPADLTAEMAEVAKVHGASLPQFLTAALGSYIYRMTDQNDLCVGMPVMGRLDRAMRQVPGMAANAVV
LRFAMAQDMPFTDMLAQVRRVMRGALKHQSFRYEDLRRALGYTQTQ-DH-LSRMAINIEPFDYDLRFG--PY-GARNRNI
SNGIMEDLTIFVFDRQDGQGLDFGLYANPALYSQQ-ALEAHL
>Starter|gi|239938937|sp|P27206.4|SRFAA_BACSU
YPLTDAQKRIWYTEKFYPHTSISNLAGIGKLVSADAIDYVLVEQAIQEFIRRNDAMRLRLRLDENGEPVQYISE------
----------YRPVDI-KHTDTTEDPNAIEFISQWSREETKKPLPLYD-CDLFRFSLFTIKENEVWFYANVHHVISDGIS
MNILGNAIMHIYLELASGSETKEGISHSFIDHVLSEQEYAQSKRFEKDKAFWNKQFESVPELVSLKRNA-SA-GG--S--
----LDAERFSKDVPEALHQQILSFCEANKVSVLSVFQSLLAAYLYRVSGQNDVVTGTFMGNRTNAKEKQMLGMFVSTVP
LRTNIDGGQAFSEFVKDRMKDLMKTLRHQKYPYNLLINDLRETKSSLTK-LFTVSLEYQVMQWQKE-E--DLAFLTEPIF
SGSGLNDVSIHVKDRWDTGKLTIDFDYRTDLFSRE-EINMIC
>Starter|gi|15598523|ref|NP_252017.1|
LPLSPYQRDIWVAAAQFPELDQYTIFSYDRFT--GEVDTQALERALLQAARDTEAFRLRLGETD-GTPYQWLDT------
----------DAEFEA-RHVDLRADRDPEAAVRSWLRDAFRHAYPLDG-RSLVDLALLHSD-QALYVYVRTHHIVSDAWG
LQLFLSRVRAGYLGEL-GEPQAQMPTASLLAQLET-DDYSGSEQYRGDRAYFAEALEGLEP-ALFTRRR-PA--G-----
-------LRRTARHRLTLERTLLDAIRDRGESPFLFLSAAVALYLARIHQNDDVVLGVPVLNRADRAAKQVVGHFANTLP
LRIRTAPEQTVDEFLAQLREATRTLLRHQKMPLGDLLRGASP--------LFDTTLSYMRWPAAQAIPNASV-ETVAQT-
HAHDPDALAIWVSEFDGHSDAQVDFEYACDVFDADFPMDAAA
>Starter|gi|21233290|ref|NP_639207.1|
HPLTRAQRGLWVASKLHTDNTL-MLSEALELF--GPLDPEVLLRASLQLTREFDTLRLCIVEHD-GVPSQVVMP------
----------EYTAPI-HYFNFSDDPAPRNAAEHWVEEEIRKPEDLQN-GPLWRCAVFRLGEDHHMWVQCVSHLVMDGYC
ASIMMQRMAVLYTAYATGCEPAPAEYGSALSLIELEQQYRDSDRFQRDRNYWMEQLADLPPPTTLARPG-NQ--L--S--
----TGLLRGTGEFSPQQVVQLRALGKHYGASLPQMLIALIATYYYRCTGAEDLVLAMPVTGRINARYRQAAGLVANVIS
LRLKMDPQQPVHALFAQVASVVRSALRHQQYRFEDVRRDLGLFGIE-QK-FARLAVNIEAFDYVLRFG--EA-YAVPHNL
CNGPADDLTIFCYERGDGAALRFDLDANPALYDSE-ELAEHC
>Starter|gi|300785922|ref|YP_003766213.1|
LPLSTAQTDVWYDEQLSGGGLAYAMADYLDIT--GPLDVEVFQSALRALADEAECFRARFVEVE-GEPRQLIEP------
----------LTELPI-RYPDVTGEADPESAALDWMQEDLRHPFSLED-FPLFRGALIKLGAQRHFWYLTTHHLIGDGFS
AAICHRRLGELYNALLAGEDPGPTALPPFRLLLDADLAYQDSPHRLRDKAFWGRHFDTTPDLVSLSGKE-PA--P--A--
----RGFLRRTMVLPPETAKAVREAAAGAKVTLPTFFIAAMAAYTQRLSGIKDLLLTVPVAARAGVRSRATPGMVANYLP
LRMVVEPQMTIAALLGQASSELAATLKHQRYHVNQIRRDIGVRSDE-RRPFGGPFVNVLPPEPGLLLG--DC-HTRVMNL
STGITNDLSLTVLDVTE-DIIEIHLNGNPDLYDAE-GVAAHL
>Starter|gi|239938683|sp|P39845.2|PPSA_BACSU
YSLTHAQRRVWFTELLEPDTSICNLTACVKFK--GNIELDTLEGALNHSISRNDAIRFQLLEGEELEPRLHLTE------
----------YKYYPL-RIIDFSNVEMI--EIEQWIQDQASIPFKLFN-SPLFQFYLLRIDSHEVWLFAKFHHIIMDGIS
LNVMGNQIIDLYQKMKKKDPLPDQPEPSYLSYIEKESQYLQSPRFAKDRLFWTQTFEHPLEYHSLADQT-SLQKQ--S--
----TSASRDTIILSPDLEQTIRIFCEEHKINIISLFMASFYICISRITSKKDLAIGTYYGNRGSKAEKEMLGMFVSSLP
IRITVDPDTDFLSFVRTIGREQLSVMRHQRFPYNLLVNELRNEQKDLHN-LIGISMQYQPLQWHNA-D--DFDYETALYF
SGYTANELSVQIQERIDNGTIQLNFDYQNTLFSLE-DIKRIQ
