# Supplementary material for: Knowledge-guided data mining on the standardized architecture of NRPS: Subtypes, novel motifs, and sequence entanglements
Source: PLoS Comput Biol. 2023 May 15;19(5):e1011100. doi: 10.1371/journal.pcbi.1011100 (PMC10212144; doi:10.1371/journal.pcbi.1011100)
Supplement: S2 File — (ZIP) [file pcbi.1011100.s057.zip › C domain subtype reference sequence MSA/X_6_trim_MSA.fasta]

>X|gi|753534261
VPLTARQLRAWLLARPSEETRGRHLSVALRLRGRLDVAALEAALRDVAARHEILRTTFPGD-AQTVHQHIHDA--APVR-
-LTPVPATEEDLPARLAERGEQLFDLTRDMPWRCELFALSEKEHVLSVTVHRIAADDDSMDVFFRDLAAAYGARRAGRAP
ERAPLALQFADYAIWEQRLLDGER--------EQDSLINDQITFWRNHLAGIDQE----TVLPFDRARPAIPSRRAGTVA
LRLDAGPHARLAEAVESAGADMPQLVQAALAMLLTRYGAGTDLVIGTTLPRDEDLIDLEPMIGPFARPFPVRTDLSADPT
FLEVVARVQEAVREARQHLDVPFEKIPELLALPG--SLSRHPVYQVGLQVREEDNGAWDAAELPALRTSVEPTGVEAIEL
DLAFALTERRNDDDDEDGIEGALHYAADLFDHDTAASLA
>X|gi|1371922587
LPVTARQRRMWLLSRIGDEAEGLHVRVALRLRGRLDRDALAGALADVGGRHEILRTRFPGS-RRDVRQEILDA--ETGRP
PLEICPATEDELPGLLADRAGRPFDLTGEVPWRAHLFPLTDREQVLLVVAHRIAADEESVDVLVRDLAAAYGARREGRIP
ERAPLALQFADYALWERELLAGAD--------ERDSLIWDQIEFWRDRLAGGDDEHADTSAPPAGRARPVLPSRRAGSVP
LRLPADSHARLLEAARSAGGTMFTAVHAALAMLLSRLDGRTSVTIGTRLPRDEEQTGLVPMVGPFSRWLALPVDLSGDPA
FTEILGRARDVSEDAHRHQDLPFERLAELVVPVP--SITRHPIFQVALQLDEDDVRPEESWALPGLRTSPVPMPEEAMEL
DLWLKLLDHRTDEGDADGLVGSLVYAEDRFDRAGAEALA
>X|gi|75408643
LPLTAGQLRTWLLDRLDGDGTPAHHALALRVGGALDRDALTAALGDVADRHEILRTTFPGT-GRSVHQRVLEP--EAGRP
ELRLTEAGEEELPALLRQATAHTFDLTREVPWNHTLFALSDTDHVLHLLVHRIAADAQSTGVLMRDLAAAYGARRRGRAP
ERAPLPLQFADYALWERELLNGEQ--------DRETLAWDEIQYWRGALDNAPEG----LELPTDRERPVLPTRRAGSVP
VGLGAEAHARLTAAAEPSGASAFTVVQTALALLLGRLGATDDVTVGTVLPRSDDEVELEGLIGAFERPLALRTDLSGDPT
FTELLGRAHDAGREARRRQDVPFARLLEALDLPP--TPDRHPVFQVALDVHDEGEDPWDAWQLPGLNTSPVDLGTDAMEF
DLSLHLDETEDLDGAPGGLAGELRYATDLFDPTTAAAFA
>X|gi|1317061741
VPASAGQVRTWLMSRLAEDSAAYRTSVALRLTGELDRDALGAALGDVAARHDTLRTTFAAEGGADLRQHVLGA--AAARP
APEVVPATEAELPELLADRAAHSFDLTRELPWTQTLFALSETEHVLLLVVHRIAADDESLDVMLRDLSAAYGARREGRTP
ERAPLPLQFADYALWERELLAGED--------DPESLISDQLAYWKDTLAGLAPE----LRLPADRPRPQLAAHRTGQVP
LRVEGDVHERLTELDE-AGEGAFTVVQAALALLLTRLGAGTDVTVGALLPRRDEEGALEGVVGPFAGPVALRTDTSGDPT
FRELLGRVREANLEARRHQDLPFERLVDVLELPP--SAARHPVVQVVLDVRDGTTDEEDTSELPGLSTGRLDLGPAASEL
DLSVSLSEWYSADGSGDGLDGHLRYAAELFDAGTAAALA
>X|gi|1159095671
APATAGQRFLWRRAAADPGTRTLQSSVALRLRGELDRDALRAALADVAARHDILRTVFAETPGGQLVQRILGADDPAARP
ELPVVTAAERELPAVLAAGAARRFDLASETPWAATLFELSDTDHVLLLVLHRIGGDDASRDALVRDVSVAYGARWEGRAP
ERAPLPLQFADYAVWESRLLADADTEVATTAETAESVAGEQLAYWKEVLADAPSA----ITLPVDRPRSGRPARRTGAVP
LRVPAPVHVRLMETAQALGVTSVAVVHAGLAMLLARMGAGTDLVVGAVAPRPTGEGELEAVMGPFAGLLPLRTDVSGDPT
FREMLGRVRETTEEAERSRDVPFARIAEALGVADAAPGDPHPLVQVVLDVRDDTAAKWDVPAVPGLDASLVGLGTPASGF
DLTVRLTDRHRDDGGPDGLDGSLDYAEELFDRATAVALV
>X|gi|973297908
IPATASQTRTWRLERENPGSPVRRAPIALRLSGALDRAALEAALGDVAARHDMLRTTFTCSDGGDLYQRVLDV--DAARP
ELPVTPAAEDELPDLLAGHADHEFDLTRETPWTCRLFAVSDTEHVLLMVVHRVATDDGSLTVLVRDLAAAYGARREGRAP
ERAPLPLQFADYALWEREMLRDEQ--------DPDSLIGEQTSYWKKALAGLEDE----QELPTDRPRPPVASHRTDAVP
LAVDGELHARLMEVAEAESATLFMVVQAALTLLLSGLGAGPDVTFGTVLANRDEEGDLDGLVGPFADPLVLRTDASGNPT
FRELLGRARDTFQRAVQNPDVPFARLVGTRSPQA--PAARHPLFQVLLDLRSDASQVWESPELPGLSTTRLPVGRPVGEL
DLVLALTERHGSGGAPKGVDGTVRYATDLFDRSTVDAFA
