# Supplementary material for: Knowledge-guided data mining on the standardized architecture of NRPS: Subtypes, novel motifs, and sequence entanglements
Source: PLoS Comput Biol. 2023 May 15;19(5):e1011100. doi: 10.1371/journal.pcbi.1011100 (PMC10212144; doi:10.1371/journal.pcbi.1011100)
Supplement: S2 File — (ZIP) [file pcbi.1011100.s057.zip › C domain subtype reference sequence MSA/bL_2_trim_MSA.fasta]

>bL|gi|1131003267|ref|WP_075764583.1|
YPLAPMQAGMLFRGLYWPDSDAYFNQNVLELVGGVDEAALHEAWRRVADRYEILRTGFVWEELAEPLQYVRSDVQPPWTT
LDWSQESPDRHAELLERLLADDRAAGLGLDACPLYRLTLVRRGDQGHYLLWSHHHILLDGWCLSLIWGDMFRIYEDLVQG
REPQLSPCRPYRDYVGWIRAKTAQGDEPERFWREYLAELSPTPFSEAPSDREGLFHTIVHEFTESLTELVAEASRRYGVT
SNAITQAAWSMLLALRSGAEDVVHGLTIAGRPPELAGSELMVGLFINTIPLRIRLDPDRTVTELLDAIHRDLAITSAQGH
VPLAQIKSWAGGTRLSGGRVFDSLVAFENYPEDNLPGDDELSIQVIDLHAQEKTEYPIGLIVLPLEKLAFHFNYDTTHFT
AAEVDRLI
>bL|gi|47078312|gb|AAT09805.1|
YPLAPMQEGMLFRGLFWPDSDAYFNQNVLELVGGTDEDVLREAWRRVADRYEILRTGFTWRDRAEPLQYVRDDLAPPWAL
LDWSGEDPDRRAELLERLLADDRAAGLSLADCPLYRLTLVRLGGGRHYLLWSHHHILLDGWCLSLIWGDVFRVYEELAHG
REPRLEPVRPYRDYVRWIRARAARSEESERFWREYLRDLTPSPFSTAPADREGEFDTVVHEFPEQLTRLVNEAARGYGVT
TNAISQAAWSMLLALQTGARDVVHGLTIAGRPPELEGSEHMVGIFINTIPLRIRLDPDQTVTGLLETIHRDLATTAAHGH
VPLAQIKSWASGERLSGGRVFDNLVAFENYPEDNLPGDD-LSIQIIDLHAQEKTEYPIGLIVLPLQKLAFHFNYDTTHFT
RAQVDRFI
