# Supplementary material for: Knowledge-guided data mining on the standardized architecture of NRPS: Subtypes, novel motifs, and sequence entanglements
Source: PLoS Comput Biol. 2023 May 15;19(5):e1011100. doi: 10.1371/journal.pcbi.1011100 (PMC10212144; doi:10.1371/journal.pcbi.1011100)
Supplement: S2 File — (ZIP) [file pcbi.1011100.s057.zip › C domain subtype reference sequence MSA/modAA_12_trim_MSA.fasta]

>modAA|PuwG_C
YPLAALQAGMIFHSEYSIDTAIYHDVFSF--HLRAILDIAKFKDAIQQVVNRYAVLRTSFALTGYEQPLQLVHQTV--ET
PLQVEDISHLDISAQKAVIDDWITAEKYRHFDWKIAPMLRFQIHRRSGETFSLSFSFHHAILDGWSVASLLTELWQQYFS
LLGHTVA-LQPSPTTTFRDFVALEQSALQSQDSQQYWTEQLRDFNVTELPRLPESARTGESE---KLGEREVLISPELSE
GLKQLARKAGVPIKSVLLAAHLRVLSLVSNQTDVLTGLVSNGRPENVDGERALGLFLNTLPLRLHLNGGTW--LDLVRAT
FQAEQANIPHRRYPLAEMQRMCGGQSLF-ETNFNFTHFHVYQGIL-GL--DGLELIEN----TLFEQTNFALVANFSLD-
----VS-SSDVRLILSYDAIELGESQIKAIG
>modAA|BlmVI_C2
YPMSMAQRAVLFHRDHNPGYEVY--VTSV--AVSTPLDRTRLAAAVDRLLDRHAYLRSSFDLVSHPEPTQLVWTHL--PT
PLEVVE------SSDPAGFDAWLHAERKRPLDVGTGPLARFTAHDAGAAGFRLTVS--SFALDGWCVATVLTELLRDYWS
ALRGAPL-SLPAPAASYREFVALERAAQHDPAHREFWRTELAGARPHPLPRRPVPPPGPDGI---RQHRHVVPVEDTVAK
GLSALAGELGVGLKHVLLGVHLRVVRALSGDPDVITAVETHGRLERHDGDRVLGVFNNILPLRQRVDGGSW--ADLARAA
HAAEARTGEYRRYPLAQAQRDHGAAGLF-DTLFVFTHFHLYRALA-DL--DGMAVSDL----RAPDQTYVPLTAHFNVD-
----ATDGGGLRLLLESDPREFPDEQVAEFA
>modAA|McyA_C
YPLTALQLGMIFHSEYQGNLSVYHDVFTY--HIRADFSFPALHSAIQEIVQRHPVLRTSFALFEYQEPLQLVHRQI--DV
PLGLDDLTHLSTSEQDTAIDDWIEREKIRTFDWNIPPLFRFHLHRRSQDNFNLTFSFHHSILDGWSVASLLTELLQQYLY
LLDKKVLPLSPTPALSFRDFVALEKKTVQSPECQNYWQEKLRDVTLTKLPQWSKSNQVN------QDWDWLVPISSQVSQ
GLKQLGKQVGVPLKSVLLAAHFRVLSLLNNQRDIVTGLVSNGRLEAADGEKILGLFLNTLPLRLELSGGPW--SDLVKQA
FDVERECLSWRRYPLAELQKS--GQPLF-DTAFNFIHFHVYQGII-GV--KDLEVLGG----KFFNQTNFTLLANFSLH-
----PL-SSQIELTLKYDGNYLGEKQMELIG
>modAA|AmbE_C
YPMTSLQQGMLLQSEASGDPRLLHNVVLH--EVHGRLDGELLARAWAILIGRHAILRTGFDLHGGQVPLQWVHPATAVAA
EVPVHDLCGLDGETRRLRLRAWIEEEQATPFDWSRPPLVRLAALALDERRFALGVAEHHSVLDGWSLQSLVDELLAVYAD
LLAGVVAREAEAPAVGFRDYVALEREAEANAASALFWLDYLAGARYRPLPGLAEEGP----R---RMAAVRVDVPADSLS
RLRALAERSGLPLRSLLLAAHGRALCRFSDADEVVTGFVSHGRPEEPGADRLLGLFLNTLPCRLSAS-VDL--LDSARRA
FDYERASLEHRRHPLAAIRRRNR-ELRL-DSLFNFVDFHQDDAAPAGV--RHGGILDQ-----VVVDVDVPLAVDFEV--
-----A-GERLEVGFQYAAGRFPAERAEALA
>modAA|HasO_C
YPLAKLQTGMLFHSEYSEASTTYHDVFSF--RIRIPFDIKNWEKAYTQIVARHRVLRTAFYLAEFSQPLQVVVKQV--PA
KVGFEDITHLSTTAQDTYIKSFIDQERKNRFDYKLAPLMRFHIHLLDKNVMQATLTLHHAIADGWSLANLLTELTSSYLH
LTNKNVPPLPPAPQLEYSRFIALEQQALKDDKQREFWQQQIAGLPFTQLPRLHETNSSESKP---KTGKIDIILPDSLSQ
RVKNLAHQLGVPLRTVLLALHLHILAVFSGEEEVVTGLVSNSRPTEIDSDRVLGLFLNTLPLRLKLPSGSW--IDLIQKT
WRAEQALMPNRHFPASELQRLNGNQPFY-ETSFNFVHFHVYEGLL-KW--REVELIQS----ESLDETNIPFAVSWSEE-
----VA-TVSLALNITYNTGQFSDRQITTIA
>modAA|Zmn17
YPLSRMQAGMFYHMNLTPDANVYHCTGTSHLRINAAFDEAAFRRAVAETVAAHDVLRTGFDFARYSQPLQLVWPQA--EL
PIVVEDLCHLDKQRQEERIRALLDEERRTPFDLQRPTLLRFFIQLRSPQSFQFTMTECHPVFDGWSYHTMIVEVFNRYAV
LTGGSQWQPPVKPQQEYRDFIVQEQAAIRDDAQRRYWQQTLADCTLLRLPHQAQDATPGTAP---RLKSLSFTLDDTVYQ
GMRQLMQQLGVPLKSVLLAAHVKVMSVFSGEPDILTGIPTNGRPEAEGGDWLYGLYLNILPFRQVLGAQSW--AEVIRQT
FANECAAIPHRCYPLAEIQRHFGPQPLLDEVLFNYMDFHIYDQMT-PA--LGLGVVDKLNVQDVHEGTHFTLNAHFQHKT
LSSALA-SNQVSVQLDYNARLLSREQVEQMA
>modAA|AzeB_C
FPTSRLSLGLLFHSRQRPDSSVYHDVFHY--RFDLAWDEAAFRHALDRVVAAYPALRSSFDLSGASEPLQLVHTQA--RS
EPLILDLRGN--PEAGTVLDEHIRQRRFHRYSLQQPGLFLFAAFVR-EDGLDLVFSFHHAILDGWSVANLIVALVAAYRG
----EPL---PGPAPALACHVREELAALASPAAVGYWTGLLEGARMTRLDGFGAHEPQAA-Q---GPASHREALPDGLLE
RLKATAAQRGLPLKSLLLAAHCLTLHLFSRSDSVVTGAISNGRPELPDADRMVGLFLNTVPVRSEIAGCSW--IEVADAL
FRQERDGHAHRRYPLSAIQQIVGDE--L-SSAFNYVNLHVLEPLW-QL--RD-----F----RVWEETNFALLVNVIAT-
-----P-SDGMYLRIDSDGRGISRSQAALIG
>modAA|BlmX_C2
FPLNLLQEGMIFHRDFAAKSAVYHAIASV--RLRAPFDLAVLRMVVRQLVERHPMLRTSFDMSRFSRPLQLVHREF--AD
PLHYEDLRGRSAEEQDARVEEWIEREKERGFELHEFPLIRFMAQRLEDDVFQFTYGFHHEIVDGWSEALMITELFSHYFS
VIYDEPI-AIKPPTAGMRDAVALELEALADRRNYEFWDSYLADATLMRLPRPGTGPRADKGD--RDITRIAVPVPTELSD
GLKRVAATHAVPLKTVLLAAHMVVMSLYGGHEDTLTYTVTNGRPETADGSTAIGLFVNSLALRVRMTGGTW--ADLITAT
LESERASMPYRRLPMAELKRHQGNEPLA-ETLFFFTNYHVFHVLD-RWIDRGVGHVAN----ELYGESTFPFCGIFRLN-
----RE-TGELEVRIEYDSLQFSDALMESVR
>modAA|LgnD_C
FPLSRAQLGLLYHSRRHENSAMYNDVFQY--SVAVAWDEEEFRAAFARLVRRHPVLRSSFDLASYSQPLQLVHHQV--PD
GLNIVDLRA--QPEAAAAIRSHVEERRFVRYEFEQAPLYLFQAHVRD-DAVELVFSFHHAILDGGSVANLITELFQDYAH
GIGADVAAVPDGELPSPANHVRDELLALESADSREYWRKTLDGVAVPQLDGFRLSRGPGR-A---ELVVHNVELPEAVQE
SVRRFAEEHELPVKSVLFAAHCLALGSHFSAEDYVTGLVTHGRPELPDAERIVGLFLNSMPVRVNTSGLTW--LETVRAL
FAQEQDSHPHRRYPLSAIQGDDGGEFTL-ESAFNYVHFRQLASVL-RL--PQVRLLDF----RTWEETNFKILVNAYVD-
----PV-DETIRLRADFDGTVFTPDHAELFV
>modAA|PuwF_C
YPLAALQAGMIFHSEYNETSPIYHDVFTF--HLCAALDLERFNAAIQQIIARHAVLRTSIALTGFEQPLQLVHQTV--ET
PLQVEDISLMSKDQQEAVIDAWMEAEKNRHFDWKIPPLLRFHIHRRSEETFNLSFSFHHAILDGWSVASLLTELLQKYFS
LMGQEVV-LQPSPNLAFADFIALEQTTLQSQDSQQYWTEQLSDLNVISLPRLPESKSAAK-G---QLGVQEVPISPEISA
GLKQLAQNAGVPIKSVLLAAHLRVLSLVSNQTDVLTGLVSNGRPENADGERVLGLFLNTLPLRLHLNGGTW--LDLIRET
FQAEQGILPHRRYPLAELQKMCGGKSLF-ETNFNFVHFHVYQSIL-GL--EGLEVLGH----KVFEQTNFTLVANFSLD-
----LI-SSQINCILNYDAIELGEEQVRAIG
>modAA|DepE_C
YPLSAMQMAMLANEMRHGQDSAYHNVNGQ--RLALPFDAAALEAALRGAFERHPALRTAFDLAADEEPLQYVHRQV--PL
PLTVSDWRGLDPERQDERIRDWREAERRRRFDVERPPLIRFAVHRLSEKAMHIGVTKHHAILDGWSFNLLLSELISDYSA
RLAGRPL-TLAAPASRFRDFVEREREAARSESLRDWWRARLQSLPVTRLAREPGGD----------AEPVDVPISAAQSA
GLEALAASAGASVKSVLLTAHLLALSRIAGASSVTSGVVFNGRSEGVDGDRVLGLFLNSLPLGFDFPAGAFDAVALVRAV
QSAELEVFSRRRYPLIELHRQAG--TVF-DALFNFTHFRALEEAV-----RDIEVSDG----YASDMTNVPLVVQSSFD-
----GR-QRALRITLVPSRGYFSMATVNRFA
>modAA|NdaA_C
YPLARLQMGMLFHSEYSPGSAVYHNVNSF--HLRVAFNESKWRIAIQELVATHAVLRTFFDVSNFSEPLQLVGRTV--PV
PLEVVDLRHLSATDQESVLDAWFTEQRQQHFRLDSPPLLRFHLHRRTDETFQLTLIEHHAILDGWSVGLLFTELLQRYLS
LLGEEIVLLNPPPNIAFRDFVALEQTALNSPEYQQHWLEKLKDITITKLPRWSQSDRSSEPENLKTLGTHEVTLSLTVSH
GLKQVANQAGVTLKSLLLAAHLKVLSVLFNQSDVLTGLVSNGRSEEADGERVLGLFLNTLPLRLQLLGGTW--IDLMQET
FKAERESLPFRRYPLADLQWNLGGQPLF-ETSFNFTHFHVYHSIL-GL--PGLQVLES----KFLGKTNFTLGVHFSLD-
----LF-SSQINLTLKYNASELCQQQAIAIG
