# Supplementary material for: Knowledge-guided data mining on the standardized architecture of NRPS: Subtypes, novel motifs, and sequence entanglements
Source: PLoS Comput Biol. 2023 May 15;19(5):e1011100. doi: 10.1371/journal.pcbi.1011100 (PMC10212144; doi:10.1371/journal.pcbi.1011100)
Supplement: S3 File — (ZIP) [file pcbi.1011100.s058.zip]

Archive with 13 entries (12 files):
- Phylogenetic tree by IQ-TREE/
- Phylogenetic tree by IQ-TREE/C_all_trim_out6_MSA_trim.fasta
- Phylogenetic tree by IQ-TREE/C_all_trim_out6_MSA_trim.fasta.bionj
- Phylogenetic tree by IQ-TREE/C_all_trim_out6_MSA_trim.fasta.ckp.gz
- Phylogenetic tree by IQ-TREE/C_all_trim_out6_MSA_trim.fasta.contree
- Phylogenetic tree by IQ-TREE/C_all_trim_out6_MSA_trim.fasta.iqtree
- Phylogenetic tree by IQ-TREE/C_all_trim_out6_MSA_trim.fasta.log
- Phylogenetic tree by IQ-TREE/C_all_trim_out6_MSA_trim.fasta.mldist
- Phylogenetic tree by IQ-TREE/C_all_trim_out6_MSA_trim.fasta.model.gz
- Phylogenetic tree by IQ-TREE/C_all_trim_out6_MSA_trim.fasta.parstree
- Phylogenetic tree by IQ-TREE/C_all_trim_out6_MSA_trim.fasta.splits.nex
- Phylogenetic tree by IQ-TREE/C_all_trim_out6_MSA_trim.fasta.treefile
- Phylogenetic tree by IQ-TREE/C_all_trim_out6_MSA_trim.fasta.treefile.pdf
