# Supplementary material for: Knowledge-guided data mining on the standardized architecture of NRPS: Subtypes, novel motifs, and sequence entanglements
Source: PLoS Comput Biol. 2023 May 15;19(5):e1011100. doi: 10.1371/journal.pcbi.1011100 (PMC10212144; doi:10.1371/journal.pcbi.1011100)
Supplement: S3 File — (ZIP) [file pcbi.1011100.s058.zip › Phylogenetic tree by IQ-TREE/C_all_trim_out6_MSA_trim.fasta]

>E|gi|113316|sp|P27743.1|ACVS_AMYLA
C----------PMLP---------IQEWF-FA-K-P----------L-----------------------
----------------A----D--------------------R--H------R--WN-----H---NF--
--AIR--T---------P-------P---L---D--------PGELRTALDRLVE-H-HDAFRLRFP-E-
-S------------------------G-------------------------G-----------------
-----------------E---V-Y--A--E------D--A----------------A-----PI--T---
------L-H--E----L-------D-V--------R------G---------------------------
---L----------A--------D-----A--D-L--------R------Q----R-----------L--
--V-D-W----Q---R-TF--D---L--------A-N--------G-P--T---A-CAAY-L-H------
---G----------F----------------D------------------------D-------------
-----G------T-A---RV-WFALHHLVVDTVSWH-ILAQDLEIL-YN------G-G------------
------------------------------D-----------------L-------------G---A---
-------------K-------------T-----------------G---S----Y---------------
-------------R---Q---WA-Q-A--V----R-D-----Y------T------P--A----------
---E---------------------------------------------G--------------E----R
----------------------------------------------------------------------
-----------------E-F-WAET-T---R---D----------M----------E-------------
-------------------------------------------------------------S----A---
------E------------------------------L------------------------L-------
-A----------------------Q-------------------------T-------E-------G---
-T-----TRR----R-E-E-FA-L--T-A-P----D-----T----RT--LLA-E--S----P----W-A
---Y-D-TEVNDLLLTAT-GFALRS-I-----------------T------------------R------
----------------Q----------------------------A---T---N---HLTVEGHGR--E-
----L---F-------E--G------A------P------------D---V-R---DTVGWFTT--MHPF
AV-E--V-----------------------D------------P-----------------------G--
--------D------L-G--R------S----VLATRANRR----R-----V-P-H-H--G-I----G--
-----YGA-L--F-G-------------------------------------------------------
--------------------------------------------------------G----EAP---LP-
----A-------------VSF-NY-------------L-G--R-------L----------G--------
------E--------G----------------------------D-------G------------Q---P
-T----E---------------------------------------------A-------------W-Q-
--------------------L-----------D----P----A-----------L-----S-----G---
-----SH---------T----VD--G-N--------R--L--AN---RS-S--I--------D----VT-
M--------S---------C-----------------T------G--------------------G----
----------R---L--VAVVD----------------S-------------L-L---GE----------
----------------------A-----------------A---T---R-----------------L--F
-----------------A

>E|gi|238054271|sp|P27742.2|ACVS_EMENI
A----------PLLP---------IQTWF-LS-K-S----------L-----------------------
----------------Q----H--------------------P--S------H--WN-----H---TF--
--YLR--T---------P-------E---L---D--------VTTLSTAVAELQL-Y-HDAFRMRLR-Q-
-I------------------------D-------------------------G--------------R--
----------T--V---Q---C-F--A--D------D--I----------------S-----PV--Q---
------L-R--V----L-------N-V--------K------D---------------------------
---V----------D--------G-S---A--A-I--------D------Q----Q-----------L--
--Q-K-Y----Q---S-DF--D---L--------E-K--------G-P--I---C-AAAY-L-H------
---G----------Y----------------E------------------------D-------------
-----R------S-A---RV-WFSVHHIIIDIVSWQ-ILARDLQIL-YE------G-G------------
------------------------------T-----------------L-------------G---R---
-------------K-------------S-----------------S---S----V---------------
-------------R---Q---WA-E-A--L----Q-S-----Y------Q------G--S----------
---A---------------------------------------------S--------------E----R
----------------------------------------------------------------------
-----------------A-Y-WEGL-L---A---Q----------T----------A-------------
------------------------------------------------------A------N----I---
------S------------------------------A------------------------L-------
-P----------------------P-------------------------V-------T-------G---
-T-----R-T----R-L-A-RT-W--S-D-D----R-----T----VI--LLN-E--A---------S-N
---Q-N-ASIQDLLLAAV-GLALQQ-V-----------------T------------------P------
----------------G----------------------------S---P---S---MITLEGHGR--E-
----E--IV-------D--P------T------L------------D---L-S---RTLGWFTS--MYPF
EI-PP-L-----------------------N------------V-----------------------E--
--------T------L-S--Q------G----IASLRECLR----Q-----V-P-A-R--G-I----G--
-----FGS-L--Y-G--------Y----------------------------------------------
--------------------------------------------------------C----KHQ---MP-
----Q-------------VTF-NY-------------L-G--Q-------L----------T--------
------S--------K----------------------------Q-------S------------I----
-T----D---------------------------------------------Q-------------W-A-
--------------------L-----------AVGDGE----M-----------Q-----Y-----G---
-----LT---------T----SP--A-D--------R--D--QS---SF-A--V--------D----IT-
A--------S---------C-----------------V------N--------------------G----
----------A---L--SVEMN----------------S-------------A-W---SL----------
----------------------E-----------------K---S---M-----------------R--F
-----------------I

>E|gi|113315|sp|P25464.1|ACVS_ACRCH
A----------PLLP---------IQDWF-LS-K-P----------L-----------------------
----------------D----N--------------------P--A------Y--WN-----H---CF--
--TIR--T---------G-------A---L---S--------VEGLRGALKLLQE-R-HDVLRLRLQ-R-
-R-----D------------------E-------------------------G--------------R--
----------H--V---Q---T-F--A--R------D--C----------------A-----QP--R---
------L-T--V----L-------D-R--------R------S---------------------------
---F----------E--------D-A---E--D-V--------Q------E----A-----------L--
--C-E-I----Q---S-HF--D---L--------E-N--------G-P--L---Y-TVAY-I-H------
---G----------Y----------------E------------------------D-------------
-----G------S-A---RV-WFACHHVMVDTVSWN-IILQDLQAL-YH------G-D------------
------------------------------S-----------------L-------------G---P---
-------------K-------------S-----------------S---S----V---------------
-------------Q---Q---WS-L-A--V----S-D-----Y------K------M--P----------
---L---------------------------------------------S--------------E----R
----------------------------------------------------------------------
-----------------A-H-WNVL-R---K---T----------V----------A-------------
------------------------------------------------------Q------S----F---
------E------------------------------T------------------------L-------
-P----------------------I-------------------------C-------M-------G---
-G-----V-L----Q-C-Q-EK-F--S-R-E----T-----T----TA--LLS-K--A----C----P-A
---L-D-SGMHEILLMAV-GSALQK-A-----------------A------------------G------
----------------D----------------------------V---P---Q---VVTIEGHGR--E-
----D--TI-------D--A------T------L------------D---V-S---RTVGWFTS--MYPF
EI-PK-V------------------------------------------------------------T--
--------D------P-A--Q------G----VVDVKEAMR----R-----V-P-N-R--G-V----G--
-----YGP-A--Y-G--------Y----------------------------------------------
--------------------------------------------------------G----GSC---LP-
----A-------------VSF-NY-------------L-G--R-------L----------D--------
------Q--------A----------------------------S-------S------------G---A
-Q----R---------------------------------------------D-------------W-T-
--------------------L-----------VMDEDE----Y-----------P-----V-----G---
-----LC---------T----SA--E-D--------S--G--RS---SS-M--V--------D----FT-
F--------S---------I-----------------S------G--------------------G----
----------Q---L--VMDMS----------------S-------------S-W---GH----------
----------------------G-----------------A---R---N-----------------E--F
-----------------V

>E|gi|113318|sp|P26046.1|ACVS2_PENCH
A----------PLLP---------IQDWF-LS-K-A----------L-----------------------
----------------Q----H--------------------P--M------Y--WN-----H---TF--
--YVR--T---------P-------E---L---D--------VDSLSAAVRDLQQ-Y-HDVFRMRLK-R-
-E------------------------E-------------------------V--------------G--
----------F--V---Q---S-F--A--E------D--F----------------S-----PA--Q---
------L-R--V----L-------N-V--------K------D---------------------------
---V----------D--------G-S---A--A-V--------N------E----I-----------L--
--D-G-W----Q---S-GF--N---L--------E-N--------G-P--I---G-SIGY-L-H------
---G----------Y----------------E------------------------D-------------
-----R------S-A---RV-WFSVHHMAIDTVSWQ-ILVRDLQTL-YR------N-G------------
------------------------------S-----------------L-------------G---S---
-------------K-------------G-----------------S---S----F---------------
-------------R---Q---WA-E-A--I----Q-N-----Y------K------A--S----------
---D---------------------------------------------S--------------E----R
----------------------------------------------------------------------
-----------------N-H-WNKL-V---M---E----------T----------A-------------
------------------------------------------------------S------S----I---
------S------------------------------A------------------------L-------
-P----------------------T-------------------------S-------T-------G---
-S-----R-V----R-L-S-RS-L--S-P-E----K-----T----AS--LIQ-G--G----I----D-R
---Q-D-VSVYDSLLTSV-GLALQH-I-----------------A------------------P------
----------------T----------------------------G---P---S---MVTIEGHGR--E-
----E---V-------D--Q------T------L------------D---V-S---RTMGWFTT--MYPF
EI-PR-L-----------------------S------------T-----------------------E--
--------N------I-V--Q------G----VVAVSERFR----Q-----V-P-A-R--G-V----G--
-----YGT-L--Y-G--------Y----------------------------------------------
--------------------------------------------------------T----QHP---LP-
----Q-------------VTV-NY-------------L-G--Q-------L----------A--------
------R--------K----------------------------Q-------S------------K----
-P----K---------------------------------------------E-------------W-V-
--------------------L-----------AVGDNE----F-----------E-----Y-----G---
-----LM---------T----SP--E-D--------K--D--RS---SS-A--V--------D----VT-
A--------V---------C-----------------I------D--------------------G----
----------T---M--IIDVD----------------S-------------A-W---SL----------
----------------------E-----------------E---S---E-----------------Q--F
-----------------I

>E|gi|1148367330|sp|C8VPS9.1|EASA_EMENI
S----------LLSP---------MQKWY-FE-S-I-A-DPELPLKS-----------------------
----------------S----G--------------------A--H------R--YN-----S---NI--
--CLV--P---R-----K-------L---F---E--------YSELAQAVGALVD-R-HPILRSRFQ-R-
-H------------------------N----------------------V--A--------------G--
----------W--Q---Q---S-L--H--S------D--G----------------D------Q--P---
------F----A----L-------R-H--------Y------T---------------------------
---V----------S--------T-S---E--E-A--------E------A----L-----------I--
--V-E-A----Q---G-SL--D---L--------E-Q--------G-P--V---F-FVEY-I-Q------
---V----------E----------------D------------------------A----------R--
-----N------T-D---LL-FMTAHRLVVDEVSWD-IIRRDISVL-LE------G-Q------------
-------Q--------F-------------P-------------------------------T---S---
-------------N-------------P-----------------L---S----F---------------
-------------Q---T---WI-K-L--Q----A-Q-----R------S------Q--N----------
---L-----E----------G----------IVF-R--S--DLP----PA--------------D----F
----------------------------------------------------------------------
-----------------K-Y-WGLN---------------------------------------------
----------------------------------------------------------------------
--------------------------------------------------------D-------------
-G----------------------N-------------------------T-------Y-------E---
-D-----E-T----V-E-E-VI-F--N-S-H----D-----T----NA--YFR-D--A----N----R-A
---L-R-TERVEILLAAL-LKSFQKTF-----------------P------------------N------
----------------R----------------------------R---L---P---AVFEINDGR--N-
----V---G-------D--S------G------L------------D---F-S---NTVGNFEC--MTPI
HI-FL-D-----------------------E------------P-----------------------H--
--------N------G-L--D------I----VRQTKDARR----S-----A-F-G-R--V-L----S--
-----DGQ-Q--A---------------------------------------------------------
--------------------------------------------------F----------TDR---WV-
----E-------------VLF-QY-------------S-E--G-------L----------A--------
------S--------E------------------------------------------------------
------T---------------------------------------------I-------------F-E-
--------------------T-----------V----D----L-----------TG---PG-----T---
-----SP---------V--------G-K--------S--T--RR---GC-V--F--------N----VN-
V--------I---------A-----------------Y------P--------------------D----
----------K---L--RIRFK----------------FN-R--N-------M-K---YQ----------
----------------------E-----------------K---I---R-----------------D--W
-----------------A

>E|gi|74672710|sp|Q4WT66.1|NRPS1_ASPFU(2)
F----------GLSP---------IQKLH-FM-V-R----------K-----------------------
----------------E----G--------------------Q--G------Y--FN-----Q---SV--
--VTR--I---D-----R-------Q---I---N--------DQDMRRAVEAVVM-R-HSMLRSRLV-D-
-P------------------------S----------------------T--G--------------N--
---S------L--Q---L---R-I--T--E------D--V----------------A------G--S---
------Y----R----W-------R-T--------H------Y---------------------------
---M----------T--------A-Q---N--E-I--------E------N----A-----------I--
--A-E-S----Q---L-CI--N---A--------F-V--------G-P--V---F-AVDF-C-Y------
---V----------D----------------E------------------------D-------------
-----S------H-N---LL-SLVAHHLVVDIVSWR-IILEDLEDF-LL------N-P------------
---QG--F--------V-------------L-------------------------------Q---N---
-------------S-------------S-----------------L---P----F---------------
-------------Q---T---WC-R-L--Q----D-E-----Q------C------E--S----------
---V-----A----------F-------E--NDVQL--E--DLP----AP--------------D----L
----------------------------------------------------------------------
-----------------A-Y-WGME---------------------------------------------
----------------------------------------------------------------------
--------------------------------------------------------H-----R-------
-Q----------------------M-------------------------T-------Y-------G---
-D-----V-I----C-E-T-FE-L--D-P-G----S-----T----QS--ILL-E--C----H----Q-S
---L-R-TEPVDLFLAAL-VHSFGQTF-----------------P------------------E------
----------------R----------------------------T---L---P---VIYNEGHGR--E-
----V---W-------D--S------S------L------------D---I-S---RTVGWFTT--LYPI
FV-QE-I-----------------------V------------S-----------------------E--
--------D------P-A--R------T----VARVKDLRR----Q-----V-S-D-N--G-R----Q--
-----KFA-S--R-M--------F---T------G-----------K-----------------G-----
----------------------------------Q---Q----------TC-----R----HHY---PL-
----E-------------MTF-NY-------------V-G--Q-------H----------R--------
------D--------L----------------------------Q-------K------------Q----
-D----G---------------------------------------------L-------------F-Q-
--------------------L-----------M----G----H-----MAGEAGQG---GG-----A---
-----AD---------F--------G-E--------E--T--PR---FA-L--L--------E----IS-
A--------L---------V-----------------V------Q--------------------G----
----------Q---L--RFTFS----------------FN-R--F-------M-R---HQ----------
----------------------S-----------------G---I---H-----------------A--W
-----------------I

>E|gi|74673571|sp|Q4WVN4.1|NRPS8_ASPFU
F----------ELTP---------IQRFF-FC-F-F----------P-----------------------
----------------D----G--------------------A--N------H--FN-----Q---SI--
--LVR--V---A-----R-------R---F---T--------YDQWITSLRALVQ-R-HGMLRARFS-N-
-V------------------------D-------------------------N--------------N--
----------L--Q---Q---R-I--T--D------E--S----------------E------G--A---
------C----C----V-------K-W--------H------T---L----------------------E
---A----------M--------D-P---S--Y-I--------S------T----A-----------L--
--D-R-C----E---R-RI--D---I--------F-Q--------G-P--I---C-AVEI-F-D------
---F----------P-------------------------------------------------------
-----H------E-Q---IF-FIAAHHLVMDFVSQQ-ILLKDLDSL-LA------G-E------------
-------E--------L-------------S-------------------------------T---P---
-------------R-------------P-----------------L---S----F---------------
-------------Q---A---WS-L-K--Q----I-E-----Y------G------S--N----------
---L-----A----------L-------SPQAVL-P--HHENVP----LA--------------N----L
----------------------------------------------------------------------
-----------------N-Y-WGIA---------------------------------------------
----------------------------------------------------------------------
--------------------------------------------------------A-----M-------
-D----------------------S-------------------------C-------Y-------A---
-D-----S-A----V-R-V-LE-F--D-S-T----V-----T----SS--LVG-D--A----N----R-A
---F-N-SEPIELFIASL-LHSFANTF-----------------T------------------D------
----------------R----------------------------S---A---P---AIFKEGHGR--Q-
----T---R-------E--P------R------L------------D---P-S---STVGWFTT--ITPI
AL-AV-S-----------------------P------------Q----------------------LS--
--------T------F-E--D------T----LRRVKDICR----A-----I-P-A-N--G-F----D--
-----YFT-S--R-F--------L---N------A-----------S-----------------G-----
----------------------------------S---S----------AF-----Q----SHG--PMM-
----E-------------IVL-NY-------------A-G--V-------L----------N--------
------N--------V----------------------------Q-------Q------------G----
-G----T---------------------------------------------L-------------F-C-
--------------------P-----------I----A----T-----------EEQRQMR-----Y---
-----HD---------I--------N-P--------Q--L--RR---FA-V--F--------D----IY-
A--------Q---------V-----------------A------G--------------------G----
----------K---L--SFTFA----------------YS-P--S-------L-N---YQ----------
----------------------D-----------------R---I---S-----------------A--W
-----------------I

>E|gi|1109550134|sp|A0A024F910.1|VLMS_LECSP
F----------PLSP---------IQKMY-FE-T-V-A-AD--GLRA-----------------------
----------------D----G--------------------E--T------S--FN-----Q---GV--
--LLH--V---T-----R-------R---V---E--------LAELTEALNKTVA-K-HAMLRARFF-R-
-T------------------------Q----------------------N--Q--------------E--
----------F--Q---Q---K-I--E--R------D--V----------------T------G--S---
------Y----R----L-------R-A--------H------A---D-----------------------
---V----------A--------N-A---E--S-L--------H------G----I-----------V--
--A-E-S----Q---A-TL--D---L--------E-R--------G-P--I---F-AADL-I-E------
---R----------Q-------------------------------------------------------
-----D------R-Q---VL-HLVAHHLVIDLVSWR-ILVQDLEEV-II------N-K------------
-------A--------L-------------P-------------------------------N---P---
-------------R-------------S-----------------M---A----F---------------
-------------P---T---WI-E-R--Q----H-N-----Y------L------D--K----------
---L-----M----------D-------RKTEVL-P--V--TVP----AT--------------S----W
----------------------------------------------------------------------
-----------------S-Y-WGLV---------------------------------------------
----------------------------------------------------------------------
--------------------------------------------------------P-----G-------
-E----------------------E-------------------------V-------Y-------A---
-N-----R-T----S-Y-Q-VK-C--D-S-N----V-----V----DL--LSG-H--A----N----A-A
---L-K-TEPVEVLLAAL-VFSFQQAF-----------------P------------------D------
----------------R----------------------------D---V---P---AIFTEGHGR--E-
----T---I-------D--A------V------S------------D---P-S---DTIGWFTT--MAPV
YL-PQ-R-----------------------A------------S----------------------EN--
--------A------I-I--E------V----VKQVKDQRR----R-----I-P-G-R--G-M----P--
-----YFG-S--R-F--------S---T------T-----------R-----------------C-----
----------------------------------K---S----------QF-----A----SHS---PA-
----E-------------IIF-NY-------------A-G--R-------F----------Q--------
------Q--------L----------------------------E-------R------------E----
-D----A---------------------------------------------L-------------F-R-
--------------------F-----------D----S----E-----------DDM--NT-----T---
-----SK---------I--------G-G--------R--V--KL---LS-A--L--------D----VA-
A--------T---------V-----------------E------G--------------------N----
----------E---L--LITVN----------------FS-N--Q-------S-Q---HQ----------
----------------------D-----------------S---I---R-----------------S--W
-----------------V

>E|gi|339717357|pdb|2XHG|A
V----------PLTP---------IQKWF-FG-K-N----------F-----------------------
----------------T----N--------------------T--G------H--WN-----Q---SS--
--VLY--R---P-----E-------G---F---D--------PKVIQSVMDKIIE-H-HDALRMVYQ-H-
-E------------------------N-------------------------G--------------N--
----------V--V---Q---H-N--R--G------L--G---------------GQ-----LY--D---
------F-F--S----Y-------N-L--------T------A---Q-----------------------
---P----------D--------V-Q---Q--A-I--------E------A----E-----------T--
--Q-R-L----H---S-SM--N---L--------Q-E--------G-P--L---V-KVAL-F-Q------
---T----------L-------------------------------------------------------
-----H------G-D---HL-FLAIHHLVVDGISWR-ILFEDLATG-YA------Q-A-----LAG----
---Q---A--------I-------------S-----------------L-------------P---E---
-------------K-------------T-----------------D---S----F---------------
-------------Q---S---WS-Q-W--L----Q-E-----Y------A------N--E----------
---A-----D----------L-------L--------------------S--------------E----I
----------------------------------------------------------------------
-----------------P-Y-WESL-E---S---Q----------A---------KN-------------
------------------------------------------------------V------S----L---
------P------------------------------K------D--Y---E----V-----T-------
-D----------------------C-------------------------K-------Q-------K---
-S-----V-R----N-M-R-IR-L--H-P-E----E-----T----EQ--LLK-H--A----N----Q-A
---Y-Q-TEINDLLLAAL-GLAFAE-W-----------------S------------------K------
----------------L----------------------------A---Q---I---VIHLEGHGR--E-
----D---I-------I--E------Q------A------------N---V-A---RTVGWFTS--QYPV
LL-DL-K-----------------------Q------------T-----------------------A--
--------P------L-S--D------Y----IKLTKENMR----K-----I-P-R-K--G-I----G--
-----YDI-L--K-H--------V---T------L-----------P-----------------E-----
----------------------------------N--RG----------SL-----S----FRV---QP-
----E-------------VTF-NY-------------L-G--Q-------F----------D--------
------A--------D----------------------------M-------R------------T----
------E---------------------------------------------L-------------F-T-
--------------------R-----------S----P----Y-----------S-----G-----GNTL
GADGKNN---------L--------S-P--------E--S--EV---YT-A--L--------N----IT-
G--------L---------I-----------------E------G--------------------G----
----------E---L--VLTFS----------------YS-S--E-------Q-Y---RE----------
----------------------E-----------------S---I---Q-----------------Q--L
-----------------S

>E|gi|74672710|sp|Q4WT66.1|NRPS1_ASPFU
F----------SLSP---------IQNLY-FK-S-A-R-T------F-----------------------
----------------K----E--------------------T--G------R--FN-----Q---GM--
--TVR--V---T-----R-------K---V---E--------PNVVKDALKAVAS-Q-HSMLRARFS-R-
-S------------------------A----------------------N--G--------------K--
----------W--Q---Q---R-I--T--N------D--I----------------E------S--S---
------V----R----V-------G-I--------H------S---------------------------
---V----------M--------S-S---H--E-M--------L------G----K-----------I--
--A-N-T----Q---S-SL--D---I--------E-N--------G-P--I---I-AADL-F-T------
---V----------------------------------------------------N-------------
-----G------E-Q---VL-FLVANHLCVDMVSWR-IILQDIQEV-IE------A-G------------
-------S--------L-------------S-------------------------------S---E---
-------------K-------------P-----------------F---S----F---------------
-------------Q---S---WC-E-L--Q----L-E-----N------S------R--S----------
---E-----A----------D-------K--AKL-P--F--AIE----PP--------------N----L
----------------------------------------------------------------------
-----------------S-Y-WGME---------------------------------------------
----------------------------------------------------------------------
--------------------------------------------------------S-----V-------
-P----------------------N-------------------------H-------Y-------G---
-Q-----I-R----M-E-S-FV-V--G-E-D----T-----T----SF--ILG-D--C----H----E-M
---L-R-TETIDILLAAV-AQSFRRVF-----------------T------------------D------
----------------R----------------------------R---M---P---TIYNEGHGR--E-
----S---W-------D--S------N------L------------D---L-S---RTVGWFTT--LCPL
QV-DE-C-----------------------S------------G-----------------------S--
--------D------F-V--D------T----TKRVKDLRR----K-----I-K-D-N--G-R----S--
-----YFA-R--S-L--------L---Q------A-----------N-----------------N-----
----------------------------------T---E----------PS-----D----FPV---PL-
----E-------------IVF-NY-------------L-G--R-------L----------Q--------
------Q--------L----------------------------E-------R------------D----
-D----S---------------------------------------------L-------------F-K-
--------------------H-----------Y----G----E-----AFDE-EKF---RL-----A---
-----GD---------M--------G-S--------D--T--PR---FA-L--L--------E----IS-
A--------L---------V-----------------V------N--------------------D----
----------K---L--QVSFT----------------YN-R--Q-------M-Q---RE----------
----------------------S-----------------Q---I---F-----------------Q--W
-----------------I

>E|gi|74670514|sp|Q4WLW5.1|NRP12_ASPFU
F----------ALSP---------IQQMF-FD-R-Q----------P-----------------------
----------------S----G--------------------W--D------R--FS-----Q---VF--
--LLR--V---S-----Q-------P---V---T--------ASQLQMALHTLVS-K-HPMLRARFA-K-
-Q------------------------H----------------------D--G--------------S--
----------W--R---Q---V-I--T--S------K--I----------------Q------E--S---
------Y----R----C-------R-S--------H------R---------------------------
---L----------N--------R-R---S--S-V--------D------G----V-----------V--
--S-S-G----A---C-SL--S---I--------Q-K--------G-P--L---I-AVDL-M-S------
---R----------E-----------------------------------------D-------------
-----G------A-Q---YL-SIVIHHLVVDLVSWR-IILADLEAM-LR------G-E------------
-------N--------P-------------M-------------------------------A---N---
-------------H-------------S-----------------T---P----F---------------
-------------Q---T---WC-R-L--Q----A-E-----Y------A------R--Q----------
---Y-----L----------S-------P-QHAF-P--T--DLPDHYHQD--------------P----S
----------------------------------------------------------------------
-----------------V-F-WGLA---------------------------------------------
----------------------------------------------------------------------
--------------------------------------------------------G-----Q-------
-P----------------------N-------------------------L-------V-------R---
-D-----S-R----R-Q-V-FT-L--D-E-H----T-----T----RQ--LLG-A--A----N----A-A
---F-A-TRTDEVLHAVL-LYSFLKVF-----------------P------------------H------
----------------R----------------------------I---A---P---LTFSEGHGR--E-
----P---W-------D--S------A------I------------D---L-S---QTVGWFTT--MWPV
VA-EL-Q-----------------------Q------------N-----------------------H--
--------S------F-L--E------V----VCRVKDARR----A-----V-P-C-N--G-W----A--
-----YFV-S--R-Y--------L---N------P-----------S-----------------G-----
----------------------------------R---Q----------AF-----Q----QFH---PV-
----E-------------LVF-NY-------------A-G--E-------Y----------Q--------
------Q--------F----------------------------N-------Q------------A----
-G----A---------------------------------------------F-------------F-I-
--------------------P-----------D----M----P-----------EY---QG-----S---
-----LD---------A--------G-E--------Q--I--QR---FG-I--F--------E----VF-
A--------S---------V-----------------V------R--------------------G----
----------C---L--QFQFM----------------YN-R--Y-------M-K---HQ----------
----------------------L-----------------E---I---Q-----------------K--W
-----------------I

>E|gi|1109550134|sp|A0A024F910.1|VLMS_LECSP(2)(2)
F----------ALSP---------IQQMY-FA-N-I-S-GD--GIRA-----------------------
----------------D----G--------------------N--Y------R--FN-----Q---AV--
--SLY--I---S-----T-------H---I---S--------QEQLKHALDAVVS-K-HAMLRARYS-Q-
-G------------------------P-------------------------A--------------G--
----------W--Q---Q---W-I--E--K------D--V----------------S------G--G---
------F----R----C-------Q-S--------Y------D---------------------------
---A----------V--------D-L---D--A-M--------R------Q----I-----------I--
--E-T-S----Q---T-SL--D---I--------E-H--------G-P--V---F-AADL-I-E------
---R----------Q-------------------------------------------------------
-----D----NDR-Q---VL-HLVAHHLSIDLVSWR-IVIQDLEQL-LT------N-G------------
-------K--------L-------------P-------------------------------N---P---
-------------T-------------T-----------------L---S----F---------------
-------------P---V---WL-E-R--Q----Q-D-----S------L------D--T----------
---F-----I----------AKMDTPESALSQLL-P--T--SVP----VI--------------D----W
----------------------------------------------------------------------
-----------------N-Y-WGLS---------------------------------------------
----------------------------------------------------------------------
--------------------------------------------------------P-----G-------
-Q----------------------E-------------------------V-------Y-------G---
-S-----L-T----S-L-E-TR-C--D-S-A----T-----T----SL--LLD-Q--A----N----S-A
---L-K-TEPVEILLAAL-LSSFQQVF-----------------T------------------D------
----------------R----------------------------Q---S---P---AVFTEGHGR--E-
----A---F-------DTKS------E------L------------D---L-S---ETVGWFTT--MTPV
YI-PQ-S-----------------------A------------A-----------------------T--
--------N------S-I--Q------M----LQKIKDQRR----R-----V-P-G-R--G-M----P--
-----YFG-S--R-Y--------L---T------S-----------A-----------------G-----
----------------------------------E---E----------KF-----A----DHA---TP-
----E-------------ILF-NY-------------F-G--R-------F----------Q--------
------Q--------F----------------------------E-------R------------D----
-D----A---------------------------------------------L-------------F-Q-
--------------------I-----------N----N----D-----------DD---SA-----S---
-----SQ---------F--------G-D--------L--I--KL---FA-A--L--------D----VT-
V--------A---------V-----------------E------A--------------------S----
----------E---L--HIKTR----------------FS-R--Q-------S-Q---HQ----------
----------------------A-----------------S---I---Q-----------------R--W
-----------------V

>E|gi|75520421|sp|Q70LM7.1|LGRA_BREPA
V----------KLTP---------IQRDF-FE-R-I----------T-----------------------
----------------A----D--------------------R--H------H--WN-----Q---AR--
--MLF--C---R-----D-------G---L---E--------REWVVETLNALVL-Q-HDALRMRFR-E-
-T------------------------E-------------------------Q--------------G--
----------I--V---Q---F-H--Q--G------N--E---------------GK-----LF--G---
------F-H--V----F-------D-C--------T------E---E-----------------------
---L----------D--------I-A---K--K-V--------E------E----Q-----------A--
--N-V-L----Q---S-GM--N---L--------Q-E--------G-P--L---V-QAAL-F-M------
---T----------R-------------------------------------------------------
-----T------G-D---HL-LLAIHQLVVDEASWR-IILEDFQTA-YK------Q-K-----AAG----
---E---P--------I-------------A-----------------L-------------P---N---
-------------K-------------T-----------------H---S----Y---------------
-------------Q---S---WA-E-E--L----H-N-----A------A------N--S----------
---K-----K----------L-------T--------------------S--------------E----L
----------------------------------------------------------------------
-----------------G-Y-WRKI-A---S---S----------P----------T-------------
------------------------------------------------------R------P----L---
------P------------------------------Q------D--Q---E----P-----L-------
-S----------------------R-------------------------T-------E-------Q---
-S-----T-A----T-A-A-IR-F--A-K-A----E-----T----AN--LLH-E--A----N----H-A
---Y-Q-TEAQELLLAAL-GMALRD-W-----------------T------------------R------
----------------A----------------------------D---D---V---TVFLEKDGR--E-
----S---A-------A--K------G------L------------D---V-S---RTVGWFHS--LFPV
VL-SA-A-----------------------R------------S-----------------------G--
--------D------P-G--E------Q----IKQVKEMLR----A-----I-P-H-Q--G-S----G--
-----YSI-L--K-Q--------L---T------D-----------L-----------------R-----
----------------------------------H--KH----------PD-----D----FTL---QP-
----K-------------IVV-HA-------------W-E--Q-------L----------D--------
------A--------G----------------------------L-------E------------T----
------D---------------------------------------------W-------------L-T-
--------------------L-----------S----H----L-----------P-----Q-----G---
-----SV---------R--------G-A--------N--A--ER---MQ-Q--L--------D----VF-
S--------K---------I-----------------S------N--------------------G----
----------E---L--TIHIQ----------------YH-R--D-------E-Y---RK----------
----------------------A-----------------T---I---D-----------------K--L
-----------------L

>E|gi|1035996567|sp|E9FCP4.2|DTXS1_METRA
A----------QLSP---------IQRLY-FV-L-Q----------N-----------------------
----------------D----P--------------------T--A------C--FD-----Q---FF--
--YLG--L---R-----R-------T---T---S--------HQLVSAALETIVR-R-HGVLRARFR-Q-
-N------------------------D----------------------H--G--------------G--
----------W--E---Q---R-I--S--D------D--V----------------D------A--S---
------L----L----F-------R-V--------E------S---------------------------
---G----------V--------S--------G-T--------A------E----A-----------I--
--A-K-S----R---A-AL--S---I--------T-E--------G-P--I---F-SAVL-F-D------
---K----------P-------------------------------------------------------
-----D------H-Q---TL-FLTIHHLVIDLVSWR-VLMQELEDI-IT------N-G------------
-------P--------L-------------T-------------------------------A---P---
-------------P-------------S-----------------M---D----F---------------
-------------P---T---WS-A-M--Q----A-Q-----Y------A------K--E----------
---S-----L----------H-------ANAPDL-P--E----S----QT--------------N----M
----------------------------------------------------------------------
-----------------A-Y-WGME---------------------------------------------
----------------------------------------------------------------------
--------------------------------------------------------S-----N-------
-P----------------------N-------------------------L-------K-------S---
-G-----A-I----V-E-H-FT-M--D-E-P----T-----S----SL--ILG-R--C----N----D-A
---L-G-TRPLELMIAAL-AYSFSRIF-----------------S------------------D------
----------------C----------------------------A---L---P---AVFSEGHGR--E-
----V---W-------H--D------S------L------------D---I-T---TTLGWFST--IFPV
RV-SP-G------------------------------------A-----------------------N--
--------G------L-I--D------F----IRETKDCIR----S-----L-S-R-N--G-W----S--
-----YFT-S--R-F--------A---D------E-----------S-----------------N-----
----------------------------------A---S----------RF-----G----TDF---PV-
----E-------------VMF-NY-------------A-G--F-------Y----------R--------
------N--------L----------------------------E-------R------------Q----
-D----G---------------------------------------------L-------------F-E-
--------------------Q-----------L----S----V-----------PE---NC-----D---
-----PP---------S--------C-R--------D--V--RR---FA-L--F--------D----FD-
V--------Q---------V-----------------V------R--------------------G----
----------C---I--VGEVE----------------FH-K--D-------M-H---HR----------
----------------------D-----------------D---I---M-----------------R--W
-----------------I

>E|gi|75520418|sp|Q70LM4.1|LGRD_BREPA
L----------PLLP---------IQKWF-FR-L-P----------L-----------------------
----------------A----N--------------------R--D------H--WN-----Q---SV--
--LLS--I---Q-----A-------G---I---D--------PAALKQAVGQLMF-Q-HDAFRMRYT-Q-
-S------------------------E-------------------------S--------------G--
----------W--L---Q---A-M--D--A------P--S----------------E-----TI--P---
------F-R--V----E-------D-L--------S------Q---L----A-----------------P
---E----------E--------Q-S---S--A-I--------E------A----I-----------A--
--N-E-T----Q---T-QL--S---L--------R-A--------G-Q--V---V-QTIY-F-H------
---L----------G-------------------------------------------------------
-----K----EVP-G---RL-LIVAHHLVVDGVSWR-IILEDLQHA-YQ------Q-I-----AAG----
---Q---E--------V-------------K-----------------L-------------P---A---
-------------K-------------T-----------------T---S----Y---------------
-------------K---E---WA-Q-E--L----E-R-----Y------A------H--S----------
---E-----A----------F-------K--------------------H--------------E----K
----------------------------------------------------------------------
-----------------S-Y-WLSK-S---S---V----------H----------S-------------
------------------------------------------------------T------E----L---
------P------------------------------A------D--M---P----D---S-A-------
-E----------------------N-------------------------T-------E-------A---
-T-----V-K----S-V-H-FS-L--T-V-E----E-----T----KA--LLQ-Q--V----P----Q-A
---Y-R-TQINDVLLAAL-AKALGQ-W-----------------T------------------G------
----------------K----------------------------R---S---V---FVNVEGHGR--E-
----E---L-------A--E------H------L------------D---L-S---RTVGWFTS--MYPV
HL-QW-D-----------------------E------------T-----------------------F--
--------S------V-R--R------A----LLTTKEELR----A-----I-P-N-K--G-L----G--
-----YGV-L--R-Y--------L---H------A-----------E-----------------Q-----
----------------------------------E--IV----------DA-----I----SRI---QA-
----D-------------VLF-NY-------------M-G--K-------I----------D--------
------Q--------I----------------------------V-------G------------S----
-D----S---------------------------------------------L-------------F-G-
--------------------S-----------A----P----E-----------S-----S-----G---
-----AN---------L--------C-P--------S--A--QR---HH-L--L--------D----VN-
S--------V---------V-----------------A------G--------------------E----
----------Q---L--HVTWR----------------YS-E--K-------L-Q---RE----------
----------------------S-----------------T---I---A-----------------A--V
-----------------A

>E|gi|1109550134|sp|A0A024F910.1|VLMS_LECSP(2)
F----------ELSP---------IQRMY-FD-D-M-A-AM--GLRA-----------------------
----------------D----G--------------------E--N------R--FN-----Q---AV--
--TLR--I---T-----R-------P---T---T--------SEELIQATDILVA-K-HPMLRARFI-Q-
-N------------------------Q-------------------------Q--------------S--
----------W--Q---Q---H-I--E--K------E--V----------------A------G--S---
------Y----R----F-------E-L--------H------E---------------------------
---V----------A--------D-A---Q--A-M--------Q------S----I-----------I--
--T-Q-S----Q---A-SL--N---L--------E-H--------G-P--V---F-AIDL-I-D------
---L----------P-------------------------------------------------------
-----T------K-K---VL-HLVAHHLVIDLVSWR-VLAQNLEDL-LT------S-G------------
-------T--------E-------------P-------------------------------N---P---
-------------T-------------S-----------------L---S----F---------------
-------------P---S---WI-Q-K--Q----F-Q-----F------L------P--S----------
---S-----E----------E-------TSESVL-P--V--QIP----AS--------------N----W
----------------------------------------------------------------------
-----------------E-Y-WGLV---------------------------------------------
----------------------------------------------------------------------
--------------------------------------------------------P-----G-------
-S----------------------E-------------------------R-------F-------G---
-N-----R-S----K-I-E-VK-C--D-T-S----T-----T----SL--LTG-D--A----N----Y-A
---F-N-TEPVEVLLAAL-AISFQKTF-----------------T------------------D------
----------------R----------------------------S---M---P---AVFVEGHGR--E-
----T---M-------D--D------K------V------------D---L-S---DTVGWFTT--MTPV
HV-PM-D-----------------------K------------N-----------------------E--
--------S------D-L--D------V----LRRTKDQRR----R-----I-P-G-R--G-L----P--
-----YFA-S--R-F--------L---G------P-----------N-----------------------
----------------------------------P---D----------KF-----D----NHG---PA-
----E-------------ILF-NY-------------F-G--R-------F----------Q--------
------Q--------L----------------------------E-------R------------E----
-N----S---------------------------------------------V-------------F-Q-
--------------------I-----------E----Q----D-----------G----ES-----A---
-----PQ---------L--------G-N--------S--V--KL---FA-A--L--------D----LS-
I--------A---------I-----------------E------G--------------------D----
----------Q---L--SITVH----------------YS-N--K-------S-K---HQ----------
----------------------S-----------------T---I---R-----------------Q--W
-----------------A

>E|gi|75520419|sp|Q70LM5.1|LGRC_BREPA(2)
V----------PLLP---------IQHWF-FE-Q-K----------L-----------------------
----------------A----D--------------------R--N------H--WN-----Q---SV--
--LLT--V---------Q-------P---I---D--------PEILKQAFYHLLG-H-HDALRLRFY-H-
-Q------------------------N-------------------------G--------------A--
----------W--K---Q---A-G--A--E------W--T----------------D-----II--P---
------F-Y--V----V-------E-L--------G------D---L----P-----------------A
---N----------Q--------Q-V---E--Q-I--------E------K----L-----------S--
--G-E-A----Q---A-SL--H---L--------A-D--------G-P--L---L-RAVY-F-D------
---M----------G-------------------------------------------------------
-----A----GQE-G---RL-LIVIHHLAVDGVSWR-IITEDLNKA-CN------Q-L-----LQG----
---K---Q--------V-------------Q-----------------L-------------P---P---
-------------K-------------T-----------------S---S----Y---------------
-------------K---Y---WA-E-K--L----V-E-----Y------A------A--S----------
---D-----S----------L-------T--------------------E--------------E----A
----------------------------------------------------------------------
-----------------D-Y-WLSR-L---D---T----------E----------V-------------
------------------------------------------------------A------A----L---
------P------------------------------K------D--Y---E----H-----G-------
-Q----------------------N-------------------------R-------E-------L---
-A-----A-R----T-V-S-VA-L--T-Q-E----E-----T----KV--LLQ-E--L----P----A-V
---Y-Q-TQINDVLLTAL-AEAVFV-W-----------------T------------------G------
----------------N----------------------------Q---T---T---LVHLEGHGR--E-
----D---I-------F--D------D------V------------D---L-S---RTVGWFTS--MYTI
LL-DT-R-----------------------G------------T-----------------------S--
--------S------L-T--E------A----LQTTKEQLR----S-----I-P-H-K--G-I----G--
-----YGI-L--R-Y--------L---N------K-----------E-----------------T-----
----------------------------------A---E----------KF-----K----SLP---KA-
----Q-------------ISF-NY-------------L-G--Q-------L----------D--------
------Q--------A----------------------------V-------R------------D---T
-D----S---------------------------------------------L-------------F-G-
--------------------F-----------A----S----E-----------A-----R-----G---
-----DN---------F--------N-R--------N--S--DR---QH-L--L--------D----FG-
C--------S---------V-----------------V------G--------------------G----
----------Q---L--VVSVA----------------FS-K--E-------I-Y---RK----------
----------------------E-----------------T---I---E-----------------A--L
-----------------A

>E|gi|74673571|sp|Q4WVN4.1|NRPS8_ASPFU(2)
F----------PLSP---------IQKLH-FH-L-M----------P-----------------------
----------------T----G--------------------Q--N------Y--YN-----Q---SF--
--FLR--V---T-----E-------R---L---E--------ASAIERAVRLLVL-R-HSVLRARFN-Q-
-Q------------------------I----------------------D--G--------------A--
----------W--A---Q---V-I--S--P------D--I----------------E------G--S---
------Y----H----F-------S-A--------T------S---------------------------
---L----------I--------S-W---D--D-L--------W------P----L-----------V--
--E-G-A----Q---K-RL--N---I--------R-Q--------G-P--L---L-SVDV-L-N------
---L----------Q-----------------------------------------G-------------
-----G------D-Q---HI-YLVGHHLVVDLVSWR-IILADLEII-LR------G-G------------
-------E--------L-------------S-------------------------------H---D---
-------------P-------------P-----------------L---S----F---------------
-------------Q---T---WI-R-L--A----T-E-----Y------A------Q--D----------
---N-----I----------D-------P-ATTL-P--F--QLR----PG--------------N----F
----------------------------------------------------------------------
-----------------A-Y-WGMA---------------------------------------------
----------------------------------------------------------------------
--------------------------------------------------------G-----I-------
-P----------------------N-------------------------L-------A-------K---
-D-----V-S----S-L-S-FT-L--P-T-D----I-----T----SS--LLG-P--A----N----A-S
---L-G-TEPTDLMIAAL-AHTFSLVF-----------------H------------------D------
----------------H----------------------------S---G---L---TIFQESHGR--E-
----P---W-------T--P------E------I------------D---L-S---ATCGWFTV--LTPL
SV-ET-D-----------------------K------------------------------------V--
--------E------F-R--N------T----LKRVKDLRR----R-----I-P-G-K--G-W----P--
-----YFA-S--R-F--------A---S------R-----------R-----------------R-----
-------------T--------------------G---Q----------KL-----D----EKD---EI-
----E-------------VLF-NF-------------V-G--L-------Y----------Q--------
------Q--------F----------------------------N-------R------------N----
-D----S---------------------------------------------L-------------F-V-
--------------------R-----------P----V----A-----------DV---SL-----P---
-----PD---------F--------S-P--------D--S--IR---LA-L--I--------E----IN-
S--------L---------V-----------------D------G---------------Q----G----
----------R---M--VMHVT----------------YN-S--R-------M-K---RQ----------
----------------------E-----------------G---L---T-----------------A--W
-----------------L

>E|gi|1109545914|sp|A1DN09.1|ANAPS_NEOFI
F----------GLTP---------IQEFF-FE-K-Y----------P-----------------------
----------------E----G--------------------T--C------R--FN-----Q---NI--
--LVH--F---Q-----K-------P---V---A--------DIDVERAANKLVQ-N-HAILRARYA-R-
-Q------------------------K----------------------D--G--------------S--
----------W--K---Q---F-F--T--G------Y--T----------------E------Q--C---
------F----R----F-------S-M--------H------K---------------------------
---V----------N--------S-V---Q--E-M--------R------H----I-----------I--
--G-Q-S----Q---T-SL--D---P--------E-H--------G-P--V---F-TVDL-F-D------
---H----------N-------------------------------------------------------
-----G------Q-Q---SL-FMIGHHLVLDLVSWR-IILADMEAM-IL------D-P------------
-------Q--------H-------------Q-------------------------------P---H---
-------------L-------------T-----------------M---S----F---------------
-------------Q---T---WA-R-L--Q----A-E-----Y------G------T--R----------
---H-----L----------E-------P-PPVQQL--C--SID---EPS--------------M----R
----------------------------------------------------------------------
-----------------K-F-WGAE---------------------------------------------
----------------------------------------------------------------------
--------------------------------------------------------N-----N-------
-A----------------------N-------------------------T-------G-------G---
-D-----S-K----T-R-L-IR-V--N-E-Q----L-----T----NK--LFG-P--S----S----Q-A
---L-D-VEPVELLHAAI-LFSFVNTF-----------------P------------------Q------
----------------R----------------------------P---A---P---CIFGEAHGR--E-
----T---W-------D--S------S------I------------D---V-T---RTIGWFTT--LWPV
VA-QV-N-----------------------P------------S-----------------------D--
--------S------L-E--T------V----VRTVRQARR----A-----M-D-M-H--G-W----K--
-----HFT-S--I-Y--------H---N------T-----------Q-----------------Q-----
----------------------------------T---K----------CS-----A----GTH---LM-
----E-------------ITF-NY-------------A-G--K-------F----------Q--------
------Q--------V----------------------------E-------Q------------D----
-G----A---------------------------------------------L-------------F-R-
--------------------M-----------E----P----M-----------AK---QN-----L---
-----FD---------G--------A-A--------E--L--GR---WA-M--L--------E----IN-
S--------V---------I-----------------L------N--------------------G----
----------M---L--EFHVT----------------YN-R--G-------T-D---EA----------
----------------------S-----------------V---L---T-----------------P--W
-----------------M

>E|gi|15597598|ref|NP_251092.1|
T----------VLLP---------FQRLF-FE-Q-P----------I-----------------------
----------------P----N--------------------R--Q------H--WN-----Q---SL--
--LLK--P---R-----E-------A---L---N--------AKALEAALQALVE-H-HDALRLRFH-E-
-T------------------------D-------------------------G--------------T--
----------W--H---A---E-H--A--E------A--T----------------L-----GG--A---
------L----L----W-------R----------A------E---------------------------
---A----------V--------D-R---Q--A-L--------E------S----L-----------C--
--E-E-S----Q---R-SL--D---L--------A-D--------G-P--L---L-RSLL-V-D------
---M----------A-------------------------------------------------------
-----D-----GG-Q---RL-LLVIHHLVVDGVSWR-ILLEDLQRA-YQ------Q-S-----LRG----
---E---A--------P-------------R-----------------L-------------P---G---
-------------K-------------T-----------------S---P----F---------------
-------------K---A---WA-G-R--V----S-E-----H------A------R--G----------
---E-----S----------M-------K--------------------A--------------Q----L
----------------------------------------------------------------------
-----------------Q-F-WREL-L---E---G----------A----------P-------------
------------------------------------------------------A------E----L---
------P------------------------------C------E--H---P----Q-----G-------
-A----------------------L-------------------------E-------Q-------R---
-F-----A-T----S-V-Q-SR-F--D-R-S----L-----T----ER--LLK-Q--A----P----A-A
---Y-R-TQVNDLLLTAL-ARVVCR-W-----------------S------------------G------
----------------A----------------------------S---S---S---LVQLEGHGR--E-
----E---L-------F--A------D------I------------D---L-S---RTVGWFTS--LFPV
RL-SP--------------------------------------V-----------------------A--
--------D------L-G--E------S----LKAIKEQLR----A-----I-P-D-K--G-L----G--
-----YGL-L--R-Y--------L---A------G-----------E-----------------E-----
----------------------------------S--AR----------VL-----A----GLP---QA-
----R-------------ITF-NY-------------L-G--Q-------F----------D--------
------A--------Q----------------------------F-------D------------E----
-M----A---------------------------------------------L-------------L-D-
--------------------P-----------A----G----E-----------S-----A-----G---
-----AE---------M--------D-P--------G--A--PL---DN-W--L--------S----LN-
G--------R---------V-----------------F------D--------------------G----
----------E---L--SIDWS----------------FS-S--Q-------M-F---GE----------
----------------------D-----------------Q---V---R-----------------R--L
-----------------A

>E|gi|90110362|sp|Q01886.2|HTS1_COCCA
I----------PVSP---------IQKLF-FQ-T-A-E-A------S-----------------------
----------------K----S--------------------W--N------H--YH-----Q---SF--
--LFR--I---D-----Q-------P---I---K--------PQTIEDAISLVMQ-R-HPMLQARFE-R-
-T------------------------E----------------------E--G--------------D--
----------W--Y---Q---Y-I--P--I------D--V----------------E------R--R---
------A----S----V-------E-V--------I------G---------------------------
---S----------L--------S-T---D--D-R--------E------A----A-----------M--
--L-R-A----R---Q-SI--D---L--------T-E--------G-P--L---I-RCQL-F-N------
---N----------N----------------V------------------------D-------------
-----E-----AS-R---LF-FVVIHHAVVDLVSWR-IIMEELEAH-LA------T-D-----STP----
---DR--G--------E-------------A-------------------------------Y---Q---
-------------E-------------S-----------------V---P----F---------------
-------------L---A---WC-Q-V--Q----A-E-----A------V------K--D----------
---I-----P----------V-------D--RTV-PLIP--KIP----TA--------------D----F
----------------------------------------------------------------------
-----------------G-Y-WGLK---------------------------------------------
----------------------------------------------------------------------
--------------------------------------------------------H-----D-------
-E----------------------N-------------------------V-------Y-------G---
-N-----T-V----E-R-K-IP-L--G-H-S----I-----T----ED--LLY-K--C----H----D-S
---L-H-TKTIDVLLAAV-LVSFRRSF-----------------L------------------D------
----------------R----------------------------P---V---P---AVFNEGHGR--E-
----P---G------GE--D------A------V------------D---L-S---RTVGWFTT--ISPV
YV-PE-V-----------------------S------------P-----------------------G--
--------D------I-L--D------V----VRRVKDYRW----A-----T-P-N-N--G-F----D--
-----YFS-T--K-Y--------L---T------Q-----------S-----------------G-----
----------------------------------I---K----------LF-----E----DHL---PA-
----E-------------ILF-NY-------------E-G--R-------Y----------Q--------
------A--------M----------------------------E-------S------------E----
-Q----T---------------------------------------------V-------------L-K-
--------------------P-----------E----S----W-----H-----AG---EA-----S---
-----KD---------Q--------D-P--------G--L--RR---FC-L--F--------E----IS-
T--------A---------V-----------------L-----PD--------------------G----
----------Q---L--HLTCS----------------WN-K--N-------M-R---HQ----------
----------------------G-----------------R---I---R-----------------L--W
-----------------L

>E|gi|75520420|sp|Q70LM6.1|LGRB_BREPA
L----------PLTP---------IQTWF-FE-Q-D----------V-----------------------
----------------R----H--------------------V--H------H--WN-----Q---SV--
--MLA--V---R-----E-------E---L---D--------MTALTQAFAALPR-Q-HDALRLRFQ-Q-
-V------------------------N-------------------------G--------------T--
----------W--Q---A---A-H--G--E------I--A----------------D-----ED--V---
------L-L--V----A-------D-L--------S------S---V----P-----------------E
---A----------E--------R-E---A--R-M--------R------H----I-----------T--
--D-E-L----Q---A-SL--D---I--------E-K--------G-P--L---H-RAAY-F-Q------
---L----------G-------------------------------------------------------
-----A------E-Q---RL-FIVIHHLVVDGVSWR-IILEDLQTA-YE------Q-V-----KAG----
---Q---K--------I-------------A-----------------W-------------P---Q---
-------------K-------------T-----------------T---S----F---------------
-------------K---S---WA-E-E--L----T-T-----Y------A------E--Q----------
---S-----A----------V------------------------------------------------D
----------------------------------------------------------------------
-----------------E-Y-WTGM-D---S---E----------Q----------A-------------
------------------------------------------------------C------G----L---
------P------------------------------V------D--H---P----Q-----G-------
-K----------------------N-------------------------T-------E-------G---
-L-----A-V----Q-V-K-AK-L--S-A-D----E-----T----RA--LLQ-E--V----P----A-A
---Y-R-TQINDVLLSAL-TRTITD-W-----------------T------------------N------
----------------K----------------------------R---A---L---YVSVEGHGR--E-
----P---I-------V--D------G------V------------D---V-S---RTVGWFTS--LYPV
LL-ET-E-----------------------P------------D-----------------------L--
--------A------W-G--D------L----LKSIKEQVR----A-----I-P-D-K--G-I----G--
-----YGI-H--R-Y--------L---S------R-----------D-----------------G-----
----------------------------------Q-TAE----------ML-----R----AKP---QP-
----E-------------ISF-NY-------------L-G--Q-------F----------G--------
------Q--------G----------------------------Q-------T------------T----
-D---AA---------------------------------------------L-------------F-Q-
--------------------I-----------I----P----N-----------W-----S-----A---
-----SN---------V--------S-E--------D--E--TR---LY-K--L--------D----VM-
S--------M---------V-----------------A------Q--------------------D----
----------Q---L--EMSWT----------------FS-R--D-------L-Y---EP----------
----------------------G-----------------T---I---E-----------------K--L
-----------------A

>E|gi|1064302923|sp|S0DLP2.1|APF1_GIBF5
Y----------PLSP---------IQRLF-MA-T-A-P-T------S-----------------------
----------------V----T--------------------W--N------H--YN-----Q---SV--
--LLR--I---R-----E-------R---R---S--------SDHVKESLGGVVR-R-HAMLRGRFQ-R-
-V------------------------S----------------------S--S--------------E--
----------W--M---Q---R-I--L--P------D--D----------------Q------G--N---
------L----F----F-------E-Y--------F------P---D-----------------------
---A----------S--------D-Y---K--Q-R--------E------A----L-----------M--
--L-K-A----R---E-SL--D---I--------E-S--------G-P--L---L-RAQL-F-D------
---G----------Q----------------V------------------------E-------------
-----Q------G-M---LL-FIVSHHLVVDLVSWR-VILEELEVS-LA------Q-P-----YGNTTDA
NDISA--L--------L-------------L-------------------------------P---Q---
-------------E-------------S-----------------V---P----F---------------
-------------P---V---WS-E-L--Q----H-E-----A------A------K--N----------
---M-----D----------P-------D--RVI-PQQY--AVP----AP--------------D----F
----------------------------------------------------------------------
-----------------S-Y-WGIS---------------------------------------------
----------------------------------------------------------------------
--------------------------------------------------------S-----A-------
-R----------------------N-------------------------V-------Y-------R---
-D-----V-I----E-K-S-IS-L--G-D-M----T-----T----KN--VLY-E--C----H----E-A
---L-Q-TEPVDIFLSAI-LLSFKRAF-----------------P------------------E------
----------------R----------------------------P---I---P---PIFNEGHGR--E-
----P---W-------T--S------D------L------------D---I-S---RTVGWFTT--MFPI
YV-PN-I-----------------------S------------A-----------------------G--
--------D------V-V--D------T----VRRVKDFRK----G-----C-A-E-N--G-F----Q--
-----YFS-T--K-Y--------L---H------E-----------Q-----------------G-----
----------------------------------R---K----------TF-----K----DHI---PA-
----E-------------IMF-NY-------------E-G--R-------Y----------Q--------
------S--------L----------------------------E-------K------------E----
-K----S---------------------------------------------L-------------L-M-
--------------------A-----------E----A----W-----E-----AG---EA-----L---
-----SD---------S--------A-P--------E--L--QR---FC-L--F--------E----LS-
A--------A---------V-----------------L-----TD--------------------G----
----------E---I--HFTMA----------------WN-S--R-------A-R---YQ----------
----------------------E-----------------R---I---S-----------------L--W
-----------------L

>E|gi|239938937|sp|P27206.4|SRFAA_BACSU
V----------ILTP---------IQRWF-FE-K-N----------F-----------------------
----------------T----N--------------------K--H------H--WN-----Q---SV--
--MLH--A---K-----K-------G---F---D--------PERVEKTLQALIE-H-HDALRMVYR-E-
-G------------------------Q-------------------------E--------------D--
----------V--I---Q---Y-N--R--G------L--E---------------AA-----SA--Q---
------L-E--V----I-------Q-I--------E------G---Q----------------------A
---A----------D--------Y-E---D--R-I--------E------R----E-----------A--
--E-R-L----Q---S-SI--D---L--------Q-E--------G-G--L---L-KAGL-F-Q------
---A----------E-------------------------------------------------------
-----D------G-D---HL-LLAIHHLVVDGVSWR-ILLEDFAAV-YT------Q-L-----EQG----
---N---E--------P-------------V-----------------L-------------P---Q---
-------------K-------------T-----------------H---S----F---------------
-------------A---E---YA-E-R--L----Q-D-----F------A------N--S----------
---K-----A----------F-------L--------------------K--------------E----K
----------------------------------------------------------------------
-----------------E-Y-WRQL-E---E---Q----------A---------VA-------------
------------------------------------------------------A------K----L---
------P------------------------------K------D--R---E----S-----G-------
-D----------------------Q-------------------------R-------M-------K---
-H-----T-K----T-I-E-FS-L--T-A-E----E-----T----EQ--LTT-K--V----H----E-A
---Y-H-TEMNDILLTAF-GLAMKE-W-----------------T------------------G------
----------------Q----------------------------D---R---V---SVHLEGHGR--E-
----E---I-------I--E------D------L------------T---I-S---RTVGWFTS--MYPM
VL-DM-K-----------------------H------------A-----------------------D--
--------D------L-G--Y------Q----LKQMKEDIR----H-----V-P-N-K--G-V----G--
-----YGI-L--R-Y--------L---T------A-----------P-----------------E-----
----------------------------------H--KE----------DV-----A----FSI---QP-
----D-------------VSF-NY-------------L-G--Q-------F----------D--------
------E--------M----------------------------S-------D------------A----
------G---------------------------------------------L-------------F-T-
--------------------R-----------S----E----L-----------P-----S-----G---
-----QS---------L--------S-P--------E--T--EK---PN-A--L--------D----VV-
G--------Y---------I-----------------E------N--------------------G----
----------K---L--TMSLA----------------YH-S--L-------E-F---HE----------
----------------------K-----------------T---V---Q-----------------T--F
-----------------S

>E|gi|74673571|sp|Q4WVN4.1|NRPS8_ASPFU(2)(2)
F----------ALSP---------IQQWF-FE-S-V-P-H-----KP-----------------------
----------------A----I--------------------L--N------H--YN-----Q---SA--
--HFR--V---M-----K-------E---I---D--------HSQLFKALQHVVQ-R-HAMLRSRFI-L-
-D-----------------------------------------------S--W--------------S--
----------W--Q---Q---K-I--T--T------D--I----------------E------G--S---
------F----R----L-------E-V--------E------S---------------------------
---I----------D--------A-I---T--A-F--------R------S----C-----------C--
--E-R-A----Q---K-MI--D---I--------I-H--------G-P--L---L-VAIL-V-K------
---V----------A----------------E------------------------P-------------
-----A------Q-H---FL-VLIGHHLSMDVVSWS-IIHRELEAF-LA------G-G------------
-------Q--------V-------------I-----------------A-------------P---L---
-------------S-------------S-----------------T---S----F---------------
-------------Q---Q---WA-R-L--H----Y-E-----P------N------I--V----------
---P-----A----------E-------P-REVL-P--F--SVL----EA--------------D----L
----------------------------------------------------------------------
-----------------D-Y-WGMR---------------------------------------------
----------------------------------------------------------------------
--------------------------------------------------------D-----T-------
-A----------------------N-------------------------E-------Y-------R---
-H-----G-E----Y-I-T-TS-V--D-E-E----T-----T----AS--IFK-E--A----N----I-A
---I-G-TEPVELIMAAV-LYSFGRIF-----------------H------------------D------
----------------R----------------------------S---L---P---ALYMEAHGR--E-
----G---D-------E--F------G------L------------D---L-S---GTVGWFTT--ICPL
QL-HR-E-----------------------S------------L-----------------------H--
--------T------W-A--R------A----VAQVKDRRR----S-----I-P-A-K--G-W----A--
-----YFA-C--R-T--------V---S------P-----------K-----------------G-----
----------------------------------Q---A----------SF-----N----HHQ---QM-
----E-------------ILF-NF-------------T-G--S-------T----------G--------
------D--------I----------------------------N-------D------------E----
-H----D---------------------------------------------R-------------F-L-
--------------------S-----------P----V----R-----L-----ME---DS-----R---
-----SD---------F--------D-P--------K--T--PR---VA-L--F--------A----IE-
A--------S---------V-----------------E------N--------------------R----
----------Q---L--RFSVS----------------YH-R--S-------M-R---HV----------
----------------------P-----------------R---V---K-----------------Q--W
-----------------I

>E|gi|75520281|sp|Q70AZ9|Q70AZ9_ACTTI
V----------ARTP---------VMRLL-GD-A-V----------------------------------
---------------------V--------------------A--A------G--FA-----Q---WV--
--VVA--V---P-----A-------G---L---G--------ERALVAALTAVVD-A-HDMLRVRVD-S-
-G--------------------------------------------------R--------------L--
----------V--V---R---A----R--G-----SV--D----------------V-----AG--A---
------V-E--R----V-------E-A------------------------D-----------------T
---G----------E--------I-D---E--V-A--------R------R----C-----------A--
--V-A-V----A---A-RL--D---P--------A-A--------G-V--V---V-RAAW-V-D------
---A----------G----------------P------------------------D-------------
-----R------S-G---RL-VLAAHHLAVDGVSWR-VLVPDLQAA-CE------A-V-----AAG----
---R---Q--------P-------------A-----------------L-------------E---P---
-------------V-------------G-----------------V---S----F---------------
-------------R---R---WA-D-L--L----G-Q-----W------A------V--S----------
---P-----E----------R-------V--------------------G--------------E----L
----------------------------------------------------------------------
-----------------A-R-WRAV-V---G---S----------G----------D-------------
------------------------------------------------------R---------------
------R------------------------------I------G--E--------------P-------
-G----------------------P-------------------------S-------A-------G---
-A-----V-R----S-R-S-WV-V--S-G-S----R-----A----QV--LVG-R--A----P----V-V
---F-F-CGVHEVVLAGL-AGAVAR-W-----------------H------------------G------
----------------G----------------------------D---V---V---LVDVEGHGR--H-
----P-----------V--G------G------L------------D---L-S---RTVGWFTS--VHPV
RL-DV-A-----------------------G------------I--D--WAG--------VLAG--GP--
--------A------A-G--E------L----LKRVKEQSR----A-----V-P-G-D--G-L----G--
-----YGL-L--R-F--------L---N------D-----------E-----------------T-----
----------------------------------G---P----------VL-----A----ALP---SP-
----Q-------------IGF-NF-------------M-G--R-------H----------V--------
------A--------G----------------------------V-------R------------E----
------------------------------------------------------------------W-Q-
--------------------P-----------V----G----D-----------------V-----G---
-----GA---------L--------G-P--------G--V--GL---PH-V--L--------D----AD-
A--------V---------V-----------------E------D-----------G-P-R--G-P----
----------L---L--RLVLS----------------WP-D--G-------V-L---RE----------
----------------------D-----------------E---V---E-----------------R--L
-----------------G

>E|gi|501224905|ref|WP_012267923.1|
V----------PLTP---------IQKWF-FE-Q-N----------W-----------------------
----------------P----E--------------------R--H------H--FN-----Q---SI--
--LLE--V---P-----N-------N---L---Q--------PDLLKQTISKLLY-H-HDALRLRFV-Q-
-K------------------------G-------------------------E--------------K--
----------W--Q---Q---N-H--S--D------D--C----------------N-----NF--A---
------F-E--K----V-------D-L--------S------H---L----S-----------------C
---D----------E--------Q-L---T--K-I--------A------E----I-----------S--
--E-V-Q----Q---R-VL--D---L--------E-E--------G-P--L---M-AVVF-F-A------
---L----------A-------------------------------------------------------
-----E------S-G---KM-LIVIHHLAVDGISWR-IILEDFVTI-YQ------Q-L-----ENQ----
---K---P--------L-------------Q-----------------L-------------P---P---
-------------K-------------T-----------------S---S----F---------------
-------------K---T---WA-E-E--L----Q-N-----Y------A------T--T----------
---P-----E----------F-------H--------------------A--------------Q----F
----------------------------------------------------------------------
-----------------K-Y-WLNR-D---F---P----------S----------I-------------
------------------------------------------------------S------P----L---
------P------------------------------L------D--C---Q----G--EA-Q-------
-S----------------------N-------------------------I-------V-------A---
-H-----A-K----T-V-S-FT-L--T-E-E----Q-----T----RL--LLQ-E--V----P----Q-A
---Y-N-TQINDILLTAL-VQAFGH-W-----------------T------------------G------
----------------S----------------------------Y---K---L---LLDMEGHGR--E-
----N---V-------I--E------S------V------------N---L-S---RTVGWFTS--IFPV
FL-TL-E-----------------------N------------L-----------------------H--
--------H------P-G--E------C----LKSIKEQLR----Q-----I-P-N-R--G-F----D--
-----YGI-G--Y-Y--------L---S------S-----------D-----------------L-----
-------------T-------------------IQ---S----------PL-----K----NYP---KA-
----Q-------------VSF-NY-------------L-G--Q-------F----------T--------
------S--------H----------------------------Q-------I------------G----
-E----I---------------------------------------------G-------------W-K-
--------------------L-----------S----Q----E-----------S-----T-----G---
-----SI---------H--------S-P--------L--G--QR---SH-L--I--------A----IH-
G--------I---------V-----------------V------D--------------------G----
----------Q---L--DMEWQ----------------YS-E--N-------F-H---HQ----------
----------------------T-----------------T---I---K-----------------N--L
-----------------A

>E|gi|21221664|ref|NP_627443.1|
A----------PRTP---------MMGWF-AA-L-G----------S-----------------------
---------------------D--------------------L--A------A--FN-----Q---SL--
--VLR--V---P-----A-------A---L---D--------PDTLDTALRAVLD-R-HDALRMRVA-D-
-D------------------------W-------------------------T--------------I--
----------E--I---P---P----P--G-----SV--T----------------P-----AD--C---
------L-V--R----F-------D-A--------V------G---L----D-----------------E
---A----------A--------V-R---S--A-V--------T------E----Q-----------A--
--R-T-A----R---D-RL--A---P--------A-D--------G-R--M---L-QAVW-L-D------
---R----------G----------------A------------------------D-------------
-----R------D-G---LL-LLVANHLVVDGVTWR-ILVPDLAAA-YA------G-E------------
------------------------------T-----------------L-------------A---P---
-------------V-------------G-----------------T---P----W---------------
-------------R---H---WA-L-S--L----S-D-----L------A------G--Q----------
---P-----R----------T-------E--------------------E--------------E----L
----------------------------------------------------------------------
-----------------D-H-WHSV-L---G---D----------T----------P-------------
------------------------------------------------------H------T----L---
------R------------------------------L------D--P--------------A-------
-R----------------------D-------------------------T-------H-------A---
-T-----A-G----E-I-T-AE-L--D-A-D----T-----T----EA--LLT-W--V----P----G-V
---C-H-ATVNDVFLSTF-ALAVAG-W-----------------R------------------RGRGE--
--------------DAD----------------------------A---P---V---VLDLESHGR--HE
----E---A-------V--P------G------V------------E---L-S---RTAGWFTS--MYPV
RL-AP-P-----------------------A------------G-----A-----------S-G--DG--
--------S------A-L--R------A----LKAVKEQLR----T-----V-P-G-D--G-L----G--
-----YGL-L--R-H--------L---N------P-----------R-----------------T-----
----------------------------------R---A----------AL-----A----ALP---LP-
----E-------------FGF-NY-------------L-G--R-------I----------G--------
------Q--------E----------------------------G-------T------------D----
-E----A---------------------------------------------P-------------W-T-
--------------------I-----------E----G----G-----------------D-----V---
-----AG---------I--------D-G--------A--M--PL---AH-P--V--------D----VN-
A--------V---------A-----------------R------E-----------T-A-D--G-T----
----------R---L--RARWT----------------YS-R--T-------A-L---EP----------
----------------------E-----------------D---T---Q-----------------R--L
-----------------A

>E|gi|122959832|sp|Q0VZ70.1|CHSAD_CHOCO
I----------PLTP---------IQRWF-FE-T-H----------Q-----------------------
----------------E----T--------------------P--D------H--FN-----Q---AI--
--LLK--V---S-----A-------D---V---S--------ASRLEQAFHHLFT-H-HDALRMRFS-R-
-T------------------------A-------------------------D--------------G--
----------F--E---Q---V-N--L--G------P--I----------------E-----GV--T---
------V-D--V----I-------D-L--------A------H---L----P-----------------A
---A----------E--------Q-T---R--A-L--------T------E----A-----------A--
--T-S-L----Q---Q-RL--S---I--------T-S--------G-P--L---S-RIAL-I-H------
---L----------G----------------A------------------------E-------------
-----Q------P-A---RL-LWILHHLVVDGVSWR-ILLDDLVTV-LR------Q-L-----EAG----
---Q---P--------A-------------R-----------------F-------------P---P---
-------------K-------------T-----------------T---S----F---------------
-------------K---E---WS-E-R--L----H-A-----T------A------Q--Q----------
---E-----Q---ANT--ASS-------R--------------------A--------------E----R
----------------------------------------------------------------------
-----------------D-A-WRSV-P-----------------------------V-------------
------------------------------------------------------P------A----L---
------P------------------------------L------D--H---P----Q-----G-------
-T----------------------N-------------------------R-------K-------A---
-S-----A-A----Q-V-Q-VA-L--S-V-A----D-----T----HA--LLH-D--A----P----R-A
---Y-G-TQVNDLLLTAL-ALAFNA-W-----------------T------------------G------
----------------D----------------------------A---T---L---ALDLEGHGR--E-
----E---D-------L--V------G------A------------D---L-S---RTVGWFTT--MHPV
AL-RL-P-----------------------G------------------------------------R--
--------E------L-S--L------A----LRAVKEQLR----A-----Q-P-G-R--G-I----A--
-----YGL-F--R-Y--------A---S------G-----------E-----------------G-----
-------------------------------------------------SL-----A----SWP---AP-
----Q-------------VNF-NY-------------L-G--Q-------L----------D--------
------A--------M----------------------------T-------D------------T----
-A----P---------------------------------------------L-------------L-G-
--------------------F-----------A----P----E-----------E-----I-----G---
-----PS---------D--------G-P--------T--G--DR---TH-L--F--------Q----VN-
G--------M---------V-----------------K------D--------------------G----
----------S---L--QFTWT----------------YS-R--E-------L-H---RP----------
----------------------E-----------------T---V---Q-----------------K--L
-----------------A

>E|gi|75520419|sp|Q70LM5.1|LGRC_BREPA
V----------PLTP---------IQTWF-FA-S-E----------Q-----------------------
----------------P----S--------------------V--H------H--WN-----Q---SL--
--LLT--V---Q-----Q-------P---V---D--------LAVLERTIECLLA-H-HDALRMRYS-R-
-T------------------------E-------------------------Q--------------G--
----------W--T---Q---R-I--E--G------L--P----------------E-----TI--P---
------F-R--S----V-------D-L--------S------A---F----P-----------------T
T--A----------E--------Q-E---M--R-L--------E------E----I-----------A--
--S-E-V----Q---A-SL--D---L--------T-E--------G-P--V---V-QAVY-F-Q------
---L----------G----------------A------------------------E-------------
-----Q------P-G---RL-LIVAHHLVVDGVSWR-ILLEDLQTA-YE------Q-L-----AKG----
---Q---A--------V-------------Q-----------------L-------------A---A---
-------------K-------------T-----------------T---S----F---------------
-------------K---T---WA-E-Q--L----R-L-----Y------A------T--S----------
---E-----A----------L-------R--------------------Q--------------E----K
----------------------------------------------------------------------
-----------------A-F-WLEQ-M---D--------------E----------V-------------
------------------------------------------------------K------P----L---
------P------------------------------I------D--R---I----F--EP-S-------
-E----------------------N-------------------------T-------E-------A---
-T-----V-K----Q-V-M-LS-L--N-A-E----E-----T----RA--LLQ-D--T----L----S-P
---Y-R-LQINDVLLAAL-TKALHR-W-----------------T------------------G------
----------------E----------------------------Q---T---V---AIHLEGHGR--E-
----E---L-------I--E------G------A------------D---L-S---RTVGWFTS--LYPV
QL-SV-D-----------------------P------------T-----------------------K--
--------P------W-G--D------T----LKAVKEQLR----S-----I-P-N-K--G-V----G--
-----YGI-L--R-Y--------L---S------E-----------D-----------------A-----
-------------E-------------------LQ---K----------RL-----A----EKA---QA-
----E-------------ISF-NY-------------L-G--Q-------F----------D--------
------Q--------A----------------------------V-------V------------P----
-E----S---------------------------------------------K-------------F-G-
--------------------M-----------A----Q----E-----------A-----R-----G---
-----AN---------V--------G-Q--------Q--A--IR---QH-L--L--------D----VN-
S--------V---------I-----------------A------G--------------------E----
----------Q---L--HVTWM----------------YS-E--N-------I-H---EE----------
----------------------A-----------------T---I---Q-----------------Q--L
-----------------A

>E|gi|21221665|ref|NP_627444.1|
V----------PATP---------IMGWF-AA-L-G----------G-----------------------
---------------------P--------------------V--A------P--FN-----Q---SV--
--VVS--V---P-----A-------D---L---D--------AERLVAALGALLD-R-HDSLRLRVA-A-
-D------------------------W-------------------------S--------------M--
----------S--V---P---EPE--P--G-----GT--D----------------A-----AG--L---
------L-T--R----R-------A-A--------G------D---V----D-----------------D
---A----------G--------L-H---A--L-L--------A------E----A-----------G--
--A-A-E----R---D-RL--S---P--------A-D--------G-R--M---L-RACH-V-D------
---R----------G----------------P------------------------D-------------
-----R------P-G---LL-VLVAHHLAVDAVSWR-LLVPDLAAA-YE------G-R------------
------------------------------P-----------------L-------------S---P---
-------------A-------------G-----------------T---G----W---------------
-------------R---R---WA-S-A--L----R-D-----L------A------G--S----------
---P-----V----------T-------E--------------------A--------------E----T
----------------------------------------------------------------------
-----------------D-H-WLDA-A---R---P----------A----------A-------------
------------------------------------------------------E------P----A---
DP----V------------------------------L------D--P--------------A-------
-R----------------------D-------------------------T-------H-------A---
-R-----S-G----Q-V-V-LD-L--D-P-D----T-----T----DA--LLT-W--V----P----G-V
---F-R-AEINDLLLTAF-GLAVAD-W-----------------R------------------RDRGA--
--------------RGT----------------------------A---P---V---TVDLESHGR--HE
----H---L-------V--P------G------A------------D---L-T---RTTGWFTS--MHPV
PL-HP-E-----------------------V------------D--DPDWAE--------VWDG--GA--
--------A------A-G--R------A----LKRVKEQLR----A-----V-P-R-D--G-V----G--
-----HGL-L--R-H--------L---N------P-----------R-----------------T-----
----------------------------------R---D----------RF-----A----ALP---TP-
----A-------------YGF-NY-------------L-G--R-------H----------T--------
------G--------G----------------------------R-------G------------G----
-G----A-----PGGG-------------AGPE-------------------P-------------W-S-
--------------------V-----------L----G----R-----------------G-----V---
-----AG---------Q--------H-P--------D--T--PL---AH-P--V--------E----LV-
A--------G---------A-----------------H------D-----------T-D-A--G-P----
----------T---L--HSVWT----------------YA-D--A-------V-L---SE----------
----------------------T-----------------E---V---R-----------------R--L
-----------------G

>E|gi|239938684|sp|P94459.2|PPSD_BACSU
V----------QWSP---------VQKWF-LS-Q-D----------I-----------------------
----------------K----E--------------------K--H------H--FN-----Q---SV--
--MLH--R---S-----T-------S---V---Q--------EDALRKTLKAITC-H-HDALRMVFT-Q-
-N-----E------------------Q-------------------------G--------------K--
----------W--D---Q---Y-N--R--P------L--S----------------HSDDA-LY--G---
------L-Q--M----I-------D-L--------S------A---P----D-----------------G
TDGN----R-----P--------Y-E---P--L-I--------K------R----H-----------V--
--L-D-I----Q---Q-KM--D---L--------K-N--------G-P--L---L-QAGL-F-H------
---T----------I-------------------------------------------------------
-----D------G-D---FL-FLSAHHLVVDGISWR-VLLEDLALG-YR------Q-A-----AGG----
---E---D--------I-------------K-----------------L-------------P---P---
-------------K-------------T-----------------S---S----F---------------
-------------K---A---YA-K-K--L----S-D-----Y------A------E--S----------
---Q-----Q----------L-------M--------------------K--------------Q----L
----------------------------------------------------------------------
-----------------K-Y-WREA-E---E---Y----------Q----------T-------------
------------------------------------------------------E------A----L---
------P------------------------------F------D--Q---I----D-----G-------
-T----------------------R-----------A-------------H-------E-------G---
-Q-----R-S----T-I-S-FT-L--N-D-K----E-----T----AA--LLK-D--A----N----S-A
---Y-N-TDTQDMLLASV-ILALRH-W-----------------T------------------N------
----------------Q----------------------------S---A---F---KLSLEGHGR--E-
----D---V-------L--K------G------I------------D---V-S---RTIGWFTA--IYPL
LI-KL-N-----------------------A------------D--L--------------PDS--EE--
--------S------M-V--H------V----LKTTKDTLR----R-----V-P-D-K--G-F----G--
-----YGV-I--K-Y--------L---T------P-----------P-----------------G-----
----------------------------------K---K----------DI-----N----FTG---AP-
----E-------------ISF-NY-------------L-G--Q-------F----------E--------
------S--------G----------------------------R-------T------------AEVPE
ED--------------------------------------------------A-------------F-S-
--------------------F-----------S----P----L-----------G-----A-----G---
-----GD---------I--------S-T--------T--W--NR---EQ-S--L--------D----IS-
A--------I---------A-----------------A------E--------------------G----
----------K---L--TVNMT----------------YD-N--A-------R-F---QR----------
----------------------K-----------------T---I---E-----------------Q--L
-----------------S

>E|gi|21221664|ref|NP_627443.1|(2)
A----------PLTP---------VMARI-AE-L-G----------L-----------------------
---------------------G--------------------G--D------D--FN-----Q---SV--
--VVS--L---P-----P-------A---V---D--------RDRLVPALQRVLD-H-HDALRLRVL-P-
-D------------------------G-------------------------S--------------T--
----------E--V---R---A----P--G-----SV--P----------------A-----AD--V---
------L-S--V----V-------TRA--------P------G---A----T-----------------G
---E----------A--------R-D---A--L-L--------V------E----A-----------A--
--C-A-A----R---D-RL--A---P--------A-E--------G-R--M---L-QAVL-V-D------
---G----------T----------------D------------------------D---------TDGT
GGTSGA------D-G---VL-ILVAHHLVVDSVTWS-IVVPDLAAA-YR------G-E------------
------------------------------E-----------------P-------------A---P---
-------------V-------------G-----------------T---S----W---------------
-------------R---Q---WA-T-S--L----A-R-----L------A------T--D----------
---P-----R----------V-------E--------------------A--------------E----T
----------------------------------------------------------------------
-----------------A-H-WEHT-L---T---G----------A------------------------
------------------------------------------------------G------T----L---
------R------------------------------L------D--R--------------G-------
-R----------------------D-------------------------L-------Q-------G---
-D-----A-G----R-I-S-LD-L--A-P-H----T-----T----EA--LLT-R--L----P----G-G
---V-N-ASVHDVLLTAF-AFAVAG-W-----------------R------------------RGRGE--
--------------DPD----------------------------A---P---V---VLDLESHGR--HE
----E---A-------V--P------G------A------------E---L-S---RTAGWFTA--LHPV
RL-AP-D-----------------------V------------T--D--WAR--------LHQD--GD--
--------A------L-R--D------G----LKQVKEQLR----S-----V-P-G-D--G-L----G--
-----HGL-L--R-H--------L---N------P-----------T-----------------A-----
----------------------------------G---P----------RL-----A----RLP---EP-
----D-------------FGF-NY-------------L-G--R-------R----------V--------
------T--------P----------------------------A-------T------------G----
-T----P-------------------------E-------------------P-------------W-T-
--------------------V-----------T----G----G-----------------G-----L---
-----AA---------S--------R-P--------T--A--PM---AH-A--V--------E----LS-
A--------V---------V-----------------H------E-----------G-A-D--G-P----
----------R---L--RAEWT----------------YA-R--R-------L-V---PD----------
----------------------H-----------------D---A---R-----------------R--L
-----------------A

>E|gi|239938683|sp|P39845.2|PPSA_BACSU
A----------ELTP---------IQRRF-FG-Q-V----------H-----------------------
----------------A----F--------------------H--Y------H--YN-----Q---SV--
--MLF--S---E-----K-------G---F---N--------ANALHLALRKITE-H-HDAIRMIFQ-R-
-D-----Q------------------N-------------------------G--------------H--
----------V--I---Q---F-N--R--G------I--N----------------HKDHE-LF--G---
------L-Y--I----S-------D-W--------T------K---A----S-----------------L
E-RA----------H--------L-D---E--K-L--------A------A----E-----------E--
--T-V-I----Q---S-KM--N---V--------E-K--------G-P--L---L-QAGL-F-K------
---T----------A-------------------------------------------------------
-----E------G-D---HL-LIALHHLVIDGVSWR-ILLEDLAAA-YQ------Q-A-----LEK----
---K---E--------I-------------Q-----------------L-------------P---P---
-------------K-------------T-----------------D---S----Y---------------
-------------L---S---YA-D-G--L----T-Q-----I------A------E--S----------
---K-----Q----------L-------L--------------------S--------------E----K
----------------------------------------------------------------------
-----------------T-Y-WQTI-L---D---A----------H----------T-------------
------------------------------------------------------A------F----L---
------P------------------------------K------D--I---E----N-----V-------
-P----------------------D-----------K-------------L-------Q-------M---
-N-----S-D----A-A-A-FV-L--S-G-D----W-----T----EK--LLF-E--T----Q----Q-A
---Y-G-TDANELLLTAL-GMALSE-W-----------------T------------------G------
----------------H----------------------------D---Q---I---VISTEGHGR--E-
----G---H-------V--P------N------I------------D---I-S---RTVGWFTS--IYPI
LL-DM-G-----------------------I------------P--E--------------P-F--ED--
--------Q------L-A--Y------R----IKTTKDMLR----R-----V-P-N-K--G-T----G--
-----YGL-L--T-H--------I---G------E-----------L-----------------------
-------------------------------------------------------------RHK---EP-
----E-------------VSF-NY-------------L-G--Q-------F----------S--------
------E--------E----------------------------K-------E------------V----
-E--------------------------------------------------T-------------F-Q-
--------------------L-----------S----Y----Y-----------Q-----P-----R---
-----YE---------I--------A-G--------E--R--ER---EY-E--L--------D----IN-
A--------L---------I-----------------T------D--------------------G----
----------R---L--HVKAV----------------YT-Q----------V-F---SK----------
----------------------H-----------------S---I---E-----------------C--F
-----------------M

>E|gi|6093777|sp|P39847.2|PPSC_BACSU
V----------PWTP---------VQQWF-FS-Q-D----------I-----------------------
----------------E----E--------------------R--H------H--FN-----Q---SV--
--MLF--H---S-----G-------R---L---S--------ENALRPALKKLAE-H-HDALRMVYR-N-
-D------------------------D-------------------------R--------------R--
----------W--I---Q---I-N--Q--G------I--H----------------ES--Q-LY--S---
------L-R--I----S-------D-L--------S------Q---S----E-----------------S
--------------G--------W-E---T--K-I--------K------Q----E-----------V--
--A-D-L----Q---Q-SI--N---L--------Q-E--------G-P--L---L-HAAL-F-K------
---T----------L-------------------------------------------------------
-----T------G-D---YL-FLAIHHLVVDGVSWR-ILLEDLSAG-YQ------Q-A-----AAG----
---Q---T--------I-------------Q-----------------L-------------P---P---
-------------K-------------T-----------------D---S----Y---------------
-------------Q---E---YA-R-R--I----Q-E-----Y------A------Q--S----------
---S-----K----------L-------I--------------------R--------------E----E
----------------------------------------------------------------------
-----------------A-Y-WRSV-E---E---Q----------Q----------A-------------
------------------------------------------------------A------E----L---
------P------------------------------Y------E--I---P----H-----H-------
-V----------------------N-----------I-------------D-------F-------S---
-K-----R-D----S-L-S-FS-L--T-E-A----D-----T----AV--LLQ-N--V----N----H-A
---Y-G-TDTQDILLTAA-SLAICE-W-----------------T------------------G------
----------------G----------------------------S---K---L---RIAMEGHGR--E-
----H---I-------L--P------E------L------------D---I-S---RTVGWFTS--MYPA
LI-SF-E-----------------------N------------H----------------------RD--
--------E------L-G--T------S----VKTVKDTLG----R-----I-P-N-K--G-V----G--
-----YGM-L--K-Y--------L---T------H-----------P-----------------E-----
----------------------------------N---K----------SI-----T----FSK---TP-
----E-------------ISF-NY-------------L-G--Q-------F----------N--------
------D--------I----------------------------E-------R------------Q----
-D--------------------------------------------------T-------------F-R-
--------------------P-----------S----S----L-----------G-----S-----G---
-----KD---------I--------T-H--------T--W--KR---EQ-I--I--------E----MS-
A--------M---------A-----------------A------D--------------------K----
----------K---L--HFNLS----------------YP-P--A-------R-F---HR----------
----------------------N-----------------T---M---E-----------------Q--L
-----------------I

>E|gi|501223610|ref|WP_012266628.1|
V----------PLTP---------IQLWF-FE-Q-N----------R-----------------------
----------------A----E--------------------M--H------H--FN-----Q---SV--
--LLE--V---P-----H-------H---L---K--------ADLLAQSLRKLIE-H-HDALRLRFT-V-
-E------------------------E-------------------------G--------------Q--
----------W--Q---Q---V-N--E--G------M--P----------------E-----EV--P---
------F-E--V----I-------D-L--------S------S---I----P-----------------Q
---S----------Q--------Q-R---E--T-L--------L------A----M-----------A--
--T-T-Q----Q---A-SL--N---L--------S-T--------G-L--L---I-KAVL-F-E------
---L----------A----------------P------------------------Y-------------
-----Q------P-S---RL-LIIIHHLGVDGVSWR-ILLEDLLMT-YQ------Q-L-----ERG----
---E---N--------V-------------E-----------------L-------------P---P---
-------------K-------------T-----------------I---A----F---------------
-------------Q---D---WA-L-L--L----R-D-----Y------G------Q--G----------
---E-----K----------A-------R--------------------E--------------P----L
----------------------------------------------------------------------
-----------------D-Y-WLTQ-P---W---L----------E----------A-------------
------------------------------------------------------R------N----L---
------P------------------------------V------D--D---E----A--GK-Q-------
-Y----------------------N-------------------------T-------V-------A---
-T-----A-N----D-V-T-VT-L--D-E-E----Q-----T----RT--LLQ-K--V----P----A-A
---Y-N-TQINEVLLTAL-AETLTE-W-----------------T------------------E------
----------------N----------------------------L---T---I---SLDLEGHGR--E-
----D---L-------F--S------E------V------------D---L-S---RTVGWFTS--LFPV
IL-RL-P-----------------------P------------E-----------------------N--
--------H------P-G--E------R----LKSIKEQLR----A-----I-P-H-R--G-I----G--
-----YGI-S--R-Y--------L---S------D-----------D-----------------A-----
-------------D-------------------IK---S----------QL-----A----EIP---AR-
----E-------------VLF-NY-------------L-G--Q-------F----------E--------
------Q--------G----------------------------Q-------L------------Q----
-K----G---------------------------------------------D-------------W-K-
--------------------L-----------A----N----E-----------S-----K-----G---
-----PN---------H--------S-L--------K--G--HR---SH-L--L--------E----IT-
A--------R---------V-----------------I------E--------------------G----
----------Q---L--QVNWT----------------YS-D--L-------I-Y---ER----------
----------------------S-----------------T---V---E-----------------Y--L
-----------------G

>E|gi|75520420|sp|Q70LM6.1|LGRB_BREPA(2)
V----------PLLP---------IQTWF-FE-Q-K----------Q-----------------------
----------------P----T--------------------P--H------H--WN-----Q---SM--
--LLQ--V---N-----E-------P---L---E--------EECLSQAVAQLLA-H-HDALRLRYT-F-
-A------------------------D-------------------------G--------------Q--
----------W--K---Q---T-Y--A--D------V--D----------------S-----EV--P---
------L-Q--V----E-------D-L--------S------M---S----P-----------------P
---A----------Q--------Q-A---R--K-I--------E------K----L-----------A--
--Q-Q-A----Q---A-SL--D---L--------Q-N--------G-P--L---L-KVVY-F-D------
---L----------G----------------Y------------------------D-------------
-----R------P-G---RL-LMVIHHLAVDGVSWR-ILIEDLQTA-YG------Q-A-----EKG----
---N---K--------I-------------Q-----------------L-------------P---P---
-------------K-------------T-----------------T---S----Y---------------
-------------K---A---WA-E-K--L----H-K-----Y------A------S--S----------
---E-----R----------M-------L--------------------V--------------D----Q
----------------------------------------------------------------------
-----------------D-Y-WLKA-A---D--EL----------S----------G-------------
------------------------------------------------------H------P----L---
------P------------------------------V------H--D--------W-----A-------
-E----------------------N-------------------------T-------E-------A---
-N-----G-R----M-W-T-IH-L--E-E-E----E-----T----DA--LLQ-K--V----P----S-R
---Y-R-VQINDILLTAL-ALAYGK-W-----------------T------------------G------
----------------E----------------------------S---A---L---LVNLEGHGR--E-
----E---L-------F--E------D------V------------D---L-S---RTVGWFTS--MYPL
LI-QL-E-----------------------P------------N-----------------------T--
--------S------S-E--D------A----LARVKEKLQ----Q-----I-P-H-K--G-L----G--
-----YGL-L--R-Y--------M---A------Q-----------D-----------------P-----
-------------E-------------------LV---E----------KL-----K----AIP---QA-
----P-------------LSF-NY-------------L-G--Q-------F----------H--------
------Q--------A----------------------------A-------D------------A----
-K----A---------------------------------------------L-------------L-A-
--------------------Y-----------A----E----G-----------E-----R-----G---
-----AN---------S--------G-P--------D--N--RR---TH-L--I--------D----VV-
G--------A---------V-----------------T------E--------------------G----
----------K---L--GLSFL----------------YN-G--R-------L-Y---SE----------
----------------------S-----------------H---I---E-----------------T--F
-----------------A

>E|gi|15597598|ref|NP_251092.1|(2)
V----------ALAP---------VQRWF-FE-Q-S----------I-----------------------
----------------P----N--------------------R--Q------H--WN-----Q---SL--
--LLQ--A---R-----Q-------P---L---D--------GDRLGRALERLQA-Q-HDALRLRFR-E-
-E------------------------R-------------------------G--------------A--
----------W--H---Q---A-Y--A--E------Q--A----------------G-----EP------
------L-W--R---------------------------------------R-----------------Q
---A----------G--------S-E---E--V-L--------L------A----L-----------C--
--E-E-A----Q---R-SL--D---L--------E-Q--------G-P--L---L-RALL-V-D------
---M----------A-----------------------------------------D-------------
-----G------S-Q---RL-LLVIHHLAVDGVSWR-ILLEDLQRL-YA------D-L------------
-------D--------A-------------D-----------------L-------------G---P---
-------------R-------------S-----------------S---S----Y---------------
-------------Q---A---WS-R-H--L----H-E-----Q------A------G--A----------
---R------------------------L--------------------D--------------E----L
----------------------------------------------------------------------
-----------------D-Y-WQAQ-L---H---D----------A----------P-------------
------------------------------------------------------H------A----L---
------P------------------------------C------E--N---P----H-----G-------
-A----------------------L-------------------------E-------N-------R---
-H-----E-R----K-L-V-LT-L--D-A-E----R-----T----RQ--LLQ-E--A----P----A-A
---Y-R-TQVNDLLLTAL-ARATCR-W-----------------S------------------G------
----------------D----------------------------A---S---V---LVQLEGHGR--E-
----D---L-------G--E------A------I------------D---L-S---RTVGWFTS--LFPL
RL-TP--------------------------------------A-----------------------A--
--------D------L-G--E------S----LKAIKEQLR----G-----V-P-D-K--G-V----G--
-----YGL-L--R-Y--------L---A------G-----------E-----------------E-----
---------------------------------AA---T----------RL-----A----ALP---QP-
----R-------------ITF-NY-------------L-G--R-------F----------D--------
------R--------Q----------------------------F-------D------------G----
-A----A---------------------------------------------L-------------L-V-
--------------------P-----------A----T----E-----------S-----A-----G---
-----AA---------Q--------D-P--------C--A--PL---AN-W--L--------S----IE-
G--------Q---------V-----------------Y------G--------------------G----
----------E---L--SLHWS----------------FS-R--E-------M-F---AE----------
----------------------A-----------------T---V---Q-----------------R--L
-----------------V

>E|gi|730367|sp|P39846.1|PPSB_BACSU
I----------TWTP---------IQQWF-FS-Q-S----------L-----------------------
---------------------E--------------------S--H------H--FN-----Q---SV--
--MIY--R---A-----E-------R---F---D--------EAALRKVLKSLVT-H-HDALRIVCR-H-
-E------------------------D-------------------------G--------------R--
----------Q--V---Q---I-N--R--G------I--D----------------LSDEE-LY--A---
------L-E--L----F-------D-V--------K------D---S----L-----------------T
--------------E--------A-R---N--T-I--------E------E----A-----------A--
--S-R-M----Q---E-HI--R---L--------E-T--------G-P--L---L-HAGL-F-R------
---T----------E-------------------------------------------------------
-----N------G-D---HL-FLTIHHLVVDAVSWR-ILFEDFSTA-YK------Q-A-----VSG----
---E---S--------I-------------K-----------------L-------------P---Q---
-------------K-------------T-----------------D---S----Y---------------
-------------L---T---YS-Q-R--I----A-D-----Y------S------I--S----------
---R-----Q----------V-------Q--------------------R--------------E----A
----------------------------------------------------------------------
-----------------A-Y-WDEC-E---N---R----------H----------I-------------
------------------------------------------------------Q------P----I---
------P------------------------------K------D--N---D----A-----A-------
-S----------------------N-------------------------T-------F-------K---
-D-----T-E----V-I-D-FE-L--S-R-H----H-----T----EL--LLT-A--A----H----K-A
---Y-S-TEMNDILLTAL-GLALQK-W-----------------T------------------G------
----------------N----------------------------N---Q---F---KISMEGHGR--E-
----S---Y-------L--E------D------I------------D---I-S---RTVGWFTS--IYPV
WL-DM-R-----------------------D------------S--D--H-----------KDK--EE--
--------R------L-G--H------L----IKQTKDMLH----R-----I-P-H-K--G-A----G--
-----YGV-L--K-Y--------I---S------K-----------R-----------------W-----
----------------------------------G---------------------S----QKN---SP-
----E-------------ISF-NY-------------L-G--Q-------F----------D--------
------Q--------D----------------------------I-------Q------------S----
-N--------------------------------------------------A-------------F-E-
--------------------V-----------S----D----I-----------K-----P-----G---
-----NE---------I--------S-P--------N--W--ER---PY-A--L--------D----IS-
G--------A---------V-----------------S------S--------------------G----
----------C---L--NMHII----------------YN-R--F-------Q-F---EE----------
----------------------K-----------------T---I---Q-----------------T--F
-----------------S

>E|gi|21219030|ref|NP_624809.1|
V----------VGSP---------VVQWL-GE-T-T----------D-----------------------
---------------------A--------------------I--D------G--FV-----Q---SV--
--VLN--T---P-----A-------D---L---T--------ADALDLILAAVVR-R-HPMLRARLV-R-
-G------------------------E----------------------------------------R--
----------W--G---F---D-I--P--E---------A----------------E-----A-------
------V-P--A----V-------A-L--------W----------------------------------
---R----------E--------S-D---Q--P-L--------D------A----C-----------L--
--A-L-A----T---G-EL--D---P--------V-G--------G-A--M---L-RAVW-R-R------
----------------------------------------------------------------------
-----E------A-R---QL-ALVVHHVVIDGVSWR-VLMDDLATA-WR------Q-F-----TSG----
---T---A--------V-------------E-----------------L-------------P---S---
-------------G-------------G-----------------T---S----F---------------
-------------R---R---WT-Q-L--L----E-R-----A------A------F-------------
----------------------------D--------------------A--------------D----S
----------------------------------------------------------------------
-----------------A-Y-YRRA-L---P---G----------P----------D-------------
------------------------------------------------------E------P----L---
------G------------------------------G------R--P---L--------R-A-------
-D----------------------D-------------------------T-------V-------A---
-R-----E-R----I-R-T-VS-I--G-A-T----A-----T----AA--LLG-D--T----P----A-K
---F-H-TGINDVLVTAL-AVALAR-R-----------------R------------------HDLGQ--
---------------TQ----------------------------T---F---A---HIELEGHGR--E-
----A---A-------F--VAPSAGFE------P------------E---L-S---RTVGWFTT--LFPV
TV-DP-G-----------------------T------------A--P--D-----------PTA--PA--
--------Y------L-S--A------A----LKAVKEDLA----R-----V-P-D-H--G-V----S--
-----YGA-L--R-H--------L---A------R-----------V-----------------A-----
--------------------------------------------------------F----DAP---AP-
----Q-------------VLF-NY-------------L-G--R-------F----------D--------
------A--------G----------------------------S-------S------------G----
-D----W---------------------------------------------Q-------------L-A-
--------------------S-----------V----N----G-----------Q-----L-----G---
-----EQ---------R--------D-P--------R--M--RL---PR-A--L--------E----FN-
A--------I---------A-----------------E------P-----------D-A-T--GAY----
----------T---L--VTAIS----------------WP-D--G-------M-F---TD----------
----------------------T-----------------D---I---T-----------------T--L
-----------------G

>E|gi|5915761|sp|O68007.1|BACB_BACLI
V----------PLTP---------VQRSF-FE-A-N----------Q-----------------------
----------------R----E--------------------Q--N------H--YN-----Q---AF--
--MLY--R---E-----N-------G---F---A--------ERIVEKVFRKLTE-H-HDALRMVYW-E-
-K------------------------N-------------------------G--------------D--
----------I--I---Q---H-N--R--G------L--E----------------DS----VF--D---
------L-Y--V----Y-------D-L--------K------T--------E-----------------K
--------------N--------L-E---K--T-V--------Y------Q----I-----------A--
--T-N-I----Q---K-DI--S---I--------S-E--------G-K--M---I-KLCV-F-K------
---T----------T-------------------------------------------------------
-----E------G-D---HL-LIAIHHLLVDGVSWR-ILFEDFEAA-YG------Q-A-----LQG----
---K---P--------I-------------E-----------------L-------------G---Y---
-------------K-------------T-----------------D---S----Y---------------
-------------K---T---FS-E-K--L----A-E-----Y------A------N--S----------
---K-----K----------L-------L--------------------K--------------E----Q
----------------------------------------------------------------------
-----------------E-Y-WREI-S---K---G----------K----------M-------------
------------------------------------------------------A------F----L---
------P------------------------------K------H--R---Q----A-----A-------
-H----------------------D-------------------------N-------Y-------E---
-N-----S-R----T-L-R-IS-L--S-Q-T----E-----T----EQ--LLK-E--A----H----K-A
---Y-N-TQINDLLLTAL-LIASRQ-L-----------------T------------------G------
----------------E----------------------------N---R---L---KILMEGHGR--D-
----D---I-------L--Q------D------V------------D---I-T---RTVGWFTA--MYPV
FI-DL-E-----------------------D------------E-----------------------A--
--------D------L-S--V------M----IKIVKETLR----K-----I-P-N-N--G-I----G--
-----YGI-L--K-Y--------L---R------K-----------D-----------------E-----
----------------------------------G---------------L-----L----KDE---KP-
----P-------------ILF-NY-------------L-G--E-------L----------D--------
------H--------D----------------------------L-------T------------T----
-E--------------------------------------------------Q-------------F-S-
--------------------S-----------S----K----L-----------S-----A-----G---
-----QS---------I--------G-E--------K--S--AR---DA-S--V--------E----ID-
S--------V---------V-----------------A------G--------------------R----
----------Q---L--MISTT----------------FN-E--Y-------E-Y---SP----------
----------------------D-----------------T---I---S-----------------E--L
-----------------N

>E|gi|75533827|sp|Q9R9J0.1|MYCB_BACIU
V----------SLTP---------IQHWF-FE-Q-T----------T-----------------------
----------------T----D--------------------P--H------Y--YN-----Q---AV--
--MLY--A---P-----Q-------G---F---S--------GIAASPNATKAWR-A-PRCVRMTFQ-A-
-T------------------------E-------------------------H--------------G--
----------Y--E---A---W-N--A--E------I--T----------------QS--E-LY--H---
------L-D--V----I-------N-L--------K---------------T-----------------E
---A----------D--------P-G---P--A-I--------E------A----K-----------A--
--N-Q-I----Q---S-SM--Q---L--------S-N--------G-P--L---M-KAGL-F-Q------
---C----------A-------------------------------------------------------
-----D------G-D---HL-LIAIHHLIVDGISWR-ILMEDIVSG-YK------Q-A-----ENG----
---Q---D--------I-------------Q-----------------L-------------P---Y---
-------------K-------------T-----------------D---S----F---------------
-------------R---L---WA-E-K--L----S-A-----Y------A------Q--S----------
---D-----A----------I-------K--------------------Q--------------E----Q
----------------------------------------------------------------------
-----------------E-Y-WARI-E---Q---T----------D----------V-------------
------------------------------------------------------K------P----L---
------P------------------------------K------D--F---Q----E-----S-------
-H----------------------A-------------------------F-------S-------I---
-D-----S-E----T-V-T-VE-W--T-K-E----E-----T----EQ--LLK-Q--A----N----R-A
---Y-N-TEINDLLLSSL-GLSISH-W-----------------S------------------G------
----------------L----------------------------E---Q---I---ALHLEGHGR--E-
----Q---V-------I--P------N------M------------D---I-S---RTVGWFTS--LFPV
VL-HI-E-----------------------P------------G-----------------------K--
--------E------I-S--H------Y----IKTAKEELR----Q-----I-P-H-K--G-I----G--
-----YGV-L--R-Y--------L---S------G-----------S-----------------T-----
-------------T--------------------P---L----------P-----------AKM---TP-
----E-------------ISF-NY-------------L-G--Q-------F----------D--------
------Q--------D----------------------------I-------Q------------N----
-Q--------------------------------------------------A-------------V-Q-
--------------------L-----------S----S----Y-----------S-----C-----G---
-----SD---------S--------S-G--------N--Q--IR---PY-V--L--------N----IN-
G--------M---------I-----------------V------N--------------------D----
----------R---L--MVTIS----------------YS-T--K-------Q-Y---AK----------
----------------------E-----------------T---I---D-----------------Q--L
-----------------S

>E|gi|239938827|sp|Q04747.3|SRFAB_BACSU
V----------ILTP---------IQRWF-FE-K-N----------F-----------------------
----------------T----N--------------------K--H------H--WN-----Q---SV--
--MLH--A---K-----K-------G---F---D--------PERVEKTLQALIE-H-HDALRMVYR-E-
-E------------------------N-------------------------G--------------D--
----------I--V---Q---V-Y--K--P------I--G----------------ES--K--V--S---
------F-E--I----V-------D-L--------Y------G---S----D-----------------E
---E----------M--------L-R---S--Q-I--------K------L----L-----------A--
--N-K-L----Q---S-SL--D---L--------R-N--------G-P--L---L-KAEQ-Y-R------
---T----------E-------------------------------------------------------
-----A------G-D---HL-LIAVHHLVVDGVSWR-ILLEDFASG-YM------Q-A-----EKE----
---E---S--------L-------------V-----------------F-------------P---Q---
-------------K-------------T-----------------N---S----F---------------
-------------K---D---WA-E-E--L----A-A-----F------S------Q--S----------
---A-----H----------L-------L--------------------Q--------------Q----A
----------------------------------------------------------------------
-----------------E-Y-WSQI-A---A---E----------Q----------V-------------
------------------------------------------------------S------P----L---
------P------------------------------K------D--C---E----T-----E-------
-Q----------------------R-------------------------I-------V-------K---
-D-----T-S----S-V-L-CE-L--T-A-E----D-----T----KH--LLT-D--V----H----Q-P
---Y-G-TEINDILLSAL-GLTMKE-W-----------------T------------------K------
----------------G----------------------------A---K---I---GINLEGHGR--E-
----D---I-------I--P------N------V------------N---I-S---RTVGWFTA--QYPV
VL-DI-S-----------------------D------------A--------------------------
--------D------A-S--A------V----IKTVKENLR----R-----I-P-D-K--G-V----G--
-----YGI-L--R-Y--------F---T------E-----------T-----------------A-----
-------------E--------------------T--------------------------KGF---TP-
----E-------------ISF-NY-------------L-G--Q-------F----------D--------
------S--------E----------------------------V-------K------------T----
-D--------------------------------------------------F-------------F-E-
--------------------P-----------S----A----F-----------D-----M-----G---
-----RQ---------V--------S-G--------E--S--EA---LY-A--L--------S----FS-
G--------M---------I-----------------R------N--------------------G----
----------R---F--VLSCS----------------YN-E--K-------E-F---ER----------
----------------------A-----------------T---V---E-----------------E--Q
-----------------M

>E|gi|5915762|sp|O68008.1|BACC_BACLI(2)
V----------LLTP---------IQQEY-FS-L-N----------K-----------------------
----------------T----D--------------------R--N------H--YN-----H---AV--
--MLY--R---K-----N-------G---F---D--------ESIVKRVFKEIIK-H-HDALRTVFT-E-
-E------------------------D-------------------------G--------------K--
----------I--I---Q---Y-N--R--G------P--D----------------K---Q-LF--D---
------L-F--V----Y-------D-V--------S---------------S-----------------E
---N----------D--------Q-P---Q--K-V--------Y------Q----L-----------A--
--T-E-L----Q---Q-SI--D---I--------E-T--------G-P--L---V-KLAV-F-K------
---T----------N-------------------------------------------------------
-----N------G-D---HL-LIIIHHLVVDGISWR-ILFEDLAIG-YS------Q-L-----ANG----
---E---K--------V-------------E-----------------F-------------Y---P---
-------------K-------------T-----------------A---S----Y---------------
-------------Q---A---YA-R-H--I----A-E-----Y------A------K--S----------
---V-----K----------L-------L--------------------S--------------E----K
----------------------------------------------------------------------
-----------------Q-Y-WLKA-I---A---E----------G----------V-------------
------------------------------------------------------E------F----L---
------D------------------------------M------N--E---N----A-----G-------
-A----------------------F-------------------------K-------V-------E---
-D-----S-R----T-F-S-TE-L--E-K-E----E-----T----KR--LLR-E--T----N----R-A
---Y-H-TEINDILITAL-LVAARD-M-----------------N------------------G------
----------------Q----------------------------N---Q---L---RITLEGHGR--E-
----Q---V-------A--D------G------I------------D---I-S---RTVGWFTS--KYPV
FI-DL-G-----------------------Q------------E-----------------------T--
--------D------M-S--R------T----IKMVKEHLR----N-----V-P-N-K--G-I----G--
-----YGI-L--K-Y--------L---T------R-----------D-----------------S-----
-------------E--------------------I---A----------------------KGA---AS-
----P-------------ILF-NY-------------L-G--Q-------L----------D--------
------E--------D----------------------------I-------N------------S----
-G--------------------------------------------------E-------------F-S-
--------------------S-----------S----H----L-----------S-----P-----G---
-----EA---------A--------G-K--------G--I--TR---EH-P--L--------E----IN-
A--------V---------V-----------------F------R--------------------G----
----------K---L--AIQTT----------------YN-T--R-------A-Y---SE----------
----------------------D-----------------V---V---R-----------------A--F
-----------------A

>E|gi|15597620|ref|NP_251114.1|
S----------ALTP---------IQHWF-FD-L-P----------L-----------------------
----------------A----R--------------------R--E------H--WN-----Q---AL--
--LLQ--P---R-----Q-------A---I---D--------LGLLRKSLQRLVE-Q-HDALRLAFR-Q-
-V------------------------D-------------------------G--------------E--
----------W--L---A---Q-H--R--P------L--R----------------EQ--ELLW--H---
------V-P--V----Q-------S-F--------D---------------E------------------
----------------------------------C--------A------E----L-----------F--
--A-K-A----Q---R-SL--D---L--------E-Q--------G-P--L---L-RAVL-V-D------
---G----------P-------------------------------------------------------
-----A------G-E--QRL-LLAIHHLVVDGVSWR-VLLEDLQQV-YR------Q-F-----AEG----
---A---E--------P-------------A-----------------L-------------P---A---
-------------K-------------T-----------------S---A----F---------------
-------------R---D---WA-G-R--L----Q-A-----Y------A------G--S----------
---E-----S----------L-------R--------------------E--------------E----L
----------------------------------------------------------------------
-----------------G-W-WQAR-L---G---G----------Q----------P-------------
------------------------------------------------------V------E----W---
------P------------------------------C------D--R---P----Q-----G-------
-D----------------------N-------------------------R-------E-------A---
-L-----A-E----S-V-S-LR-L--D-P-Q----R-----T----RQ--LLQ-Q--A----P----A-A
---Y-R-TQVNDLLLTAL-ARVLCR-W-----------------S------------------G------
----------------Q----------------------------P---S---T---LVQLEGHGR--E-
----A---L-------F--D------D------I------------D---L-T---RSVGWFTS--AYPL
RL-TP-A------------------------------------------------------------Q--
--------S------P-G--E------S----IKAIKEQLR----A-----V-P-H-K--G-L----G--
-----YGV-L--R-Y--------L---A------D-----------P-----------------A-----
-------------V--------------------R---Q----------AM-----A----ALP---TA-
----P-------------ITF-NY-------------L-G--Q-------F----------D--------
------Q--------S----------------------------F-------A------------D----
-A--------------------------------------------------L-------------F-Q-
--------------------P-----------L----D----Q-----------P-----T-----G---
-----PI---------H--------D-E--------Q--A--PL---PN-E--L--------S----VD-
G--------Q---------V-----------------Y------G--------------------G----
----------E---L--VLRWT----------------YS-R--E-------R-Y---DA----------
----------------------R-----------------T---V---N-----------------E--L
-----------------A

>E|gi|75533827|sp|Q9R9J0.1|MYCB_BACIU(2)
T----------SLTP---------IQHWF-FE-Q-N----------M-----------------------
----------------P----H--------------------A--N------H--YN-----Q---AV--
--MLY--S---A-----Q-------G---F---K--------ETPLRRAIESIAV-H-HDALRMVFE-E-
-T------------------------P-------------------------N--------------G--
----------Y--T---A---R-I--A--G------T--E----------------ES--K-LY--Q---
------L-E--V----M-------N-C--------K---------------E-----------------D
---A----------D--------P-A---H--A-V--------A------N----K-----------A--
--N-Q-I----Q---S-SM--E---L--------S-Q--------G-P--L---M-KLGL-F-K------
---C----------A-------------------------------------------------------
-----D------G-D---HL-LIAIHHLVIDGVSWR-ILLEDFASS-YE------Q-A-----ERG----
---Q---M--------V-------------R-----------------L-------------P---Q---
-------------K-------------T-----------------D---S----F---------------
-------------P---F---WA-E-Q--L----S-K-----Y------A------Q--E----------
---T-----D----------R-------E--------------------Q--------------E----L
----------------------------------------------------------------------
-----------------A-Y-WNEL-A---R---L----------E----------L-------------
------------------------------------------------------E------P----L---
------P------------------------------K------D--N---A----V-----E-------
-D----------------------S-------------------------L-------L-------K---
-D-----S-G----D-V-T-IQ-W--T-R-E----E-----T----QQ--LLK-Q--A----N----R-A
---Y-N-TEINDLLLTSL-GLAVHR-W-----------------T------------------G------
----------------M----------------------------E---E---V---VVNLEGHGR--E-
----P---V-------I--P------D------V------------D---I-T---RTVGWFTS--QYPV
VL-KM-E-----------------------A------------G-----------------------K--
--------E------L-S--Q------R----IKTVKEGLR----R-----V-P-N-K--G-M----N--
-----YSV-I--Q-Y--------L---S------G-----------R-----------------A-----
-------------E--------------------A---D----------S-----------LQL---HP-
----E-------------IRF-NY-------------L-G--Q-------F----------D--------
------Q--------D----------------------------L-------Q------------Q----
-H--------------------------------------------------A-------------L-Q-
--------------------I-----------S----P----Y-----------S-----T-----G---
-----VS---------L--------N-E--------N--Q--PR---TA-V--L--------D----LN-
G--------M---------V-----------------A------E--------------------G----
----------K---L--SLSLS----------------YS-H--K-------Q-Y---ER----------
----------------------S-----------------T---M---E-----------------Q--F
-----------------A

>E|gi|5915762|sp|O68008.1|BACC_BACLI
A----------ELTP---------IQKWY-FA-N-N----------K-----------------------
----------------E----E--------------------L--D------H--FN-----Q---SF--
--VLF--R---K-----G-------G---F---D--------ESCVKKAFNKIME-Q-HDALRMIYE-E-
-K------------------------G-------------------------G--------------D--
----------F--I---Q---Y-N--R--S------F--R----------------E---D-LF--D---
------L-D--V----Y-------D-V--------R---------------G-----------------L
---D----------R--------Q-A---E--K-V--------Y------E----L-----------A--
--T-S-I----Q---K-LS--S---I--------R-K--------G-K--L---V-HLGI-F-R------
---A----------D-------------------------------------------------------
-----E------G-D---HL-LIVIHHLVVDGVSWR-ILFEDFETL-YS------Q-A-----LKG----
---Q---T--------L-------------E-----------------I-------------G---Y---
-------------K-------------T-----------------D---S----Y---------------
-------------Q---E---FA-R-R--L----K-A-----Y------A------H--S----------
---R-----T----------L-------S--------------------K--------------E----A
----------------------------------------------------------------------
-----------------E-Y-WRNI-A---K---A----------R----------V-------------
------------------------------------------------------R------F----I---
------P------------------------------P------K--N---V----L-----K-------
-E----------------------D-------------------------V-------Y-------E---
-N-----S-T----T-L-S-IK-L--G-K-E----A-----T----AD--LLR-N--T----N----R-A
---Y-N-TEINDILLTAL-LTGARD-I-----------------T------------------G------
----------------E----------------------------N---K---L---KVMMEGHGR--E-
----D---I-------L--E------G------V------------D---I-T---RTIGWFTT--MYPV
LL-DA-G-----------------------E------------E-----------------------K--
--------A------L-S--Q------Q----IKMVKETLR----K-----I-P-N-K--G-I----G--
-----YGL-L--K-Y--------M---A------E-----------D-----------------P-----
-------------D--------------------F---T----------------------NEE---KA-
----R-------------ISF-NY-------------L-G--D-------I----------D--------
------A--------D----------------------------M-------N------------R----
-G--------------------------------------------------E-------------F-S-
--------------------G-----------S----S----F-----------S-----E-----G---
-----ES---------I--------G-G--------K--I--AR---SH-S--I--------E----IN-
A--------I---------V-----------------M------N--------------------H----
----------E---L--VIHTT----------------FN-Q--M-------E-Y---EK----------
----------------------D-----------------T---I---S-----------------R--L
-----------------N

>E|gi|501222817|ref|WP_012265835.1|
I----------PLGP---------AQSWL-VN-Y-F----------E-----------------------
----------------P----P--------------------Y--Q------W--LG-----Y---TR--
--FLY------H-----Q-------S---L---N--------LDIFNQAANLLVQ-R-HEAFRTVCL-Q-
-N------------------------Q-------------------------G--------------K--
----------W--Q---Q---Y-L--I--N------D--P----------------QP--I-LA--E---
------Y-W--D----G-------S-H--------L---------------T-----------------E
---A----------E--------R-N---A--K-I--------K------A----Q-----------M--
--S-D-L----A---K-TI--Q---I--------D-R--------W-P--L---T-ATLV-V-K------
---V----------S-------------------------------------------------------
-----P------Y-C--YDI-TMVAHHIIADMLSAT-ILFKELWSA-YH------Q-L-----LVG----
---S---D--------P-------------T-----------------F-------------P---N---
------------PN-------------P-----------------Q---S----Y---------------
-------------L---D---FV-Q-V--L----R-D-----E------E------K--K----------
---G-----T----------M-------N--------------------E--------------H----L
----------------------------------------------------------------------
-----------------N-Y-WKEQ-F---P--DA----------E----------S-------------
------------------------------------------------------R----F-E----V---
------P------------------------------V------D--H---V----K-----G-------
-P----------------------N-------------------------I-------E-------A---
-S-----A-E----S-A-R-FV-L--S-K-A----Q-----T----KQ--LLS-Q--G----K----A-Y
---Y-Q-SNFYPILLAPL-YRLLGD-W-----------------S------------------Q------
----------------R----------------------------K---Q---V---VISHRSHGR--D-
--------L-------G--E------G------Q------------S---F-M---ESMGNYAV--NFPI
GI-NL-S-----------------------T------------S-----------------------T--
--------T------W-Q--K------T----ISTINEQFE----S-----L-P-M-N--G-V----T--
-----YDW-I--G-E--------S---L------P-----------E-----------------Y-----
-------------L--------------------Y---P----------------------DSN---LT-
----P-------------VRA-NY-------------L-G--N-------R----------S--------
------V--------P----------------------------L-------S------------D----
----------------------------------------------------L-------------F-E-
--------------------F-----------V----Y----G-----------E-----R-----D---
----CRL---------S--------P-L--------D--Q--KR---TT-L--I--------E----FF-
F--------L---------I-----------------I------D--------------------G----
----------Q---L--EIRIE----------------YS-R--N-------F-H---LP----------
----------------------T-----------------T---I---Q-----------------K--I
-----------------G

>I|QCC04304.1_nonribosomal_peptide_synthetase_Cupriavidus_necator_H16_(update)_CucG_C
W----------TPTP---------EQQAA-WQ-Q-W-C-D------------------------------
---------------------T--------------------P--G------P--RA-----H---VA--
--RIA--L---H-----G-------Q---S---D--------PAAVDAALGALRV-R-HESLRTAYI-D-
-N------------------------G----------------------N--E-----------------
----------L--V---A---C-V--P--Q------A--G----------------T------N--G---
----------------------------------------------------------------------
-----------------------A-A---T--A-I--------A------A----P----G------D--
--A-P-S----L---P-AL--D---P--------A-T--------G-D--V---L-RACI-S-P------
---L----------P-----------------------------------------A-------------
-----G------G-A---TL-WLLVSPLAADRGTVL-KLAENMRDA-LD------A-P------------
-------A--------RID---------G-D-----------------E-----------------E---
-------------L-------------P-----------------L---Q----Y---------------
-------------A---Q---YA-D-W--Q----Q-G-----ARL----G------E--D----------
---G-----T----------G-------S--------------------A--------------G----R
----------------------------------------------------------------------
-----------------A-Y-WQAQ-A---A---G----------L----------P-------------
------------------------------------------------------A------P----L---
------R----------------------------IPD------A--L---A----G-----S-------
-A----------------------A---------------------------------A-------Q---
-G-----S-D----T-W-R-HT-L--H-G-A----H-----R----QA--L-A-A--S----A----R-Q
---F-G-TTPERVVQAAW-WTVLAR-L-----------------C------------------A------
----------------Q----------------------------P-------V---FSGAWLHDC--R-
----R---D-------Y--D--------------------------V---M-A---DAAGVFVK--ALPV
SV-AW-D-----------------------A------------Q-----------------------R--
--------S------V-A--E------H----WRAWLPALD----SH----A-A-W-QEAW-Q----P--
-----GEA-A--P-R--------I---G------------------------------------F-----
----------------------------------A---------------V-----A----PLP------
----------------------------------------------------------------------
----------------------------------------------------------------------
----------------------------------------------------------------------
--------------------P-----------A----G----V---------------------------
------A---------M--------A-S--------P--A--WA---GF-D--L--------V----CE-
A--------L---------D-----------------D------G---------------Q----G----
----------M---A--ALALH----------------AR-A--G-------V-L---HP----------
----------------------R-----------------V---A---Q-----------------W--V
-----------------L

>Cyc|gi|387942444
L----------PLTS---------NQNWQ-LS-T-Q-R-Q------R-----------------------
----------------T----E--------------------K--K------S--IT-----N---FT--
--YQE--F---D-----Y-E-----N---I---S--------RDTLERCLTTIIK-H-HPIFGAKLS-D-
-D------------------------F----------------------Y--L--------------H--
----------F--P---S---K-T--H--I---------E----------------T------F--A---
-----------V----N-------D-L--------S------N---A----L-----------------K
---Q----------D--------I-D---K--Q-L--------A------D----T----R------S--
--A-V-T----K---S-R------------------S--------Q-A--I---I-SIMF-S-I------
---L----------P-----------------------------------------K-------------
-----N------I-I---RL-HVRFNSVVVDNPSVT-LFFEQLTQL-LS------G-S------------
-------P--------L-------------S-----------------F-------------L---N---
-------------Q-------------E-----------------Q---T----I---------------
-------------S---A---YN-H-K--V----N-N-------------------E--L----------
---L-----S----------V-------D--------------------L--------------E----S
----------------------------------------------------------------------
-----------------A-R-WNEY-I---L---T----------L----------P-------------
------------------------------------------------------S------S--A-N---
------L----------------------------P-T------I--C---E----P-----E-------
-K----------------------L-------------------------D-------E-------T---
-D-----I-T----R-R-C-IT-L--S-Q-R----K-----W----QQ--L-V-T--V----S----K-K
---H-N-VTPEITLASIF-STVLSL-W-----------------G------------------N------
----------------Q----------------------------K---Y---L---MMR---FDI--T-
----K---I----------N--------------------------D---Y-T---GIIGQFTE--PLLV
GM-SG-F------------------------------------E-----------------------Q--
--------S------F-L--S------L----VKNNQKKFE----EAYHYDV-K-V-P--V-F----Q--
-----CV-------N--------K---L-S----N-----------I-----------------S-----
----------------------------------D---S----------HR-----Y----PAN--ITF-
----S-------------SEL-LN-------------T--------------------------------
----------------------------------------------------------------------
--------------------------------------------------------------------N-
--------------------H-----------S----K----K-----------A---------------
------V---------W--------G-C--------R--Q--SA---NT-W--L--------S----LH-
A--------V---------I-----------------E------Q--------------------E----
----------Q---L--VLQWD----------------SQ-D--A-------I-F---PK----------
----------------------D-----------------M---I---K-----------------D--M
-----------------L

>Cyc|gi|1177671602
F----------PLTD---------IQKAY-WI-G-R-S-G------A-----------------------
----------------Y----S--------------------L--G------K--VA-----T---HY--
--YFE--F---E-----G-E-----N---L---D--------VSRINNIWEKIIK-R-HDMMRAIIL-P-
-D------------------------G-E--------------------N--Q--------------Q--
----------I--Y---K---D-V--P--S---------Y----------------K------I--K---
-----------V----Y-------D-L--------N------S---K----S-----------------L
---I----------D--------A-E---K--T-L--------K------D----V----R------I--
--E-M-S----H---Q-KF--I---T--------D-K--------W-P--L---F-DVRA-S-C------
---F----------D-----------------------------------------K-------------
-----G------K-V---RL-HFSFDNIIFDGWSIF-HILNEMADV-YF------N-P------------
-------E--------K-------------P-----------------L-------------S---K---
-------------L-------------D-----------------F---S----F---------------
-------------R---D---YV-L-A--T----E-K-----I------K------N--S----------
---E-----L----------Y-------K--------------------R--------------D----K
----------------------------------------------------------------------
-----------------E-Y-WFNK-I---K---D----------L----------P-------------
------------------------------------------------------M------A--P-E---
------L----------------------------P-L------A--K---N----P-----D-------
-Q----------------------L-------------------------D-------N-------H---
-Q-----F-T----H-Y-E-KI-I--D-K-N----N-----W----TK--F-K-K--D----I----T-E
---F-G-LTPSAVLLAIY-VEVIGA-W-----------------S------------------R------
----------------H----------------------------Q---K---F---TINLTRFNR--M-
----P---I-------H--P--------------------------K---I-N---EIVGDFTS--LTLL
AI-DN-S-----------------------L------------K-----------------------D--
--------T------F-I--E------R----CKNIQQKLW----QD----I-D-H-S--Y-V----S--
-----GVD-V--Q-R--------E---L-A----K-----------I-----------------N-----
----------------------------------G---K-N--------QG-----M----VMP--VVF-
----T-------------SAI-GY-------------E-N--K-------NS---------K--------
------E--------I----------------------------S-------R-----------------
--------------------------------------------------------------------S-
--------------------L-----------L----G----K-----------R---------------
------I---------Y--------S-I--------S--Q--TP---QV-W--I--------D----NQ-
V--------I---------E-----------------E------N--------------------K----
----------E---L--ILTWD----------------VV-K--E-------L-F---PE----------
----------------------G-----------------L---T---D-----------------D--M
-----------------F

>Cyc|gi|1392584750
F----------DLTD---------VQYAY-WA-G-R-Q-N------D-----------------------
----------------Q----E--------------------L--G------G--VG-----C---HA--
--YFE--F---D-----G-N-----I---G---D--------EERLKSAWEMVQK-A-QPMLRAKFT-D-
-D------------------------G----------------------K--Q--------------V--
----------V--L---D---E-Q--H--L---------Q----------------Q------A--V---
-----------I----H-------D-F--------K------N---M----D-----------------M
---K----------T--------C-D---K--A-L--------M------E----I----R------T--
--K-L-S----H---E-KL--N---V--------Q-D--------G-E--N---I-HLEC-A-L------
---L----------P-----------------------------------------Q-------------
-----G------K-S---KL-FLDADLLVADVASIH-ILITELTKA-YK------G-E------------
-------T--------I-------------R-------------------------------T---Y---
-------------D-------------K-----------------D---C----F---------------
-------------K---N---YL-E-A--K----S-E-------------------N--Y----------
---E-----L----------V-------N--------------------Q--------------D----K
----------------------------------------------------------------------
-----------------E-Y-WSKV-I---E---S----------Y----------P----Y--------
------------------------------------------------------E------A--P-S---
------I----------------------------P-L------R--V---R----P-----E-------
-E----------------------V-------------------------K-------T-------V---
-R-----F-H----R-K-N-KK-I--K-A-E----T-----W----KK--L-Q-E--K----A----M-T
---Y-G-ITPAMFLLTVY-SSVISR-W-----------------T------------------N------
----------------Q----------------------------Q---K---F---IINIPLFDR--D-
----E---E-------N--Q--------------------------D---V-E---GLIADFTN--LLLL
DV-SN-S-----------------------E------------T-----------------------K--
--------T------F-L--D------Y----YRKINNTFI----SR----M-S-H-S--S-Y----S--
-----GVQ-V--Q-R--------D---I-N----R-----------I-----------------N-----
----------------------------------G---G----------SE-----S----IAP--IVF-
----A-------------CNI-DF-------------P-F--E-------T-------------------
------E--------A----------------------------T-------R-----------------
--------------------------------------------------------------------E-
--------------------T-----------L----G----K-----------L---------------
------S---------H--------M-I--------S--Q--TP---QV-W--L--------D----FQ-
S--------F---------S-----------------D------M--------------------G----
----------D---L--ILCWD----------------YV-E--E-------L-F---DS----------
----------------------T-----------------V---I---E-----------------D--M
-----------------Y

>Cyc|gi|1224540018
F----------PLTD---------VQYAY-WV-G-R-R-D------D-----------------------
----------------Q----P--------------------L--G------G--GG-----C---HA--
--YIE--F---D-----G-V-----K---V---E--------PEKLKEAWNLLRK-H-HKMLRMKVL-E-
-D------------------------G----------------------Q--Q--------------E--
----------I--M---E---Q-T--Y--S---------E----------------D------I--K---
-----------I----H-------N-L--------K------N---K----K-----------------K
---D----------E--------L-E---K--E-L--------T------D----I----R------E--
--S-L-S----H---R-RL--Q---V--------E-I--------G-Q--V---A-GLAL-S-L------
---L----------P-----------------------------------------E-------------
-----E------K-T---RI-HFDIDLLVADVQSFQ-IVLRDLTSV-YA------G-K------------
-------E--------L-------------S-----------------E-------------E---S---
-------------K-------------N-----------------W---N----F---------------
-------------A---E---YL-K-K--Q----K-E-----E-------------E--K----------
---A-----I----------V-------E--------------------G--------------A----K
----------------------------------------------------------------------
-----------------E-Y-WSKR-I---S---S----------L----------P-------------
------------------------------------------------------M------A--P-E---
------L----------------------------P-L------S--K---Q----P-----D-------
-K----------------------I-------------------------K-------R-------P---
-V-----F-H----R-R-I-TY-L--N-R-A----E-----W----EV--F-Q-N--H----A----A-R
---H-Q-VTPAMVLLTAY-TKVLER-W-----------------S------------------S------
----------------N----------------------------K---H---F---LINIPLFNR--N-
----T---D-------I--K--------------------------G---M-E---DVVADFTT--LLLL
EV-DC-R-----------------------E------------D-----------------------N--
--------T------F-E--Q------M----LYKIKTQFY----QD----M-A-H-S--S-Y----S--
-----GVQ-V--Q-R--------D---M-A----K-----------I-----------------H-----
----------------------------------G---G----------QQ-----S----FAP--VVF-
----A-------------CNL-GM-------------P-L--I-------N-------------------
------E--------E----------------------------F-------K-----------------
--------------------------------------------------------------------N-
--------------------V-----------L----G----N-----------F---------------
------T---------Y--------M-I--------S--Q--TP---QV-W--I--------D----FQ-
T--------Y---------E-----------------S------E--------------------D----
----------G---L--MLTWD----------------VV-E--E-------L-F---PE----------
----------------------Y-----------------L---I---D-----------------D--M
-----------------F

>Cyc|gi|1510906250
F----------PLTD---------IQQAY-WL-G-R-S-G------V-----------------------
----------------Y----A--------------------L--G------N--VS-----T---HC--
--YFE--I---D-----G-Q-----S---L---D--------LERIEAAWQRLID-Q-HEMMRAVFL-P-
-N------------------------G-L--------------------H--Q--------------Q--
----------I--L---P---Q-V--P--R---------Y----------------R------I--A---
-----------V----N-------D-L--------R------A---Y----T-----------------E
---A----------A--------E-A---E--A-L--------L------S----I----R------E--
--E-M-S----H---Q-VL--A---T--------D-V--------W-P--L---F-DVRA-S-H------
---L----------R-----------------------------------------D-------------
-----G------R-V---RL-HISFDNLIFDGWSMF-HLLSEWTRL-YH------Q-P------------
-------D--------A-------------P-----------------L-------------P---Q---
-------------F-------------S-----------------L---S----F---------------
-------------R---D---YV-L-A--L----E-D-----L------K------A--T----------
---E-----L----------Y-------K--------------------R--------------D----L
----------------------------------------------------------------------
-----------------E-Y-WTSR-L---D---D----------L----------P-------------
------------------------------------------------------P------A--P-Q---
------L----------------------------P-L------A--Q---N----P-----D-------
-T----------------------M-------------------------T-------E-------Q---
-R-----F-G----R-L-E-AR-L--E-R-Q----T-----W----QR--L-K-E--R----A----A-E
---F-G-LTPSGVLLTAY-AETLGA-W-----------------S------------------R------
----------------S----------------------------N---R---F---TINLTQFNR--L-
----P---L-------H--P--------------------------E---V-N---ALVGDFTT--LTLL
AV-EL-G-----------------------K------------G-----------------------S--
--------S------I-L--E------R----GRNLQEQLW----RD----L-D-H-S--L-V----G--
-----GVQ-V--Q-R--------E---L-A----K-----------Q-----------------S-----
----------------------------------G---E-H--------HG-----V----SMP--VVF-
----T-------------SAL-GV-------------D-Q--W-------SG---------G--------
------E--------S----------------------------G-------G-----------------
--------------------------------------------------------------------K-
--------------------W-----------L----G----K-----------L---------------
------V---------Y--------N-I--------T--Q--TP---QV-W--L--------D----HQ-
V--------V---------E-----------------Q------D--------------------G----
----------E---L--LLIWD----------------SV-E--G-------L-F---PD----------
----------------------G-----------------M---L---Q-----------------D--M
-----------------F

>Cyc|gi|1056631327
F----------ALTE---------VQQAY-WI-G-R-Q-D------V-----------------------
----------------Y----A--------------------L--G------G--VA-----T---HS--
--YFE--F---D-----I-V-----D---L---A--------LDQFSRAWDQLIQ-R-HDMLRVVID-E-
-N------------------------A----------------------Q--Q--------------R--
----------V--L---P---E-V--P--A---------Y----------------A------I--A---
-----------C----D-------D-L--------R------E---K----T-----------------Q
---D----------Q--------R-Q---A--R-L--------T------E----T----R------A--
--T-L-S----H---Q-ML--D---P--------A-R--------W-P--L---F-ELRA-S-L------
---L----------P-----------------------------------------A-------------
-----S------V-T---RL-HLSIDALIVDAWSAM-IMQRDLSAL-MA------G-Q------------
-------G--------D-------------S-----------------L-------------P---A---
-------------L-------------R-----------------Y---Q----F---------------
-------------R---D---FV-R-Q--T----V-Q-----L------R------Q--Q----------
---P-----V----------Y-------L--------------------Q--------------A----K
----------------------------------------------------------------------
-----------------D-Y-WLQR-L---E---S----------L----------P-------------
------------------------------------------------------G------G--P-R---
------L----------------------------P-L------A--R---R----P-----E-------
-Q----------------------L-------------------------R-------Q-------P---
-V-----F-T----R-R-Q-QA-L--T-A-E----Q-----W----QS--L-Q-A--R----A----Q-S
---F-G-VTPSVLLLTLF-SQVIAR-W-----------------S------------------E------
----------------N----------------------------K---Q---F---LINLTLFNR--P-
----P---L-------A--P--------------------------E---I-T---DLLGDFTS--LTLL
AV-DT-V-----------------------G------------------------------------H--
--------D------T-A--Q------L----ANRLQFQLW----QD----L-E-H-R--S-F----S--
-----GVE-V--I-R--------L---L-A----N-----------K-----------------A-----
----------------------------------V---DQQ--------SA-----L----VAP--VVF-
----T-------------SAI-GS-------------G-Q--G-------E----------P--------
------G--------N----------------------------S-------S-----------------
--------------------------------------------------------------------G-
--------------------G-----------L----G----K-----------L---------------
------V---------Y--------N-I--------S--Q--TS---QV-W--L--------D----HQ-
V--------T---------E-----------------Q------Q--------------------G----
----------R---L--NLSWD----------------SV-D--D-------L-F---YP----------
----------------------G-----------------V---L---D-----------------G--M
-----------------F

>Cyc|gi|1100072639
F----------ELAP---------MQYAY-WV-G-R-D-E------T-----------------------
----------------F----A--------------------L--A------G--VT-----T---HF--
--YAE--F---D-----G-S-----G---V---E--------PARLEHAVRALAR-R-HGMLRMRVR-G-
-D------------------------G----------------------T--Q--------------Q--
----------I--L---P---E-P--A--W---------R----------------G------L--A---
-----------V----H-------D-L--------R------E---L----P-----------------E
---D----------E--------V-R---H--R-L--------G------E----I----R------E--
--R-L-S----H---R-TF--A---I--------S-E--------G-E--V---F-DLAL-S-L------
---L----------P-----------------------------------------G-------------
-----G------R-T---RM-HLDLDMIAADALSFR-IMLRDLAAC-YA------G-E------------
-------A----------------------E-----------------L-------------P---P---
-------------L-------------E-----------------F---S----F---------------
-------------P---R---YL-A-R--R----R-E-----E-------------R--E----------
---R-----A----------R-------E--------------------R--------------D----R
----------------------------------------------------------------------
-----------------E-Y-WQER-L---P---R----------L----------P-------------
------------------------------------------------------G------A--P-A---
------L----------------------------P-L------A--V---A----P-----E-------
-R----------------------L-------------------------D-------R-------H---
-R-----V-A----R-R-F-AT-L--S-A-Q----Q-----R----EV--L-A-G--H----A----A-E
---H-G-VTLPMVFAAAF-CHVLAA-W-----------------S------------------E------
----------------E----------------------------P---D---F---LLNVPLFDR--E-
----P---V-------H--P--------------------------D---V-D---GLVGDFTN--LLLV
GV-HA-G-----------------------S------------A-----------------------R--
--------T------V-A--G------L----ARQLGDRIR----ED----A-A-H-S--G-F----T--
-----GLD-V--L-R--------E---L-T----R-----------A-----------------R-----
----------------------------------G---L-A--------RQ-----A----VAP--VVF-
----T-------------SAI-GL-------------GEL--F-------G-------------------
------D--------R----------------------------I-------R-----------------
--------------------------------------------------------------------E-
--------------------C-----------F----G----E-----------A---------------
------G---------W--------N-I--------S--Q--AP---QV-W--L--------D----FQ-
V--------T---------E-----------------Q------A--------------------G----
----------G---L--LLNWD----------------AV-E--G-------L-F---AD----------
----------------------G-----------------V---L---D-----------------A--M
-----------------F

>Cyc|gi|1119920309
F----------KLAT---------MQHAY-WI-G-R-R-D------D-----------------------
----------------Q----Q--------------------L--G------G--VA-----A---HL--
--YAE--F---D-----G-PDEGSEP---V---D--------PDRMRTAVAALVE-R-HVMLRSVFD-D-
-D------------------------G----------------------Y--Q--------------R--
----------V--P---T---Q-S--E--S---------E----------------I------F--T---
-----------V----V-------D-L--------R------K---R----N-----------------A
---D----------T--------V-A---L--E-L--------E------C----L----R------E--
--K-K-T----H---Q-RM--P---A--------D-V--------G-K--V---A-DITL-T-L------
---L----------P-----------------------------------------D-------------
-----G------K-H---RL-HVDIDMLAADALSYR-ILMADLAEI-YR------G-N------------
-------K--------E-------------Y-----------------L-------------P---P---
-------------I-------------D-----------------Y---S----Y---------------
-------------R---R---YL-A-D--K----P-A-----L-------------T--G----------
---A-----V----------R-------E--------------------R--------------D----R
----------------------------------------------------------------------
-----------------Q-W-WSEH-L---D---E----------L----------P-------------
------------------------------------------------------D------P--P-T---
------L----------------------------P-I------V--P---E----H-----E-------
-R----------------------E-------------------------N-------P-------H---
-H-----T-I----R-C-N-HW-I--D-A-A----A-----K----QT--L-I-A--R----S----H-R
---Y-G-VTPAVVLAAVF-AHIVSG-W-----------------S------------------R------
----------------D----------------------------R---E---F---LLNVPLFDR--E-
----P---T-------H--S--------------------------D---V-E---LLSGDFSS--SIML
AV-DG-S------------------------------------H-----------------------Q--
--------N------F-L--Q------L----IRDLQRRLH----TY----A-S-H-S--A-Y----P--
-----GLD-V--L-R--------D---L-G----R-----------H-----------------R-----
----------------------------------G---G-----------Q-----L----LAP--VVY-
----T-------------SGL-DL-------------GEL--F-------R-------------------
------P--------S----------------------------V-------T-----------------
--------------------------------------------------------------------E-
--------------------E-----------F----G----R-----------P---------------
------V---------W--------I-V--------S--Q--GP---QV-V--L--------D----AQ-
V--------V---------E-----------------L------D--------------------G----
----------G---L--LTNWD----------------VR-E--Q-------A-F---PP----------
----------------------G-----------------V---I---D-----------------A--M
-----------------F

>Cyc|gi|501117456
F----------PLTD---------MQYAF-WV-G-R-S-G------V-----------------------
----------------L----E--------------------L--G------T--VA-----N---HG--
--YYE--I---D-----G-Q-----N---I---E--------LERLNQALQILID-R-HDMLRAIIL-P-
-D------------------------G----------------------R--Q--------------Q--
----------V--L---E---T-L--P--P---------Y----------------Q------M--P---
-----------L----V-------D-L--------R------G---Q----S-----------------D
---D----------A--------V-H---S--A-L--------A------E----I----R------D--
--R-L-S----H---Q-VV--P---A--------D-Q--------W-P--L---F-EFSA-T-Q------
---L----------D-----------------------------------------G-------------
-----G------R-V---RL-HISYDLQVFDAWSLF-RLFDEWVQL-YK------T-P------------
-------D--------V-------------P-----------------L-------------P---P---
-------------L-------------E-----------------L---T----F---------------
-------------R---D---YV-L-A--E----Q-A-----L------Q------K--T----------
---E-----L----------Y-------L--------------------R--------------S----Q
----------------------------------------------------------------------
-----------------T-Y-WLNR-L---D---S----------L----------P-------------
------------------------------------------------------P------A--P-D---
------L----------------------------P-L------A--R---H----P-----K-------
-E----------------------L-------------------------K-------Q-------H---
-R-----A-H----R-H-E-DH-L--Q-R-S----D-----W----QQ--L-K-Q--R----A----M-Q
---A-G-ITPSGLLLAAF-ADVISL-W-----------------S------------------Q------
----------------S----------------------------P---R---F---TINLALFNR--L-
----P---L-------H--P--------------------------Q---V-N---DLLGDFTS--VTLL
AV-DQ-S-----------------------V------------P-----------------------A--
--------S------F-T--E------R----AARLQQQLW----QD----L-E-H-R--Y-F----S--
-----GVR-V--V-R--------E---L-A----R-----------R-----------------R-----
----------------------------------G---T----------AP-----S----VMP--IIF-
----T-------------STL-GF-------------R-S--L-------GQ---------E--------
------T--------L----------------------------T-------F-----------------
--------------------------------------------------------------------S-
--------------------H-----------F----G----E-----------R---------------
------V---------Y--------G-I--------S--Q--AS---QA-W--M--------D----MQ-
V--------W---------E-----------------E------N--------------------E----
----------E---L--TFNWD----------------VV-D--G-------L-F---PD----------
----------------------G-----------------L---I---D-----------------D--M
-----------------F

>Cyc|gi|737232511
F----------ALTD---------VQYAY-WI-G-R-R-H------D-----------------------
----------------Q----P--------------------M--G------G--VA-----C---HA--
--YLE--I---D-----G-V-----D---V---D--------PERLRAAWHRVQR-H-HPMLRARFL-E-
-Q------------------------G----------------------E--Q--------------E--
----------I--Q---A---T-P--F--S---------P----------------E------I--T---
-----------V----H-------D-L--------R------A---R----S-----------------Q
---E----------H--------R-D---E--A-L--------A------E----T----R------A--
--R-L-S----H---R-LL--R---V--------E-E--------G-E--V---A-GLEL-S-L------
---L----------P-----------------------------------------L-------------
-----G------R-T---RI-HFDLDLLVADVHSLH-IILRDLAIA-YE------D-L------------
-------P--------L-------------A-------------------------------A---P---
-------------A-------------D-----------------W---S----F---------------
-------------A---A---YL-R-R--A----A-A-----G-------------R--E----------
---Q-----D----------R-------E--------------------A--------------A----R
----------------------------------------------------------------------
-----------------R-Y-WQER-L---P---D----------L----------P-------------
------------------------------------------------------G------A--P-G---
------L----------------------------P-L------V--M---Q----P-----E-------
-K----------------------M-------------------------R-------A-------P---
-A-----F-R----R-R-L-HR-L--P-L-P----A-----W----QR--L-Q-R--L----A----A-D
---H-R-LTPAMVLLTAY-AEVLDR-W-----------------S------------------A------
----------------T----------------------------S---R---F---LINIPLFDR--Q-
----E---Q-------G--E--------------------------D---L-A---HVVADFTN--LLLL
AV-DC-S-----------------------Q------------N-----------------------Q--
--------T------F-V--Q------R----AHDIQAQFH----KD----V-A-H-A--R-Y----S--
-----GVQ-V--Q-R--------D---L-A----R-----------L-----------------R-----
----------------------------------A---G----------ER-----I----AAP--VVF-
----A-------------SNL-GT-------------P-L--I-------G-------------------
------P--------E----------------------------C-------R-----------------
--------------------------------------------------------------------E-
--------------------R-----------L----G----R-----------L---------------
------H---------W--------M-I--------S--Q--TP---QV-W--L--------D----FQ-
I--------Y---------E-----------------D------E--------------------D----
----------G---L--LLAWD----------------AV-D--A-------L-F---PD----------
----------------------G-----------------L---I---E-----------------Q--M
-----------------F

>Cyc|gi|1353426762
F----------PLTD---------VQYAY-WI-G-R-R-D------S-----------------------
----------------Q----V--------------------L--G------G--MG-----C---HA--
--YLE--F---D-----G-A-----N---V---E--------PQSLARAWQMVLR-S-HPMLHARFL-E-
-D------------------------G----------------------T--Q--------------Q--
----------I--P---A---V-F--T--P---------P----------------Q------L--E---
-----------V----T-------D-L--------R------T---E----T-----------------P
---Q----------R--------L-A---A--G-L--------E------A----I----R------A--
--R-L-S----H---R-RL--R---V--------E-Q--------G-E--V---I-GLAL-S-M------
---L----------P-----------------------------------------E-------------
-----G------R-T---RI-HLDVDLLVADLQSLH-NIVRDLTLA-LT------G-K------------
-------T--------L-------------P-------------------------------A---P---
-------------Q-------------D-----------------W---S----F---------------
-------------A---A---YL-D-W--E----R-Q-----T-------------H--E----------
---A-----K----------R-------R--------------------T--------------D----E
----------------------------------------------------------------------
-----------------S-W-WQER-L---N---D----------L----------P-------------
------------------------------------------------------L------A--P-G---
------L----------------------------P-L------R--E---N----W-----R-------
-D----------------------L-------------------------R-------Q-------P---
-I-----F-T----R-R-S-RR-I--S-W-L----E-----W----QR--F-E-G--H----C----R-K
---R-G-LTPAMTLLTIY-ADVLAR-W-----------------S------------------G------
----------------T----------------------------S---R---F---TVNLPLFNR--P-
----D---G-------V--P--------------------------G---L-N---EVVADFTT--ILIL
AV-DY-Q------------------------------------E-----------------------R--
--------P------F-W--E------R----VKDIQTCFH----RD----A-A-H-V--Y-W----S--
-----GVQ-V--L-R--------A---Q-K----R-----------L-----------------H-----
----------------------------------A---G----------SD-----D----RPQ--VVF-
----A-------------YNL-GS-------------R-L--A-------D-------------------
------A--------A----------------------------S-------D-----------------
--------------------------------------------------------------------A-
--------------------V-----------L----G----R-----------L---------------
------S---------Y--------M-I--------S--Q--TP---QV-G--L--------D----FQ-
V--------H---------D-----------------L------E--------------------D----
----------A---V--LLAWD----------------SV-D--D-------I-F---PE----------
----------------------R-----------------L---I---D-----------------D--M
-----------------F

>Cyc|gi|1024871712
F----------ELTS---------VQQAY-WQ-G-R-N-S------T-----------------------
----------------Q----T--------------------L--G------G--VA-----C---QV--
--YLE--L---D-----S-E-----W---I---D--------GDKLRLALDRLYA-R-HSMLRMRMN-S-
-D------------------------G----------------------L--G--------------Y--
----------I--T---A---N-A--P--T--------------------------Q------I--H---
-----------E----Y-------D-W--------R------T---L----D-----------------C
---E----------L--------A-T---S--K-Q--------A------G----L----R------R--
--N-L-E----A---Q-IL--D---L--------E-N--------E-S--G---L-AINL-S-H------
---S----------P-----------------------------------------R-------------
-----G--------S---RL-HFNIDMVVADALSIQ-ILLDDLAQF-YL------D-D------------
-------N--------C----------E--Q-----------------L-------------A---Q---
-------------P-------------T-----------------L---H----F---------------
-------------P---Q---YL-S-A--I----R---------------------E--Q----------
---A-----H----------V-------E--------------------A--------------D----R
----------------------------------------------------------------------
-----------------Q-Y-WLAQ-L---P---S----------L----------P-------------
------------------------------------------------------S------A--P-Q---
------L----------------------------P-L------A--K---R----P-----E-------
-E----------------------I-------------------------K-------Q-------P---
-V-----F-V----H-R-E-WR-L--A-A-D----K-----W----RA--L-Q-Q--A----C----R-Q
---H-R-ITPSMMLASCY-AETLRG-W-----------------S------------------D------
----------------N----------------------------K---D---F---CLNLTIFNR--R-
----H---T-------A--M--------------------------D---V-S---GVVADFTT--LMLL
AC-RD-G-----------------------E------------A-----------------------S--
--------N------I-L--D------N----ASALNRQFM----AN----L-D-H-S--D-F----D--
-----AIR-L--L-R--------E---L-S----K-----------Q-----------------R-----
----------------------------------G--------------SQ-----V----AMP--IVF-
----T-------------SNL-GN-------------D-F--L-------G-------------------
----------------------------------------------------D-----------------
--------------------------------------------------------------------S-
--------------------C-----------L----G----E-----------M---------------
------N---------Y--------V-I--------S--Q--TP---QV-W--I--------D----CQ-
V--------M---------E-----------------R------K--------------------G----
----------E---L--IISWD----------------TV-D--D-------L-F---PA----------
----------------------N-----------------M---V---D-----------------Q--M
-----------------F

>Cyc|gi|1150008273
F----------ALTP---------LQQAY-WF-G-R-D-P------G-----------------------
----------------M----P--------------------L--G------G--VG-----C---HL--
--YQE--L---D-----G-H-----G---L---E--------PQRLEQALRRLCQ-R-HPMLRACFI-S-
-D------------------------T----------------------C--Q--------------R--
----------I--L---P---Q-S--P--W---------P----------------G------L--T---
-----------V----H-------D-L--------R------Q---A----S-----------------C
---V----------G--------A-A---E--A-L--------E------Q----I----R------E--
--N-L-S----H---R-CL--E---V--------S-R--------G-Q--V---F-DVQL-S-L------
---L----------P-----------------------------------------E-------------
-----G------R-S---RL-HLNIDLLVADVLSIG-ILLRDLALI-HA------G-Q------------
-------E--------H-------------S-----------------L-------------P---A---
-------------L-------------D-----------------W---N----F---------------
-------------A---D---YL-R-A--E----Q-A-----V-------------R--A----------
---P-----L----------L-------A--------------------A--------------A----R
----------------------------------------------------------------------
-----------------E-Y-WLER-L---E---E----------L----------P-------------
------------------------------------------------------D------G--P-Q---
------L----------------------------P-L------A--Q---E----P-----Q-------
-N----------------------A-------------------------G-------T-------A---
-R-----F-R----R-L-A-MR-L--D-Q-G----Q-----L----QA--L-E-Q--R----A----R-Q
---H-G-LTLASVLACAY-AQVLGR-W-----------------S------------------A------
----------------S----------------------------Q---H---F---LLNVPLFNR--Q-
----E---L-------H--P--------------------------C---V-P---HLLADFSN--LVLL
EV-DQ-R-----------------------Q------------P-----------------------A--
--------P------F-S--Q------Q----ALALQAQLH----RD----I-A-H-S--A-W----P--
-----GVE-V--L-R--------E---R-A----R-----------L-----------------R-----
----------------------------------Q---G----------GG-----Q----GAP--VVF-
----A-------------CNL-GS-------------A-F--V-------D-------------------
------A--------T----------------------------C-------R-----------------
--------------------------------------------------------------------E-
--------------------Q-----------L----G----E-----------P---------------
------G---------W--------A-L--------S--Q--TP---QV-W--L--------D----HQ-
S--------Y---------P-----------------L------A--------------------D----
----------G---L--LLNWD----------------AV-D--A-------L-F---PE----------
----------------------G-----------------L---L---D-----------------E--M
-----------------F

>Cyc|gi|1048205954
F----------PLTG---------VQQAY-LL-G-R-S-D------A-----------------------
----------------F----A--------------------L--G------N--VS-----T---HG--
--YSE--V---N-----L-P-----D---L---N--------VERLEEVWNRLIG-H-HEMLRAEFS-N-
-D------------------------G----------------------M--Q--------------R--
----------I--L---Q---D-V--P--R---------Y----------------Q------I--P---
-----------Y----L-------D-L--------R------D---A-----------------------
---D----------D--------A-Q---Q--Q-L--------S------S----I----R------D--
--E-L-S----H---Q-VF--D---V--------S-R--------W-P--L---F-ELRV-S-R------
---V----------G-----------------------------------------Q-------------
-----S------H-Y---RL-HFSMDLLLIDASSSM-VLTSELLEL-YA------Q-P------------
-------G--------K-------------E-----------------I-------------A---P---
-------------L-------------S-----------------L---S----F---------------
-------------R---D---YV-L-A--E----K-A-----L------A------G--T----------
---P-----I----------Y-------E--------------------K--------------S----R
----------------------------------------------------------------------
-----------------D-Y-WHQR-L---E---D----------L----------P-------------
------------------------------------------------------M------A--P-A---
------L----------------------------P-L------V--K---D----P-----V-------
-E----------------------V-------------------------T-------E-------P---
-K-----F-V----R-R-V-FR-M--P-H-N----E-----W----QA--L-Q-Q--K----A----S-R
---A-G-ITPTVFLLTMF-QQVLAR-W-----------------S------------------K------
----------------A----------------------------P---Q---F---TLNLTLFNR--L-
----P---M-------H--E--------------------------E---V-N---QIVGDFTS--LTLL
QL-AA-Q-----------------------S------------D-----------------------K--
--------S------L-L--D------N----AKLVQSQLW----ED----L-E-H-R--Y-Y----D--
-----GID-V--L-R--------A---L-N----S-----------Y-----------------V-----
----------------------------------G---G-S--------QS-----V----TMP--VVF-
----T-------------SAL-GL-------------S-N--T-------DP---------D--------
------VAKAHPLL-V----------------------------R-------D-----------------
--------------------------------------------------------------------E-
--------------------A-----------L----A----K-----------Q---------------
------D---------Y--------G-I--------S--Q--TS---QV-W--L--------D----HQ-
V--------S---------E-----------------G------A--------------------D----
----------G---L--TLIWD----------------SI-D--E-------L-F---PE----------
----------------------G-----------------M---L---D-----------------D--M
-----------------F

>Cyc|gi|1373140371
F----------PLTP---------VQHAY-WI-G-R-R-D------D-----------------------
----------------Q----P--------------------L--G------G--VG-----C---HF--
--YLE--L---H-----G-E-----Q---V---D--------PARLEAAVRALFA-R-HGMLRAVFD-D-
-D------------------------G----------------------Q--Q--------------R--
----------V--E---P---D-S--R--W---------P----------------G------L--T---
-----------V----H-------D-F--------S------T---T----N-----------------P
---A----------A--------A-E---A--E-L--------D------R----L----R------A--
--D-L-S----H---R-RL--H---V--------E-R--------G-E--V---L-DVQL-S-L------
---L----------P-----------------------------------------G-------------
-----G------A-T---RV-HVNTDLLVADVASIR-ILLTDLSRL-YA------D-G------------
-------G--------A-------------S-----------------L-------------P---P---
-------------L-------------D-----------------F---D----F---------------
-------------A---S---YL-A-Q--Q----S-E-----R-------------R--A----------
---E-----A----------H-------R--------------------R--------------S----A
----------------------------------------------------------------------
-----------------Q-Y-WRNR-L---P---E----------L----------P-------------
------------------------------------------------------G------A--P-A---
------L----------------------------P-L------A--A---E----P-----A-------
-Q----------------------L-------------------------G-------R-------P---
-R-----I-Q----R-H-E-HR-L--S-A-Q----Q-----W----AA--L-T-A--Q----A----R-E
---Q-R-VTLPMALATAF-AEVLAA-W-----------------S------------------S------
----------------Q----------------------------P---R---F---LLNLPLFDR--E-
----T---I-------H--P--------------------------A---V-G---AMVADFTN--LILL
EV-DA-S-----------------------K------------P-----------------------D--
--------S------F-A--E------R----ARRLQQRFR----TD----V-R-H-S--E-Y----S--
-----AVE-V--L-R--------D---L-A----R-----------A-----------------H-----
----------------------------------P---E----------TG-----T----FAP--VVF-
----T-------------SAI-GM-------------GDL--I-------D-------------------
------A--------P----------------------------V-------K-----------------
--------------------------------------------------------------------Q-
--------------------T-----------F----G----R-----------P---------------
------D---------Y--------M-L--------S--Q--TP---QA-W--L--------D----HQ-
V--------V---------E-----------------L------D--------------------G----
----------G---L--LLNWD----------------VV-S--G-------L-F---PA----------
----------------------G-----------------V---V---E-----------------A--M
-----------------F

>Cyc|gi|21225943
F----------PLTD---------IQAAY-LI-G-R-T-D------A-----------------------
----------------Y----A--------------------Y--G------G--VG-----C---HA--
--YVE--L---A-----Y-P-----D---L---D--------VDRVTSVWRQLVQ-R-HDMLRAVIH-Q-
-D------------------------G----------------------H--Q--------------R--
----------V--L---P---E-V--P--A---------L----------------S------V--G---
-----------T----D-------D-L--------T------A---L----P-----------------A
---A----------T--------A-E---A--R-M--------R------H----T----R------A--
--R-L-S----A---R-EA--P---T--------D-Q--------W-P--L---F-DVHV-T-R------
---T----------------------------------------------------D-------------
-----R------R-A---VL-HLSFDMLVVDHASLR-ILLAEFRRS-YG------G-T------------
-------A--------L-------------T-----------------D-----------------A---
-------------P-------------R-----------------I---T----F---------------
-------------R---D---YV-L-A--R----R-A-----L------A------D--T----------
---D-----G----------H-------A--------------------R--------------D----R
----------------------------------------------------------------------
-----------------A-Y-WTER-L---D---T----------L----------P-------------
------------------------------------------------------P------A--P-E---
------L----------------------------P-L------A--E---A----W-----Q-------
-A----------------------A------V----DDPAEAGRVPAPGGD-------A-------V---
-A-----F-R----R-L-E-VL-L--P-A-A----D-----R----DR--L-T-A--R----A----A-R
---R-G-LTPSTALLTAY-AETVGA-W-----------------S------------------R------
----------------S----------------------------S---R---F---TLNVPTVDR--P-
----A---L-------H--E--------------------------D---I-D---RLVGDFTS--LELL
AV-DL-D-----------------------T------------P-----------------------A--
--------T------F-A--E------R----TGAVGEQLL----DD----L-A-H-P--L-F----T--
-----GSE-V--L-A--------E---L-S----R-----------R-----------------A-----
----------------------------------G--------------AP-----V----LMP--VVF-
----T-------------SAL-GA-------------G-A--T-------S-------------------
----------------------------------------------------E-----------------
--------------------------------------------------------------------G-
--------------------V-----------P----P----E-----------V---------------
------E---------Y--------A-V--------T--R--TP---QV-W--L--------D----CQ-
V--------M---------H-----------------R------G--------------------D----
----------T---L--SLSWD----------------IR-E--G-------A-L---AH----------
----------------------G-----------------T---A---D-----------------A--M
-----------------F

>Cyc|gi|998455089
F----------PLAV---------MQHAY-WI-G-R-G-D------D-----------------------
----------------T----T--------------------L--G------S--VA-----A---HL--
--YVE--F---D-----G-E-----G---V---D--------AHRLDRAVRALVA-R-HGMLRARFT-D-
-D------------------------G----------------------R--Q--------------Q--
----------I--L---P---E-P--A--R---------P----------------A------T--V---
-----------V----H-------D-L--------R------D---L----D-----------------E
---E----------S--------A-T---A--R-L--------E------D----I----R------H--
--S-S-S----H---A-RL--D---V--------A-A--------G-E--V---Y-SVQL-S-L------
---L----------P-----------------------------------------Q-------------
-----G------R-T---RL-HVDVDMLAADALSYR-VLLSDLAAL-YQ------H-P------------
-------D--------T-------------P-----------------L-------------P---P---
-------------I-------------G-----------------T---S----Y---------------
-------------P---E---YL-A-E--R----H-E-----M-------------R--R----------
---L-----S----------R-------E--------------------Q--------------S----R
----------------------------------------------------------------------
-----------------A-W-WGSR-V---P---D----------L----------P-------------
------------------------------------------------------S------A--P-E---
------L----------------------------P-L------V--P---E----A-----E-------
-R----------------------A-------------------------D-------P-------T---
-R-----V-A----R-R-H-HW-L--P-P-E----D-----K----RR--L-A-S--R----A----H-Q
---H-G-LTPAMAVATAF-SEVLAA-W-----------------S------------------G------
----------------Q----------------------------P---R---F---LLNVPMFDR--R-
----G---S-------H--P--------------------------D---V-D---LLVGDFTS--SVLL
DV-DL-T-----------------------G------------P-----------------------A--
--------T------F-T--E------H----ALRLQDRMH----TD----A-A-H-A--D-Y----S--
-----GVE-V--L-R--------D---L-T----R-----------H-----------------N-----
----------------------------------G---E-----------Q-----V----LAP--VVF-
----T-------------SAL-NL-------------GEL--F-------D-------------------
------A--------G----------------------------V-------T-----------------
--------------------------------------------------------------------R-
--------------------S-----------F----G----K-----------P---------------
------A---------W--------I-I--------S--Q--GP---QV-L--L--------D----AQ-
V--------T---------E-----------------V------D--------------------G----
----------G---L--LVNWD----------------VR-E--D-------A-F---PD----------
----------------------G-----------------L---I---D-----------------A--M
-----------------F

>Cyc|gi|1190499445
F----------PLTA---------VQQAY-LI-G-R-D-D------D-----------------------
----------------Q----T--------------------L--G------G--VS-----C---HA--
--YLE--F---D-----T-A-----Q---V---D--------PERLERAVRALIE-R-HPMLRVAFA-D-
-D------------------------A----------------------T--Q--------------R--
----------V--L---P---R-S--P--W---------P----------------G------V--T---
-----------V----R-------D-L--------R------G---L----A-----------------A
---D----------E--------A-A---E--T-A--------Q------A----L----R------D--
--R-L-S----H---R-RL--D---V--------A-R--------G-E--V---I-DVQL-T-L------
---L----------P-----------------------------------------D-------------
-----A------V-D---RL-HFNVDLLAADLASIR-VLLADLAAL-YD------D-P------------
-------G----------------------A-----------------L-------------D---D---
-------------L-------------T-----------------Y---T----F---------------
-------------G---Q---YL-A-H--Q----D-T-----V-------------R--A----------
---A-----E----------R-------E--------------------R--------------A----R
----------------------------------------------------------------------
-----------------E-Y-WQQR-L---P---S----------L----------P-------------
------------------------------------------------------G------G--P-K---
------L----------------------------P-L------A--A---D----P-----E-------
-A----------------------V-------------------------A-------V-------P---
-R-----F-V----R-R-S-CG-L--T-A-D----E-----W----RL--M-E-R--R----A----S-E
---A-G-LTPSVVLATAF-AMVLGR-W-----------------S------------------G------
----------------E----------------------------E---R---F---LLNLPLFDR--D-
---LD---A-------H--P--------------------------Q---I-N---RVVADFTG--LVLV
EV-DL-S------------------------------------G-----------------------E--
--------S------F-A--D------R----ARTLQKQMH----ED----I-G-H-A--A-Y----S--
-----GVD-V--L-R--------D---F-V----R-----------T-----------------D-----
----------------------------------V---D----------AP-----R----TAP--VVF-
----A-------------CDL-SA-------------P-L--V-------P-------------------
------D--------A----------------------------F-------Q-----------------
--------------------------------------------------------------------A-
--------------------R-----------F----G----E-----------A---------------
------S---------W--------M-I--------S--Q--TP---QI-W--L--------D----HQ-
V--------Y---------R-----------------T-----RD--------------------G----
----------G---V--LLVWD----------------AV-E--E-------L-F---PD----------
----------------------G-----------------M---L---D-----------------A--M
-----------------A

>Cyc|gi|410829096
F----------PLTD---------VQYAY-WI-G-R-R-D------D-----------------------
----------------Q----P--------------------L--G------G--VG-----C---HA--
--YLE--L---D-----G-Q-----G---V---D--------PQRLESAWEQLLA-H-HAMLRARFL-A-
-D------------------------G----------------------R--Q--------------E--
----------V--L---D---D-P--V--I---------N----------------T------L--A---
-----------V----H-------D-W--------R------Y---C----P-----------------E
---D----------E--------L-A---R--E-L--------T------R----I----R------D--
--R-L-S----H---R-RL--D---V--------E-K--------G-E--V---A-GIEL-S-L------
---L----------P-----------------------------------------G-------------
-----G------R-T---RL-HFDIDLLVADVQSVS-IMLRDLAAA-YA------C-G------------
-------S--------K-------------P-----------------A-------------A---P---
-------------G-------------D-----------------W---S----F---------------
-------------A---E---YL-R-R--E----A-S-----R-------------R--A----------
---E-----E----------Q-------E--------------------R--------------A----A
----------------------------------------------------------------------
-----------------K-Y-WSER-L---P---T----------L----------P-------------
------------------------------------------------------A------A--P-D---
------L----------------------------P-L------Q--V---R----P-----A-------
-T----------------------V-------------------------T-------S-------P---
-V-----F-T----R-R-S-YV-V--H-Q-A----D-----W----EL--L-Q-Q--R----A----A-A
---C-Q-VTPAMVLLTAY-AEVLDR-W-----------------S------------------A------
----------------N----------------------------S---Q---F---LINVPLFDR--Q-
----T---G-------E--A--------------------------G---I-D---DVVADFTN--LLLL
AV-DC-G-----------------------S------------R-----------------------Q--
--------S------F-V--E------R----VRSVQAQFH----QD----V-A-H-A--A-Y----S--
-----GVQ-L--Q-R--------D---L-A----R-----------V-----------------R-----
----------------------------------Q---G----------ER-----D----IAP--VVF-
----A-------------CNL-GT-------------P-L--I-------G-------------------
------D--------E----------------------------C-------R-----------------
--------------------------------------------------------------------R-
--------------------A-----------L----G----E-----------L---------------
------V---------Y--------M-I--------S--Q--TP---QV-W--L--------D----FQ-
I--------Y---------E-----------------Q------E--------------------G----
----------G---L--LLAWD----------------AV-D--S-------L-F---PD----------
----------------------G-----------------M---I---E-----------------Q--M
-----------------L

>Cyc|gi|1223962141
F----------DLTD---------VQYSY-LI-G-R-E-D------D-----------------------
----------------Q----I--------------------L--G------G--VG-----C---HA--
--YLE--I---D-----G-E-----N---I---D--------EDKLKEAWNKLQY-R-HPMLRAKFT-K-
-D------------------------G----------------------H--Q--------------E--
----------I--L---H---K-P--Y--S---------E----------------E------I--E---
-----------V----F-------D-L--------S------D---L----D-----------------E
---E----------T--------L-H---L--K-L--------V------E----I----R------E--
--Q-K-S----H---R-KL--N---V--------N-Q--------G-Q--V---A-GVAL-A-K------
---F----------L-----------------------------------------D-------------
-----G------K-S---RI-FFDVDLLVSDVMSMS-IMIKELAEL-YS------G-V------------
-------E--------L-------------D-------------------------------N---L---
-------------N-------------E-----------------Y---T----F---------------
-------------K---D---YM-Q-N--R----I---------------------G--E----------
---S-----I----------N-------D--------------------A--------------D----K
----------------------------------------------------------------------
-----------------E-F-WQQK-I---N---S----------F----------E----I--------
------------------------------------------------------E------R--P-N---
------L----------------------------P-L------R--K---Q----P-----E-------
-Q----------------------I-------------------------K-------E-------T---
-K-----F-T----R-R-K-RI-I--K-K-D----E-----W----ET--I-K-D--I----A----A-S
---Y-Q-STPSMVLLTVY-SLVLER-W-----------------C------------------N------
----------------Q----------------------------D---K---F---FINIPLFNR--D-
----L---E-------N--E--------------------------N---L-K---EMIADFTN--ILLV
EH-EI-K-----------------------D------------D-----------------------A--
--------R------F-L--D------T----LKRTNKTFL----EN----V-S-H-S--A-Y----S--
-----GVQ-V--Q-R--------D---I-S----K-----------D-----------------Q-----
----------------------------------G---T----------SV-----N----IAP--VVF-
----A-------------CNI-DY-------------P-L--E-------T-------------------
------K--------I----------------------------S-------R-----------------
--------------------------------------------------------------------K-
--------------------N-----------L----G----K-----------V---------------
------S---------Y--------M-I--------S--Q--TP---GV-W--L--------D----FQ-
T--------Y---------I-----------------V------D--------------------G----
----------N---L--ILCWD----------------SV-D--E-------L-F---PT----------
----------------------G-----------------M---L---E-----------------D--M
-----------------M

>Cyc|gi|924291831
F----------PLTD---------IQEAY-WV-G-R-N-E------L-----------------------
----------------F----E--------------------M--G------N--VS-----T---HS--
--YDE--L---E-----F-K-----N---L---D--------VENLHLAWQRLIK-R-HGMLRAIVL-P-
-D------------------------G----------------------Q--Q--------------K--
----------I--W---R---D-V--P--D---------Y----------------K------I--E---
-----------V----L-------D-L--------S------G---K----A-----------------P
---D----------E--------I-E---S--Q-I--------E------T----I----R------Q--
--Q-M-S----H---Q-IF--K---T--------H-Q--------W-P--L---F-ELRA-T-L------
---L----------D-----------------------------------------Q-------------
-----Q------V-A---RL-HLSTDALTFDAWSFI-LIIKELSQL-LD------D-P------------
-------K--------A-------------F-----------------L-------------P---P---
-------------I-------------N-----------------L---S----F---------------
-------------R---D---YV-L-A--E----Q-S-----I------K------F--T----------
---E-----D----------Y-------Q--------------------R--------------S----L
----------------------------------------------------------------------
-----------------A-Y-WQTQ-I---V---T----------L----------P-------------
------------------------------------------------------P------A--P-E---
------L----------------------------P-L------A--K---N----P-----S-------
-S----------------------L-------------------------N-------E-------P---
-H-----F-S----R-L-H-ST-L--E-K-E----T-----W----TK--L-R-T--K----A----T-R
---Y-G-LTPTGLLLTAF-SEVLAL-W-----------------S------------------K------
----------------N----------------------------P---Q---F---TLNLTFFNR--L-
----P---L-------H--P--------------------------E---V-N---DIVGEFTS--LTLL
AL-DY-S-----------------------V------------R-----------------------D--
--------S------F-L--D------R----ARRTQEKLW----ND----L-E-H-R--H-V----S--
-----GIQ-V--L-R--------E---L-N----R-----------R-----------------Q-----
----------------------------------G---G-V--------TR-----A----KMP--IVF-
----T-------------SAL-TL-------------P-I--P-------D-------------------
------I--------E----------------------------S-------S-----------------
--------------------------------------------------------------------P-
--------------------I-----------A----L----R-----------P---------------
------V---------Y--------G-I--------T--Q--TS---QV-W--L--------D----HQ-
V--------W---------E-----------------E------S--------------------G----
----------T---L--IFNWD----------------VV-E--E-------I-F---PE----------
----------------------G-----------------L---L---Q-----------------D--M
-----------------F

>Cyc|gi|499129053
F----------PLTD---------IQQSY-WL-G-R-S-G------V-----------------------
----------------Y----D--------------------L--S------D--VS-----A---HC--
--YFE--L---E-----C-D-----E---L---D--------MEAVNAAWNQLIR-R-HDVMRVVVL-D-
-N------------------------G-L--------------------S--Q--------------Q--
----------I--L---K---E-V--P--D---------Y----------------Q------I--R---
-----------I----N-------D-Y--------R------Y---Q----D-----------------K
---V----------A--------F-E---K--G-V--------L------S----T----R------N--
--N-M-S----H---R-QF--N---V--------S-K--------W-P--L---F-EIEG-S-L------
---S----------Q-----------------------------------------D-------------
-----Q------K-T---RL-HVSFDNTVFDGNSIF-LLFDEWYRL-YN------T-P------------
-------M--------L-------------K-----------------L-------------P---K---
-------------I-------------N-----------------I---S----F---------------
-------------R---D---YA-I-A--L----A-D-----L------K------K--S----------
---L-----Q----------Y-------E--------------------K--------------D----M
----------------------------------------------------------------------
-----------------N-Y-WATR-I---L---K----------L----------P-------------
------------------------------------------------------S------A--P-E---
------L----------------------------P-L------E--K---Q----P-----N-------
-E----------------------I-------------------------V-------E-------Q---
-K-----F-T----R-Y-Q-AV-L--T-K-D----K-----W----KV--I-K-Q--M----A----H-Q
---L-N-LTPSSVIMTAY-AEVLGR-Y-----------------S------------------R------
----------------H----------------------------Q---H---F---TLNLTHFNR--L-
----P---L-------H--E--------------------------D---V-D---KLVGDFTS--LVLI
EM-DH-R-----------------------H------------D-----------------------S--
--------N------F-I--M------R----CRDTQKQLL----QD----L-E-H-T--L-V----S--
-----GVE-V--E-R--------M---M-R----K-----------E-----------------R-----
----------------------------------N---H-V--------ND-----T----IMP--IVF-
----T-------------SGI-GV-------------N-K--D-------H-------------------
------L--------E----------------------------D-------I-----------------
--------------------------------------------------------------------R-
--------------------Y-----------L----G----K-----------I---------------
------A---------Y--------G-A--------S--Q--TP---QV-W--L--------D----HQ-
V--------F---------E-----------------Q------D--------------------G----
----------E---L--ILSWD----------------GI-E--E-------L-F---PK----------
----------------------G-----------------M---L---N-----------------E--M
-----------------F

>Cyc|gi|518278240
F----------ALTP---------VQHAY-LV-G-R-D-P------A-----------------------
----------------Q----P--------------------L--G------G--VG-----C---HL--
--YQE--F---L-----GDS-----G---L---T--------PHALERAIAALLA-R-HPMLSVRFL-P-
-D------------------------G----------------------L--Q--------------R--
----------W--E---P---Q-P--A--W---------Q----------------R------L--T---
-----------V----H-------D-L--------R------D---A----D-----------------D
---A----------E--------I-V---Q--H-L--------E------A----L----R------N--
--R-L-G----H---R-VL--D---V--------E-R--------G-E--T---F-DCQF-T-L------
---L----------P-----------------------------------------D-------------
-----G------R-H---RL-HVNLDLLVADAASFS-RIFTELAAL-AA------G-R------------
-------A--------L-------------P-----------------S-------------A---L---
-------------A-------------E-----------------Y---D----F---------------
-------------R---S---YL-D-Q--W----Q-A-----T-------------Q--A----------
---A-----A----------R-------K--------------------A--------------A----Q
----------------------------------------------------------------------
-----------------D-W-WEAR-L---P---D----------L----------P-------------
------------------------------------------------------P------A--P-A---
------L----------------------------P-L------A--T---D----T-----S-------
-R----------------------A-------------------------S-------P-------V---
-R-----M-S----R-R-Q-FT-L--D-A-T----A-----W----RR--F-R-T--R----A----A-A
---C-G-VTPTMALATLF-AATLSR-W-----------------S------------------A------
----------------A----------------------------S---R---A---LVNLTLFDR--E-
----P---L-------H--P--------------------------A---V-D---TMVADFTN--ILLL
AL-EG-G------------------------------------S-----------------------D--
--------P------F-D--V------M----ARANQAAFT----DA----W-E-H-R--Q-W----S--
-----GVE-V--L-R--------A---L-R----R-----------G-----------------D-----
--------------------------------------Q----------HP-----H----GAP--IVF-
----T-------------SHL-GR-------------P-L--F-------G-------------------
------H--------D----------------------------P-------D-----------------
--------------------------------------------------------------------G-
--------------------I-----------L----G----T-----------P---------------
------D---------W--------G-I--------S--Q--TP---QV-W--L--------D----HL-
A--------Y---------E-----------------H------G--------------------D----
----------A---A--ILQWD----------------AN-D--A-------L-F---PA----------
----------------------G-----------------L---V---D-----------------A--M
-----------------F

>Cyc|gi|1603470705
F----------PLTD---------IQHAY-WV-G-R-N-A------G-----------------------
----------------N----N--------------------S--G------N--VA-----A---HA--
--YEE--F---E-----C-A-----D---L---D--------LARLEQALNTLIA-Q-HDMLRAVIT-H-
-D------------------------G----------------------M--Q--------------R--
----------V--L---P---Q-V--P--R---------Y----------------I------I--N---
-----------T----N-------D-F--------S------Q---L----K-----------------P
---K----------D--------A-A---T--R-L--------A------D----L----R------E--
--M-K-S----H---Q-MM--P---C--------E-Q--------W-P--L---F-DISA-S-R------
---L----------P-----------------------------------------D-------------
-----G------T-V---RL-HVSFDLLIMDAWSIT-LFWRELEER-YY------H-A------------
-------D--------Y-------------Q-----------------A-------------E---T---
-------------V-------------D-----------------I---T----F---------------
-------------R---D---YV-L-A--E----QRL-----E-------------H--S----------
---T-----A----------Y-------Q--------------------R--------------A----R
----------------------------------------------------------------------
-----------------D-Y-WLQR-I---D---T----------F----------P-------------
------------------------------------------------------S------A--P-S---
------L----------------------------P-Q------R--I---A----P-----Q-------
-N----------------------L-------------------------E-------H-------R---
-R-----F-V----R-R-E-TT-I--P-N-A----V-----W----RK--L-K-D--T----A----A-R
---Q-G-LTPSTILLTAY-TEILAN-W-----------------S------------------E------
----------------T----------------------------P---H---F---CLNLPAFNR--L-
----E---V-------H--P--------------------------Q---V-D---KVMGDFTS--VLLF
EA-DL-R-----------------------E------------D-----------------------E--
--------T------F-L--Q------R----ARNTQKRLW----DD----L-S-A-L--Q-Y----N--
-----GVK-M--L-R--------D---I-A----E-----------K-----------------S-----
--------------------------------------A----------DR-----P----TMP--YVF-
----T-------------SLI-FP-------------S-A--D-------D-------------------
------K--------P----------------------------I-------V-----------------
--------------------------------------------------------------------S-
--------------------R-----------L----G----K-----------L---------------
------V---------E--------G-I--------S--Q--TP---HV-W--L--------D----CQ-
V--------Y---------E-----------------E------K--------------------G----
----------D---L--LINWD----------------AV-E--G-------L-F---DP----------
----------------------D-----------------M---L---D-----------------T--M
-----------------F

>Cyc|gi|1052676065
F----------PPTD---------VQRAY-WM-G-R-T-D------D-----------------------
----------------F----A--------------------L--G------G--VG-----S---HW--
--YWE--F---D-----G-G-----D---V---D--------LDRLGRAVNTLIA-R-HEMLRAVFD-D-
-N------------------------G----------------------D--Q--------------R--
----------I--L---P---E-V--P--P---------F----------------T------I--T---
-----------V----H-------D-G-------------------------------------------
-------------------------H---E--H-L--------A------T----L----R------E--
--E-L-S----H---R-IP--D---P--------S-R--------W-P--L---I-DIQA-V-R------
---H----------P-------------------------------------------------------
-----G------G-T---RV-AFSFDYIVLDALSIV-VFFAELSTL-YR------D-P------------
-------D--------A-------------A-----------------L-------------R---P---
-------------L-------------G-----------------V---S----F---------------
-------------R---D---YV-L-G--A----T-P-------------------P--P----------
---E-----V----------V-------G--------------------Q--------------A----Q
----------------------------------------------------------------------
-----------------A-Y-WRGR-L---D---D----------I----------A-------------
------------------------------------------------------P------P--P-A---
------L----------------------------P-L------A--V---D----P-----E-------
-T----------------------L-------------------------V-------A-------P---
-R-----F-V----R-R-E-RS-L--T-P-R----Q-----W----AA--I-T-R--R----A----R-D
---H-R-LTPAAVLATAY-AEVLSA-Y-----------------S------------------G------
----------------Q----------------------------D---A---L---TLNLTMFQR--H-
----D---V-------H--P--------------------------D---I-G---AILGDFTS--LVLV
GY-RG-A-----------------------A------------G-----------------------R--
--------S------W-R--E------T----AHLFQQDLW----AG----L-E-H-N--D-V----S--
-----ALW-V--L-R--------E---L-A----R-----------R-----------------R-----
----------------------------------D---G----------GT-----V----SMP--IVF-
----T-------------SAL-GV-------------A-A--D------------------L--------
------V--------N----------------------------M-------R-----------------
--------------------------------------------------------------------F-
--------------------P-----------F----G----E-----------L---------------
------T---------W--------G-V--------S--Q--TP---QV-W--L--------D----NQ-
V--------M---------E-----------------R------D--------------------G----
----------G---L--TFNWD----------------SV-D--E-------L-F---PD----------
----------------------G-----------------L---L---D-----------------A--M
-----------------F

>Cyc|gi|1152131844
F----------PLTD---------IQHAY-WL-G-R-N-T------A-----------------------
----------------F----E--------------------L--G------N--VS-----A---HF--
--YYE--I---E-----N-T-----G---L---D--------IARLETAWQKIIE-R-HPMLRAVIN-K-
-D------------------------G----------------------T--Q--------------R--
----------I--L---E---H-V--P--S---------Y----------------S------F--V---
-----------K----N-------D-L--------Q------N---E----N-----------------R
---E----------T--------I-S---R--C-L--------L------E----T----R------E--
--E-M-S----H---Q-TL--S---S--------E-L--------W-P--L---F-DIRV-S-L------
---L----------P-----------------------------------------E-------------
-----Q------R-V---RV-HIDIDNVIADAWSLF-TFLKEWADF-YH------T-P------------
-------E--------H-------------T-----------------L-------------S---P---
-------------I-------------P-----------------L---T----F---------------
-------------R---D---YI-L-A--E----Q-E-----L------K------S--S----------
---P-----A----------Y-------E--------------------E--------------D----K
----------------------------------------------------------------------
-----------------A-Y-WQKR-L---S---S----------L----------P-------------
------------------------------------------------------A------A--P-E---
------L----------------------------P-L------A--C---A----P-----S-------
-Q----------------------I-------------------------A-------K-------P---
-R-----F-S----R-L-S-NT-L--D-V-E----T-----W----GK--L-K-H--K----A----S-Q
---A-G-ITPSSLLISAY-SEVLAR-W-----------------S------------------S------
----------------A----------------------------P---R---F---TVNVTLFNR--L-
----P---L-------H--P--------------------------E---I-D---AVVGDFTS--LNLL
EI-DR-S-----------------------G------------G-----------------------Q--
--------S------F-L--E------N----AKKDQSQLW----DD----I-D-H-K--L-Y----G--
-----GVE-V--M-R--------D---L-A----H-----------Q-----------------N-----
----------------------------------G---T-G--------TE-----A----LMP--VVF-
----T-------------SAL-MG---------------S--V-------GH---------D--------
------A--------A----------------------------V-------L-----------------
--------------------------------------------------------------------T-
--------------------K-----------F----G----E-----------M---------------
------T---------Y--------S-I--------F--Q--TP---QV-W--L--------D----HQ-
V--------Y---------E-----------------L------D--------------------G----
----------A---L--VSNWD----------------FI-E--P-------L-F---PE----------
----------------------N-----------------V---P---Q-----------------D--M
-----------------F

>Cyc|gi|1386650976
F----------DLAP---------MQHAY-WI-G-R-D-P------N-----------------------
----------------Q----Y--------------------L--G------G--VA-----A---HF--
--YHE--F---D-----G-Q-----D---V---V--------PDRLEQAVCSLFE-R-HGMLRVQIH-D-
-D------------------------G----------------------R--Q--------------Q--
----------I--P---A---E-V--S--W---------P----------------G------L--K---
-----------V----H-------D-F--------R------H---Q----A-----------------A
---A----------E--------A-E---Q--S-L--------I------A----V----R------E--
--Q-L-S----H---R-QL--N---I--------S-Q--------G-E--V---F-DVQL-S-L------
---L----------P-----------------------------------------A------ELKA---
-----G------G-T---RL-HINLDMVAADAFSLR-VLLNDLAKL-YL------E-P------------
-------E--------Q-------------S-----------------L-------------V---P---
-------------L-------------N-----------------Y---S----Y---------------
-------------P---R---YQ-A-D--R----S-A-----LHSKE--E------R--R----------
---A-----E----------K-------Q--------------------Q--------------A----K
----------------------------------------------------------------------
-----------------E-H-WQDR-L---A---D----------L----------P-------------
------------------------------------------------------G------A--P-Q---
------L----------------------------P-T------A--I---G----T-----E-------
-S----------------------K-------------------------D-------T-------R---
-R-----V-V----R-R-H-YS-L--S-A-D----Q-----K----NQ--L-A-E--F----A----S-R
---H-G-ITLSMTLAAAL-AEVLTV-Y-----------------S------------------E------
----------------E----------------------------S---D---F---LLNLPLFDR--E-
----S---L-------H--R--------------------------D---V-N---SLVGDFTS--SILL
AW-QG-S-----------------------Q------------S-----------------------G--
--------T------F-V--E------R----AQRLQHNFR----QD----V-A-H-G--S-Y----S--
-----GVE-V--L-R--------D---L-S----R-----------Q-----------------Q-----
----------------------------------G--------------QT-----V----FAP--VVF-
----T-------------SAL-GL-------------GEL--F-------G-------------------
------E--------S----------------------------V-------R-----------------
--------------------------------------------------------------------S-
--------------------A-----------F----G----D-----------V---------------
------N---------W--------I-I--------S--Q--GP---QV-W--L--------D----VQ-
V--------M---------E-----------------L------K--------------------G----
----------G---L--SVNWD----------------AR-E--A-------A-F---AP----------
----------------------G-----------------V---L---D-----------------G--M
-----------------F

>Cyc|gi|21224739
F----------PVTD---------LQSAY-QV-G-E-S-D------F-----------------------
----------------P----E--------------------L--A------T--P------A---YI--
--AHG--F---E-----V-P-----G---L---D--------TGRWHGALRTVLA-R-HEMLRAAVG-P-
-D------------------------G----------------------R--Q--------------R--
----------V--V---P---L-D--D--G---------W----------------G------P--A---
-----------L----V-------D-W--------S------H---L----D-----------------A
---A----------E--------A-R---A--A-F--------H------R----E----R------E--
--T-A-A----A---L-LP--G---L--------T-D--------G-P--Q---L-GCAV-Y-S------
---A----------R-------------------------------------------------------
-----D------T-A---FV-LLCLRLFVLDARSIG-LLCRDLADA-YE------G-R------------
-------P--------F-------------A-----------------E-------------P---P---
-------------V-------------A----------------PG---Y----F---------------
-------------A---R---YT-E-A--L----A-A-----H------R------D--S----------
---Q-----A----------H-------R--------------------N--------------A----V
----------------------------------------------------------------------
-----------------A-H-WQRR-T---P---A----------L----------P-------------
------------------------------------------------------G------P--P-T---
------P----------------------------P-A------L--S---R----P-----A-------
----------------------------------------------------------R-------A---
-R-----F-A----R-V-R-HR-L--P-A-P----V-----W----AA--L-R-E--Q----A----R-G
---A-G-LSANSVLCAAY-AEVLRR-W-----------------S------------------G------
----------------R----------------------------P---S---F---TLTVLVATR--A-
----M---LAAGPNGTD--P--------------------------A---P-A---ACVGNFGS--TLLL
EC-DG-T------------------------------------G-----------------------A--
--------T------F-A--E------R----AEALQRRLM----AD----L-P-H-T--W-L----S--
-----GVE-V--A-R--------R---A-R----R-----------E-----------------S-----
----------------------------------P---G----------AA-----V----GSP--FVF-
----A-------------SGL-DE-------------A-A--S-------DV--------LP--------
------P--------H----------------------------L-------R-----------------
--------------------------------------------------------------------A-
--------------------E-----------G----W----E-----------L---------------
------V---------F--------K-S--------M--H--TP---QV-L--L--------D----HQ-
V--------S---------E-----------------E------D--------------------G----
----------E---L--VCTFD----------------HV-A--E-------A-F---PE----------
----------------------G-----------------M---V---D-----------------E--L
-----------------A

>Cyc|gi|860522658
F----------PLSA---------AQHAY-LV-G-R-D-A------S-----------------------
----------------Q----S--------------------L--G------G--VG-----C---HL--
--YQE--F---D-----G-PRAGGRA---L---E--------PAAVENAIRALRR-R-HPMLCTAFQ-S-
-D------------------------G----------------------T--Q--------------R--
----------Y--V---G---H-P--D--G---------F----------------H------L--R---
-----------V----E-------D-L--------R------G---A----D-----------------P
---A----------T--------T-D---R--R-L--------A------E----L----R------R--
--E-H-G----H---R-VL--D---V--------A-R--------G-E--T---L-DFRL-V-L------
---L----------P-----------------------------------------E-------------
-----G------R-H---RL-CVDLDLLVADAASFT-LLFDELAAL-LD------G-R------------
-------D--------L-------------P-----------------A-------------R---P---
-------------R-------------D-----------------Y---D----F---------------
-------------R---S---YL-A-D--L----E-R-----R-------------T--A----------
---D-----E----------R-------R--------------------A--------------A----R
----------------------------------------------------------------------
-----------------A-F-WDER-L---A---A----------L----------A-------------
------------------------------------------------------P------A--P-N---
------L----------------------------P-L------A--R---D----P-----A-------
-V----------------------S-------------------------A-------P-------V---
-R-----V-T----R-R-R-HR-I--D-D-G----E-----W----RR--I-V-T--R----A----R-D
---A-G-FTPSTALVTCF-GHVLGR-W-----------------G------------------G------
----------------Q----------------------------E---R---L---LLNLTLFDR--L-
----S---L-------H--P--------------------------A---V-D---GMLADFTS--ILLL
DL-DV-G-----------------------P------------R-----------------------R--
--------P------F-V--D------L----VRANQEVFA----QA----H-E-H-R--H-V----S--
-----GVD-V--A-R--------D---L-R----R-----------A-----------------G-----
--------------------------------------S----------HP-----H----GAP--VVF-
----T-------------SNL-GR-------------P-L--F-------G-------------------
------H--------S----------------------------T-------D-----------------
--------------------------------------------------------------------G-
--------------------A-----------L----G----V-----------P---------------
------G---------W--------G-I--------S--Q--TP---QV-W--I--------D----HL-
A--------Y---------E-----------------N------D--------------------G----
----------S---V--HLQWD----------------SN-E--A-------L-F---PD----------
----------------------G-----------------L---V---A-----------------A--M
-----------------F

>Cyc|gi|712788133
F----------PLTE---------LQYAY-WI-G-R-Q-D------H-----------------------
----------------Y----A--------------------L--G------G--VA-----C---HA--
--YLE--A---D-----A-P----EA---L---D--------IARLQRCWNLLID-R-HDALRLVID-E-
-Q------------------------G----------------------R--Q--------------R--
----------V--L---S---E-V--P--D---------Y----------------Q------I--T---
-----------V----A-------D-L--------Q------Q---A----S-----------------R
---S----------S--------A-A---S--H-C--------D------Q----W----R------Q--
--Q-L-S----H---Q-VL--P---T--------D-R--------W-P--L---F-DLRV-T-L------
---L----------P-----------------------------------------Q-------------
-----G------G-S---RL-HISIDMLINDATSSQ-LLWDELVAL-YR------A-D------------
-------GE----MSQA-------------G-----------------L-------------Q---P---
-------------F-------------S-----------------I---G----F---------------
-------------R---D---YV-L-A--K----Q-Q-----REG----A------R--L----------
---Q-----Q----------W-------E--------------------R--------------D----R
----------------------------------------------------------------------
-----------------E-Y-WLQR-L---P---T----------L----------P-------------
------------------------------------------------------T------A--P-Q---
------L----------------------------P-L------L--V---E----N-----L-------
-S----------------------L-------------------------V-------H-------P---
-Q-----F-S----R-R-Q-RT-L--P-A-A----A-----W----QQ--L-R-D--R----A----S-H
---H-G-VTPASLLIAAF-SEVLAA-W-----------------S------------------S------
----------------E----------------------------P---T---F---SLNLTIFDR--L-
----P---W-------H--D--------------------------D---V-P---RMVGDFTA--VTLL
AL-DH-R-----------------------Q------------P-----------------------L--
--------S------F-A--D------R----AAQVNGEVL----ES----L-D-H-R--S-F----S--
-----AVD-V--L-R--------E---W-N----R-----------G-----------------R-----
----------------------------------E---Q-Q--------AL-----V----GMP--VVF-
----T-------------SQL-GV-------------NDP--T-------K-------------------
------G--------A----------------------------A-------E-----------------
--------------------------------------------------------------------S-
--------------------P-----------L----G----E-----------I---------------
------V---------W--------G-I--------S--Q--TP---QV-W--L--------D----HQ-
A--------S---------E-----------------Q------D--------------------G----
----------A---L--IYNWD----------------AV-D--Q-------L-F---QP----------
----------------------G-----------------V---L---D-----------------A--M
-----------------F

>Cyc|gi|1594890496
F----------PLTD---------IQQAY-FV-G-R-G-S------D-----------------------
----------------F----A--------------------M--G------N--VS-----T---HL--
--YIE--V---D-----A-V-----D---L---D--------LPRLEQAWQKVID-R-HPMLRAIVL-P-
-D------------------------G----------------------V--Q--------------K--
----------I--L---P---E-T--P--P---------Y----------------K------F--P---
-----------V----Q-------D-L--------R------N---E----Q-----------------A
---S----------D--------M-V---A--G-L--------E------R----E----R------N--
--R-L-S----H---Q-VI--P---S--------D-R--------W-P--L---F-ELSA-S-L------
---L----------P-----------------------------------------E-------------
-----N------K-T---RI-HISLDCLITDARSFQ-IISGELLTF-YH------D-E------------
-------Q--------A-------------Q-----------------L-------------S---V---
-------------P-------------G-----------------L---S----F---------------
-------------R---D---YV-I-A--E----H-A-----L------R------D--S----------
---S-----F----------F-------Q--------------------R--------------A----M
----------------------------------------------------------------------
-----------------D-Y-WKNR-I---T---T----------L----------P-------------
------------------------------------------------------G------M--P-Q---
------L----------------------------P-L------A--R---A----P-----E-------
-T----------------------L-------------------------E-------Q-------H---
-V-----F-S----Q-R-G-YE-L--S-K-V----D-----W----EN--F-Q-A--R----A----A-K
---A-G-ITPTAALLECF-GEMLAG-W-----------------S------------------R------
----------------S----------------------------S---Q---L---TLNLTLFNR--M-
----P---L-------H--P--------------------------D---V-D---DVVGDFTS--LVLV
GV-DE-L-----------------------E------------T-----------------------G--
--------N------F-E--A------R----SQRLQKELW----QG----V-D-N-R--F-F----S--
-----GVR-V--L-R--------E---I-A----Q-----------M-----------------G-----
----------------------------------E-----K--------VQ-----P----MMP--IVF-
----T-------------STL-GI-------------G-S--G-------GQ---------D--------
------S--------S----------------------------S-------W-----------------
--------------------------------------------------------------------H-
--------------------H-----------L----G----E-----------Q---------------
------V---------Y--------S-V--------S--Q--TP---QV-W--I--------D----HV-
A--------S---------E-----------------R------D--------------------G----
----------A---L--WYTWD----------------VV-D--A-------L-F---PP----------
----------------------G-----------------M---I---D-----------------D--L
-----------------F

>Cyc|gi|1132273581
F----------ALAP---------MQYAY-WI-G-R-Q-P------D-----------------------
----------------Q----P--------------------L--G------A--VA-----A---HF--
--YNE--F---D-----G-Q-----S---V---N--------PQRLQQALRDVLQ-R-HDMLRAVFQ-A-
-D------------------------G----------------------R--Q--------------R--
----------I--E---A---N-R--L--A---------K----------------N------L--V---
-----------V----H-------D-L--------R------D---L----T-----------------I
---E----------Q--------A-Q---K--R-L--------D------Q----L----R------A--
--S-L-S----H---R-QL--D---V--------A-H--------G-E--V---F-DIQL-S-L------
---L----------P-----------------------------------------D------SLRT---
-----G------G-T---RL-HLNLDMLAADALSLR-VILADLANL-YR------G-E------------
-------P----------------------------------------L-------------E---P---
-------------L-------------N-----------------Y---S----Y---------------
-------------R---C---YL-Q-Q--Q----A-G-----RQHDA--Q------W--Q----------
---A-----R----------T-------Q--------------------A--------------D----R
----------------------------------------------------------------------
-----------------D-W-WLER-I---A---Q----------L----------P-------------
------------------------------------------------------L------P--P-R---
------L----------------------------P-L------Q--T---N----H-----C-------
--------------------------------------------------D-------S-------T---
-Q-----V-V----R-R-H-YW-L--R-P-E----Q-----R----EA--F-E-N--H----A----R-E
---N-G-LTTAMALATVF-CEALAT-W-----------------S------------------E------
----------------S----------------------------P---D---F---LLNLPLFDR--N-
----P---W-------H--A--------------------------D---V-D---RLVGDFTS--SILL
AW-EG-T-----------------------H------------K-----------------------G--
--------H------F-A--A------R----AMALQQRFH----AD----V-Q-H-A--S-F----S--
-----GLQ-V--L-R--------E---L-S----R-----------E-----------------R-----
----------------------------------G--------------EQ-----V----LAP--VVY-
----T-------------SAL-GL-------------GDL--F-------P-------------------
------A--------G----------------------------V-------N-----------------
--------------------------------------------------------------------E-
--------------------T-----------F----G----T-----------A---------------
------S---------W--------I-V--------S--Q--GP---QV-W--L--------D----AQ-
V--------T---------E-----------------L------N--------------------E----
----------G---L--LVNLD----------------AR-E--A-------L-F---CE----------
----------------------G-----------------V---L---D-----------------G--L
-----------------F

>Cyc|gi|701780766
F----------PLSD---------IQRAF-WI-G-R-S-G------E-----------------------
----------------M----T--------------------L--G------A--VG-----S---HF--
--YIE--F---D-----G-Q-----G---L---D--------VVRLEQAWRQLIL-R-HDMLRVRVT-E-
-E------------------------G----------------------Q--Q--------------Q--
----------V--A---E---Q-L--P--A---------W----------------E------I--E---
-----------Q----H-------W-L--------N----------------------------------
---E----------D--------A-Q---A--Q-L--------A------S----L----R------E--
--T-L-S----H---Q-VY--D---P--------C-Q--------W-P--L---F-AIHV-A-H------
---Y----------A-------------------------------------------------------
-----Q------R-Q---RL-FVSLDSMMLDGRSIM-VLFTEWDRL-YR------D-P------------
-------R--------S-------------S-----------------L-------------P---E---
-------------L-------------S-----------------I---R----Y---------------
-------------R---D---YV-L-Q--N----R-P-------------------D--A----------
---E-----R----------E-------Q--------------------Q--------------A----Q
----------------------------------------------------------------------
-----------------A-W-WQQH-L---L---T----------L----------P-------------
------------------------------------------------------E------R--P-A---
------L----------------------------P-L------A--V---A----A-----E-------
-T----------------------L-------------------------Q-------Q-------P---
-R-----F-R----R-W-S-HE-L--S-P-G----R-----W----QQ--L-K-T--V----A----K-S
---Y-G-ITPSVALAAAY-GEVLAR-W-----------------S------------------N------
----------------Q----------------------------H---A---L---AINLTMFDR--Q-
----P---R-------H--P--------------------------Q---I-N---HVVGDFAS--ILLL
GY-QR-S-----------------------A------------G-----------------------G--
--------D------F-L--A------A----ARHLQQQEG----AA----L-E-Q-R--G-V----S--
-----GIW-V--L-R--------E---L-A----R-----------Q-----------------K-----
----------------------------------G---Q----------TM-----A----SMP--VVF-
----T-------------SVL-GL-------------D-K--D-------A----------S--------
------L--------D----------------------------L-------S-----------------
--------------------------------------------------------------------D-
--------------------E-----------F----P----R-----------Q---------------
------V---------Y--------A-I--------T--Q--TP---QV-W--L--------D----AK-
I--------S---------E-----------------S------R--------------------G----
----------R---L--LLDWD----------------AL-E--A-------L-F---PA----------
----------------------G-----------------M---I---D-----------------A--M
-----------------F

>Cyc|gi|504844616
F----------GLTA---------VQQAY-WI-G-R-G-A------D-----------------------
----------------R----P--------------------L--G------G--VG-----C---HA--
--YLE--I---D-----T-R-----D---V---E--------PDRLESAVLALMR-R-HPMLRASFA-D-
-D------------------------G----------------------T--Q--------------R--
----------T--G---E---Q-I--T--W---------P----------------G------L--T---
-----------V----H-------H-L--------A------E---L----P------------------
---D----------G--------G-D---E--A-L--------A------R----L----R------D--
--R-L-S----H---R-VL--D---V--------A-R--------G-E--V---F-DVQL-S-R------
---L----------P-----------------------------------------D-------------
-----G------T-Q---RL-HVNADLLVADVHSIR-LLLSDLAAL-YA------D-R------------
-------T----------------------G-----------------V-------------E---E---
-------------L-------------G-----------------Y---G----F---------------
-------------P---Q---YL-A-D--T----A-A-----R-------------R--T----------
---A-----D----------R-------E--------------------R--------------A----R
----------------------------------------------------------------------
-----------------A-H-WRRR-L---P---D----------L----------P-------------
------------------------------------------------------G------G--P-A---
------L----------------------------P-L------A--V---D----P-----G-------
-D----------------------I-------------------------G-------A-------P---
-R-----F-V----R-R-D-HT-L--S-R-E----E-----W----TA--L-R-Q--R----A----A-E
---H-G-VTPAVLLVTAF-SEILAR-W-----------------S------------------G------
----------------Q----------------------------Q---H---F---LLNIPLFDR--D-
---QG---I-------H--P--------------------------D---I-T---RIVADFTS--LLLL
DV-RL-A-----------------------G------------E-----------------------D--
--------G------F-A--D------R----ARAIQRRLH----ED----V-G-H-A--A-Y----T--
-----GVD-V--L-R--------D---F-V----R-----------T-----------------D-----
----------------------------------T---G----------TP-----R----TAP--VVF-
----A-------------CNL-ES-------------P-L--V-------P-------------------
------D--------D----------------------------F-------A-----------------
--------------------------------------------------------------------D-
--------------------R-----------F----G----E-----------L---------------
------S---------W--------M-V--------S--Q--TP---QV-W--L--------D----HQ-
V--------Y---------G-----------------T-----RD--------------------G----
----------G---L--LLAWD----------------AV-E--A-------L-F---PD----------
----------------------G-----------------V---I---D-----------------T--M
-----------------F

>Cyc|gi|1325828417
F----------ALTD---------VQHAY-WI-G-R-G-D------E-----------------------
----------------Q----V--------------------L--G------G--VG-----C---HA--
--YLE--L---D-----G-A-----D---I---D--------PARLRRAWRELLA-R-HGMLRARFD-A-
-Q------------------------G----------------------R--Q--------------S--
----------I--R---P---A-P--A--D---------D----------------A------V--E---
-----------V----F-------D-W--------R------G---L----S-----------------A
---D----------T--------L-T---E--A-L--------A------G----V----R------E--
--Q-R-S----H---R-RL--D---V--------E-A--------G-R--N---A-GLAL-S-L------
---L----------P-----------------------------------------G-------------
-----G------R-A---RL-HFDIDLLVADVQSLQ-ILLRDLARL-YR------G-E------------
-------A--------L-------------P-----------------A-------------A---P---
-------------A-------------A-----------------W---H----F---------------
-------------G---R---HL-Q-R--T----R-A-------------------G--G----------
---A-----G----------E-------E--------------------T--------------A----R
----------------------------------------------------------------------
-----------------D-Y-WRQR-L---D---S----------L----------P-------------
------------------------------------------------------S------G--P-A---
------L----------------------------P-L------R--R---A----P-----E-------
-T----------------------I-------------------------S-------R-------P---
-R-----F-V----R-R-Q-AL-L--D-A-G----R-----W----RR--L-R-E--R----A----A-T
---A-Q-VTPAVTLATAY-AEVLAR-W-----------------S------------------A------
----------------N----------------------------P---H---F---LLNLPLFDR--H-
----G--------------E--------------------------A---L-A---DVVADFTN--LLLL
EI-DA-D-----------------------A------------A-----------------------S--
--------S------F-E--Q------R----AHAVQKQLH----RD----I-A-H-S--A-Y----S--
-----AVR-A--L-R--------D---L-A----G-----------------------------------
--------------------------------------------------R-----V----AAP--VVF-
----A-------------CNL-GM-------------P-L--L-------T-------------------
------D--------E----------------------------A-------E-----------------
--------------------------------------------------------------------S-
--------------------A-----------L----G----R-----------L---------------
------G---------H--------M-I--------S--Q--TP---QV-W--L--------D----HQ-
V--------Y---------E-----------------T------A--------------------D----
----------G---L--LLAWD----------------AV-D--E-------L-F---PA----------
----------------------G-----------------M---M---D-----------------A--M
-----------------F

>Cyc|gi|1485950721
F----------PLTD---------IQQAY-WV-G-R-A-G------A-----------------------
----------------V----D--------------------L--G------G--VS-----T---HV--
--YFE--L---E-----G-R-----G---L---D--------VERLARAWNRLVQ-R-HEMLRAVIL-A-
-S------------------------G----------------------Q--Q--------------Q--
----------F--L---A---Q-V--P--T---------Y----------------V------I--A---
-----------T----S-------D-L--------R------R---V----G-----------------A
---E----------E--------A-T---R--L-I--------D------D----A----R------Q--
--Q-M-S----H---Q-VL--P---T--------D-Q--------W-P--L---F-ELRA-T-L------
---L----------P-----------------------------------------E-------------
-----E------R-V---RL-HISIDVVIADGASMT-RLFQEWSQL-YA------Q-P------------
-------D--------L-------------P-----------------L-------------A---P---
-------------L-------------E-----------------L---S----F---------------
-------------R---D---YV-L-A--E----E-R-----L------R------D--T----------
---E-----L----------Y-------T--------------------R--------------S----R
----------------------------------------------------------------------
-----------------N-Y-WTER-L---D---T----------F----------P-------------
------------------------------------------------------S------A--P-E---
------L----------------------------P-L------A--S---N----P-----A-------
-T----------------------L-------------------------E-------K-------Y---
-Q-----F-Q----R-R-S-GR-L--E-P-A----T-----W----RQ--L-A-A--R----A----R-K
---A-G-LTPSGLLMAAY-AEVLAT-W-----------------S------------------K------
----------------G----------------------------K---R---F---VLNLTLFNR--L-
----P---L-------H--P--------------------------Q---V-H---DIVGDFTS--INLL
EV-DG-A-----------------------L------------P-----------------------G--
--------T------F-T--D------R----ATRLQQQLL----KD----M-D-H-R--F-F----G--
-----GVQ-V--L-R--------E---L-A----R-----------R-----------------E-----
----------------------------------G---G-T--------PR-----T----LMP--VVF-
----T-------------SGL-AL-------------G-S--S-------GQ---------G--------
------A--------S----------------------------A-------L-----------------
--------------------------------------------------------------------N-
--------------------E-----------L----G----T-----------L---------------
------V---------Y--------G-I--------N--Q--TP---QV-W--L--------D----LQ-
V--------L---------E-----------------Q------D--------------------E----
----------G---L--AINWD----------------AV-E--A-------L-F---SP----------
----------------------G-----------------M---L---D-----------------D--M
-----------------F

>Cyc|gi|492349577
F----------PLTD---------VQYAY-WV-G-R-D-D------G-----------------------
----------------Q----P--------------------L--G------G--VG-----C---HA--
--YLE--F---H-----G-Q-----F---I---D--------PLRLKQAWNALQR-H-HPMLRAKFF-P-
-N------------------------G----------------------R--Q--------------A--
----------I--M---S---S-P--Y--S---------E----------------E------M--E---
-----------V----F-------D-L--------G------G---L----A-----------------P
---D----------E--------L-E---E--E-L--------L------S----I----R------S--
--A-L-S----H---R-KL--R---V--------E-E--------G-E--V---A-GLAL-A-L------
---L----------P-----------------------------------------D-------------
-----N------T-G---RL-FLDVDLLVADVLSLS-LIIRDLAEA-YL------G-K------------
-------K--------L-------------A-------------------------------E---P---
-------------P-------------Q-----------------Y---T----F---------------
-------------Q---D---YI-R-N--K----E-G-----E------S------P--N----------
---Q-----D----------Q-------E--------------------E--------------D----R
----------------------------------------------------------------------
-----------------R-F-WEGK-L---Q---A----------M----------D----W--------
------------------------------------------------------A------G--L-Q---
------L----------------------------P-L------Q--T---K----P-----E-------
-L----------------------I-------------------------G-------K-------T---
-K-----F-S----R-R-Q-AI-L--G-R-E----D-----W----QR--I-R-Q--T----A----A-R
---Y-Q-FTPSMLLLTAY-ALVLER-W-----------------C------------------S------
----------------Q----------------------------E---S---F---FINIPLFNR--D-
----L---E-------D--E--------------------------R---I-S---TMVADFTN--LLLV
EF-RR-K-----------------------P------------G-----------------------E--
--------T------F-L--M------T----MERVKSTFL----EN----V-A-H-S--G-Y----S--
-----GVR-V--Q-R--------D---H-F----G-----------K-----------------M-----
----------------------------------G---G----------TG-----F----VAP--VVF-
----A-------------CNI-DY-------------P-L--E-------T-------------------
------P--------L----------------------------S-------R-----------------
--------------------------------------------------------------------Q-
--------------------A-----------F----G----K-----------V---------------
------G---------Y--------M-V--------S--Q--TP---QV-W--L--------D----FQ-
T--------Y---------V-----------------H------D--------------------E----
----------E---L--MLCWD----------------AV-D--E-------L-F---PE----------
----------------------G-----------------L---L---D-----------------D--M
-----------------F

>Cyc|gi|1147984810
F----------ELTP---------VQHAY-LV-G-R-A-P------H-----------------------
----------------Q----T--------------------L--G------G--VG-----C---HL--
--YQE--F---D-----G-Q-----G---L---D--------ADALEQAIGVLVE-R-HPMLTVTFL-D-
-D------------------------G----------------------R--Q--------------Q--
----------R--R---P---G-T--R--W---------R----------------G------L--T---
-----------L----H-------D-L--------R------S---A----S-----------------P
---A----------Q--------C-E---A--H-L--------L------A----M----R------A--
--R-H-G----H---R-IL--D---V--------G-Q--------G-E--N---F-DFQL-S-L------
---L----------P-----------------------------------------D-------------
-----G------H-H---RL-HADIDLLVLDAASFS-LVFDELAAL-VR------G-E------------
-------R--------L-------------P-----------------A-------------I---P---
-------------S-------------D-----------------Y---D----F---------------
-------------R---S---YL-A-Q--A----A-Q-----E-------------N--E----------
---A-----A----------R-------Q--------------------Q--------------A----K
----------------------------------------------------------------------
-----------------A-F-WLER-A---G---S----------L----------P-------------
------------------------------------------------------H------A--P-Q---
------L----------------------------P-L------A--C---E----P-----E-------
-Q----------------------I-------------------------K-------Q-------V---
-R-----I-S----R-Q-R-VE-I--T-A-E----D-----W----AR--F-Q-G--L----A----G-E
---C-G-VTPTMALATCF-GAVLAR-W-----------------C------------------S------
----------------Q----------------------------P---R---L---LLNLTLFDR--Q-
----P---L-------H--P--------------------------A---V-G---GMIADFTN--ILLL
DI-AG-E------------------------------------G-----------------------S--
--------N------F-D--T------L----ARGNQQTFT----DA----Y-E-H-R--H-W----S--
-----GVE-L--L-R--------E---L-R----K-----------T-----------------P-----
----------------------------------G---A----------YP-----H----GAP--VVF-
----T-------------SNL-GR-------------T-L--F-------G-------------------
------Q--------D----------------------------V-------E-----------------
--------------------------------------------------------------------R-
--------------------T-----------L----G----V-----------P---------------
------G---------W--------G-I--------S--Q--TP---QV-W--I--------D----HL-
A--------Y---------E-----------------H------A--------------------G----
----------S---V--FLQWD----------------SN-E--A-------L-F---PP----------
----------------------G-----------------M---L---E-----------------A--M
-----------------F

>Cyc|gi|928265663
F----------PLTD---------IQQAY-WF-G-R-E-A------S-----------------------
----------------V----S--------------------L--G------G--VS-----A---HG--
--YEE--L---R-----I-P-----G---L---D--------VPRFEQALNRMIQ-R-HDMLRVVFL-G-
-D------------------------G----------------------T--Q--------------Q--
----------V--L---D---S-V--P--T---------Y----------------H------M--P---
-----------R----N-------D-L--------R------G---L----S-----------------A
---D----------A--------A-Q---Q--A-L--------Q------D----T----R------E--
--R-Q-S----H---Q-VL--D---A--------G-R--------W-P--L---F-EFSL-S-L------
---L----------D-----------------------------------------E-------------
-----G------I-S---HL-HISLDALIVDAASTQ-ILARELMAF-YA------D-P------------
-------Q--------L-------------Q-----------------L-------------P---E---
-------------P-------------G-----------------L---T----F---------------
-------------R---D---YV-L-A--E----Q-R-----L------R------N--D----------
---S-----R----------Y-------A--------------------Q--------------A----L
----------------------------------------------------------------------
-----------------D-Y-WREK-V---A---T----------L----------A-------------
------------------------------------------------------P------A--P-D---
------L----------------------------P-L------V--C---Q----P-----E-------
-S----------------------I-------------------------S-------Q-------P---
-H-----F-T----R-R-D-RE-L--S-A-L----Q-----W----SR--L-K-E--L----A----R-Q
---F-A-VTPSVMLLTAF-SEVLAL-W-----------------S------------------R------
----------------Q----------------------------P---R---F---TLSLPLFNR--M-
----P---L-------H--P--------------------------D---V-D---EIIGDFTS--LVLL
EV-NL-D-----------------------G------------A-----------------------A--
--------S------F-I--D------K----ARAVQARLW----QD----I-D-H-S--V-V----S--
-----GVR-V--L-R--------E---L-S----Q-----------A-----------------R-----
----------------------------------G---V----------QQ-----T----AMP--IVF-
----N-------------STL-SE-------------A-A--P-------EL---------A--------
----EFN--------L----------------------------A-------D-----------------
--------------------------------------------------------------------A-
--------------------L-----------N----A----E-----------H---------------
------I---------H--------S-I--------T--Q--TP---QV-W--L--------D----HT-
L--------L---------E-----------------L------E--------------------G----
----------R---L--LFNWD----------------SI-D--E-------L-F---PQ----------
----------------------G-----------------L---I---E-----------------Q--M
-----------------F

>Cyc|gi|1618992112
F----------SLTP---------IQHAY-FV-G-R-L-N------K-----------------------
----------------Q----T--------------------L--G------G--VA-----C---QI--
--YQE--F---D-----G-I----PK---F---T--------PESLEKALVLLSK-R-HPMLNIVFH-Q-
-Q------------------------G----------------------T--Q--------------F--
----------W--S---P---N-P--N--R---------K----------------Y------V--T---
-----------Y----H-------D-F--------S------K---L----P-----------------K
---D----------E--------Y-E---K--K-L--------L------Q----L----R------E--
--K-L-S----H---Q-VL--N---V--------E-S--------G-Q--L---I-DFHM-I-S------
---L----------P-----------------------------------------N-------------
-----N------R-Y---RL-CTNIDMLIADGTSYS-LLFTELCLL-LS------G-E------------
-------I--------L-------------P-----------------Q-------------L---D---
-------------E-------------H-----------------Y---D----F---------------
-------------Y---H---YL-Q-D--K----K---------------------Q--Y----------
---E-----N----------K-------E--------------------S--------------A----Y
----------------------------------------------------------------------
-----------------Q-Y-WKNK-I---P---N----------L----------P-------------
------------------------------------------------------D------S--P-L---
------L----------------------------P-L------Y--M---D----P-----E-------
-K----------------------I-------------------------N-------K-------I---
-K-----I-K----R-L-S-WT-F--S-S-K----E-----W----KN--F-S-N--L----A----K-E
---N-N-ITPSIALATCF-SSVLAR-W-----------------T------------------G------
----------------Q----------------------------N---S---L---LLNFTLFDR--K-
----P---L-------A--P--------------------------A---V-N---NIIADFTN--VILL
EM-KT-D------------------------------------N-----------------------R--
--------P------L-I--S------L----SKDNQNTFI----EA----W-Q-H-S--D-Y----S--
-----GID-I--I-R--------D---L-R----K-----------N-----------------G-----
--------------------------------------T----------HP-----Y----GCP--VVF-
----T-------------SHI-NQ-------------P-L--I-------D-------------------
------K--------N----------------------------I-------E-----------------
--------------------------------------------------------------------S-
--------------------V-----------L----G----S-----------I---------------
------G---------W--------G-I--------S--Q--TP---QV-W--L--------D----HM-
A--------I---------N-----------------K------S--------------------G----
----------N---I--VLQWD----------------YN-N--D-------L-F---RN----------
----------------------D-----------------V---I---T-----------------T--I
-----------------F

>Cyc|gi|953583424
F----------ALTD---------VQHAY-WI-G-R-G-D------E-----------------------
----------------Q----L--------------------L--G------G--VG-----C---HA--
--YLE--F---D-----G-T-----A---L---Q--------PQRLAAAWQDVQQ-W-HGMLRARFD-D-
-E------------------------G----------------------R--Q--------------Q--
----------I--L---E---R-G-----Q---------S----------------Q------L--H---
-----------V----Q-------D-L--------R------Q---L----D-----------------E
---V----------A--------V-Q---Q--A-L--------L------A----T----R------E--
--R-L-S----H---R-RL--A---V--------E-R--------G-E--V---A-GLEL-S-L------
---L----------P-----------------------------------------T-------------
-----G------D-C---RL-HFDLDLLVADVQSLH-LILRDLAIR-YR------G-E------------
-------A--------L-------------P-----------------E-------------A---G---
-------------R-------------N-----------------W---H----F---------------
-------------A---H---YL-A-G--R----P-----------------------------------
---A-----P----------S-------A--------------------S--------------S----V
----------------------------------------------------------------------
-----------------A-Y-WQTR-L---E---Q----------L----------P-------------
------------------------------------------------------A------R--P-E---
------L----------------------------P-L------A--C---P----P-----E-------
-S----------------------I-------------------------E-------Q-------V---
-R-----F-S----R-R-Q-QR-L--S-A-E----V-----W----TC--L-R-E--Q----A----A-R
---H-C-VTPAMLLAGSF-AQVLGR-W-----------------S------------------H------
----------------E----------------------------P---H---F---LLNLPLFDR--Q-
----G---G-------Q--P--------------------------G---L-D---QVVADFTN--LLLL
EV-DL-R-----------------------T------------P-----------------------A--
--------T------F-A--E------Q----LKQLQAQFH----RD----M-A-H-A--D-Y----S--
-----GVQ-V--Q-R--------D---L-A----Q-----------R-----------------H-----
----------------------------------N---G----------QR-----S----FSP--VVF-
----A-------------CNL-GT-------------P-L--L-------G-------------------
------P--------S----------------------------D-------A-----------------
--------------------------------------------------------------------A-
--------------------V-----------L----G----R-----------L---------------
------S---------Y--------M-V--------S--Q--TP---QV-W--L--------D----HQ-
V--------Y---------E-----------------E------D--------------------G----
----------A---L--LLAWD----------------AQ-D--A-------L-F---PE----------
----------------------G-----------------M---L---D-----------------A--M
-----------------F

>Cyc|gi|1101274854
F----------PLTD---------IQGSY-WL-G-R-T-G------A-----------------------
----------------F----T--------------------V--P---------SG-----I---HA--
--YRE--Y---D-----C-T-----D---L---D--------VARLSRAFRKVVA-R-HDMLRAHTL-P-
-D------------------------M----------------------M--Q--------------V--
----------I--E---P---K-V-----D---------A----------------D------I--E---
-----------I----I-------D-L--------R------G---L----D-----------------R
---S----------T--------R-E---A--R-L--------V------S----L----R------D--
--A-M-S----H---R-IY--D---T--------E-R--------P-P--L---Y-HVVA-V-R------
---L----------D-----------------------------------------E-------------
-----Q------Q-T---RL-VLSIDLINVDLGSLS-IIFKDWLSF-YE------D-P------------
-------E--------T-------------S-----------------L-------------P---V---
-------------L-------------E-----------------L---S----Y---------------
-------------R---D---YV-L-A--L----E-S-----R------K------K--S----------
---E-----A----------H-------Q--------------------R--------------S----M
----------------------------------------------------------------------
-----------------D-Y-WKRR-V---A---E----------L----------P-------------
------------------------------------------------------P------P--P-M---
------L----------------------------P-M------K--A---D----P-----S-------
-T----------------------L-------------------------R-------E-------I---
-R-----F-R----H-T-E-QW-L--P-S-D----S-----W----SR--L-K-Q--R----V----G-E
---R-G-LTPTGVILAAF-SEVIGR-W-----------------S------------------A------
----------------S----------------------------P---R---F---TLNITLFNR--L-
----P---V-------H--P--------------------------R---V-N---DITGDFTS--MVLL
DI-DT-T-----------------------R------------D-----------------------K--
--------S------F-E--Q------R----AKRIQEQLW----EA----M-D-H-C--D-V----S--
-----GIE-V--Q-R--------E---A-A----R-----------V-----------------L-----
----------------------------------G---I-Q--------RG-----A----LFP--VVL-
----T-------------SAL-NQ-------------Q-V--V-------G-------------------
------V--------T----------------------------S-------L-----------------
--------------------------------------------------------------------Q-
--------------------R-----------L----G----T-----------P---------------
------V---------Y--------T-S--------T--Q--TP---QL-L--L--------D----HQ-
L--------Y---------E-----------------H------D--------------------G----
----------D---L--VLAWD----------------IV-D--G-------V-F---PP----------
----------------------D-----------------L---L---D-----------------D--M
-----------------L

>Cyc|gi|493036824
F----------PLTD---------IQQAY-WL-G-R-D-A------S-----------------------
----------------F----D--------------------L--G------N--IS-----S---HA--
--YFE--I---D-----T-V-----D---L---N--------LERLNRAWQELVD-H-HDLLRAVVL-P-
-N------------------------G----------------------Q--Q--------------Q--
----------I--L---E---Q-V--P--P---------Y----------------A------F--E---
-----------I----L-------D-L--------R------H---E----S-----------------P
---Q----------T--------I-T---T--Q-L--------E------T----I----R------E--
--Q-M-S----H---Q-VL--S---T--------N-Q--------W-P--L---F-EIRA-S-V------
---L----------D-----------------------------------------E-------------
-----K------R-I---RL-HLSIDAIIADAWSLI-LIGQQWLHL-YR------H-P------------
-------D--------Q-------------S-----------------L-------------P---K---
-------------L-------------D-----------------L---S----F---------------
-------------R---D---YV-L-A--A----S-A-----F------K------E--T----------
---P-----E----------Y-------Q--------------------R--------------S----K
----------------------------------------------------------------------
-----------------H-Y-WLNR-L---H---T----------L----------P-------------
------------------------------------------------------P------A--P-E---
------L----------------------------P-L------T--R---N----L-----A-------
-S----------------------T-------------------------P-------E-------P---
-Q-----F-Q----R-R-S-AQ-L--L-P-Q----E-----W----QQ--L-K-Q--K----T----V-Q
---G-N-LTPSIVLLTAF-ADILTL-W-----------------S------------------K------
----------------S----------------------------P---K---F---TINLTLFNR--L-
----P---L-------H--P--------------------------Q---V-N---DLVGDFTS--LNLL
EV-NN-S-----------------------V------------A-----------------------T--
--------P------F-T--N------R----AQRLQQQLW----QD----L-D-H-H--Y-F----S--
-----GVD-V--Q-R--------E---L-R----R-----------Q-----------------R-----
----------------------------------G---H-----------Y-----Q----PMG--VVF-
----T-------------STL-GL-------------N-S--L-------TE---------E--------
------E--------F----------------------------S-------L-----------------
--------------------------------------------------------------------N-
--------------------Q-----------L----G----E-----------L---------------
------V---------Y--------G-I--------T--Q--TP---QV-W--L--------D----QQ-
V--------Y---------E-----------------Q------D--------------------G----
----------G---L--VFNWD----------------AI-E--E-------L-F---PV----------
----------------------G-----------------V---L---D-----------------D--M
-----------------F

>Cyc|gi|1173691581
F----------DLTD---------VQYAY-YI-G-R-Q-E------D-----------------------
----------------Q----L--------------------L--G------G--VD-----C---HA--
--YLE--F---D-----G-K-----G---L---E--------PERLIKSWKKLIG-S-HPMLHAKFN-D-
-N------------------------G----------------------T--Q--------------E--
----------I--M---Q---D-P--A--D---------I----------------D------V--A---
-----------V----H-------D-L--------T------A---M----S-----------------E
---N----------E--------V-E---R--E-L--------L------K----I----R------E--
--K-L-S----H---R-KL--D---I--------G-H--------G-K--C---A-GLEI-S-L------
---L----------A-----------------------------------------D-------------
-----N------R-H---RL-HFDLALLVADVQSLN-IILRDLAKL-YN------G-G------------
-------S--------V-------------S-----------------P-------------A---A---
-------------E-------------K-----------------F---N----F---------------
-------------E---S---YL-K-R--E----K-E-------------------D--T----------
---A-----A----------F-------D--------------------E--------------A----K
----------------------------------------------------------------------
-----------------E-Y-WQKR-A---A---E----------L----------P-------------
------------------------------------------------------L------G--P-Q---
------L----------------------------P-L------A--K---K----M-----E-------
-E----------------------I-------------------------K-------D-------F---
-K-----V-K----R-N-L-MR-I--S-S-E----R-----W----EK--I-K-Q--R----A----A-E
---Y-K-VTPAIVLLTAY-AAVLER-W-----------------S------------------N------
----------------S----------------------------P---D---F---LINIPLFNR--K-
----T---D-------I--D--------------------------G---I-D---DAVADFTT--LVLL
EI-NS-K-----------------------N------------N-----------------------T--
--------S------F-E--D------F----MASIKEQFY----KD----I-S-Y-K--M-Y----S--
-----GVK-V--Q-R--------D---M-A----K-----------Y-----------------H-----
----------------------------------P---G----------QV-----G----IAP--VVF-
----A-------------CNL-GT-------------P-L--I-------E-------------------
------E--------Q----------------------------F-------R-----------------
--------------------------------------------------------------------N-
--------------------S-----------L----G----E-----------F---------------
------G---------Y--------M-V--------S--Q--TP---QV-W--L--------D----YQ-
T--------Y---------E-----------------D------E--------------------N----
----------G---L--MLAWD----------------EL-E--D-------L-F---PQ----------
----------------------G-----------------M---I---E-----------------D--M
-----------------F

>Cyc|gi|567640576
F----------ELAP---------MQHAY-WI-G-R-A-P------G-----------------------
----------------Q----A--------------------L--G------G--VA-----A---HF--
--YNE--F---D-----G-H-----D---V---D--------PLRLEAAVRALLA-R-HPMLRAQFL-D-
-D------------------------G----------------------R--Q--------------Q--
----------V--L---A---H-S--P--W---------P----------------G------L--T---
-----------V----H-------D-L--------R------Q---D----S-----------------A
---E----------Q--------V-Q---Q--R-L--------A------A----L----R------A--
--E-L-S----H---R-KL--A---V--------E-Q--------G-Q--V---L-DIQL-S-L------
---L----------P-----------------------------------------D-------------
-----G--------T---RL-HLNLDMLAADALSLR-TLLGDLVQL-YR------Q-Q------------
-------P----------------------------------------L-------------P---A---
-------------L-------------D-----------------Y---T----F---------------
-------------A---R---YL-A-D--Q----R-Q-----EQASV--E------Q--R----------
---D-----R----------H-------Q--------------------Q--------------A----R
----------------------------------------------------------------------
-----------------D-Y-WLQR-L---D---Q----------L----------P-------------
------------------------------------------------------G------A--P-S---
------L----------------------------P-I------K--P---Q----G-----D-------
----------------------------------------------------------D-------R---
-Q-----V-R----R-R-H-HW-L--P-P-S----E-----R----QA--F-E-R--H----A----R-E
---H-G-LTPAMALAAVF-SEALGA-W-----------------C------------------D------
----------------T----------------------------P---E---L---LLNLPLFNR--T-
----P---L-------H--A--------------------------D---V-D---RLVGDFTS--SILL
AW-DG-R-----------------------V------------A-----------------------G--
--------T------F-A--A------R----ATALQRRFH----SD----V-A-H-S--A-F----S--
-----GLE-V--L-R--------E---L-S----R-----------Q-----------------R-----
----------------------------------G--------------EQ-----V----LAP--VVY-
----T-------------SAL-GL-------------GEL--F-------A-------------------
------E--------G----------------------------V-------Q-----------------
--------------------------------------------------------------------A-
--------------------S-----------F----G----Q-----------P---------------
------A---------W--------I-I--------S--Q--GP---QV-W--L--------D----AQ-
V--------T---------E-----------------L------D--------------------G----
----------G---I--LVNLD----------------AR-E--G-------L-F---AD----------
----------------------G-----------------V---L---D-----------------G--M
-----------------F

>Cyc|gi|1112919126
F----------PPTD---------VQRAY-LM-G-R-Q-A------G-----------------------
----------------F----R--------------------L--G------G--VA-----T---HY--
--YNE--Y---E-----G-Q-----P---F---D--------ATRLEQALSALIA-R-HDALRIVFD-E-
-Q------------------------G----------------------M--Q--------------R--
----------V--L---P---Q-Q--P--K---------P----------------A------L--D---
-----------V-----------------------I------H---C----S-----------------E
---Q----------Q--------W-S---E--E-T--------S------K----L----R------E--
--S-L-S----H---R-VL--D---P--------T-Q--------W-P--L---F-HVTL-I-Q------
---S----------D-----------------------------------------N-------------
-----G------R-N---RL-YIGLDNLILDGLSMR-IFFTELEQL-YQ------Q-P------------
-------E--------G-------------G-----------------L-------------P---S---
-------------V-------------G-----------------I---G----F---------------
-------------R---D---YL-T-T--V----I-S-------------------D--E----------
---E-----K----------S-------R--------------------K--------------S----A
----------------------------------------------------------------------
-----------------N-Y-WQER-L---A---E----------L----------P-------------
------------------------------------------------------E------A--P-K---
------L----------------------------P-L------I--C---D----P-----Q-------
-S----------------------L-------------------------G-------T-------P---
-R-----F-K----R-W-Q-SV-L--P-R-Q----Q-----W----QT--L-T-E--K----A----R-H
---Y-Q-VTPSCLLLTCY-AQVLAK-W-----------------S------------------E------
----------------S----------------------------A---S---L---SINVTLFDR--Q-
----P---L-------H--P--------------------------D---I-N---HILGDFTS--LLLL
EC-HH-L-----------------------A------------D-----------------------E--
--------N------W-L--N------R----AQRLQQQLW----QD----L-A-H-T--D-V----S--
-----AVW-V--I-R--------E---L-N----K-----------Q-----------------R-----
----------------------------------Q---V----------TD-----L----AMP--VVF-
----T-------------SAL-GA-------------E-V--M-------P----------Y--------
------Q--------E----------------------------S-------A-----------------
--------------------------------------------------------------------Q-
--------------------P-----------F----P----P-----------A---------------
------I---------W--------G-I--------S--Q--TP---QV-W--I--------D----HQ-
V--------Y---------E-----------------Q------D--------------------G----
----------E---L--HFNWD----------------VV-D--G-------L-F---PQ----------
----------------------G-----------------M---I---D-----------------A--M
-----------------F

>Cyc|gi|75414060
F----------PLTD---------IQRAY-WL-G-R-H-R------S-----------------------
----------------L----S--------------------L--G------G--VA-----T---HT--
--YLE--L---D-----V-E-----D---L---D--------PGRLQTALRRLID-R-HDALRLVVL-P-
-D------------------------G----------------------R--Q--------------Q--
----------I--L---G---D-V--P--P---------Y----------------L------L--A---
-----------H----T-------D-L--------R------G---R----A------------------
--------------D--------A-E---A--E-L--------A------R----V----R------E--
--H-M-S----H---E-VR--D---A--------S-R--------W-P--L---F-DVRT-H-R------
---L----------D-----------------------------------------D-------------
-----V------R-T---RL-HLSLDLLIADAHSVH-VLTGDLLTF-YA------D-P------------
-------D--------A-------------A-----------------L-------------P---P---
-------------L-------------G-----------------C---S----F---------------
-------------R---D---YV-L-A--V----R-A-----H------A------E--G----------
---E-----P----------R-------R--------------------R--------------A----L
----------------------------------------------------------------------
-----------------D-H-WRAR-L---A---D----------L----------P-------------
------------------------------------------------------G------P--P-G---
------L----------------------------P-L------R--C---R----P-----E-------
-E----------------------L-------------------------T-------A-------P---
-R-----F-A----R-L-T-TG-L--G-P-D----A-----W----AR--L-R-R--A----A----A-A
---A-E-LTPAALICAAF-CDVLAQ-W-----------------S------------------D------
----------------T----------------------------P---R---F---TLNLTTFHR--P-
----A---L-------L--P--------------------------G---V-D---DLVGDFTT--TTLL
GV-DG-E------------------------------------G-----------------------D--
--------T------F-R--D------R----ARRLQDRIW----ED----L-E-H-R--V-V----S--
-----GVE-V--L-R--------M---L-R----R-----------E-----------------R-----
----------------------------------G---T-H--------DA-----V----RMP--VVF-
----T-------------STL-RA-------------A-G--P-------AP---------R--------
------T--------A----------------------------P-------P-----------------
--------------------------------------------------------------------A-
--------------------W-----------R----V----R-----------P---------------
------G---------Y--------A-I--------S--Q--TP---QV-L--L--------D----HQ-
V--------S---------E-----------------S------D--------------------G----
----------R---L--VCTWD----------------YV-A--D-------A-Y---PP----------
----------------------G-----------------L---I---E-----------------A--M
-----------------F

>Cyc|gi|920935006
F----------PMTD---------IQKAY-WI-G-R-K-G------I-----------------------
----------------Y----S--------------------L--G------E--VS-----T---HY--
--YFE--L---E-----E-E-----N---L---D--------IVKLTDVWNKLIG-H-HDMMRAVVL-E-
-D------------------------G-Q--------------------N--Q--------------K--
----------I--L---K---D-V--K--Y---------Y----------------D------I--E---
-----------V----F-------D-L--------S------N---N----S-----------------L
---N----------E--------V-N---T--H-I--------E------K----I----R------D--
--K-M-G----H---Q-KL--D---E--------T-K--------W-P--L---F-EVKI-T-N------
---I----------P-----------------------------------------S-------------
-----N------K-S---RI-HISFDNIIYDGWSIF-MILSQWNKL-YI------N-E------------
-------E--------I-------------D-----------------L-------------N---P---
-------------L-------------D-----------------V---S----F---------------
-------------R---D---YV-I-S--L----E-K-----I------K------E--S----------
---D-----L----------Y-------K--------------------K--------------D----K
----------------------------------------------------------------------
-----------------K-Y-WSER-I---K---T----------L----------P-------------
------------------------------------------------------P------A--P-E---
------L----------------------------P-T------I--K---N----V-----D-------
-T----------------------S-------------------------K-------S-------Y---
-G-----F-S----H-M-E-RN-I--S-S-D----M-----W----NK--I-K-E--R----G----K-K
---Y-G-ITPSVILLTAY-SEIICA-Y-----------------S------------------K------
----------------K----------------------------P---D---Y---TLNLTRFNR--L-
----N---L-------H--E--------------------------Q---I-D---EMVGDFTS--LTLL
SI-HN-R-----------------------K------------G-----------------------D--
--------T------F-A--D------R----CHNIQNQLS----KD----L-A-H-P--Y-I----C--
-----GVE-V--Q-R--------E---I-A----K-----------Q-----------------R-----
----------------------------------G---S-S--------NG-----A----LMP--VVF-
----T-------------SAI-GL-------------N-N--K-------K-------------------
------S--------Y----------------------------P-------D-----------------
--------------------------------------------------------------------N-
--------------------W-----------I----G----K-----------R---------------
------V---------Y--------T-C--------S--E--TP---QV-W--L--------D----HQ-
V--------I---------E-----------------D------D--------------------D----
----------G---I--VLIWD----------------AA-K--N-------L-F---PE----------
----------------------N-----------------M---I---K-----------------E--M
-----------------F

>Cyc|gi|917773755
F----------ALTP---------VQHAY-WI-G-R-K-D------G-----------------------
----------------Q----T--------------------L--G------G--VG-----C---HG--
--YFE--F---D-----G-P-----G---A---D--------PHRLEQAVRALIA-R-HGMLRVRVL-E-
-D------------------------G----------------------R--Q--------------Q--
----------I--T---A---D-G--A--W---------P----------------G------L--T---
-----------V----H-------D-L--------A------E---L----P-----------------G
---P----------R--------A-D---E--Q-L--------S------R----I----R------E--
--D-L-S----H---R-RL--D---L--------E-H--------G-E--V---F-DIQL-S-L------
---L----------P-----------------------------------------D-------------
-----G------G-A---RL-HLNVDLLIADVLSIQ-ILLADLAAL-YN------G-D------------
-------A----------------------------------------P-------------A---P---
-------------I-------------R-----------------H---S----F---------------
-------------A---E---YL-A-E--R----D-R-----E-------------R--A----------
---P-----D----------Q-------Q--------------------R--------------A----R
----------------------------------------------------------------------
-----------------Q-H-WQER-T---P---Q----------L----------P-------------
------------------------------------------------------V-----SG--P-Q---
------L----------------------------P-L------A--T---D----P-----A-------
-R----------------------I-------------------------T-------S-------P---
-H-----F-T----R-R-S-HR-L--S-P-D----A-----W----QR--L-A-Q--R----S----R-D
---R-G-LTPSMLLATAF-AEILGR-W-----------------S------------------S------
----------------Q----------------------------P---R---F---LLNVPLFDR--H-
----G---E-------H--P--------------------------D---L-P---RMVADFTS--LLLL
EV-DT-T-----------------------A------------R-----------------------T--
--------S------F-A--E------R----ARQVQARFH----TD----V-S-Y-A--D-H----S--
-----AVD-V--L-R--------E---L-G----R-----------A-----------------H-----
----------------------------------G---G----------PP-----A----SAP--VVF-
----A-------------SSI-GE-------------E-F--V-------D-------------------
------E--------G----------------------------F-------R-----------------
--------------------------------------------------------------------E-
--------------------L-----------F----G----D-----------M---------------
------S---------W--------M-V--------S--Q--TP---QV-W--L--------D----HQ-
L--------Y---------E-----------------S------Q--------------------G----
----------G---L--LLTWD----------------SV-D--E-------L-F---PA----------
----------------------G-----------------L---V---D-----------------T--M
-----------------F

>Cyc|gi|916581067
F----------PLTD---------IQQAY-WV-G-R-N-G------F-----------------------
----------------Y----E--------------------L--G------N--VS-----T---HS--
--YLE--L---E-----T-V-----N---L---D--------IDRLNSALNKLIH-R-HDMLRSVLT-S-
-D------------------------G----------------------Q--Q--------------R--
----------I--L---D---K-V--P--E---------Y----------------R------I--S---
-----------V----L-------D-L--------Q------R---L----D-----------------S
---E----------T--------A-E---E--R-L--------N------G----I----R------E--
--E-L-S----H---Q-ML--P---L--------D-K--------W-P--L---F-DIRA-T-K------
---L----------D-----------------------------------------K-------------
-----R------R-T---ML-HISTDSFAADAWSRW-ILALELFRL-YD------D-P------------
-------D--------L-------------E-----------------L-------------P---P---
-------------L-------------E-----------------L---S----F---------------
-------------R---D---YV-L-A--E----H-E-----I------R------R--T----------
---E-----Y----------Y-------E--------------------R--------------A----K
----------------------------------------------------------------------
-----------------G-Y-WMER-L---A---N----------L----------P-------------
------------------------------------------------------P------A--P-D---
------L----------------------------P-L------A--A---S----P-----E-------
-D----------------------L-------------------------K-------R-------P---
-R-----F-I----R-H-S-AR-L--E-K-D----A-----W----RS--L-C-V--R----A----A-R
---A-G-VTPSGLIAAAF-ATVLGR-W-----------------S------------------K------
----------------N----------------------------Q---R---F---TINLTQFNR--L-
----P---I-------H--H--------------------------Q---V-N---EIVGDFTS--SILL
AV-NL-H------------------------------------H-----------------------T--
--------C------F-E--E------R----ARAVQQQLF----SD----L-D-H-S--L-F----S--
-----GVQ-V--L-R--------E---I-N----R-----------L-----------------Q-----
----------------------------------G---GVG--------TR-----A----AMP--IVL-
----T-------------SML-VD-------------R-R--T-------SE------------------
------E--------G----------------------------A-------F-----------------
--------------------------------------------------------------------P-
--------------------S-----------L-WK-E----N-----------M---------------
------N---------A--------G-V--------S--Q--TP---QV-Y--L--------D----HA-
V--------S---------E-----------------R------E--------------------G----
----------A---L--IFRWD----------------VV-E--E-------L-F---PE----------
----------------------G-----------------M---I---Q-----------------D--M
-----------------F

>Cyc|gi|544741901
F----------PLND---------VQQAY-WV-G-R-T-G------A-----------------------
----------------F----E--------------------L--G------N--IS-----T---HT--
--YQE--F---E-----S-K-----D---I---D--------LVRLQQAINKVIQ-R-HEMLRAVIL-A-
-S------------------------G----------------------E--Q--------------V--
----------I--L---P---E-V--P--L---------Y----------------E------L--P---
-----------V----M-------D-L--------R------G---K----E-----------------Q
---A----------I--------T-R---Q--K-L--------L------K----I----R------D--
--E-M-S----H---Q-VL--P---A--------H-K--------W-P--L---F-EVRA-T-V------
---F----------N-----------------------------------------D-------------
-----D------V-V---RL-HISLDMLIVDLFSMS-VLIRELILY-YS------K-P------------
-------E--------L-------------Q-----------------L-------------P---P---
-------------L-------------E-----------------L---S----F---------------
-------------R---D---YV-L-A--E----K-Q-----L------V------E--T----------
---E-----A----------Y-------K--------------------K--------------A----Q
----------------------------------------------------------------------
-----------------N-F-WLKQ-I---D---T----------L----------P-------------
------------------------------------------------------A------G--P-E---
------L----------------------------P-Y------V--K---P----L-----S-------
-S----------------------I-------------------------Q-------K-------A---
-F-----F-R----R-R-Q-AK-L--A-N-M----Q-----W----ES--F-K-S--T----A----K-K
---N-G-LTPSVVLLTAY-ALVIAS-W-----------------A------------------K------
----------------N----------------------------P---R---F---TIDMTLFRR--L-
----P---L-------H--Q--------------------------Q---V-N---ELVGDFTS--VVLL
EM-DF-S-----------------------S------------R-----------------------C--
--------T------F-M--A------Y----AKQVQRKMY----QN----L-D-N-T--Y-F----S--
-----GIE-F--L-R--------E---L-A----V-----------R-----------------Q-----
----------------------------------N---G-K--------HR-----T----LMP--VVF-
----T-------------SGL-GL-------------D-L--C-------GGLNAAELPQDV--------
------A--------N----------------------------I-------L-----------------
--------------------------------------------------------------------D-
--------------------S-----------F----S----Q-----------N---------------
------S---------Y--------G-V--------S--Q--TS---QV-W--L--------D----QQ-
V--------F---------E-----------------S------K--------------------G----
----------G---L--VFNWD----------------VV-D--E-------L-F---PE----------
----------------------S-----------------M---I---D-----------------D--M
-----------------F

>Cyc|gi|1621373169
F----------GLAT---------MQHGY-WI-G-R-K-D------E-----------------------
----------------Q----A--------------------L--G------G--VA-----S---HL--
--YAE--F---D-----G-Q-----G---V---D--------PARLERAVAALIR-R-HAMLRSQFL-D-
-D------------------------G----------------------T--Q--------------R--
----------V--L---D---Q-P--G--V---------P----------------V------W--S---
-----------V----T-------D-L--------R------D---A----D-----------------P
---S----------E--------V-E---K--S-L--------E------R----I----R------Q--
--E-K-T----H---Q-RM--R---A--------D-L--------G-Q--L---V-DISL-T-L------
---L----------P-----------------------------------------G-------------
-----G------R-T---RL-HVDVDMMAADALSYR-ILLADLAEF-YT------S-G------------
-------T--------D-------------D-----------------L-------------G---T---
-------------L-------------S-----------------Y---N----F---------------
-------------R---D---YL-A-D--Y----A-T-----V-------------N--A----------
---S-----A----------H-------K--------------------R--------------E----Q
----------------------------------------------------------------------
-----------------E-W-WREV-L---P---Q----------L----------P-------------
------------------------------------------------------G------A--P-A---
------L----------------------------P-L------I--P---E----S-----E-------
-Q----------------------K-------------------------D-------P-------L---
-R-----S-V----R-Y-E-HW-L--D-P-E----S-----K----RR--L-I-E--R----A----R-T
---Y-G-VTPATVLASVF-AEIVGQ-W-----------------S------------------S------
----------------E----------------------------Q---R---F---LLNLPLFNR--E-
----P---L-------H--P--------------------------D---V-E---KLVGDFSS--SVLL
DV-DV-T-----------------------G------------S-----------------------S--
--------T------L-L--E------R----ARGFQHTLH----TQ----A-S-H-A--A-Y----P--
-----GLD-V--L-R--------D---L-G----R-----------L-----------------R-----
----------------------------------G---E-----------P-----V----LAS--VVY-
----T-------------SGL-DL-------------GEL--F-------R-------------------
------D--------S----------------------------V-------I-----------------
--------------------------------------------------------------------G-
--------------------A-----------F----G----E-----------P---------------
------A---------W--------I-I--------S--Q--GP---QV-V--L--------D----AQ-
V--------V---------E-----------------L------R--------------------G----
----------G---L--LLNWD----------------VR-E--H-------A-F---PA----------
----------------------G-----------------M---M---D-----------------T--M
-----------------F

>Cyc|gi|1275777326
F----------ELSP---------IQHAY-WV-G-R-G-D------D-----------------------
----------------Q----P--------------------L--G------G--IG-----C---HV--
--YLE--V---D-----G-A-----G---V---D--------RDRLDQAVRAVAE-R-HPMLRVRVH-G-
-D------------------------G----------------------T--Q--------------Q--
----------I--G---D---R-P--T--W---------P----------------G------L--R---
-----------V----H-------D-L--------R------E---S----T-----------------V
-----------------------L-A---A--D-L--------A------A----I----R------E--
--T-L-S----H---R-RL--E---V--------E-R--------G-E--V---F-DVQL-S-L------
---L----------P-----------------------------------------S-------------
-----G------A-T---RL-HIELDLLVADVLSFN-VFLNDLALA-YR------D-G------------
-------P--------A-------------A-----------------L-------------R---P---
-------------L-------------S-----------------Y---S----Y---------------
-------------P---G---YC-A-D--L----A-T-----L-------------R--A----------
---H-----E----------V-------D--------------------G--------------D----R
----------------------------------------------------------------------
-----------------R-Y-WAER-L---A---E----------L----------P-------------
------------------------------------------------------A------A--P-Q---
------L----------------------------P-L------A--V---E----P-----E-------
-L----------------------V-------------------------G-------R-------P---
-T-----F-R----R-I-A-RW-I--E-P-S----R-----Y----RR--L-V-E--R----A----R-A
---E-Q-VTVAMTLATVF-ADVLGR-W-----------------S------------------G------
----------------M----------------------------S---R---L---LLNVPVFDR--R-
----T---L-------H--P--------------------------D---V-P---ELIADFTN--LVLL
EV-DL-G------------------------------------G-----------------------A--
--------D------L-V--E------R----VRSTQRRFQ----TD----I-S-H-I--A-Y----S--
-----GVE-V--L-R--------D---L-A----R-----------R-----------------G-----
-------------------------------------------------DH-----A----GAP--VVF-
----A-------------ANL-SS-------------GDL--L-------S-------------------
------T--------E----------------------------F-------R-----------------
--------------------------------------------------------------------E-
--------------------S-----------F----G----E-----------L---------------
------G---------F--------M-I--------S--Q--TP---QV-W--L--------D----HQ-
L--------M---------E-----------------M------D--------------------G----
----------G---L--YLNWD----------------YV-D--G-------L-C---AE----------
----------------------G-----------------V---V---P-----------------A--M
-----------------F

>Cyc|gi|1346305
F----------ALTD---------VQQAY-LV-G-R-Q-P------G-----------------------
----------------F----T--------------------L--G------G--VG-----S---HF--
--FVE--F---E-----I-A-----D---L---D--------LTRLETVWNRLIA-R-HDMLRAVVL---
-D------------------------G----------------------Q--Q--------------Q--
----------V--L---E---Q-T--P--P---------W----------------V------I--P---
-----------T----H-------T-L--------H------T---P-----------------------
-----------------------------E--E-A--------L------R----V----R------E--
--K-L-A----H---Q-VL--N---P--------E-V--------W-P--V---F-DLQV-G-Y------
---V----------D-----------------------------------------G-------------
-----M------P-A---RL-WLCLDNLLLDGLSMQ-ILLAELEHG-YR------Y-P------------
-------Q--------Q-------------L-----------------L-------------P---P---
-------------L-------------P-----------------V---T----F---------------
-------------R---D---YL-Q-Q--P------S-----L-------------Q-------------
---S-----P----------N-------P--------------------D--------------S----L
----------------------------------------------------------------------
-----------------A-W-WQAQ-L---D---D----------I----------P-------------
------------------------------------------------------P------A--P-A---
------L----------------------------P-L------R--C---L----P-----Q-------
-E----------------------V-------------------------E-------T-------P---
-R-----F-A----R-L-N-GA-L--D-S-T----R-----W----HR--L-K-K--R----A----A-D
---A-H-LTPSAVLLSVW-STVLSA-W-----------------S------------------A------
----------------Q----------------------------P---E---F---TLNLTLFDR--R-
----P---L-------H--P--------------------------Q---I-N---QILGDFTS--LMLL
SW-HP--------------------------------------G-----------------------E--
--------S------W-L--H------S----AQSLQQRLS----QN----L-N-H-R--D-V----S--
-----AIR-V--M-R--------Q---L-A----Q-----------R-----------------Q-----
----------------------------------N---V----------PA-----V----PMP--VVF-
----T-------------SAL-GF-------------E-Q--D-------N-------------------
------F--------L----------------------------A-------R-----------------
--------------------------------------------------------------------R-
--------------------N-----------L----L----K-----------P---------------
------V---------W--------G-I--------S--Q--TP---QV-W--L--------D----HQ-
V--------Y---------E-----------------S------E--------------------G----
----------E---L--RFNWD----------------FV-A--A-------L-F---PA----------
----------------------G-----------------Q---V---E-----------------R--Q
-----------------F

>Cyc|gi|908730486
I----------ALTP---------VQQAY-WM-G-R-Q-E------D-----------------------
----------------Q----P--------------------L--G------G--NS-----C---QV--
--YIE--L---Q-----G-A-----D---I---C--------PKRLRRACQRLVE-R-HLMLQVQFS-A-
-Q------------------------G----------------------E--Q--------------H--
----------V--P---V---C-D--R--I---------F----------------S------V--E---
-----------E----A-------D-L--------R------A---M----S-----------------A
---N----------Q--------V-D---V--R-L--------Q------Q----Y----R------Q--
--Q-F-S----H---Y-RA--D---V--------E-Q--------G-W--P---L-RVAL-S-R------
---L----------P-----------------------------------------G-------------
-----N------V-A---RL-HLNIDLLVADVLSIN-VLLRDMTKL-YN------Q-P------------
-------D--------N-------------A-----------------L-------------P---P---
-------------L-------------K-----------------A---N----F---------------
-------------F---Q---YQ-Y-L--Q----G-I-----E-------------S--K----------
---Q-----R----------Y-------R--------------------E--------------A----K
----------------------------------------------------------------------
-----------------A-Y-WQQR-L---S---S----------L----------P-------------
------------------------------------------------------G------A--P-A---
------L----------------------------P-L------A--Q---Q----P-----E-------
-M----------------------V-------------------------T-------K-------P---
-R-----F-T----R-R-D-YL-I--K-H-H----Q-----L----AI--L-Q-D--K----T----K-Q
---H-G-ITLAVVFLTLY-CEILAR-W-----------------S------------------E------
----------------N----------------------------K---H---F---LLNVPLFNR--N-
----D---L-------V--P--------------------------D---V-G---DMVADFTT--LLLL
EV-DF-R-----------------------Q------------P-----------------------A--
--------S------F-V--Q------R----LQQLQSQLH----RD----I-A-Q-A--D-Y----S--
-----GVE-V--L-R--------D---L-A----R-----------L-----------------E-----
----------------------------------G---T----------AP-----R----TAP--VVF-
----A-------------LNL-GE-------------P-F--L-------P-------------------
------E--------V----------------------------A-------E-----------------
--------------------------------------------------------------------Q-
--------------------T-----------L----G----T-----------L---------------
------H---------W--------M-I--------S--Q--TP---QV-W--I--------D----HQ-
S--------Y---------P-----------------T------R--------------------E----
----------G---L--LLNWD----------------SV-D--S-------L-F---PA----------
----------------------E-----------------M---V---S-----------------S--M
-----------------F

>Cyc|gi|1403759145
F----------DLTD---------VQSAY-LI-G-R-E-D------D-----------------------
----------------Q----E--------------------L--G------G--IG-----C---HA--
--YFE--F---T-----G-E-----K---L---D--------INKLNHAWYEVQM-R-HPMLRAKFT-Q-
-D------------------------G----------------------K--Q--------------Y--
----------F--M---Q---Y-P--L--N---------K----------------E------I--K---
-----------V----I-------N-L--------D------S---F----N-----------------S
---E----------D--------I-Q---I--Q-L--------K------K----Y----R------E--
--N-V-S----H---L-KR--N---V--------T-E--------G-D--V---A-GLTV-F-I------
---L----------P-----------------------------------------D-------------
-----N------Q-M---IV-SIDIDLLVADVLSIS-MIIKELSHI-YN------G-T------------
-------D--------S-------------G-------------------------------K---S---
-------------E-------------E-----------------Y---T----F---------------
-------------K---D---YI-E-N--I----Q-I-------------------D--K----------
---E-----D----------L-------N--------------------K--------------S----K
----------------------------------------------------------------------
-----------------K-F-WLDK-I---E---N----------L----------N-------------
------------------------------------------------------I------N--PIQ---
------L----------------------------P-T------L--K---K----P-----T-------
-D----------------------V-------------------------K-------E-------V---
-K-----F-T----R-H-L-RK-I--N-N-N----L-----W----NQ--I-K-E--K----A----K-L
---Y-N-TTPAIVLLTCY-MITLER-Y-----------------S------------------D------
----------------Q----------------------------E---A---F---YVNVPLFDR--N-
----H---N-------N--T--------------------------Q---V-R---DIVADFTN--LLLV
EH-IP-M-----------------------P------------N-----------------------E--
--------K------F-L--E------T----LERVKENFI----QN----I-S-H-S--E-Y----S--
-----GVN-V--Q-R--------D---I-S----K-----------Q-----------------N-----
----------------------------------G---T----------HI-----N----IAP--VVF-
----A-------------CNI-DY-------------E-L--E-------D-------------------
------E--------I----------------------------T-------K-----------------
--------------------------------------------------------------------S-
--------------------V-----------L----G----N-----------M---------------
------T---------Y--------M-V--------T--Q--TP---GI-W--L--------D----FQ-
S--------Y---------I-----------------K------N--------------------G----
----------E---L--LICWD----------------KV-D--E-------L-F---SD----------
----------------------E-----------------T---I---T-----------------R--M
-----------------L

>Cyc|gi|1499128231
F----------PLTA---------VQHAY-LV-G-R-S-S------E-----------------------
----------------Q----P--------------------L--G------G--VG-----C---HL--
--YQE--F---D-----G-H-----G---L---T--------AEVLEPAIYQLIE-R-HPMLKTRFL-P-
-N------------------------G----------------------L--Q--------------Q--
----------W--Q---P---H-S--S--W---------P----------------G------L--K---
-----------V----H-------D-L--------R------R---H----D-----------------E
---D----------S--------R-Q---Q--S-L--------L------Q----L----R------E--
--Q-L-S----H---R-RL--Q---V--------E-T--------G-E--T---F-DFQL-C-L------
---L----------P-----------------------------------------E-------------
-----G------K-H---RL-LVNIDLLVCDAASFN-QLFEELIAL-IG------E-Q------------
-------P--------L-------------P-----------------P-------------S---S---
-------------T-------------D-----------------Y---D----F---------------
-------------C---S---YL-T-Q--V----E-R-----N-------------D--Q----------
---A-----R----------I-------E--------------------Q--------------A----K
----------------------------------------------------------------------
-----------------A-W-WMAR-L---D---D----------L----------P-------------
------------------------------------------------------L------A--P-I---
------L----------------------------P-L------A--Q---E----P-----E-------
-R----------------------I-------------------------E-------Q-------V---
-R-----I-S----R-R-R-GQ-L--D-A-G----Q-----W----QI--F-K-E--H----A----G-H
---H-G-VTPTMALATLF-SAVLGR-W-----------------S------------------G------
----------------Q----------------------------R---K---L---LLNLTLFDR--Q-
----P---L-------H--P--------------------------A---V-S---GMIADFTN--ILPL
PV-EC-H------------------------------------G-----------------------Q--
--------T------F-A--E------L----ALANQRTFA----KV----H-E-H-S--A-W----S--
-----GVE-V--L-R--------E---L-K----K-----------H-----------------Q-----
--------------------------------------R----------HP-----H----GAP--LVF-
----T-------------SNL-GR-------------P-L--Y-------G-------------------
------E--------A----------------------------E-------E-----------------
--------------------------------------------------------------------T-
--------------------S-----------I----G----E-----------L---------------
------G---------W--------G-I--------S--Q--TP---QV-W--I--------D----HL-
A--------F---------E-----------------H------R--------------------G----
----------Q---I--MLQWD----------------SN-N--D-------L-F---PK----------
----------------------G-----------------L---T---D-----------------T--L
-----------------F

>Cyc|gi|1436806857
F----------ALTD---------VQYSY-LI-G-R-E-D------D-----------------------
----------------Q----V--------------------L--G------G--VG-----C---HA--
--YLE--I---D-----G-Q-----N---V---D--------YDRLNSAWNKLQY-R-HPMLRAKFT-N-
-D------------------------G----------------------Y--Q--------------D--
----------I--L---E---S-P--Y--S---------E----------------K------I--E---
-----------F----F-------D-L--------S------G---I----D-----------------L
---E----------S--------E-Q---E--K-L--------M------E----I----R------E--
--Q-I-S----H---R-KL--K---V--------N-E--------G-Q--V---A-GLFL-A-N------
---R----------T-----------------------------------------G-------------
-----E------K-S---RI-FFDVDLLVADVMSLS-IILKELAEL-YS------G-I------------
-------E--------L-------------T-------------------------------D---M---
-------------G-------------D-----------------Y---T----F---------------
-------------K---D---YM-Q-S--E----A-E-----A-------------S--D----------
---S-----G----------N-------A--------------------A--------------D----K
----------------------------------------------------------------------
-----------------E-F-WDQK-I---N---S----------F----------E----I--------
------------------------------------------------------E------R--P-N---
------L----------------------------P-L------S--K---Q----P-----E-------
-Q----------------------V-------------------------K-------E-------T---
-R-----F-T----R-R-K-RI-I--E-S-D----K-----W----EA--I-K-E--T----V----A-T
---Y-K-STPSMVLLTAY-ALVLER-W-----------------C------------------N------
----------------Q----------------------------D---K---F---FINIPLFNR--E-
----L---E-------N--E--------------------------S---M-K---NMIADFTN--ILLI
EH-ES-A-----------------------D------------D-----------------------K--
--------S------F-L--D------T----LKRTTKTFL----NN----V-S-H-S--A-Y----S--
-----GVQ-V--Q-R--------N---I-S----K-----------N-----------------Q-----
----------------------------------G---T----------SF-----N----VAP--VVF-
----A-------------CNI-DY-------------P-L--E-------T-------------------
------E--------L----------------------------S-------R-----------------
--------------------------------------------------------------------K-
--------------------N-----------L----G----E-----------V---------------
------S---------Y--------M-I--------S--Q--TP---GV-W--L--------D----FQ-
S--------Y---------I-----------------S------G--------------------G----
----------K---L--ILCWD----------------SV-D--E-------L-F---PT----------
----------------------G-----------------M---L---D-----------------D--M
-----------------M

>Cyc|gi|938963024
Y----------PLTD---------VQYAY-WI-G-R-R-E------G-----------------------
----------------Q----V--------------------L--G------N--IG-----C---HA--
--YLE--I---D-----T-Q-----D---I---Q--------LDQLQRAWQQLIK-Q-HPALRTRFT-E-
-E------------------------G----------------------K--Q--------------E--
----------V--L---Q---E-A--P--F---------K----------------H------I--V---
-----------Y----H-------D-M--------K------S---Y----S-----------------K
---A----------E--------I-E---K--S-L--------N------E----L----R------S--
--Y-L-S----H---R-KL--R---I--------E-E--------G-E--N---A-GLNI-S-L------
---L----------P-----------------------------------------G-------------
-----E------K-A---RI-HFDVDLLAADVQSFQ-VILRDLARL-YN------G-E------------
-------T--------L-------------K-----------------A-----------------N---
-------------P-------------N-----------------W---S----F---------------
-------------G---E---YL-E-I--V----E-K-----Q-------------T--V----------
---K-----A----------R-------E--------------------E--------------A----K
----------------------------------------------------------------------
-----------------R-F-WKEK-I---P---D----------M----------P-------------
------------------------------------------------------I------G--P-K---
------L----------------------------P-L------Q--K---A----P-----E-------
-E----------------------I-------------------------K-------N-------T---
-T-----F-T----T-R-K-AE-F--S-K-V----Q-----W----EA--I-K-Q--K----A----A-K
---Y-Q-ITPAMIFLTVY-SEVLER-W-----------------S------------------E------
----------------T----------------------------S---R---F---LVNLPIFNR--H-
----T---E-------F--E--------------------------G---I-E---DVVADFSN--ILLL
DV-DC-S-----------------------K------------K-----------------------Q--
--------T------F-V--E------R----AKELQKSFH----ND----M-G-H-I--A-Y----S--
-----GVE-V--T-R--------E---L-A----R-----------Y-----------------Y-----
----------------------------------P---E----------EK-----C----IAP--VVF-
----A-------------CNL-GE-------------P-L--L-------D-------------------
------D--------N----------------------------F-------H-----------------
--------------------------------------------------------------------K-
--------------------T-----------F----G----K-----------L---------------
------N---------F--------M-L--------S--Q--TP---QV-W--I--------D----FQ-
M--------F---------N-----------------Y------N--------------------E----
----------G---L--YIKWD----------------AV-E--E-------L-F---YE----------
----------------------G-----------------M---L---D-----------------E--M
-----------------F

>Cyc|gi|1239217741
F----------PLTP---------IQHAY-WI-G-R-E-P------W-----------------------
----------------V----Q--------------------Y--G------G--IA-----C---HV--
--VFE--W---D-----K-DL---TE---F---N--------PQQFAAAWNALIK-R-HDMLRMTVN-H-
-A------------------------G----------------------E--Q--------------V--
----------V--H---A---E-V--D--Y---------F----------------P------I--V---
-----------E----R-------D-L--------R------S---L----S-----------------E
---E----------A--------Q-H---V--E-L--------E------Q----I----R------Q--
--Q-M-R----H---Q-VR--A---A--------D-V--------W-P--L---F-DVQL-S-R------
---L----------S-----------------------------------------E-------------
-----H------K-V---RL-HLNLDLLQFDVQSFK-IMMDDLATA-YQ------G-K------------
-------D----------------------------------------L-------------E---P---
-------------L-------------S-----------------I---T----F---------------
-------------R---D---YV-M-H--E----Q-T-----L------R------H--S----------
---A-----E----------W-------Q--------------------N--------------S----W
----------------------------------------------------------------------
-----------------H-Y-WQQT-I---P---T----------L----------P-------------
------------------------------------------------------K------A--P-Q---
------L----------------------------P-L------N--P---D----Y-----Q-------
-H------------------------------------------------H-------A-------P---
-E-----F-I----T-L-E-GR-L--S-D-S----E-----W----QT--L-K-S--V----W----Q-Q
---W-G-VTPSAGLLSLF-AHTLAN-W-----------------T------------------A------
----------------S----------------------------P---D---F---TLNMTFFNR--Q-
----P---F-------H--E--------------------------A---V-Q---DLIGDFTS--VLLM
DF-QH-D-----------------------S------------S-----------------------T--
--------D------L-K--Q------R----ILQTQSKLW----QR----L-G-H-S--Q-V----N--
-----GVE-V--I-R--------E---L-A----K-----------H-----------------W-----
----------------------------------K---S-SGQLSEQEAAL-----P----LTP--VVF-
----T-------------SML-GM-------------S-M--D-------GM-------DIE--------
------Q--------A----------------------------M-------T-----------------
--------------------------------------------------------------------H-
--------------------L-----------L----G----D-----------P---------------
------V---------Y--------V-L--------S--Q--TP---QV-W--L--------D----HQ-
I--------M---------E-----------------I------E--------------------G----
----------D---L--AFNWY----------------CM-A--G-------V-L---AP----------
----------------------D-----------------L---L---E-----------------N--L
-----------------F

>Cyc|gi|1492752945
F----------PLTP---------VQQAY-RV-G-R-T-A------T-----------------------
----------------L----E--------------------L--G------G--VA-----C---HA--
--YLE--L---D-----G-H-----D---V---D--------PDRLDRALRGLFR-R-HAMLRARFD-G-
-N------------------------G----------------------V--Q--------------R--
----------V--A---A---E-P--A--W---------S----------------R------L--T---
-----------V----H-------D-L--------R------G---A----T-----------------P
---E----------A--------V-G---T--Y-L--------H------P----L----R------A--
--R-L-S----H---R-LL--D---V--------E-H--------G-E--V---L-DVQL-S-L------
---L----------P-----------------------------------------A-------------
-----G------R-T---RL-HVNIDLLAADVHSIR-VLLCDLARL-YE------R-P------------
-------D--------E-------------P-----------------L-------------P---P---
-------------L-------------R-----------------Y---D----F---------------
-------------R---R---YL-A-D--T----A-A-----E-------------R--G----------
---A-----R----------R-------D--------------------T--------------A----R
----------------------------------------------------------------------
-----------------A-Y-WEAR-L---D---E----------L----------P-------------
------------------------------------------------------E------G--P-R---
------L----------------------------P-L------A--I---E----P-----D-------
-R----------------------V-------------------------A-------Q-------P---
-R-----F-T----R-R-K-FR-L--D-A-E----R-----W----GR--L-V-T--R----A----R-D
---H-G-LTPAMVLLTAY-ADALAG-W-----------------S------------------A------
----------------S----------------------------P---R---F---VLDIPLFDR--R-
----P---V-------H--P--------------------------D---V-E---SLVADFTS--LLLL
EV-DL-S-----------------------G------------P-----------------------G--
--------S------F-L--D------Q----ARAVQEQFR----TD----A-E-H-T--D-Y----T--
-----AVD-V--L-R--------E---A-T----R-----------R-----------------N-----
--------------------------------------G----------RR-----H----RAP--VVF-
----A-------------CNL-GR-------------E-L--V-------D-------------------
------E--------R----------------------------V-------Q-----------------
--------------------------------------------------------------------R-
--------------------V-----------L----G----E-----------W---------------
------S---------W--------M-I--------S--Q--TP---QV-W--L--------D----HQ-
V--------F---------Q-----------------D------R--------------------D----
----------G---V--LLAWD----------------SV-D--E-------L-F---PP----------
----------------------G-----------------L---V---D-----------------A--M
-----------------S

>Cyc|gi|1100066459
F----------PPTD---------VQRAY-WI-G-R-T-D------D-----------------------
----------------F----A--------------------L--G------G--VG-----C---HF--
--YTE--Y---D-----V-T-----G---M---D--------LARLEEAWNLLIG-R-HEMLRAEFL-P-
-D------------------------G----------------------R--Q--------------R--
----------I--L---P---E-V--P--R---------F----------------S------I--P---
-----------V----T-------D-V--------P------G---A----D-----------------D
---G----------T--------A-D---R--A-L--------A------N----L----R------D--
--A-M-S----H---Q-LI--D---A--------T-R--------W-P--L---F-DVRA-V-R------
---Y----------G-----------------------------------------D-------------
-----D------R-T---RI-GISFDNIILDALSTM-NVLRELETL-YT------D-P------------
-------G--------A-------------E-----------------L-------------P---P---
-------------V-------------G-----------------M---S----F---------------
-------------R---D---YV-L-G--V----Q-P-------------------D--P----------
---A-----A----------L-------E--------------------K--------------A----R
----------------------------------------------------------------------
-----------------K-Y-WSGR-V---T---E----------L----------P-------------
------------------------------------------------------P------A--P-Q---
------L----------------------------P-L------A--A---D----P-----S-------
-Q----------------------I-------------------------G-------R-------P---
-R-----F-V----R-R-Q-AR-L--S-P-E----K-----W----QA--V-K-E--S----A----R-R
---H-A-LTPSTVLATAF-AEVLGA-W-----------------S------------------A------
----------------R----------------------------Q---D---L---TINLTLFDR--R-
----E---V-------H--P--------------------------D---I-D---KVLGDFTS--LLLV
AY-EP-V-----------------------A------------G-----------------------E--
--------S------W-L--D------G----ARRLQQQVV----RD----L-E-H-S--D-A----S--
-----AIW-V--M-R--------E---L-A----R-----------S-----------------T-----
----------------------------------G---S----------AE-----V----SMP--VVF-
----T-------------STL-GV-------------T-G--D-------DP---------W--------
------N--------A----------------------------G-------A-----------------
--------------------------------------------------------------------R-
--------------------L-----------F----A----E-----------P---------------
------V---------W--------G-V--------S--Q--TP---QV-W--L--------D----HQ-
V--------I---------E-----------------A------E--------------------G----
----------G---L--LFNWD----------------AV-E--E-------L-F---PA----------
----------------------G-----------------M---L---D-----------------A--M
-----------------F

>Cyc|gi|1193044381
F----------PLTD---------VQYGY-WI-G-R-D-D------N-----------------------
----------------R----E--------------------L--G------G--VA-----C---HA--
--YLE--I---D-----G-H-----L---N---N--------PEQLNLAFSQLIQ-H-HPMLRASFT-E-
-N------------------------G----------------------Q--Q--------------Q--
----------I--K---A---A-N--N--N---------A----------------P------L--I---
-----------V----H-------D-L--------R------E---L----T-----------------A
---E----------Q--------C-T---Q--R-L--------A------E----I----R------K--
--R-L-S----H---R-KL--A---I--------E-H--------G-Q--V---I-GLEL-S-L------
---L----------V-----------------------------------------N-------------
-----S------K-S---RL-HFDIDLLVADVQSLN-IILRDLAQL-YR------Q-E------------
-------L--------P-------------L-----------------K-------------A---P---
-------------N-------------D-----------------W---N----F---------------
-------------A---H---YL-A-K--E----Q-Q-----R-------------K--Q----------
---A-----N----------Y-------Q--------------------T--------------S----K
----------------------------------------------------------------------
-----------------N-Y-WNQR-L---T---E----------L----------P-------------
------------------------------------------------------V------G--P-Q---
------L----------------------------P-V------L--S--------------K-------
-Q----------------------I-------------------------T-------K-------P---
-E-----F-T----R-R-T-FV-L--N-H-N----Q-----W----QN--L-K-Q--Q----A----A-K
---H-K-ITPAMTLACAY-GYVLAR-W-----------------S------------------N------
----------------H----------------------------T---N---F---LLNIPLFDR--N-
----V---E-------E--L--------------------------D---I-E---HVVADFTN--LLLL
DC-DY-S-----------------------Q------------S-----------------------H--
--------S------F-A--E------Q----AIQLQQQFH----KN----V-A-Y-S--T-Y----S--
-----AVE-I--Q-R--------E---M-A----R-----------F-----------------N-----
----------------------------------N---Q----------QG-----I----MAP--VVF-
----A-------------CNL-GT-------------P-L--L-------D-------------------
------M--------A----------------------------T-------S-----------------
--------------------------------------------------------------------Q-
--------------------T-----------L----G----D-----------L---------------
------H---------Y--------M-I--------S--Q--TP---QV-W--L--------D----HQ-
V--------Y---------E-----------------I------N--------------------D----
----------G---L--LLAWD----------------SV-E--E-------L-F---PN----------
----------------------G-----------------L---I---D-----------------V--M
-----------------F

>Cyc|gi|1449856047
F----------PLTD---------IQQAY-WI-G-R-D-S------H-----------------------
----------------L----D--------------------L--G------G--VS-----A---HA--
--YEE--L---A-----I-R-----G---L---D--------IPRLEKALNRMIQ-R-HGMLRAVFD-A-
-D------------------------G----------------------S--Q--------------R--
----------V--L---S---Q-V--P--S---------Y----------------Q------I--Q---
-----------T----Q-------D-L--------R------G---L----S-----------------E
---N----------E--------Q-K---T--A-L--------E------Q----T----R------Q--
--A-M-S----H---Q-VL--D---A--------S-Q--------W-P--L---F-EFRA-S-Q------
---L----------E-----------------------------------------D-------------
-----D------R-C---HL-HLSMDALIMDAASSQ-VFSHELVAL-YR------D-L------------
-------E--------R-------------D-----------------L-------------P---P---
-------------I-------------D-----------------L---T----F---------------
-------------R---D---CV-I-A--Q----Q-N-----F------K------K--S----------
---S-----G----------Y-------Q--------------------K--------------D----L
----------------------------------------------------------------------
-----------------D-Y-WRAR-L---D---Q----------L----------P-------------
------------------------------------------------------P------G--P-D---
------L----------------------------P-L------A--C---R----P-----E-------
-Q----------------------L-------------------------S-------N-------P---
-T-----F-T----R-R-D-RI-I--E-A-D----L-----W----QA--I-K-D--R----A----R-R
---H-G-ITPTGLLLAAF-SETLAR-W-----------------S------------------A------
----------------S----------------------------P---D---F---SLTLPLFNR--P-
----P---L-------H--E--------------------------N---I-S---RLIGDFTS--VTLL
EI-RN-R-----------------------R------------N-----------------------R--
--------N------F-A--D------F----AREIQAQLW----RD----M-D-H-R--S-V----S--
-----GVQ-V--L-R--------E---L-S----Q-----------H-----------------R-----
----------------------------------G---E----------QQ-----S----AMP--IVM-
----N-------------STL-ID-------------M-A--G-------RE---------E--------
----AET--------L----------------------------T-------R-----------------
--------------------------------------------------------------------A-
--------------------F-----------E----A----E-----------T---------------
------I---------A--------T-I--------T--Q--TP---QV-W--M--------D----HT-
I--------L---------E-----------------I------D--------------------G----
----------A---L--HFNWD----------------SI-D--A-------L-F---PE----------
----------------------G-----------------M---I---A-----------------N--M
-----------------F

>Cyc|gi|504807755
F----------ELAP---------MQHAY-WV-G-R-S-G------D-----------------------
----------------Q----Q--------------------L--G------G--VA-----A---HF--
--YNE--F---D-----G-T-----G---V---D--------ADRLERAVKALIE-R-HGMLRVRLT-D-
-D------------------------G----------------------R--Q--------------C--
----------I--A---T---D-S--V--W---------P----------------G------L--K---
-----------V----H-------D-L--------R------A---M----P-----------------V
---E----------D--------A-E---Q--A-L--------E------R----L----R------Q--
--S-L-S----H---R-HM--D---L--------A-A--------G-E--V---F-DVQL-S-L------
---L----------P-----------------------------------------D------AVRA---
-----N------G-T---RI-HFNLDMVAADALSLR-VLLQDLACL-YR------G-D------------
-------A----------------------------------------L-------------P---P---
-------------I-------------G-----------------Y---S----Y---------------
-------------P---R---YR-A-D--H----D-A-----AMAGE--G------R--R----------
---A-----R----------W-------H--------------------R--------------D----R
----------------------------------------------------------------------
-----------------D-Y-WRDR-L---A---D----------L----------P-------------
------------------------------------------------------A------A--P-R---
------L----------------------------P-I------A--G---G----G-----R-------
-A----------------------Q-------------------------Q-------A-------T---
-R-----V-I----R-R-H-GW-L--P-P-E----R-----V----AA--F-T-T--T----A----R-A
---H-G-LTPAMALAAVF-AEVLTA-W-----------------S------------------A------
----------------E----------------------------P---D---F---LINLPLFNR--E-
----P---L-------H--A--------------------------D---V-D---LLVGDFTS--SVLL
AW-QG-S-----------------------V------------P-----------------------G--
--------T------F-V--E------R----ATALQDRFH----AD----V-Q-H-G--T-F----A--
-----GVD-V--L-R--------E---L-S----R-----------H-----------------H-----
----------------------------------G--------------EQ-----R----LAP--VVY-
----T-------------SAL-GL-------------GAL--F-------S-------------------
------D--------T----------------------------V-------Q-----------------
--------------------------------------------------------------------T-
--------------------C-----------L----G----R-----------P---------------
------S---------W--------I-I--------S--Q--GP---QV-W--L--------D----AQ-
V--------T---------E-----------------L------D--------------------D----
----------G---L--LVNMD----------------AR-E--D-------A-F---EP----------
----------------------G-----------------V---L---D-----------------A--L
-----------------F

>Cyc|gi|1011883061
F----------DLAL---------MQHAY-WV-G-R-G-E------E-----------------------
----------------H----E--------------------L--G------G--VA-----A---HF--
--YNE--F---D-----G-E-----G---V---D--------PQRLERAVRALLA-R-HAQLRAVFG-D-
-D------------------------G----------------------R--Q--------------H--
----------T--P---A---A-S--A--W---------P----------------G------L--R---
-----------V----H-------D-L--------R------A---L----P-----------------E
---D----------E--------A-D---R--R-L--------A------E----L----R------D--
--T-L-S----H---R-ML--R---V--------G-A--------G-E--V---C-DVQL-S-L------
---L----------P-----------------------------------------G-------------
-----G------R-T---RT-HLNLDMLAADALSLR-VLLADLAAL-YD------G-T------------
-------E----------------------Q-----------------L-------------P---P---
-------------I-------------G-----------------Y---S----Y---------------
-------------R---R---YL-A-D--R----A-A-----SA-----E------R--E----------
---R-----D----------R-------S--------------------R--------------D----A
----------------------------------------------------------------------
-----------------A-W-WAAR-L---P---D----------L----------P-------------
------------------------------------------------------G------A--P-A---
------L----------------------------P-V------L--Q---E----P-----V-------
----------------------------------------------------------R-------P---
-R-----V-T----R-R-H-HW-L--P-P-E----A-----R----DA--L-F-A--R----A----H-R
---H-G-VTPAMALASAY-AEVLAA-W-----------------S------------------A------
----------------E----------------------------H---R---F---LLNVPLFDR--E-
----P---L-------H--A--------------------------D---V-P---LLVGDFTG--SVLL
TA-DV-S-----------------------G------------R-----------------------Q--
--------V------F-Q--E------R----ARGVQERFL----ED----A-A-H-A--S-Y----S--
-----GVE-V--L-R--------D---L-N----R-----------A-----------------Q-----
---------------------------------HG---G----------GR-----V----LAP--VVF-
----T-------------SAL-NL-------------GEL--F-------S-------------------
------E--------D----------------------------V-------R-----------------
--------------------------------------------------------------------V-
--------------------C-----------F----G----R-----------P---------------
------V---------W--------I-I--------S--Q--GP---QV-W--L--------D----AQ-
V--------T---------E-----------------L------D--------------------G----
----------G---L--LVNWD----------------AL-E--Q-------A-F---PE----------
----------------------D-----------------M---L---D-----------------A--M
-----------------F

>Cyc|gi|1341772289
F----------SLNE---------IQYAY-WA-G-R-N-H------E-----------------------
----------------M----D--------------------W--G------G--VS-----C---ST--
--YFE--M---D-----V-D-----H---L---D--------IQKFEQALSNLIK-R-HEMLRCIIT-E-
-D------------------------G----------------------T--Q--------------Q--
----------I--M---E---T-I--P--I---------P-----------------------F--T---
-----------V----Y-------P-I--------S------D--------------------------S
---T----------T--------T-N---T--H-L--------Q------K----L----R------N--
--E-M-S----T---R-II--P---A--------G----------T-P--M---F-DIRI-S-E------
---L----------E-----------------------------------------G-------------
-----H------K-K---RI-HFSIDFIIADALSLF-IFWKDLYLF-YT------D-H------------
------------------------------T-----------------L-------------P---S---
-------------L-------------E-----------------I---S----Y---------------
-------------K---D---YL-Q-Y--H----E-K-----R------K------S--T----------
---S-----L----------Y-------N--------------------K--------------A----A
----------------------------------------------------------------------
-----------------Q-Y-WTDR-V---S---Q----------F----------P-------------
------------------------------------------------------L------A--P-Q---
------L----------------------------P-V------K--D---A----G-----Q-------
-K----------------------H-------------------------V-------D-------G---
-N-----F-K----R-R-E-HW-I--N-P-T----S-----W----KS--F-V-K--H----A----A-T
---K-N-LTPSAALLTLY-AEILSA-W-----------------G------------------G------
----------------G----------------------------S---H---F---AIMLTVFNR--D-
----D---V-------H--P--------------------------Q---V-N---EIIGDFTQ--LTLV
EI-KR-E------------------------------------Q-----------------------Q--
--------S------V-A--E------N----GTKIQTQVH----TD----L-E-N-S--T-Y----S--
-----ALE-F--V-K--------T---L-N----T-----------Q-----------------S-----
----------------------------------D---I----------KD-----R----MYP--IVF-
----T-------------SAL-GV-------------D-D--L-------N----------Q--------
------N--------E----------------------------Q-------L-----------------
--------------------------------------------------------------------G-
--------------------F-----------L----N----Q-----------V---------------
------K---------W--------S-V--------S--S--TP---QV-W--I--------D----HQ-
V--------Y---------N-----------------E------N--------------------D----
----------G---V--TLSWD----------------TL-D--A-------V-F---PD----------
----------------------S-----------------M---I---D-----------------A--M
-----------------F

>Cyc|gi|503954760
F----------DLTP---------VQQAY-WF-G-R-R-D------D-----------------------
----------------Q----P--------------------L--G------G--VG-----C---HL--
--YLE--L---D-----G-E-----G---V---D--------PSRLDRAVKRLAI-R-HPMLRARFL-D-
-D------------------------G----------------------R--Q--------------R--
----------I--G---D---A-G--P--G---------A----------------A------L--T---
-----------V----H-------D-F--------S------R---R----P------------------
---D----------G--------G-A---G--A-L--------A------E----L----R------D--
--R-L-S----H---R-RL--A---V--------V-D--------G-E--P---F-GVQL-S-L------
---L----------Q-----------------------------------------G-------------
-----G------R-T---RL-HFDIDLLVADVLSVS-IVLGDLAAI-YG------G-R------------
-------E--------D-------------E-----------------L-------------P---P---
-------------L-------------S-----------------F---D----F---------------
-------------R---Q---YL-A-R--I----R-S-----E-------------R--A----------
---A-----D----------S-------D--------------------M--------------A----R
----------------------------------------------------------------------
-----------------R-Y-WSER-L---P---S----------L----------P-------------
------------------------------------------------------G------G--P-R---
------L----------------------------P-L------R--R---D----P-----R-------
-E----------------------R-------------------------V-------A-------P---
-R-----F-V----R-R-Q-FH-L--A-S-A----D-----I----DR--I-R-A--Q----A----R-R
---H-G-VTLACVLATAY-GEVLAR-W-----------------A------------------G------
----------------E----------------------------Q---R---F---LINIPLFDR--Q-
----E---I-------D--P--------------------------A---V-R---HMVADFTN--LVLL
EV-DF-Q-----------------------T------------R-----------------------A--
--------G------F-A--D------R----VRGIQAQLH----RD----I-A-Q-G--D-Y----S--
-----GVE-V--L-R--------D---L-A----R-----------H-----------------D-----
----------------------------------Q---G----------GG-----R----TAP--VVF-
----A-------------CNL-GA-------------P-F--V-------P-------------------
------Q--------E----------------------------A-------V-----------------
--------------------------------------------------------------------E-
--------------------A-----------F----G----Q-----------V---------------
------S---------W--------M-I--------S--Q--TP---QV-W--L--------D----HQ-
T--------Y---------P-----------------T------P--------------------D----
----------G---L--LLNWD----------------AV-E--D-------L-F---PP----------
----------------------G-----------------L---L---D-----------------D--M
-----------------F

>Cyc|gi|258584090
F----------AMTP---------VQLAY-YI-G-R-G-E------Q-----------------------
----------------Q----V--------------------L--G------G--NG-----C---HL--
--YQE--F---N-----T-L-----G---L---E--------ASSLEEAINVLIH-R-HPMLSVAFQ-S-
-D------------------------G----------------------T--Q--------------R--
----------W--V---E---P-V--C--K---------H----------------R------L--P---
-----------L----H-------D-L--------R------H---L----S-----------------E
---E----------D--------A-N---Q--A-M--------L------E----L----R------D--
--Q-L-S----H---Q-VL--D---V--------H-N--------G-Q--T---F-DFQM-A-L------
---L----------N-----------------------------------------E-------------
-----G------H-S---RV-YVSIDLLVMDASSFS-LFFNELSLL-LQ------G-K------------
-------T--------L-------------P-----------------Q-------------Q---Q---
-------------S-------------D-----------------Y---D----F---------------
-------------R---S---YL-L-Q--E----Q-E-----E-------------F--N----------
---T-----Q----------R-------K--------------------A--------------A----S
----------------------------------------------------------------------
-----------------L-F-WQEQ-Y---E---R----------L----------P-------------
------------------------------------------------------A------A--P-N---
------L----------------------------P-L------V--Q---D----P-----A-------
-Q----------------------L-------------------------K-------K-------P---
-T-----F-H----R-R-R-YP-L--T-P-A----Q-----W----QQ--F-Q-S--L----T----S-S
---N-Q-VTPTMVLATLF-AAVLSR-W-----------------S------------------G------
----------------Q----------------------------R---Q---L---LLNLTLFDC--H-
----P---F-------N--P--------------------------H---M-N---EMLADFTN--ILLL
DV-EI-N------------------------------------E-----------------------A--
--------S------V-L--E------L----IQAHQQRFA----EL----Y-E-H-R--I-V----S--
-----GVE-V--L-R--------D---L-K----K-----------N-----------------G-----
--------------------------------------S----------HP-----H----GAP--IVF-
----T-------------SNL-NR-------------S-L--F-------G-------------------
------D--------D----------------------------A-------D-----------------
--------------------------------------------------------------------S-
--------------------P-----------L----G----E-----------P---------------
------G---------W--------G-I--------S--Q--TP---QV-W--L--------D----FV-
A--------F---------K-----------------Q------G--------------------N----
----------G---I--VLQWD----------------GI-D--A-------L-F---PT----------
----------------------D-----------------F---V---D-----------------T--M
-----------------F

>Cyc|gi|1333305891
F----------GLTP---------VQQAY-WI-G-R-Q-D------D-----------------------
----------------Q----S--------------------L--G------G--VG-----C---HL--
--YAE--F---D-----G-C-----G---V---D--------AQRLEQAMFQLLQ-R-HPMLRARFL-A-
-S------------------------G----------------------E--Q--------------Q--
----------V--L---P---R-S--P--W---------A----------------G------L--V---
-----------R----H-------D-W--------R------D---A----D-----------------Q
---A----------T--------T-A---Q--G-L--------H------A----L----R------E--
--R-L-S----H---R-RL--R---V--------E-E--------G-E--V---C-DLQL-S-L------
---W----------G-----------------------------------------E-------------
-----G------R-S---RI-HLNLDLLVADVLSFE-IFLHDLAMF-YV------G-R------------
-------G--------E-------------A-----------------L-------------P---T---
-------------L-------------H-----------------T---G----F---------------
-------------A---D---YL-K-V--D----E-Q-----Q-------------R--A----------
---A-----A----------L-------A--------------------S--------------S----R
----------------------------------------------------------------------
-----------------D-Y-WRQR-I---A---D----------L----------P-------------
------------------------------------------------------G------G--P-A---
------L----------------------------P-L------A--R---Q----P-----E-------
-Q----------------------L-------------------------T-------R-------T---
-R-----F-V----R-R-A-FT-L--D-N-A----S-----L----AK--L-Q-R--Q----S----R-E
---A-G-LTVASVLASAF-AQVLGR-W-----------------S------------------G------
----------------D----------------------------G---H---F---VLNLPLFDR--Q-
----E---Q-------A--P--------------------------D---V-A---HMIADFTN--LTLL
EV-DV-I-----------------------Q------------P-----------------------L--
--------G------F-V--E------Q----ARRVQRQLH----SD----L-Q-H-N--A-W----S--
-----GLE-V--L-R--------E---M-A----H-----------E-----------------T-----
--------------------------------------------------R-----R----SAP--VVF-
----A-------------CNL-DK-------------P-M--P-------A-------------------
------P--------L----------------------------F-------R-----------------
--------------------------------------------------------------------E-
--------------------E-----------L----G----D-----------L---------------
------G---------W--------S-V--------S--Q--TP---QV-W--L--------D----HQ-
T--------Y---------P-----------------L------A--------------------D----
----------G---L--MLNWD----------------AV-D--E-------L-F---PE----------
----------------------G-----------------L---L---D-----------------E--M
-----------------F

>Cyc|gi|15599422
F----------ELSS---------VQQAY-WL-G-R-G-A------G-----------------------
----------------E----V--------------------L--G------N--VS-----C---HA--
--FLE--F---R-----T-R-----D---V---D--------PQRLAAAAECVRQ-R-HPMLRARFL---
-D------------------------G----------------------R--Q--------------Q--
----------I--L---P---T-P--P--L---------S----------------C------F--D---
-----------L----Q-------D-W--------R------T---L----Q-----------------V
---D----------E--------A-E---R--D-W--------Q------A----L----R------D--
--W-R-A----H---E-CL--A---V--------E-R--------G-Q--V---F-LLGL-V-R------
---M----------P-----------------------------------------G-------------
-----G------E-D---RL-WLSLDLLAADVESLR-LLLAELGVA-YL------A-P------------
-------E--------R-------------L-----------------A-------------E---P---
-------------P-------------A-----------------L---H----F---------------
-------------A---D---YL-A-H--R----A-A-----Q-------------R--A----------
---E-----A----------A-------A--------------------R--------------A----R
----------------------------------------------------------------------
-----------------D-Y-WLER-L---P---R----------L----------P-------------
------------------------------------------------------D------A--P-A---
------L----------------------------P-L------A--C---A----P-----E-------
-S----------------------I-------------------------R-------Q-------P---
-R-----T-R----R-L-A-FQ-L--S-A-G----E-----S----RR--L-E-R--L----A----A-Q
---H-G-VTLSSVFGCAF-ALVLAR-W-----------------S------------------E------
----------------S----------------------------A---E---F---LLNVPLFDR--H-
----A---D-------D--P--------------------------R---I-G---EVIADFTT--LLLL
EC-RM-Q-----------------------A------------G-----------------------V--
--------S------F-A--E------A----VKSFQRNLH----GA----I-D-H-A--A-F----P--
-----ALE-V--L-R--------E---A-R----R-----------Q-----------------------
----------------------------------G--------------QP-----R----SAP--VVF-
----A-------------SNL-GE-------------EGF--V-------P-------------------
------A--------A----------------------------F-------R-----------------
--------------------------------------------------------------------D-
--------------------A-----------F----G----D-----------L---------------
------H---------D--------M-L--------S--Q--TP---QV-W--L--------D----HQ-
L--------Y---------R-----------------V------G--------------------D----
----------G---I--LLAWD----------------SV-V--G-------L-F---PE----------
----------------------G-----------------L---P---E-----------------T--M
-----------------F

>Cyc|gi|970962695
F----------PLTD---------VQYAY-WV-G-R-Q-S------G-----------------------
----------------Q----Y--------------------L--G------G--NG-----C---HG--
--YME--I---N-----G-Q-----H---I---D--------IERLESAWAIIVQ-H-HPMLRVKYT-E-
-D------------------------G----------------------Q--Q--------------Q--
----------V--L---T---E-S--P--F---------T----------------A------I--A---
-----------V----H-------D-L--------T------T---C----S-----------------Q
---D----------E--------V-N---Q--Q-L--------E------A----I----R------A--
--N-T-S----H---R-LL--A---I--------D-Q--------G-E--V---A-RLQL-S-L------
---L----------P-----------------------------------------D-------------
-----G------K-T---RL-HFDIDLLVADVQSFQ-IILHDLAAA-YT------R-Q------------
-------Q--------K-------------P-----------------K-------------A---P---
-------------E-------------N-----------------W---N----F---------------
-------------A---K---YL-Y-D--K----K-L-----A-------------N--A----------
---D-----E----------E-------R--------------------Y--------------A----E
----------------------------------------------------------------------
-----------------A-Y-WKNR-L---A---T----------L----------P-------------
------------------------------------------------------L------G--P-K---
------L----------------------------P-L------S--N---N----A-----A-------
-L----------------------I-------------------------Q------HE-------P---
-K-----F-T----R-R-E-YF-L--E-D-T----A-----W----SK--L-Q-L--I----A----S-R
---Y-N-VTSAMVLLAAY-AYTLNK-W-----------------S------------------S------
----------------E----------------------------S---R---F---LMNIPLFNR--D-
----T---L-------S--E--------------------------E---L-E---HVVADFTT--LLLL
EV-DS-E-----------------------T------------Q-----------------------Q--
--------S------F-L--A------F----TKSLQQQFH----QD----M-N-Y-T--A-Y----S--
-----GVK-I--Q-R--------D---L-A----K-----------Y-----------------H-----
----------------------------------P---D----------EK-----V----FAP--IVF-
----S-------------CNL-GV-------------P-L--I-------N-------------------
------E--------E----------------------------F-------K-----------------
--------------------------------------------------------------------D-
--------------------A-----------F----G----K-----------I---------------
------H---------Y--------M-I--------S--Q--TP---QV-W--L--------D----FQ-
M--------F---------D-----------------M------D--------------------G----
----------G---L--LCIWD----------------GL-D--D-------I-F---PS----------
----------------------G-----------------L---L---D-----------------D--M
-----------------F

>Cyc|gi|797010177
F----------PLTA---------IQQAY-WL-G-R-N-D------D-----------------------
----------------F----E--------------------M--G------N--IG-----T---HS--
--YRE--I---T-----L-R-----K---I---D--------IQLFEKQFNQLIQ-R-HDMMRMIID-D-
-N------------------------G----------------------M--Q--------------R--
----------V--I---K---D-I--P--F---------Y----------------S------I--K---
-----------V----C-------D-L--------T------N---A----S-----------------E
---K----------E--------I-S---Q--H-K--------V------E----I----R------N--
--E-M-S----H---Q-VF--K---G--------S-V--------W-P--L---F-DVRF-S-R------
---Y----------K-------------------------------------------------------
-----N------K-I---VL-HYSIDALMLDISSML-IIARELFQL-LT------E-P------------
-------E--------I-------------P-----------------L-------------P---P---
-------------L-------------E-----------------L---R----F---------------
-------------R---D---YV-L-A--E----V-A-----L------R------E--T----------
---P-----I----------F-------K--------------------K--------------A----E
----------------------------------------------------------------------
-----------------S-Y-WLSR-I---E---D----------F----------P-------------
------------------------------------------------------P------R--P-D---
------L----------------------------P-L------A--T---D----P-----S-------
-Q----------------------I-------------------------S-------N-------P---
-R-----F-E----R-R-H-NT-L--S-A-Q----H-----W----QV--L-K-A--R----A----Q-Q
---H-Q-LTPTVLFLGCF-AEVLNR-W-----------------S------------------Q------
----------------Q----------------------------A---H---F---ALNLTLFNR--M-
----P---F-------H--P--------------------------Q---V-N---DILGDFTT--LTLL
EM-DY-R-----------------------E-----------AG-----------------------K--
--------H------F-L--E------R----LDAIQKQLW----SD----L-E-H-R--E-F----G--
-----GID-F--L-R--------A---L-H----S-----------A-----------------------
----------------------------------G--------------ES-----N----SYP--VVV-
----T-------------STL-GL-------------E-K--A-------D-------------------
------N--------D----------------------------A-------Q-----------NN----
--------------------------------ADNNTH--------------N-------------NDW-
--------------------L-----------I----E----D-----------E---------------
------S---------Y--------G-I--------S--Q--TS---QV-W--L--------D----VQ-
V--------G---------E-----------------S------E---------------S----G----
----------G---L--SYNWD----------------SV-A--E-------L-F---PA----------
----------------------G-----------------M---L---D-----------------D--M
-----------------F

>Cyc|gi|21225942
F----------PLAT---------MQHAY-WI-G-R-Q-D------G-----------------------
----------------Q----P--------------------L--G------G--VA-----A---HF--
--YVE--L---D-----G-H-----G---V---D--------PARLDTALRSLVL-R-HGMLRAVFD-E-
-D------------------------G----------------------R--Q--------------R--
----------F--G---A---A-G---------------A----------------P------L--A---
-----------V----H-------D-L--------R------E---L----A-----------------P
---V----------E--------A-E---S--E-L--------E------R----L----R------E--
--R-N-T----H---T-RP--D---I--------G-A--------G-D--V---F-RTAL-C-L------
---L----------P-----------------------------------------D-------------
-----G------R-T---RL-QINLDMMAGDALSLR-VLLSDLRRF-YE------C-P------------
-------D--------E-------------P-----------------P-------------R---E---
-------------L-------------G-----------------L---D----Y---------------
-------------R---R---YL-A-E--H----D-A-----R-------------R--R----------
---T-----E----------R-------E--------------------R--------------D----A
----------------------------------------------------------------------
-----------------A-W-WRER-L---P---D----------L----------P-------------
------------------------------------------------------R------A--P-R---
------L----------------------------P-T------T--V---D----P-----L-------
-T----------------------P-------------------------V-------T-ADDGTLT---
-H-----S-R----R-L-H-HW-L--G-P-A----D-----K----AA--L-L-G--A----A----R-R
---H-A-VTPAAALATAF-AEVIAA-W-----------------S------------------D------
----------------S----------------------------R---R---F---LLNLPLFDR--E-
----M---F-------A--P--------------------------E---V-A---GLVGDFSS--SVLL
DA-DL-S-----------------------A------------P-----------------------L--
--------A------F-S--R------Q----ARGLQERLQ----AG----I-S-H-G--A-Y----G--
-----GVE-V--L-R--------D---L-A----R-----------A-----------------E-----
----------------------------------G--------------AP-----V----LAP--VVY-
----T-------------SAI-GL-------------GEI--F-------E-------------------
------Q--------D----------------------------V-------Q-----------------
--------------------------------------------------------------------K-
--------------------S-----------F----G----H-----------P---------------
------S---------W--------I-I--------S--Q--GP---QV-Y--L--------D----AQ-
V--------T---------E-----------------L------D--------------------G----
----------G---L--LLNWD----------------VR-D--G-------V-F---EA----------
----------------------G-----------------V---P---D-----------------A--A
-----------------F

>Cyc|gi|15599421
F----------PLTP---------VQAAY-VL-G-R-Q-A------A-----------------------
----------------F----D--------------------Y--G------G--NA-----C---QL--
--YAE--Y---D-----WPA-----D---T---D--------PARLEAAWNAMVE-R-HPMLRAVIE-D-
-N------------------------A----------------------W--Q--------------R--
----------V--L---P---E-V--P--W---------Q----------------R------L--T---
-----------V----H-------A-C--------A------G---L----D-----------------E
---A----------A--------F-Q---A--H-L--------E------R----V----R------E--
--R-L-D----H---A-CA--A---L--------D-Q--------W-P--V---L-RPEL-S-I------
---G----------R-------------------------------------------------------
-----D------A-C---VL-HCSVDFTLVDYASLQ-LLLGEWRRR-YL------D-P------------
-------Q--------W-------------T-----------------A-------------E---P---
-------------L-------------E-----------------A---T----F---------------
-------------R---D---YV-G-V--E----Q-R-----R------R------Q--S----------
---P-----A----------W-------Q--------------------R--------------D----R
----------------------------------------------------------------------
-----------------D-W-WLAR-L---D---A----------L----------P-------------
------------------------------------------------------G------R--P-D---
------L----------------------------P-L------R--V---Q----P-----D-------
-T------------------------------------------------R-------S-------T---
-R-----F-R----H-F-H-AR-L--D-E-A----A-----W----QA--L-G-A--R----A----G-E
---H-G-LSAAGVALAAF-AETIGR-W-----------------S------------------Q------
----------------A----------------------------P---A---F---CLNLTVLNR--P-
----P---L-------H--P--------------------------Q---L-A---QVLGDFTA--LSLL
AV-DS-R-----------------------H------------G-----------------------D--
--------S------F-V--E------R----ARRIGEQMF----DD----L-D-H-P--T-F----S--
-----GVD-L--L-R--------E---L-A----R-----------R-----------------R-----
----------------------------------G---R----------GA-----D----LMP--VVF-
----T-------------SGI-GS-------------V-Q--R-------L-------------------
------L--------G----------------------------D-------G-----------------
--------------------------------------------------------------------E-
--------------------A-----------P----R----A-----------P---------------
------R---------Y--------M-I--------S--Q--TP---QV-W--L--------D----CQ-
V--------T---------D-----------------Q------F--------------------G----
----------G---L--EIGWD----------------VR-L--G-------L-F---PE----------
----------------------G-----------------Q---A---E-----------------A--M
-----------------F

>Cyc|gi|1578848239
T----------PLTP---------VQQAY-LI-G-R-R-D------D-----------------------
----------------Q----S--------------------L--G------G--IG-----C---HL--
--YCE--F---D-----G-H-----G---V---D--------AERLERAVLELCR-Q-HPMLRAQFS-D-
-D------------------------G----------------------Y--Q--------------S--
----------I--L---P---I-S--P--W---------Q----------------R------L--K---
-----------T----Y-------D-L--------H------E---M----T-----------------S
---Q----------A--------C-D---G--E-L--------A------A----I----R------D--
--S-L-S----H---R-RL--D---V--------C-R--------G-E--V---F-DIRL-S-R------
---L----------P-----------------------------------------A-------------
-----G------R-T---RI-HLNVDLLVADVLSIT-ILLRDLAGL-YA------G-K------------
-------I--------S-------------S-----------------G-------------S---R---
-------------S-------------T-----------------L---G----F---------------
-------------D---T---YL-R-Q--Q----T-A-----G-------------R--S----------
---A-----E----------R-------E--------------------D--------------A----M
----------------------------------------------------------------------
-----------------R-Y-WRER-L---P---N----------L----------P-------------
------------------------------------------------------A------G--P-S---
------L----------------------------P-L------S--A---D----P-----D-------
-Q----------------------V-------------------------T-------R-------P---
-R-----F-T----R-R-Q-FH-L--R-A-D----E-----I----ER--L-M-K--R----A----R-H
---Q-K-LTLATVLATAF-SEVLAR-W-----------------S------------------G------
----------------E----------------------------E---H---F---LLNVPLFDR--Q-
----E---T-------D--A--------------------------S---V-S---QMVADFTN--LVLL
EI-DF-T-----------------------K------------A-----------------------P--
--------N------F-A--D------R----ARAVQERLH----KD----I-T-R-A--A-Y----S--
-----GVD-V--L-R--------D---L-M----R-----------S-----------------G-----
----------------------------------E---Q----------RR-----H----GAP--VVF-
----A-------------CNL-GE-------------P-L--L-------S-------------------
------P--------S----------------------------F-------E-----------------
--------------------------------------------------------------------Q-
--------------------S-----------L----G----H-----------L---------------
------G---------W--------A-I--------S--Q--TP---QI-W--L--------D----HQ-
I--------Y---------R-----------------L------Q--------------------D----
----------G---L--LLNWD----------------GV-E--A-------L-F---PA----------
----------------------G-----------------L---L---D-----------------D--M
-----------------F

>Cyc|gi|225593120
F----------SLTD---------IQQAY-WV-G-R-M-G------A-----------------------
----------------F----E--------------------L--G------N--VS-----T---HI--
--YLE--L---L-----S-R-----G---L---D--------LERLNLALQKLIE-R-HDMLRAIIL-P-
-D------------------------G----------------------Q--Q--------------Q--
----------V--L---E---K-V--P--L---------Y----------------Q------I--E---
-----------I----L-------D-L--------S------R---E----N-----------------E
---E----------A--------I-A---A--G-I--------D------R----V----R------Q--
--E-M-S----H---K-VR--P---A--------N-Q--------W-P--L---F-EFRV-T-L------
---L----------N-----------------------------------------A-------------
-----G------H-V---RL-HVSIDAIILDGYSIL-TLFKEWSQL-YE------H-P------------
-------E--------L-------------A-----------------L-------------P---P---
-------------L-------------E-----------------I---S----F---------------
-------------R---N---YI-Q-A--E----Q-A-----L------R------N--T----------
---E-----L----------Y-------R--------------------R--------------S----Q
----------------------------------------------------------------------
-----------------D-Y-WFNR-L---D---T----------L----------P-------------
------------------------------------------------------K------A--P-E---
------L----------------------------P-L------A--Q---K----P-----H-------
-Q--------------------------------------------------------Q-------Q---
-L-----F-K----R-R-V-SE-L--D-K-T----L-----W----QQ--L-N-Q--R----A----A-K
---A-G-ITASGVLIAAF-AEILTV-W-----------------S------------------K------
----------------S----------------------------P---D---F---TINLTLFNR--L-
----P---L-------H--P--------------------------Q---V-N---NLIGDFTS--LNLL
EV-HN-D-----------------------T------------N-----------------------E--
--------S------F-S--T------R----ATRIQKQLW----QD----L-E-H-R--Y-V----T--
-----GVE-V--L-R--------E---M-S----R-----------R-----------------Q-----
----------------------------------G---G----------AR-----V----TMP--VVF-
----T-------------SAL-VL-------------G-S--L-------GE---------D--------
------A--------S----------------------------V-------L-----------------
--------------------------------------------------------------------N-
--------------------H-----------F----G----D-----------L---------------
------G---------Y--------S-V--------S--Q--TP---QV-W--L--------D----HQ-
V--------I---------N-----------------K------N--------------------G----
----------A---L--VLIWD----------------AV-E--E-------L-F---PE----------
----------------------G-----------------L---L---D-----------------E--M
-----------------Y

>Cyc|gi|565408120
F----------PLTD---------VQHAY-WI-G-R-N-D------E-----------------------
----------------Q----I--------------------L--G------G--VG-----C---HA--
--YLE--L---S-----G-R-----D---I---D--------PQRLEKAWERLLA-H-HGMLRARFD-S-
-L------------------------G----------------------A--Q--------------V--
----------I--A---T---E-A--P--A-----EV--R----------------R------V--F---
-----------I----Q-------D-L--------R------Q---H----T-----------------P
---A----------S--------V-R---E--Q-L--------L------S----L----R------Q--
--R-L-S----H---R-RL--S---V--------E-R--------G-E--V---A-GLSL-S-L------
---L----------P-----------------------------------------D-------------
-----N------M-T---RL-HFDVDLLVADVQSLQ-IILHDLAVL-YE------L-D------------
-------E--------T-------------P-----------------R-------------A---P---
-------------L-------------E-----------------W---H----F---------------
-------------G---R---HL-H-N--R----K-H-----S-------------Q--T----------
---S-----A----------Q-------N--------------------E--------------A----Q
----------------------------------------------------------------------
-----------------K-Y-WQAR-L---A---T----------L----------P-------------
------------------------------------------------------G------P--P-G---
------L----------------------------P-L------R--C---A----P-----E-------
-T----------------------I-------------------------E-------H-------P---
-R-----F-T----R-R-Q-HH-M--P-A-H----E-----W----SR--I-K-R--F----C----A-A
---A-R-VTPAMVLASAY-AETLAA-W-----------------S------------------G------
----------------T----------------------------S---N---F---LLNLPLFDR--H-
----G---D-------T--A--------------------------G---L-D---HVVADFTN--LLLL
AV-DC-S-----------------------Q------------A-----------------------M--
--------S------F-A--D------R----VRALQTQFH----AD----A-A-H-S--D-W----S--
-----GVR-V--Q-R--------D---L-A----Q-----------M-----------------R-----
----------------------------------D---G----------ER-----T----FAP--VVF-
----A-------------CNL-GM-------------P-L--V-------D-------------------
------Q--------Q----------------------------T-------Q-----------------
--------------------------------------------------------------------E-
--------------------A-----------L----G----Q-----------L---------------
------H---------Y--------M-I--------S--Q--TP---QV-W--L--------D----HQ-
V--------Y---------D-----------------K------D--------------------G----
----------G---V--LLAWD----------------AV-D--D-------L-F---PD----------
----------------------G-----------------M---I---E-----------------S--M
-----------------F

>Cyc|gi|489126003
F----------PLTD---------VQYAY-FV-G-R-E-E------D-----------------------
----------------Q----V--------------------L--G------G--VG-----C---HA--
--YLE--I---D-----G-Q-----E---I---V--------TDKLTAAWNCLQM-E-NPMLRAKFN-R-
-N------------------------G----------------------T--Q--------------Q--
----------I--M---K---E-P--Y--S---------K----------------E------V--K---
-----------I----F-------D-Y--------T------S---L----P-----------------E
---E----------D--------A-D---V--K-L--------L------E----M----R------K--
--E-M-S----H---R-KF--N---I--------E-V--------G-E--V---A-SLSI-A-L------
---L----------K-----------------------------------------D-------------
-----K------K-H---RI-FLDIDILVADIMSIG-IIMSRLAEL-YY------G-E------------
-------D--------E-------------V-----------------L-------------I---D---
-------------S-------------N-----------------Y---T----F---------------
-------------K---D---YL-E-E--R----K-I-------------------D--D----------
---E-----I----------Y-------E--------------------K--------------D----K
----------------------------------------------------------------------
-----------------E-F-WKKK-I---E---S---------SF----------P----L--------
------------------------------------------------------E------A--P-N---
------L----------------------------P-L------S--K---K----P-----E-------
-M----------------------I-------------------------E-------K-------A---
-V-----F-S----R-R-K-KI-I--S-K-E----N-----W----TK--I-K-E--N----A----Y-K
---N-K-VTPSMVLLSAY-SMIIER-W-----------------T------------------N------
----------------Q----------------------------E---K---F---VINVPLFNR--D-
----A---N-------D--N--------------------------S---V-K---RMVADFTN--LLLV
EC-ER-K------------------------------------N-----------------------E--
--------N------F-L--D------R----VKTISSTFL----EN----A-S-H-S--S-Y----S--
-----GVQ-V--Q-R--------D---V-Y----K-----------K-----------------V-----
----------------------------------G---K----------TI-----N----IAP--VVF-
----A-------------CNI-DY-------------P-L--E-------T-------------------
------Q--------E----------------------------T-------R-----------------
--------------------------------------------------------------------K-
--------------------I-----------F----G----K-----------I---------------
------N---------Y--------M-V--------S--Q--TP---QV-W--L--------D----FQ-
T--------Y---------L-----------------V------D--------------------D----
----------E---I--VLCWD----------------VV-D--E-------L-Y---PD----------
----------------------G-----------------M---I---D-----------------D--M
-----------------F

>Cyc|gi|1221692891
F----------LLTD---------VQYAY-KI-G-R-E-R------G-----------------------
----------------Q----E--------------------L--G------N--IG-----C---HA--
--YLE--F---S-----G-K-----D---V---N--------GKKLEQAWNRLQY-H-HPMLRVKFL-D-
-N------------------------G----------------------L--Q--------------E--
----------I--M---P---K-P--Y--S---------E----------------K------I--E---
-----------I----L-------D-L--------V------N---T-----------------------
---S----------D--------F-E---E--I-L--------E------K----K----R------R--
--E-L-S----H---R-KL--K---V--------E-E--------G-Q--V---A-ALTY-C-L------
---L----------P-----------------------------------------E-------------
-----G------K-T---RI-LFELDLLVADVQSMQ-VILRDLATA-YT------G-K------------
-------E--------L-------------P-----------------K-------------E---S---
-------------K-------------N-----------------W---R----F---------------
-------------D---K---YL-E-K--Q----S-K-----D-------------E--E----------
---E-----E----------R-------K--------------------Q--------------A----R
----------------------------------------------------------------------
-----------------E-Y-WNKR-I---P---N----------M----------P-------------
------------------------------------------------------F------G--P-E---
------L----------------------------P-L------A--K---E----T-----S-------
-T----------------------L-------------------------T-------E-------T---
-R-----F-K----R-R-I-VR-L--Q-R-E----E-----W----NT--L-Q-R--K----A----A-E
---N-Q-ITPAIMLLSAY-AVILER-W-----------------S------------------S------
----------------N----------------------------K---K---F---LINIPFFNR--K-
----T---E-------Y--T--------------------------G---I-E---EVVADFTT--LLLL
EV-DM-E-----------------------K------------K-----------------------T--
--------T------F-K--E------V----VEMVKNQLY----QD----M-K-Y-T--S-Y----S--
-----GVQ-V--Q-R--------D---M-V----Q-----------M-----------------S-----
----------------------------------G---E----------RQ-----I----IAP--VVF-
----A-------------CNL-GT-------------P-L--I-------N-------------------
------N--------E----------------------------F-------K-----------------
--------------------------------------------------------------------N-
--------------------N-----------I----G----E-----------F---------------
------S---------Y--------M-I--------S--Q--TP---GI-W--L--------D----FQ-
T--------Y---------E-----------------D------E--------------------N----
----------G---V--MLTWD----------------SV-D--E-------L-F---YE----------
----------------------G-----------------M---M---D-----------------D--M
-----------------M

>Cyc|gi|554223068
F----------SLTE---------VQQAY-LY-G-R-Q-P------S-----------------------
----------------L----T--------------------L--G------G--IG-----C---HF--
--YKE--F---N-----I-V-----D---V---D--------ISRLEHALDKLIC-R-HDMLRAVFDIS-
-S------------------------G----------------------K--Q--------------R--
----------V--I---P---E-V--P--K---------Y----------------R------V--T---
-----------I----Y-------E-G-------------------------------------------
-------------------------I---S--A-F--------E------Q----L----R------H--
----A-S----H---Q-VF--D---P--------E-I--------W-P--L---F-SVSV-A-H------
---Q----------N-------------------------------------------------------
-----G------R-Y---RI-AIGIDNLILDALSVM-IFYRELDIY-YQ------D-P------------
-------S--------V-------------T-----------------L-------------P---P---
-------------I-------------K-----------------A---T----F---------------
-------------R---D---YL-H-C--A----I-P-------------------D--K----------
---K-----S----------L-------V--------------------E--------------A----Q
----------------------------------------------------------------------
-----------------N-F-WMKK-A---E---T----------L----------P-------------
------------------------------------------------------S------S--P-Q---
------L----------------------------P-L------A--I---A----P-----E-------
-K----------------------I-------------------------K-------S-------V---
-R-----F-K----R-R-S-SR-I--D-K-E----Q-----W----KI--L-L-K--G----C----R-E
---N-S-VTPNALLLTAF-CHVLSR-W-----------------S------------------S------
----------------E----------------------------S---D---L---TINLTLFER--T-
----E---L-------H--P--------------------------D---I-S---SVLGDFTS--LLLI
PF-FS-E-----------------------Q------------K-----------------------Q--
--------T------W-I--S------A----VRNIQREMW----AA----L-D-H-R--Q-V----S--
-----AVT-V--L-R--------E---R-A----R-----------R-----------------Q-----
----------------------------------Q---Q----------IH-----S----VMP--VVF-
----T-------------SAL-GL-------------P-I--E-------T-------------------
---------------S----------------------------Q-------P-----------------
--------------------------------------------------------------------F-
--------------------L-----------L----S----D-----------P---------------
------C---------W--------G-I--------S--Q--TP---QV-W--L--------D----FQ-
V--------V---------E-----------------V------D--------------------G----
----------N---I--EVSWD----------------AV-E--E-------L-F---HD----------
----------------------G-----------------M---L---D-----------------I--L
-----------------F

>Cyc|gi|1021359466
F----------ELTD---------VQYAY-WI-G-R-Q-D------E-----------------------
----------------Q----E--------------------L--G------G--IG-----C---HA--
--YLE--V---D-----N-Q-----G---I---D--------PLKLEQAWHALYQ-H-HPMLRAQFT-E-
-S------------------------G----------------------T--Q--------------Q--
----------V--H---S---P-L--P--T---------P----------------G------L--A---
-----------I----N-------D-F--------R------S---L----T-----------------L
---D----------E--------A-T---Q--A-V--------E------Q----V----R------S--
--R-L-S----H---R-KL--G---I--------E-H--------G-Q--T---M-GLEL-S-L------
---L----------P-----------------------------------------G-------------
-----G------K-C---RI-HFDVDLLIADVQSLN-ILLKDLAVL-YH------G-G------------
-------T--------L-------------E-----------------T-----------------D---
-------------P-------------N-----------------W---S----F---------------
-------------A---T---YL-A-Y--E----K-A-----Q-------------N--Q----------
---D-----K----------L-------E--------------------A--------------D----K
----------------------------------------------------------------------
-----------------A-Y-WQTR-L---A---T----------L----------P-------------
------------------------------------------------------S------G--P-Q---
------L----------------------------P-L------R--C---D----P-----Q-------
-T----------------------V-------------------------A-------K-------P---
-A-----F-A----R-R-L-HT-L--T-Q-T----Q-----W----QT--L-K-N--T----A----Q-Q
---H-Q-VTPAMLLVTSY-AYVLAK-Y-----------------S------------------A------
----------------E----------------------------Q---K---F---TLNLPLFDR--K-
----T---Q-------H--P--------------------------G---I-E---NVVADFTN--LLLL
DC-DF-S-----------------------D------------V-----------------------K--
--------G------F-I--D------H----AKVIQNQFH----QN----V-A-H-S--D-Y----S--
-----AVQ-I--Q-R--------D---L-V----K-----------H-----------------G-----
----------------------------------Y---A----------QG-----V----SAP--VVF-
----A-------------CNL-GT-------------P-L--L-------S-------------------
------Q-------------------------------------N-------D-----------------
--------------------------------------------------------------------T-
--------------------V-----------L----G----Q-----------F---------------
------N---------Y--------M-I--------S--Q--TP---QV-W--L--------D----HQ-
V--------Y---------E-----------------V------D--------------------E----
----------G---L--MLAWD----------------AV-D--E-------I-F---PD----------
----------------------S-----------------L---I---D-----------------T--M
-----------------F

>Cyc|gi|1180464148
F----------ALTP---------MQHAY-WI-G-R-R-D------D-----------------------
----------------Q----V--------------------L--G------S--VG-----C---HA--
--YLE--F---D-----G-V-----G---L---V--------PERLEAAVRTVLA-R-HGMLRARFL-E-
-D------------------------G----------------------T--Q--------------Q--
----------I--M---P---D-S--A--W---------P----------------G------L--L---
-----------V----H-------D-L--------R------D---G----P-----------------E
---Q----------HVAGRLEQHT-A---E--R-L--------A------A----V----R------E--
--A-L-S----H---R-RL--R---V--------E-Q--------G-E--V---L-DVQL-S-L------
---L----------P-----------------------------------------G-------------
-----G------A-T---RL-HLGVDLLVADVESIR-ILLADLTRA-YH------S-P------------
-------E--------L-------------L-----------------S-------------P---T---
-------------E-------------E-----------------F---T----F---------------
-------------P---H---YL-A-D--H----G-A-----R-------------R--A----------
---Q-----A----------R-------R--------------------E--------------A----Q
----------------------------------------------------------------------
-----------------A-Y-WRDR-L---P---D----------L----------P-------------
------------------------------------------------------D------G--P-G---
------L----------------------------P-L------A--T---D----P-----T-------
-R----------------------L-------------------------A------AA-------P---
-R-----F-T----R-R-R-HR-L--E-P-D----A-----W----RR--F-G-D--R----A----R-R
---G-G-TTPAMALAAAY-AEVLGA-F-----------------S------------------E------
----------------S----------------------------P---R---F---LLSVPLFDR--D-
----A---V-------H--P--------------------------A---V-P---GMVADFTD--LLLL
TA-DV-S-----------------------A------------D-----------------------V--
--------S------F-L--E------R----ARALQSEFR----AV----A-A-H-S--A-Y----S--
-----GVD-V--L-R--------D---L-A----R-----------A-----------------R-----
----------------------------------ETGEE----------QP-----R----RAP--VVF-
----A-------------CTL-GD-------------D-L--I-------D-------------------
------A--------E----------------------------V-------R-----------------
--------------------------------------------------------------------Q-
--------------------S-----------I----G----E-----------L---------------
------G---------W--------M-I--------S--Q--TP---QV-W--L--------D----HQ-
V--------Y---------E-----------------S------Q--------------------G----
----------G---V--DLCWD----------------AV-D--D-------L-F---PA----------
----------------------G-----------------L---V---D-----------------D--M
-----------------F

>Cyc|gi|1326069370
F----------PLTD---------VQRAY-WS-G-R-Q-V------S-----------------------
----------------R----E--------------------G--A------S--VS-----S---YV--
--YQE--F---E-----S-A-----T---L---E--------LHRLESALNKLIQ-R-QSMLRAIVT-E-
-D------------------------G----------------------Q--Q--------------K--
----------I--L---S---Q-V--T--F---------Y----------------K------I--E---
-----------C----D-------D-L--------S------S---V----A-----------------E
---H----------S--------L-E---A--L-L--------L------Q----K----R------T--
--Q-L-K----R---G-CQ--S---T--------E-T--------W-P--L---F-ELQA-T-K------
---L----------P-----------------------------------------N-------------
-----G------A-L---RL-HFGIDLLIADAASLN-ILAEELFLL-YE------G-E------------
-------D--------E-------------Q-----------------L-------------P---I---
-------------L-------------P-----------------I---S----F---------------
-------------Q---D---YV-L-Q--D----Q-S-----E------L------H--Q----------
---N-----E----------R-------N--------------------E--------------A----E
----------------------------------------------------------------------
-----------------Q-W-WDEQ-I---S---H----------F----------P-------------
------------------------------------------------------A------G--P-D---
------L----------------------------P-V------R--T---E----L-----D-------
-E----------------------L-------------------------S-------S-------L---
-N-----F-C----R-R-S-HV-L--S-A-S----S-----W----AA--L-R-Q--L----A----R-N
---Q-R-VSATSLLLSIF-SLILTR-W-----------------S------------------Q------
----------------Q----------------------------L---E---F---SLNLTVFNR--P-
----R-----------M--S--------------------------G---A-D---ALIGDFTD--ILLL
PI-ST-E-----------------------K------------Q-----------------------P--
--------S------L-R--K------L----ALQIQNRLW----QS----L-D-N-S--A-L----S--
-----GVR-V--S-E--------K---L-I----R-----------S-----------------G-----
--------------------------------------R----------IA-----A----PLP--VVF-
----T-------------SLL-DQ-------------A-S--S-------I----------N--------
------S--------G----------------------------I-------I-----------------
--------------------------------------------------------------------N-
--------------------A-----------L--D-I----Q-----------T---------------
------V---------Y--------T-I--------S--Q--TP---QV-W--L--------D----HQ-
V--------M---------E-----------------R------E--------------------G----
----------K---L--YLNWD----------------AV-E--E-------L-F---EP----------
----------------------A-----------------M---L---D-----------------E--M
-----------------F

>Cyc|gi|1099540847
F----------ALTP---------VQHAY-WI-G-R-R-D------D-----------------------
----------------Q----V--------------------L--G------G--VA-----C---HF--
--YVE--F---D-----G-DPR--AP---V---D--------PGLLEGSVRELMR-R-HAMLRARFL-D-
-D------------------------G----------------------T--Q--------------Q--
----------V--P---E---D-P--A--W---------P----------------G------L--T---
-----------V----H-------D-L--------R------G---A----G-----------------E
---A----------E--------V-E---R--H-L--------A------E----E----R------E--
--R-L-A----H---R-RL--D---V--------D-G--------G-V--V---F-DVRL-S-L------
---L----------P-----------------------------------------G-------------
-----D------R-H---RM-HVNVDLLVADVLSIQ-ILFRDLSRI-YR------A-G------------
-------GD----ADRA-------------G-----------------L-------------P---E---
-------------L-------------G-----------------Y---G----F---------------
-------------P---T---YL-A-R--V----E-D-----R-------------R--S----------
---A-----D----------R-------E--------------------R--------------A----R
----------------------------------------------------------------------
-----------------E-Y-WHAR-L---P---D----------L----------P-------------
------------------------------------------------------G------G--P-Q---
------L----------------------------P-V------S--V---E----P-----S-------
-S----------------------I-------------------------A-------A-------P---
-R-----F-V----R-R-D-HR-L--D-A-R----E-----R----AA--L-E-E--L----A----R-R
---H-G-VTVPVLLATAY-AEVLGA-W-----------------S------------------T------
----------------E----------------------------P---R---F---LLNVPLFDR--S-
----V---L-------D--P--------------------------H---V-E---HLVADFTN--LVPL
EV-DL-D-----------------------S------------E-----------------------T--
--------G------F-G--Q------R----ALELQARLR----SD----M-A-H-S--E-Y----T--
-----GVE-V--L-R--------D---L-A----R-----------S-----------------R-----
----------------------------------T---D----------GA-----P----PPS--VVF-
----T-------------SAV-GM-------------GDL--V-------G-------------------
------Q--------E----------------------------T-------Q-----------------
--------------------------------------------------------------------E-
--------------------A-----------F----G----R-----------L---------------
------G---------W--------M-L--------S--Q--TP---QV-W--L--------D----HQ-
V--------I---------E-----------------Q------D--------------------G----
----------G---L--LLVWD----------------AV-E--E-------L-F---PP----------
----------------------G-----------------V---L---D-----------------A--M
-----------------F

>Cyc|gi|1052223799
F----------ALTD---------IQRAF-WI-G-R-S-P------Q-----------------------
----------------M----P--------------------L--G------R--VG-----S---HF--
--YIE--L---D-----G-T-----N---L---D--------IKRLESCWRTLVG-R-HDMLRAVVT-E-
-Q------------------------G----------------------Q--Q--------------R--
----------V--L---E---T-V--P--A---------Y----------------K------I--R---
-----------Q----H-------Q-L--------S---------------------------------A
---E----------A--------A-E---T--R-L--------E------E----L----R------H--
--A-L-S----H---A-CY--D---V--------T-Q--------W-P--L---F-DVQV-A-E------
---Y----------P-----------------------------------------V-------------
-----G---EQIR-S---RI-FVSLDSLMLDGRSIM-VLFTEWDQL-YS------N-G------------
-------R--------T-------------V-----------------E-------------L---A---
-------------S-------------K-----------------L---R----F---------------
-------------R---D---YV-A-Q--H----R-P-------------------D--P----------
---Q-----R----------V-------D--------------------R--------------A----Q
----------------------------------------------------------------------
-----------------R-F-WQAR-I---A---E----------L----------P-------------
------------------------------------------------------E------A--P-A---
------L----------------------------P-L------Q--A---A----P-----E-------
-T----------------------L-------------------------R-------Q-------P---
-R-----F-R----R-L-S-ET-L--D-A-S----C-----W----QR--F-R-Q--R----A----R-Q
---H-G-VTPSVALAAAY-GEVLGY-W-----------------S------------------N------
----------------Q----------------------------P---S---V---AINLTLFDR--P-
----R---C-------H--D--------------------------E---I-D---RVVGDFAS--ILLL
GY-EA-S-----------------------G------------G-----------------------M--
--------N------F-V--D------A----ALRLQRQEG----EG----L-S-H-R--D-V----S--
-----GVW-V--L-R--------E---L-A----R-----------C-----------------K-----
----------------------------------G---E----------PM-----A----TMP--VVF-
----T-------------SVL-GL-------------P-N--D-------A----------S--------
------L--------D----------------------------L-------S-----------------
--------------------------------------------------------------------P-
--------------------T-----------F----P----R-----------Q---------------
------V---------Y--------A-L--------T--Q--TP---QV-W--L--------D----AK-
V--------S---------E-----------------S------R--------------------D----
----------C---L--VLDWD----------------GV-D--E-------L-F---AP----------
----------------------G-----------------V---L---D-----------------D--M
-----------------F

>Cyc|gi|917537117
F----------ALTD---------VQYAY-WI-G-R-Q-D------D-----------------------
----------------Q----E--------------------L--G------G--VG-----C---HA--
--YLE--I---D-----G-Q-----A---V---E--------PKRLEQAWHALIN-Q-HSMLRARFN-D-
-N------------------------G----------------------Q--Q--------------Y--
----------I--P---D---T-V--S--L---------P----------------V------L--S---
-----------V----H-------D-L--------R------Q---L----T-----------------Q
---Q----------Q--------A-K---L--R-A--------R------A----I----R------D--
--T-L-S----H---R-KL--D---I--------E-N--------G-Q--V---M-GLAL-T-L------
---F----------A-----------------------------------------N-------------
-----G------H-T---RI-HFDIDLLVADVQSLH-ILLRDLTSA-YN------A-I------------
-------G--------N-------------D-----------------LEQNPDLPLKDILKA---D---
-------------A-------------Q-----------------W---R----F---------------
-------------S---H---YL-A-T--E----Q-A-----R-------------H--Q----------
---D-----N----------L-------A--------------------A--------------D----K
----------------------------------------------------------------------
-----------------A-Y-WQKR-L---V---E----------L----------P-------------
------------------------------------------------------S------G--P-Q---
------L----------------------------P-L------A--C---E----P-----K-------
-S----------------------V-------------------------T-------R-------P---
-T-----F-S----R-R-S-HQ-L--S-L-E----K-----W----QN--I-K-V--I----A----A-K
---F-S-LTPAMVLASAY-GQVLAR-W-----------------S------------------A------
----------------E----------------------------P---E---F---VLNVPLFDR--Q-
----T---D-------H--T--------------------------G---I-E---DVVADFTN--LMLL
EC-NY-R-----------------------T------------P-----------------------Q--
--------P------F-L--A------Q----TEQLQRQLH----RD----L-A-H-A--R-Y----S--
-----AVS-I--Q-R--------E---L-A----R-----------Q-----------------G-----
----------------------------------R---E----------QG-----V----SAP--VVF-
----A-------------CNL-GT-------------P-L--L-------T-------------------
------E--------Q----------------------------C-------Q-----------------
--------------------------------------------------------------------H-
--------------------T-----------L----G----T-----------L---------------
------H---------Y--------M-I--------S--Q--TP---QV-W--L--------D----HQ-
L--------Y---------E-----------------G------K--------------------E----
----------G---L--LLAWD----------------AV-D--A-------L-F---PP----------
----------------------Q-----------------L---I---D-----------------N--M
-----------------F

>Cyc|gi|1011712762
F----------PLTD---------LQYAY-WI-G-R-D-P------E-----------------------
----------------H----V--------------------L--G------N--IA-----C---HA--
--YLE--T---E-----T-E----FP---L---D--------LERLETAWNLLVK-R-HDALRLIVD-D-
-T------------------------G----------------------H--Q--------------R--
----------I--L---P---D-V--P--P---------Y----------------H------F--A---
-----------T----Q-------D-L--------T------G---A----D-----------------E
---D----------A--------I-A---Y--H-L--------L------E----T----R------D--
--E-L-S----H---Q-VL--D---P--------G-I--------W-P--M---F-DIRI-S-R------
---L----------P-----------------------------------------G-------------
-----G------R-D---RL-HISIDMLINDAMSSQ-IIWQEWQRL-YT------S-G------------
-------SP-----QAA-------------G-----------------L-------------Q---P---
-------------F-------------E-----------------I---S----F---------------
-------------R---D---CV-M-S--K----A-A-----PSE----A------A--R----------
---A-----Q----------R-------E--------------------R--------------D----R
----------------------------------------------------------------------
-----------------A-Y-WMDR-M---A---D----------L----------P-------------
------------------------------------------------------P------A--P-Q---
------L----------------------------P-L------A--V---A----P-----E-------
-R----------------------I-------------------------K-------N-------P---
-R-----F-V----R-H-Q-AG-L--E-A-A----R-----W----QR--L-R-E--R----A----Q-A
---V-G-VTPAGLLIGVF-GEVLSA-W-----------------S------------------D------
----------------Q----------------------------A---R---F---SLNLTIFDR--L-
----A---S-------H--A--------------------------D---V-P---RLVGDFTC--LTLL
AL-DC-A-----------------------G------------A-----------------------D--
--------P------L-R--E------R----LRDVQSRMF----ES----L-E-H-R--S-Y----S--
-----AVD-V--I-R--------D---I-N----R-----------G-----------------R-----
----------------------------------T---D-G--------GQ-----L----TAP--VVF-
----T-------------SQL-GL-------------QDP--T-------K-------------------
------G------T-S----------------------------E-------N-----------------
--------------------------------------------------------------------E-
--------------------V-----------F----G----R-----------H---------------
------V---------Y--------G-I--------T--Q--TP---QV-W--L--------D----HQ-
A--------A---------E-----------------Q------D--------------------G----
----------A---L--VFNWD----------------VV-Q--G-------L-F---PA----------
----------------------G-----------------M---I---E-----------------D--M
-----------------F

>Cyc|gi|1148312528
F----------DLTD---------VQYSY-WV-G-R-G-D------E-----------------------
----------------Q----W--------------------L--G------G--VG-----C---HA--
--YLE--I---D-----G-Q-----W---L---N--------AERLNQAWHTLLV-H-HPMLRARFT-A-
-E------------------------G----------------------Q--Q--------------W--
----------I--P---D---T-V--A--P---------P----------------Q------L--E---
-----------I----N-------D-L--------Q------A---L----D-----------------L
---Q----------A--------C-E---H--A-L--------G------L----V----R------N--
--R-L-S----H---R-RL--D---V--------T-Q--------G-Q--V---M-GLTL-S-L------
---L----------P-----------------------------------------D-------------
-----G------H-C---RL-HLDIDLLVADVQSLN-IVLRDLARA-YS------G-K------------
-------D--------L-------------S-------------------------------S---N---
-------------P-------------D-----------------W---H----F---------------
-------------G---H---YL-R-H--E----R---------------------Q--Q----------
---S-----S----------N-------S--------------------Q--------------A----M
----------------------------------------------------------------------
-----------------A-Y-WHAR-L---D---N----------L----------P-------------
------------------------------------------------------L------G--P-S---
------L----------------------------P-T------C--T---T----A-----E-------
-Q------------------------------------------------T-------P-------P---
-T-----F-I----R-R-Q-MT-L--S-P-E----Q-----W----SH--L-R-Q--Q----A----A-S
---L-R-VTPAMTLAAIY-AEVLAR-W-----------------S------------------H------
----------------D----------------------------S---H---F---VLNVPLFDR--N-
----T---A-------H--A--------------------------G---I-E---EVVADFTN--LLLL
EC-DC-R-----------------------T------------P-----------------------A--
--------S------F-A--Q------R----VIRLQQQFH----QD----V-A-H-A--S-Y----S--
-----AVR-V--Q-R--------D---L-A----R-----------V-----------------R-----
----------------------------------H---T----------EG-----V----VAP--VVF-
----A-------------CNL-GT-------------P-L--L-------D-------------------
------P--------A----------------------------T-------Q-----------------
--------------------------------------------------------------------A-
--------------------T-----------L----G----C-----------L---------------
------H---------H--------M-I--------S--Q--TP---QV-W--L--------D----HQ-
I--------Y---------E-----------------L------D--------------------Q----
----------G---L--LLAWD----------------SV-D--S-------L-F---PE----------
----------------------G-----------------L---I---D-----------------D--M
-----------------F

>Cyc|gi|1584288285
F----------PLTD---------LQQAY-WV-G-R-S-G------A-----------------------
----------------L----E--------------------L--G------S--VG-----T---HI--
--YLE--F---E-----Q-E-----G---L---D--------LDRFSAAWIKLID-R-HDMLRAVVL-P-
-N------------------------G----------------------E--Q--------------Q--
----------I--L---E---Q-V--P--T---------Y----------------E------I--T---
-----------T----V-------D-L--------R------G---V----A-----------------S
---E----------E--------V-T---K--A-L--------E------A----I----R------E--
--E-L-S----H---Q-VL--S---T--------E-Q--------W-P--L---F-EIRA-S-L------
---L----------D-----------------------------------------G-------------
-----E------I-T---RL-HVSLDMLIADLWSWI-LLIQEWGTL-YE------D-P------------
-------E--------L-------------Q-----------------L-------------P---A---
-------------L-------------E-----------------I---S----F---------------
-------------R---D---YV-L-T--T----L-E-----L------E------Q--T----------
---A-----L----------F-------R--------------------R--------------S----R
----------------------------------------------------------------------
-----------------E-Y-WWKR-L---E---D----------L----------P-------------
------------------------------------------------------S------A--P-E---
------L----------------------------P-L------R--S---G----S-----A-------
-S----------------------R-------------------------I-------S-------N---
-R-----F-E----R-R-D-GR-L--G-S-Q----S-----W----NR--F-K-K--Q----A----A-Q
---V-G-LTPSGALLAVY-AEVLAS-W-----------------S------------------R------
----------------F----------------------------P---R---F---TINVTGFSR--L-
----P---L-------H--P--------------------------Q---V-G---KIAGDFNG--LTLV
AI-DG-S------------------------------------A-----------------------E--
--------H------F-S--E------R----AIDIQRQLW----SD----T-E-Y-G--Y-I----N--
-----GVQ-V--L-R--------E---R-A----R-----------Q-----------------L-----
----------------------------------G---R-A--------PG-----A----TMP--VVF-
----T-------------SGV-GF-------------S-Q--F--------T---------E--------
------N--------Q----------------------------N-------S-----------------
--------------------------------------------------------------------S-
--------------------F-----------L----G----K-----------E---------------
------V---------Y--------G-I--------T--Q--TP---QV-W--L--------D----HQ-
T--------F---------E-----------------K------N--------------------G----
----------E---L--VFNWD----------------YV-E--A-------I-F---PP----------
----------------------G-----------------L---V---D-----------------D--M
-----------------F

>Cyc|gi|1408618987
F----------PLTD---------IQQAH-WL-G-R-N-K------V-----------------------
----------------F----E--------------------L--S------H--VS-----N---HV--
--YIE--F---E-----T-S-----N---L---E--------ISRLTAAWQKLIQ-H-HDMLRAIVL-P-
-T------------------------G----------------------E--Q--------------Q--
----------I--L---E---K-V--P--D---------Y----------------Q------I--T---
-----------I----L-------D-L--------R------E---F----E-----------------P
---Q----------K--------I-E---T--E-L--------T------A----I----R------E--
--K-L-S----Q---Q-NL--P---S--------H-Q--------W-P--W---F-EIRA-T-Y------
---L----------N-----------------------------------------K-------------
-----Q------Q-T---RL-HISMDLLLIDAASIR-ILFHEWNQL-YQ------N-P------------
-------E--------L-------------S-----------------F-------------P---P---
-------------L-------------E-----------------L---S----F---------------
-------------R---D---YV-I-T--K----N-S-----L------Q------N--S----------
---E-----L----------V-------K--------------------R--------------S----Q
----------------------------------------------------------------------
-----------------T-Y-WFNR-L---D---T----------L----------P-------------
------------------------------------------------------P------A--P-E---
------L----------------------------P-L------A--C---F----P-----S-------
-E----------------------L-------------------------K-------E-------Y---
-T-----F-K----R-R-A-GK-L--E-P-H----I-----W----QK--L-K-Q--R----G----Q-K
---A-G-LTPSIILLTAF-AEILTL-W-----------------S------------------K------
----------------H----------------------------P---H---F---TLNLTVLER--L-
----P---L-------H--P--------------------------Q---I-N---QIIGDFTN--TNLL
AI-DN-S-----------------------S------------P-----------------------N--
--------T------F-T--D------R----ALKIQQQLL----QD----L-D-H-I--Y-I----S--
-----GVE-V--L-R--------K---L-L----S-----------Q-----------------K-----
----------------------------------Q---T-E--------LT-----A----AMP--IVF-
----S-------------SVL-GL-------------G-S--F-------TQ---------T--------
------D--------L----------------------------E-------Y-----------------
--------------------------------------------------------------------N-
--------------------F-----------L----G----K-----------V---------------
------V---------Y--------G-I--------S--Q--TP---QV-S--L--------E----HQ-
V--------T---------E-----------------Q------H--------------------G----
----------T---L--IFNWD----------------AV-E--A-------L-F---PI----------
----------------------G-----------------M---L---D-----------------E--M
-----------------F

>Cyc|gi|652927601
F----------PLTA---------VQHAY-WL-G-R-N-A------S-----------------------
----------------F----E--------------------L--G------N--VA-----A---HF--
--YYE--I---D-----A-T-----G---L---D--------IARLSAAWNMVIS-R-HDMLRTIIH-D-
-N------------------------G----------------------T--Q--------------Q--
----------V--L---Q---T-T--G--V---------Y----------------S------F--P---
-----------A----T-------D-L--------R------K---S----D-----------------S
---Q----------T--------I-D---R--H-L--------E------K----V----R------Q--
--E-M-S----C---Q-ML--D---T--------S-R--------W-P--L---F-DIRI-T-M------
---M----------P-----------------------------------------E-------------
-----D------R-F---RL-HIDIDNTIADAWSLF-TVLREWADL-YA------D-P------------
-------E--------K-------------N-----------------L-------------P---L---
-------------A-------------A-----------------I---G----F---------------
-------------R---D---IV-L-A--S----Q-A-----I------T------D--T----------
---Q-----A----------R-------N--------------------A--------------D----K
----------------------------------------------------------------------
-----------------Q-Y-WLER-L---K---T----------L----------P-------------
------------------------------------------------------L------A--P-E---
------L----------------------------P-L------A--A---D----P-----S-------
-S----------------------I-------------------------E-------K-------P---
-V-----F-S----R-L-S-DR-L--A-P-A----R-----W----KK--L-Q-Q--Q----A----Q-K
---H-N-VTPSALLMCAF-GTVLRR-W-----------------S------------------K------
----------------E----------------------------D---A---F---SINVTLFNR--P-
----S---V-------H--P--------------------------D---I-E---KVVGDFTS--LTLL
EM-PD-T------------------------------------R-----------------------E--
--------N------F-A--R------T----AQALQQQLW----TD----M-D-H-S--R-F----D--
-----GVE-V--M-R--------H---L-A----Q-----------Q-----------------H-----
----------------------------------N---L-G--------GK-----A----VMP--VVF-
----T-------------SAL-MG---------------S--A-------GQ---------D--------
------A--------S----------------------------V-------L-----------------
--------------------------------------------------------------------T-
--------------------S-----------L----G----D-----------M---------------
------V---------Y--------S-I--------F--Q--TP---QV-W--L--------D----HQ-
V--------Y---------E-----------------H------H--------------------G----
----------E---L--VLNWD----------------SI-D--G-------L-F---PA----------
----------------------G-----------------V---M---Q-----------------D--M
-----------------F

>Cyc|gi|652955328
F----------PLTD---------VQYAY-LI-G-R-S-D------D-----------------------
----------------Q----A--------------------L--G------G--IG-----C---HA--
--YLE--F---D-----R-E----EK---M---D--------VDKLKKAWNKVQA-H-HPMLRAKFN-E-
-D------------------------G----------------------T--Q--------------E--
----------V--M---A---K-A--Y--S---------D----------------D------I--T---
-----------V----C-------D-L--------T------N---M----T-----------------E
---S----------D--------A-T---E--E-L--------S------R----I----R------E--
--R-L-S----H---R-KL--D---V--------F-S--------G-Q--V---A-GITV-T-L------
---L----------P-----------------------------------------K-------------
-----G------Q-S---RI-HFDIDLLIADVQSLQ-VVLRDLEKA-YS------G-K------------
-------K--------L-------------P-----------------K-------------T---S---
-------------R-------------D-----------------W---N----F---------------
-------------A---D---YI-R-Q--Q----N-E-----F-------------D--Q----------
---K-----A----------Y-------T--------------------E--------------A----K
----------------------------------------------------------------------
-----------------E-Y-WTSR-L---K---D----------L----------P-------------
------------------------------------------------------L------G--P-S---
------L----------------------------P-L------K--K---R----P-----D-------
-E----------------------I-------------------------S-------E-------T---
-K-----F-K----R-R-I-FN-V--T-N-K----E-----W----KI--I-R-E--K----A----A-A
---S-K-TTPAIVFMAAY-AKVLER-Y-----------------S------------------T------
----------------N----------------------------K---K---F---LINVPLFNR--Q-
----T---E-------Y--D--------------------------G---I-E---DVIADFTT--LLLL
EV-DC-T-----------------------G------------K-----------------------E--
--------S------F-I--N------L----VDSISKQLH----KD----I-R-H-S--R-Y----S--
-----GVQ-L--Q-R--------D---I-A----A-----------Y-----------------Y-----
----------------------------------G---E----------QL-----N----VAP--VVF-
----A-------------CNL-GN-------------P-L--V-------D-------------------
------D--------D----------------------------F-------T-----------------
--------------------------------------------------------------------E-
--------------------K-----------L----G----E-----------F---------------
------T---------Y--------M-I--------S--Q--TP---QV-W--I--------D----FQ-
S--------Y---------E-----------------N------K--------------------N----
----------G---L--MLTWD----------------TV-D--E-------L-F---PE----------
----------------------G-----------------M---I---D-----------------E--M
-----------------F

>Cyc|gi|1591180444
F----------PLTP---------VQLAY-WI-G-R-G-D------G-----------------------
----------------Q----V--------------------I--G------G--VG-----C---HA--
--YLE--F---D-----G-S-----G---V---D--------PERLEQAVRALVA-R-HGMLRAVFH-D-
-D------------------------G----------------------T--Q--------------Q--
----------I--M---D---T-S--P--W---------P----------------G------L--T---
-----------V----H-------D-L--------S------E---L----G-----------------D
---D----------A-------------------A--------E------H----I----R------E--
--L-L-S----H---R-RF--D---A--------S-R--------G-E--V---F-DVRL-S-L------
---L----------P-----------------------------------------D-------------
-----G------R-S---RV-HFEVDFLVADVLGLQ-ILLKDLARL-YL------E-P------------
-------G--------T-------------P-----------------M-------------P---A---
-------------L-------------A-----------------C---S----F---------------
-------------P---R---YL-A-A--R----G-E-----E-------------R--A----------
---A-----R----------R-------A--------------------R--------------D----Q
----------------------------------------------------------------------
-----------------E-Y-WRGR-L---D---E----------L----------P-------------
------------------------------------------------------G------A--P-Q---
------L----------------------------P-L------A--T---E----P-----A-------
-T----------------------I-------------------------T-------R-------P---
-R-----F-V----R-R-E-RW-L--S-T-G----A-----W----QR--I-Q-E--Q----A----R-V
---H-G-LTPAMVLAAAY-CEVLAA-W-----------------S------------------G------
----------------E----------------------------P---R---F---LLNLPLFDR--D-
---DT---V-------H--P--------------------------D---V-A---HLVADFTN--LILV
AA-DL-S-----------------------E------------P-----------------------Q--
--------P------F-A--E------R----ARTLQSRFR----AD----A-R-H-T--G-Y----S--
-----GVE-V--L-R--------D---L-A----R-----------N-----------------G-----
-------------------------------------------------EH-----T----GAP--VVF-
----A-------------CNL-GT-------------E-L--I-------V-------------------
------P--------E----------------------------V-------R-----------------
--------------------------------------------------------------------E-
--------------------A-----------F----G----E-----------P---------------
------G---------W--------M-I--------T--Q--TP---QV-W--L--------D----HQ-
I--------N---------E-----------------Y------D--------------------H----
----------G---L--HLAWD----------------AV-E--E-------L-F---AP----------
----------------------G-----------------V---L---D-----------------A--M
-----------------F

>Cyc|gi|5915760
F----------PLTG---------IQLAY-LV-G-R-D-E------T-----------------------
----------------F----E--------------------I--G------G--VA-----T---NL--
--TVE--F---E-----A-------D---V---D--------LNRFQLTLQKLID-R-HPILRTIVF-E-
-N------------------------G----------------------T--Q--------------K--
----------I--L---E---A-T--Q--R---------Y----------------T------I--E---
-----------T----Q-------D-L--------R------G---F----T-----------------E
---E----------E--------I-N---V--R-I--------L------E----Q----R------E--
--K-M-T----S---K-II--D---P--------S-V--------W-P--L---F-ELKT-F-M------
---L----------P-----------------------------------------G-------------
-----E------K-K---YF-FLNVDPLICDDSSMK-RLIREFKQL-YE------N-P------------
-------G--------L-------------Q-----------------L-------------P---S---
-------------L-------------E-----------------Y---S----F---------------
-------------R---D---YV-L-A--S----I-N-----F------K------Q--T----------
---S-----R----------Y-------Q--------------------K--------------D----Q
----------------------------------------------------------------------
-----------------Q-Y-WLDK-L---D---H----------F----------P-------------
------------------------------------------------------S------A--P-E---
------L----------------------------P-L------K--S---D----P-----A-------
-H----------------------V-------------------------A-------K-------P---
-S-----F-K----K-F-S-TF-L--D-G-H----T-----W----NE--L-K-K--K----A----R-H
---H-H-LTPTSVLCAAY-AYILAY-W-----------------S------------------R------
----------------Q----------------------------N---H---F---AINLTVFNR--I-
----P---F-------H--P--------------------------D---V-K---NMIGDFTS--LMLL
DI-HA-E-----------------------E------------N----------------------MS--
--------S------F-W--R------F----ALNVQDTLL----EA----L-E-H-R--H-Y----D--
-----GVD-V--I-R--------N---I-A----K-----------K-----------------N-----
----------------------------------G---M-N--------KK-----A----VMP--IVF-
----T-------------SVL-SE-------------N-P--D-------D----------S--------
------F--------D----------------------------S-------L-----------------
--------------------------------------------------------------------V-
--------------------D-----------F----D----N-----------I---------------
------H---------F--------F-S--------T--R--TS---QV-Y--I--------D----NQ-
V--------Y---------E-----------------I------N--------------------G----
----------G---L--YITWD----------------YV-E--Q-------I-F---EH----------
----------------------E-----------------V---I---E-----------------S--M
-----------------F

>Cglyc|BGC0000418.gbk_BGC0000418_80193_AIE77057.1_7_2060
W----------PLAP---------LQAGL-LF-Q-T-TLD------D-----------------------
----------------Q----G--------------------P--D------I--YQ-----T---QW--
--IVE--L---T-----G-------P---L---D--------VARLRSVWEAVFA-R-HPELRLTFH-R-
-L------------------------A----------------------S--G--------------K--
----------A--V---Q---A-V-AG--R---------V----------------E------L--P---
------W-R--E----V-------D-L--------T------G---A-----------------------
---S----------D--------V-D---E--A-V--------K------A----L----S------A--
--A-E-Q----R---D-RF--D---L--------A-K--------A-P--L---F-RLVL-I-T------
---V----------A-----------------------------------------E-------------
-----D------R-H---RL-LVVNHHILTDGWSVA-VILNEVSEA-YT------S-G------------
-------G--------F-------------P-----------------D-----------------R---
-------------T-------------A-----------------A---S----Y---------------
-------------R---H---YL-A-W--L----D-R---------------------------------
---Q-----D----------K-------D--------------------A--------------A----R
----------------------------------------------------------------------
-----------------A-A-WQAE-L---S---D----------I----------D-------------
-------------------------------------------------------------V--P-A---
------L----------------------------V-A------K--S---D----T-------------
----------------------------------------------------------A-------T---
-D-----Y-D----Y-R-V-TH-L--A-P-E----L-----Y----TR--L-T-G--F----A----R-D
---H-G-LTLNTVVQGAW-ALVLAR-L-----------------A------------------R------
----------------R----------------------------T---D---V---VFGTTVACR--P-
----A---E-------L--P--------------------------G---V-E---SMPGLMMN--TIPV
RV-SL-D-----------------------G------------G-----------------------Q--
--------S------V-V--D------M----LTGLQRRQV----EL----M-P-H-Q--H-L----G--
-----LTE-I--Q-K--------T---A-G----P-----------G-----------------------
-------------------------------------------------AM-----F----DTL--LVF-
----E-----------------------------------------------------------------
----------------------------------------------------------------------
----------------------------------------------------------------------
----------------------------------------------------------------------
---------------------------------------N--YP---RD-F--A--------D----QF-
S--------YLGTVEGTHYP-----------------VTVGVIPG--------------------E----
----------E---F--RIQLA----------------YW-R--G-------Q-I---DE----------
----------------------A-----------------V---A---G-----------------S--L
-----------------L

>Cyc|gi|522008259
F----------PLAT---------MQHAY-WI-G-R-A-D------G-----------------------
----------------Q----P--------------------L--G------G--VG-----A---HF--
--YNE--F---D-----G-E-----N---V---D--------PARLETAVRCVLA-R-HPMLRAVFH-P-
-D------------------------G----------------------T--Q--------------Q--
----------I--R---P---H-S--A--W---------P----------------G------L--T---
-----------V----H-------D-L--------R------Y---L----D-----------------A
---A----------F--------A-Q---Q--R-L--------E------Q----L----R------D--
--E-I-S----H---R-RL--N---V--------E-K--------G-Q--T---F-DIQL-S-L------
---L----------P-----------------------------------------E-------------
-----G------K-T---RM-HVQIEMLVADAHSFR-VLMSDLAAY-YD------N-W------------
-------G--------V-------------G-----------------L-------------V---P---
-------------I-------------E-----------------W---N----F---------------
-------------P---S---YL-A-T--V----A-A-----Q-------------P--D----------
---R-----N----------R-------S--------------------V--------------A----R
----------------------------------------------------------------------
-----------------D-Y-WQQR-L---D---T----------F----------P-------------
------------------------------------------------------G------A--P-Q---
------L----------------------------P-L------A--Q---D----P-----S-------
-Q----------------------V-------------------------S-------Q-------H---
-R-----T-T----R-Y-F-HW-L--D-P-Q----Q-----Q----AL--L-N-T--R----A----R-Q
---H-D-ITLSVAFLTAF-THVLGA-W-----------------S------------------T------
----------------T----------------------------T---D---F---MINLPLYDR--R-
----P---V-------H--P--------------------------E---V-D---KLVGDFTN--LLLL
EV-HT-G------------------------------------P-----------------------Q--
--------A------F-A--A------L----AKATQDRMR----TD----A-A-N-A--A-Y----S--
-----GVD-V--L-R--------D---L-S----R-----------R-----------------R-----
----------------------------------G---G----------QA-----V----GAP--VVF-
----T-------------SAL-SL-------------GEL--F-------D-------------------
------A--------E----------------------------V-------R-----------------
--------------------------------------------------------------------R-
--------------------C-----------F----G----A-----------P---------------
------G---------Y--------T-M--------S--Q--TP---QV-W--L--------D----YQ-
V--------T---------E-----------------R------E--------------------G----
----------G---L--YLNWD----------------VV-E--E-------L-F---PQ----------
----------------------G-----------------M---C---E-----------------Q--M
-----------------F

>Cyc|gi|1098365612
F----------DLTD---------VQYAY-WL-G-R-Q-N------H-----------------------
----------------Q----T--------------------L--G------G--VS-----C---HA--
--YIE--I---D-----G-N-----D---V---E--------SRSLERAWHRLLC-H-HPMLRAVFT-P-
-D------------------------G----------------------K--Q--------------R--
----------I--G---S---D-I--A--L---------P----------------A------L--L---
-----------V----R-------D-Y--------Q------N---L----T-----------------L
---K----------E--------A-E---L--A-L--------L------E----T----R------E--
--H-L-S----H---R-KL--A---I--------D-E--------A-H--V---A-DISL-S-L------
---L----------P-----------------------------------------D-------------
-----N------K-T---RI-HFDVDLLVADVQSIH-ILLKDLADL-YG------E-F------------
-------KR--GNDKYF-------------P-----------------P-------------A---D---
-------------P-------------D-----------------W---Q----F---------------
-------------K---H---YL-E-A--K----K-Q-----A-------------D--Q----------
---G-----R----------T-------V--------------------A--------------D----E
----------------------------------------------------------------------
-----------------A-Y-WKKR-L---A---T----------L----------P-------------
------------------------------------------------------A------G--P-Q---
------L----------------------------P-L------S--C---L----P-----E-------
-S----------------------V-------------------------S-------E-------P---
-R-----F-I----R-R-T-YT-L--S-H-D----K-----W----TA--I-K-G--K----A----T-S
---K-G-LTPAVMLATAY-AEVLAH-W-----------------S------------------S------
----------------Q----------------------------A---R---F---VLNVPIFDR--H-
----G---G-------Q--P--------------------------G---I-E---NVIADFTN--LLLL
EC-DC-T-----------------------Q------------P-----------------------L--
--------P------F-T--A------R----VKATQKQLH----KD----L-S-H-S--T-Y----S--
-----AVS-I--Q-R--------E---L-Q----K-----------Q-----------------G-----
----------------------------------L---S----------EG-----V----SAP--VVF-
----A-------------CNL-GT-------------Q-L--I-------T-------------------
------Q--------T----------------------------C-------R-----------------
--------------------------------------------------------------------E-
--------------------T-----------L----G----S-----------L---------------
------N---------Y--------M-I--------S--Q--TP---QV-W--L--------D----HQ-
L--------Y---------E-----------------M------E--------------------D----
----------G---L--LLAWD----------------SV-D--E-------L-F---PE----------
----------------------G-----------------V---I---D-----------------S--A
-----------------F

>Cyc|gi|635644444
F----------PLTE---------IQKAY-WI-G-R-K-G------V-----------------------
----------------Y----D--------------------L--G------Q--VS-----T---HY--
--YFE--I---E-----N-N-----D---F---K--------IARLKQAFHGFLN-A-HDMMRAVIL-S-
-D------------------------G----------------------E--R--------------Q--
---------VV--L---K---E-I--P--P---------Y----------------E------L--K---
-----------E----Y-------H-L--------E------E---M----D-----------------S
---E----------V--------I-E---S--H-I--------E------Q----I----R------R--
--E-L-S----H---R-VF--Q---P--------E-E--------W-P--L---F-DIRI-S-V------
---L----------P-----------------------------------------E-------------
-----K------R-V---RL-HLCFDNIIFDGWSIF-YFFREISRM-YE------Q-E------------
-------E--------Y-------------S-----------------A-------------R---R---
-------------P-------------A-----------------V---T----F---------------
-------------R---D---YV-L-E--A----E-R-----M------K------Q--T----------
---P-----A----------F-------K--------------------Q--------------D----K
----------------------------------------------------------------------
-----------------E-Y-WLNR-L---S---T----------L----------P-------------
------------------------------------------------------P------A--P-E---
------L----------------------------P-T------L--E---A----P-----V-------
-H--------------------------------------------------------------------
-T-----F-A----H-L-E-HR-L--S-S-E----K-----W----EK--I-K-T--H---LT----G-T
---G-G-ITPSVFLIGAY-AEILAA-W-----------------S------------------R------
----------------H----------------------------Q---R---F---TINLTRFNR--M-
----P---V-------H--P--------------------------E---I-N---EVVGDFTS--LTLL
EI-DM-K-----------------------T----------GMT-----------------------D--
--------S------F-T--E------R----CKKIQKQLL----AD----L-E-H-P--L-F----C--
-----GVS-V--Q-R--------E---L-G----K-----------Y-----------------Y-----
----------------------------------Q---S-Q--------QG-----V----MMP--VVF-
----T-------------SSL-GL-------------Q-S--N-------G-------------------
------K--------D----------------------------H-------K-----------------
--------------------------------------------------------------------N-
--------------------W-----------F----E----N-----------R---------------
------I---------Y--------S-S--------S--E--TP---QV-W--L--------D----HQ-
V--------T---------E-----------------E------Q--------------------G----
----------D---L--VLIWD----------------YV-K--E-------L-F---PE----------
----------------------R-----------------M---I---W-----------------E--M
-----------------F

>Cyc|gi|614089002
F----------PLAP---------MQHAM-WV-G-R-H-D------H-----------------------
----------------Q----Q--------------------L--G------G--VA-----G---HL--
--YVE--F---D-----G-A-----R---V---D--------PDRLRAAATRLAL-R-HPMLRVQFL-P-
-D------------------------G----------------------T--Q--------------R--
----------I--P---P---A-A--G--S-----RD--F----------------P------I--S---
-----------V----A-------D-L--------R------H---V----A-----------------P
---D----------V--------V-D---Q--R-L--------A------G----I----R------D--
--A-K-S----H---Q-QL--D-----------------------G-A--V---F-ELAL-T-L------
---L----------P-----------------------------------------G-------------
-----E------R-T---RL-HVDLDMQAADAMSYR-ILLADLAAL-YD------G-R------------
-------E--------P---------------------------------------------P---A---
-------------L-------------G-----------------Y---T----Y---------------
-------------R---E---YR-Q-A--I----E-A-----EET----L------P--Q----------
---P-----V----------R-------D--------------------A--------------D----R
----------------------------------------------------------------------
-----------------D-W-WAQR-I---P---Q----------L----------P-------------
------------------------------------------------------D------P--P-A---
------L----------------------------P-T------R--A---G----G-----E-------
-R------------------------------------------------D-------R-------R---
-R-----S-T----R-R-W-HW-L--D-P-Q----T-----R----DA--L-F-A--R----A----R-A
---R-G-ITPAMTLAAAF-ANVLAR-W-----------------S------------------A------
----------------S----------------------------S---R---F---LLNLPLFSR--Q-
----A---L-------H--P--------------------------D---V-D---LLVGDFTS--SLLL
DV-DL-T-----------------------G------------A-----------------------R--
--------T------A-A--A------R----AQAVQEALR----SA----A-G-H-S--A-Y----P--
-----GLS-V--L-R--------D---L-S----R-----------H-----------------R-----
----------------------------------G--------------TQ-----V----LAP--VVF-
----T-------------SAL-GL-------------GDL--F-------C-------------------
------P--------D----------------------------V-------T-----------------
--------------------------------------------------------------------E-
--------------------Q-----------F----G----T-----------P---------------
------G---------W--------I-I--------S--Q--GP---QV-L--L--------D----AQ-
V--------T---------E-----------------F------D--------------------G----
----------G---V--LVNWD----------------VR-E--G-------V-F---AP----------
----------------------G-----------------V---I---D-----------------A--M
-----------------F

>Cyc|gi|1172486893
V----------VLTP---------VQQAY-WV-G-R-Q-D------D-----------------------
----------------Q----P--------------------L--G------G--NS-----C---QV--
--YLE--L---Q-----G-D-----D---V---S--------PQQLELACQQLVE-R-HAMLRARFT-Q-
-Q------------------------G----------------------E--Q--------------Y--
----------I--A---E---D-L--D--P---------F----------------P------V--N---
-----------I----I-------D-L--------R------K---Q----F-----------------E
---V----------Q--------V-E---E--Y-L--------D------R----Y----R------Q--
--Q-F-S----H---Y-RA--D---I--------I-N--------G-W--P---L-KITL-F-R------
---L----------P-----------------------------------------N-------------
-----K------H-S---RL-HINIDLLVADVLSVS-ILLNDLARL-YR------Q-E------------
-------T----------------------------------------L-------------A---P---
-------------L-------------P-----------------V---N----F---------------
-------------L---Q---YL-L-Y--Q----Q-R-----L-------------S--N----------
---A-----D----------W-------Q--------------------H--------------G----K
----------------------------------------------------------------------
-----------------N-Y-WQSR-L---T---T----------L----------P-------------
------------------------------------------------------S------A--P-S---
------L----------------------------P-L------A--Q---Q----P-----E-------
-R----------------------L-------------------------C-------A-------P---
-K-----F-T----R-R-D-YL-L--K-R-D----Q-----L----SV--L-E-N--K----A----K-Q
---Y-G-VTFAVVLLTLY-CEVLAR-W-----------------S------------------E------
----------------T----------------------------K---H---F---LVNIPLFNR--K-
----E---L-------L--P--------------------------G---V-A---DMVADFTS--LLLL
EA-DF-R-----------------------Q------------P-----------------------R--
--------P------F-I--Q------R----LQQIQQQLH----RD----I-E-H-A--E-Y----S--
-----GID-V--L-R--------D---L-A----R-----------Q-----------------N-----
----------------------------------T---A----------MP-----P----AAP--VVF-
----A-------------LNL-GQ-------------P-F--I-------S-------------------
------L--------E----------------------------T-------E-----------------
--------------------------------------------------------------------Q-
--------------------V-----------F----G----K-----------L---------------
------H---------W--------M-I--------S--Q--TP---QV-W--I--------D----HQ-
S--------Y---------P-----------------T------R--------------------E----
----------G---L--LLNWD----------------SV-D--A-------L-F---PE----------
----------------------G-----------------L---V---E-----------------T--M
-----------------F

>Cyc|gi|554217884
L----------DLAP---------MQHAY-WI-G-R-R-K------E-----------------------
----------------Q----Y--------------------L--G------G--VT-----S---HF--
--YHE--F---D-----A-K-----D---I---D--------PNRLERAVSRLME-R-HGMLRVSVS-D-
-E------------------------G----------------------Q--Q--------------F--
----------I--P---E---K-L--S--T---------K----------------R------L--V---
-----------V----H-------D-L--------R------L---V----S-----------------H
---E----------Q--------V-L---R--H-L--------K------A----V----R------E--
--Y-L-S----V---R-QM--M---V--------N-K--------G-E--V---F-DIQL-T-L------
---I----------P-----------------------------------------E------GICS---
-----G------N-A---RI-HIGMDMIAADAMSLR-ILLSDLEKL-YC------E-K------------
-------P----------------------------------------L-------------P---D---
-------------L-------------E-----------------Y---T----Y---------------
-------------F---A---WL-E-D--Y----R-K-----EQCKP--G------N--R----------
---A-----Y----------Y-------D--------------------L--------------S----Q
----------------------------------------------------------------------
-----------------K-Y-WSNR-L---A---D----------L----------P-------------
------------------------------------------------------G------P--A-Q---
------L----------------------------P-T------I--S---L----T-----G-------
-S----------------------I-------------------------P-------A-------N---
-N-----V-V----R-R-H-VW-I--D-A-E----K-----R----KI--L-E-Q--A----A----N-R
---H-Q-ITMAFSLASAF-AEIVTA-F-----------------S------------------D------
----------------V----------------------------P---D---F---LVNLPLFNR--Q-
----A---L-------H--H--------------------------Q---V-E---HLVGDFTS--SVLL
AW-NG-S-----------------------T------------P-----------------------G--
--------S------F-C--E------R----ARRFQQRFH----ED----V-I-Y-A--N-Y----S--
-----GIE-L--L-R--------A---L-S----R-----------Y-----------------H-----
----------------------------------D--------------EP-----V----YAP--IVF-
----T-------------SAL-GL-------------GEL--F-------S-------------------
------H--------D----------------------------V-------R-----------------
--------------------------------------------------------------------A-
--------------------L-----------F----G----E-----------P---------------
------V---------W--------I-V--------S--Q--GP---QV-L--L--------D----IQ-
I--------S---------E-----------------L------N--------------------G----
----------G---L--LINWD----------------AR-E--A-------A-F---LP----------
----------------------G-----------------T---L---D-----------------L--M
-----------------F

>Cyc|gi|1096116315
F----------SLTE---------VQTAY-ML-G-R-N-P------Q-----------------------
----------------F----E--------------------L--S------G--IS-----P---QT--
--YFE--Y---E-----T-------E---L---D--------IARLSRSFQKVIQ-R-HPMLRAVIL-P-
-E------------------------G----------------------K--Q--------------Q--
----------I--L---R---D-V--P--E---------Y----------------E------I--E---
-----------V----E-------S-L--------V------S---M----P-----------------P
--------------E--------KQA---A--R-L--------R------E----E----R------S--
--R-M-I----D---H-VF--P---L--------G-Q--------W-P--L---F-ELKA-F-Q------
---L----------Q-----------------------------------------E-------------
-----H------T-Y---LL-CFRYDALLMDGASMN-LVGQDLMHY-YH------Q-P------------
-------D--------A-------------Q-----------------L-------------P---P---
-------------L-------------S-----------------F---T----F---------------
-------------Q---D---YM-H-I--Y--DDM-K-------------------R--G----------
---T-----E----------Y-------E--------------------T--------------A----K
----------------------------------------------------------------------
-----------------A-Y-WTNK-L---P---D----------F----------P-------------
------------------------------------------------------P------A--P-S---
------L----------------------------L-L------A--K---D----P-----A-------
-E----------------------I-------------------------G-------T-------P---
-N-----F-Q----S-L-T-TI-I--T-K-D----K-----W----LK--L-R-R--L----A----Q-D
---K-Q-VTPSALLCTVY-GEVLAF-W-----------------S------------------N------
----------------Q----------------------------R---R---L---AINLTVFNR--Y-
----P---V-------H--D--------------------------E---V-E---QIVGDFTS--LILL
DM-DM-D-----------------------Q------------K-----------------------Q--
--------P------F-F--T------K----VEQTQSTLL----DG----L-E-H-R--H-Y----D--
-----GVE-F--I-R--------D---Y-T----R-----------Y-----------------H-----
----------------------------------Q--MR----------PK-----A----VMP--IVF-
----T-------------SML-AG-------------A-G--A-------F----------A--------
----------------------------------------------------W-----------------
--------------------------------------------------------------------E-
--------------------E-----------I----G----S-----------L---------------
------R---------H--------I-H--------A--R--TP---QV-Y--L--------D----NV-
V--------I---------E-----------------K------N--------------------G----
----------E---L--LVSWN----------------YV-E--E-------L-F---DA----------
----------------------E-----------------V---M---E-----------------S--M
-----------------F

>Cyc|gi|497995111
F----------PLTD---------VQQAY-LL-G-R-G-R------D-----------------------
----------------F----A--------------------L--G------G--VA-----S---HW--
--YWE--F---D-----T-A-----D---L---D--------LPRLEEAWNRVVA-R-HEMLRVVF--E-
-D------------------------G----------------------R--Q--------------R--
----------I--L---P---A-V--P--R---------Y----------------A------L--S---
-----------V----E-------D-A--------R------G---G----A------------------
-----------------------E-Q---V--A-L--------D------R----M----R------A--
--A-M-S----H---Q-VL--D---V--------S-R--------W-P--L---F-DIRA-V-R------
---Y----------S-----------------------------------------G-------------
-----G------R-V---RL-GFSLDLLMLDALSIV-IVFAELSEL-YH------R-P------------
-------G--------T-------------R-----------------L-------------P---E---
-------------I-------------G-----------------V---S----F---------------
-------------R---D---YV-L-G--A----C-G-------------------D--R----------
---E-----Q----------L-------A--------------------E--------------S----K
----------------------------------------------------------------------
-----------------R-Y-WAER-A---P---S----------L----------P-------------
------------------------------------------------------P------A--P-Q---
------L----------------------------P-L------R--T---D----P-----E-------
-L----------------------V-------------------------A-------Q-------P---
-R-----F-T----R-R-Q-SR-I--P-R-Q----R-----W----QR--I-V-E--R----A----R-Q
---R-G-LTPASVLATCF-AEVLGR-W-----------------S------------------R------
----------------Q----------------------------R---E---L---TLNLTLFDR--R-
----E---V-------H--P--------------------------E---I-N---GVVGDFTA--LLLV
GY-EP-R-----------------------A------------G-----------------------E--
--------C------F-A--E------R----AARFQRQMW----QD----L-D-H-R--D-V----S--
-----AVQ-V--M-R--------D---L-A----A-----------S-----------------R-----
----------------------------------G--------------SA-----A----AMP--VVF-
----T-------------SAL-GI-------------G-R--D-------V----------A--------
----------------------------------------------------A-----------------
--------------------------------------------------------------------E-
--------------------R-----------F----A----E-----------E---------------
------V---------W--------G-L--------S--Q--TP---QV-W--L--------D----HQ-
V--------R---------D-----------------D------E--------------------G----
----------G---M--RFNWD----------------AV-E--E-------L-F---PE----------
----------------------G-----------------L---L---D-----------------A--M
-----------------F

>Cyc|gi|1488275968
F----------PLAP---------MQHAY-WI-G-R-A-E------G-----------------------
----------------Q----P--------------------L--G---------CG-----S---HF--
--YFE--F---D-----G-P-----P---L---D--------PGRLDAALRALTA-R-HPMLRARFL-D-
-D------------------------A----------------------T--Q--------------R--
----------I------G---E-A--P--T---------G----------------L------A--A---
-----------V----H-------D-L--------R------S---R----P-----------------A
---A----------E--------V-D---A--E-L--------A------R----L----R------E--
--R-L-S----H---Q-RM--D---A--------A-R--------G-Q--V---L-DVRL-T-L------
---L----------P-----------------------------------------G-------------
-----G------T-G---RL-HVDIDMLVCDAMSFR-IVVADLARH-YD------R-P------------
-------D--------H-------------S-----------------P-------------E---P---
-------------P-------------A-----------------Y---S----Y---------------
-------------R---R---YL-A-E--R----S-A-----H-------------P--A----------
---E-----G----------R-------E--------------------R--------------D----R
----------------------------------------------------------------------
-----------------A-Y-WTER-L---A---T----------L----------P-------------
------------------------------------------------------S------G--P-Q---
------L----------------------------P-L------A--A---A----P-----E-------
-R----------------------I-------------------------R-------E-------P---
-R-----T-T----R-R-S-HL-L--D-A-A----E-----R----DR--F-L-A--L----S----R-A
---H-G-VSASMALAACY-AEVLSL-W-----------------S------------------A------
----------------E----------------------------E---R---F---LLNLPLFDR--A-
----P---L-------H--P--------------------------E---V-P---NLVGDFTA--LLLL
PV-EA-R-----------------------R------------G-----------------------N--
--------S------F-A--E------R----ARQVQGGFR----EV----A-A-H-G--D-Y----P--
-----GTE-V--L-R--------D---L-A----R-----------T-----------------R-----
----------------------------------R--------------GA-----T----LAP--VVF-
----T-------------SAL-SM-------------G-E--L-------F----------G--------
------P--------D----------------------------V-------R-----------------
--------------------------------------------------------------------D-
--------------------V-----------L----G----E-----------P---------------
------A---------W--------M-S--------S--Q--TP---QV-W--M--------D----LQ-
V--------V---------E-----------------E------A--------------------D----
----------G---I--RLNWE----------------SV-D--A-------L-F---PD----------
----------------------G-----------------V---V---E-----------------D--M
-----------------F

>Cyc|gi|1402783813
F----------PLTD---------VQQAY-LF-G-R-E-S------E-----------------------
----------------F----A--------------------L--G------G--IG-----C---TF--
--YRE--F---E-----V-N-----H---L---D--------LAQLERAVNQLIV-R-HDMLRAVF--S-
-N------------------------G----------------------Q--Q--------------Q--
----------V--Q---K---E-V--P--H---------Y----------------Q------I--P---
-----------L----F-------N-Q--------P------G---E-----------------------
-----------------------------D--N-I--------G------L----Q----R------A--
--E-Y-A----S---H-SF--D---P--------Q-H--------W-P--L---F-SVSV-A-Q------
---R----------------------------------------------------G-------------
-----E------A-Y---RV-AIAIDNLILDALSIL-LFYQELDAL-YH------Q-R------------
-------S----------------------------------------L-------------P---T---
-------------V------------PA-----------------V---Q----F---------------
-------------R---D---AL-L-A--R----L-P-------------------Q--Q----------
---A-----Q----------R-------E--------------------A--------------A----W
----------------------------------------------------------------------
-----------------D-W-WRPR-L---D---H----------L----------P-------------
------------------------------------------------------L------A--P-Q---
------L----------------------------P-L------A--R---Q----P-----E-------
-A----------------------I-------------------------S-------V-------P---
-K-----F-T----R-R-E-YW-L--G-S-D----R-----W----QQ--L-M-R--K----A----R-Q
---H-G-VTPSAVMLNAF-ATVLRR-W-----------------S------------------H------
----------------Q----------------------------P---D---F---TLNLTLFDR--P-
----E---G-------H--D--------------------------D---M-T---QVMGDFTS--LVLV
PC-RH-A-----------------------D------------G--------------------------
--------G------W-L--D------E----VCQVQRDMW----SA----L-D-H-R--S-L----S--
-----AVE-V--L-R--------E---L-A----R-----------L-----------------H-----
----------------------------------Q---A----------PE-----L----VMP--VVF-
----T-------------SAL-GI-------------S-A--E-------P----------E--------
----------------------------------------------------Q-----------------
--------------------------------------------------------------------G-
--------------------I-----------F----S----Q-----------P---------------
------V---------Y--------G-L--------S--Q--TP---QV-W--L--------D----HQ-
L--------T---------E-----------------L------A--------------------G----
----------G---V--SLVWD----------------AV-E--A-------L-F---PA----------
----------------------G-----------------M---L---D-----------------A--M
-----------------F

>Cyc|gi|1224354465
F----------PPTD---------VQRAY-WL-G-R-S-S------D-----------------------
----------------F----A--------------------L--G------G--VG-----S---HW--
--YWE--F---D-----G-T-----D---V---D--------LDRLEDAVNLLVA-R-HDMLRAVFD-D-
-N------------------------G----------------------D--Q--------------R--
----------V--L---A---E-T--D--R---------F----------------R------I--A---
-----------V----R-------A-G--------G----------------------------------
-------------------------D---E--A-L--------G------E----L----R------E--
--R-M-S----H---R-IP--D---P--------G-R--------W-P--L---L-EIGA-V-R------
---Y----------A-----------------------------------------D-------------
-----G------R-A---RI-GFSFDYIVLDALSIV-IFFDELTAL-YR------D-P------------
-------A--------A-------------A-----------------L-------------R---P---
-------------V-------------G-----------------V---T----F---------------
-------------R---D---YL-L-A--A----P-A-------------------D--P----------
---Q-----L----------V-------A--------------------A--------------D----Q
----------------------------------------------------------------------
-----------------Q-Y-WRDR-L---D---S----------L----------P-------------
------------------------------------------------------P------G--P-P---
------L----------------------------P-L------A--V---D----P-----A-------
-T----------------------V-------------------------I-------A-------P---
-R-----F-H----R-R-E-DR-L--D-P-T----Q-----W----RR--L-T-E--Q----A----R-R
---H-G-VTPASVLAAAF-AEVLSA-W-----------------S------------------G------
----------------R----------------------------G---E---L---TVNFTLFNR--R-
----D---V-------H--P--------------------------D---I-N---HILGDFTS--LLLV
AY-RA-G-----------------------A------------G-----------------------D--
--------S------W-L--D------L----VRRTQEQVW----EG----M-A-H-D--S-A----S--
-----ALW-V--L-R--------E---L-A----R-----------R-----------------Q-----
----------------------------------Q---G----------GT-----V----SMP--VVF-
----T-------------SAL-GV-------------A-G--G-------M----------S--------
------E-------------------------------------M-------S-----------------
--------------------------------------------------------------------F-
--------------------P-----------F----G----E-----------L---------------
------V---------W--------G-I--------S--Q--TP---QV-W--L--------D----NQ-
V--------M---------E-----------------R------D--------------------G----
----------G---L--VYNWD----------------SV-E--E-------L-F---PA----------
----------------------G-----------------L---L---D-----------------A--M
-----------------F

>Cyc|gi|1087702214
F----------ALTP---------LQHAY-WF-G-R-R-D------R-----------------------
----------------Q----V--------------------L--G------G--VG-----C---HF--
--YVE--F---D-----G-R-----D---I---D--------REALERAAYALFE-R-HDLLRARFL-D-
-D------------------------G----------------------T--Q--------------Q--
----------I--L---P---R-T--P--W---------P----------------G------L--T---
-----------V----N-------D-L--------R------A---A----P------------------
--------------D--------A-E---A--E-L--------L------R----L----R------E--
--R-L-S----H---R-RL--E---V--------E-R--------G-E--V---L-DLIL-S-L------
---L----------P-----------------------------------------D-------------
-----G------A-Y---RL-HVNIDLLVADVRSIQ-ILLEDLAAL-YR------G-Q------------
-------D--------A-------------E-----------------L-------------P---P---
-------------L-------------T-----------------Y---S----F---------------
-------------P---D---YL-A-E--R----E-R-----L-------------S--A----------
---Q-----E----------R-------E--------------------T--------------D----R
----------------------------------------------------------------------
-----------------R-Y-WAGR-L---P---D----------L----------P-------------
------------------------------------------------------P------G--P-P---
------L----------------------------P-L------A--V---D----P-----E-------
-K----------------------V-------------------------E-------R-------V---
-R-----I-V----R-R-E-RR-F--T-A-R---------------ER--L-A-E--R----A----R-A
---H-G-VTLPMTMAAAL-AEVVGA-W-----------------S------------------G------
----------------A----------------------------Q---R---F---VLNAPLFDR--Q-
----A---V-------H--P--------------------------D---V-E---RMVADFSN--LILL
EV-DL-S-----------------------A------------P-----------------------Q--
--------T------F-A--E------R----VAALQARFQ----RD----V-S-H-S--A-Y----S--
-----GVE-V--L-R--------D---L-N----R-----------G-----------------G-----
----------------------------------R---H----------DQ-----V----TAP--VVF-
----T-------------SAL-GM-------------G-D--L-------V----------G--------
------A--------D----------------------------V-------Q-----------------
--------------------------------------------------------------------R-
--------------------S-----------L----G----R-----------L---------------
------G---------W--------M-L--------S--Q--TP---QV-W--L--------D----HQ-
V--------V---------E-----------------V------D--------------------G----
----------D---L--LVNWD----------------AV-E--E-------L-F---PP----------
----------------------G-----------------V---L---D-----------------G--M
-----------------A

>Cyc|gi|1274040547
F----------PPTD---------VQRAY-WI-G-R-T-D------T-----------------------
----------------F----A--------------------L--G------G--VG-----C---HF--
--YTE--Y---D-----G-A-----G---I---D--------LERLTDAWNRVIE-R-HDMLRAVFL-P-
-S------------------------G----------------------E--Q--------------R--
----------V--L---S---S-V--P--R---------F----------------E------I--P---
-----------V----V-------E-V--------G------P---D----D------------------
-----------------------A-E---E--V-L--------A------R----Q----R------D--
--A-I-S----H---Q-VL--D---V--------G-R--------W-P--L---F-DVRA-V-R------
---Y----------------------------------------------------G-------------
-----D------R-T---RL-AVSIDSILIDALSAM-ILMREVDTC-YR------R-P------------
-------D--------A-------------E-----------------L-------------P---P---
-------------V-------------G-----------------V---S----F---------------
-------------R---D---YL-L-S--A----G-P-------------------D--E----------
---T-----S----------R-------A--------------------E--------------S----E
----------------------------------------------------------------------
-----------------S-Y-WSRR-V---D---D----------L----------P-------------
------------------------------------------------------D------G--P-A---
------L----------------------------P-L------T--R---D----P-----A-------
-T----------------------V-------------------------Q-------R-------P---
-R-----F-L----R-R-E-QQ-L--P-A-P----Q-----W----RR--L-K-E--L----A----Q-R
---Y-G-LTGSTLLATAF-AEVLGA-W-----------------S------------------A------
----------------R----------------------------K---D---L---TVNVTLFDR--R-
----D---V-------H--P--------------------------D---I-D---AVLGDFTS--LLLV
GY-QP-E-----------------------P------------G-----------------------E--
--------S------W-L--D------A----ARRMQRRMG----ED----L-A-H-S--D-V----S--
-----AVW-V--M-R--------E---L-A----R-----------R-----------------R-----
----------------------------------G---A----------LD-----V----SMP--VVF-
----T-------------STL-GV-------------T-D--D-------V----------V--------
------V---------------------------------------------E-----------------
--------------------------------------------------------------------P-
--------------------S-----------F----A----E-----------R---------------
------V---------W--------G-I--------S--Q--TP---QV-W--L--------D----HQ-
V--------V---------E-----------------R------A--------------------G----
----------G---L--LLVWD----------------AV-E--E-------L-F---PV----------
----------------------G-----------------V---L---D-----------------A--M
-----------------F

>Cglyc|BGC0000296.gbk_BGC0000296_66086_acmC_15_4247
L----------PLSP---------MQEGL-LF-H-S-R-Y------E-----------------------
----------------Q----D--------------------G------------AD-----VYAVQH--
[truncated: 2,376,698 more chars]
