# Supplementary material for: Knowledge-guided data mining on the standardized architecture of NRPS: Subtypes, novel motifs, and sequence entanglements
Source: PLoS Comput Biol. 2023 May 15;19(5):e1011100. doi: 10.1371/journal.pcbi.1011100 (PMC10212144; doi:10.1371/journal.pcbi.1011100)
Supplement: S3 File — (ZIP) [file pcbi.1011100.s058.zip › Phylogenetic tree by IQ-TREE/C_all_trim_out6_MSA_trim.fasta.mldist]

1095
E|gi|113316|sp|P27743.1|ACVS_AMYLA                                                                         0.0000000 1.3664476 1.3657193 1.4260047 3.0283878 2.7698819 3.0899958 2.5556246 2.1629041 2.4049558 2.6936007 2.4435388 2.3605084 3.0017246 1.9269192 2.3036034 1.9305971 2.6893370 2.5663263 2.0780800 2.7665594 1.9958076 3.0348658 2.0453311 2.8096960 2.8901460 2.2190490 2.4200028 2.0649297 1.9399735 2.4706664 2.0886412 2.5587154 2.3093205 2.0516591 2.2294012 2.0437299 1.8222408 2.0583640 2.6775193 2.2775225 2.3831453 2.1011008 2.1077217 2.0639957 2.3251684 2.2543993 3.6086611 5.2065843 5.5384694 4.5152158 4.4230450 4.2890005 3.7371827 4.2233489 4.1199532 4.3417665 4.6427172 4.1620423 4.8180302 3.7827527 4.0397256 4.1494771 4.1704315 3.8574161 4.1777933 4.1848292 3.9553783 3.7836792 4.5240400 4.2156963 4.4787705 4.9234499 4.4253718 4.8052613 4.3775236 4.1093715 4.5771791 4.0114612 4.4855277 3.9874767 4.1859114 4.2996022 3.9273484 4.3242016 4.1531747 4.6084102 3.7305325 5.1141019 4.3544760 4.6980857 4.5892216 4.2615029 4.3874037 3.8773368 3.9226558 4.3869820 4.0574999 4.2218946 4.6456276 4.4988649 3.8784596 4.8916818 3.9268613 4.4066487 4.5188267 3.7445862 4.4474873 4.1912378 4.2353619 4.3371369 4.0869503 3.9266361 4.1928989 4.5983573 4.5031955 3.8745173 4.4977659 4.1521429 4.2121141 4.3982627 4.7846107 4.1523037 4.6612220 4.3222478 4.6008330 4.5859328 4.3698397 4.4249437 3.9961015 3.8768821 4.9218548 4.4647470 3.8533324 4.2059279 3.9594131 4.0569092 4.4084047 4.3180401 4.1503843 4.1782252 3.9014994 4.0855635 4.3382187 3.9542661 4.3129526 4.3678863 4.7673423 4.1387343 4.1638387 4.4458308 4.7398362 4.0529628 3.8072548 4.0445978 4.3013490 3.7340761 4.2540171 3.2158525 3.9550482 3.6778503 4.3704709 4.8346762 4.1611112 3.7772295 4.4716243 5.0046464 4.4309816 4.2036874 4.5278325 5.0678091 4.4681275 3.6766890 5.0416019 4.3996044 4.7304187 3.9193679 5.4421702 5.7209028 3.8975309 4.3965752 4.0762201 3.5752726 3.7417027 4.2593962 4.1662364 4.2714395 4.0671078 4.4549859 3.9826376 4.4535665 4.8836084 3.9348585 4.4890948 4.7642908 4.7152332 4.6699173 4.1137990 3.8304053 4.2009714 4.5844667 4.5617592 3.9706330 4.5601720 4.2216022 3.9779057 4.3145421 4.2291075 5.1316560 4.1147633 4.5841198 4.4819562 4.0442088 4.2008419 5.5448032 4.0282507 4.5023716 4.1848699 3.9831082 3.9902574 3.8966103 3.8798333 3.9593788 4.2924920 4.5041231 4.3966253 4.8050620 3.7935987 3.8022942 3.7840513 4.1584051 4.1081594 4.0876702 4.9739771 4.8385721 4.9631014 5.0723917 4.6117984 5.3986315 5.1305858 4.7194149 4.5176364 4.9474093 4.8916123 4.8326136 5.1301196 5.2961357 5.6360300 4.8802376 4.4060098 4.7930833 5.1626135 5.1777034 4.2435618 4.5185567 4.9378549 4.3530416 4.3694358 4.5134483 5.0784963 4.5158250 4.8885223 4.8360199 4.5403836 3.9030275 3.8162860 4.9567341 3.8845112 4.4285562 3.7390687 4.6122271 4.5850407 5.5900074 4.3162555 3.9253648 4.7640506 3.9599765 4.4350280 5.1491639 4.2562285 4.3675806 4.8968112 4.0576253 5.0975983 4.7962508 4.3022137 3.5472187 4.4814516 4.1118945 4.1950451 4.3895723 3.6086373 4.4021303 3.5804072 3.7876220 3.1350520 4.1421051 3.8242062 4.4937336 3.6109834 3.9400890 4.5959338 4.5160916 4.6963791 4.3787544 4.0286518 4.3921404 4.7179836 3.9257587 4.0425014 4.6013957 3.7772177 3.9218773 4.0340596 4.5746072 4.8286486 4.0742333 3.9347586 4.2275075 4.7485253 4.0662825 4.4178025 3.7640159 3.7071585 4.0744043 3.5901446 4.0906966 4.2537927 3.6790176 3.8991218 4.4113699 4.1344796 4.1500202 3.7621417 4.2311276 3.6147520 4.1544623 4.1889466 3.8493830 3.8200197 3.7824905 4.1614289 3.9012909 3.7461595 4.0883740 3.7441560 3.6351937 3.7819465 3.6549232 4.5681927 4.5028770 3.9355943 4.9718749 3.7951386 3.7385264 3.9848417 3.6108693 4.4292196 3.6551134 4.1024320 4.1784807 3.8749182 4.0958747 4.1992975 3.8621595 3.5883523 4.8109789 4.4757544 4.4374354 4.7708286 3.6736817 3.6786749 3.7052319 3.9877108 3.4799307 3.7564960 3.8724661 4.1349966 4.0557285 4.0637833 3.7346315 4.2560230 3.9914753 4.3471408 3.8101220 3.7606640 3.4164423 4.3447332 4.3296982 4.0391642 4.1776944 3.6423106 4.2412301 3.8175042 4.3272456 4.1304796 3.9076812 3.9387165 3.9420639 4.0021879 4.3337471 4.3258034 3.9928601 4.0196528 4.2855453 3.7095297 3.8959760 3.7946678 4.2000561 3.7067547 4.2623624 4.2612945 3.9546063 3.6596297 3.9387710 3.8437637 3.6002059 4.2537708 4.0554232 3.6826480 4.0124476 3.6956538 3.5317360 4.1937780 3.8749733 4.0385118 4.5230912 3.4824068 3.7488500 4.4657299 4.3356004 4.0509409 4.6270664 3.8185082 3.7190095 4.1755869 3.7203098 3.8366521 3.7867127 3.6737985 4.4436465 4.2391347 3.8136829 3.7951920 4.1938119 3.9433441 3.8053021 4.1291554 3.8552909 4.0881973 4.3064552 3.8942966 3.9095022 4.0705158 3.9596556 3.6888113 3.8000734 3.7623722 4.0061119 4.4113467 3.7400349 3.9482284 4.0135349 4.9398992 4.2270710 4.6822511 4.5697071 4.6541427 4.4319833 4.4917865 4.1405033 4.1345290 4.4196654 4.6044238 3.8334729 4.8788294 4.9066642 4.8146425 5.2479041 4.3594133 4.8312378 4.6650436 4.6613623 4.9184260 4.9946985 4.7688515 4.5136502 4.9055992 4.8821410 5.1811031 5.7275104 5.5710333 4.9826847 4.5961978 4.9659109 4.9269738 5.0260228 4.7328742 4.5035770 4.5880335 4.6122696 4.7834505 4.5592089 4.8041298 5.0068259 3.4425522 4.5858015 5.6219306 4.4551650 4.3476000 3.9900174 4.7176391 4.2315299 3.4565966 3.9454216 4.8384580 4.3875641 4.8448891 4.0486868 4.1481872 4.2638161 4.7607090 5.4713008 4.8533744 4.2421965 4.3697839 4.2638039 4.4863680 4.6281588 3.7600990 3.9376861 4.5125940 4.1939530 4.3212800 4.1428205 4.2926689 3.9428157 3.9881778 4.0698409 4.5656885 4.2470944 4.0191445 3.8311985 4.2501005 4.0077404 4.5110511 4.3333035 4.0293938 4.1296581 3.9464545 4.0149526 4.5433169 3.8482120 4.1744482 3.8539253 4.1944926 4.2645157 4.6759885 4.2167487 4.0188147 4.1873035 3.8331312 3.8491544 4.0508371 4.7098225 4.4439594 3.9196442 4.2264812 4.4772032 3.8542981 4.1481039 4.1009483 4.2305911 4.5536878 3.7485917 3.7564724 4.3167554 4.0324568 4.2249401 4.2209776 4.2136566 4.1165672 3.7708157 4.0900087 4.3797824 4.3274946 4.3633107 4.2485412 4.1668804 4.1889347 3.9310341 4.2850493 4.3458892 4.1209815 3.7140626 4.1072842 4.2766739 4.0617412 3.6533821 4.0048432 4.2423098 3.7547678 4.6998447 4.2152435 4.2215206 4.2825879 4.5214093 3.8895374 4.0005445 4.4809905 4.6448082 4.0048717 4.0768079 3.7979563 4.0668295 4.5016091 4.3032419 4.1088564 3.7041665 4.2246656 3.8433035 4.8662488 3.9429452 4.1548855 4.0037401 4.0234926 4.7359173 4.2337277 4.6322571 3.9816134 4.4850660 3.7724988 4.1263885 3.8623348 3.7951875 4.1242144 3.8141034 4.1449453 4.1466211 4.0788671 4.2070130 4.1317454 3.8078231 4.1422499 3.9890927 4.6874991 4.8313662 4.4356595 3.7187091 4.0881066 4.0962227 4.0460573 3.8218652 4.4048699 4.3039055 3.9949305 3.9184079 4.3429180 4.2511868 4.2176424 4.1064370 4.2211769 4.6083447 4.0653842 4.1380304 3.9837166 3.9535766 4.2062115 4.3644477 4.3917977 4.0355144 4.1083914 3.4925511 4.3233448 4.0911559 4.2752499 4.1577801 3.8535492 3.7748356 4.1462544 3.8296660 4.2706293 4.3196881 4.2670291 4.4835364 4.0687803 4.0107755 3.9040404 4.2856802 4.0980495 4.0692969 3.6932285 4.3705285 4.5184444 4.3499119 3.9421274 3.9056073 4.4056071 3.9473358 3.6248936 3.9963337 4.2843459 4.4822246 4.5211152 3.6154235 3.9766803 3.4768097 3.8589478 4.0323828 4.4470871 4.2545674 4.4161731 3.7284681 4.1885633 4.3088068 3.8143955 4.6372055 3.7558749 4.0772600 4.3086515 3.8380306 4.5110202 3.7086985 4.0439143 4.0269463 4.4731381 3.7446173 4.1960126 4.1692562 4.4400164 4.1782673 3.8350995 4.3751805 5.0612623 4.5326108 4.4247243 3.7359540 4.1096918 3.9087325 4.2451340 3.7466072 3.7752816 3.9880234 4.3705395 4.0235067 4.3691313 4.1145870 4.1806221 4.1160536 3.8872270 4.4878651 3.9263482 4.3338611 4.3846900 4.3358332 4.2510663 3.9877575 4.5314624 3.6835232 4.2470517 3.1598525 4.0585722 3.7345505 3.7796444 3.7093784 4.0653600 3.8110798 4.1265582 3.8333327 4.8829871 5.1750450 4.5797413 3.5747658 4.2722150 4.0537891 3.4372101 4.0723326 4.5482112 4.9969756 3.7088316 3.6725093 4.7430331 3.9426149 4.1913634 4.5516968 4.2369484 4.3192992 4.1330375 3.8224594 4.2698986 3.8546010 3.8918106 3.7838456 4.0812677 4.5092781 4.1120310 4.0948490 4.4534869 4.3023178 4.2930772 3.5728491 4.1918525 3.5729174 4.0755165 3.4889815 4.2385498 3.6474214 4.8420373 4.1033005 4.3372040 3.5031874 3.7289095 4.7083735 3.7885136 3.9285140 4.5815814 4.1821195 4.2145326 4.1109394 4.6175976 3.6373459 4.6854303 4.3107385 3.9170077 4.1005716 3.8899844 3.4701411 3.3201481 4.4611707 4.7005870 4.6980714 4.2201334 4.1099324 3.7081474 4.0422394 3.6979841 4.0866574 3.4300345 4.6739811 4.2518934 4.0223765 4.2361600 3.8648341 4.4916707 4.1167537 4.0832404 4.3980525 3.7222428 4.1816146 4.5253718 4.9382412 6.1321490 6.7447537 5.8417703 5.9450781 5.5738092 6.4767055 6.0678486 5.2374684 5.7145209 5.8143418 6.7101605 6.4418909 6.5940781 6.1547873 5.3812695 7.2388900 6.1135443 6.1149719 5.9047141 5.9950936 5.0150111 5.5866254 6.2912081 6.6205711 6.4361205 5.2474805 5.4466934 6.0233849 5.6976969 6.0278026 5.8484039 6.1332046 7.3954539 4.7720418 5.3160571 6.3076805 6.7474221 5.4655170 6.8384985 4.6575008 5.9588820 6.1581065 6.0850426 6.2980891 4.9327190 5.8625352 5.7198537 5.6255892 5.4780292 5.3493501 5.2548723 5.8222798 4.8194581 4.8473888 5.4463347 5.7225689 4.7824474 4.8187656 5.7930211 4.9606158 5.3055318 4.4706188 5.3559778 5.5157713 5.6538203 5.7767681 4.8133644 4.6279425 4.4663739 4.5632748 5.5640118 4.3904175 4.8486483 4.8894020 5.5253495 5.4796226 5.7138402 5.7469352 5.3930353 5.7919764 5.6296785 4.8385684 5.7998546 5.5226231 4.8642069 4.4485778 5.7029360 5.5756582 6.1681443 5.6558901 3.7924447 3.5560892 4.0791078 2.0252376 2.2238571 4.6277182 5.2526056 4.7305035 4.0501331 3.8064386 3.9678709 4.1633013 4.8861856 4.9363583 4.5864794 3.6670953 3.4239203 3.2954789 3.6623777 4.0382303 3.7860637 4.3299037 4.1561209 3.4909438 3.5984549 3.5835176 3.7573757 3.9099484 4.1230945 4.3049451 3.9707758 4.1999112 4.1365245 4.1626420 4.0834661 4.3946313 4.0698026 4.2944972 4.7218621 4.0769141 4.3981524 4.5017053 4.9516301 3.8122830 4.7151945 4.2844072 3.8217638 5.1092418 4.0953745 3.7513433 3.4678427 3.5861750 3.8497101 3.9549019 4.4523803 3.8070896 4.1909261 3.5729017 3.9475192 3.8428004 3.5084931 4.6546864 4.1757495 3.5427434 4.5666402 4.3056473 4.3476894 4.6001441 4.5186729 4.0779041 4.1259493 3.9785551 3.9769526 4.4732465 4.2799917 4.2083246 3.4486011 3.8051307 4.1689655 4.2919644 4.4160909 4.0038433 4.4314237 4.1682856 4.1698445 3.5423424 4.2015259 3.8861138 4.0823790 4.1131466 3.5644488 3.7087858 3.6824406 4.0602473 3.5193055 4.0276521 4.0620603 3.7183481 3.7547148 3.9860440 3.7443918 3.5814833 3.8451267 3.9204811 3.9654297 3.5648488 3.4963916 3.5705046 3.4833532 3.7509740 3.9703009 3.7925532 3.7304702 3.5773048 3.5589317 3.6507748 3.8873997 3.9298624 4.1285030 4.3902398 3.8942279 3.9539747 3.6732567 3.9507449 4.1746305 4.7502968 4.2714356 4.3037516 4.5465570 4.3846199 3.8580292 3.8914422 2.4493829 4.4328505 3.8907233 4.4246646 3.8766517 3.6155669 4.6347111 3.5632168 4.1094852 3.9900275 4.5389255 4.2375643 4.3142252 4.3081423 4.0341259 4.0696908 4.2762324 3.7977980 4.5876973 4.5323860 4.0521638 4.5517563 
E|gi|238054271|sp|P27742.2|ACVS_EMENI                                                                      1.3664476 0.0000000 1.1083683 0.5445496 3.2921885 2.8759083 2.8042280 2.6197975 2.0262984 2.5572627 2.8153238 2.5513379 2.2342111 2.6678248 2.0235175 2.6533537 2.1643805 2.8670731 3.0599690 2.1242705 3.0242464 1.9908515 2.9444215 2.0052223 2.7373490 2.9690964 2.0364950 2.4162256 2.1505477 2.0328351 2.7142906 2.0948188 2.4895135 2.0638337 2.0001971 2.3729076 1.8544895 1.9325468 2.0531585 2.7471504 2.2221081 2.1110008 2.0506484 2.2543725 2.1345960 2.0044833 2.2469778 3.3820251 5.1386318 5.2307380 4.5954172 5.3196265 4.8137539 4.9196763 4.6243741 4.5254208 5.2806308 5.1793743 5.0140957 4.8686634 4.5304843 4.3939287 4.3716491 4.5106639 4.2457504 4.7926225 4.3386508 4.7730946 4.2395267 4.5224878 4.3578857 5.0780427 4.5196376 4.5480519 4.3907923 4.4131274 4.3944638 4.7866255 4.2586028 4.4662150 4.6511612 4.4505045 4.4460265 4.3130412 4.7448674 4.6579894 5.7575684 4.3145056 5.6703282 4.2357692 4.3016309 4.6433577 4.8955278 5.1416699 4.2556350 4.2283210 4.4166154 4.4857204 4.7066994 5.4030485 4.4735964 4.5175301 4.3705899 4.5464756 4.0078873 5.3435793 4.3521765 4.7745303 4.6825929 4.8116623 4.2060218 4.7066617 3.8058494 4.2712046 4.9678618 4.3702135 4.4804657 4.9495291 4.5080081 5.1194317 4.6629804 4.4306172 4.3302294 4.7813132 4.4390321 4.5480332 5.0619184 4.3377619 4.6447705 3.8479372 4.1520597 5.4182845 4.3981062 4.5189265 4.6426707 4.9019609 4.5704443 4.7278268 4.5313842 4.2618787 4.1869699 4.5058515 4.5889351 4.6355616 3.6104496 4.4621444 4.6798783 4.2180050 4.2252213 4.3991125 4.6664008 4.3934258 4.4304102 4.6072539 4.1952343 4.5282602 4.1281335 4.5695502 3.0928240 3.7029829 3.8354917 4.7673303 4.3018865 3.7625046 3.9778969 4.3229437 4.8974561 4.6326335 4.1221842 4.1133028 4.2278171 4.2671167 3.1965227 4.7049742 3.9036312 4.3957809 3.7929792 4.9720396 5.9774516 4.3661801 4.1634725 3.9776118 3.8862645 4.0295725 4.7427535 3.9293790 3.7603111 4.2271002 4.1161709 3.5701874 4.5336202 4.8824970 3.9054744 4.3325125 3.9335658 4.1156798 4.0866211 4.1304722 3.8087434 4.3734626 4.2309654 4.1682706 4.1292656 4.0073200 4.6750106 3.8666647 3.8727396 4.0742118 4.4214935 4.3003712 3.8568777 4.1058450 3.9236360 3.8890564 4.8407009 4.0964428 4.4093900 4.3045038 3.8655587 3.9929451 3.9684971 3.9144358 3.6449925 4.1392890 4.0779940 4.4644759 4.6755356 3.8247715 3.9887717 3.6302390 4.0998325 3.6446981 4.5279094 4.2019977 4.2179832 4.7721419 4.4317843 4.2232659 4.4431400 4.7281092 5.2263597 4.3396374 4.2946353 5.2796542 4.4075104 4.2461796 5.2282964 5.0976209 4.9044521 4.2002305 5.0835665 4.2510281 4.5377805 4.1253375 4.6775250 4.5206620 4.6143331 3.9351067 4.5708569 4.8671422 4.5760255 4.5834629 4.9088626 4.8708376 3.7972127 4.1414086 4.5983236 3.7317093 4.1566455 3.4360709 3.8956886 4.0820104 4.6630011 3.8675992 3.5016687 3.9822810 3.9714731 4.1332990 4.6213514 3.5783588 4.2945968 3.8877619 3.8477014 4.0069402 4.2625007 4.1880849 3.8541955 4.1184298 4.0928361 3.8943428 3.7740757 3.9807130 3.9412814 3.5484938 3.6778235 3.0866000 3.9445247 3.6519149 4.4232495 3.5733912 3.5562610 4.1957269 4.1702973 4.1118161 3.8949546 3.5494332 4.0622969 4.0899355 3.4971180 3.6451153 4.1316964 3.7054775 3.7147804 3.6332851 3.7770876 3.7388130 3.8786600 4.0606214 3.4963292 4.0247874 3.6117988 3.7282057 3.7510086 3.4109513 3.6696645 3.5463129 3.8461065 3.8950536 3.5355187 3.6047106 4.4060320 3.6743651 3.7618825 3.4526365 3.7663559 3.7156543 3.8194241 3.6904250 3.3512084 3.3383017 3.3437713 4.0623910 3.4186671 3.4662183 3.8786864 3.7626839 3.3952358 4.1983903 3.6561833 3.9135535 3.3248822 3.4699095 4.0539358 3.6616433 3.8602319 3.7388325 3.3305880 3.5330362 4.0288865 3.5461668 3.9276484 3.4101366 4.0235163 3.6692725 3.1159129 3.2950577 3.7259185 3.6391203 3.6428418 3.8777803 3.4670544 3.9569338 3.4499636 3.8545045 3.6143815 3.5624458 3.9781326 3.8606732 3.5072156 3.8849891 3.3058706 3.8436927 3.8464492 3.9207748 3.5932039 3.6170919 3.7309826 3.8972610 4.2383481 3.5837636 3.3727831 3.5918612 3.7401381 3.8717322 3.9865445 3.6469998 3.6064301 3.5021210 3.6071613 3.3755698 4.1669583 3.9670211 3.3587666 3.5804780 4.0368143 3.1744672 3.8642852 3.5051904 3.5958811 3.5728910 3.6562122 3.8476104 3.8110635 3.3030546 3.6041551 3.7629305 3.3140099 3.6950218 3.4464190 2.9686725 3.7173501 3.3275950 3.2377602 3.6248640 3.5823422 3.7516351 4.0238641 3.5831590 3.4197699 4.0624242 3.4284362 3.3677080 4.0013015 3.5752655 3.7493493 3.5264499 3.3487548 3.4909193 3.4272320 3.9529746 3.6169816 3.7920707 4.0671822 3.6464670 3.5985081 3.7731056 3.4479570 3.6941910 3.7386814 3.4881571 3.4560010 3.5968677 3.6060932 3.9032061 3.5512872 3.7247421 3.5962121 3.0674344 3.5760236 3.8749344 3.6253942 3.6237581 3.4603860 4.7880643 4.4800196 4.5058260 4.3897771 4.3694882 4.0882837 4.0678290 3.5564718 3.9750624 4.0469645 4.3333634 3.7378600 4.6226843 4.2555755 4.6393166 4.6621278 3.8496307 4.4930591 4.1493069 4.2905866 4.3671987 5.1580339 4.4820432 4.0029922 4.7375409 4.5178159 3.9469872 5.5511121 5.4462404 4.5965767 4.1466200 4.3901950 4.3562193 4.2864734 3.9623960 4.2710131 4.9351469 4.8727778 4.5947219 4.1251157 4.4947972 4.8470053 4.2993446 4.6733307 5.8357601 4.3308913 3.8668865 3.6933777 4.7661255 4.3565835 3.7567795 3.8791576 4.3091205 4.8611197 5.3077430 4.1870373 4.2428136 4.7197936 4.7494538 4.9359574 4.3770553 4.0051617 4.6185109 4.8248864 4.4601809 4.2656900 3.8854409 4.3282239 4.8206395 4.1028517 4.2244129 3.9502655 4.1615343 4.0462848 4.2459505 4.4876209 4.1031741 4.3175348 3.9015531 3.8744741 3.8073979 4.3352254 4.1837655 4.4311249 3.8206063 4.4457841 4.2082620 3.9685801 4.2335429 3.9000002 4.2393995 4.5297183 3.7932097 4.4802701 4.9877606 4.2669898 3.8896265 4.1163714 3.8836093 3.8691758 4.5401013 4.7425135 4.4354429 4.2498873 4.3608554 4.6615529 4.0754126 4.5155425 4.1492525 4.6275264 4.1541191 4.1389904 4.1414296 4.3178574 4.5084260 4.3959280 4.5332369 4.0013651 4.1755660 4.0910192 4.0395762 4.4261557 4.3719300 4.2452347 4.2389358 4.6321456 4.0019127 3.3486469 4.2296109 4.3142683 3.6129615 4.2299853 4.5786808 4.5337915 4.2558415 4.0783842 4.0231369 4.3182044 4.2416621 4.6532898 4.3650192 4.5635196 3.8660286 4.0530637 4.5917625 4.3822311 3.9919488 4.6784754 4.6273544 3.7256626 4.1011220 4.2838400 4.5527896 4.4603846 4.3960556 4.2845957 4.2220978 4.2005179 4.4698362 4.2544578 4.0942635 4.3313059 3.9334772 5.0245897 3.9126930 4.8812607 4.0631472 4.5679630 3.8299698 4.1929244 4.1788627 3.6502132 3.5217159 4.5851947 4.1714256 3.8607921 4.2044525 4.0765943 4.2153656 3.8805619 4.6505633 3.9603423 4.5484924 4.6925402 4.5500477 3.7628224 4.5710458 4.5240302 3.9816640 3.8260155 4.0631486 4.0907712 4.4416081 3.8180495 4.2959633 4.5324489 4.3728048 4.4585930 3.8527893 4.6797664 4.3438307 4.0041853 4.0672155 3.6898029 4.2990943 4.5797550 4.8558040 3.7707135 4.5018725 3.6350040 4.0665336 3.9875275 4.4715976 4.4393223 3.8971831 3.7870611 4.5695848 4.1663039 4.3165498 4.7724195 4.3923522 4.4229735 3.6122701 4.3241332 4.3766309 4.5873681 3.9136724 4.3484818 4.2210402 4.1326430 4.7377657 4.3081177 3.6879531 4.0845563 4.6500731 3.7792696 4.1794583 4.2758265 4.4908240 4.5749349 4.4602381 3.2488530 3.8699601 3.6757857 3.9749462 3.7982770 4.4095809 4.1408508 3.6155023 3.6051398 4.1835182 4.2496197 3.6114106 3.9008598 3.5826695 4.6138612 4.1128540 3.5617115 3.9805284 3.3767980 3.8056253 3.5819895 3.7789056 3.8810703 4.0376864 4.0228655 3.8684217 3.7887741 3.7628091 4.2194062 4.3883101 3.8557372 4.9100832 4.0283178 4.5749312 3.7263947 3.6718849 3.6662952 3.5623341 3.8017589 4.9248237 4.8497691 4.5925933 4.0352023 4.5362974 3.5454308 3.7400874 3.9590406 3.8027020 4.0922478 4.4848199 4.4718983 3.6197359 3.9907043 5.1428573 3.7126555 4.6400800 3.7298926 4.2829770 3.5628260 3.4444542 3.6720701 3.7649804 3.4281727 4.1100726 3.7706895 4.6663766 4.4987630 4.6186073 4.1945223 3.9741901 3.8649960 3.6429591 4.1167781 4.4531435 4.6802165 3.5201397 3.4918426 3.9206537 3.9987359 4.3040236 4.1632921 4.6571905 4.2818515 3.8098055 3.7449766 4.5944038 3.8414072 4.3097450 3.7067157 4.0840211 4.0124304 3.6269657 3.9606453 4.2403753 4.5338791 4.3336862 3.8340934 3.8078337 3.4945376 4.5964735 3.8230919 3.6313533 3.2496332 4.1497459 4.2587389 3.7387721 3.5281544 3.7063577 4.3246696 3.9414536 4.3115182 4.2590723 3.5045811 4.1698451 4.0974291 4.1120174 4.5438346 3.9162127 4.0141916 4.0721390 3.4170296 3.1900712 3.4938236 3.6228271 4.2625987 4.7669501 4.2408932 4.0944014 4.1632177 3.5782250 3.8871004 3.6425001 4.0539820 3.4287437 4.6988144 4.0545012 3.6491501 4.1282186 3.7318669 3.8850199 4.0419122 3.7282675 4.1072060 3.6171943 4.2891756 4.3357836 4.5909528 6.1414491 5.8094787 5.8032416 6.2098784 5.2822391 5.6688535 5.5437278 5.4350431 5.8316526 6.0053315 7.1298964 5.7062701 6.7700907 6.7981738 5.7039285 7.2036472 5.7440171 5.5817014 6.1722854 5.4650808 4.8723803 5.9122490 5.6381666 5.8427962 7.3971147 5.5401963 5.7273547 5.7261297 5.4740969 5.6336249 5.5899295 5.8843689 6.3408320 5.3168996 6.2024264 6.3826565 7.5436118 6.1560625 6.8106403 5.2646448 5.8695859 6.3285937 5.5109596 5.8449504 5.6709064 5.8875155 5.3459022 5.7242632 5.4002066 5.2987405 5.1517528 5.4689861 4.5825345 3.7966516 5.5921245 4.4970410 4.3681005 4.2732845 5.3319753 4.3945443 4.6068343 4.6123292 5.1840811 5.1452923 5.1737835 5.1531545 4.5445930 4.4095489 4.1514141 4.4984156 5.7770646 4.4497721 4.1100335 4.8150199 5.2724421 5.2317293 5.3550220 5.8257119 5.1257150 4.7131948 5.1189146 4.3677451 5.5168973 4.9164087 4.5357610 4.4416918 5.2676022 5.2001802 5.3506126 5.4378170 4.4853826 3.7428195 4.2662831 2.0571958 2.2048481 4.5765768 5.5018634 4.4389304 4.7906432 4.2011209 4.5692051 4.3838943 4.5558178 4.9875343 4.7842278 3.8292553 3.4233105 3.4875089 3.5642806 4.3327356 3.8518807 4.3570770 4.1565264 3.4753090 3.7701804 3.3202682 3.6712777 3.3450277 3.9164978 3.4588877 3.3759556 3.8535681 3.7168330 3.6974895 3.6925175 3.8736963 3.4847933 3.7745887 4.1244731 4.2194877 4.4521273 4.3899832 5.0272643 4.9261578 5.0909109 4.7660511 4.9815040 5.1271600 3.3959563 3.7517553 3.4264609 3.4938450 4.0321279 3.8164065 4.1783101 3.4932501 3.8617657 3.7678159 3.8071938 3.7339439 3.6687154 4.6650048 4.9136568 3.7081693 4.1968010 3.8690983 4.3251339 4.5850056 3.9537702 3.7917682 3.7622677 3.6174259 3.6802724 3.6864216 3.7095422 3.4771847 3.6367266 3.8196683 3.6728734 3.8030734 3.7506064 3.6405035 3.7684964 3.6164891 4.0240218 3.6971916 3.9658896 3.7828824 3.4183080 3.9693740 3.9857812 4.1036638 4.1171245 4.0719124 3.5408866 3.4616612 3.4254206 3.8619908 3.6802509 3.8071232 3.6688285 4.0552998 3.8460753 3.4822076 3.4962636 3.6366678 3.3677709 4.0339409 3.5488606 3.6146770 3.7434914 3.5069327 3.3681646 3.9461489 3.9931980 3.5716269 3.5178876 3.6492695 4.8516436 4.7756008 4.7110618 4.1057182 3.9122101 4.1220129 4.6714737 4.9803450 4.0855201 3.9833030 4.6126609 4.3783324 4.5564868 4.4448368 2.2907833 4.0104637 3.7133016 3.9327574 3.8834208 3.5903900 4.0832548 3.6651767 4.1172712 3.6680640 4.6637867 4.2807687 3.6174805 4.0562996 3.6845635 3.7228450 3.4265977 3.6639139 3.9951529 4.0743320 4.3939983 4.2905489 
E|gi|113315|sp|P25464.1|ACVS_ACRCH                                                                         1.3657193 1.1083683 0.0000000 0.9916852 3.0168802 2.6693983 2.7615765 2.4890565 2.2411882 2.4668205 2.8255908 2.3804363 2.3800237 2.7566207 2.2065771 2.4197679 2.2088908 2.7106314 2.7905778 2.1677894 2.6167644 2.1851761 2.9247077 2.1121017 3.0749137 2.8416703 2.2923446 2.5535014 2.2974981 2.1976018 2.8238317 2.3072260 2.5826965 2.4007028 2.1444290 2.3186285 2.0542553 1.9288658 2.1067664 2.8454759 2.4435733 2.3470373 2.2805698 2.3911450 2.1640763 2.0560158 2.3218375 3.5930471 6.1621570 5.0578683 4.2934494 4.7788360 4.8029442 4.1277616 4.6503979 4.3593833 5.0318330 4.7684110 4.8873317 5.2486136 4.4947376 4.3583211 4.6192926 4.6342074 4.8631120 4.2475312 4.3720355 4.8162154 4.5544084 4.4479940 4.0380228 5.1841768 4.9102859 4.6659305 4.5041601 4.5283731 4.1450349 4.6216358 4.2563548 4.8751557 4.5727651 4.6729780 4.5553135 4.4091620 4.6483884 4.4829149 4.7841956 4.6309598 5.3737167 4.5220057 4.5030398 4.7563383 4.8619548 5.1821107 4.2428084 4.6074655 4.5649028 4.1678689 4.6817971 5.5343535 4.9568249 4.3923933 4.9953371 4.7794344 5.0088414 4.7906400 4.3075673 5.2214596 4.5737684 4.7789743 4.1889558 4.8426548 4.2559625 3.9159548 4.8664336 5.1576002 4.2554783 4.8597878 4.5066776 4.9396826 4.9334249 4.8634373 4.7583018 5.4914263 4.3264521 4.9090328 5.2170484 4.3692260 4.9218509 3.9450316 4.7193508 5.2357059 4.7826964 4.3914042 4.6483712 4.8823821 4.5661397 4.6198900 4.6304070 4.7477044 4.1348178 4.8560655 4.5170863 5.0043115 3.7484491 4.5425518 5.1306853 4.8717985 4.4487492 4.3304068 5.0559798 4.9161723 4.3898365 4.3968368 4.3717955 4.2499222 4.0994990 4.5960518 3.4218673 3.9846540 3.7821693 4.6344125 4.2784805 4.4559616 5.0164681 5.4916602 5.1868688 5.1799897 5.1156838 5.0747796 4.8589095 4.8953948 4.1751559 5.2619927 4.3733751 5.2868858 3.9250751 6.0131015 7.3916586 3.8967892 3.8788766 4.0053655 4.2159826 3.9281046 4.5529042 4.5886831 4.2399161 4.4606593 4.0941153 3.9975884 4.2367019 5.0980536 3.6974577 4.4321795 4.2014436 4.5527313 4.2692568 4.3963179 3.8621530 4.3316981 4.6353206 3.9512152 4.1557750 4.0274996 4.2097113 3.7819199 3.9861766 4.2872622 5.0759275 4.1521052 4.1789364 4.5825719 4.3654658 4.6371767 5.0664040 4.0278785 4.6844514 4.1828438 4.0699606 4.1019474 3.8069218 4.1120330 3.9368425 4.1744046 4.0207822 4.6197010 4.4267182 4.0594745 4.3650390 3.8975377 4.3203486 3.9484938 4.2925466 4.7105096 5.3471136 5.2265886 4.8768293 4.5032665 4.9398544 5.4694063 5.3796224 4.8091800 4.6331394 4.6871621 5.2548879 4.7950344 5.8126074 5.3477147 5.2294155 4.2574723 4.8336111 4.6406972 4.1490058 4.0000839 4.9829491 5.1088857 4.8225486 4.7474266 4.8585256 5.2309106 5.0212222 4.5133333 4.7489320 4.5312279 4.3439324 4.4228719 4.6813970 4.4139259 4.7004969 3.8642586 4.8806834 4.6754618 5.1447171 4.6453817 3.7165644 4.4977527 4.6237431 4.8081681 5.2369503 3.8801749 5.1168936 4.5516318 4.4903880 4.2852678 4.8473714 4.5369478 4.3416277 4.7068469 4.3503801 4.2836665 4.5734166 3.8210938 4.4005961 3.9447707 4.1772265 3.5946524 4.4436528 4.1139565 4.6832596 3.8827056 4.1197300 4.3120192 4.6006229 4.3837305 4.6100328 4.0357943 4.4027698 4.2503456 3.6747910 3.8347633 4.7186978 4.1196577 4.1622990 4.2260686 4.1690475 4.4995277 4.5666208 4.2167286 4.1934663 4.6816961 4.3502539 4.0638200 4.1396043 3.8750723 4.1430889 3.8770238 4.6278341 4.0775812 3.7716401 4.2689903 4.9082885 4.1451068 4.1457651 3.7329932 4.0700047 4.2772446 4.0745983 4.2865607 3.8671499 3.6410899 3.3694283 4.0882696 3.9904397 4.0645479 3.9898822 4.1258033 3.7764161 4.3476556 4.2152852 4.2222535 3.6591623 3.8198225 4.8934578 3.7684187 3.9958471 3.7484362 3.6115088 4.3241745 3.9404829 3.8610678 4.2061668 3.6808281 4.4988196 4.0476601 3.6501802 3.4910968 4.3651166 3.9051741 4.1208234 4.5077852 3.7799387 3.9894755 3.7683412 4.2128329 4.0044645 3.9117110 4.4944675 4.2546309 4.2500732 3.9508454 3.6245361 4.0019532 4.3485679 4.1010752 3.7785244 4.5190709 3.6964856 3.9912586 4.6837154 3.7535998 3.7700415 4.0334103 4.0206043 3.9918251 4.6106853 3.6299921 3.6041270 3.4669011 4.1033785 3.9501135 5.2407217 4.2237420 3.5767816 4.2650531 4.6222641 3.5228871 4.0389059 3.8692523 4.1082272 3.7249946 4.3797654 4.2428698 4.0535495 3.7404181 4.1917951 4.2032807 3.8071921 3.4841858 3.6436584 3.5281964 4.1813727 3.6590887 3.6553403 4.2243397 4.0034568 3.6047508 4.5011822 3.6271260 3.8399551 4.1122899 4.0959428 3.8705961 4.2866140 3.9386868 4.2757588 4.4890628 3.8036077 4.1491484 3.8719491 4.0537222 4.0961273 3.8218636 4.0825405 3.8531491 4.1839533 4.5318811 3.7509682 4.0395616 4.1520557 4.0473909 3.8748334 4.2388497 3.8911334 4.2311495 3.9706255 4.1434132 4.0599862 3.3349261 4.1239207 4.2428239 3.7793840 4.2119997 4.1795848 4.4430100 5.1524276 4.4518532 5.4319847 5.3074040 4.5481685 4.0267349 4.0729786 4.7252001 4.9589774 4.4539115 3.9552657 5.8987829 5.1501340 4.8481902 4.7347292 4.9009925 4.9749593 4.6951849 4.8506005 5.0348362 5.0469373 4.6138626 4.7093614 4.8478048 4.4813826 4.3140243 6.1875612 6.6445137 4.6515763 4.8776355 4.6831518 4.5646028 4.8426045 4.7141346 4.5813778 4.5624277 4.7405521 4.5913761 4.6146957 4.5182173 4.3933823 4.0586420 4.9180678 6.0743166 4.6270085 4.3219924 4.2333098 4.4386247 4.1577148 3.3711279 4.2570343 4.7358320 5.3213116 5.0894878 4.0715387 4.5546605 4.4887877 5.1238389 4.8819357 5.1181321 4.2655873 4.5623512 4.4923425 4.8645556 4.8657323 4.1971512 4.2161195 4.8297700 4.5213711 4.1643281 4.0379888 4.3204415 3.6301796 4.1012048 4.4683793 4.3203072 4.0955522 4.0661736 3.9960695 4.0080751 4.3652384 3.9573909 4.1908954 3.9347884 4.1923213 4.0789373 3.8234689 4.1373572 4.0865191 4.5092182 4.5379161 4.0831715 4.5532994 4.3922151 4.2823684 4.0837069 4.0995082 3.9150920 4.1263692 4.3801429 4.4605187 4.1943757 3.9772076 4.1849557 4.6409101 4.1698624 4.2426148 4.1859747 4.5264261 4.4542004 3.8549291 3.8822688 4.5136056 4.2169802 4.3197099 4.3581697 3.8250245 4.3784720 4.1628848 3.7837974 3.9610193 4.1415137 4.4118630 4.0926301 4.2641269 4.1380367 3.6558963 4.1491147 4.2658673 3.4247231 3.9690918 4.1831366 4.5651317 4.0331706 3.9494695 4.2213691 3.9874128 4.0739185 4.5653578 4.3168127 4.5574078 4.1527115 4.0230519 4.3923839 4.1399034 4.1102485 4.7583718 4.2107753 3.8988556 3.9247238 4.0882621 4.9502291 4.2525057 4.3243470 3.9886439 4.0360752 3.9425855 4.3178033 3.8866579 4.2540477 4.1771054 4.1483363 5.2221990 4.1344614 4.6364463 4.1974389 4.4039471 3.8320605 4.0727333 4.1333913 3.8119166 4.0126963 3.8317395 4.2199841 3.8645775 4.0165933 4.3775616 4.0521215 3.8571060 4.1447438 3.8674036 4.2069253 4.5067458 4.3409081 3.8028494 4.3430251 4.1013409 3.8972081 3.9308555 3.8162364 3.8541122 4.1881150 3.7134674 3.9717467 4.0977606 4.2575854 4.1553299 4.1307330 4.4847496 4.2147204 4.2935273 3.9913902 3.6306317 4.1006138 4.5401146 4.3464462 3.7046474 4.2031561 3.8022394 4.3245756 3.8472381 4.6453949 4.1265788 4.0500177 3.5926130 4.2221292 3.9411365 4.0375101 4.4708062 4.1899712 4.4525355 4.2522421 4.1707789 4.3155278 4.7224875 3.9092783 4.2219973 4.3688137 4.0409704 4.5481953 4.2701572 3.8488406 4.1075187 4.4089571 4.0419494 4.1736545 4.0869574 4.0993561 4.2964328 4.5503427 3.5214099 3.8429062 3.7571629 4.0511133 4.0470995 3.7602304 4.1012217 4.6893174 3.5886053 4.5008893 4.7091330 3.5128926 4.2232781 4.1275837 4.2629308 4.1491469 3.7611494 4.0109406 3.8003153 4.0321607 3.8338951 4.4182325 3.8903824 4.3939639 4.1248425 4.1357355 3.8430441 4.0009061 3.9583716 5.2943283 4.2946751 4.4125823 4.4822815 4.4127928 4.5345002 4.2517094 4.2832098 4.0051586 4.0403185 4.5038641 4.2192197 4.1022624 4.1299479 4.6390178 3.6949973 3.7606326 4.4708014 4.0324146 3.9595684 4.2190935 4.4369570 4.5768335 4.1083104 4.6767130 3.8332915 4.0087992 3.7838762 4.2091024 3.7366183 3.6084902 3.5416940 4.0332550 3.9735093 4.1284985 3.8106562 4.6332403 4.8418262 4.2210255 4.4489857 4.1061694 4.2510141 3.6659444 4.3916077 4.1629241 4.2139669 3.6828187 3.7894975 4.3693099 4.2544979 4.1204842 4.7267582 4.0011998 4.3667127 4.3982605 3.7437749 4.3649463 4.1146556 4.0906766 3.8087803 3.9543360 4.8095193 3.6545054 3.9354867 4.9452104 4.5111779 4.1955476 3.8706669 4.2546603 3.5723563 4.0924264 4.0075508 4.1293890 3.4946261 4.1139634 4.2401082 4.2011783 3.8948900 3.9388096 4.1450564 3.8580917 4.3770792 4.7404336 3.7648419 4.5472960 4.9203903 4.3785488 4.5505026 4.4807776 4.3797310 4.2022598 3.9901510 3.6512524 3.6206221 3.5540753 4.5121649 4.9282268 4.0989027 4.5760425 3.9043367 3.9364544 4.2763741 3.9325139 4.0607049 3.8059936 4.3255717 4.3918015 4.2345733 4.2753783 3.7587460 4.4853199 4.4100396 4.3294479 4.3101280 3.6102003 4.6259633 4.4369450 5.0346626 5.9389834 7.1689766 6.1771026 6.6099729 5.8826442 6.3289462 5.3455551 5.2774943 5.9918303 6.3204402 7.5769746 6.8744372 5.7705175 6.6507433 5.7602764 7.1746386 6.6841372 5.5930815 6.5684630 5.8417275 5.0409870 5.8500428 5.4790361 5.9733012 5.9695194 5.3205584 5.4666004 6.2188839 5.5787706 6.0951206 5.3669734 6.6521228 6.2586981 5.6226868 5.7172708 6.8086668 6.7015399 6.5580241 6.9257400 5.2137928 6.0637245 6.3896049 5.4467062 6.3684277 5.8050674 5.8926414 5.9415424 5.0081947 5.7104101 5.0995916 4.9801528 5.0066241 5.1702980 4.1424536 4.9467459 5.5067114 4.7865788 4.9564647 4.7989738 4.9776444 5.0306824 4.2079802 5.1050828 4.6396063 4.9573742 5.0692740 4.8514933 4.5514518 4.6406028 4.3585577 4.8860976 4.3920076 4.5318139 4.7435586 4.7699554 4.5290713 4.6917871 4.7883455 4.8818996 4.3148625 4.9899601 4.5890778 4.6495156 4.4821471 3.8306693 3.6143341 4.8787511 4.8854688 5.5352722 4.6686674 4.5266037 3.4390212 4.6042467 2.2738388 2.3022695 4.8155695 5.0242575 4.7418911 5.1402808 4.5699454 4.8921178 4.5755135 5.0153311 5.5227738 5.1374165 3.6568857 3.5885765 3.6945440 4.1320114 3.9034431 4.2521672 4.3601499 4.6247398 4.0547722 4.0576506 3.6252960 4.1216517 3.3850762 4.4143423 3.7815810 4.1301034 4.1105655 3.8348738 4.0288248 4.1520882 4.6003323 3.7482292 4.6601842 5.1295846 4.6791617 4.5476347 4.6273459 5.4895369 4.9459850 5.0437801 4.6712962 4.8011537 5.3031662 4.0502721 3.8344779 3.6901771 3.6570459 3.8345279 4.0671400 3.9515309 3.8977951 4.0069442 4.0330753 3.9834852 3.3936120 4.0050899 4.5490254 4.6103150 3.9158064 3.9106823 4.3324765 3.9835038 4.9532319 4.7467815 3.8702539 4.0233530 4.0914048 3.9792734 4.6052547 4.1445435 3.6750341 4.0438390 3.8468297 3.7077789 3.7623873 3.9922630 3.7534131 4.2798398 4.0000850 4.2823493 3.8693083 4.4528230 4.0894396 3.9622577 4.1309160 3.8075249 3.9917817 3.8300001 3.8212026 3.6389941 4.0077811 4.0564489 3.7718437 3.7913900 4.2552111 3.8832284 3.7292181 3.9310173 3.9525738 3.7808032 3.7416572 3.7590272 3.9216795 3.6496587 3.8970261 4.1790212 4.1232359 3.5921154 3.9022111 3.7028891 3.7162299 4.0843783 3.9936110 4.6178860 4.7518015 4.4896440 4.6020719 4.6225898 4.2019845 4.4681687 4.3544377 4.1035565 3.6042247 4.1027632 4.5375996 4.6664645 3.9178101 2.4317371 4.6573294 4.2524566 4.4304440 4.1820713 4.0891208 4.6206790 4.0644261 4.2017242 4.2495922 5.4446872 5.1251530 3.9068481 4.5739092 4.0018439 3.9736473 3.8205251 3.7182547 4.6818695 4.7206382 4.8063348 5.2063045 
E|gi|113318|sp|P26046.1|ACVS2_PENCH                                                                        1.4260047 0.5445496 0.9916852 0.0000000 3.4791304 3.0134130 3.0295851 2.6687321 2.2802536 2.7162055 3.0521924 2.6461200 2.3684476 2.9503349 2.1980834 2.7569476 2.2656267 2.9584107 3.0434338 2.3910137 3.1341346 2.2455914 3.1452897 2.2220240 2.8887154 3.0584920 2.2034872 2.4518465 2.1830856 2.1680546 2.7581011 2.2566088 2.6219874 2.4276213 2.2078696 2.4897865 1.9175498 2.0792837 2.3018356 2.7949941 2.4675038 2.2160454 2.3225564 2.4791646 2.3321516 2.1725462 2.3516072 3.3982001 5.8970908 4.4204224 4.2841912 4.4588701 4.3557486 4.3642475 4.5942165 4.3345398 4.6535804 5.0716066 4.7043118 5.0047989 4.0447406 4.4344132 4.2084055 4.0446418 4.0685496 4.0676479 4.4556338 4.5514466 4.0917593 4.1215615 3.9670340 5.2632593 4.1620742 4.4165230 4.2018776 4.1717694 4.5015249 4.6587043 4.5553877 4.3766624 4.1363921 4.1997557 4.3863027 4.3329422 4.5185224 4.4504329 5.2190002 3.8712884 5.3319937 4.4989890 4.0858135 4.3986834 4.7769005 4.4098665 4.1239820 4.1175832 4.2925418 4.3349333 4.3496586 4.7582251 4.4506386 4.1794246 4.4831098 4.7754301 4.1343260 5.2093050 4.1272949 4.5789751 4.2481935 4.6911602 3.9335718 4.3204145 3.7608520 3.8528659 4.4439790 4.3431687 4.4471262 4.7352747 4.4600603 4.9968492 4.5386437 4.2656968 4.1299968 4.9756465 4.3753987 4.6573884 5.1465351 3.7860301 4.5661408 3.8309159 4.2942465 5.2019269 4.5735606 4.1408670 4.3178796 4.5327509 4.5928937 4.6373975 4.1798610 4.1463019 4.0985751 4.5703063 4.6755861 4.4889106 3.9492898 4.1825326 4.4082349 4.2417005 4.0636168 4.2410385 4.1931607 4.4123611 4.3722192 4.3521379 4.3656111 4.2067349 4.0639470 4.3467544 3.5022157 3.9062330 3.8194244 4.2794892 4.2306032 3.7229974 4.6432713 4.6845038 5.0535738 5.0154822 4.6539918 4.6522107 4.2609171 4.5270533 3.5221606 5.5415646 4.2962921 4.6757706 3.7762761 4.9449967 6.2880890 4.6143506 4.4414251 4.7996399 4.2868278 4.2374421 4.9142434 4.6368776 4.2305126 4.3572380 4.3001614 3.9526598 4.7112634 4.9298057 4.0394845 4.7136545 4.4619397 4.3579308 4.4463373 4.4809285 3.9696446 4.0852467 4.7116809 4.1313912 4.7738408 4.2011387 4.8435684 3.9145332 4.2624932 4.0022417 4.7393087 4.5214141 3.9726842 4.1215044 4.5071381 4.0811005 4.8109890 4.4497393 4.6607447 4.5705431 4.0089201 3.7217802 4.1748607 4.0812581 3.8755312 4.2649619 4.4684924 4.9681943 4.4609556 4.2162451 4.3960230 3.6433824 4.2157777 3.6675705 4.4231054 4.4082387 4.5060593 5.0378914 4.7365329 4.4479712 4.5176256 4.6976521 5.1364241 4.5146210 4.9418055 5.0261095 4.7859662 4.4504021 5.2157218 5.1102125 4.7213497 4.1561929 5.1696733 4.9295845 5.0570547 4.2029475 4.6993705 4.7598683 4.7148201 4.0261429 4.6557408 5.0309377 5.1190829 4.6320017 5.2166677 4.8245949 4.5682846 4.1914559 5.1310426 3.6205207 4.7779581 3.5829633 4.5228499 4.3092438 4.8060856 4.3998445 3.6110369 4.8247330 4.2056094 4.5639706 4.8453511 3.7337374 4.9835060 4.5235157 4.1182294 4.5368872 4.5551110 4.7323885 3.6787159 4.6259121 4.6539622 4.2166071 3.8252728 4.0507494 4.2350341 3.7776995 3.6873998 3.1625819 4.1050793 3.7055508 4.3128196 3.5745744 3.7219762 4.2123955 3.8419656 4.5780184 4.0075286 3.8238351 3.9060723 4.0344947 3.5966320 3.6198397 4.4326219 3.8509546 3.9373614 3.8968175 3.8531777 3.9369885 4.0927689 3.9745524 3.6937262 4.6860283 3.5785481 3.5531275 3.5737362 3.3878816 3.5619220 3.4155298 4.4228612 3.9888203 3.5771991 3.9223727 4.8004448 3.7695624 3.9355353 3.2219252 3.9721727 3.7510173 3.9146216 3.8292991 3.4352767 3.5939390 3.6190601 4.2207871 3.4710966 3.4077299 4.0116064 3.9010598 3.3235615 3.7894933 3.6375498 4.1017383 3.7646822 3.6364217 4.3972026 3.8487223 3.4614467 4.1325462 3.6141017 3.9470452 4.0997888 3.4635863 3.8237941 3.5850176 3.9843378 3.8526153 3.4206526 3.3102390 3.4977386 3.5714244 3.9689043 4.2347535 3.4626167 4.0107365 3.6292837 3.8024943 3.6992381 3.4507947 4.1265207 4.0274863 3.7490303 3.8192373 3.5631842 4.0132008 3.9048891 3.6532818 3.7987069 4.0299429 4.1453493 4.3059347 4.2203057 3.7707695 3.5331558 3.7224678 3.8542174 3.9668182 4.1497118 3.4887922 3.5947372 4.0457256 3.8213197 3.7974136 4.3358108 3.8481794 3.3497020 3.4846883 3.9430956 3.3060291 3.8004102 3.6798346 3.5318839 3.3124644 3.4910187 3.8290215 3.5508437 3.4400902 3.8635959 3.6967437 3.6833775 3.7078809 3.5486092 2.9955951 3.6311200 3.3521071 3.3937895 3.5639323 3.6238132 3.5410634 4.5820481 3.2786649 3.7581065 3.9481853 3.4852126 3.7732556 3.9270160 4.0183295 3.8652902 3.6869870 3.2518871 3.4619484 3.6294782 3.7403380 3.5105803 3.6639502 3.6865314 3.3926558 3.9806218 4.6322861 3.4618223 3.6175020 3.8961216 3.6041381 3.6739352 3.4978519 3.6514405 3.8606627 3.1838044 3.6654508 3.7384105 3.6116694 3.6317541 4.1149455 3.8098767 3.3573387 3.6988740 4.7367066 4.7691966 4.5857621 4.7878513 4.8067382 4.1128630 4.2079272 4.3304715 4.2467689 4.4046108 4.4222489 4.4430443 4.9932306 4.3787753 4.4438441 4.4766820 3.8834426 4.9154629 4.2705914 4.6172655 4.8398694 5.5186517 4.5307411 4.3568201 5.4589991 4.6399258 4.1827480 6.1027678 5.9584900 4.6986048 4.3678251 4.3330516 4.5784927 4.8143754 4.3746259 4.7931390 4.9435426 5.2514553 5.0999819 4.2875090 4.3764366 5.0596303 4.1464339 4.8219413 6.3984393 4.0972542 4.0821472 4.2263085 4.5836784 4.1508737 4.0059357 4.2132467 4.3154410 4.7116993 4.9045138 4.5055852 4.7416737 4.5011239 4.2230503 5.1583016 4.4072807 4.0851040 4.6234497 4.5438078 4.2645265 3.9536493 4.1347112 4.3531233 5.0400109 4.4969413 4.1553471 4.3922817 4.3962861 4.1017309 4.1438486 4.8290102 4.1830777 4.1007550 4.2427285 3.7980952 4.0450048 4.5911364 4.3030391 4.2917601 3.9459460 4.2354878 4.2237848 3.9325396 4.2518905 4.2750974 4.0353416 4.6469316 4.0343481 4.8229586 4.6542287 4.3374127 3.8910968 4.1965395 4.1997120 4.2618777 4.4951294 4.7261614 4.4264982 4.1799085 4.4144401 4.7584035 4.3843398 4.6625734 4.3702402 4.6636044 4.2686727 3.9788138 4.1515091 4.2152169 4.4912335 4.7798685 4.4321216 3.8718232 4.2314230 4.1115751 4.1866755 4.5165475 4.2857921 4.3383334 4.3479364 4.3539326 4.0348358 3.4639930 4.4922739 4.2146911 3.6048395 4.1444365 4.4237196 4.4098049 4.4301415 4.2007491 4.2657836 4.2366582 4.2120282 5.2482836 4.3253004 4.3846038 4.3146561 4.1027333 4.5725279 4.0546486 4.0946458 4.7346347 4.5223931 3.8847061 4.2343518 4.2919990 4.6428823 4.4157765 4.4132752 4.2468411 4.2569716 4.3383950 4.5493296 4.3325693 4.2303874 4.3442185 4.1907577 5.3336800 4.0092746 4.7268280 4.4484675 4.5703620 3.5998350 4.4638679 4.6008592 3.8690942 3.7169024 4.7091105 4.5531850 3.6977504 4.1250894 4.6602654 4.0481261 4.1352444 4.4854908 4.1577772 4.6459814 4.6393752 4.5625974 3.9103659 4.4835046 4.1376540 3.9470128 4.1498272 4.1329466 4.1965472 4.3507850 3.9953110 4.2466048 4.5394311 4.5194501 4.4406909 3.9746277 4.8729443 4.2373842 3.8566079 4.1502334 3.8341559 4.3874249 4.1119756 4.5342315 3.7831030 4.4917733 3.8319038 4.2317893 4.1666292 4.4885704 4.3969415 4.0672303 3.9000494 4.3482966 4.0931481 4.3913181 4.6640167 4.5894874 4.4636297 3.7819412 4.6167658 4.5806522 4.6327465 4.0389665 4.3443379 4.2470408 4.1498234 5.0006734 4.1293778 3.8964986 3.9626872 4.5135288 4.2338835 4.6765929 4.0722173 4.4253669 4.4025475 4.7325366 3.5421627 3.8812781 3.8838327 4.3109550 4.2261718 4.0995337 4.5367171 4.3213275 4.0048388 4.6813571 4.3951603 3.7136113 4.1672013 4.2524634 4.7066206 4.1686606 3.6742429 4.0878559 4.1385578 3.8913680 3.9405185 4.2080743 4.3641902 4.0274251 3.8679326 4.3800045 3.8705573 3.7205352 4.2813893 4.5714931 4.0710172 4.6217012 4.1437139 4.7803966 4.1085290 3.9258068 3.6282041 4.1637242 4.3967860 4.9059261 4.7471803 4.5701265 3.8589819 4.5066710 3.8994257 3.7682753 3.9751997 4.0764373 4.3699997 4.5590643 4.5262362 3.8464715 4.5118686 4.8801368 4.1279619 4.6033045 4.0100478 4.3739603 3.8447238 3.8059780 3.8622459 4.3451858 3.8369692 4.2117193 4.1945320 4.4255304 4.4918499 4.3666656 4.6824588 3.5160800 3.8006240 3.9312415 4.2256849 4.4921905 4.5981956 3.8457037 3.8856800 4.1648767 4.3298844 4.4946242 4.3815426 4.4069352 4.6496407 4.3968919 3.9591168 4.5340401 4.2065311 4.6576838 4.2654619 4.2278300 4.2445335 3.9342565 4.0057313 4.6029522 4.6371088 4.2089076 4.3384200 3.9905419 3.7987318 4.6769264 4.4127995 3.9735646 3.4536270 4.2965795 4.5696197 4.2550640 3.8049020 3.7956966 4.6134204 4.2083719 4.4602408 4.5449989 3.7940481 4.7370973 3.9773689 4.3426110 4.6133633 4.0583970 4.5098978 4.0435777 3.7786654 3.5359244 3.8846719 4.0193582 4.0843334 5.2233138 4.2304379 4.1682803 4.3285147 4.0000588 4.2674283 3.8099172 4.0597990 3.8665433 4.1692435 4.5037608 4.2018823 4.3988266 3.9622843 4.3420639 4.3650781 4.2108380 4.1911397 4.0020003 4.4998008 4.4480920 4.6488962 5.6982984 6.2520079 6.1474724 6.5075010 5.5917255 5.4984717 5.8130530 5.4068161 5.8033256 5.7723527 6.1719919 6.5358312 6.4544702 6.2568031 6.7147443 6.8955809 6.1760085 5.5311953 6.7362580 5.8373915 5.0195567 7.0770634 5.6392370 5.7795538 6.9888131 5.2973375 5.8832887 6.0170396 5.7462608 5.8911252 4.8484596 6.1538817 6.1420213 5.2930841 5.9325341 6.1810214 7.2467586 6.7870571 6.6914090 5.4625412 5.8481074 6.7621200 5.8273044 6.3381912 7.0223729 6.6512167 5.5394353 5.4806283 5.9234836 5.4909033 4.6835174 5.5838999 4.8176247 4.2287359 5.8246177 5.1063731 4.7641064 4.4495857 4.9871413 4.9024256 4.8008638 4.6234587 5.1389328 5.8561999 5.7960680 5.4816603 4.2059463 4.6175166 4.3132668 4.7875632 5.9788848 4.7506036 4.6586536 4.7852144 4.9447285 5.1640795 5.5527721 5.3684273 5.5391636 4.8954529 4.6953357 4.3853206 6.1733308 5.1760955 4.8038876 4.4013005 6.1422279 5.1794189 5.8959050 5.1402485 4.4064729 3.9729367 4.0900054 2.1574187 2.3762450 4.6035162 5.0097474 4.2626529 4.2964968 4.0672393 4.4987056 4.0598263 4.4653267 4.7703048 4.7003932 4.0545791 3.9320794 3.9744107 4.5872750 4.0797504 4.3557190 4.6145525 4.5800819 3.5734334 3.8472196 3.3609140 3.5796618 3.3378757 3.9266570 3.5919533 3.5101328 3.8999600 3.7349516 3.6388649 4.0679994 3.8668579 3.4425813 3.7932255 4.4405256 4.1413210 4.3374485 3.9529868 4.7913001 4.6574942 4.8092919 4.1157296 4.4961204 5.1677785 4.1009544 4.0707865 3.7731502 4.0380350 4.3091944 4.1940838 4.4458917 3.9339753 4.1717764 3.9074440 4.4629862 3.8502919 3.8783883 4.6831341 4.7669408 4.0940855 3.7976840 4.0051240 4.4682649 4.8310939 4.7060778 3.6416141 3.8452862 3.5286627 3.6475761 3.8395797 3.7463228 3.5507727 3.5639338 3.6707810 3.7026673 3.9482542 3.6881165 3.7432608 3.8565595 3.5523811 4.0389248 3.5805165 4.0480390 4.4773199 4.1144284 4.2373996 4.3020649 4.2225436 4.4115103 4.0807400 3.7854047 4.0229766 3.9701357 4.2747662 4.0120735 4.3620473 4.4037501 4.2257358 4.3622110 4.1512633 4.0465535 4.0541983 3.9245094 4.2218899 4.0108309 4.3255806 4.1859564 4.2709668 4.0100649 4.3938131 4.2018792 3.8596522 4.1442538 4.2227297 4.6177628 4.6210591 4.6286315 4.0485120 3.8991817 4.1057210 4.5361158 4.7686235 4.0957873 4.0183304 4.3329344 4.2596782 4.6404408 4.3081131 2.4029302 3.8138702 3.7598026 4.0913197 3.7037553 3.5819894 3.9154168 3.6851510 4.2381392 3.7646802 4.5522193 4.2471136 3.8297816 3.9892004 3.6764340 3.7644694 3.4867152 3.6798012 4.6294398 4.6118936 4.5843101 4.2283955 
E|gi|1148367330|sp|C8VPS9.1|EASA_EMENI                                                                     3.0283878 3.2921885 3.0168802 3.4791304 0.0000000 2.0265968 1.9134757 1.7893358 3.0023780 1.9747240 2.0508704 1.7582053 2.8196132 2.2335012 2.4783323 1.6510776 2.9305168 2.2467910 2.1644947 2.9426026 2.1660865 2.5061525 2.0584914 3.1555283 2.0913458 3.5531177 2.7426100 3.6887098 2.9672371 2.4575498 4.0911412 2.7747096 3.7066487 3.0048914 3.1763227 3.1354620 2.8757873 2.8065476 2.7804479 3.3247659 3.0724169 3.0697875 2.8983995 2.6568356 3.0817229 2.8852718 2.9611205 3.5354075 5.2403873 5.5520006 5.5677295 5.1300596 5.0295407 5.5184170 5.0678125 5.4152995 5.4250858 5.8581085 5.5661533 5.0802137 5.2856542 5.3574496 5.4219993 5.0231861 5.5779770 5.0917189 5.4340272 4.8673687 4.5538201 5.5192501 5.3728338 5.0761507 5.5751741 6.2298490 6.0213557 6.0569003 6.0619398 5.1822793 5.2909329 5.5773747 5.1619630 5.6545927 5.1791695 5.2927742 5.7057387 4.3630958 5.0283864 4.8968984 4.9668011 5.4716426 5.6703181 6.1890101 5.0913287 5.9628283 4.9610010 5.9694810 5.2327065 5.6737023 5.3664575 5.6886192 5.6867300 4.8100945 5.4917929 5.3239383 5.1259246 5.4397503 4.2591682 5.0352192 5.3891111 5.4724670 5.9807493 4.8698581 4.8216073 5.5244841 6.1843367 5.1791346 4.9939400 4.6752330 4.7445721 5.6756603 5.4470786 5.5797162 5.4065304 5.9424660 4.4007127 6.1581281 5.1936631 4.8914425 4.6625195 5.3251577 4.8849508 5.3476857 4.9016789 5.2871191 5.2741805 5.4862020 5.5360059 5.1034175 5.0141731 6.1048676 5.9972076 4.6066280 4.8108549 5.0219816 4.2537318 4.9751167 5.7618005 5.3866705 4.9896551 5.0658549 5.9820240 4.8996161 5.9156141 4.3661478 4.7470109 5.6682215 4.7710974 5.3529168 3.8846020 5.4106473 4.3211863 5.4025842 5.4800915 5.2286546 4.1609665 5.1076353 5.3007808 5.2645096 5.2712497 4.7230925 4.9069019 4.8819632 5.5393963 5.6815891 5.0619418 6.1811855 4.3814698 5.3747780 6.0081918 4.3316887 4.6267436 4.0267332 4.5951712 4.4612183 4.6204665 5.0743255 4.7349574 4.3576576 4.7290136 4.2579658 4.1332788 5.0038103 4.5517156 5.4353704 5.0125878 4.4877508 4.9743914 4.6432901 4.5566624 5.0327597 4.8694370 4.7731880 4.6598492 4.7083299 4.8222339 4.6036750 4.7558222 4.4807542 4.7659886 4.6938267 5.4394107 4.9390233 5.2702745 4.8783147 5.1639826 3.7535607 5.1020798 4.4326639 4.3854883 4.5007284 4.8082389 4.2050966 4.0153935 5.0490883 4.9799353 5.7053233 5.1700034 4.4197079 4.4809110 4.3453560 4.4491645 4.9858849 4.7739945 4.8127062 5.9677162 4.7730834 4.6918398 5.2127709 5.4223260 5.0963534 5.0890128 4.2014857 4.7824230 4.5501672 4.6663307 4.9086294 5.4041228 5.4215976 5.6346733 4.6151184 4.3845825 4.6668381 4.2946090 4.2512076 4.4730573 5.1677543 4.9393100 4.6453467 4.2987434 5.3354910 4.0651353 4.9175316 5.1058911 4.7014576 4.4705763 4.4535375 4.5092826 4.1624570 4.6991845 4.4778813 5.0228155 5.2635738 5.0709813 5.4069520 3.9541872 4.6859707 4.3235436 4.6569685 4.8062627 4.2739890 5.4329443 4.6762009 4.4419016 5.7820617 4.6618391 4.3234959 4.2911378 4.9384419 4.6739884 4.5518539 5.4300075 4.7715023 4.0989932 4.2119561 4.0941243 4.2721238 4.1776551 4.1243237 5.4753555 4.4909637 4.3883535 4.6549588 4.1973663 4.1271671 4.6184396 4.5213696 4.4480313 5.4134751 4.4080753 4.4497484 4.6801808 4.5353316 4.3683908 4.0663584 4.4139811 4.9872108 4.2318039 4.8447077 4.3774518 5.1425990 4.5669742 4.5068289 3.9814642 4.2460957 4.6675786 4.0638406 4.7543400 4.5393240 4.3748103 4.3686859 4.6778443 4.4760103 4.9031518 4.0781088 4.5085552 4.6609506 4.2644056 4.4786019 4.4689073 4.7462801 4.2285724 4.3258148 3.6228124 4.0226399 4.4929067 4.6451356 3.9951775 4.4109299 4.3222401 4.2187765 4.0524770 4.5811091 4.7207215 4.9578884 4.3545994 4.2737100 4.3996248 4.0803244 4.4959506 4.8063590 4.6502270 4.6622357 4.6397516 4.5460038 3.8672543 4.2800129 4.5420280 4.6016021 4.7547363 4.5534055 4.2076850 4.3275557 4.0342359 4.5124048 4.4470488 4.5067510 4.2250961 4.2913084 4.9021112 4.3287915 4.3920107 5.0452565 4.3790911 4.4677612 3.8667342 4.1328529 3.4335097 5.0046069 4.5440793 4.7311468 4.5986853 4.0277710 4.7824028 3.8164256 4.8123159 4.6451145 4.2517243 4.0476425 4.0545880 4.7516852 4.0582983 4.9320561 4.1901826 4.2216809 4.6719505 4.1333935 4.3583283 4.6933894 4.5796468 4.2119830 4.9958142 4.3544657 4.3680869 5.0664305 4.2148840 4.3610623 3.6934899 4.8142012 4.1197750 3.8097098 3.9833462 3.7407463 4.2021594 4.5205224 4.8699720 4.8897211 4.4945335 4.0459641 3.6382331 5.2459300 4.4268079 4.3828747 4.2998348 3.6339788 4.0374805 4.5568065 4.4100847 4.1232764 4.2376346 3.9633822 4.4612371 3.7756807 4.6187722 4.6900348 4.3555384 4.3956205 4.4894951 4.2619141 4.3427791 4.8081686 4.7032354 4.0461799 4.4361631 4.5334029 4.4442275 3.8914304 4.2680314 4.0570001 4.5922802 4.1504207 4.1140061 4.5296793 4.9907978 4.9722670 4.6692893 4.9784366 4.7381027 5.0445806 4.7952236 5.6620952 5.5213291 4.8113259 4.8447849 5.5410777 3.7723660 5.2025509 4.8756389 5.1868334 4.8031785 4.9563782 5.8485579 5.8224102 5.0079985 5.0054018 5.1970230 4.7382559 4.8800243 6.0271193 6.5343690 5.3101011 5.6939600 5.5067295 5.2335303 5.1008600 4.9133711 4.3591717 4.8169821 5.2955133 4.9191738 5.3460831 5.4676227 4.8056992 5.0123942 5.5512190 5.5436637 4.1898352 4.5425711 5.8798009 4.5173478 3.9180051 4.5328465 4.2623199 4.0338355 3.8677889 4.8794183 5.0672058 4.7375261 4.6180783 4.2720187 4.0667330 4.7650783 4.8891880 5.5537863 4.9445670 4.3012257 4.4099024 4.7482438 4.3447148 4.5629901 4.3685584 4.6243023 4.6005186 4.4006866 4.6403542 4.8079006 5.2534938 4.1674780 4.8638521 4.8234398 4.3699989 4.4635614 4.4922031 4.6988585 4.5764921 4.6904704 4.4036746 4.4574313 4.4761766 4.3533611 4.6675438 4.3747987 4.4692388 4.4975457 4.8887431 5.0641425 4.5839815 4.6561168 4.8816259 3.7613857 4.7221814 4.0878272 4.3594194 4.5642424 4.6428670 5.2566812 3.9537292 4.5240253 4.7918439 4.6417406 4.4369497 4.4009410 4.4563618 4.2006258 5.4962388 5.0982368 4.6573847 5.4085784 5.0048878 3.9568106 5.0131450 4.6533503 4.5856421 4.2909179 4.3797068 4.5783209 4.0139420 4.7990921 4.6138442 4.3094153 4.8170901 4.7566996 4.8444510 5.2043456 4.0395263 4.4391631 4.2494780 4.4597158 4.4374060 3.9784348 4.8087968 4.4709497 4.5352592 4.4322762 4.6714893 4.8947458 4.4267528 4.6875862 4.4469091 4.5433504 4.1021898 4.0689135 4.7101383 4.5465918 4.5880821 4.8099507 4.9654749 4.3963748 4.3156997 4.5252936 4.3537177 4.1844648 4.7568169 4.4534846 4.8585111 4.6018247 4.2529776 5.6479842 4.4039662 4.7707960 4.0648125 4.5520648 3.8033686 4.5814007 5.1708076 4.8173426 4.7948516 4.8051972 4.9717364 4.4920323 4.3514851 4.5873522 5.0431477 3.7648301 4.3807613 4.5592700 4.5413524 4.5918158 4.2518176 4.2776245 4.5133636 4.3903244 4.6302102 4.6361290 4.1388616 3.7373919 5.0132370 4.5208313 3.9407169 4.0204422 4.6197406 4.3751347 4.2653445 4.6955010 5.2356398 4.6248922 4.1073719 4.0034181 4.7248408 4.7044820 5.3900829 4.4764632 4.8475157 4.6473678 4.8717166 4.4818623 5.1818701 4.7710694 4.2468018 4.1351351 4.8311052 4.8918961 4.2555244 4.9479005 3.8720677 4.7395754 4.0703318 4.1655200 4.4449304 4.4363748 4.4551938 4.6107974 4.9103573 5.0085018 5.0234260 4.1250377 4.5852843 4.4395217 4.6662123 4.5753801 4.0992982 5.0867219 4.7657811 4.6582933 4.6057523 4.4135247 4.3519054 4.5900816 4.0037944 4.0496735 4.7071935 4.0418571 5.3247996 4.6009758 4.1794169 4.9760270 4.2681234 5.2505477 4.3650099 4.5351443 3.9191921 4.5277943 4.7952207 3.9456768 4.2407783 4.5687701 4.1188820 4.5893408 4.7959379 4.2465987 5.0721097 4.2906527 4.2109496 4.4632420 4.9121096 4.1458485 4.7867110 3.9967671 4.3948167 4.0646219 4.2733326 4.1083347 4.3982485 4.6828833 4.4909273 4.7513488 4.8959151 4.0599270 5.0854368 4.2754781 4.3989886 4.3246612 4.6143857 4.2315009 4.4774615 4.6639871 4.1849567 4.3843826 4.8409624 4.4621872 4.9086322 4.2990329 4.7194915 4.3025545 4.2002648 4.2627822 4.3176710 4.5925844 4.0593317 4.4517180 4.4644310 4.5436049 4.7088371 4.1103765 4.9905780 4.7501674 4.4913117 4.2828782 4.1861615 4.0555745 4.2781973 3.8085275 4.1192929 4.9299791 4.2359847 4.8735279 4.5521788 4.3441227 4.4492699 3.9749913 4.9930144 4.3576072 4.3801395 4.4280469 4.0033774 4.2013335 4.1940023 4.5664825 4.7561405 5.0148800 4.8391742 3.9778168 4.7201060 3.9897595 4.7779845 4.9809118 4.2625358 4.4756672 4.6665525 5.2398869 4.2190315 4.1481801 4.0407755 4.2676117 3.8374829 4.3711888 4.5765685 4.9160337 4.8667981 4.6420482 4.2261729 4.1262537 4.6164829 4.4198294 4.3147031 4.3170060 4.1745270 3.9094442 4.3094198 3.9678051 4.3675839 4.1164678 4.0932283 4.3982800 4.2702550 3.9418296 4.1792426 4.2177998 4.0048384 5.2289210 4.8299893 3.5449052 3.6287044 3.8517072 4.5205228 4.4014853 3.8237989 4.2143139 4.1578839 4.7086820 4.1377107 5.2503551 6.9343983 5.8479401 6.3614582 6.1323274 6.9886600 5.9136381 6.2538151 5.5572668 6.9982626 6.4623700 7.0539266 6.6334036 5.9876180 7.1902253 5.3787572 7.0070710 6.0664945 6.4072107 5.9125578 6.4194995 5.5272664 5.3829834 5.4019854 6.2247853 6.3346878 5.8527336 5.5808725 6.1209309 5.6625963 6.0423301 5.8753831 6.3251616 7.3006916 6.2089268 5.5622904 5.6395861 7.1533727 6.0960951 6.6668341 5.1159313 5.5309927 6.1970095 5.4700817 6.2910150 5.5880787 6.8141197 5.9573803 6.0307708 6.8814772 6.7054963 5.3895513 6.1241129 4.9645979 5.1018262 5.7880167 5.9562879 4.5263968 5.4299737 5.6304792 4.8736913 5.2857662 5.0690116 6.7627277 6.5006331 5.8336024 5.1833189 4.9273244 4.9888701 5.2734427 6.0568563 5.7163222 5.6447842 6.5609553 5.8767019 6.0262856 5.3499574 6.6063116 5.6779989 6.0712266 5.5910079 5.6311963 5.8472238 6.4916996 4.7173186 5.3781667 5.0099644 6.2340672 5.4196518 6.3715296 5.4601413 4.9067359 4.5057713 4.3601884 3.0306307 3.0816823 6.1253597 5.8466512 5.3856013 4.4786013 4.5977337 4.8543033 5.1712727 5.1798471 4.9690380 5.1255492 4.0129962 4.0422787 4.0235745 3.6840179 4.6759966 4.4501537 4.4355895 4.8362543 3.9127010 4.5184914 4.0875876 4.6338730 4.3321708 4.4344258 4.9519284 4.5322694 4.3896205 4.5817059 3.9825673 4.3794192 4.2915632 4.4782698 4.6008412 6.1459293 5.6113014 4.5670597 4.9353348 5.0402914 4.8578052 6.2027374 5.4710969 5.2805927 5.0907675 4.1120660 4.3273044 4.3614013 4.1685469 3.9532226 4.1990659 4.4763227 4.3801190 4.0449478 3.9558868 4.5363130 4.4003602 4.0966416 4.9294906 4.8197997 4.3946121 5.0892844 4.2191266 4.4453158 4.9001219 5.1173265 4.3568791 5.5456927 3.9423553 4.5012999 4.3251032 4.1054657 4.1876493 4.7294298 4.3868334 4.4258074 4.3040702 4.3165959 4.1932668 4.3203747 4.5507025 3.9631454 4.2029637 4.6065138 3.9006483 4.3319770 4.3732843 4.0256784 4.5827378 3.9369570 4.3200739 4.5543627 4.5543334 4.5412623 4.0143667 4.2987523 4.5486324 3.6284851 3.7484869 4.4408794 3.7466564 4.3733267 4.1036222 4.0792706 3.9122764 4.2582400 3.6297651 4.4258699 4.1143105 4.2116856 3.9915026 3.9641711 4.2309187 4.0367835 4.5220311 5.0319128 4.8383655 5.3909234 5.3329849 5.7638902 4.7339504 4.2884694 4.7188666 4.2304716 4.1274512 4.9035131 4.2733192 4.9911612 4.7047032 2.9493809 4.8895850 4.6208953 4.6914456 4.4735041 4.0981491 4.2830266 4.0465832 4.3003294 3.9940810 4.9059797 5.2012605 4.3570816 4.2736890 4.6074830 4.7007532 4.0286262 4.2684202 4.7754716 4.6074154 4.3401282 4.8647287 
E|gi|74672710|sp|Q4WT66.1|NRPS1_ASPFU_2_                                                                   2.7698819 2.8759083 2.6693983 3.0134130 2.0265968 0.0000000 1.6308389 1.6054426 2.5539615 1.2237970 1.5058836 1.5009546 2.8992271 1.6441868 2.2848694 1.6212704 2.6617581 1.6661826 1.7011960 2.4545486 1.6363131 2.3328014 1.4227541 2.6958082 1.5709858 3.2228588 2.4724383 3.1168307 2.7428762 2.4273872 3.0941678 2.6052004 3.2515719 2.6738867 2.5204101 2.6977643 2.5554546 2.4488852 2.4751190 3.0265063 2.9893648 2.8496058 2.5490944 2.6342857 2.7878755 2.3401420 2.8517428 3.6660834 5.5798410 4.8788708 4.2926001 4.7276458 4.5562730 4.6662317 4.3990189 4.5277184 4.3984743 4.8867602 4.8966151 5.2682854 4.2888122 4.4812286 4.5750400 4.1600144 4.7773624 4.1299221 4.3085185 4.5479078 4.4802829 4.6289894 4.4018451 4.9050526 4.9096186 4.8412387 4.7265378 4.4543812 6.1009105 5.1280461 4.6987781 4.3835108 4.4284667 4.3946923 4.2489827 4.5346137 4.7933275 4.1433843 5.0559369 4.2370029 5.0828579 4.7957230 4.8922699 4.5070495 4.4971060 4.6994397 4.3367002 4.4020260 4.9515881 4.2533179 4.7422519 5.0597193 4.1589883 4.2754221 4.2054937 4.8713772 4.3568341 4.4941421 4.3746933 5.0138451 4.0559176 4.9129422 4.0380874 4.1718902 4.2755288 4.3435325 5.2148568 4.1188877 4.7360891 4.7448076 3.8128850 4.7118079 5.0867052 4.6185898 4.4640861 5.0610974 3.9371207 5.1095695 5.0631602 4.1912289 4.8815620 4.1686371 4.2105389 4.3529002 5.1789031 4.5570522 4.9093737 4.5936264 4.5878614 4.2474474 4.8445522 4.3504370 4.6597691 4.1282940 4.2738030 4.9620289 4.6576833 4.2750880 4.6469832 4.7772319 4.2615977 4.9205747 4.6967449 5.0149113 4.5369163 4.3210784 4.6427995 4.5176084 4.1937703 4.8745747 4.4300614 4.5263516 4.1307221 4.9126130 4.4949318 4.7471251 4.9302486 6.1223651 5.9724849 5.5266801 6.3294643 5.6806402 5.9121969 4.9171898 5.1531485 6.1326814 5.6116242 6.2805946 4.6887824 5.1982980 6.5089155 5.0173905 5.0504977 5.5768329 5.5929628 4.7224899 5.1158595 5.5267060 4.5843994 4.5491709 4.6604139 5.0115541 4.6924704 5.2221194 4.8460901 5.9277273 6.1869708 5.7498636 5.3381913 4.8323317 4.8224085 4.8283667 5.8726632 5.0973881 4.2829368 4.7381201 5.0706088 4.4837621 4.7680665 4.6861341 6.2356342 5.0048942 5.6591788 5.4055296 5.7976564 4.7759873 5.8246768 4.9119790 4.7158156 4.6298374 4.8997636 4.9710660 5.0787694 4.2262471 4.1907835 4.8794043 5.0349950 6.2802416 5.2470266 4.6919248 4.7957584 4.6856906 4.1273309 4.5602219 4.4337649 5.4686442 5.0750194 4.7792332 5.1564339 4.7534693 5.7880868 6.0673504 5.7813954 5.1523486 6.9747808 5.1873996 5.7520773 5.9656753 6.7265496 6.5426371 6.0808963 5.0242145 5.3002156 5.0498240 5.1639454 4.5793160 4.7533172 5.1164514 5.4397234 5.5605782 5.0144773 6.3755411 5.1406018 5.3486740 5.3980341 4.9908657 5.1753248 4.8405703 5.0049730 4.4707064 4.6813826 4.2569231 5.2481193 5.9196765 5.0159017 5.1812145 4.4832200 5.4771762 4.9575319 4.6630481 5.3922199 4.2491857 5.1148468 4.8905911 4.5862373 5.1252777 6.0735172 4.7161589 5.0364155 5.3053202 4.5967851 4.4389937 5.0170434 4.1710158 4.9655064 4.0149847 4.5950182 4.6441958 4.8447660 4.4950188 4.8812413 4.6126489 4.1035046 4.6500744 4.6149507 5.0478557 4.7523466 4.6845931 5.1732056 5.1953918 4.0862978 4.3474222 4.6118673 4.5860256 4.6719276 4.6494043 5.2522670 5.1309134 5.1146423 4.9885837 4.8836867 5.2637903 4.7465391 4.7927320 4.4656622 4.3347435 4.1822603 4.0761577 5.0440531 4.7583619 4.1119908 5.0227654 5.4608779 4.5646750 4.6155837 4.4845898 4.4684156 4.8506461 4.9921291 4.7949959 4.4833431 5.0887985 4.7207029 4.9493348 4.4935430 4.0834270 4.7431092 5.0813828 4.4668837 5.0553750 5.0878632 4.8224916 4.1158530 4.3292522 5.2111069 5.3665242 4.8094064 4.5141356 4.5710446 5.2690769 4.5540449 4.6101662 4.4775561 4.5335322 4.8360190 5.1052464 4.2727609 4.6855000 4.8009725 4.6638333 4.9080051 4.2850593 4.3237167 4.8207525 4.3341810 4.5747221 4.5197738 4.5653472 4.3540656 4.5291567 4.9746221 4.5666666 4.2342511 4.8698895 4.9701290 4.6458837 4.0558193 4.4466694 3.8337158 5.0664129 4.9119823 5.0080359 5.3694783 4.3201366 5.1597463 4.1316412 4.6284366 4.3665108 4.2369229 4.7968257 4.6642918 4.3356694 5.1198493 5.3221389 4.7183369 4.5594295 4.5311192 4.6357730 4.7045586 4.3968411 4.3590969 3.7667522 4.8701066 4.1604935 4.4778804 4.7447936 4.7344448 4.0947292 4.4758723 3.9326881 4.2733740 4.5060685 4.3821957 4.1158576 4.3831468 4.1629433 5.1619658 4.3739019 4.6750344 4.4788147 3.9150664 5.1625807 4.8534455 4.4580828 4.7902308 4.2316558 4.5241537 4.5008498 4.1402661 4.9523474 4.0801802 4.6778986 4.6125776 4.2105021 4.9470511 4.8166867 4.8638385 4.4837080 4.6490888 4.3414660 5.2549836 4.6877879 4.4180362 4.5074887 4.4180140 5.1034425 4.5270695 4.7472992 4.6740238 5.0441646 4.3728698 4.5905953 4.1347119 4.5454606 4.2396606 4.8566200 5.9589999 5.2219464 4.9548823 5.3574156 5.0956781 6.6789076 5.4464367 4.3805819 5.0137510 5.4174955 4.8263750 5.4794365 5.0069259 5.3491093 5.3493523 5.7336522 5.7154661 4.7649694 4.8865564 5.7810433 6.3798543 5.2841793 5.0368038 5.9756256 5.0346991 5.4615339 7.1647346 6.3762565 5.3218562 5.4044104 4.5419476 4.5996761 5.3033541 4.9954791 4.6550131 5.8601491 4.8349581 5.3307174 5.3264839 4.7889699 5.5258617 4.2351572 5.0046684 6.0409260 4.8419483 5.0192250 5.3035780 4.9801173 5.4281278 4.4854105 6.0025245 4.5523198 4.7603656 5.3467403 5.1989116 4.7546416 5.8886368 5.7572786 5.9354178 5.4839465 4.9853378 4.6408081 4.8947925 4.8732956 4.5442996 4.3383651 4.9834486 4.8034613 4.9874909 5.1239087 5.0945639 5.0691712 5.1016479 5.6349399 4.8351472 5.0819966 4.4111748 4.9491438 4.6984864 4.6645548 5.2034302 4.7887371 4.7855098 4.6935243 4.7417736 4.6519512 4.7076613 4.9047452 5.0332056 6.1158657 5.5620877 5.0554130 4.8556773 5.4131438 4.9329665 4.8646428 5.4277204 4.8440488 4.6204798 5.0953516 5.7429423 4.6302936 4.5075261 4.8174824 4.9454422 4.7081215 5.2774554 4.7761802 4.7154912 6.0859527 4.9439877 5.2069473 4.7075250 5.7392273 4.4399519 5.6743493 5.2694460 4.9546134 4.5106878 4.6134131 5.6612924 4.7875830 5.4024335 5.0928302 5.0341262 4.8391132 4.4094132 5.3368607 5.3099179 4.7755819 5.0220629 5.2557751 5.3019990 4.4870492 4.8318397 4.8933618 4.8828284 4.6616531 5.2747487 4.8771135 4.8606601 4.8754733 4.9872078 4.8360297 5.1186922 5.2489066 5.0274867 5.4087081 4.7621725 5.0227818 5.4362981 4.6636647 4.4056684 4.8773600 4.9720117 4.4916316 5.2257533 5.5631440 5.0887511 4.7637929 5.1350965 4.8077302 6.6155782 4.6476947 4.9625243 5.0257915 4.9288037 4.5764058 5.1875149 6.2850512 4.9030113 5.0116629 5.6512241 5.0817939 5.4098202 4.8287565 5.2970604 5.1948937 4.6066530 5.3478471 5.0709549 4.9227517 5.3027866 4.6084423 4.6419187 4.9316966 4.5199030 4.5542609 5.3416653 4.8633075 4.6932722 4.5144291 4.9828033 5.2106823 4.8766286 4.8650936 5.1160943 5.4965832 4.6585998 5.7606805 4.9073132 4.9276659 4.2773645 5.3819168 5.3540942 6.0511652 5.2153716 5.0071734 5.2300403 4.5524196 5.2393824 4.6476953 5.5163966 4.4603993 5.0288364 5.3158350 4.8081418 4.5584113 5.7022555 4.4338821 5.3394001 4.8870401 4.4202967 4.4857316 4.8231916 4.6888293 4.8300468 4.7944583 5.2529700 5.1696654 5.0672771 4.9178560 4.8737739 4.9255500 4.7025232 5.2855396 4.8768924 4.6828650 5.2963330 4.9154597 4.3167576 5.0994970 4.1442088 5.4086976 4.1444277 4.7702618 4.3378489 5.4568460 4.7594534 5.2043526 4.9938028 5.1289582 6.0109384 4.6153806 4.9283920 4.8223881 4.9776138 4.9553199 4.6204591 5.1320769 4.6839990 4.7251009 4.3190122 5.3414714 4.4974269 5.2150147 4.5038911 4.7105396 5.2416632 5.8276241 4.9048841 5.3732008 4.6840036 5.2914744 4.8512646 4.5100399 4.2065240 4.6733536 4.8371439 4.7095562 5.2183383 5.1231955 4.9265652 6.4270013 4.2561231 4.9094509 4.8609316 4.9195835 4.7986138 5.5476881 5.0202539 4.8559860 4.3975847 5.1049362 4.3416948 5.0123482 4.4737235 5.4807704 4.7367945 4.4385549 4.9258522 4.3998081 5.2911654 5.1315977 5.1775043 5.6496092 5.1356705 5.0718218 5.6725284 5.1283101 4.8419515 4.6785331 4.2393639 4.7988770 5.1758936 3.9648772 4.4737015 4.6944049 4.6816649 5.3319951 5.9060978 5.3137676 5.2760093 4.5748143 4.6801888 5.0043667 4.9204657 4.6208983 4.4836344 4.5933082 5.2063338 4.2147023 4.9753590 4.7269307 6.0253092 4.7997069 5.0548436 5.1673311 4.2406337 4.9649082 4.7660304 5.0802833 4.1268401 5.5167569 5.2121439 4.5078702 4.6789866 4.3238756 4.6613683 4.6268268 4.4902766 4.5027938 4.6705275 5.2686196 4.2278612 4.8327884 5.1516894 5.0957873 4.7971055 5.6400047 4.8163195 4.3048247 4.8567616 4.5065092 5.1834425 5.6309755 4.8998508 4.6879871 4.5223312 4.7613099 4.7561388 4.7602496 4.6154786 4.6936077 5.7318849 5.1490586 4.8898366 4.4208810 4.5808179 4.7447984 5.1876720 4.7717260 4.8642806 4.6979340 5.6561984 4.4652211 5.9545212 7.2615721 5.9247929 7.8043330 7.2743925 7.4782584 7.1035530 6.3237794 6.7104112 6.7618553 8.0039463 8.9999982 6.0934212 6.9561425 8.9999984 6.5393055 7.5939139 5.7144833 6.9416991 6.1112798 6.7143663 6.3945769 6.3608628 7.5040486 6.8919532 7.1648699 6.8109613 7.0324137 6.4491255 6.9899819 6.4461913 6.4339094 6.4212493 8.9999982 7.2420988 7.1454652 6.7268502 7.0005163 7.4702533 8.9999983 5.3811436 5.9061479 6.6678581 5.6118842 6.8630570 6.9670207 7.5560937 6.2931886 7.3687127 6.9810702 6.9784980 5.3739550 6.7237477 5.7001692 5.7027259 6.1774023 5.9973885 5.4694977 5.4304725 5.7540941 5.7214575 6.3567080 4.9690131 6.0802409 5.3759412 7.1478205 5.5179987 5.3966204 5.3161420 5.6011017 5.4926135 5.4486426 5.8307728 5.5293286 5.6619620 5.7614777 5.7517967 6.3467894 5.8066350 5.3788699 6.1075266 6.3561090 6.9352611 5.9237099 5.2581016 5.5555732 4.4663873 5.1515482 5.7545486 6.5347833 6.2266436 4.8892841 4.5681194 5.0772900 2.5431516 2.6322790 4.7582784 4.6847579 4.6473047 4.6744854 4.3751473 4.6496610 4.0984472 4.3380470 4.8673901 5.0306188 4.5637617 4.2765803 4.8382285 4.7997978 4.6206946 4.4649551 4.5825010 4.9567702 4.5562616 4.7345688 4.3324694 4.8953771 4.8030936 4.8447018 5.1135165 5.1713122 4.8092139 4.2908577 4.1888323 4.7894647 4.6149677 4.5871213 4.5096673 4.9432339 4.2736554 4.1921789 4.3716607 4.9181571 4.7574622 4.8521658 4.3408550 4.4317825 5.1568584 4.7727021 4.2191409 4.3242875 4.4304955 4.4469433 4.3746166 5.3632984 4.6497364 4.8699569 4.9190327 4.4033710 4.4824832 4.4820763 4.8862091 5.3937854 4.5216487 4.8350997 5.0633025 5.0396848 4.8294821 5.3612679 4.2792499 4.7459804 4.9192853 4.0666669 4.9130207 4.6246896 4.6130702 4.9153993 4.2461786 4.3500668 4.7646516 4.5080758 4.3466240 4.3429288 4.8138880 4.7652588 4.6091817 4.1984875 4.8467010 4.7157276 4.4392985 4.4663915 4.4112431 4.3256152 4.8550497 4.1220004 4.8820882 4.8609199 4.5673621 4.1758743 4.5072065 4.7474315 4.3201163 4.2837303 4.6982952 4.6703117 4.4255085 4.1349022 4.3909201 4.4776169 4.8079092 4.3979647 4.7744441 4.4799594 4.4675773 4.4200091 4.3231373 4.9767840 4.5840206 4.1981672 4.8466873 4.6045670 4.3549288 4.8520390 4.9324087 5.6963688 5.1329607 5.0651946 4.7105862 4.6124223 5.1912429 5.9935312 4.9443726 2.7612888 5.0966879 5.4457487 5.1467671 4.6318900 3.8603760 5.2810106 4.4762584 4.9137573 4.3861494 4.8652696 4.9830808 4.5358916 4.8441366 4.6134442 4.8262312 4.1103423 4.4756890 5.1608393 4.5951505 5.7486396 6.1593992 
E|gi|74673571|sp|Q4WVN4.1|NRPS8_ASPFU                                                                      3.0899958 2.8042280 2.7615765 3.0295851 1.9134757 1.6308389 0.0000000 1.5624693 2.4727488 1.5502022 1.5412246 1.5911962 2.7228884 1.6872684 2.4401462 1.4314828 2.4896866 1.5849471 1.6991941 2.4780322 1.7458359 2.2886648 1.6183948 2.6336399 1.6260420 3.0102804 2.3705076 2.9423421 2.3282760 2.2634620 3.0922868 2.3745953 3.1618691 2.6013211 2.4478951 2.4321122 2.3627961 2.4127172 2.5397636 3.0229040 2.6499326 2.4996525 2.5075262 2.5333153 2.5145156 2.3209728 2.6454560 3.3951751 5.2066027 5.1476226 5.3652357 4.6722376 4.6412497 4.8516443 4.4839674 4.3142690 5.1359739 5.1476641 5.0516229 5.1596382 4.5386600 4.8071027 4.2958035 4.1832921 4.6052827 4.2353505 4.7478842 4.6004463 3.9954891 4.8539086 5.2711957 4.7709675 4.9352548 4.5949448 4.7832526 4.5876169 4.8164845 4.6069833 4.4293618 4.9478965 4.7950631 4.4526530 4.5433204 4.2235525 4.6746165 4.6638767 4.8304462 4.3784662 4.7837030 4.1643814 4.8662832 5.1080201 4.2011604 5.1634958 4.7785253 4.4600224 4.9245569 4.4608905 4.4994557 4.9970876 5.2213517 4.4727263 5.1402853 4.8333651 3.9187352 5.0964925 3.8543433 4.8880515 4.5693822 4.6024691 4.6392482 4.7163005 4.1895458 4.5895956 4.8786787 4.5276197 4.8446316 4.9919221 4.2338420 4.8918218 5.2256803 4.4317252 4.9523195 5.4790714 4.5073231 4.8154304 4.7785780 4.8376059 4.6987084 4.5639503 4.0881843 4.4916946 4.5275341 4.4892146 4.8429874 4.8959366 4.5630877 4.4788697 4.5316169 4.3988355 4.9683947 3.9982922 4.3793305 4.5250371 4.5147473 4.7019039 5.0070346 4.6579751 4.6657012 4.2237917 4.9070146 4.9416590 5.1586148 4.6860470 4.8206890 4.4976692 4.3594000 4.7368642 4.0769090 4.5404304 4.3053446 5.1031682 4.4127636 4.5037349 4.9093376 5.5458304 5.0851125 4.9518166 5.1190739 4.8827229 5.1592792 4.2775595 4.5720299 5.0862296 4.5926353 5.7058037 4.2896112 5.0518310 5.5784918 4.0602365 4.5210342 4.8514393 4.6939055 4.1784435 4.5751225 4.8350129 4.4011964 4.1480962 4.2515643 4.2827343 4.4717790 4.8081707 4.6213838 4.9717233 4.8340494 4.4056722 4.6162365 4.5781818 4.0465945 4.7163063 4.6585545 4.2913692 4.4080640 4.0124845 5.0484278 4.0690625 4.5001398 4.2996978 4.9063560 4.6056820 4.7064493 4.3906950 5.0039222 4.6117759 4.8771748 3.9339897 4.2952796 4.4582096 4.5797571 4.2425699 4.7573884 4.1337641 3.9330749 4.4183392 4.9437987 4.9016425 4.8123538 4.1605030 4.5352618 4.1007380 4.3300913 4.1869222 4.7670778 5.0559661 4.7801355 4.8584533 5.0461001 4.6315061 5.0852270 4.9493265 5.1800525 4.5830640 5.5699958 4.5634046 5.3787339 5.4693793 5.5310187 5.5226418 5.5301376 4.3515229 4.6087143 3.9253145 4.5729772 4.6175523 4.9365543 5.4452289 5.1441718 5.0006024 4.6077378 5.5094517 4.3921828 4.7858952 4.9498023 4.6136251 4.1737824 4.1386031 4.3768395 4.0601597 4.2769847 4.0113428 4.4126693 4.3213157 4.5035698 5.4329241 3.7818524 3.8653933 4.0047610 4.4075903 3.9012842 3.4275947 4.1722690 3.7686462 4.1429648 4.0534493 5.0982230 3.9089826 4.0565858 4.0099260 4.3348264 4.0012115 4.6696136 4.2620730 4.4618364 4.1412384 3.7111443 4.3187022 4.1967136 4.2688591 4.8838417 3.8179225 3.8569405 4.4292193 4.0575074 4.8229607 3.8742728 4.0718130 4.3572075 4.6934936 4.1403428 3.7920742 4.3192353 4.1839322 4.2574257 4.0700500 4.2102418 4.3670427 4.4012309 4.3011961 3.9353217 4.4938793 4.2030927 4.0356499 3.4491892 3.8974212 4.0316365 3.9139533 4.6103160 4.5735611 3.9761041 3.7670009 4.5952743 3.9320247 4.0565565 3.9197290 4.3366463 4.2005771 3.9006092 3.7640509 4.4043798 4.0424661 4.3240704 3.9785738 3.8472799 3.4720653 4.3044007 4.3191094 4.0888609 4.3769711 3.9096629 4.1433046 4.0238698 4.1013239 4.6196570 4.2359195 4.1250818 4.3847325 4.1600753 3.8610142 4.3206989 4.4001492 4.8200125 4.2026825 4.1087021 4.4313998 3.5124511 4.0551760 4.2735018 4.3544254 4.4952721 4.3150040 3.8696116 4.0533261 3.9944236 4.3332762 3.9787025 4.1412687 3.9337546 4.1177866 4.4109552 4.1491795 3.8347491 4.6393629 4.1546869 4.1078710 3.8324107 3.8383720 3.8638912 4.6236575 4.5874529 4.0332521 4.7695875 3.8271472 4.1041930 3.7759198 4.3807886 4.0080408 3.7368123 4.0911773 3.7368559 4.2749593 4.0408356 4.4264246 3.6486854 4.0806076 4.1224461 3.9187402 3.9186427 4.0846842 3.9690008 4.3302266 4.5394807 4.1892640 4.0393061 4.3910667 3.6968081 4.3496974 3.6424503 3.7390132 3.9035546 4.2195014 4.1074223 3.9977996 3.7406134 4.1018934 4.6506903 3.7796256 3.9697868 3.8577530 3.2650941 4.4790533 4.1847596 4.2965200 4.0082583 3.6249003 3.6769811 3.9119017 3.7193319 4.3462000 3.9262686 3.8709280 4.0267953 4.2392468 4.0960704 4.4642850 4.5148860 3.9787795 3.8648481 4.0701972 4.5492787 4.3310322 4.1392558 3.9124398 4.1163578 4.3605760 4.0634864 4.0442230 4.2301355 3.9178867 3.8628058 4.3269724 4.2202440 4.2391845 4.2455844 4.9669970 4.8199425 4.8069101 4.5107616 5.0411494 4.9187966 5.1376903 4.8551377 3.8264842 4.4463912 5.1928287 4.0734012 5.0192616 4.6854914 4.6166914 4.2786661 4.5201815 4.8016533 4.3038487 4.9961482 4.9461986 4.6126365 4.5585556 4.5475538 5.6756315 5.1331225 5.0867499 5.7040113 6.4129837 4.9903709 4.8970956 4.9149327 4.6556536 4.6532489 4.1849698 4.3938941 5.5319878 4.3041022 5.1500097 4.9553108 5.0368887 5.0690153 4.1684717 4.5429753 6.5051432 5.1670163 4.7108324 4.3429562 4.5248361 5.1515493 3.8862612 4.3281171 5.1577527 5.1694926 4.6166742 4.9609070 5.2598302 4.5674436 6.0798787 4.9626826 4.6714217 3.9358030 4.2271696 4.4623797 4.4094072 4.9406716 4.2498739 4.4500712 4.4551447 4.2733045 4.3162204 4.3498717 4.5036033 3.9378019 4.4654750 4.2863681 4.2520258 4.2085302 3.9217521 3.8512696 4.2957735 4.2960826 3.9481373 4.2301479 3.8164401 4.0817667 4.2105939 4.0392362 4.2821060 4.3503920 4.3042893 4.9550388 3.9896169 4.3691028 4.3151863 4.1121896 3.8248422 4.1901857 4.2161639 4.0416974 4.2145722 4.3012093 4.2020727 3.7891854 4.2005727 4.0021053 3.8449827 4.2397470 3.9641565 4.1738120 4.4212215 4.2951606 4.1754247 4.7213228 4.3646712 3.7914288 4.5140757 4.3974256 4.3272443 3.9829913 4.1756363 4.3816974 3.8347393 4.1373256 4.1407247 3.9664635 4.2050896 3.9656781 4.6069770 4.1474186 3.8783744 4.2693738 4.0010496 4.2839278 3.8894488 3.7758698 4.3089630 3.8639364 4.0622447 3.8321316 4.1275370 4.2977488 4.0693583 4.8107765 4.0918523 3.8321719 4.3016455 4.2181544 4.3426297 3.9257278 4.1941380 4.7529471 3.9750840 3.7198595 4.0809957 4.1190078 3.8304912 3.7463884 4.3738390 4.1391858 4.0789838 4.0855686 3.8376360 4.7323448 3.9295364 4.1382204 3.8430760 4.1715690 3.9887194 3.9294285 4.0803907 3.7811161 4.2237882 4.3541603 4.3150524 3.7067183 3.9702593 4.7464698 4.4143686 4.0072874 4.2414248 4.2455257 4.2576992 4.6489193 4.7073885 3.9389544 3.9810709 3.8103226 4.0094669 4.2956055 4.0149065 4.0535642 3.8960512 3.9041903 4.1357956 4.0799284 4.3542210 4.3973272 4.3231494 4.0296013 4.4893470 4.5397770 3.8054897 3.7653230 4.6349303 4.1694220 4.8166233 3.9712182 4.2251461 4.1546463 3.6755189 4.2386886 4.4860856 3.6662783 3.7860505 3.8767909 4.5022371 4.0826487 3.7476487 4.5843391 3.9814877 4.7617154 4.3996558 3.8673377 4.4437188 4.1382220 3.7001439 4.2621565 4.1582122 4.1129310 4.3132255 3.7431771 4.0293220 3.9096628 4.1309059 3.7182219 4.0203707 4.2847471 4.2895887 4.0908972 4.1820941 3.9429914 4.2387890 4.1913623 4.0549190 4.1081650 3.8220113 4.4848954 5.2109957 3.9891681 4.0576165 4.7402982 4.2215016 5.0354356 4.0054680 4.2364041 4.1079066 4.1193411 4.7624232 4.0378486 4.1046942 4.1454850 4.3663366 4.0530008 4.5178046 4.2673225 4.7858331 4.2332095 3.8280832 4.7245166 4.7431825 4.2838860 4.0335237 4.2824353 4.2453246 4.2359004 4.0023362 3.7860532 3.9383829 4.0577486 3.7342838 4.5566560 4.1172010 4.2837712 4.9111760 3.7541285 4.1124445 4.7380376 4.3482407 3.8231581 5.1103262 4.7944079 4.2539300 4.4347437 4.1841698 4.0703834 4.3641506 3.8855473 4.2775151 4.0722361 3.8121952 3.9207939 4.3886839 4.2063850 4.0548999 4.0789186 4.2431141 4.4583992 4.0414952 3.9966093 4.6220366 4.1267321 4.3789852 3.9354820 4.0278916 4.3125927 3.5583297 3.8090467 3.8725139 4.3636963 4.1213244 4.8490388 4.2361021 4.0375627 4.1332956 4.2613348 4.2129932 3.8254922 4.0344341 4.2497035 4.4289801 4.2092023 3.8060603 4.3236003 4.4296914 5.0925751 4.2226032 3.7876458 4.2861752 3.9501106 3.7009673 4.1758616 3.9992445 3.8798922 4.7488801 4.5966454 4.3992441 4.0980639 4.2408784 4.2037976 4.5885273 4.2276506 4.1515186 4.1697852 4.7245247 3.9446230 4.1847940 4.0162461 4.4306357 4.5681449 4.8488163 4.0034048 3.7337285 3.9070019 4.1448446 4.3024098 4.7457271 4.2580531 3.9617500 3.9687657 3.8845883 4.6222088 3.9287105 4.6719276 3.8018423 5.0153508 4.5823993 4.1341565 3.8656916 4.0919929 4.2659102 4.6248181 4.3946301 4.5886057 4.0435774 5.1366993 4.1493456 5.3158919 6.9880527 6.2344599 6.3521950 6.6469171 6.9639193 7.0254691 6.3441005 7.2335379 5.4501268 8.1777669 7.4879460 7.1353370 7.1635758 7.3421028 5.9295288 7.1423922 5.8642022 6.9556022 7.1280852 6.1057612 6.9579700 5.8791712 6.8321650 6.8538448 7.6489242 6.4475464 6.7761096 6.8286796 5.7761598 6.7675982 6.1067450 6.7634686 8.9205379 7.2466641 7.9671693 7.1260006 8.1094118 6.3917000 7.1968820 6.1026157 5.9283945 7.2059538 6.0591360 8.4718615 6.5174146 8.4901648 7.6725212 5.9584582 7.9684811 7.3001106 5.9917873 5.9918258 5.4696612 5.5084688 7.3673929 7.6534289 4.9547086 5.9766597 5.1775239 5.7737261 5.3406957 6.1126366 7.1077283 7.0511139 5.8072580 5.1404244 5.6202116 5.1602260 5.0252248 5.6991233 6.1735381 7.4173106 5.8142353 6.5322344 6.6122760 6.7558000 6.6451211 7.1525173 6.3580727 6.5986425 6.6911697 5.4994968 6.5721439 5.1983506 6.5642639 5.9878592 6.9550520 5.8745705 7.9081539 6.3909949 5.1960825 4.2465679 4.3043877 2.6468128 2.6918778 5.0970471 5.5154605 4.7792359 4.6843695 3.9970322 4.7017431 4.7151743 4.0311344 4.3436478 4.9088314 3.9941164 3.9250417 4.0921127 4.2262350 3.7430630 4.3787092 4.2033095 4.3313212 4.0548796 4.3880164 4.2354524 3.8442482 4.3525093 4.2893757 4.9561967 4.2222163 4.4190944 3.9134489 3.9248729 4.3371090 4.0418500 3.7136570 4.2579681 4.7176619 4.4549476 4.2368309 4.8696978 4.3852959 5.2416746 5.0169872 5.0016396 4.3819054 4.7393048 4.0917512 4.0093999 4.0472900 3.8187950 4.1196206 4.4993014 4.4952384 3.8820471 4.2268610 3.9800821 4.4882691 4.1277770 3.5495805 4.2554683 4.2321089 3.8118604 3.9584817 4.3296900 4.1198659 4.5804793 3.9226276 3.9659590 4.6338335 3.7634936 3.6059928 4.2870221 3.8261940 3.8009218 4.3595656 4.0338360 3.5806003 4.1836365 4.2805310 3.9436261 4.0261524 4.2100719 3.8269440 3.7722342 3.6638813 4.4833956 3.8442183 4.7468151 3.7939666 4.0738897 3.8789053 4.2704956 3.9833585 4.0828590 4.0999130 3.8950637 4.0743710 4.5942651 4.0806257 4.0104342 4.5466862 4.2269385 4.0378997 3.7423455 3.8737203 3.7775580 3.8078905 4.2928484 4.5747546 4.3038715 3.8331676 3.9424351 3.9328692 4.0545331 4.3325315 4.6531528 4.6048271 4.8423238 4.3747276 4.3616806 4.6971726 4.1707226 4.3170353 4.1374815 4.1504050 4.2534366 4.1012601 3.9183091 5.0862339 4.3326261 2.6981630 3.9420102 4.5260014 4.6821631 4.0864791 4.0911113 4.3177677 4.1562712 4.2640600 3.8193812 5.0298426 4.5759215 4.3154862 4.3862113 3.9780992 4.3117150 4.0290231 3.8803302 3.9605834 4.0151021 4.8110298 4.7352644 
E|gi|1109550134|sp|A0A024F910.1|VLMS_LECSP                                                                 2.5556246 2.6197975 2.4890565 2.6687321 1.7893358 1.6054426 1.5624693 0.0000000 2.3952076 1.4081396 1.5710071 0.6916097 2.6321555 1.5851295 2.3384641 0.7248875 2.3135692 1.6384308 1.6493685 2.2574427 1.7042973 2.2266880 1.5841329 2.4078120 1.7799672 2.7706673 2.3372082 2.8406691 2.2954860 2.0813124 3.0884709 2.3266432 3.0904722 2.6683487 2.5335356 2.3358955 2.4817181 2.2435847 2.4683348 2.7356870 2.7185601 2.5238589 2.5453575 2.7331811 2.4157610 2.3988203 2.4630424 3.7295863 5.1045064 4.8582711 3.9867213 4.9464868 4.3135216 4.1130501 5.2430863 4.5115681 5.3948304 4.5194821 4.7901472 4.8799599 4.5836495 4.4918461 4.0605470 4.5534682 4.5102994 4.4229406 4.8614036 4.1337707 4.2147256 4.8066585 4.4327241 4.7774680 4.5851223 4.7361646 4.7847785 5.0272860 4.6690359 4.9615515 5.1048959 4.8066265 5.6623175 4.7260894 4.7381527 4.3484888 4.6996808 4.1984157 5.3051280 4.2204004 5.0409758 4.5001794 4.7327866 4.9945588 4.2446774 5.0702295 4.6598339 4.3950621 4.1772038 4.7330884 4.2577158 4.4699818 4.8265012 4.6186543 4.4362036 5.1589241 4.0387926 4.8094939 3.9608990 4.9650719 4.4690794 4.4162464 4.1359136 4.6348857 3.9927096 4.9976882 5.6422907 4.4004095 4.7108637 4.7801475 4.3187298 4.8001082 4.7733815 4.5757912 5.2753577 4.6153539 4.5849800 4.5509923 4.7927447 4.5062906 4.4204628 4.2215907 4.6109077 4.7096705 5.1509449 4.9996206 5.0281125 4.9178084 4.8112691 4.7062094 4.3651352 4.0174978 4.8715877 3.7471183 4.6520201 4.6927376 3.9170088 4.3731286 5.2574461 4.5598885 4.8120845 4.6346090 4.9385061 4.6664669 4.2260079 4.4398698 4.1691422 4.1623004 4.7334269 4.2803991 4.1708140 3.9544228 4.1247957 4.6592620 4.2145539 4.4728224 3.9577168 4.7322440 5.0689319 4.8341176 5.0609099 4.3240290 4.9535508 4.3995129 4.5866236 5.3528588 5.2024422 5.1180944 4.2037042 5.0694918 5.3588807 4.0079368 4.6686749 4.5902389 4.2589815 4.3792045 4.1932483 4.7967344 4.1763248 4.0830288 4.3332286 4.0478439 4.0302112 4.2724035 4.1318994 4.7037712 4.8117214 4.2792921 4.2003422 3.9913039 4.0276841 4.2332951 4.7035444 4.2089784 3.8980997 4.5841949 4.0865027 4.2330575 4.1130718 4.1954755 4.6577256 4.5273708 4.6680300 4.5188123 4.8606686 4.1645313 4.6773920 3.6215623 4.1845092 4.2577006 4.1478801 4.0964973 3.9711176 3.7449164 3.6565304 4.6576937 4.3334824 4.8974836 4.5624177 4.6103331 3.8978476 3.6792778 3.8600497 3.8802900 4.3161818 4.6523264 4.4004533 4.4557728 4.9390702 4.4197309 5.6567527 4.5217736 4.8611123 4.1027012 5.0861208 4.2743003 4.7317513 4.8610202 5.2898087 5.1625966 5.0387433 4.1402121 4.4222374 4.4391886 4.6081439 4.5036326 4.4179872 5.0865153 4.8628126 4.5446659 4.4491378 4.4125015 4.9354301 4.5539722 4.5275299 4.6941725 4.7638617 4.4637052 4.3667089 3.8588379 4.3416182 4.2040574 4.6878181 4.6462894 4.6608976 4.5154873 4.2550762 4.3170583 4.2369247 4.1565746 4.6490638 3.5499142 4.4799774 4.0206578 4.0575688 4.7462347 4.8839994 4.4046613 4.6103397 4.1268832 4.0021713 4.0014819 4.5358654 4.3413282 4.5019868 4.1409282 4.2244595 4.0525890 4.1245231 3.7085416 4.6349237 4.6263767 3.8972856 4.3830847 4.3897707 4.3307101 4.4628001 4.0136162 4.4367921 4.8376679 4.4435050 3.9233602 4.0206560 4.1015001 3.7289989 3.5518087 4.4131613 4.7170438 3.6565876 4.4845840 4.3821999 4.3889393 4.4851491 4.1948562 3.7250062 4.0495741 4.1822912 3.9484207 4.6086185 4.1474339 3.8088502 4.2709171 4.4671836 4.2144875 3.5966515 4.0895900 3.6203123 4.0596862 4.0943586 4.2284408 3.9370976 4.1628974 4.2056732 3.5253533 3.7718130 3.5353794 4.4147209 3.9725023 3.9662295 4.1899738 4.0131450 4.6229388 4.3707361 3.9471831 4.2588193 4.1420149 4.3446127 3.9416854 4.2963716 4.2464563 3.7263168 4.3670852 4.6271639 4.0947233 4.3290143 4.4620568 3.4868680 3.8057507 4.4694585 4.3211663 4.0023762 3.8874890 4.0340450 4.4899488 3.8578414 4.2274961 3.7210009 3.6477775 3.9714996 3.8987900 4.4886114 4.2721264 4.0644151 4.4119904 4.0245055 4.0720403 3.8984238 4.0138406 3.4270096 5.0803830 4.2884407 4.5704454 4.5129243 3.6106331 4.2332348 3.8516546 4.2686761 4.3710377 3.9017362 4.2369362 3.5526353 4.0350335 3.7767085 4.5327681 3.8339072 4.3203865 4.5756270 3.8797711 3.8789635 3.8920862 3.8662446 3.8442812 4.5288364 4.1524909 3.9627126 4.9737405 3.8627744 4.0039218 3.6606550 4.1323439 3.9692847 3.7863184 3.8583361 3.6894299 3.3983351 4.2004194 4.7365797 3.9346103 4.5174737 4.1290118 3.8153907 4.9259068 3.6829145 3.7535983 4.1417731 3.7661169 4.0643323 3.9573895 4.1085172 4.1707652 3.7378219 3.7901825 4.3100723 4.4454785 4.1536517 4.0862236 4.0666989 3.7229982 4.1834436 3.8951140 3.8647647 4.3694597 4.0749629 4.1578123 3.9460358 4.6106484 4.3987870 3.9491872 4.4573489 4.5550450 4.0043822 4.4021445 4.2372971 4.1961949 3.9581293 4.5053075 4.4472541 4.8384960 5.0284045 4.7848427 4.6570065 4.3784299 4.9412204 4.0861696 4.6235863 5.0014173 4.1116499 4.5708674 4.7022916 4.5759250 4.7680278 4.7194395 4.7826316 4.2995759 4.5237808 4.9593744 4.7544043 4.3793152 4.8152983 5.8125716 4.8948233 4.5306310 5.2469236 5.5181566 4.1310798 4.7246155 4.2322310 4.5566837 4.4803233 4.5297288 4.4551044 4.7722413 4.6722474 4.5766605 4.6169523 4.5489974 5.1176911 3.7469172 4.2610606 5.8843391 4.5546356 4.3083220 4.3334731 4.4609476 4.6639755 4.1547138 4.5127255 4.5969857 4.8121925 4.7407034 4.2101112 4.5755064 4.2595730 4.8871043 4.7763604 4.6225699 3.8045196 4.4930491 4.8244069 4.2506451 4.4179773 4.2043164 4.0860541 4.1468648 4.0399013 4.1522547 4.0223427 4.2954032 3.9051018 4.5727967 4.1079202 4.4851506 4.0667266 4.1763930 3.9565900 3.9783626 4.6628688 4.0388557 4.0238784 3.6983022 4.2013574 3.6656331 3.6451932 4.4762991 4.0656618 4.5272651 4.1639583 3.8178030 4.4084014 4.3018814 4.3181868 4.0313110 4.2537759 4.2222746 3.8677377 3.9251374 4.6606803 4.3581886 4.0047106 4.2935586 4.2428999 3.7841412 4.3833049 4.3534407 4.2716372 4.7586492 4.3257858 3.6705572 4.6406099 4.6532153 3.9571289 4.9105094 4.1463363 3.9534803 3.6662289 4.1948054 4.3179232 4.0980182 4.2615707 4.2891591 4.2541999 4.1348123 4.1168809 4.3509723 4.3242413 3.9568714 3.8869260 4.2170624 4.7986620 3.8915210 4.0051479 4.5717895 4.1634237 3.7328041 4.2655714 3.9764052 4.4244733 4.0180058 4.2984581 4.1193642 4.2301369 4.8494667 4.1014111 4.6894018 4.2428157 3.9828047 4.3663753 4.3091182 4.0579938 4.2969049 3.6540985 3.8800994 4.2560411 4.4636947 4.0093509 4.2659780 4.0322815 4.1833826 4.7737461 4.0359363 4.3445415 3.6366636 4.1652338 3.8696599 3.9406432 3.7343443 4.0132266 3.7999375 3.9211079 3.9251935 4.0122106 4.1033016 4.7271871 4.2412354 3.7186697 4.5230979 4.3566780 4.4979006 4.8660257 4.4276126 3.7348677 4.2003373 4.0116034 4.1759697 4.1509420 4.0909345 3.9837339 4.4094081 3.8674474 4.4068996 4.0069105 4.2412774 4.4393834 4.1742124 4.0021014 4.5800982 4.7635051 3.9114471 4.3252326 4.4395751 4.3073807 4.9954585 4.2181493 4.4309065 4.4252523 4.2393000 3.9256036 4.3827250 4.1674631 3.6926690 4.0653943 4.4338052 3.7852087 3.8107293 5.0325369 4.1999859 4.7201298 4.2705107 3.8460103 3.8627105 4.0074143 3.9138439 3.9737453 4.3973210 4.3791795 4.4529023 3.8593838 4.1278903 4.1094227 4.0140287 3.9043528 4.0988673 3.9005175 4.0701210 4.4417730 4.6083971 4.1846733 4.6367694 3.8547486 4.3421747 4.0519694 4.0450602 3.9325768 4.2137406 3.5937889 4.3002710 4.5074695 4.2181249 4.7231951 4.2062377 4.2689797 4.2449345 4.6605662 4.2402135 3.8162782 4.3736207 4.6360580 4.3691170 4.2157223 4.4951808 4.1609090 4.7756137 4.4679850 4.1156951 4.2848408 4.7625502 4.2525252 4.2138709 4.4636759 4.0243742 4.0360284 4.3503475 4.2358136 4.3604663 4.2224076 4.0190941 4.9215183 4.0883248 4.4759217 5.3125130 4.1425790 4.1479179 4.4447934 4.6727724 4.1267677 4.2360789 5.0985136 4.3351084 4.6970367 4.3886120 4.1805421 4.3920890 4.0467064 3.9102425 3.8774119 4.0010103 4.0430881 3.9492158 4.2301869 4.3332038 4.2223767 4.5740673 4.6133252 4.7217911 4.4870993 4.7520111 3.9616037 4.0576023 3.9017749 3.9743401 4.1960146 4.0053644 4.2741095 4.1027876 4.5302339 4.0659217 4.8365036 4.2631410 4.3731189 4.4403500 4.4924896 4.6359059 4.2286095 4.6612223 4.3793815 4.3844961 4.3519074 3.4955233 4.1485823 3.9491592 5.2907822 4.2701587 4.1705921 4.3861118 4.2789658 4.1562850 4.7067668 4.5256396 3.7488039 4.7637466 4.6257864 4.3481582 4.1381491 3.9981859 4.1683831 4.2785282 4.1357489 4.1017739 4.3342139 4.8483926 4.1377419 4.2452556 4.8329931 4.4739747 4.5415824 5.0693013 4.9632214 4.1586753 4.1232285 5.0438620 4.5359056 4.9076688 4.0216466 4.1624610 3.8469762 4.1482973 4.2745898 4.5419585 4.2705456 4.0183826 4.6399076 4.5768705 4.0751556 3.7322063 4.3516542 4.2748155 4.3283387 4.3189166 4.7377444 3.6809072 4.6885195 4.1198002 5.2297692 6.2147966 6.5553661 6.1955613 6.4969327 6.5791758 5.5994732 5.5497481 6.2338089 6.5315084 6.2653919 7.2577966 6.8111477 5.8829415 8.1113489 6.0265028 7.6511382 5.6172854 6.5783734 6.6160653 6.0440468 5.2341646 6.1729367 6.2391222 6.7183490 5.9384230 5.7912340 5.3182618 5.7859900 5.4589896 6.7167254 6.0286485 6.6255534 7.6716146 6.7715517 6.6305926 6.9564839 7.3589747 7.5463755 7.1556341 5.3159822 5.1466414 5.7811170 5.6189548 6.6109589 6.5270113 6.8821573 5.7230664 5.6438184 6.2501993 6.8785445 5.7971178 5.4766919 5.5299114 5.1819844 6.7096440 5.6749798 4.9802696 5.7609295 5.0863850 5.7807654 5.2355170 4.7476110 5.8810214 5.6328906 5.5280987 5.3595983 5.1035427 5.0889338 4.4974092 4.5459522 5.4565581 5.4049819 5.6146339 5.0399773 5.9510851 5.9402364 6.1431218 6.0757063 5.3878379 5.5174148 5.5454262 4.3673817 5.3379737 5.3466078 5.5299524 5.4602398 5.4371518 5.4560959 6.0968392 5.7620637 4.1970703 4.4507675 4.1312974 2.5079009 2.5794073 4.9486391 4.7532812 4.5207308 4.4333720 4.2389671 4.7314750 4.3219284 3.8294238 4.2219493 4.5552071 3.9890095 4.2497119 4.2781289 4.2592307 4.4485887 4.2857893 4.0315006 4.0334288 3.8769555 4.4517621 4.2976648 4.4085430 3.9629462 4.2275602 4.0574398 4.0761690 4.5910489 3.8744375 4.2121651 4.4999904 4.0344992 3.9351717 4.2125204 4.5045268 4.6595264 4.0749813 4.5385693 4.3108452 4.8809601 5.2275043 4.8359333 4.8604907 4.9495107 4.3710678 4.0041612 3.8285719 3.6575517 4.3616971 4.2045604 4.9909060 4.5987503 4.3750889 4.6203114 4.1906696 4.1835469 4.3677435 4.3685620 4.1264037 3.8153779 4.5852061 4.2143331 4.5864914 4.4579338 4.5897967 3.8193227 4.0200429 3.8137458 3.7343930 4.6173754 4.3483486 4.3983813 4.2599928 4.2626133 3.5463820 4.2643781 3.9105359 3.8987994 3.7966553 4.4645236 3.5964775 4.0693807 4.1888175 4.5713053 4.9268660 4.1230317 4.0486983 4.1321502 3.8993691 4.3183238 3.7912279 4.7536991 4.7230038 4.1211375 4.1426755 4.1872831 4.1429251 4.1027234 3.9393964 4.5307086 4.6971861 3.5793680 4.1646643 3.9835782 3.6997244 4.2243136 4.1642817 4.3037574 4.5706761 4.1211021 4.0111479 3.7350562 4.6994347 4.3391014 4.3076763 4.4671588 4.9477808 4.2767817 4.8931116 4.2214085 4.6668141 4.2672033 4.1245873 3.8544859 3.8075589 3.9077508 4.5351536 4.0747303 2.3865116 4.4636348 4.6521391 5.1765786 4.0372208 3.9857573 4.1536113 4.4131725 4.2678141 3.9762848 5.0078913 4.7482156 3.9904836 4.3180513 4.3374382 4.0750288 4.1077944 4.0787831 4.4066938 4.1034647 4.6959223 5.0126308 
E|gi|339717357|pdb|2XHG|A                                                                                  2.1629041 2.0262984 2.2411882 2.2802536 3.0023780 2.5539615 2.4727488 2.3952076 0.0000000 2.2905292 2.6272947 2.5301110 1.3129862 2.6385136 1.4874827 2.4008308 1.4367179 2.3105478 2.5799571 1.5394930 2.5336684 1.4862007 2.3754677 0.9296500 2.7470299 2.5004714 1.6597831 2.2627146 1.6645287 1.3927776 2.4443344 1.3626628 2.4579247 1.2414551 1.2350829 1.6818011 1.5746930 1.5352428 1.1551767 2.4020036 1.1312042 1.1280848 1.0255829 1.2431262 1.5356200 1.0976864 1.3456384 2.8528256 4.5247672 4.4300000 4.3092811 4.0178283 4.1023073 4.1614683 4.7967496 4.4188166 4.9718956 4.3363073 4.2710444 4.5906886 4.2923160 4.1096851 4.2065447 4.1029751 4.1312244 4.4883336 4.1798933 4.3562316 3.7405660 3.9502638 3.9355233 4.9606404 4.5333640 4.8278262 4.1071360 4.2398609 4.0731255 4.7990841 4.3698370 4.3495423 4.3507614 4.2214516 4.5782226 4.7684321 4.3050424 4.0378316 4.7086810 3.7756578 4.5213650 4.0244820 4.5706216 4.3322524 3.7211661 4.4188932 4.1674483 3.8147356 3.8901281 4.3571621 4.1676240 4.1532427 4.5088902 4.2921615 4.4213034 4.3604027 4.1559519 4.5978550 3.8309904 4.5432182 4.0300337 4.4327309 4.5952362 4.5284665 3.7980292 4.4481453 4.5054153 4.6801259 4.5185674 4.4171607 4.3213763 4.5352997 4.3076579 4.7364167 4.5541108 4.8951806 4.2788336 4.0636961 4.5276686 4.4158429 4.0089305 4.1217232 4.2902549 4.8942037 4.3709549 4.3582965 4.3653639 4.6220211 4.3402810 4.6064968 4.3039592 4.5336382 4.2368478 4.2842574 4.3750425 4.2599109 3.4708860 4.1209664 4.5977689 3.8471688 4.7055954 4.0336904 4.4020683 3.8586239 4.5132083 4.2981628 4.4520271 4.4642928 4.2930088 4.3462325 3.3484429 4.0260037 3.4590356 4.1302540 4.3465100 4.5793524 4.7460041 4.8112842 4.7322676 4.8823963 4.1787504 4.1683970 4.0684923 4.2380599 4.1491994 4.6314862 4.1577725 4.6153255 3.8153307 4.6391054 4.9569614 4.2527829 4.5482973 4.5453237 4.4825173 4.6864436 4.8134522 4.7265510 4.5179508 4.4308108 4.0614258 3.9433332 4.6827118 4.4660947 4.6388869 4.9156862 5.1283938 4.5268293 4.1706773 4.6172627 3.8745607 4.2078260 5.0972024 4.0345335 4.0522635 3.9941032 4.6633774 3.5509619 3.8710341 4.4079546 5.1549978 4.5135253 4.2573086 4.7338486 4.6534002 4.1330941 5.5791517 4.3724572 5.1312347 4.4049937 4.7958526 4.3368357 4.4114249 4.3935210 4.0429780 4.7951953 4.4011799 4.9346142 4.8427454 3.8399743 4.3419859 3.9842788 4.4729263 3.9075113 4.8222349 4.2796778 4.1853102 3.8365409 3.8724843 3.7076063 4.2870939 3.9221857 4.8191385 4.0655473 3.9613511 4.1767816 4.9610893 4.2821669 4.8955000 5.0678155 4.8852502 3.7879168 4.5588588 4.6164366 4.4071051 3.9906956 4.4479312 5.4957325 5.1040737 4.2237789 4.0089359 5.0744440 4.1206831 3.8380566 4.3241090 4.1025992 3.6171902 3.6770815 3.8265135 3.5467067 3.6857724 3.2905606 3.9699293 4.2231785 3.9091991 4.6251585 3.7961530 4.2079072 4.1046032 3.5251981 4.3460115 3.6260891 3.8039348 3.6989919 3.6329677 4.1356178 4.2468570 3.8262919 3.9732699 4.5630053 3.9451524 4.2094834 4.1258618 4.1750719 3.8828976 3.2539121 3.6617547 3.6645974 4.0137961 3.9431668 4.4533013 3.7065077 3.7483821 4.0409821 3.8836227 3.9291749 4.1866877 4.2322046 4.2303405 3.6233197 3.3626158 3.5077090 3.6300435 3.8061425 3.9067658 3.8284644 3.7949040 3.7118607 3.6015192 3.5574822 3.9236764 3.5768838 3.6252650 3.8581655 3.5440411 3.5227378 3.2632819 3.3547227 3.9665402 3.9156649 3.6118008 3.8341425 3.8399427 3.8788591 3.5673708 3.5306649 3.4446976 3.4114678 4.1118308 3.8690674 3.5618810 3.5393890 3.7562830 3.7287964 3.6317672 3.6364329 3.5369525 3.8225385 3.6573849 3.5710983 3.5316624 3.7560524 3.6605536 4.0118757 4.3968843 3.8636901 3.8780223 3.3785675 3.8511868 4.2203660 3.6785658 3.5731634 3.9359979 3.3535741 3.7600588 3.9768261 3.6004914 3.5850016 4.1142600 3.2332518 3.8322815 4.0285338 4.0196474 3.4531092 3.9828307 3.5212568 3.6343057 3.5715380 3.7679115 3.7785803 3.7435816 3.7942474 3.4321034 4.0411376 3.9612312 3.6853972 3.0844981 3.4386650 3.7149307 3.8891449 4.1759203 3.7477461 3.8693202 3.6954455 3.7166042 3.9701155 3.9269862 3.8171372 3.5117368 3.3891112 3.7908845 3.7942541 3.7953726 4.2878173 3.5699937 3.6355377 3.7867835 3.5683030 3.6151188 4.1221834 3.3654970 3.6748443 3.6564044 3.6424491 3.6686029 3.9108511 3.9972638 3.9238390 3.2623299 3.6616720 3.3555086 3.4799870 3.6730472 3.3208595 2.9906264 3.6761699 3.7892467 3.7289119 3.9291127 3.1628973 3.7629201 4.3674616 3.3735220 3.8321906 4.0707795 3.6871237 3.7558734 3.4858964 3.6987401 3.3531108 3.5369228 3.6007239 3.8564514 3.6934181 3.8070498 3.7046877 4.1453031 3.8872049 3.3551785 3.8241782 3.7755337 3.8419798 3.5260019 3.6916197 3.3565845 3.5615687 3.9439546 3.4980852 3.9623988 3.3908594 3.6574050 3.3659732 3.5263000 3.9126838 3.7851874 4.6256603 4.4286393 4.3599436 4.3982956 4.2148271 3.8561985 4.4533155 4.2244754 3.8837706 4.3483105 4.2040869 3.7106387 4.2852113 4.4735239 4.4504612 4.1119772 4.6598564 4.7010103 4.0058002 4.4675670 4.1554830 4.4052553 4.4860064 4.4900476 4.8949989 5.2559981 4.6752162 5.5313542 5.4519034 4.2180037 4.3960036 4.0570224 3.7972018 4.6381384 4.0884292 4.1583493 4.6381272 4.6930584 4.0934372 4.1582326 4.0838631 4.6464738 3.8174887 4.3471064 6.2677527 4.4973522 3.7833434 3.9880519 4.1761538 4.4958654 3.6818077 3.9248809 4.2328506 4.5660861 4.5417623 3.7516038 4.2750734 4.5187780 3.9593833 4.1228932 4.7136283 4.4889991 4.1630858 5.3299233 4.2447051 4.0875036 4.2541211 4.6570819 4.4188425 4.6487525 4.2432919 4.3245003 5.4129244 4.2441079 4.5956344 4.0349472 4.3425708 4.6458273 4.4099840 4.6995744 3.8079649 4.1680754 4.1496475 4.1334943 4.0530668 4.6984083 4.3237732 4.3941375 4.5945780 4.2459564 4.2961892 4.7660766 4.2888447 4.0619498 5.0917845 4.2239904 4.6751213 4.2442168 4.5369742 4.1540208 4.5611315 3.9724064 4.1461771 4.3806424 4.5916541 4.5444523 4.0499667 4.0796677 4.0942342 4.9960767 4.6113914 4.8448316 4.5881317 5.0742204 4.4674443 4.6720557 5.1093956 4.4294971 4.2630255 4.3736745 3.9599124 4.0737530 4.1588988 4.2983461 4.7984812 4.6495162 4.0381528 4.2441341 4.9631610 4.8951277 4.1613502 4.9518428 4.7297467 4.3389325 4.1237511 4.0701980 4.7229857 4.7649157 4.9143667 4.5634807 4.3908282 4.3947853 4.2588884 4.6472342 4.5460230 4.0572002 4.0766553 4.4016511 4.6658376 4.1134567 4.1955302 4.3872709 4.9679627 4.3453329 4.0641551 4.4135411 4.3645818 5.0356141 4.4687207 4.7198094 4.3392489 4.2646052 4.2526332 4.8324242 3.9601252 4.5725341 4.3855789 3.9796249 4.0282342 4.1140655 4.3154823 4.3395658 4.2781883 4.7086698 4.1830505 4.3891441 4.2704848 4.6417935 4.2653922 3.9650687 4.5133266 4.6576372 4.6189984 4.4585241 4.1199788 4.0868727 4.3963758 3.9862197 4.5786923 4.0650797 4.2261897 3.7976857 4.9790375 4.5235756 4.0787160 4.3688598 4.8058925 4.3403140 4.2977896 4.7283863 4.3954726 4.2022421 4.0330993 4.0719267 4.2865839 4.5301094 5.1092317 4.0796416 4.8215365 3.6660713 3.9090651 4.1372033 4.6056506 4.7161867 3.6230989 3.6168535 4.8024757 4.2905083 3.8879999 4.7675468 4.4801711 4.9405889 3.9384398 4.7756447 4.5261905 4.2826875 4.5553510 4.1827662 4.3030303 4.4946647 4.5562694 4.5169156 3.9116612 4.4409000 4.5759165 4.3865295 4.1529989 4.2104660 4.4553413 4.3707964 4.2020463 3.9007271 3.4697412 3.6026731 3.6413910 3.5554509 4.4693419 3.9366871 3.7578448 3.7215242 4.5244139 4.6361032 3.8110166 4.0250658 3.8398835 4.3098856 3.2554018 3.7279578 3.9501363 3.3081910 3.7527275 3.8507669 3.9588132 3.7315849 3.4481378 3.5228511 4.2326728 3.5324170 3.8330367 3.6436651 4.3349071 3.4064905 4.6226067 3.7861819 4.6226956 3.2082391 3.4449832 3.3919751 3.6171301 3.6661497 4.8066348 4.8959451 4.6988900 3.5421294 5.2506006 3.8650765 3.7813524 3.5874252 3.5544163 3.7269452 3.9707004 4.0433619 3.6647934 3.9881548 4.6446189 3.7969563 4.8526980 3.7537320 4.3742894 3.7996665 3.6876907 3.9783358 3.5861144 3.6270936 4.1001546 3.6064617 4.8276049 4.3741811 4.6923620 4.0170242 3.6619763 3.9522059 3.5360111 4.4028899 4.4465096 4.1527561 4.5421751 3.5784992 3.5338767 3.8384201 4.7381723 4.2695972 4.3889456 3.7930992 3.9031241 3.7407615 5.3155412 3.7842128 4.1267676 3.7498022 3.5942136 4.0661363 4.0869326 3.5005294 4.5346427 4.8331489 4.7877101 3.7672175 3.4244321 3.6451562 4.3920579 4.0474359 3.7843420 3.9159942 3.7411750 4.7715804 3.7566016 3.8680321 3.6502668 4.5777706 3.6682839 3.8694244 3.7175614 4.0409466 4.0860316 3.8638995 3.8708370 3.7989921 3.5815684 3.5815160 4.5092551 4.1031467 3.6853030 3.7120177 3.7028436 4.3693126 4.6370825 3.5150685 3.5192385 4.4359912 3.9402514 3.5836519 3.8155919 3.4635508 3.7298132 4.6166587 3.8855651 3.5707200 3.9831386 3.8787178 3.1861557 3.5600100 3.5306619 3.9027522 3.5659129 4.2402455 3.7363357 5.1232843 6.3448463 5.9051424 5.3993871 6.6545102 5.2860453 5.8086520 5.5921265 6.4705205 6.0686796 6.6045735 6.9578577 5.4292373 7.3650583 6.1605098 6.6453746 6.9625848 4.7912732 5.7056561 5.1393742 5.8376203 5.3659910 6.3414479 6.4081428 6.8968191 6.9380392 4.9439628 6.8045311 5.2484860 4.8723812 6.0077384 5.7413391 4.6927322 6.8624677 5.4915749 6.8433991 5.5628513 6.5324749 6.3833299 6.7019493 4.9889568 4.5649442 6.2122761 5.2088223 5.8040275 6.3390151 5.4743531 5.3686311 5.6406693 6.8854177 6.7556542 5.7690409 5.8951772 5.1353904 4.8462276 5.9274638 5.0015515 5.2119898 4.9257815 4.9807509 5.0681147 5.4447286 4.9443775 5.1094632 5.5804007 6.0443510 5.5220918 4.3153955 5.0955396 4.9200687 4.6960770 5.1942229 4.8067567 5.1903687 4.8084687 4.8777253 5.1373024 4.7489358 5.3985890 5.2894649 6.0796100 5.9178771 5.0532289 5.5467419 6.1793886 5.5907618 5.0320005 5.3586347 4.8535911 6.6169991 5.1940516 4.6273900 4.3663011 3.8267193 0.8473784 0.6011593 4.5423203 4.5463755 3.9246625 4.0479952 3.8791044 4.3685155 4.2419930 4.2157031 4.1315018 4.4922116 3.7033366 3.6335781 3.5833628 3.6803184 3.9677985 4.0555050 4.5784380 4.2857372 3.5153897 3.8104481 3.6035611 3.4157342 3.5089796 3.4527036 3.7028257 3.7786156 3.9728400 3.6067264 3.8418111 3.4984204 4.2729091 3.5228830 3.6086144 4.2066778 4.2055443 3.9861111 4.4953390 4.1884009 4.4971550 4.7194554 4.6262211 4.6412002 4.9209146 3.5908855 4.0073084 3.7348854 3.6669638 3.8250612 3.5642230 3.8206997 3.8969275 3.9776492 3.7591690 3.6955603 3.7801827 3.6390079 4.2680674 4.8064166 4.3433611 4.3468490 4.2142427 4.3294208 3.9918742 3.7733814 3.8220134 4.1117398 3.8246273 3.3402413 3.8757696 3.8163319 3.5282881 3.7744837 3.6649400 3.2066236 3.7319708 3.5739312 3.6700381 3.8651168 3.7865350 3.6035515 3.5886294 3.4643455 3.8128400 3.6225193 3.7132722 3.6592524 3.5935153 3.6226891 3.9463241 3.4982982 3.8157112 3.8336135 3.6748198 3.8600986 3.7052909 3.6223012 3.6748646 3.8508545 3.5939616 3.9195925 3.5650134 3.7622964 3.6489721 3.7647069 3.7112940 3.6871948 3.7637217 3.9048234 3.6839741 3.7465841 3.6103242 3.5664089 3.6019406 4.0219259 4.5465158 4.4351031 4.1523584 4.3482590 4.6303927 4.6739797 4.5900552 4.5065609 4.5271024 4.3030423 4.1062404 5.2396756 4.1670420 1.1151580 4.1071720 3.3666429 4.4139210 3.5892353 3.5020872 3.8524834 3.6072102 3.8739564 3.9694053 3.7166665 3.8420207 3.3622526 3.7287036 3.4940593 3.7848952 3.7068139 3.6436232 4.0058312 3.5104941 4.5107611 4.4935946 
E|gi|74672710|sp|Q4WT66.1|NRPS1_ASPFU                                                                      2.4049558 2.5572627 2.4668205 2.7162055 1.9747240 1.2237970 1.5502022 1.4081396 2.2905292 0.0000000 1.5631148 1.3852131 2.4533792 1.5146312 2.0329512 1.3789877 2.0952315 1.3570035 1.6256543 2.2877004 1.5500972 2.0127744 1.4496976 2.3352983 1.6427264 2.7338569 2.2256180 2.9869954 2.3613332 1.9447611 3.2413321 2.0195205 3.3007822 2.4417386 2.1828971 2.2341028 2.1922556 2.1528442 2.2250035 2.6159685 2.5701457 2.4331098 2.2813534 2.5025153 2.4150111 2.2464293 2.5785433 3.3312876 5.0959058 5.3146506 4.2427517 4.0748624 4.2653162 4.5835624 5.0595474 4.5173669 4.6207971 4.7094085 4.2480655 4.4721023 4.3617139 4.4211590 4.5803651 3.6479403 4.5427083 4.1503657 4.2172603 3.9155360 3.7136139 4.9970786 4.4406598 4.5793176 5.2204788 5.3171260 4.2445573 4.2900974 4.5585137 4.4931777 4.9826158 5.1844412 4.2670791 4.7270759 4.2046436 4.4620492 4.8636767 3.8200420 4.8859203 4.5314620 4.4323970 4.1791801 4.6134970 5.2175967 3.9250367 4.5371968 4.6729973 4.7404856 4.6076519 4.2520685 4.6365153 4.7657513 4.4823753 4.0411281 4.6633288 4.7062472 3.8889468 4.5214465 3.7862875 4.4763691 4.9095999 4.3981287 4.9214669 4.1537402 4.1165748 4.7952609 4.7273609 4.9973948 4.4553205 4.5342200 3.8808502 4.5496578 4.2972224 4.9324577 4.3491693 4.5177872 4.1260457 4.9420425 4.5266757 3.7928477 4.2982370 4.6948043 3.9007636 4.2925692 4.5912057 4.2096483 4.7590631 4.1863915 4.8149681 4.4166237 4.5098201 4.5337753 5.2515281 3.7716661 4.6419212 4.4677693 4.0748450 4.6499210 4.4002869 4.4854522 4.3739503 4.2956492 4.4624070 4.5997102 4.7739717 4.1244181 4.6957563 4.9396696 4.4287086 4.8531789 4.3230910 4.5923738 4.3061603 4.7006697 5.1360112 4.7764260 4.0602518 5.3457973 5.5325379 5.4326363 5.8188144 4.8148092 5.4759897 3.9445663 4.6658441 5.7896560 4.8925145 5.5692065 4.1648352 4.9175247 6.2698608 4.4375887 5.3935946 4.7342781 4.6743045 4.5300728 4.7920742 4.5234574 4.6475086 4.7637577 4.6912626 4.2583404 4.9202297 5.2099891 4.6569747 4.8212861 5.2036404 4.8144885 4.5056271 5.2791067 4.1719046 4.6770266 5.3541638 4.8466117 4.4352378 4.5971245 5.3090026 4.3808895 4.3634790 4.3447972 5.6405634 5.2329080 4.9280968 5.0725910 4.8675013 4.8161298 5.7760554 4.4125423 5.4148886 4.4805305 4.9377260 4.8437338 4.7459867 4.3336964 4.2444931 5.0246885 4.5309805 5.1080681 5.5780156 4.5289630 4.4234130 4.2746113 4.6227712 4.8861590 4.8957415 5.3608160 4.5036799 4.5649827 4.6324684 4.2979454 4.9155974 4.9799043 4.7379946 4.6845857 5.5246587 5.3375191 5.1140802 5.3228227 6.1050937 5.5798132 5.8418598 4.5355408 4.8222893 4.6188347 5.8425344 4.1301786 4.1454712 5.2134874 5.4877035 5.1015543 4.4680052 5.3503262 4.5752022 4.9682559 4.2754125 4.3580806 4.6919805 4.2544895 3.9452704 3.6982146 4.3617835 4.1087655 4.3284512 4.6110212 4.0360656 4.4792874 4.0914614 4.1195956 4.7031761 4.3996090 4.5998602 3.8267432 4.3772696 4.4344643 3.8347047 4.2271896 4.8976420 3.9184967 3.8651188 4.1908462 4.7311398 4.0622541 4.7792417 3.9402554 4.6108824 3.6672059 4.1275338 4.0407398 4.3626339 4.1131865 4.4981639 4.0995567 4.0197913 4.4501771 4.3439695 5.0066040 4.2538426 4.7706715 4.1655023 4.2568097 4.0905494 3.9664275 4.3048566 4.3365910 4.4292236 4.3544713 4.2240550 5.0474957 4.1931244 4.1916277 4.1245460 4.1178979 4.3869267 4.8355002 4.0904888 3.9401514 4.0845427 3.9026203 4.9553702 4.4237069 3.4419430 4.6375089 4.8827467 4.3253175 4.3376151 4.4314982 4.2176208 3.9566330 4.2194449 4.8208828 3.8507658 4.8465794 3.9465165 4.2807681 3.8205446 4.1982013 4.3710326 4.3743159 4.3641778 4.1072559 5.0323931 4.4841428 4.1377857 4.4248790 5.0664097 4.7524559 3.9017441 4.0086995 3.7584031 3.9542114 4.5031286 4.3532468 4.4634011 4.0553705 4.5554568 4.6783074 4.3475477 3.5282804 4.2577998 4.1362363 4.2037573 4.3750277 3.9745062 4.4806584 3.8342163 4.5813715 4.1514325 3.9719353 4.3134997 4.1920431 4.6083465 4.2012143 3.8546026 4.6726578 4.0568671 4.6455559 3.8600112 4.2584950 3.5057297 4.3798497 4.9369559 4.2153525 4.2850081 4.2049718 4.8238090 3.6702270 4.3091408 4.2230046 4.0666472 3.9279150 4.6699705 4.2665357 4.4226874 4.6048112 4.2138855 3.9210018 4.7587904 4.1058539 3.9781647 4.3102746 4.1695489 4.0276282 4.8438160 4.0216848 4.3176226 4.2441806 4.4213535 4.2874654 3.6898975 4.1247444 3.9395891 3.8441138 4.0540432 3.9651518 3.9760938 3.8628041 3.9336630 3.9002547 4.3565777 3.8812902 4.0759871 4.4028167 4.5331405 3.7521679 4.3172556 3.8206292 4.4900626 4.1801877 3.8725546 3.7853507 3.8586218 4.0818348 4.1139274 3.8663545 4.6463191 4.2529421 4.2484662 4.1161532 3.9463673 4.0637015 4.7239980 4.3384827 4.3701144 3.8959559 3.7673961 4.3927081 4.3232228 3.9754131 4.1382073 4.0339243 4.3079451 4.4761149 4.5910173 4.2779382 4.2423495 4.6242674 6.1939267 5.0959394 5.0432333 5.0027803 5.1486782 5.7593515 5.0715077 4.3261604 4.4299304 5.0178378 4.6832498 5.0027588 4.7582872 5.4370673 5.1603123 5.4291701 5.0513469 4.6242002 5.6389454 5.8172210 5.4688677 5.0651075 4.7245219 6.2975183 5.2525497 5.6912721 6.3080499 5.8609540 5.0809761 5.0113191 4.3487960 4.8035613 4.7443055 5.2307174 4.9237542 5.2043347 4.9910623 5.8629764 5.0318938 4.3920379 4.8693214 4.0771697 4.7108087 6.2856417 4.2514638 4.3634170 4.3721360 4.8051085 4.8485088 3.9206109 5.0993063 4.6104072 4.9434853 4.7427802 4.3292447 4.5866219 4.9100918 5.2079702 5.5731518 4.9161341 4.1458308 4.5744752 5.0478707 4.4391069 4.6513926 4.4671763 4.4181874 4.4918092 4.3387610 4.9258481 4.6832143 4.4556156 4.7057674 4.8266087 3.9631457 5.0150039 4.5053423 4.2783797 4.8314588 4.2811639 4.3055879 4.6476332 4.4349642 4.5407470 3.9606996 4.5763513 4.1909103 4.5264521 4.7550405 5.3726363 5.2254027 4.4828326 4.9745555 4.7685066 4.3140222 4.4620602 5.2935015 4.3541553 5.0550198 4.7825056 5.7299304 4.5065270 4.5998681 4.8452343 4.3484792 4.7621591 4.4613510 4.3457693 4.6364319 5.3034185 4.7830805 5.0887715 5.2277759 5.0544936 4.2136976 4.6767961 4.2999686 4.5488116 4.7451279 4.2854427 5.0159819 4.2566248 4.9677177 4.7771251 4.3684262 4.3621920 4.9837724 4.9399275 4.9189437 4.1333676 4.4309144 4.4256004 4.7340999 4.3731444 4.4962017 5.0323307 4.6028411 4.4549669 4.7600078 4.2628399 4.6041334 4.4321535 4.5195034 4.4009416 4.8137795 4.6578867 4.4623232 4.9957065 4.5792600 4.5613747 4.5502676 5.0511291 4.5391875 4.4339395 4.8444706 4.3290474 4.3517653 4.7863257 4.9462004 4.8476076 4.7389056 4.5606838 5.7689838 4.2621545 5.0936445 4.3491294 4.7417299 4.4728160 4.4937783 4.6385915 4.4958550 4.4704846 4.7853942 4.9184505 4.5233525 4.4149907 5.3503166 5.0932945 4.3166434 4.3978520 4.6918605 4.5558290 4.9614188 4.7178181 4.2580590 4.8317213 4.2619834 4.2398354 5.1140040 4.6325396 4.2433174 4.5360628 5.2050429 4.7756563 4.1721455 4.7699053 4.9993331 5.0439282 4.5553455 4.8591414 4.9054458 4.1665856 4.1338889 5.1679135 4.8178273 5.0007135 4.7148356 4.6930098 4.7934754 4.3082329 4.8853926 5.1993259 4.8111284 4.2728200 4.3650959 4.9726992 4.6192923 3.9416652 5.0577475 4.4549195 5.1959489 4.2447690 4.2033598 4.2596708 4.1384865 4.6314424 4.4117316 4.7052474 4.8591978 4.9290708 5.0135257 4.7824935 4.7856541 4.8178717 4.6158519 4.9003587 4.8787449 4.2128309 5.3808207 4.4043405 4.3866066 4.5851202 4.4083693 4.7706589 3.6094306 4.2935184 4.1095123 5.0720259 4.5428759 4.2893305 5.4954098 4.2181149 4.9262830 4.4716104 4.7128157 4.1647929 5.0751007 4.9940231 4.4707304 4.2971659 5.1118269 5.0572799 4.2612215 4.5648424 4.2703989 4.4742415 4.5039146 4.2884629 4.8929179 4.9323726 4.2310088 5.1026677 4.5841762 4.5165607 4.6349727 4.2213838 4.3586552 4.4713406 4.2114369 4.1721773 4.6782567 4.4825829 4.7367278 5.4688183 3.9927540 4.5139597 4.4886114 4.2797397 4.5764724 4.8875162 5.8132115 4.7204760 5.1087823 4.9690373 4.2883058 4.6548077 4.4815179 4.5328720 4.3058067 4.7398224 4.5114091 4.4730037 4.7218659 4.1203192 4.8757622 4.7319496 5.2334261 4.8342183 4.9037171 4.6758687 4.0167857 4.5929890 4.0208802 4.3802224 4.3488908 4.3472583 4.2237076 4.6217055 4.3913188 4.5237076 4.7997764 4.6387906 4.4633681 4.8800862 4.8318982 4.6925619 4.3020039 4.5059359 4.3416360 4.0554091 4.8377280 3.8905366 4.2360429 4.1821273 5.0579615 5.1347298 4.4641417 4.9481862 4.0239438 4.5600010 4.7338523 4.7324443 4.0678141 5.1381377 5.1599559 4.6449008 4.6162742 4.2419286 4.3040785 4.2819567 4.4217576 4.0193444 4.4726900 5.4333242 3.7240910 4.6566583 4.6300308 5.1121284 4.1753973 5.3226925 4.3627954 3.9581586 4.5905264 4.8720281 4.7498900 5.1458708 4.5027373 4.3956861 4.5198041 4.5035042 4.5402338 4.4195224 4.6200020 4.6116538 4.9076554 4.7348500 3.9173802 4.3288844 4.4170755 4.7679594 4.3757031 4.2401326 4.5958702 4.5230365 4.8820588 4.2347917 5.4591974 6.8929365 5.7412364 6.4597214 6.1547411 7.0371039 6.6320513 5.6546638 6.5941676 6.3595198 6.9161383 6.9056039 6.5112712 6.4240051 7.4328012 5.9252343 6.6961347 6.8055434 6.5884433 5.9704831 7.2443792 5.8976934 5.9004079 5.7980135 6.2995257 6.5208190 6.6429277 5.7364818 6.1152547 6.6038020 6.7168208 6.1267767 6.8744855 7.6758298 6.3342779 6.0420652 6.9768248 6.5233715 7.2801930 7.2826316 5.6052501 6.1029761 5.4727098 5.8280561 7.0394927 5.5431562 6.9838795 5.9762333 6.4605990 5.4671593 5.9805815 5.8986621 5.5537820 4.8781370 4.8938408 5.8383404 4.9171767 4.7881099 4.5728225 5.1803296 5.0606724 5.6815574 4.5907543 5.8700942 4.8861232 5.9189513 5.1043030 4.6117731 4.6757211 5.2427449 4.8291110 5.3844957 4.9122631 5.2528144 5.0413805 5.0725595 5.1917517 5.7034875 5.3321758 5.4221233 5.4433109 5.3499959 5.3639114 5.1409155 5.4970327 5.7359847 4.5541571 4.6656098 5.5197671 5.4540827 5.1637765 4.4251871 4.4802975 4.1859985 2.2539798 2.3010120 4.9568138 4.8690127 4.8326510 4.1332448 3.7336218 4.3341878 4.2890009 4.2781084 4.1375023 4.1894810 4.7600689 4.0620676 4.6587090 4.5120703 4.4332466 4.3147362 4.5053624 4.9944003 4.1753093 4.0875167 3.8082972 4.1904049 4.0737433 4.4103649 4.2555716 4.5974399 4.2281502 4.1201585 3.7723548 4.0733966 4.2850594 3.9770801 4.2617965 4.5347445 4.6414172 3.6677339 3.8244070 4.1014130 3.9984437 4.4329986 4.3652577 4.4385478 5.3200992 4.6839489 4.1162467 4.1187323 4.4203988 4.6689612 4.6239770 4.6396529 4.3713477 4.4908975 5.0180361 4.4469277 4.6937359 4.2993636 4.8593415 4.7209772 3.9991536 4.8281510 4.8814865 4.4059821 4.5880485 4.4973507 3.8611886 5.3055078 4.1698433 3.9949097 4.1341661 4.0294606 3.6835692 4.2007317 4.0876843 3.7752115 3.7013845 3.9580680 4.2616741 4.2376942 4.5697363 4.1451159 3.7047493 4.3716481 4.6092284 4.2497869 4.3104778 4.5808961 4.2478834 4.5564277 4.7124178 4.3130334 4.5694372 4.5112791 4.7814474 4.1653389 4.5140111 4.4410897 4.4104303 4.3601374 4.6450136 4.2841831 4.4479908 4.0299504 4.5460231 4.4182409 4.4151684 4.4224469 4.3894297 4.2091760 4.3883533 4.2910655 4.1452667 5.0241856 4.4337059 3.9839713 3.8488800 4.4673366 4.2522450 4.9189360 4.7499411 4.9015037 5.2081200 4.8208670 4.4740962 4.6472565 4.6305383 5.5741202 4.8127018 2.6738536 4.3520258 4.0421927 4.8695032 3.8538825 3.9466950 4.1816879 4.0357129 4.2580993 3.7163064 4.6546952 4.2358694 4.4204182 3.9312449 4.1567831 4.2247080 3.7840297 4.2249289 4.2866762 3.8829811 4.9549775 4.9434357 
E|gi|74670514|sp|Q4WLW5.1|NRP12_ASPFU                                                                      2.6936007 2.8153238 2.8255908 3.0521924 2.0508704 1.5058836 1.5412246 1.5710071 2.6272947 1.5631148 0.0000000 1.5289855 2.7884955 1.6469111 2.4378886 1.5516265 2.3737528 1.4268675 1.3522918 2.4679011 1.6439768 2.1883521 1.7091211 2.6373194 1.7501108 3.0986302 2.3130881 2.8485776 2.2242519 2.3115060 3.1474251 2.5212808 2.9825001 2.6535853 2.4983366 2.1613804 2.2534795 2.1063211 2.2538396 2.8194702 2.6612850 2.8125160 2.4728640 2.4908345 2.3667627 2.4336603 2.6769041 3.2491191 5.4298826 5.5856614 5.6164618 5.1960008 5.8925697 5.5983328 5.4110933 5.1909034 5.2054801 5.9834756 5.3058479 5.5257471 5.4898229 5.0250471 5.4794244 5.0448986 5.5051335 4.7267066 5.1934755 5.4636379 4.8716707 5.7036648 5.9987725 4.9038665 5.8075365 5.3269291 5.6915445 5.0531934 5.9462419 5.5277908 4.8512822 5.5562032 4.9270910 4.8934334 5.3716373 5.5900408 6.0392061 5.3328525 5.4040389 5.1166293 5.1418292 5.4842360 6.7378758 5.9132419 5.5790075 5.0409911 4.9851886 5.6517316 6.1793387 5.6387708 5.1000478 5.9223511 5.1704360 5.0314078 4.9598096 5.4773886 5.0207329 5.0082301 4.8864300 5.9989944 5.4983696 5.5574558 5.7835376 4.5557783 5.1162923 5.2443700 5.6577079 5.4743638 5.2136067 5.0137164 4.5433279 5.1990621 5.3701988 5.7916785 5.2875252 5.3018540 4.9139379 5.6686701 5.5280379 5.1907653 5.7950399 4.6331297 4.8024890 5.0038134 5.3937320 5.5483787 5.0113704 5.0822377 6.4118026 4.6677374 5.1641458 5.5532024 6.6850000 5.0330988 5.5762423 5.5268507 4.0156829 5.3740534 5.9886823 5.6943011 4.9448084 4.8822757 5.5740335 5.7308178 5.1107339 4.7684046 4.4912467 4.9262302 5.2135554 5.6848599 3.8201159 5.3234994 4.0077204 5.5073721 5.2562484 5.5468149 4.5752043 5.3637411 5.8474362 4.9287448 5.1983753 5.3246517 4.9697220 4.8533900 4.5904797 4.7917991 5.9627949 6.2206182 5.1762421 4.6200722 4.9233687 4.2827812 5.1180918 4.3882654 4.4228382 4.6046892 4.9634434 4.6418150 4.2671865 4.0475944 4.9274221 4.4299770 4.7126938 5.0710320 4.4191115 4.9275909 5.1542414 5.3691040 4.8829902 5.3174223 4.3071970 5.1620066 5.2906084 5.1426145 4.6508448 4.8909177 4.9605921 4.5275447 4.5393004 4.5678824 5.6348705 5.0536450 4.8581474 5.2730463 4.4844230 4.6908164 5.2291594 4.5088223 4.8447502 4.8052207 4.8180167 4.5602673 4.8784341 4.6296052 4.3679900 5.2106627 4.8902383 4.8252757 5.1612581 4.9738289 4.6678278 4.1404383 4.7108454 4.0984774 4.8211716 4.9241834 4.7249225 4.4825790 5.1294730 4.6627952 4.9623379 4.8462790 5.0115559 4.1596354 4.7800340 4.8066995 4.8825170 4.9736760 5.5972606 4.9041077 4.8255119 5.1085100 5.1587344 5.6457950 4.9188846 4.9363336 4.8123091 5.1829768 4.9615612 4.8648317 4.8139535 5.5174710 5.5651828 5.3422035 5.5889618 5.1062847 4.3415366 4.6301715 4.7079803 4.5507350 4.7595174 5.1069780 5.0314250 5.2003297 5.1115517 5.8622229 4.4186604 5.0010401 6.1025994 4.9982325 5.1655653 4.3672442 5.1554593 4.5729777 5.0574011 5.0896440 5.1342140 4.7074410 5.0539450 4.8585679 4.7254563 4.7950399 5.4516176 4.3290172 4.2038824 4.7052601 4.6250878 4.5958636 4.7526508 4.9971770 5.0542193 5.0192310 4.4872056 5.0051705 5.0858512 4.6787475 4.8456694 4.0624230 5.5410683 5.3679853 4.6951405 5.2017305 4.7216908 5.1070548 5.0076803 5.3397016 5.1792159 5.2165811 5.2020005 5.3837690 4.9748098 5.0534552 5.2001030 5.0946974 5.0307470 5.0373033 4.2820785 4.6207859 6.0119922 5.1859316 4.4422358 5.8147664 5.6332930 4.9198938 4.8464165 4.6657689 4.8892544 5.1753812 4.7924651 5.8576369 5.1313117 4.5227691 4.7475274 4.1188400 4.7915457 4.5363005 4.9446961 4.7743921 4.8581099 5.0037229 5.3174809 5.3357006 4.6436946 4.6806921 5.4959390 4.8374333 5.1814419 4.9149470 4.4559791 4.9602805 4.8566829 4.8720060 5.0529957 5.0205897 5.4110127 4.8865374 5.2961053 4.7049614 5.1387045 4.8787264 5.2327317 5.3880821 4.6991183 4.8852703 4.4143692 5.3943094 5.1781325 4.6378548 5.1607856 5.0619475 4.9292847 5.0085160 4.8956777 4.8950054 4.9844834 5.2051583 4.1568457 5.2065010 3.5937620 5.3800088 4.5541453 4.5948853 4.7289332 4.8179660 5.9047367 4.1936789 4.6835014 5.1573285 4.6886716 4.6822784 5.9136706 4.5005626 4.1521498 5.8282150 4.4508120 4.2136431 5.8407047 4.7306884 5.1325128 4.8960017 5.1893896 4.1100565 5.7882093 5.0185974 5.0789736 4.6791005 5.5507509 4.6078571 4.4185253 4.8398121 4.8421183 4.5303164 5.1776132 4.6867006 4.7012919 4.5146458 4.9249601 4.7623965 4.8682698 4.7311154 4.4433490 6.3731265 5.1621245 4.6808018 5.4766721 4.7852772 5.6943042 5.2326458 4.7441685 5.5284075 4.7375398 4.6328509 5.2359899 4.6368725 4.9738111 5.0595850 4.6925163 4.3094985 5.1998513 4.5586764 4.7430147 5.2029561 4.3589861 4.7405382 4.5692248 5.5630103 5.3576901 4.5595779 4.8643764 4.5732862 4.9041878 5.4079678 5.0095754 5.3180765 4.6543843 4.8703192 5.1422960 4.4238141 5.0553203 5.1172335 4.6277919 5.8227029 4.6002994 4.3330398 4.9556295 4.7354725 4.1903404 5.0931246 4.7657792 4.5356278 4.9222526 5.0215642 5.1851753 4.5768410 5.0141316 5.0564965 5.3406393 4.3008059 4.7197073 6.3439829 5.3650078 4.3838509 5.7822066 5.9284516 5.3249324 4.6545674 4.2704540 4.5397835 4.5056222 4.0727010 4.8182720 4.5723896 4.5482729 4.6156856 4.9901694 5.3096193 5.0021883 4.8133696 4.7663253 6.1056906 4.8786616 4.3393080 4.8651672 5.2074855 4.9839200 3.8027421 5.5553155 4.5289134 4.9747849 5.2434739 4.9311295 4.6300607 5.1431297 6.2424252 4.7202057 5.1083409 4.6311568 4.5858105 4.9818952 4.5531851 4.6739676 3.8140741 4.1862552 4.9251867 4.7945110 4.9864903 4.3836374 5.3612785 4.5535428 4.9167195 4.5125820 4.6778865 4.6481021 4.3626960 4.9738239 4.9607234 4.5808830 5.1443804 4.3638904 4.2572462 4.9054894 5.0188638 4.6315299 4.5207118 5.1475824 5.3596460 5.1792217 4.3103016 5.0339607 5.0865593 4.2750382 4.7998126 4.5873238 4.5392082 4.8938898 4.8961314 5.2575387 4.3383757 4.6234422 4.5778246 4.7942154 4.7168204 4.8578788 4.3781991 4.6477014 5.7436352 4.5757144 4.7035268 4.7060961 5.2366161 4.5326252 4.8150643 4.7299943 4.7019021 4.6965331 4.4541393 5.1641899 4.3812475 5.0129351 4.7952165 4.9638908 5.0034038 4.1314798 5.0403537 4.8969690 4.0810077 4.3656702 5.3187187 5.2333288 4.8433381 4.7622292 6.0170519 4.5810234 4.4999253 4.4328348 4.9265698 4.9816325 4.5521217 4.9950061 4.4163797 5.0003785 5.2560751 4.2986533 5.0462421 4.9381036 4.8857379 5.2399022 5.1475152 4.3457884 4.7432269 4.7463737 4.7614328 4.8006101 4.8453668 4.7926587 4.9246207 4.6393748 4.6024274 5.5528119 4.5983834 4.9565811 4.3109643 4.5442117 4.2800589 4.4706468 4.9957671 4.4187145 4.4115512 4.4777876 4.6368003 4.4474372 4.3524976 4.6642069 4.8815289 4.1595383 4.9503358 4.8597314 4.4478760 4.8184587 4.5235542 4.1874901 4.8414891 4.7955884 4.8264454 4.2436501 4.2218770 4.2112423 4.4917006 4.5959225 4.6798129 4.2438335 4.3103843 4.7512482 4.4157275 4.9481937 5.2679917 4.9752902 4.3664066 3.8244974 4.6027579 4.8804840 6.1268153 4.7274063 5.0681004 4.0935206 4.6464118 4.1275890 5.1192109 4.8440925 4.9946271 4.9861431 5.1634136 4.3119041 4.4471388 5.2565875 3.9634727 5.5575073 3.9618580 4.5097619 4.7773023 4.6346877 4.2689526 4.4604736 4.9642095 4.6397409 5.8095211 4.9655303 4.2535865 4.8399877 4.8385711 4.4739770 4.6323656 4.7685195 5.0052922 4.8039384 4.7516083 3.7784550 4.3616732 4.0133502 4.5843811 3.7655725 4.9365315 4.5364405 4.6089533 4.2118111 4.2026981 5.4042420 4.4787073 5.2258715 4.2629715 5.3212473 4.2366715 4.1785810 4.6354653 4.1908789 4.3504919 4.1016569 4.2220981 4.4075961 4.6192790 4.4193743 5.2750141 4.6221768 3.9894874 4.3138142 4.5944301 4.1832346 4.3946696 4.3381813 4.8432728 4.1703131 3.8909335 4.8685182 3.9160596 4.2986727 4.6508074 4.8785972 4.5990989 4.8421765 5.5366262 4.2174093 4.1129781 4.5165190 4.4023283 4.2940239 4.7562208 5.6072584 4.4625037 4.7106088 5.1950401 4.0169621 5.3486140 3.8650447 4.9416913 4.0736816 4.0442930 4.2033387 4.2821562 4.7143257 4.4755171 4.6822474 4.9475556 5.3315960 5.2392996 4.6625783 4.8588234 5.2120855 4.8772330 4.8190805 5.0229588 5.1041361 4.2920449 3.9713837 4.0597471 4.3435324 5.0566634 4.8640029 5.1985437 4.2063575 4.5880397 4.5842598 5.1765567 4.0674261 4.3379922 4.3245392 4.6764036 4.7397156 4.2862146 4.5777548 5.2961078 5.4895142 5.0541653 4.2060813 4.1054511 3.8858976 4.9923604 4.6748079 4.2738141 4.7255023 4.3386042 4.9128803 4.5403167 4.4082434 4.1248562 4.3682979 4.3135803 5.0063330 4.5586678 4.7612179 5.0299005 4.4383484 4.4423290 4.6942948 4.5712058 4.6737074 5.1690609 4.0059843 3.7678204 3.8981760 3.7684173 4.9045451 5.8482242 4.5611572 4.0909582 4.2554689 4.1445184 4.4458133 3.9713392 4.6513900 4.1559568 5.3867507 4.7654050 4.1168404 4.2822976 4.3089290 4.4883091 4.7790090 4.2416059 4.6815634 3.9596751 5.8123280 4.7849205 5.2259401 8.9999983 7.0785405 6.8818314 6.4736520 6.0450926 6.8908183 7.7792667 7.6292638 7.3184965 6.6024430 7.6161364 6.8516482 6.1080416 7.9706533 6.1569279 7.5342839 6.0316334 6.5075502 5.5204970 6.4223404 6.0702581 5.9718255 6.4300969 6.2650031 6.7305926 6.6705755 6.0611864 6.0236374 6.2116207 7.4915423 5.8899564 6.3320550 8.2424503 7.1092127 7.7386295 7.0106672 6.6963868 6.6375990 6.5891971 5.5177825 6.4193785 6.2553471 6.6058442 6.6159905 6.1450784 6.5279480 6.3037602 5.9581828 6.5430167 6.2928580 5.8551178 7.4262159 5.3902618 5.7397830 7.5118815 5.5861306 4.9677612 5.9041700 5.2030305 5.4765869 6.3908755 5.2926346 5.4293279 5.0478555 6.2506062 5.2349861 4.8693414 5.4705801 5.1509509 5.3726563 5.8204024 6.4807734 6.1477364 6.1733620 5.4111024 5.3497750 5.7065600 5.3253492 5.4864482 6.5318142 6.0521551 6.0610052 5.5747071 6.0655202 6.0888922 5.0034547 5.0298139 5.7397523 5.9209141 5.2408123 4.4862674 4.5495179 4.5215160 2.6326250 2.6848259 5.4383465 5.2627772 6.0007261 5.3674327 5.0338906 5.2634509 4.9207304 5.1617123 5.1628875 5.1853799 4.3983257 3.7609477 4.0842839 4.2621069 4.9348403 4.2759081 4.9497663 5.3568970 5.1270592 4.9514018 4.5093372 5.0894806 5.0805935 5.2522716 5.2140251 4.6248357 4.9582612 4.9069617 4.8423273 5.0195503 5.0415646 4.9314921 5.3511479 4.6031309 4.8687470 4.9818471 5.3028332 5.2583438 5.5115970 5.5921259 5.0172394 5.4340421 4.7719577 4.0907522 4.1080111 4.1431318 3.7965993 4.3674202 4.3198084 4.4485741 3.8622504 4.5392439 4.4159322 4.3138162 4.6161652 4.1168391 4.8154867 4.9365610 4.3192491 5.0726597 4.7585464 5.2745094 4.9937108 4.9101883 4.5395845 5.1084566 4.9690032 4.5792988 5.0088106 5.0431044 5.0723537 5.4487841 5.0339356 4.6415301 4.8129611 4.5878307 4.6320053 4.6142506 5.4050321 4.5001799 4.7796496 4.9424436 4.4866778 3.6510272 4.3661165 4.3142379 4.0387222 4.2487183 4.6399988 3.9190232 4.1514280 4.1438982 4.2840261 4.1104043 4.4507755 4.3584191 4.2288474 4.1625838 4.0425701 3.8482569 3.8435464 3.8100937 4.2528256 3.9602222 4.3748072 4.3596021 4.2547423 3.6633415 4.3094977 4.3402526 3.8519839 4.5302993 4.1185538 5.2517061 5.4935925 5.2847892 5.4020323 6.1367209 5.0157869 5.1167470 5.4403093 4.7014136 4.2770788 4.9960325 4.5411778 5.3671995 5.1763853 2.8225139 5.3458899 5.3891562 5.0603516 4.7431204 4.4354436 5.4582310 4.7823983 4.8747893 4.9317099 5.5295099 5.3952387 4.8860014 5.2528522 5.0162250 5.1885049 4.7767565 5.0436124 4.7312485 4.5923464 4.7566123 5.0112923 
E|gi|1109550134|sp|A0A024F910.1|VLMS_LECSP_2__2_                                                           2.4435388 2.5513379 2.3804363 2.6461200 1.7582053 1.5009546 1.5911962 0.6916097 2.5301110 1.3852131 1.5289855 0.0000000 2.4931691 1.6408460 2.1846026 0.7607190 2.2339384 1.6363829 1.8052878 2.2124801 1.7099342 2.0274878 1.5040122 2.2855437 1.7049784 2.7173592 2.1859273 2.7083889 2.3307187 2.1563000 2.9080765 2.1818327 3.1317968 2.5776406 2.3760796 2.2699628 2.3437255 2.0240909 2.3287020 2.6697155 2.6890819 2.6027580 2.4368949 2.4642650 2.3287901 2.2706590 2.4918863 3.4290221 5.2902156 5.5642616 4.3110786 4.5738980 4.6551504 4.1881678 4.9667833 4.5167930 5.0427742 4.6910995 4.8060180 5.3159790 4.3050655 4.6456765 4.4797180 4.5717333 4.5819663 4.5623341 4.8759385 4.5079059 4.5746943 4.7767277 4.7702444 4.9418059 5.2706878 5.2437309 4.7948529 5.1387647 5.0037649 5.4566176 5.3552420 5.1818413 5.2010045 5.1578386 4.6856421 4.4667795 4.7830071 4.6369750 5.5237266 4.5732854 5.1542942 5.0434862 5.1177314 5.0695590 4.4647053 5.4701339 4.6719667 4.9789024 4.7552858 4.6865820 4.6090401 5.0762654 4.7761228 4.5496944 4.7674125 5.2417396 4.4882649 5.0473003 4.2370062 4.9061183 4.5150579 4.6727342 4.6355956 4.6324718 4.1582116 5.0181446 5.7188109 4.3064619 5.0647966 4.7816458 4.5131438 5.1497569 4.9568289 4.2638258 5.1367166 4.8482135 4.5375177 4.9476424 4.7724825 4.6964595 4.9734324 4.2359266 4.4903345 4.8074269 5.4442380 4.8849141 4.5548024 4.9310436 4.7329978 4.8350921 4.6644487 4.6700036 4.6141632 4.3199712 4.4212391 5.0076402 4.1364115 4.5147599 5.2596098 4.4198698 4.9744969 4.6052104 4.8812232 5.3066776 4.6661857 4.7459608 4.4691596 4.4877077 4.7326830 4.9870904 4.3970735 4.2535423 4.4684177 4.9592482 4.8382282 4.6357782 3.8538617 5.0661795 5.2938935 5.3774047 5.3342230 4.6737232 5.1990937 4.1534773 5.3199105 5.7302359 5.3910052 5.2339307 4.5209726 4.4545246 5.2907100 4.2454661 4.3955240 4.7022341 4.5678136 4.0243015 4.2989301 4.8032901 4.3489333 3.9338605 4.3545197 3.9229608 4.3139956 4.8621389 4.2502609 4.8774054 4.7825496 4.5296614 4.5810945 4.3101690 4.1629820 4.6072481 4.9069082 4.4211213 3.9996856 4.5564207 4.4086319 4.4536496 4.2695611 4.2054855 5.3562687 4.8580594 4.9572653 4.6549379 4.7291766 4.1270753 5.1393191 3.5561995 4.0403171 4.3080952 4.1002623 4.1234419 4.4418880 3.9984718 3.7974958 4.3904259 4.2438673 5.1692368 4.4830293 4.8602261 3.9201948 3.5342607 4.0619662 4.1142591 4.0702562 4.6529938 4.1244628 4.4492017 5.0862060 4.1072062 4.9641536 4.2130555 4.6327601 4.2966422 5.4844122 4.3395175 5.0152010 4.5772970 5.5149178 5.0058149 5.2737207 4.5400456 4.8591414 4.4102020 4.5215449 4.8088158 4.2277706 5.2242093 4.7853180 4.8659514 4.7103262 5.4617974 4.8682142 5.0682816 4.3352358 4.5831441 4.5950669 4.3814131 4.5519248 3.8107098 4.5115293 4.2282396 4.5231792 4.7569892 4.9022330 5.0412562 4.3857713 4.5085739 4.6446405 4.5900318 4.7028560 3.8709986 4.7005465 4.3693394 4.5175387 5.0537110 4.7632695 4.3579470 4.5460178 4.5623149 4.6411255 4.0742296 4.5960947 4.3702132 4.6015123 4.3448646 4.2453943 4.3968615 4.5034837 3.8539106 5.2410010 5.1347780 4.1435523 4.4221362 4.8426871 4.5213859 4.5701033 4.4819112 4.5699678 6.2076067 5.0170217 4.0003052 4.1656901 4.4104058 4.4308652 3.7650377 4.6940162 4.6746503 4.1504968 4.7197402 4.3946639 5.1469968 4.1140249 4.3941892 3.9826865 3.9686777 4.5193407 3.9964206 4.8551672 4.4544269 3.9632742 4.3790956 4.1998536 4.4978234 3.9455354 4.2271597 4.0018121 4.4659938 3.8271566 4.3445614 4.1619145 4.6311064 4.5950648 3.9308270 3.9746833 3.7259256 4.5369099 4.5560553 4.1099806 4.5498214 4.2145573 4.8773889 4.1592873 4.3345993 4.5789867 4.2222276 4.4236835 4.4734821 4.4989432 4.4465657 4.2554349 4.4371040 4.3231457 4.4080626 4.2042330 4.4086917 3.6879712 4.3023785 4.4963345 4.3943385 4.1622708 4.6538773 4.2496395 4.4938822 3.8947917 4.3299503 4.1677519 4.0647153 3.9214009 3.8998791 4.8379866 4.3679639 4.2734824 4.8306725 4.3728881 4.3538263 4.1043531 4.0589794 3.6494401 4.7876325 4.3503546 5.0212149 4.9423705 3.7440112 4.7561599 4.1131074 4.5157503 4.6401578 4.0903620 4.6118069 3.8362221 4.3700589 4.2437677 5.1007565 3.7138705 4.0807410 4.3326969 4.2128045 4.2059413 4.1140909 4.2051788 3.6728479 4.7360721 4.2831057 4.5008324 5.2120585 4.0335861 4.1155673 3.8701330 4.4074261 4.1716493 3.9550846 4.2234128 4.0795438 3.8108942 4.1524677 4.7751331 4.3781555 4.5251350 4.1552723 3.5228022 4.8679357 4.0262070 4.3154792 4.3646783 3.5919840 4.0826883 4.3826167 4.0468045 4.4322594 4.1547944 3.9286151 4.2621978 4.6819562 4.2296080 4.1565496 4.3226421 3.6545475 4.0026042 4.4761984 4.2840929 4.6366523 4.4869079 4.2881498 4.2566790 4.7584373 4.2701734 4.4457401 4.9874968 4.7256562 4.4992564 4.4369208 4.4869146 4.2392336 4.0501072 4.6489582 4.7873385 4.8678685 5.1097199 4.4945316 4.4484734 4.7694989 4.9986625 3.8959400 4.7263877 5.0604022 4.0081871 4.8246167 4.2206916 4.7032151 4.7836905 4.9691808 4.5207343 4.1971165 4.5455104 5.1741194 4.5756976 4.1405594 4.8389177 5.0489916 4.7221660 4.5479873 6.3298447 5.8699473 4.7395013 4.6648054 4.3122131 4.7089166 4.6269619 4.7427796 4.8839748 4.9358967 4.5952796 4.5513497 4.8511094 4.5570616 4.8995671 4.2843013 4.7268642 6.4519183 4.5713463 4.6636604 4.3927143 4.3679920 4.9297524 4.0093843 4.6772694 4.8971468 5.2848103 4.6042371 4.5387190 4.9520975 4.8349397 5.2762285 4.9759122 4.9517809 4.3100880 4.6879387 4.8763545 4.7484648 4.7490631 4.7479182 4.2094112 4.9721931 4.6605446 4.8297322 4.5200608 4.6276621 4.3948154 5.1171383 4.5621460 4.9354266 4.7580866 4.3035505 4.1512104 4.5501289 4.9518763 4.4007211 4.3192359 4.3171673 4.3825566 4.1468804 4.1127619 4.6663334 4.6935583 5.1496735 4.7178833 4.1115468 4.7162466 4.6679537 4.5830082 4.0335979 4.9062417 4.4880497 4.5781079 4.5472417 4.6679266 4.5362562 4.3787183 4.8574696 5.0597466 4.3569956 4.8231211 4.4920548 4.2321702 4.9450283 4.7901665 4.2766449 5.0701857 4.9816672 4.3495725 5.6172776 4.5036698 4.6125823 4.2375525 4.7013166 5.0460873 4.4748456 4.8371762 4.7129491 4.8302827 4.7781847 4.5799351 4.9283222 4.9054478 4.1832991 4.4774072 4.3747535 4.6548658 4.2850703 4.2949801 4.7050011 4.5447771 4.3075689 4.5738949 4.4294957 5.0630653 4.4090082 4.6809167 4.4405514 4.6343304 4.9452033 4.4203770 4.8468632 4.2677688 4.7153208 4.9344663 4.3317106 4.4023124 4.6709871 4.1574905 4.4891868 4.5030239 5.0029091 4.1385173 4.6715912 4.4250423 4.7389527 4.9781907 4.5673595 4.7271716 4.0351792 4.6555573 4.0605101 4.5108860 4.2863945 4.3469150 4.5572473 4.6228600 4.5037707 4.2598381 4.9108243 5.0526133 4.8519840 4.4461929 4.5541717 4.5227155 5.0559788 5.2785981 4.7439166 4.1328591 4.7283118 4.6383900 4.3169566 4.4268236 4.7192538 4.5319101 4.7569275 4.6380003 4.7158043 3.9934373 4.4526761 4.9627110 4.8544267 4.6014452 4.9602372 5.1438724 4.3754953 4.4083255 4.9890743 4.7800417 5.3076252 4.7930401 4.6630341 4.5095377 4.5343386 4.3938645 5.0741091 4.4547048 3.9209091 4.1015390 4.3279959 4.1917567 4.2859122 5.3329025 4.5331526 5.6085415 4.5189492 4.3928739 4.1719773 4.5430188 4.3030792 4.3803148 4.9274641 4.8515291 5.1738261 4.5444230 4.6341392 4.5429411 4.6405636 4.2652469 4.6605378 4.4693676 4.8569242 4.7119275 4.8598029 4.1047509 4.5616324 4.0356148 4.3374239 3.8744622 4.6350552 3.9980556 4.4742053 3.8825807 4.4635168 4.6095674 4.0804462 4.4992549 4.1742845 4.7039747 4.7299947 4.6836053 4.4188420 4.2701683 4.2799953 4.6694620 4.1189465 4.4043651 5.1010913 4.2898141 5.6156737 4.6537254 4.1506983 4.4610384 5.1359604 4.8729892 4.5961020 4.0320385 4.7038586 4.6423728 4.4524978 4.3465158 4.4448894 4.3906466 4.6378888 4.8454421 4.6992660 4.9786626 5.5294669 4.0616936 4.1083535 4.9916118 4.5592566 4.3511423 4.8004844 5.5488454 4.5230607 4.5022923 4.9597214 4.1149172 4.6968924 4.3466291 4.4156756 3.7408850 3.8364314 4.2292416 4.1989684 4.5445918 4.6551006 4.4983351 4.8563792 4.8309880 5.0058899 4.4689121 4.5508946 4.5556341 4.5261256 4.2210176 4.3569172 4.7328638 4.1140100 4.3772399 4.4644797 4.6776536 4.5063139 4.8379255 4.9053106 4.5541470 4.3422242 4.3771361 4.9736999 4.4443526 4.3979863 4.5820557 4.6108547 4.4826445 4.1105035 4.5853439 4.1154558 5.8781531 5.1974105 4.2295980 4.6063315 4.3913578 4.6293715 4.4538727 4.3510704 3.7886007 4.9384182 4.7870890 4.4721953 4.1161348 4.2082878 4.1955034 4.7299695 4.0484714 4.2849022 4.2241851 5.1235079 4.0212972 4.3508161 4.9672726 4.7487335 4.3203002 4.7324620 4.4011986 3.9270515 4.4508975 5.0957941 4.6215898 4.7864406 4.2152014 4.1933039 4.2585595 4.1061913 4.3058610 4.4432909 4.6225105 4.4264342 5.1073460 4.7171498 4.4895083 4.1880277 4.2636125 4.6601961 4.3873521 4.9238870 4.4368951 3.9177145 4.7108188 4.5654949 5.5526982 6.8278254 6.8615227 6.2997158 6.4013451 7.0004462 6.0867439 5.4625974 6.7428728 6.3453708 6.2497141 7.2556002 6.5876471 5.8999633 8.5637055 6.2818013 6.8093764 5.9104400 6.4811107 6.2959137 6.7055592 5.6200577 5.9747064 6.5528277 6.4985708 6.4320605 6.0274145 5.5710185 5.9242305 6.0603342 6.8767055 6.4448511 6.6528824 7.7419918 6.4905413 6.8826654 7.4695085 7.6232126 7.1985619 8.8181683 5.0970900 5.1355862 6.4482342 5.2254724 6.3851895 7.1262968 6.2430923 5.8234578 5.9082299 5.2192569 6.3398921 5.3491271 5.9915379 5.3867245 4.7864284 5.7754483 5.2421098 4.8988733 5.6197843 4.9701747 5.5117857 6.0544825 4.4042518 6.1529240 5.9702383 5.5000674 5.0352915 4.9272226 4.9787640 5.0119997 4.8209832 5.3708288 5.6330710 5.7257912 4.9848167 5.8116043 5.4133100 5.8446449 5.6581317 5.3619526 6.4299964 5.2473760 4.9098280 5.5133666 4.8510681 5.5247801 5.1331869 5.8574086 5.5996389 5.5563689 5.6421787 4.4229252 4.2259808 4.6366626 2.3714404 2.6194168 4.9654896 5.0605254 4.9667521 4.6846222 4.5409296 4.7048013 4.7138296 4.3925601 4.8396471 4.9153068 4.1744926 4.1881555 4.7548584 4.2761511 4.8781959 4.4183527 4.2996562 4.2966064 4.0612592 4.7545429 4.7432061 4.6809198 4.5352236 4.7291871 4.5414477 4.7417109 4.6745603 4.1773639 4.3687205 4.5565855 3.9778781 4.2468590 4.8520986 4.0641101 5.1000418 4.3068402 4.8224907 4.8769150 4.9792981 5.4062331 4.6858735 5.1904054 5.4052828 4.5857537 3.9586504 3.8108305 3.8108117 4.3191189 4.2327694 4.8972198 4.2737445 4.2300336 4.8504850 4.3961322 4.6169236 4.4640610 4.7712982 4.5787922 4.0518804 5.1496501 5.0936067 5.0435358 4.4208512 4.4998186 3.5675990 4.3987001 4.5078438 4.0535394 4.3818371 4.3935000 4.2700038 4.4294301 4.3281072 3.8892936 4.4323941 4.3631244 4.1768273 4.3616337 4.6686150 4.4560673 4.0864322 4.3897014 4.4845190 4.7075165 4.2570602 4.1214664 4.4449454 3.9996746 4.2367653 3.7417876 4.3546357 4.3151732 4.3475683 4.0618230 4.3960967 4.2547554 4.1852830 4.1509927 4.6099338 4.4415998 3.8948776 4.2983071 4.1096310 3.7655690 4.3173005 4.2134789 4.6864305 4.3288875 4.2091273 4.0758827 3.8868536 4.6407022 4.5334314 4.8058753 4.3724368 5.0132668 4.5805032 5.0519385 4.8381570 5.2213166 4.8848301 4.6154173 4.3215598 4.2772386 4.2045333 5.0368434 4.8905763 2.4679293 4.7321919 5.2308349 5.5827870 4.1238215 3.6923763 4.4129738 4.2422104 4.2475935 3.9646092 5.1375297 4.7954426 4.0932027 4.5158791 4.6270257 4.3748998 4.1157019 4.2627396 4.2023104 4.2425017 4.8035853 5.0114555 
E|gi|75520421|sp|Q70LM7.1|LGRA_BREPA                                                                       2.3605084 2.2342111 2.3800237 2.3684476 2.8196132 2.8992271 2.7228884 2.6321555 1.3129862 2.4533792 2.7884955 2.4931691 0.0000000 2.8306946 1.7628181 2.5646409 1.7776156 2.7280679 2.7527863 1.8404776 2.7473233 1.7204254 2.4796392 1.2757573 2.9247138 2.6355717 1.7496862 2.7957678 1.8543830 1.5961714 2.8198044 1.5939048 2.9349699 1.4034494 1.5502834 1.8394567 1.8324202 1.8199870 1.4294352 2.8846733 1.5001127 1.4314543 1.3919321 1.4968345 1.6981708 1.4042165 1.5160340 2.8530638 4.9912204 4.4218423 4.6985121 4.2551480 4.1790777 4.3571233 4.8050349 4.3016890 4.4641848 4.8948673 4.9449491 4.6383644 4.4407300 4.5351855 4.5325637 4.3768939 4.4882107 4.5356535 4.6727671 4.5730640 4.4240475 4.6519069 3.8677554 5.0953748 5.1496858 4.7541581 4.8923619 4.5430365 4.1495256 4.9866698 4.5156358 4.2733804 4.1878712 4.5575258 5.1205305 5.0598640 4.5557520 4.3707063 5.1036620 4.2207259 4.8419387 4.6508537 4.6363488 4.6654081 4.3787940 4.2504019 4.0867561 4.4273088 4.5196576 4.4431512 4.7151887 5.2118951 4.4212622 4.3728761 5.0197084 5.1785037 4.3370310 4.8889780 4.3569978 4.4956477 4.4361583 4.8725141 4.7661682 4.7429801 4.5787431 4.0665982 4.7760835 5.0251380 4.6973585 5.2011541 4.4637218 5.4136530 4.5960654 5.0344542 4.4178673 4.7424254 4.6289774 4.4331148 4.8997640 4.0696997 4.0808461 4.1868271 4.4462458 4.7182420 4.6353551 4.7155398 4.6606452 4.6783654 4.3363777 4.7637542 4.3876732 4.6622616 4.0703492 4.6779970 4.5380777 4.5205991 3.9649340 4.6258677 5.3013900 4.5244301 4.7985750 4.9906781 4.1284587 4.5372758 4.5447828 4.1729003 4.1551454 4.4697821 4.2511803 4.3433621 3.3302239 4.5751650 3.9061459 4.4170972 4.2363576 4.3106785 4.3309716 5.2170969 4.6753850 4.6315258 4.0583456 4.0053389 4.3031792 4.3444017 4.0107667 4.9048104 4.4550402 4.1252711 3.9874110 3.9875001 4.2456068 4.2254551 4.0659832 4.2627346 4.2487830 4.4641942 4.4828695 4.5160004 4.2047642 4.2791029 3.7903164 3.8501998 4.3734846 4.4541630 4.3423979 4.7087550 4.5784074 4.5016024 4.1657854 4.2777101 3.8074237 4.6057695 4.9897611 3.7717935 4.1444372 3.6314838 4.1213204 3.9083042 3.6354975 4.1303390 4.6377402 3.9496543 4.1877750 4.5550007 4.3616721 4.1760571 4.9207431 4.0306603 4.6183205 4.2109951 4.3308935 4.2160922 4.3231194 4.2137721 3.7877682 4.3881409 4.1734858 4.7397606 4.3693732 3.8055592 3.9912897 4.0086741 4.2616591 3.7768344 4.1703547 3.8804842 4.1504029 4.3596289 4.1370697 3.8976618 4.4792748 3.9565679 4.7050147 4.1471890 4.1624637 4.2412324 5.0922083 4.3716816 4.7440196 4.8025893 4.7291649 3.9194186 4.3507158 4.5247715 4.9299490 3.7841774 4.3126560 5.3967130 4.5382874 4.2479376 3.9876791 4.7608375 4.5720206 4.3714142 4.5749277 4.2795910 4.6439301 4.3265820 4.2302126 3.7527671 4.0767523 3.5827165 4.3134772 4.1824359 4.3954505 4.8449889 3.5097354 3.9695497 4.3656492 3.8127198 4.4304570 3.3733128 4.0740932 3.9878287 3.4562458 3.9638656 4.4592716 4.1022944 4.0458363 4.3832551 3.6972207 4.2468745 3.9000332 4.2177373 3.8739810 3.1141984 3.8675006 3.8460139 4.0175736 4.3490684 4.3267568 3.6408936 3.6478453 3.9573505 3.9770452 4.6970198 3.9824735 3.6244846 3.9954542 3.9432960 3.8113771 3.3675986 4.0310295 3.7915600 3.9237668 3.7318954 3.5453741 3.7723580 3.6137049 3.6243710 4.3411756 4.2439872 3.6150157 3.7722001 3.3316173 3.5468350 3.6580080 3.5412399 3.9569111 3.8112231 3.6129104 3.9322252 4.2528201 3.7968741 3.4011070 3.7648973 3.6286069 3.8330761 3.6995184 3.7432065 3.5425606 3.6001699 3.5971165 3.8945133 3.5447325 3.4088867 4.0349023 3.7506374 3.9223462 3.6789129 3.8446851 4.1221733 3.9606980 4.1309492 4.3084856 3.8540992 3.6299593 3.8120486 3.5616522 3.7017667 3.4766287 3.5333862 3.9540168 3.7861316 3.6239695 3.7396229 3.7865529 3.4582641 3.7192952 3.6849563 3.7409802 3.8326742 3.7773631 4.2849883 3.6816121 3.5359035 3.5641144 3.6309550 3.6159372 3.6483860 3.9670672 4.1779599 3.6431096 4.0264908 3.9947853 3.6935990 3.4138454 4.1075285 3.5944324 3.9270694 4.2213889 4.0299854 3.7846672 3.7764792 3.7544506 3.6842522 3.6065327 3.8711217 3.6520423 3.7010680 4.0103395 3.7988566 4.0995322 3.8210614 3.8050089 3.8526597 3.7124915 3.4498299 3.9542532 4.0112129 3.9284705 3.8208829 3.6939317 3.6666221 3.8175915 3.7347456 4.0700442 3.6481816 3.6096209 4.1010412 3.7453940 3.2771201 3.6410074 3.5080622 3.4369538 3.4574622 3.9191180 3.5830210 3.7960935 3.4487679 3.0587788 3.7751694 3.8253084 3.4481356 3.8718443 3.7177881 3.7523596 3.6115323 3.8062726 3.5163413 3.4179575 3.5825326 4.2045773 3.8495781 3.3813888 3.9293446 3.8537626 4.2378027 3.4418457 3.7187538 3.7372382 3.6611600 3.4742096 3.3758750 3.7852130 3.3160290 3.6803006 3.5236330 3.8011683 3.8938779 4.0251447 3.5634341 3.7337904 3.6053960 3.5938762 4.9880952 4.3424054 4.3944496 4.3101681 4.5734396 4.4957888 4.5922052 4.5728800 3.9292679 4.0991457 4.1937100 3.7050715 4.6484155 4.1604352 4.0199793 3.9784326 4.4834036 4.1419930 3.7579896 4.6451042 4.6208006 5.1384780 4.1187178 4.5223080 4.8768403 4.6349142 4.4344583 5.7183536 5.3436934 4.0522888 4.2344571 4.2823191 3.8179886 4.9109002 3.8332344 4.1267147 4.9569484 4.3484596 4.3498211 4.5213825 4.5662603 4.2487024 3.9045786 4.5825430 5.6367786 4.5330770 4.4544789 4.2463995 4.1016803 4.6099962 3.9489896 4.2870176 4.3017439 4.7130419 4.3329118 3.9356579 4.3349660 4.6109624 3.9902963 4.0997999 5.0293448 4.4201310 4.3424759 4.9551470 4.0491317 3.9588764 4.2623905 4.7231180 4.5631320 4.2767911 4.3072437 4.0414896 4.6642919 4.2560995 4.6419511 4.4471880 4.3277789 4.3727710 4.0217158 4.5340984 4.1906979 4.4513839 4.4069674 4.1019159 4.5340201 4.2680106 4.2412760 4.4208011 4.2475028 4.3596374 4.9446193 4.5859399 3.9539984 4.4084239 5.0375428 4.3848677 4.1350633 4.2671951 4.1760766 4.0142651 4.2733088 4.3344826 4.4371254 4.5984727 4.8601246 4.7851614 3.9135671 4.7402271 3.9597372 4.3445509 4.6061960 4.8853074 4.2921541 4.6465953 4.6776458 4.8318772 4.9956279 4.4548935 4.4368157 4.1427920 4.2899395 4.2153217 3.8636041 4.3375403 4.4488674 4.7636061 4.3627975 3.9079065 4.5469861 4.6514427 3.8313798 4.5792536 4.9012210 4.4932138 4.2096695 4.0991428 4.3857809 4.3780416 4.5666155 4.3390171 5.1194361 4.8813391 4.3540293 4.3114894 4.6101274 4.1133886 4.9274633 4.2576930 5.1932620 3.8960108 4.2477244 4.7513393 4.4549432 4.2667666 4.2530950 4.4674600 3.9524246 4.3273916 4.4089401 4.4172880 4.4447216 4.4635182 3.9326019 5.0185545 4.2181430 4.3340211 4.0516910 4.1178753 4.0125147 4.1179296 4.3122699 4.3664715 4.2558745 4.8167542 4.3484380 4.4386829 4.2819457 4.2055470 4.0370871 4.0797301 4.2667497 4.3087891 5.1280113 4.7481699 4.3088232 4.2149310 4.1336872 4.3836572 4.4649431 4.2140928 4.4417125 4.4898934 4.4792001 4.3336321 4.0948270 4.6218135 4.4216903 4.2863427 4.1839407 4.4999537 4.3187277 4.3348472 4.2449943 3.8963769 4.8611253 4.4573832 5.0280189 4.0177171 4.4297447 4.1104042 3.9577746 4.2429904 4.8178538 4.4582774 3.8659184 3.9439446 4.6937715 4.1428053 3.8610067 4.8298074 4.3444024 4.7918526 4.3521042 4.6036694 4.1885764 4.3146069 4.0223669 4.3439814 4.2973547 4.2625796 4.6691393 4.1812115 4.1738156 4.3893192 4.6322951 4.0923551 4.2339592 4.0915566 4.4161327 4.6089861 4.2638600 4.1369316 4.1614314 4.0262652 3.9512082 3.7722940 4.2519206 3.9691268 4.0505767 3.7671804 5.0208615 4.5483135 4.3548006 4.5361816 4.1609220 4.5032568 4.0344018 4.0207171 4.1851316 3.8798204 4.0507089 3.9573433 4.9685200 4.0858170 4.0437977 3.8100538 4.5005455 4.1283235 3.7064528 4.2500557 3.8787279 3.6808109 4.8867059 4.2181742 4.4341033 3.8761109 3.8900652 3.5032584 4.0769265 4.3288520 4.3383336 4.7095120 4.6379620 4.0265407 4.5838332 4.1784143 4.2204053 3.7553069 4.4335369 4.2384377 4.2009896 4.0432823 3.8695612 4.6282171 4.3913570 4.0319162 4.8229204 4.1115308 4.0224486 3.9721355 4.0076078 4.0424586 4.1259417 4.1356130 4.2417786 4.1318360 5.0320436 4.3137967 4.8507861 4.4567519 4.0361428 3.9963662 4.5768011 4.2782077 4.4576248 4.5572685 3.9077482 3.8728377 3.7188050 3.9774968 4.6650784 4.4350284 4.3464890 4.1013556 4.2245400 3.7927970 4.8547170 3.9451042 4.3349397 3.9707643 3.9579304 4.3584448 3.6448449 3.9117638 4.2078887 4.9575367 4.5480950 4.0570585 3.8482017 3.8898824 4.2593950 4.0691270 4.3397395 3.8207652 3.8355451 4.5069110 4.9631985 4.0318179 3.6026577 4.4237792 3.9145011 3.6511160 4.2149177 4.4743208 4.7194899 3.9480826 4.6556445 4.1312553 4.0735177 3.9246871 4.3390434 4.0302099 3.6988793 4.0667736 3.9441246 4.7502477 4.7962990 3.8050116 3.6869029 4.4935765 4.3326111 4.7782327 4.1862283 4.0668243 4.1681133 4.3627141 4.3924050 3.7068599 4.1345734 3.7672882 3.5815603 3.6310745 3.9678886 4.4043977 3.8538151 3.7156035 4.2657425 5.2066317 6.2005148 5.5639456 5.3383547 6.6839879 5.9122997 5.8852055 5.1249160 5.7825887 4.6328039 6.2559910 6.0419086 5.4524035 6.6364568 5.8998401 5.3664632 6.2864551 4.9561706 6.0627417 5.3658872 5.9291499 5.6778910 5.2649829 6.2813668 5.5052400 6.7465007 4.7612106 6.5884561 6.1342081 5.0657163 6.1245886 5.0282821 4.8307168 7.0071403 5.1609746 6.3728892 5.4044914 6.1403881 5.8033471 6.4912657 5.0679479 4.7432921 5.4427358 4.9522509 5.8456922 5.1222652 5.8210261 5.1319354 4.6640843 6.3148092 5.6884295 5.2666832 5.7460516 4.9309479 4.1936235 5.6846464 4.4902632 4.6878875 5.0586476 5.2609648 4.1548955 5.1779601 4.6398134 5.2730950 4.9307143 5.7270702 4.9078945 4.2908093 4.7523512 4.7086111 4.4454714 5.1132701 5.1946828 4.7481333 4.8505621 4.5536637 4.5807771 5.0292736 4.6936123 4.7097589 5.3792511 5.6064456 4.6721759 4.9801338 5.9574817 5.4692051 4.7140661 5.0586407 4.8747403 6.0812362 4.3695318 4.8617065 4.1094092 4.0814040 1.2562929 1.4009237 4.9175691 5.0026416 4.5352955 4.1330121 4.3617716 4.4327038 4.2866812 4.2175544 4.2219912 4.8052026 3.9480424 3.8848775 4.1539048 3.7296470 4.2062151 4.1785458 4.2356341 4.2976379 4.1478403 3.7998509 3.7486531 3.4945135 3.4752425 3.8496962 3.7661392 3.6933464 4.0458991 3.5791439 3.9797535 3.5321639 4.0378529 3.3998428 3.6063419 4.2119326 4.3641640 4.0917408 4.2476563 4.2963446 4.7703117 4.9271239 4.6021190 4.8492225 5.1968806 3.6445805 4.2041159 4.0971914 3.7283092 4.0383851 3.6084028 3.8493960 3.9648905 3.7999366 3.8919585 4.3111666 4.2668124 3.9385319 4.7528697 4.7226880 4.0682777 4.5910851 4.3688243 4.1678307 4.3292101 3.8408806 3.6705454 4.1861145 4.1975228 3.4971739 3.8334674 3.8060530 3.8981937 3.8775251 3.6493586 3.4545824 3.5663051 3.5423442 3.2978192 3.4698401 3.7857030 3.2811031 3.4991934 3.6322182 3.7400974 3.8731332 4.1618525 3.9458371 4.0879545 3.9543900 3.8820091 3.8264092 4.1687641 4.1654022 4.0303518 4.0736330 3.8938853 3.6083519 3.9335272 4.2744957 3.7716293 4.1121506 3.8667375 3.9364832 3.8881315 3.9428199 3.5992531 3.7053987 3.7941205 3.9705970 3.9972751 4.0894488 3.7383539 3.9158255 3.9622184 4.4798960 4.4950705 4.5820567 4.4012298 4.6466506 4.3479532 5.1632438 4.5853060 3.9723625 4.1035740 4.3553742 4.1708682 4.7056829 4.1453449 1.4331954 3.7508981 3.8151361 4.3887350 3.6381240 3.4580362 3.9565444 3.6252066 4.1788807 3.6343117 3.6216735 3.5998089 3.5064692 3.9645809 3.6635012 3.8426110 3.7182825 3.9629798 4.0211182 4.1729647 4.3491031 4.7876896 
E|gi|1035996567|sp|E9FCP4.2|DTXS1_METRA                                                                    3.0017246 2.6678248 2.7566207 2.9503349 2.2335012 1.6441868 1.6872684 1.5851295 2.6385136 1.5146312 1.6469111 1.6408460 2.8306946 0.0000000 2.7526981 1.6248920 2.3983358 1.6447262 1.9268523 2.4494146 1.8014129 2.5505385 1.7305848 2.7717618 2.0439395 3.1797008 2.5244291 3.3473258 2.5917684 2.5079617 3.5096891 2.6932472 3.1339207 2.7233489 2.5667184 2.5950608 2.7674258 2.4789775 2.5709584 2.9206377 2.8402480 2.6953181 2.7845903 2.8692161 2.4110411 2.5718998 2.7795975 3.4902224 4.5937268 4.9813945 4.7298514 4.3069464 4.7033940 4.8519410 5.0216861 3.7849419 4.2701456 5.0346758 4.3441814 4.6024424 4.5958529 4.6172842 4.6813184 4.0318344 4.8007240 4.0065686 4.5404260 4.3662865 3.9613953 4.7985847 4.5206840 4.2581846 4.8218030 5.0818453 4.3546470 4.1209259 4.8748201 4.3369348 4.8039274 5.3875400 4.3349594 4.6866670 4.0283861 4.5531094 4.9127405 4.3441195 4.4002965 4.4222289 4.7756548 4.6485626 4.7359837 5.2982880 4.3726811 4.3643100 4.9886177 4.8478377 4.7123086 4.5980003 4.5334320 5.0262689 4.3904712 4.1562601 4.7992116 4.7363853 4.3728665 4.2943822 3.7205523 4.8052219 4.7235885 4.3198616 4.4188470 4.3067921 4.1026628 4.2156460 4.5043320 4.8336907 4.5904555 4.5851498 4.0984753 4.4147621 4.5046466 4.7309359 4.5002921 4.8144393 4.4761202 4.9237655 4.6539530 4.5179600 4.8305080 4.3611628 4.1425203 4.3539940 5.1451557 4.2510835 4.2249918 4.7151957 4.3175789 4.2563199 4.6282560 4.7496949 5.3046769 4.1982529 4.4829107 4.7442665 4.4616932 3.9954515 4.3943596 4.8484083 4.0491222 4.4090511 4.4850854 4.8551030 5.0023222 4.2717039 4.3629160 4.6097115 4.4314345 4.4627447 3.8933979 4.7768653 4.0637577 5.0888190 4.5206550 4.5683021 4.6725275 5.0552557 5.4448135 5.1238639 5.4776467 5.0248889 5.5583453 3.8601650 4.7730310 5.5117045 4.5374898 5.3747819 4.2128434 5.3257838 5.2722166 4.2948782 4.3672659 4.5451790 4.1268988 4.7173834 4.9545110 4.5697170 4.4836028 4.0267910 4.0646542 3.9229027 4.5359426 4.3917909 4.0779444 4.6969812 4.7969415 4.0392588 4.4456218 4.3333841 4.0416019 4.4961771 5.5328700 4.3353522 3.9717939 3.8315686 4.9443212 3.8381736 3.9891890 4.4547573 5.5217257 4.6416516 4.8444306 4.9115505 4.2632612 4.4904154 5.8193772 4.0736117 4.3393080 4.0709109 4.5142955 4.3686719 4.8208041 3.8947865 4.0405467 4.5949972 4.7993305 4.6630649 4.7284622 4.3671602 4.1199571 4.1827117 4.0769248 4.3548795 4.1795201 4.8913702 4.2793566 4.2032295 4.7053697 4.5839086 4.8438210 5.0025184 4.4160108 4.6216377 4.9904951 5.1267504 4.8885443 5.0203032 5.5241155 5.0705209 5.5384112 5.1751258 5.2574705 4.3144980 4.7366125 4.4744331 4.5942949 5.4951766 4.5543901 4.6596941 3.9406555 4.9892573 4.2334558 4.6908056 4.4393643 4.2286837 4.0875278 4.3512710 4.3640950 4.0269861 4.0945094 4.0062058 4.2196006 4.5193005 4.5488123 4.5493003 4.0562661 4.4590120 4.4930562 4.1419768 4.6330193 3.7173815 4.1480656 4.1758239 4.1978249 4.3283678 4.8220413 4.0550613 4.0726566 4.4106414 3.8430901 3.7972942 4.5468897 4.0876665 4.4858152 4.0904398 4.1069013 3.8530213 3.9660338 4.1468750 4.4946483 4.2283359 3.7783691 4.2560663 4.1829620 4.4738761 4.1572324 4.3061343 4.3134757 3.9372510 3.9190269 3.9625098 4.3249094 4.0164340 4.0683615 4.0038931 3.9594079 4.1235562 4.0224183 4.4032715 3.9851282 4.2341749 4.3646107 4.3241346 3.7965047 3.7832728 3.8738717 4.1212316 4.3873540 3.8739626 3.9127421 4.6337321 4.9215061 4.4571814 4.0140359 4.0538138 3.7422171 4.4952221 4.3326534 4.3783976 4.1747280 3.9637440 3.6455000 4.1576637 3.5870508 3.6761244 4.2404667 4.3628982 3.8197777 4.3582339 4.4260437 4.2792932 4.1082474 4.0393121 3.9439035 4.1405909 4.5013124 3.9121866 3.7853748 4.0692146 3.9470942 4.4598029 4.6225354 4.0252824 3.9686334 4.2367895 3.9198919 3.8386788 4.1138935 3.8348556 3.8894948 4.1266956 3.8798577 4.3508666 4.0929370 4.1335479 3.8500826 4.1807286 4.0208727 3.6995969 4.4296611 4.0182329 3.7538305 4.4921997 3.9453836 4.2748025 3.6811421 3.9842773 3.4847670 4.3787853 4.2499052 4.1611919 4.3385258 4.0123514 4.3632421 3.4716852 4.3562019 4.6413718 3.9102682 4.0054669 4.1322870 4.2195962 4.6925402 4.6294946 3.9074121 4.0082956 4.0829878 3.9324942 4.2920631 4.0059102 3.9701715 3.6177462 4.3917035 3.7488822 3.9605996 4.0322429 3.7567375 4.0409948 3.8765115 3.9557844 3.8760209 3.7819252 4.3523833 3.8866847 3.6805240 3.7487135 4.2718198 4.2938970 3.7483588 3.3107168 3.6608019 4.6412223 4.1223123 3.7916898 4.5177053 3.8791727 4.2752582 3.6922916 4.0206559 4.4632015 3.9798347 3.9559449 4.2226633 4.0721530 4.1158816 3.7229873 4.3644326 3.8021421 4.3161371 3.8525443 4.0488342 4.2911209 4.0167299 4.0857545 3.7076351 4.2307191 3.9221737 3.7176208 4.3515933 3.9316288 4.0196941 4.2698849 3.9259296 3.7475354 3.7026423 4.8969025 5.0256735 5.1771712 4.5076620 4.8731651 5.4581698 4.8799439 5.0675327 4.4072816 4.8402840 5.5126109 4.4119544 5.6682416 4.5729641 5.1630110 5.4977201 4.8370787 5.1487505 4.6545371 5.0812694 5.1353019 5.9461251 4.7657111 4.5894712 5.4983579 5.3008617 4.6909639 5.3449719 5.5667852 4.9089064 4.8866892 4.7709188 4.3860683 4.4900761 5.2569307 4.8685057 5.5013679 4.8409268 4.9190825 5.2030201 5.5131551 5.5782707 4.1483907 4.6941817 6.0230080 4.8173025 4.5698873 4.6648085 4.9155469 5.0122197 4.3511731 5.8443583 5.3631760 5.2236096 4.6568236 5.2263454 4.7681715 4.6009982 5.6353854 5.2963185 4.7305345 4.0955885 4.6680599 4.7893042 4.5328099 4.7868010 4.7143508 4.5114436 4.8789511 4.4553955 4.5236099 4.6524675 4.8784813 4.3277952 5.0980027 4.8318788 4.6214957 4.7661728 4.1372792 4.5350168 4.6004088 4.3656205 4.6579276 4.6297819 4.3669105 4.4820035 4.5611043 4.0979215 4.6349805 4.8178178 4.5984491 4.8796507 4.2875049 5.0118552 5.2200622 4.0981193 4.3185847 4.5122037 4.5429894 4.1254180 4.8600966 5.4196233 4.9552739 4.7798260 5.0261373 5.6110848 4.1847368 4.7657410 4.8975823 4.9983354 4.9368720 4.4780895 5.0274077 5.0439622 5.3385055 4.0452186 4.5278860 4.4767339 4.8754188 4.7888951 4.4513461 5.0562869 4.4582332 4.4940058 4.8573193 4.6336237 4.3596770 4.6006774 4.7700082 4.6868031 4.0279059 4.4296812 4.7260929 5.1438012 4.9929409 4.2445346 4.9557356 4.8511779 4.4509230 4.5542009 4.7045937 4.8101861 4.2502623 4.9923892 4.4710157 4.4486887 4.4684633 4.3521830 4.7869999 4.7050939 4.7286877 4.7272027 5.0841256 4.5191519 4.7949313 4.9228691 4.9465515 4.7251341 4.6755833 4.4284796 4.3945993 4.1751332 4.5417720 5.1260390 4.7090599 4.6684300 4.2906442 4.4886346 4.2114820 4.4568478 4.4511949 4.6833349 4.4469096 4.3557150 4.5592684 4.5758623 4.4747231 5.1833122 5.3731989 4.2336434 4.9348401 4.7932586 4.9696089 5.3761771 4.6616832 4.3362400 5.2104487 4.0886157 4.6155797 4.6448794 4.3760411 4.2745733 5.0638485 4.9551522 4.2084299 4.2424319 4.5902451 4.6734794 4.6436092 4.3747530 5.0860099 4.8356324 4.4411087 5.2129600 4.7994487 4.8142869 5.3319504 4.8059187 4.7166965 4.9679883 4.3719830 4.4498715 4.7104414 4.4042791 3.9839718 4.2928607 4.9169918 4.2565777 4.3261070 5.3212853 4.2854471 5.2868771 4.9214312 4.4734337 4.3135602 4.1115716 4.5360965 4.2919887 5.1975380 5.2559736 4.7529052 4.6019045 4.4003957 4.2702330 4.2698186 4.2856554 4.3261722 4.6094104 4.7060632 4.4760364 4.3286455 3.7298199 4.3634069 4.2133842 4.4529678 3.7529903 4.5010674 4.4788764 5.2541568 3.9384994 4.0664753 5.1896814 4.5266600 4.9515858 4.0232928 4.6033426 4.7704702 4.5295106 5.0638895 4.0459140 4.3340889 4.8686765 4.5219413 4.1476001 4.9312946 4.5568463 4.4075071 4.9296811 3.7934740 4.9590106 4.6611162 4.5655148 5.1583144 4.9717124 4.7409669 4.5953348 4.0586035 3.9269155 4.3627604 4.3740694 4.4284292 5.0916088 4.2501409 4.7288082 4.6604493 4.1001743 4.3532630 4.4110116 4.4482251 4.8308658 4.8804856 5.1211763 4.7488351 4.5161091 4.8631735 4.1547190 4.6384407 4.2785296 4.4721994 3.9577996 3.8585785 4.5717081 4.4578707 4.4140388 4.7192276 4.2886058 4.5133099 4.4105279 4.8749330 5.1307865 4.7557012 4.1514269 4.5571669 4.5120665 4.9240889 4.9137894 4.3184223 3.9209119 4.5206186 4.5739031 4.7658472 4.9332643 4.6898557 4.9882605 3.9734963 4.4969862 4.6121319 4.0713836 4.4673789 4.0563304 4.6492987 4.7778286 4.3642679 4.8340534 4.3782491 5.4494959 4.8059293 4.2743339 5.0410736 3.7673755 4.5712377 4.3053917 4.3411609 3.9630393 5.4463298 4.7344902 4.0567239 4.1363821 4.1474995 4.2414574 4.4835487 4.8462493 4.1894016 4.0469727 5.0639941 3.9695498 4.2313816 4.6100001 4.9355264 4.4743989 5.1857452 4.0851104 3.5472125 4.0795644 4.4592587 4.8187953 5.4179589 4.8436932 4.3863967 4.5251428 4.3688966 4.4312327 4.5177610 4.7776679 4.4881217 4.9298536 4.7547885 4.1971099 4.3334079 4.4944838 4.5912311 4.7658915 4.6809386 4.8582488 4.0606218 4.5713549 4.3904534 5.2606617 7.1322749 6.1245596 6.3331016 7.0516579 7.8810480 7.6884422 5.4291623 6.7879492 6.5156370 8.0224112 7.5284168 7.2526129 7.6904286 7.3015795 6.0350402 7.3456645 6.1759007 7.0783567 6.3394159 6.4853771 6.3708450 5.7755635 6.5383857 6.7806933 7.3929115 6.2278542 7.0038258 7.0976683 5.4604077 7.2961986 5.8868773 7.5244903 8.8042633 7.2010612 6.4751972 6.6377383 7.1146910 7.5349009 7.5703367 5.6037231 6.1759120 7.3421106 6.1203082 7.8365975 6.2828644 7.7716490 6.5561387 7.5175888 6.4162983 7.2037611 5.8318354 6.4017491 4.7426255 4.7251337 6.4311169 5.4746294 4.5626689 4.5988913 5.7009261 4.7982428 5.7144180 4.9095277 5.1587258 5.3435830 5.7289422 5.0825970 4.1405420 4.4227325 4.8465856 6.0729972 5.3047945 5.7465047 6.3215699 5.5449866 5.8364304 5.1971897 5.8375232 5.5260930 5.6727784 5.4269966 5.6519910 5.7670727 6.0301259 4.9150087 5.5413675 5.3604114 5.2198449 5.3053954 5.9435785 5.0982828 4.4948526 4.4437601 4.8405558 2.6543177 2.9176506 5.0713048 4.5692124 4.8621811 4.4135315 3.9185551 4.5003745 4.3762788 4.3165665 4.8665033 4.6487687 4.3982628 3.6042450 4.0053387 4.3784443 4.4961018 4.0951764 4.5328079 5.2866069 4.0098860 4.6255488 3.9093783 4.3105204 4.3652907 4.2776728 4.2741103 4.2553571 4.6310539 3.7344968 3.9239462 3.9993639 3.8299635 3.9670018 4.3682774 4.2547586 4.7106563 4.0727456 4.5416156 4.9438230 4.4201346 4.5048393 4.2972186 4.0699261 4.5623930 4.3222361 4.2348477 3.8013681 3.7773298 4.0150429 4.3670257 5.1133169 4.1202117 4.4098888 4.5935091 4.7630953 4.4107572 4.3742852 5.1573149 5.0223451 4.2249655 4.5337493 4.7189442 4.5643838 4.1935529 3.9867296 4.2566212 4.3634879 4.0250413 3.7988270 4.0544526 3.8196323 3.8365695 4.6982744 4.2559014 3.6452689 4.2377005 3.9817739 3.6128064 3.9324760 4.2974052 3.6718668 3.9651176 3.7323005 4.5999948 4.1924547 4.4357964 4.2114990 4.3201617 4.0816634 4.4259585 3.7819045 4.0146606 4.0192367 4.3785323 4.3428837 4.5983246 4.1845080 3.9584455 4.5516415 4.6022369 4.0670864 3.8652363 3.7386356 4.1114593 3.7824641 4.2676289 4.4877950 4.5876878 4.0521708 3.9769012 4.0179328 4.0355387 4.5916394 4.7261548 4.2629864 4.7200209 4.5397824 4.2411083 4.8249574 4.6862799 4.8166278 4.9090861 4.8367046 4.2463146 4.7150784 4.6147294 4.8878482 4.2643316 3.0898088 4.5755441 4.4374386 4.5354294 4.4156395 4.2781754 4.3907684 4.2630648 4.1546101 3.8533603 4.8822421 4.6560960 3.6955806 4.1534322 3.8338786 4.0601063 3.9194300 3.7824396 4.2210824 3.7243140 4.9950090 4.7985685 
E|gi|75520418|sp|Q70LM4.1|LGRD_BREPA                                                                       1.9269192 2.0235175 2.2065771 2.1980834 2.4783323 2.2848694 2.4401462 2.3384641 1.4874827 2.0329512 2.4378886 2.1846026 1.7628181 2.7526981 0.0000000 2.1038548 0.9607407 2.1996754 2.4537196 1.4274095 2.4302810 1.1405770 2.4024050 1.4485305 2.4312929 2.1844096 1.2286778 2.0172708 1.2318142 0.7421173 2.1379824 1.6401837 2.1423922 1.7261670 1.5164873 1.3194449 1.0683825 1.4555852 1.6920266 2.1230720 1.6455662 1.5340516 1.5232746 1.5863985 1.3562910 1.5574354 1.6647960 2.6005860 4.3343790 4.4440885 4.3281948 4.0366356 3.9856813 3.7357871 4.1440521 3.9611145 4.5428457 4.3073610 4.0899932 4.9351462 3.7512880 3.7434957 4.0449028 3.9786234 3.9057481 3.6326098 3.8952108 4.2007636 3.5694592 4.1841546 3.8603112 4.5561212 4.0084724 4.3572465 4.2502143 3.7815498 4.1097196 4.3564033 4.0395118 4.4773809 3.8389899 3.7985200 4.1790156 4.1599119 4.1761056 3.4499838 4.5225547 3.9444468 4.0747986 4.6588440 4.3158393 4.2167626 3.9466317 3.7407623 3.8259743 3.9862638 3.9041026 4.1576342 4.0611895 4.1595530 3.9170139 3.8211610 4.2120459 4.0917001 3.9442274 4.2851539 3.5713497 4.1254100 3.8450605 4.2195845 4.0877760 3.8903498 3.7357950 3.9619620 4.1960992 4.0337028 4.0042249 4.1497681 3.8151388 4.1226271 3.8256223 4.2440083 3.6268738 4.6609113 4.0770414 3.9556715 4.1816930 4.0648746 3.9255831 3.7355755 3.8369096 4.4094497 4.0801587 4.1621390 4.2692052 3.9954743 4.7349917 4.1166075 4.0515061 3.8758731 4.0655236 3.7132775 3.8497830 3.9214033 3.3658502 4.2767559 4.1751015 3.7372571 3.8139296 3.7017208 3.9638609 3.7224035 4.1108900 3.7760845 4.2457467 4.2583920 3.6683068 4.0266506 3.1606185 3.9553144 3.8321062 4.3098266 3.4544964 4.0399415 3.8419711 5.4649623 4.8930612 4.5806154 4.4372266 4.3531899 4.5251074 4.3496128 3.9087347 4.1618841 4.2602769 4.3068251 3.4555312 4.5173815 5.0722365 4.4584703 5.0321983 4.6735597 4.4959538 4.6088795 4.4928265 4.5148230 3.9695490 4.1166227 4.2890050 4.1343747 4.4792184 5.0222203 4.0931194 4.3995465 4.8934151 4.0474229 4.1550797 4.3462025 3.7336700 4.6470548 4.8056977 3.7089833 4.5237345 3.8834705 4.1686374 3.8628738 3.6958911 4.2859974 4.8824882 4.4889705 3.9891127 4.3990291 4.9335514 3.6363016 5.2426801 4.3254821 5.0064954 4.6034350 4.5314978 4.6111406 4.6302337 4.3019498 4.4031993 4.8964136 4.4331711 4.9467008 5.0046767 4.2977695 4.9050318 4.2405753 4.7053558 4.2612324 4.9901708 4.2703724 4.7058077 4.1105851 3.9221640 4.0139982 4.5716469 3.7243443 4.4222077 4.1554624 4.6528437 4.7048844 4.7368388 3.9773198 4.5959881 5.1450792 5.1689273 4.2806264 4.1367859 4.9022671 4.3442577 4.4661988 4.6217211 5.2686597 4.4091708 4.5977608 3.7379933 4.2407074 3.7467551 4.4592669 4.2510507 3.9924266 3.5506919 3.6570300 3.6159641 3.0542730 3.5302117 3.2982111 3.7896742 4.5336461 4.1613912 4.2041452 3.4506753 4.0876635 3.5896350 3.7911090 4.3552327 3.2326906 3.6763608 4.2472170 3.6958393 4.4109130 3.7214206 3.6163174 3.3902556 3.9374649 4.1265565 3.8394905 4.1675193 3.3526418 3.9001181 2.9924761 3.6320807 3.3740478 3.7679696 3.6573241 4.6782254 3.7283067 3.1728538 3.7404505 3.7197651 3.7304425 3.9970478 4.0997729 3.8007649 3.9264746 3.7327195 3.2272926 3.9333629 3.8218530 3.7629276 3.8029087 4.2827758 3.6743859 3.4618547 3.5834340 3.7500609 3.9079662 3.2608412 3.9293901 3.7017699 3.2407095 3.3551860 3.5812559 4.0753986 3.9083673 3.4117864 3.8789316 3.5054948 3.6501078 3.5518691 3.2384454 3.4904256 3.4595207 3.6183869 3.9828948 3.2995245 3.4560132 3.5494815 4.2543946 3.2634166 3.2968491 3.7233749 3.6887041 3.8863810 3.8959626 3.3731867 3.4931907 3.3869957 4.1225815 3.9349755 3.6746382 3.5222490 3.7317712 4.0640383 4.1097957 3.9370543 3.3610384 3.9301220 3.3838337 3.7580300 3.7883859 3.3412870 3.4343477 3.9858092 3.5088919 3.9527387 4.0790291 3.6518300 3.7130732 3.6026546 3.6751638 3.7122665 3.6016664 3.4264847 3.6807510 3.9538587 3.6908765 3.2710409 3.5488587 4.2479974 3.6631086 3.4017080 3.4764686 3.3080399 3.7161219 4.6318807 3.9606970 3.8398387 3.9669028 3.6967360 3.4672366 4.0907330 3.8085767 3.0677327 3.7052434 3.6794046 3.8447135 3.6374587 3.9538946 3.6125646 3.3458973 3.6544846 3.5810568 3.7211431 4.0833968 3.6055762 3.8136125 3.7910457 3.7800988 3.9422899 3.7221486 3.8402458 3.6162439 3.6268017 3.3656004 3.6776015 3.6142458 3.7458386 3.1770065 3.4654569 3.7302857 3.8454302 3.5804828 3.8584713 3.4677957 3.6310944 3.9304792 3.6983958 3.0680878 3.9553760 3.5239041 3.5173004 3.5501701 3.3000451 2.8688791 3.2483220 3.6913136 3.5764819 4.0177181 3.6537054 3.6515235 3.4677867 3.7733603 3.3818926 4.4205100 3.9088353 3.5080878 3.7681833 3.3391038 3.3999922 3.6713352 3.8592328 3.7241371 3.5938943 3.4242906 3.5863577 3.6834581 3.6520533 3.5604844 3.4477828 4.5383858 4.3141893 4.8080485 4.0981138 4.3738043 3.5555185 4.3663816 3.6608773 3.7322288 3.9757672 3.8819317 3.0891352 4.2175972 4.1336072 4.1946125 4.0561598 4.2708906 4.0114723 3.8378314 4.0167110 4.2589305 4.6556460 4.3436934 3.9103318 4.7212413 4.2123080 4.3904906 5.2734244 5.2597255 3.8161393 4.1150726 3.9015962 3.7875754 4.4054533 3.8931304 3.7155085 4.7444989 4.3657827 4.5370674 4.1629982 4.5983791 4.4032239 3.4792004 4.0681797 5.4732847 4.3833347 3.6642262 4.0282719 3.9313639 3.9792032 3.2846255 4.0577659 5.1979730 4.6611877 4.1376024 3.8772281 4.0486918 4.1705333 4.2239245 4.0231810 4.7069021 4.4196139 4.1514424 4.8084937 3.9602274 4.3306399 4.3527933 4.1162152 3.9583305 4.1344599 4.0922675 4.2043800 4.3859410 4.0982683 4.5227924 4.1551831 4.0908531 4.1466959 4.1253914 3.7251014 4.0252448 4.0628300 4.0815384 4.0833162 3.9950000 3.8714511 4.0181314 3.8121685 4.1776588 3.9955243 4.5988526 5.3876188 3.9825069 4.4268778 4.4235502 4.4023311 3.9474540 4.4891566 3.9235632 4.0803816 4.0004375 4.5446340 4.1615058 4.0720357 4.3318647 4.2949593 4.0104876 4.2115486 3.8336012 4.3362951 4.5853433 4.2000839 4.0870048 4.2047918 4.5303656 4.2206088 4.5057404 3.8601405 4.1291657 4.2716775 3.7431375 4.5121436 3.9527312 4.5700716 4.3291831 4.2417221 3.8319425 4.3217487 4.5565414 4.4801262 3.8287415 4.0225899 4.1870936 4.0254059 4.0171354 4.0396144 3.8611208 3.9702451 4.3387370 4.4900588 4.1801850 4.2969330 3.8670259 3.9750623 3.8766118 4.0093572 4.0140470 4.3008757 4.4143566 4.0211282 3.7671728 4.0557910 4.3639059 4.0906431 4.0366313 3.8032147 3.9724866 4.2374937 4.9430408 4.0651093 3.9274209 4.5326601 3.8075387 5.4086483 3.8815348 4.6290672 4.2460227 3.8466188 3.7289358 4.2466261 4.2042350 4.0090018 4.3323905 4.2378406 3.7559832 3.8533712 3.8878881 4.4003872 3.9873841 3.9596992 3.9424533 4.0437217 4.3606456 4.3479467 4.3357009 3.6703308 3.8702748 3.6902910 4.0234069 3.9838935 4.0644560 3.5087460 4.3703336 4.3365287 3.9801785 4.3679771 4.2734313 4.6364196 4.2059893 4.4252437 4.5134295 4.0825733 3.9328668 3.9723121 4.1454167 4.1658796 5.0582527 3.9332194 4.6623059 3.8001631 3.8722008 3.9960523 4.0741495 4.6257675 3.8639364 3.6948256 3.9520674 4.2419286 3.6756018 4.4394573 4.4076958 5.0157527 3.9833810 3.8016577 4.3327214 3.9599481 4.0705070 3.9249077 3.9504282 4.0600556 4.4535398 4.2522001 4.0241555 4.4250335 3.8109078 4.1431624 4.0440415 4.5064085 4.0641518 4.5741363 3.9797890 3.4488059 3.5122728 2.9959381 3.3374345 3.7061908 4.1641392 3.4523096 4.5651059 3.2024069 3.8904631 4.1532398 3.4635152 4.9100631 3.2106765 4.1875812 3.4901635 3.4671287 4.4784166 2.9936491 3.3166145 3.4922245 3.4960205 3.3133633 3.9912180 3.5358632 3.9169363 3.6292376 3.1644327 3.7420177 4.3219745 3.3788157 4.4826633 3.2501785 4.2360110 3.3977019 3.2874016 3.2818428 3.4053345 3.5648796 4.1219888 5.0776935 4.0805209 3.7851648 4.4478783 3.3479840 3.5474779 3.8065122 3.6639838 3.9306382 3.6718611 3.7325115 3.4221705 3.5416121 4.6498511 3.3876306 4.3480354 3.1343431 4.1233423 3.0803091 3.1309154 4.2059101 3.3110816 3.4780069 3.7163791 3.1791043 4.2815295 4.4557428 4.2258637 3.4171819 3.9708768 3.5727411 3.3400471 3.8992294 4.0475088 4.1534367 4.1148007 3.1535707 3.4763611 3.4260815 4.0270787 3.9942511 4.1508479 3.6037713 3.3944189 3.3673559 4.5261089 3.5620163 3.6076291 3.4940167 3.4169358 3.1705763 3.7928442 3.4895622 3.9820514 4.8553977 4.3164098 3.2663579 3.9293084 3.3790317 4.3270481 3.6905255 3.2830103 3.6344338 3.4661750 3.9620339 3.4285342 3.4152476 3.0784899 3.8846590 3.6034218 3.4637694 3.4042610 4.3156837 3.7065583 4.4054220 3.9589105 3.4821262 3.5931919 3.6102829 3.8074930 3.3992880 3.1003010 3.3228253 3.2878929 4.1067147 4.4955858 3.7163877 3.5229780 3.7920143 3.4616418 3.2966093 3.3273008 3.3039685 3.3706276 4.7506771 3.9633943 3.5570296 4.1632070 3.3484104 3.6882324 3.5079993 3.4829937 3.5571652 2.9952133 4.0996542 3.9009830 4.8199630 7.0622557 5.6575562 5.6088364 7.4481479 5.0698290 6.2015215 6.0664978 6.3276364 5.3775649 7.1599697 6.1348932 5.2427715 6.7492561 6.3958829 5.2739546 6.1319034 5.1805232 6.3322637 5.2121916 5.3052614 5.2253027 5.4191087 6.0321536 6.2353237 7.0330451 5.3314367 7.7665111 5.3406948 5.0845361 5.3389421 5.8345641 5.0818985 7.9233211 5.6752497 6.3798004 5.5117147 6.1667827 6.5049597 6.6099573 4.7386240 4.8146263 5.4289037 5.3193649 5.2070591 5.3362147 5.6474849 4.6660368 5.2510127 5.4964560 6.0649512 5.1415275 5.8213559 4.5979449 4.8936185 5.7069703 4.9448149 4.6770073 4.3538979 5.4247034 4.4692201 5.0273686 4.9262946 5.7515693 5.9248673 5.5920471 5.4700993 4.5097814 4.4864386 4.9370604 4.5758388 5.6049211 5.2147933 5.9770866 4.9427517 4.7907493 5.0880722 4.8445944 5.5772317 4.9167901 5.3528598 5.8854487 4.6345595 5.0151661 5.6838891 5.0064518 5.3055730 5.9362063 4.3608206 5.8192314 4.8948170 4.6761711 4.1501404 3.3976770 1.4532055 1.4766066 4.4993833 4.3031543 4.1447009 4.0439607 3.5530488 4.1717140 3.9086783 3.9400330 3.8842767 4.3524186 3.1173716 3.3580786 3.2942921 3.0799584 3.7085481 3.6585057 3.9168348 4.0442271 3.7873746 3.6025066 3.7940572 3.4026418 3.2792324 3.2826404 3.7863939 3.6218609 3.9975166 3.6142616 4.0106523 4.2621583 3.7732358 3.5270634 3.4492235 4.7456331 3.6827907 3.8883619 4.1565762 3.8886942 4.4542897 4.4138059 4.0546602 4.2055242 4.3898822 3.1365849 3.3439288 3.0923520 3.0579399 3.1233937 3.2205306 3.4503530 3.4761574 3.4048619 3.0949073 3.1012639 3.5419526 3.3243912 3.8592745 4.3448494 3.8142204 4.4241618 4.5181054 4.2791690 3.9235676 3.8473890 3.5668288 4.1207567 3.8588291 3.4433902 4.1035680 3.5793564 3.5781038 3.8724205 3.4011150 3.5472940 3.2882213 3.6787969 3.8484400 3.4849595 3.9276394 3.6960278 3.4652122 3.4160101 3.1798038 3.4893283 3.4317611 3.0714342 3.3728631 3.0704745 3.4659618 3.0992594 3.4200679 3.4549586 3.1407994 3.2659881 3.2745813 3.0991194 2.9893350 3.1767916 3.1562612 3.4572393 3.0057124 3.3776597 3.0208953 3.0812226 3.1496737 3.2496596 3.1910188 3.3611980 3.2133621 3.0891376 3.1306742 3.2308530 3.3496636 3.8865666 4.0932749 4.0034468 4.3315058 4.1552412 4.0330111 4.7356818 4.7625977 4.2620439 4.1551366 4.3290530 4.3946696 4.5566400 4.0259117 1.5826322 3.7949172 3.3311894 4.3539249 3.5568367 3.5353256 3.8856992 3.4941174 3.6095782 3.8064672 4.1476817 4.1090199 4.0090801 3.5939506 3.3720367 4.1483248 3.7799819 3.8427919 3.8674268 3.9137496 4.2070112 4.5523135 
E|gi|1109550134|sp|A0A024F910.1|VLMS_LECSP_2_                                                              2.3036034 2.6533537 2.4197679 2.7569476 1.6510776 1.6212704 1.4314828 0.7248875 2.4008308 1.3789877 1.5516265 0.7607190 2.5646409 1.6248920 2.1038548 0.0000000 2.0890475 1.5545279 1.7098593 2.2780661 1.6192772 2.1194772 1.7173027 2.3838324 1.7164508 2.6694565 2.2330022 2.9231303 2.2521795 2.0234278 3.0650553 2.0854885 2.9821663 2.6891791 2.3445470 2.2980000 2.1728678 2.1996715 2.3416943 2.6620278 2.6310832 2.4435540 2.4456120 2.5491675 2.5122090 2.1431121 2.5843809 3.6910082 4.5088238 5.3704220 4.5172021 4.2138111 4.5808949 4.0686001 4.5863851 4.5878146 4.6689564 4.7311443 4.5278518 4.7225349 4.7075427 4.3862810 4.1978008 4.3922261 4.5072675 4.4383283 4.3478070 3.9862844 3.9213936 4.4738186 4.8371779 4.4581409 4.6776168 5.3144890 4.7129556 4.5116244 5.1856934 5.1860482 5.0711488 5.1423767 5.3399787 5.0794304 4.4691792 4.4454249 4.6054023 4.2143771 4.9259527 4.2056617 4.4695836 4.7032088 5.0350738 4.6413871 4.0320032 5.1178715 4.6581933 4.5812644 4.3709402 4.3999786 4.7371129 5.2533454 4.4281917 3.9713070 4.6496568 5.1109451 4.0615635 4.4825480 3.7843506 4.7867910 4.3248438 4.2326863 4.7483444 4.4451164 4.0234234 4.7933075 5.4279989 4.3549843 4.7559143 4.5450031 4.1380977 4.2577358 4.0827340 4.6908876 5.1682368 4.7988233 4.2786090 5.0178275 4.8177163 4.1104134 4.3581864 4.4871678 4.2389979 4.5757630 5.0295090 4.6041912 4.6608852 4.6658832 4.6017298 4.7736182 4.7844312 4.8752463 4.8788712 4.0281329 4.2273674 4.8601957 3.9215977 4.3021867 4.8461159 4.5072991 4.8384979 4.3980891 5.0748650 4.9208929 4.9725686 4.1597743 4.4567832 4.4949511 4.6551854 4.8047226 4.0340626 4.3047324 4.1589426 4.8032847 4.6479391 4.6928781 3.6241063 5.0765313 5.9632291 5.4977254 5.0075360 4.3103514 4.7893026 4.4487483 5.0177349 4.8486240 4.8646197 5.1798064 4.6558741 4.3154429 4.9276547 4.3349234 4.4964575 4.4625405 4.3491978 4.6765300 4.3281065 4.7948766 4.2369880 4.0086088 4.1729504 4.1455248 4.1583335 4.7838737 4.1852147 4.9416753 5.0895751 4.7040338 4.3759304 4.5820297 4.4678740 4.4740970 4.8192605 4.2810932 4.2845183 4.7719591 4.4255993 4.5621790 4.3704115 4.3310707 5.0895026 4.5413786 5.0835945 5.0266436 4.9999941 4.4011147 5.0399411 3.9456835 4.2649836 4.5191568 4.2609823 4.1224622 4.4946701 4.1390610 3.9128320 4.3691260 4.7509336 4.9091054 4.6435344 4.5595239 4.0540860 3.7874125 4.2495977 3.9426710 4.4252521 4.9689535 4.3623863 4.1383832 5.2590223 4.2824166 4.8062318 4.5008638 4.5738617 4.1221100 5.3968076 4.1103825 4.5990159 5.1280026 5.4988674 4.8158152 5.2134655 4.7043590 4.5567994 4.1979003 4.7761219 4.3066467 4.2482521 5.4387147 4.6119343 4.4863038 4.2842712 4.9495395 4.7192534 5.0472823 4.9579963 4.5526984 4.7161178 4.5582544 4.4600124 3.8270693 4.4597417 4.0510410 4.6760576 4.5774966 4.5271190 4.5660231 4.3820992 4.1771857 4.6461011 4.1745563 4.4264446 3.8750353 4.6367925 4.2891928 4.1590747 4.6671323 4.8137688 4.2555369 4.3441584 4.3544566 4.1159626 4.2806521 4.9914022 4.1327507 4.9192061 4.2228010 4.6337898 4.6345765 4.9337300 4.0352568 5.0294730 4.6383645 3.9454599 4.4238302 4.3076791 4.5734886 4.0616974 4.2014758 4.0228043 5.2603888 4.7351229 4.1306734 4.3616326 4.4168646 4.4174723 4.1174458 4.5707977 4.7697746 4.3241611 4.8632177 4.0418273 4.5420972 4.8501157 4.8310142 4.2224296 4.1959539 4.4501971 3.9546600 4.8647105 4.8847947 4.0158966 4.6077203 4.4048792 4.5639288 3.8877329 4.2111149 4.2506111 4.4936519 4.8662895 4.7108820 4.0912864 4.2884607 4.3174075 3.7608831 4.3449601 3.9358980 4.8645246 4.3388404 4.4585166 4.1219398 4.0831884 4.5509315 4.5727547 4.3699307 4.5293794 3.8534480 4.5608709 4.2862730 4.4681479 4.2814439 3.8991877 4.6620512 4.6775162 4.2936438 4.4944802 4.8373631 4.1979645 4.2825276 4.2749656 4.0941507 4.1207144 4.7204815 4.0465698 4.2182872 4.0802712 4.3261227 4.2268396 3.9788120 4.1913288 3.6564078 5.0914025 4.6530611 3.6030322 4.5704104 4.0772027 4.1634746 4.1413592 4.3273111 3.5785054 4.7415797 4.8040060 4.7238337 5.0530740 3.8822896 4.7758578 4.2161062 4.1805647 4.3113358 4.2173644 4.4979497 4.4059002 4.3390610 4.1634084 4.8196504 4.4203910 4.2443262 4.4310870 4.3716151 4.4051371 4.0790456 4.4879044 4.0749432 4.8570008 4.4466459 4.3730906 5.2001583 3.9195447 4.1645824 3.9144699 4.2093222 4.2793058 4.1913184 4.1522148 3.8635301 3.6350714 4.1175663 4.8821818 4.2887154 4.2494592 4.0739047 3.7565096 5.0021728 4.1557518 3.9691680 4.3093532 3.8608759 4.0943487 4.1051321 4.3318280 4.2803961 4.0839541 4.2800928 4.4529189 4.5848817 4.1565877 4.2514917 3.9875134 4.1326677 3.9830272 4.5086813 4.7408877 4.6078096 4.5598382 4.2727926 4.0090246 4.2191101 4.4392595 4.4841220 4.7440697 4.8548350 3.9129839 4.6696581 4.7283579 4.2624002 4.4378321 4.3916100 4.7428717 4.2428766 4.5651850 4.7510832 4.5514709 4.8296300 4.9330701 4.3335412 4.8025384 4.8729910 3.8801206 4.3312827 4.6221874 4.8998549 4.8927987 4.8891972 4.8762167 4.4197825 4.4759477 4.5792546 4.7360601 4.3079103 4.8833865 5.3909577 4.9712329 4.5409678 5.0427672 5.4503840 4.5612674 4.6322761 4.5140571 4.4993508 5.0792429 4.9390806 4.8042113 4.5612544 5.0367514 4.5742072 4.8923819 4.7714441 5.1136220 3.8015726 4.2690732 6.3601594 4.6923986 4.0086270 4.8324258 4.4922132 5.0070548 4.1816589 4.6817688 4.5494521 4.8565585 4.5020225 4.5801940 4.6459563 4.2210218 5.5151364 4.7067482 5.1938740 4.0378369 4.4786449 4.8213418 4.2981704 4.6152917 4.0480098 4.5762298 4.5300434 4.3160528 4.3868635 4.2483463 4.3977818 3.8266407 4.8379521 4.3111857 4.4839893 4.6464177 4.1093506 4.1516052 4.3349336 4.1616334 4.5593369 4.3167909 3.7929497 4.2181516 3.9608176 3.9491355 4.2774889 4.2840002 4.3713885 4.4765459 3.7698703 4.5794523 4.4804451 3.9741739 4.2141142 4.2644472 4.4059527 4.2912761 4.1616567 4.7943131 4.1303040 3.8745578 4.4243326 4.3796099 4.0817999 4.1349846 4.6035828 4.2170145 5.0702228 4.3205064 3.9718908 4.8151775 4.5874902 4.2885250 4.9284439 4.0366662 4.0419418 3.9506986 4.2662911 4.3345523 4.2868960 4.4373774 4.8152865 4.2821362 4.3145031 4.3245260 4.5637954 4.4948049 3.9764016 3.9872098 4.4991675 4.6577796 4.2985689 4.3034549 4.5916262 4.2238060 4.3016237 4.0125992 4.2577183 4.7486407 4.0584737 4.8367383 4.0220747 4.4489819 4.7724319 4.4075825 4.7191682 4.3141472 4.4003868 4.2888871 4.4238578 4.1653137 4.4496429 3.9403277 3.8975598 4.4919797 4.7642342 4.2325867 4.2458066 4.2079475 4.0189708 4.8451114 4.2124152 4.7808263 3.7851639 4.2845656 3.8637971 4.4763076 3.9154945 4.0421524 4.1633718 4.0838573 4.3211779 3.7586646 4.4971658 4.8061626 4.6937510 4.0955725 4.0217202 4.4467838 4.8149646 4.7216276 4.6279923 3.9755744 4.4023777 4.3119141 4.1902593 4.1337539 4.1142558 4.2330131 4.5294194 4.4202850 4.1563388 4.1960216 4.4760813 4.4796384 4.2632685 4.2996890 4.9088942 4.5554492 4.2756569 4.1486907 4.5724261 4.4914623 5.1754599 3.9736537 4.4057783 4.1901991 4.0028353 4.0950261 4.8738900 4.3189297 3.9851847 3.8237257 4.6004158 3.9474977 4.0372959 4.8394063 4.0994002 4.9495197 4.2825884 4.1977031 4.2695500 4.1859846 4.3141932 4.3402534 4.8014506 4.7300042 4.8063676 4.3369826 4.1990326 4.1994784 4.1863121 4.1101213 4.0575856 4.3410922 4.5166111 4.2686249 4.3665432 4.0542388 4.3056629 3.9376006 4.0971863 3.7845338 4.2491667 3.7120294 4.7487856 3.8071538 4.2998706 4.3939568 4.2027733 4.6358308 3.9835602 4.1525512 4.2971766 4.5363262 4.3979222 3.5628107 4.3687604 4.2852759 4.5050212 3.9957188 4.7715883 4.2584634 5.0759418 4.1011458 3.7963082 4.3508939 4.4779765 4.4545846 4.6569882 4.0218211 4.5459364 4.3265390 4.1560252 3.8867430 4.0264428 4.5172654 3.9958568 4.5338495 4.3834464 4.7696728 5.5408311 4.0724608 3.8032724 4.4846677 4.8474306 4.0777006 4.7507613 5.3497557 4.2287915 4.5216285 4.8858813 4.0433656 4.7284174 3.8328453 3.9923862 3.6439221 3.6695483 4.3226860 3.9364289 4.2077668 4.5649325 4.1994084 4.5862925 4.8775728 5.0015079 4.0338710 4.1673375 4.2944021 4.3459423 4.0371990 4.1531601 4.5168710 3.9439075 3.8281115 4.2819994 4.7415140 4.3151471 4.9428711 4.6487218 4.2531586 4.2467882 4.3223573 4.7584700 4.1968453 4.0687265 4.1192269 4.0593965 4.3946339 3.9477079 4.3118552 4.1895465 5.2421621 4.5440004 3.9122225 4.2846754 3.8994057 4.2976451 4.2709239 3.7974709 4.0426829 4.8930994 4.7440435 4.5899841 3.8371802 3.6866784 3.9984775 3.8835725 3.7398647 3.9941717 4.4495162 4.5331314 4.4193533 3.8485483 4.3474099 4.4996658 4.0340188 4.7584418 4.2453572 3.7907373 4.0144817 4.6807743 4.6034267 4.5749452 4.0489392 4.0599330 3.9734812 3.9982366 4.6723964 4.0411149 4.3335415 3.7793701 4.4640105 4.8967710 4.5138765 3.9359550 3.7305346 4.3573448 4.3689671 4.3640570 4.2651291 3.8761316 5.1017838 4.0853422 5.3634663 6.7181332 6.1114537 6.3109891 5.8545258 6.7069624 6.3524610 5.6037175 6.0859108 6.3705062 5.8277782 6.5837093 6.4849479 5.9023416 6.7923633 6.5671838 6.3248730 5.3257012 6.7466168 5.9971126 6.3050288 5.4802798 6.6447190 5.9128193 6.4860611 6.0016424 6.1899191 5.1717265 5.8177645 5.7458393 6.2833592 6.0564137 6.3651833 7.4019379 5.9083053 6.2600284 6.4451527 6.4766701 6.2655883 7.0538062 5.0122917 5.1417849 5.9414149 5.4431695 7.0402493 6.6315321 6.4836606 5.7541775 6.0799826 6.3177234 6.5131814 5.4042738 5.4588611 4.7333181 5.0968690 6.6607233 5.9823127 4.5227552 5.3052438 5.7954508 5.1439415 5.4935159 4.8092290 6.1388430 6.1629891 4.8870864 5.6157156 4.4794879 4.5776377 5.2817871 4.8928623 5.8016419 5.6065730 5.5608270 5.1156594 5.8914298 5.9954954 5.9004957 6.3221854 5.5334595 5.6569979 5.5261011 4.6960372 5.3923898 4.6769952 5.2020211 4.7768033 6.1889218 5.3583713 5.7412411 6.1003549 4.6360784 4.6211795 4.2558324 2.4164365 2.5127741 4.9844224 4.7850817 4.5216127 4.1572732 3.9350508 4.3762264 4.4593305 4.1658912 4.1611971 4.4509232 4.0633023 3.8835760 4.1385900 4.0985201 4.5474421 4.2430952 4.2850508 4.2864700 4.3566287 4.5926218 4.6351107 4.2263048 4.4921833 4.4270813 4.6508819 4.4999110 4.6594619 4.0512413 4.4941383 4.8261805 4.0905532 4.2412036 4.5932317 4.3967874 4.8264795 4.0638001 4.2803816 4.1489573 4.3183427 5.0851485 4.4066911 4.7437752 4.5404763 4.3305858 3.9056337 3.8166435 3.7550246 4.1561598 3.9481253 4.7093390 4.2382377 3.8382757 4.3429447 3.9639907 4.3327173 4.0985718 4.5128773 4.1346763 4.1605064 4.6790321 4.3273213 4.9546682 4.7054656 4.7404999 4.2598151 4.3803085 4.0683504 4.1485360 4.1732349 4.1500882 4.2550743 4.8796522 4.4558150 3.9478649 4.4335252 4.5195908 4.2515511 4.1149330 4.6890753 4.1451401 4.2121566 3.9191336 4.3532890 4.3288936 3.8701658 4.0948750 4.3441543 3.9741006 3.7493376 3.7273142 4.3824636 4.3757333 4.0453955 3.9251368 4.0401741 3.9896983 3.9842982 3.8833946 4.3335526 4.1758301 3.7344215 3.8414095 3.8924101 3.7680554 4.0885061 3.9151693 4.1960664 4.0831161 4.1055298 4.0759389 3.8149265 4.4299760 4.2009863 4.3327724 4.1489802 4.5874590 4.5145813 4.7721226 4.4206440 4.6761791 4.4560669 4.7706433 3.9187298 4.0193607 4.1406840 5.2980892 4.5081291 2.3477650 4.4954705 5.0998027 5.5232082 4.1049011 3.9964438 4.1765252 4.4627535 4.3885613 3.7512503 4.6476947 4.6278632 4.0229689 4.1868177 4.4790760 4.5549179 4.0203666 4.3632989 4.5125869 4.0769195 4.4788814 4.5435970 
E|gi|75520419|sp|Q70LM5.1|LGRC_BREPA_2_                                                                    1.9305971 2.1643805 2.2088908 2.2656267 2.9305168 2.6617581 2.4896866 2.3135692 1.4367179 2.0952315 2.3737528 2.2339384 1.7776156 2.3983358 0.9607407 2.0890475 0.0000000 2.3648052 2.4649397 1.2188161 2.4780840 1.0757019 2.4109713 1.4367134 2.4483199 2.0927564 1.1665258 1.9808363 1.2402801 0.9166997 2.1599594 1.5994255 2.0989442 1.5878763 1.5406918 1.0980422 0.9114745 1.1587805 1.5320677 2.1689865 1.4261940 1.3581333 1.3509547 1.4436276 1.1689229 1.4891954 1.5992577 2.7101602 5.0812684 4.5063037 4.3887723 3.8958781 3.7809541 3.5183878 3.8526101 3.7742341 4.2667494 4.0824100 3.8685195 4.6105836 3.8300158 4.0191462 3.7939825 3.7131201 3.8636920 3.6631532 3.6493522 3.8000676 3.5847967 3.8182290 3.5316881 4.2093373 4.3656650 4.3658820 4.2447182 3.8167747 4.0179633 4.6979341 3.8917130 4.1626277 3.7210857 4.2034191 4.0448021 3.7270101 4.1574689 3.6219586 4.3492077 3.8126547 3.9923428 4.5361835 3.8323439 3.8433990 3.6058119 3.7712201 3.6940187 3.8269128 3.5991829 3.9832129 3.8551498 4.3138022 3.9390338 3.8718254 4.2491544 3.8397664 3.8454308 3.9674549 3.5954450 4.1469445 3.8881256 3.9690296 3.8778646 3.9463506 3.6817118 3.9307068 3.8824503 3.9192554 4.1029476 4.2645097 4.0506513 3.9794588 3.9845936 4.0105317 3.9866916 4.2919845 4.3492693 3.7902239 4.2105914 4.0015917 3.6965827 3.4798572 3.9020430 4.2187882 4.6575138 4.3296376 4.1066659 4.0630266 4.1892403 4.2526009 3.8879064 3.7921611 4.1024013 3.4428945 3.7367060 4.1415754 3.7195097 3.6657051 4.2935685 3.6665765 4.0363850 3.7637877 3.9306467 3.7895009 4.1755111 3.5859255 4.2096726 4.0821220 3.6881319 3.7612542 3.4980628 3.7669674 3.5353563 4.1503252 3.3785531 4.0211278 4.0599756 5.2443049 5.0917729 4.2738791 4.1945725 4.1699838 4.9845306 4.5006848 4.8277551 4.5315922 4.0770081 4.6506116 4.0700453 5.3726129 5.7165742 4.7040000 4.5632274 4.8632015 4.5419181 4.5653192 4.5290078 4.5896994 4.6987374 4.2046977 4.5296296 4.3761538 4.6350393 4.4829995 4.5005115 4.3936452 5.3132952 4.5268925 4.5520174 4.4821816 4.1443944 5.1003930 5.8969958 4.1551851 4.5011470 4.2369768 4.6922450 3.9466119 4.0199238 4.2650488 5.9972889 4.5310201 4.0975694 4.7800092 4.7218045 3.9903857 6.0384418 4.3586336 4.5229181 4.6544599 4.8323457 4.2713296 4.1397344 4.5203432 4.5061254 4.6808116 5.3222277 4.8619108 5.0900919 4.4796026 4.8324998 4.1579531 4.8313969 4.0921943 4.8374211 4.2036761 5.0820939 4.2578372 5.0922041 4.1551654 4.7969905 4.1320367 4.3313081 4.3586114 4.7491560 4.8413473 4.9909872 4.3444936 4.4296865 5.4086670 5.1849937 4.0381136 4.6605874 4.6478142 4.9626418 4.3521812 4.8692016 5.5814070 4.6773525 4.5804924 3.4245413 4.7454448 4.2568319 4.2048459 4.2068018 3.9744390 3.5884779 3.9306809 3.4233569 3.5769223 3.9924851 3.5227267 3.7927849 4.2525479 3.7321282 4.7351337 3.6865804 4.0045484 3.9702471 3.6270711 4.1790233 3.5532688 3.4867426 4.2382152 3.8399750 4.3572438 3.8686915 3.3498115 3.4335450 4.0660412 3.7813281 3.8021049 3.9140556 3.9031588 4.4180051 3.3182616 3.5834476 3.4685753 3.6492802 4.0082399 4.4551554 3.4182351 3.4957891 3.9948645 3.9833720 4.3181734 4.3341054 3.9848605 4.3641100 3.8890907 3.8575384 3.5248457 3.4962056 4.1977299 3.8034872 3.7483241 4.1427667 4.3227265 3.6545902 3.3340621 3.6836264 3.6235250 3.6864194 3.8035011 3.7919047 3.6023848 3.6940920 3.7179120 4.1804253 3.7377935 3.5646933 3.9968786 3.6894177 3.9472790 3.5319377 3.9112810 3.3387260 3.1370719 3.9481618 4.0286120 3.6957806 3.6824031 3.7037839 4.1127170 3.2316624 3.4441158 3.6488960 3.7806148 3.6503755 3.4462916 3.2872585 3.4083011 3.7835754 4.0407446 4.0207459 3.5516562 3.4993338 3.7519831 3.7499636 4.2763720 3.5213348 3.7228081 3.9210653 3.5301000 3.7651995 4.0486755 3.5160799 3.5384437 4.0857372 3.6225131 3.7537609 4.0739014 3.5747232 4.1705399 3.7526385 3.8734993 3.5250347 3.9595400 3.3137897 3.7365184 4.1203765 3.5014602 3.5479589 3.6073608 4.2653675 3.6930668 3.4916771 3.6028362 3.6750213 3.8266413 4.7339125 4.1024864 4.0682387 3.5693661 3.7398744 3.5299531 3.7341928 3.8869163 3.5709223 3.6604872 3.5517248 3.7262276 3.5355143 3.8258765 3.9224443 3.8600852 4.1471778 3.7887877 3.4837727 3.8769864 3.6861965 4.3237818 4.0440859 3.8322383 3.8047397 3.5116974 4.0058668 3.9829928 3.6227038 3.6170222 3.9803065 3.6486860 3.6884543 3.8203475 3.3599371 3.8633497 3.9212380 3.5670221 3.3523745 3.2175041 3.5434699 3.7258206 3.8736100 3.1139517 4.1348298 3.5543020 3.8399485 3.6690760 3.7737365 3.1966453 3.3627589 3.4150509 3.7918598 3.8277623 3.9803030 3.8412136 4.0176808 3.5844468 3.7547208 3.9103902 3.6420079 3.4696573 3.9995211 3.5018950 3.6079338 3.6858680 3.8950929 3.9756916 3.9258402 3.5214165 3.7987322 3.6595756 4.0168803 3.8655011 3.6461695 4.9069601 4.7249697 4.6423635 4.2861938 4.6584668 4.3635645 4.5501388 4.2498806 3.9204204 4.6231472 3.8073594 3.6094255 4.4153844 4.3046360 4.5307742 4.3120731 4.7806330 4.2783839 4.0221376 4.8502945 4.4245661 5.1101965 4.5126294 4.0966703 5.2130621 4.3475966 5.0047286 5.7446486 5.7154897 3.9912006 4.2279427 4.0422174 3.9642369 4.3824470 4.2555299 3.9555924 4.4322172 4.4848149 4.7393907 4.6627194 4.2671462 4.0763532 4.0277040 4.3479270 5.7290714 4.5319833 3.5101167 4.3692148 4.6760034 4.5295022 3.7585001 4.5092737 4.7502833 4.2734670 4.0886244 3.8997750 4.2607052 4.3806526 4.6131832 4.9603371 5.0183814 4.4490479 4.6703064 4.8293425 4.5298931 4.4616116 4.0615717 4.4567955 4.1611287 4.1454736 4.2260179 4.4590069 4.3085382 4.1652713 4.1202770 4.0204080 4.4164547 4.3307310 4.1196546 4.0537467 4.2514036 4.2305133 4.4264170 4.1488256 3.9759406 4.1418412 4.1982680 4.1682825 4.2915827 4.4511259 4.4356927 4.8175736 3.9832372 4.2838894 4.8722318 4.1034466 4.0589317 4.6604149 3.9768910 4.2669722 4.1146540 4.5424767 4.4279351 4.5127795 4.3770295 4.3871965 4.1009134 4.2426942 4.1638117 4.4963179 4.8108724 4.6628086 4.6957988 4.3805825 4.2247981 4.3513661 4.5641176 4.3321122 4.1630426 4.5194580 3.8445909 4.2265455 3.9813351 4.3970573 4.6357739 4.3840196 3.8505581 4.3996195 4.8293252 4.5893398 4.1225643 4.2765362 4.3330118 3.9953031 4.2047151 4.0597914 4.1891105 4.4852078 4.2705613 4.5286349 4.1000845 4.4215033 4.0713590 3.9514313 4.3471436 4.2687510 4.3812446 4.2899945 4.4401802 4.1162141 4.1149340 4.2678150 4.4051734 4.2818040 4.3974005 3.9947944 4.2050337 4.5410527 4.6908536 4.6651950 4.2115095 4.5741062 4.0018920 5.0294361 4.0993239 4.9497670 3.9223391 4.1640770 4.0354911 4.3080634 4.3716007 4.2501596 4.4357183 4.2453590 4.4408572 3.8439806 4.2389326 4.7847857 4.1610424 3.9419600 4.3104184 4.1326579 4.4407825 4.7802058 4.1872543 3.7928097 4.0838667 3.9954188 4.3113728 4.2982133 4.0317968 4.0377978 4.6126075 4.2301666 4.1237883 4.1028583 4.7069737 4.1595581 4.3710213 4.6826886 4.4061947 4.4670083 4.2212366 4.0369799 4.8306384 4.6283584 4.7678057 4.2419246 4.4303463 3.8889158 3.6866863 4.2425044 4.6145373 4.3911816 3.6006356 3.8484009 4.5000778 4.0437463 3.8578142 4.4625353 4.4869667 4.8960316 4.0455352 3.9645562 4.1284794 4.0635449 4.1388650 3.8971014 4.1187874 4.4843849 4.9027237 4.4600672 4.5470369 4.2782419 4.3235821 4.2356715 4.3137638 4.3735772 4.3740687 4.3654703 4.0563517 3.4817647 3.8523982 3.3402294 3.5229794 3.9186854 4.1046921 3.9478479 4.3434744 3.4177986 3.9655148 4.4097851 4.0354102 4.4840875 3.5582598 4.4885427 3.5687885 3.8235063 4.3107127 3.5337318 3.6811824 3.8588381 4.0608411 3.4879544 3.9177403 3.6377741 4.0754745 3.5886232 3.3837637 3.7652649 4.5695457 4.0416419 4.5386365 3.9728564 4.1928433 3.6350986 3.6844629 3.2491279 3.7051888 3.7610425 4.2871679 4.9726080 4.6174408 3.8307477 5.1072583 3.6428292 3.8168066 3.9571057 3.9989368 4.1541489 3.9055039 4.2716104 3.7197591 3.9314478 4.6987815 3.5955732 4.6579322 3.4058016 4.3069423 3.4895368 3.4937625 3.9949169 3.7504188 3.6960017 4.2228171 3.7945129 4.9020409 4.6878940 4.7224134 4.0862245 3.9377402 3.6452221 3.5683488 3.9819127 4.6059580 4.4575770 4.4767045 3.3973726 3.9155783 3.7007455 4.4755220 4.2573511 4.2766147 4.0793006 3.5790277 3.6573928 4.7787347 3.8000291 3.7108199 4.0422733 3.8748598 3.9828399 4.2758136 3.7141533 4.5047731 4.9508026 4.7666041 3.7531467 3.7176811 3.2415190 4.6919228 3.8554911 3.8630342 3.8455810 3.9352054 4.4736630 4.2214832 3.4976637 3.3396466 4.1663804 3.9981744 3.7625833 3.7566844 4.2079674 4.2790852 3.9207301 4.0496029 4.1238812 3.6009578 3.8749086 4.3785689 3.4783454 3.5140582 3.7634779 3.6615484 4.6604081 5.3812850 4.0469538 3.5645808 4.2420464 3.7330003 4.1161626 3.7161577 3.4518129 3.6261852 4.8319140 4.1119837 3.8626254 4.2614320 3.6074676 3.9959082 3.7949634 4.0120779 3.9187153 3.4097065 3.8989551 3.9988028 4.8759834 6.7022712 7.6595886 5.9067030 7.7710015 5.7677462 6.6172236 6.0688665 6.8942182 5.8928726 7.1496452 6.7465135 5.6988961 7.9149237 7.3605620 6.2828587 6.3100202 5.5554885 6.6831876 5.6724648 6.8576477 5.3970605 6.4105327 7.0965533 6.1813311 8.0046455 5.3806993 7.7080653 6.3372605 5.1874644 6.6579832 6.0019807 5.7728909 8.0546909 5.6929393 7.8337054 5.4881150 6.4289925 6.8279230 7.9095921 4.7456001 5.1041025 6.1422998 5.6111966 6.7659526 5.9642095 6.0850520 4.9307019 5.7399491 5.6125562 5.7415062 5.6448158 5.6876900 4.9175333 4.4361998 5.3784144 4.9261933 4.9468793 4.5935358 5.6646474 4.7613657 5.7321866 5.1218317 4.9927216 5.6612341 6.1192947 5.5693872 4.7063060 4.8274716 5.3430063 5.3053610 5.9441407 5.3918002 6.2262294 4.9981819 5.5363870 5.4492568 4.4083031 5.7974372 5.6130270 6.2250832 6.9185366 5.6317273 5.5368543 6.5761709 5.6812189 5.0288858 5.7412194 4.7639635 5.5951782 5.3078259 4.4547200 4.0211990 3.5333349 1.2923092 1.4289425 4.1845882 4.0627132 3.6836876 3.6230965 3.6158275 3.8960196 3.5820101 3.9535726 4.1816591 4.2523049 3.6373662 3.1933910 3.6845466 3.5751286 4.1832702 3.7664269 4.0426751 4.2457626 3.6669259 3.4645414 3.5211945 3.4630279 3.8757983 3.3672126 3.9196081 3.8264237 4.2189577 3.8140236 3.7681234 4.0028869 4.0504140 3.8852909 3.7720558 4.9389558 4.0215956 3.9155903 4.1191113 4.1659039 4.0563127 4.2821388 3.7976799 3.9352763 4.6711299 3.7277674 3.7925727 3.4819650 3.5250523 3.6419884 3.8774945 3.6629373 3.6620013 3.7890096 3.6786014 3.8331686 4.3147820 3.5810339 4.1894565 4.5758232 4.0149413 4.5454235 4.5882180 4.4922071 3.8062307 3.8716605 3.5035077 4.0634536 3.7943707 3.4038886 4.0844217 3.8365883 3.6746487 3.4354782 3.9374007 3.3853946 3.9106999 3.6748038 3.8566749 3.8121914 3.8954591 3.6073311 3.2664746 3.7279431 3.7369339 3.7016701 4.0098962 3.5107546 3.6837325 3.6074237 3.7792199 3.4569846 3.5991509 3.6336909 3.7628480 3.6671085 4.0054651 3.5186439 3.5116757 3.7429947 3.6829271 3.6117728 3.4193765 3.2741888 3.4356317 3.4823737 3.5798447 3.9385844 3.8517091 3.5299102 3.6059866 3.5451957 3.3661211 3.6202209 3.8472783 3.8234715 3.8067877 4.0978353 4.1200167 4.2675676 4.3408869 4.8505523 4.9831622 4.2121223 4.1615142 4.5598948 4.2689972 4.8499358 4.2716115 1.3694109 3.8753224 3.1483509 4.7291814 3.4752562 3.7061588 4.1062500 3.5438056 3.5624494 3.7545293 4.0924551 3.7069150 3.7785913 3.7157605 3.6946192 4.0290578 3.7340087 3.7053448 3.1284115 3.7275527 4.6610785 4.4473431 
E|gi|74673571|sp|Q4WVN4.1|NRPS8_ASPFU_2_                                                                   2.6893370 2.8670731 2.7106314 2.9584107 2.2467910 1.6661826 1.5849471 1.6384308 2.3105478 1.3570035 1.4268675 1.6363829 2.7280679 1.6447262 2.1996754 1.5545279 2.3648052 0.0000000 1.7735928 2.3870945 1.9264754 2.2070700 1.8179196 2.6450141 1.6462027 3.2308594 2.3777137 3.1261486 2.3625186 2.3667278 3.4689014 2.3685856 3.0290017 2.4434391 2.4353642 2.3857277 2.3923589 2.2233912 2.2344569 2.8461628 2.5562439 2.6141175 2.3336513 2.4081290 2.5998311 2.4354395 2.5732927 3.4204827 4.7689593 5.4700474 4.5076001 4.6565306 4.9750075 4.3172411 5.0809037 4.3245660 4.9146707 4.4979616 4.8152133 4.7637433 4.7862125 4.4438251 4.7006611 3.9618501 4.0720440 4.3493886 4.7119418 4.8258330 4.1905822 4.4844470 5.0634874 4.5499223 5.3324586 4.2631572 4.3396756 4.4922436 5.4206195 4.7101733 4.3278794 5.0173650 4.8094840 4.1163313 4.7328382 4.7659874 5.1802649 4.6895002 4.5359607 4.3032406 4.2436333 4.3931552 4.3961757 4.4001533 4.3970851 4.5273376 4.4507664 4.0533626 4.3692297 4.5817564 4.8828540 4.9320517 4.8182600 4.6052242 4.2776174 5.0075231 4.6705048 4.9120895 4.0191276 4.9444677 4.7911611 4.5211372 5.1248912 5.2668842 4.2734364 4.6561182 4.4466148 4.4536803 4.5785993 4.5014442 4.3244782 4.8225850 4.9519618 4.8920616 4.5722747 4.8828536 4.5151344 4.5309259 4.6054570 4.5763438 4.9602039 4.4406088 4.2957204 4.4574145 4.7726015 4.6037784 4.6939781 4.8239672 4.6589698 4.1976583 4.3518605 4.5164481 5.2877055 4.3743730 5.0031854 4.8254749 3.9624039 4.2913741 4.7435378 4.2632709 4.5025132 4.6345675 5.0255301 4.7672707 4.6788996 4.0348397 4.4358598 4.3864760 4.7949885 4.7412230 3.9727311 4.4859058 4.0472476 4.7832121 4.8949305 4.7267208 4.2473237 4.5602988 4.9159936 5.1238939 4.2937387 4.9923237 5.1221021 4.2189072 4.5868561 5.2542849 4.2104648 5.3655972 4.3570107 5.0552340 5.3605197 4.0383591 4.9216535 4.4011731 4.7027648 4.6538816 4.8370406 4.3015832 3.9230906 4.0995040 4.3198481 4.4017820 4.8455147 4.9988922 4.1023716 4.9340362 4.8032990 4.9064243 4.6638856 4.7259648 4.2093985 4.6827784 4.8679377 4.5364740 4.3368303 4.5315038 5.1198501 4.1525241 4.1108916 4.5177677 5.2824219 5.0902206 4.8103311 4.5625932 4.7981438 4.4282608 5.2874066 3.9017935 5.0686556 4.5899293 4.6061273 4.5800597 4.3703170 4.4336050 4.4462406 4.8080936 4.5248924 4.6373675 5.2514978 4.6231801 4.4168578 4.4795252 4.3633319 4.2416630 4.5337708 4.4291679 4.5682352 4.2634597 4.6913819 4.5156102 4.8716604 5.0057835 4.5861631 4.1887434 4.9620474 4.2698195 5.2316496 4.6492326 5.1894548 4.8999823 4.8842626 4.6495489 4.3476729 4.4963994 4.5255850 4.5197697 4.5669446 5.4177536 4.5361112 4.6934767 4.5140078 4.7904750 4.6843218 4.5152766 4.4833811 4.2133378 4.3856058 4.1830197 4.4764333 4.2226164 4.1847283 4.3827152 4.2964955 4.9088891 4.6175119 5.1106678 4.0048163 4.5126840 5.0995428 4.3916948 4.6598865 3.9036066 4.6533562 4.7067958 4.7447385 4.3408456 4.2908089 4.3188966 3.9862933 4.5136114 4.3286728 4.1435888 4.9054522 3.8529965 4.3312157 4.1574225 4.2292888 4.1963928 4.2319466 4.2173147 4.5238654 4.2431120 3.7849755 4.6234430 4.7740017 4.3888908 4.4190925 3.8465566 5.2553289 4.5635691 4.6403375 4.3557825 4.4672658 4.5868301 4.8034617 4.4887152 3.9749339 4.6053551 4.5950031 4.3889551 4.0286121 4.4647921 4.6279313 4.8794010 3.9412036 4.1185087 4.1124989 4.1903580 4.8744314 4.7034754 3.9706226 4.6618866 4.3170034 4.5952012 4.0516633 4.3674327 4.2265462 4.5923934 4.6983166 4.6487556 4.1969414 4.0791834 4.4218338 3.8568895 3.7404309 4.1333368 4.4840348 4.0410608 4.4325465 4.8144136 4.7959823 4.8341895 4.3232783 4.1733368 5.0885134 4.5442117 4.3001001 4.6004109 4.0204155 4.0214968 4.2698124 4.5367242 4.7337753 4.3916260 4.7324045 4.0208799 4.0641899 3.8532084 4.5601190 4.3680932 4.1681188 4.3118290 3.9460326 4.4173817 4.1961354 4.7494596 4.8279941 3.9385884 4.3281723 4.7245424 4.0832728 4.3317262 3.8910020 4.1976504 4.0020906 4.2664809 3.8702104 4.1564778 3.8440634 4.3923649 4.8089222 3.8162637 4.6476377 4.0709678 4.4091231 4.0849788 4.8750808 4.2186077 4.0567995 4.1845015 4.3746866 4.1519310 4.2368661 5.1456903 3.9425379 3.9493830 4.6679225 4.1129658 4.2449437 4.7245097 4.2154270 3.9197925 5.1326566 4.0551322 4.3855084 4.6686259 4.7636521 4.4973126 4.4728976 4.0302140 4.2126245 4.3398277 4.3006175 3.9431622 4.4215489 4.2289218 4.3106835 3.9622090 4.3906369 3.8421576 4.1048439 5.4869429 4.1567026 4.0747293 4.3682024 4.4463710 4.5956511 4.0550628 4.3830385 4.5024342 4.3697582 4.2172707 4.4605801 4.3363400 4.6167629 4.0767243 4.1000328 3.8531019 3.9813506 4.0662040 3.8879485 4.5201319 4.3723603 4.7055232 4.2354287 4.7611471 4.2444425 4.2659120 4.8080380 4.1455850 4.4886560 4.3689262 4.3024750 4.5336322 4.2665448 4.1307555 4.6213257 5.1564811 4.4899762 4.2594231 4.1577590 5.2844793 4.3442895 4.3866078 4.0100196 4.8821746 3.9560533 4.7617402 4.5673457 4.8242737 4.7874739 4.9375194 4.5179521 4.0002331 4.6706129 4.4259959 5.0686251 4.5485377 4.6979623 5.3045660 5.0897518 4.5939336 6.8496163 6.5257871 4.5848545 4.1952753 4.1873385 4.1406425 4.9283667 4.2188315 4.2438932 5.0981936 4.3889908 4.9183112 4.4196316 5.2521782 4.8590019 4.4397378 4.6764282 5.9498713 4.4443176 4.4573549 4.1989571 4.4986958 4.3789542 3.6887414 4.9168205 4.6562867 5.2708893 4.9442627 4.3444398 4.9699127 4.7210678 5.4593900 4.5273695 4.5586151 4.1765210 4.2939606 4.9424788 4.4035888 4.6834673 3.9396317 4.1726650 4.9090108 4.3536953 4.4623061 4.3879448 4.4476795 4.1980837 4.5369019 4.2174669 4.9041536 4.1561248 4.0841408 4.1007852 4.7452547 4.5507181 4.3841082 4.4147272 4.1537907 4.2661440 4.0916584 4.1032487 4.2155441 4.2710920 4.9633086 4.8923673 4.5984845 5.0325168 4.2427054 4.4010797 4.4244072 4.3494103 4.2855638 4.2682773 4.8300873 4.4663291 3.9550078 4.1135525 4.4898911 4.3427033 4.2164348 4.8083208 4.5473345 4.1842078 5.2080587 4.5183421 4.4361965 4.6701784 5.2610193 4.1300132 4.5079124 4.1088168 4.5129238 3.8498828 4.4146605 4.8485848 4.0039140 4.5685463 4.1314266 4.7136932 4.2680968 4.4604505 5.0139171 4.3024823 3.8109036 4.3756104 4.7149994 4.2750412 4.3226632 4.5777527 5.1415790 4.3056800 4.0182216 4.3790971 4.2228641 4.9576992 4.1426090 4.5910329 4.5650366 4.2173837 4.6737900 4.3455105 4.5031663 4.5875248 4.3731420 4.5561967 4.6345303 4.3312948 4.1418653 3.8475968 4.0779070 4.4709396 4.9557980 4.6186797 4.4009997 4.5238389 4.3148495 5.5989822 4.3123008 4.3945548 4.1705484 3.9183096 4.0389177 4.2844742 4.3564257 4.1528446 4.5721066 4.6724604 4.4397905 3.9836545 4.3224516 4.4084954 4.7096865 4.2314958 4.6470258 4.1896585 4.8293643 4.5165164 4.2377470 3.7495332 4.6617235 4.2661148 4.1732155 4.3809853 4.0288529 3.9906754 4.4113536 4.1909950 3.9612339 4.6365018 4.0492536 4.8339012 4.4161659 4.5016745 4.6444862 4.6312023 4.0343874 4.4945455 4.6304556 4.6523844 5.3365710 4.0169007 4.6186184 4.1845814 3.9040634 4.2344011 4.2994095 4.2861104 4.7013950 4.2570637 4.9401923 3.9275698 4.0896648 4.7400512 4.1284163 5.1304148 4.3902546 4.1215001 4.1941378 4.2429207 4.1271538 4.1389648 4.8845513 4.1294841 5.0432063 3.9329730 4.4253958 4.5533663 4.3773162 4.3313226 4.2774282 4.6884997 4.6353907 4.5298689 4.3608245 3.8500192 4.1210812 3.7666046 4.5064363 3.9781693 4.2574109 4.2382949 4.1842077 3.7157655 3.8922315 4.8680365 3.7254433 4.6330276 4.3046015 4.7532829 4.1656457 4.3241975 5.2279424 3.8540651 4.0580062 4.2209716 4.1588785 3.9037261 4.4521989 4.2943227 4.4865660 4.2133118 3.9085227 4.1465796 4.7435790 4.1630367 4.4195341 4.0434564 4.4508756 4.1221871 3.9535620 4.7829148 3.9650353 3.9878610 4.3218659 4.6066531 4.2359097 4.7151711 5.6761805 3.8158403 3.8924007 4.6257754 4.3718047 4.5606231 5.0884690 4.8562324 4.4332329 4.5679153 4.8335819 4.2676958 4.8164553 3.9845478 4.3944863 3.8452977 4.0477853 4.3553506 4.1470085 4.2297666 4.3252152 3.8091615 4.5914951 4.9394025 4.6897303 4.3085748 4.9933094 4.2285015 4.0235460 4.6099160 4.2347311 4.3046893 4.5298477 3.6861110 3.8641546 4.6327678 4.1141245 4.1415808 4.7297234 4.8562393 4.3470376 4.1823701 4.8497298 3.8670819 4.6027400 4.0843954 4.2179827 3.8790207 3.8936678 4.5253963 4.5268725 5.2790054 5.0252107 3.6833565 4.8418293 3.9754461 4.2765829 3.9908188 4.1097082 4.1472450 4.6757676 4.4261746 4.2388484 4.1922495 3.9560665 4.0733450 4.4068988 4.4377430 3.6933269 4.3563644 4.8438024 4.0999825 4.0726176 4.3501222 4.5051292 4.5230507 4.3127141 4.1647575 3.7787317 3.6334126 4.2683431 4.7042993 5.3281835 4.2813596 4.3411737 4.1899034 3.7650331 4.2043897 3.7652048 4.8926196 3.7193431 5.0676676 5.2250016 4.2113627 4.0590024 4.3694514 4.4615296 4.2939112 4.2291815 4.3921580 3.5823728 5.3906764 4.2703658 4.8033183 8.8196108 7.7049895 7.2154598 7.5073566 7.5115424 8.0817677 6.5996308 6.8113936 6.9630358 7.8658249 7.3318522 7.1720993 7.0057508 8.0016704 6.4512616 8.9999982 6.2785307 8.5765139 6.4257467 8.0709647 7.2127630 6.2427972 7.2452938 6.4372356 7.4393580 7.4853688 6.8286888 7.7559985 6.0338295 8.9999987 7.0493327 6.7748950 8.9999990 6.9329958 7.5394669 7.6528223 8.9999981 7.9348514 7.9236369 5.2953049 5.8244757 7.6424846 6.2383599 6.8500827 6.5485666 6.8323816 6.3514945 6.3804249 6.7188877 6.3509060 5.9847011 6.1761602 5.9970712 6.0855740 6.2238311 6.2110555 5.2997686 5.5809639 5.9509731 5.6479214 6.2369372 5.3979923 6.4072460 6.1544706 6.2222827 5.6744753 5.6135687 5.1776078 5.2697154 5.6990006 5.6168282 6.0473807 6.1566363 6.4129968 6.1710051 5.8966209 6.7910910 6.4964254 6.8126209 7.1261338 5.6343037 5.7641226 6.8866425 5.6656795 7.3939144 6.3445796 6.3633946 6.3886030 7.1530335 5.9693851 4.3546669 4.5252043 4.4369504 2.3698264 2.5270022 5.0208951 5.1493310 4.8363763 4.7625282 4.2796083 5.1195993 4.9468414 4.8917506 5.1290581 5.2203601 4.0773451 3.8290138 3.7143033 4.0356813 4.2815421 4.1013359 4.4872401 4.7439674 4.3725101 4.7568361 4.1225123 4.4561956 4.5936297 4.3852374 4.5287812 4.2242695 4.6205040 3.9299053 4.1435823 4.2472459 4.4547884 4.3511845 4.7470818 4.4577764 4.0772993 4.4900388 4.7242172 5.0854206 5.1325737 4.8879493 4.3463948 4.5645778 4.7127698 4.1711740 4.0665928 3.6608628 3.6082716 4.1809710 4.3914406 4.3115764 4.0462664 4.2886544 4.6208354 4.3578291 3.8555170 4.1881405 4.6818118 4.4274219 3.5136353 4.5885633 4.6388563 4.3692480 4.4043990 4.0994253 4.3231673 4.9845700 4.2244500 4.2305670 4.7601931 4.4737963 4.1393095 4.5326059 4.1917890 3.9976670 4.1794307 3.9584188 4.0877923 4.3035339 4.8231999 3.7885304 4.0742223 4.3711248 4.3361815 3.8680808 4.2527264 4.0015254 3.7999107 4.0708203 4.3153454 3.7153096 3.9741269 4.0140259 3.9812377 4.2101312 4.3668674 4.0513322 3.9805494 4.2239862 4.2460377 3.8303888 3.6501492 3.7582544 3.8604834 3.6728931 4.1144193 4.2700347 3.9873474 3.9291362 3.8737248 3.8694026 3.8258589 4.2589414 4.2444376 4.6871068 5.0343993 4.7057074 4.4149411 4.5612885 4.6907687 4.6022604 4.6935155 4.2366703 4.3481359 4.2651547 4.1151838 5.3829569 4.5576696 2.6854515 5.1286832 4.8472071 4.5085711 4.4080351 3.9813273 4.5159149 4.4168732 4.4120779 4.3790654 5.4798437 5.3564971 4.3061394 4.5873513 4.2455434 4.5705410 4.1563593 4.2276656 4.1903108 4.5196069 4.7575828 4.6630322 
E|gi|1109545914|sp|A1DN09.1|ANAPS_NEOFI                                                                    2.5663263 3.0599690 2.7905778 3.0434338 2.1644947 1.7011960 1.6991941 1.6493685 2.5799571 1.6256543 1.3522918 1.8052878 2.7527863 1.9268523 2.4537196 1.7098593 2.4649397 1.7735928 0.0000000 2.7147931 2.0115447 2.2433582 1.8604544 2.7205619 1.9539860 3.4342866 2.5500683 3.3489462 2.5612713 2.2405425 3.7154690 2.4450511 3.4975963 2.5413001 2.4793502 2.4263522 2.4376272 2.4670659 2.4981783 3.3536205 2.6959473 2.5106277 2.4464113 2.5249244 2.6605718 2.4652041 2.5741097 3.5810966 4.7816331 5.9524720 4.6503214 4.8587612 5.3694441 4.8054724 5.1396962 4.4628386 4.5795703 5.4234924 5.3172707 5.6599426 4.6643070 4.4742279 4.7901893 4.2087257 4.8699105 4.2723420 4.6908337 4.9627122 4.6171789 5.1278469 5.5749592 4.4443545 4.9291071 4.9363121 5.3329753 4.2759446 6.2659256 5.1453550 5.1161151 5.4723064 4.3189610 4.1754574 4.6613082 4.9437692 5.2049122 4.4770950 4.7953818 4.3355332 5.0082801 5.2628400 5.3066972 5.0849772 4.9765044 4.4114945 4.3960624 4.7579053 4.9141464 4.5780434 4.7363719 4.7085709 4.5897920 4.5431492 4.2793529 4.8661134 4.6510138 4.7964670 4.7565543 5.6142309 4.7139224 4.6522410 4.5674511 5.0295913 4.2453138 4.4634140 4.9466985 4.8400368 4.7807699 4.9838579 4.1462083 4.6404955 5.0124836 5.1097791 4.6195027 4.7675856 4.3644687 4.7929175 5.1773441 4.7161790 5.1159784 3.8780776 4.6611984 4.5851859 5.0754122 4.5531013 4.9468372 5.1410528 4.7628660 5.1650429 4.2294407 4.1552485 4.9934229 4.7760559 4.3016813 4.8173268 4.0749624 4.7636426 5.5999779 5.4561982 4.2736984 4.7910202 4.3905433 4.6024917 4.6480302 4.7268250 4.3636760 4.4712245 4.3483273 5.0606604 3.8710893 4.4968592 4.4047000 4.5707074 4.3351245 4.7592752 5.1809735 5.4040305 5.3707093 4.7270638 5.4255763 4.9264857 5.0407824 4.4456342 4.7817181 4.6197244 5.2517811 6.0215035 4.5574916 4.6958870 4.6733827 4.2549464 4.2963802 4.3243689 4.1112661 4.1624217 4.5954060 4.3600568 4.0733638 3.5312148 4.2402373 3.9100932 3.7662957 4.8320749 4.2001336 4.7068948 5.1096945 4.9057023 4.3364311 4.5948407 3.9603684 3.7829429 4.9074403 4.3985172 4.1583241 4.1734287 4.2334963 3.9607696 4.4038432 4.0386266 5.1948617 4.1030946 4.6586615 4.6384048 4.5519519 4.3841597 5.1996295 4.1855403 4.5943816 4.4052448 4.1463890 3.8824193 4.1867332 3.8744575 4.0449143 4.2020596 3.8848086 5.1537997 4.7164734 4.3287857 3.7574466 3.6543866 3.7472120 4.5480291 4.2049809 4.7135009 5.3383762 4.7816154 5.5071293 5.0351480 5.9966874 4.8225129 5.5834578 4.5615596 5.2452510 4.8205229 4.9842285 5.8307873 5.8035880 5.6253942 5.4017159 5.5446672 5.0335157 5.0966840 4.8790416 5.1137149 4.2793508 4.9885553 5.3814363 4.8582595 4.9611845 4.7833792 5.0598107 5.3544200 6.0269422 4.9192027 4.1738971 4.6965462 4.4055466 4.2271913 5.1163186 4.5988921 4.8610725 5.7010192 5.0920590 5.8508851 4.6443256 4.6966866 5.1109122 5.1379200 5.6722341 4.6006810 4.8287514 5.0456120 4.2842089 5.4034232 5.4398470 4.8271849 4.7549341 4.7303228 4.2385206 4.1930199 5.8828533 4.2785821 4.1175039 4.3916751 4.7576581 4.2684425 4.3623217 4.5596178 4.6063086 4.9415765 4.0392402 4.8699155 4.5379962 4.6436868 4.7358290 4.3854530 4.9086341 4.6551015 4.6461948 4.5561354 4.3332777 4.8318530 4.6718553 5.0522380 4.4396701 5.5541643 4.2429656 4.8147260 4.4375876 4.9234425 4.9353066 4.9385054 4.2018166 4.9432412 4.3349165 4.7366752 5.5132452 4.2904913 3.7352943 4.9739060 4.9176199 4.9819850 4.4095791 4.5663455 4.2115348 5.1569781 5.0718321 5.0849489 4.5903219 4.4788505 4.6242724 4.3615700 3.9440045 4.2193553 4.6731596 4.9011560 4.3163566 5.6154918 4.5609858 4.8589353 4.3905194 4.1454210 4.9846298 4.6338761 5.0960882 4.4504141 4.3085809 4.6371340 4.0600639 4.7422153 4.8769747 4.4909666 4.8016196 4.6627512 4.9585044 3.9282361 4.8355175 4.7871143 4.8148288 4.7142992 4.4503403 4.7668372 4.4096271 5.1092754 4.8305593 4.9438460 4.5919429 4.4688010 5.1258046 4.6286813 4.4925309 5.3798035 4.5755863 4.8719108 4.1531947 4.8998672 3.8462174 4.3649267 4.9648061 4.3965662 4.0702097 4.1761423 5.3107921 4.6496958 4.6882996 3.9845051 4.3219221 3.6842192 4.8488900 4.1848479 4.7947958 5.3427073 4.2782365 4.4970062 5.3750268 4.6291711 4.7396455 4.1720838 5.2074884 3.9397873 5.6765694 4.2581643 4.7452046 4.2626740 4.9244283 4.8592513 3.7622597 4.4197930 4.5453513 4.0570266 4.9847698 3.7269704 4.5917231 4.0101959 4.5085894 4.1789029 4.9172030 4.2570858 4.1248572 5.5092202 4.2984638 4.3662832 4.6606312 4.7206962 5.3040286 4.7127092 4.4061582 4.4861240 4.4984910 4.2169934 4.6206832 4.2806266 4.4057552 4.3715527 4.8285333 3.8488518 4.7501481 4.4255869 4.1721448 4.8229882 4.3632405 5.1750192 4.3539472 4.9298520 4.8828562 4.2388880 4.7268116 3.9692762 4.2885546 4.6811839 4.2041012 4.8986090 4.4901462 4.5176684 4.9944994 4.6979674 4.7722465 4.8373703 5.0440703 5.3124600 4.9637606 4.7952026 5.4032401 4.9042373 4.3166584 5.4106971 4.8818146 5.3611921 4.9441415 5.5397206 5.6573096 5.3977489 5.5606080 6.0641264 5.6449374 4.5404338 5.1559244 5.0291570 5.2464488 5.5549425 6.0078989 5.6902592 5.4192169 4.5743839 4.6569314 4.7415886 5.3261974 4.8347289 5.0179980 5.7136891 4.5663970 5.3883619 5.1511489 5.1496441 4.8834528 5.0655821 4.6227917 5.5815067 4.7133873 4.5815166 4.8109502 4.4472704 4.6730504 3.9314939 4.8498519 5.6149008 5.8007487 4.8645184 5.0232237 4.9043454 5.0379253 5.2418962 5.8289599 5.0092392 4.3197290 4.6958881 4.0834035 5.1081522 4.9952384 4.2882311 4.4569497 3.9672548 4.4958793 4.2225208 4.5004581 4.5511711 4.2315071 4.5703117 4.0976677 4.1701562 4.4587651 4.2228721 4.4325298 3.9168521 4.3130796 4.2806901 4.6120749 4.0341155 4.2351115 4.3516770 4.2542716 4.5517952 4.5045667 4.6746197 4.6948989 4.2486048 4.7866473 4.4317479 4.3282416 4.0307180 4.6196473 4.5619798 4.5566261 4.5513796 4.4607980 4.2355091 4.1080979 4.5126240 4.5070815 4.4849056 4.5332726 4.5471704 4.5588870 5.3422650 4.4547122 4.5687674 4.5223959 4.4967219 4.3968645 4.7456162 4.6937966 4.5636719 4.2732703 4.5035801 4.6831146 3.6973243 4.2126818 4.6315362 4.5469591 4.4696935 4.4994593 4.6704222 4.8421098 4.0432384 4.1256340 4.7463897 4.5642076 3.8818477 4.5078715 5.0269867 4.5399480 4.1399070 4.6279900 4.3502501 4.5030804 3.9437199 4.1571111 4.5128413 4.4737903 4.9324632 4.5268939 4.2594058 4.0422868 4.4183727 4.7506089 4.3575354 4.0880120 4.3903570 4.4152173 4.4423578 4.6469082 4.4181236 4.4945114 4.3390742 4.3502135 4.1552931 5.3343072 4.0614399 4.4693694 4.2413302 4.6018699 4.0030293 4.5029599 4.8489443 4.3157466 4.1756897 5.1452475 4.2252203 4.5024236 4.1866320 4.8610588 4.6276409 3.9376140 4.4139786 4.4275794 4.7466612 5.0707667 4.4136544 4.0417897 4.4436127 4.7143563 4.3956432 4.3574467 4.4047548 4.0167887 4.4925535 3.9071003 4.5446405 4.3083730 4.0689248 4.5055151 4.1827254 4.4772872 4.6440781 4.6791577 4.3455640 4.3897827 4.7039532 4.6950981 5.0938892 4.4235913 4.4276141 5.0057725 4.1787845 4.3597752 4.4759061 4.4462900 4.6239586 4.2084532 5.0827750 3.9809937 3.9888777 4.8871129 4.3410130 5.0715513 4.2574200 4.2920243 4.1174468 4.3212936 4.4151782 4.0726064 4.8924169 4.3064243 4.8608531 4.4483038 4.2938023 4.6515959 5.0074061 4.4432174 4.9589205 4.5188041 4.5764136 4.7693892 4.4757942 4.3346111 4.5666019 4.5687160 4.7044285 3.9033190 4.4221134 3.9919213 5.4064476 4.4947272 4.2853840 5.2797032 4.4392970 4.8107385 4.4400059 4.3036492 4.4585376 4.5223947 4.6895970 4.7325440 4.1292472 4.1479900 4.5076673 4.1386964 5.0521197 4.4874101 5.0746662 4.2030559 4.1836179 5.1291933 4.9205906 4.2276995 4.5289425 4.8346613 4.7613107 4.4357610 4.3350708 4.3318315 4.2730600 4.2501964 4.1522680 5.3346301 4.4097846 4.7426245 5.6942659 4.4054999 4.1136865 4.7327828 4.4045125 4.3928964 5.0941986 4.7888805 4.7915733 4.5060254 4.7144308 4.2599456 4.6964431 4.5414350 4.6964107 4.3668355 4.5633038 4.3883434 4.6268302 4.6181358 4.4988319 4.4153851 4.9955393 4.7685490 4.8667125 5.1815099 5.5996509 4.7212852 4.4134704 4.0939873 4.3663834 4.8535911 4.1937509 4.1105607 4.6261433 3.9877175 4.4877239 5.6359959 4.8972871 4.3021699 4.3711994 4.5266729 4.3914932 4.3947046 4.5335772 4.0041466 4.1529066 4.7495415 4.3395917 4.5454071 4.4780492 5.0015391 4.2154673 4.3840096 4.9496882 4.2645519 4.1317062 4.4990297 4.4355900 4.2509264 4.8852522 4.5863498 4.8861607 4.4987196 3.9928453 4.2531148 4.2898429 4.5365331 4.4186859 5.0302081 4.7868213 4.4545943 4.3458047 4.8420231 4.9284229 4.9093784 4.8757043 4.7779761 4.1339137 4.0040822 4.0429774 4.7977559 4.9434953 4.5208428 4.4548672 4.1954215 4.3265134 4.5302436 4.3228223 4.5648031 4.1480994 5.3227563 4.7602882 4.2082525 4.3455471 4.3765361 4.6905447 4.8568087 4.2226673 4.8577200 4.3010261 5.3305330 4.4320752 5.2278720 7.9165208 6.5051726 6.8366831 6.3116836 5.6759947 6.9048093 6.7577183 6.5522764 6.4150906 6.0394235 7.9244818 6.7438962 5.1756702 8.7226590 6.3146408 7.0079801 6.4475152 6.4603422 6.1310961 5.5153631 5.6789971 6.2287033 6.5514097 5.8451703 6.0377214 7.7474283 5.8398667 5.4328099 6.0833224 6.7134005 6.9143333 6.5247060 7.5729504 7.1229291 7.1966808 7.5107156 6.5231959 6.3484397 6.5093296 5.6863642 6.7823734 6.3637588 7.3441378 7.2006277 6.1122327 7.3958608 6.5872236 7.2665049 7.2398909 6.1533793 6.1229869 5.8610931 5.1050467 6.0638490 5.8063777 6.0217874 5.0531546 5.3984408 5.4432465 5.1275829 6.0324047 5.7887828 6.1746011 5.5128364 5.8263383 6.1403544 5.1720607 5.3585295 5.0046896 5.2466766 6.1846718 6.2583435 5.7514980 5.9200659 6.2950782 6.0682113 5.8827375 6.3367319 5.8602743 6.3282315 6.3286889 5.7694862 5.6536158 5.5560292 6.8340241 5.2967257 5.4587083 5.9597265 6.6083601 6.0809278 4.4014830 4.2910119 4.6064577 2.3351998 2.6164100 5.0747114 4.7133444 4.7663758 5.1286648 4.7190097 5.3256546 5.1258927 4.8670411 5.1966347 5.2818711 4.6444326 4.2411984 4.0010838 4.1529511 4.3683325 4.4212490 4.2963639 4.4674675 4.2425327 4.9284523 3.6833042 4.3703277 4.2417987 4.6192007 4.3910080 4.5477137 5.0744893 4.7609565 4.2396151 4.4733144 4.6627700 4.1131321 4.7793138 5.2156428 4.1641436 4.6849589 4.7928165 5.2773335 5.3730224 4.3856033 4.9414150 4.4677538 4.6963271 4.2618368 3.9834594 4.2673330 4.1988090 4.7020488 4.4387219 4.8123238 4.6448196 4.1186812 4.5974450 4.1948391 4.1865440 4.0172112 4.9067487 4.1288982 4.4361824 4.7447679 4.4202811 4.6668776 4.8575835 4.7359167 4.8253776 4.5474219 3.9914287 4.3966757 5.0550120 5.0660186 4.6322793 5.0021437 4.4215990 4.4349133 4.7926267 4.4490582 4.0665302 4.6935094 5.4703678 4.1352857 4.9152989 4.3015693 4.3737454 4.5928921 4.3951219 4.4210268 4.1596066 4.4919535 4.3308615 3.9486695 4.7722158 4.7569329 4.6038189 4.0626918 4.6358169 4.1297673 4.4963014 4.3854457 4.2182812 4.5736970 4.2769740 4.2426265 4.4672973 4.3308326 4.1460977 4.5595654 4.1100548 4.5093532 4.6675862 4.4938441 4.4259037 4.4240932 4.2450584 4.8741056 5.2037636 4.8929619 4.4651951 4.6850984 4.5993743 4.9133262 4.8295552 4.1409192 4.3213210 4.5072330 4.1294673 5.2869210 4.5572364 2.5513923 5.3066178 5.4817212 4.2812094 4.7699092 4.3177668 4.8207356 5.2276931 4.2874698 4.6176134 4.9853299 5.1256552 4.1915218 4.9369425 4.5086903 4.7405169 4.3512037 4.9088692 4.5456715 4.9314692 5.5535580 5.4763839 
E|gi|15597598|ref|NP_251092.1|                                                                             2.0780800 2.1242705 2.1677894 2.3910137 2.9426026 2.4545486 2.4780322 2.2574427 1.5394930 2.2877004 2.4679011 2.2124801 1.8404776 2.4494146 1.4274095 2.2780661 1.2188161 2.3870945 2.7147931 0.0000000 2.3065602 1.3448535 2.2705340 1.4606556 2.4804659 1.9562592 1.5428179 1.8731536 1.3863904 1.3671213 2.0704766 1.7364337 2.0272017 1.8457699 1.6618101 1.4481299 1.3319586 0.6118885 1.7222702 2.0588777 1.7675389 1.5965798 1.6376162 1.7011793 0.8167074 1.4574546 1.8798760 2.9467823 4.2302717 4.7762381 4.5303417 4.1933809 4.4731172 3.5955513 4.2292208 3.7783910 4.4779845 4.2201852 4.1595127 4.8967228 3.8258900 3.8810955 4.1338092 3.5664616 4.2789510 4.0799297 4.0581539 4.0726782 4.4014320 4.3921737 4.0324631 4.0896772 4.5831545 4.1767921 4.1091435 3.9732110 4.0107894 4.2920048 3.9487023 4.3216007 3.9201409 3.8748613 3.8388413 3.8167318 4.2753700 4.0123971 4.5321332 4.0281627 4.4119582 4.0190106 4.2688981 4.4377818 3.9976687 4.0518809 3.5254301 4.1264030 4.1377079 3.7896271 4.3155935 4.1813173 4.2380147 3.6194250 3.9810840 4.3302719 4.3646989 4.0178620 4.1728142 4.0450910 4.0707977 4.0640192 4.1917795 4.2611731 3.9216887 3.9304461 4.4934417 4.3338373 4.1260316 4.1106629 3.6868039 4.1852661 4.0471660 4.9156769 4.1263968 4.2228380 3.7465012 4.0504876 4.0641960 4.2962724 4.0410490 3.6521729 4.0683699 4.1452296 4.3307029 4.1904844 4.1361674 4.2682645 4.1313890 4.4230815 4.1068567 4.2514578 3.8782525 4.3950824 3.7570080 4.7283176 3.7673530 3.8027978 4.8891144 4.1593631 4.1157570 3.9195720 4.4468522 4.6123536 3.7840905 3.6851380 4.1411538 3.8305943 3.7932943 4.1377401 3.0338972 3.7519246 3.4667117 4.6009046 3.8195942 3.6314788 4.0700621 4.7698855 5.6004128 4.8047652 4.0871543 3.8102697 4.4587411 3.6267092 3.8869548 4.9080891 4.5134329 4.6149963 3.5812378 5.6613957 5.0480383 4.1670814 4.2865667 4.4578757 4.3336411 4.0303143 3.9011286 4.4681206 4.4266544 4.2462616 4.3367094 4.0215552 4.5181305 4.6487181 3.9682745 4.6989733 5.0916413 4.3852821 4.2708070 4.2092131 4.0331924 4.1257028 5.4079768 4.1215366 4.0685969 3.8141504 4.1249207 3.7883310 3.4944357 3.7942753 5.0737730 4.1244603 3.9765964 4.3262358 4.3357696 4.0248740 4.7520048 4.0362497 4.4643321 4.2416285 4.2176464 4.4054748 4.6393397 4.3210782 4.0006885 4.7182693 4.6866446 4.5005061 4.7656430 4.0693483 5.0186737 4.2761321 4.5283205 4.2253947 4.3800126 3.8483146 4.5052311 3.7027483 3.8434627 3.6097677 4.6464710 3.8913375 4.2319753 3.9718384 4.0357135 4.0645594 4.4906984 4.1114245 4.5473324 4.8491658 4.3491435 4.0396220 4.6119374 4.6348665 4.9891460 4.5309735 4.7919432 5.4452475 4.8362421 4.3661738 3.2085434 4.6595160 3.9417499 4.2592234 4.2134104 4.1161107 3.8138034 3.9782281 3.6511508 3.6442255 3.6455980 3.3993384 3.6356565 3.9387605 4.1267320 4.6259646 3.4734973 3.7411368 3.9313976 3.7273869 3.8792283 3.5468603 3.4425004 3.4429204 3.5091056 4.3841657 3.6690215 3.5032121 3.5265991 4.0987533 3.6575427 3.6733722 4.1612167 3.9192927 4.1918661 3.1743830 3.8675748 3.7696097 3.7573456 4.0254383 4.4887318 3.4221354 3.5152393 3.8061524 3.6859254 3.9952819 3.5903742 4.1520700 3.9858393 3.6121522 3.7926525 3.6348082 3.6237188 3.6629139 3.8254337 3.7427198 4.0475174 3.9918123 3.2122733 3.6544652 3.5091318 3.8225678 3.5538234 3.8811068 3.5812471 3.2979636 3.4736432 3.2135110 3.8975799 3.7975749 3.4423843 3.7787883 3.3981569 3.5189564 3.4031147 3.5535818 3.6093378 3.5665884 4.0680102 3.9038690 3.3818346 3.4818365 3.6184658 4.3094738 3.1790002 3.6863552 3.6368148 3.5258725 3.4582214 3.6531386 3.4317986 3.6469986 3.6840918 3.4223353 3.9498679 3.2717983 3.4618592 3.6360783 3.8789787 3.5790021 3.6719468 3.3894441 3.7563565 3.6389589 3.8382039 4.0201250 3.5505627 3.3827039 3.6133190 3.6100806 3.4510713 3.9124925 3.4699368 3.9571106 3.6988732 3.5770656 3.5363052 3.3727348 3.6392566 3.5617485 4.2925684 3.6166967 3.1375968 3.7403604 4.3707995 3.8604683 3.4027264 3.9468292 3.6089298 4.2176435 4.1563351 3.6443469 3.5231493 3.6002393 3.4504274 3.4532953 3.8608571 3.8305537 3.5707070 3.6423230 3.7174321 3.8299904 4.1800032 3.4618789 3.4528410 3.4086368 3.6166854 3.6685790 3.5491562 3.4619641 3.3961351 4.0674586 3.9541232 3.5906810 3.5348834 3.4750123 3.6664241 3.8327115 3.3788472 3.4222336 3.7957921 3.4009711 3.5732644 3.7075297 3.1543566 3.6124193 3.3418923 3.2138024 3.6511309 3.0750713 3.6015695 3.5089058 3.8289916 3.6475919 3.7466511 3.5498542 3.4163957 3.7172794 3.5639582 3.4074586 3.2488750 3.6690560 3.5100159 3.6481339 3.8800867 3.6592182 3.5052194 3.7263407 3.2462874 3.7171765 3.6956701 3.4757245 3.6262625 3.7870720 3.4718115 3.6133674 3.6245105 3.5190961 3.5561378 3.6773595 3.5641821 3.8221838 3.4772898 3.8267351 3.8807144 4.4638077 4.2237058 4.4467812 3.9646971 4.1768872 4.0895919 4.2357580 4.3490898 3.7147990 4.1630037 3.7950335 3.5594423 4.4671157 4.0700084 3.8781987 4.1990257 3.8917910 4.2746559 3.8529413 4.6833198 4.2290561 4.5346955 4.0501994 4.0125505 4.7839361 4.4168641 4.1973333 4.8353182 4.8624330 3.6964571 4.0842149 4.0353593 4.0523493 4.4164405 4.2128358 3.8589389 4.6999937 4.1757299 4.0018812 4.3886595 3.8758010 3.8345526 3.8466431 4.5114340 6.0025048 4.3778820 3.3574994 3.8726089 4.3593466 4.0970077 3.5107514 3.8807791 4.4969582 4.3485075 4.1337157 3.9245182 4.2879389 4.5452050 4.3337797 4.5294771 4.4742920 4.0044276 3.9209710 4.7167770 4.2160259 4.1465339 3.8176070 4.1478313 4.0362980 4.1719930 4.0871903 4.5338991 4.3670172 3.9366466 4.1893702 4.2439546 4.5144612 4.1581644 4.1596775 4.0526592 4.0361717 3.8976494 4.1118719 4.0736963 4.1369585 4.4610748 4.5308997 4.1454710 4.1327270 3.9155398 4.3832408 4.5300034 4.0698594 4.4999413 4.6922199 3.9078076 4.2736704 4.3139600 3.8231420 4.0726475 3.8984727 4.3061185 4.6184563 4.2020347 4.2270652 4.1092924 3.8072156 4.0201731 3.9397765 4.2389069 3.9593035 4.5146627 4.1492207 4.1957370 4.0746568 4.5744577 4.2263531 4.4156289 4.2407394 4.1375059 3.8954456 4.1520320 4.2788339 4.1864593 3.9279388 4.5426913 3.8436243 4.2217599 4.6502947 4.2836557 3.8263454 4.3861542 4.2542585 4.1651256 4.1839608 4.1623414 4.3289816 4.5465390 4.2945530 4.4863239 4.2376519 4.3204113 4.1304062 4.1394612 4.4966916 3.9232563 4.2185211 4.2089758 4.4085683 3.8789863 4.0536886 4.4139085 4.3576422 4.0080240 3.8979813 3.8428888 3.9911585 4.4177398 4.6393152 4.3098918 4.0482413 4.0149908 4.2876637 4.9405586 3.9202968 3.9922925 3.7189120 4.0406948 3.9721597 3.9390034 4.1940600 4.2718928 4.3761909 4.3462479 4.1358032 4.6970164 4.0668521 3.5753245 4.2558206 4.2611888 4.2722751 4.3882893 4.3450768 4.8274825 4.1295672 4.0468875 4.0091434 3.9037670 4.0420176 3.7902886 4.2701398 3.6605365 4.5286737 4.0102092 4.3134082 4.2980727 4.0912872 3.8790106 4.2890708 4.4326920 4.1095148 4.2344576 4.2866035 3.9138217 4.1263044 4.4900842 4.6092326 4.3124444 4.2352706 3.7012584 4.1397845 3.8576350 4.1108840 4.4896521 3.8597244 3.7808414 4.2814612 3.8644194 3.5703874 4.0146184 4.4112110 4.4408154 3.9827368 4.1392991 4.1128407 4.2857646 3.8598540 4.0519555 4.4286930 4.2576506 4.6231522 4.2044094 3.8180149 4.1479241 3.9639197 3.9947270 3.7192142 4.2586960 4.3050456 4.1955347 4.5114320 3.6486591 3.6834671 3.5173536 3.7068622 3.8253837 4.0271615 4.1684542 4.0452097 3.7639623 3.8810487 4.6981335 3.8061058 4.1379639 3.1544184 4.1718907 3.5064789 3.4534831 4.1003680 3.7466043 3.7754258 4.0183561 3.8578219 3.8013411 3.6027803 3.5303152 3.9943183 3.4922412 3.3519583 3.9080210 4.3833453 3.7328536 4.4105230 3.9423584 4.2891310 3.6596069 3.8733828 3.1221397 3.5780083 3.7031836 4.4738163 4.1625160 4.4007219 3.9820443 4.4834720 3.4160144 3.7360986 3.9006463 3.6990356 3.5585010 4.1540636 3.7341135 3.4333421 3.5872006 4.2140260 3.7160633 4.3294502 3.6223331 3.8928881 3.3894220 3.7270908 3.9715497 3.7295527 3.5518161 4.1478547 3.3859521 4.7524178 4.1266183 4.6507596 3.9815319 4.0377764 3.4661941 3.6784689 4.2478200 4.0396020 4.1319399 4.4422950 3.3535582 4.1587536 3.9358049 4.3378241 4.2683947 4.1426239 3.8133885 3.4534225 3.9640474 4.3198695 3.3549643 3.8620619 3.9977170 3.5482516 3.9964959 4.1384547 3.4134145 3.9109106 4.7254391 4.3882928 3.5820534 3.8708507 3.6534095 4.2226402 3.5008324 3.9075908 3.4447023 3.4784029 4.6717505 4.0307084 3.3435422 3.7449887 3.9698113 3.7474680 3.7304834 3.4924937 4.1672437 3.7317224 3.6885238 3.7259116 3.7877831 3.6040081 4.2108009 4.2029414 3.9317676 3.2803119 3.7166250 3.5982007 4.4834652 4.7881614 3.8075264 3.6143892 3.8197150 3.7880528 3.6383870 3.7772918 3.5919710 3.6550025 4.5657585 3.8637739 3.6039567 4.6298913 3.8397849 4.2225446 3.6687754 3.9325924 4.3848366 3.6134284 4.0765074 4.0057238 4.8700554 6.2045272 5.9074950 5.9424300 6.4470785 5.3704703 5.5934924 5.9467370 6.4520298 4.8530124 6.4589421 6.3822349 5.3684319 6.6717389 6.6019594 5.4522247 5.6893319 5.2066822 5.2864628 5.4864251 5.3898334 5.0933659 5.4284328 5.8109030 6.2304506 6.5897936 4.7173511 7.3777876 5.8042454 5.2791125 6.2729842 5.3729803 5.2332870 6.9983755 5.7626267 7.0028934 5.3996088 5.6094734 6.1367102 7.0116390 5.1792811 4.5090876 5.2650687 4.7475966 5.5357309 5.3727341 5.5889195 5.3802687 5.1825934 5.8739767 5.3769109 5.1544294 5.3870461 3.9415481 3.7547709 6.2796405 4.8128909 3.8559676 4.2371020 5.1860862 4.3398039 5.2795929 4.5313016 4.9062736 4.5806806 5.2394259 5.2246389 4.0988872 4.0029656 4.7095475 4.5179940 5.1965332 5.4570675 5.3375141 5.0191210 4.7052603 4.4699424 4.2033249 4.4993034 4.9157156 5.4687199 4.8713686 5.0706956 4.9875940 5.5179200 5.3161660 5.0474729 4.8124665 4.1820380 5.5587999 4.4996249 4.6830579 3.7347695 3.8017184 1.6489353 1.7166091 4.1792980 4.1802882 4.0112872 3.9439262 4.3517237 4.1171855 4.0485027 4.2871777 4.1378383 4.2587051 3.9001578 3.5857127 3.7042808 3.4606216 3.8529968 3.7907228 4.1516529 4.3568063 3.5653266 3.4733129 3.4650271 3.2663193 3.5513439 3.4618633 4.0912521 3.5489500 3.8603344 3.4445402 3.3909269 3.7934132 3.6119697 3.5356253 3.5636497 4.4252132 3.8385724 4.1717527 4.3114537 4.1665689 4.3529546 4.1505809 3.9337549 4.3093425 4.3833995 3.5098250 3.8932579 3.5751481 3.5645682 3.9170534 3.7443068 3.6187939 3.7125318 3.9736834 3.0485679 3.5968672 3.3982310 3.7307847 4.0606745 4.2546881 4.1894211 4.2011460 4.4470332 4.2700226 3.9392963 3.6593141 3.4384739 3.6034519 3.3889842 3.2009222 4.0320917 3.8522468 3.5306706 3.2384079 3.6952933 3.1959230 3.6625286 3.8664324 3.5522158 3.6363733 3.7285817 3.4242969 3.3548918 3.2903581 3.6237115 3.7560836 3.7475546 3.9702671 3.5521610 3.7659746 4.0739144 3.3268464 3.7039771 3.6781322 4.0131748 3.7861447 3.8699920 3.4824746 3.9241088 3.8997007 3.5141326 3.7257847 3.6614444 3.7410242 3.9725639 3.6766565 3.4941066 3.8297099 3.6627005 3.8012476 3.8392928 3.9083634 3.4651140 3.3973899 3.9348306 4.2353882 4.1498923 3.8996640 4.0756356 3.9361097 4.1348596 4.1809943 4.2152753 4.3656084 4.0148817 4.2803944 4.1717694 4.4530056 4.4666266 1.5447545 3.6209688 3.6857175 4.4132077 3.2707508 3.0088404 3.5208134 3.2110364 3.9891486 3.6824811 4.0289266 3.6114835 3.7167423 3.6594387 3.5847282 3.7382554 3.4852923 3.8636768 3.6411819 3.4322285 3.9243115 4.0558562 
E|gi|90110362|sp|Q01886.2|HTS1_COCCA                                                                       2.7665594 3.0242464 2.6167644 3.1341346 2.1660865 1.6363131 1.7458359 1.7042973 2.5336684 1.5500972 1.6439768 1.7099342 2.7473233 1.8014129 2.4302810 1.6192772 2.4780840 1.9264754 2.0115447 2.3065602 0.0000000 2.3999374 0.9119893 2.6129519 1.9475093 3.1625747 2.4445853 2.9979392 2.4106666 2.2130321 3.5430867 2.5239943 3.2109452 2.7931483 2.5655173 2.5252218 2.4107284 2.3534727 2.6194248 2.3954790 2.6016718 2.7647649 2.5625280 2.4649299 2.7276060 2.4526361 2.5734742 3.6477893 5.8527659 5.9618798 5.2890935 5.5554925 5.6847595 5.2209912 5.2065008 5.1508416 5.4792604 5.6988916 5.8677046 5.6206464 4.7387668 5.6532498 4.9785956 5.1895053 5.6820366 5.0900391 4.9117149 5.3548053 4.5791709 5.9392712 5.0380929 5.5789517 5.8205223 5.4480583 5.4264292 5.5538854 6.0929159 5.2774510 4.9220058 5.2319360 5.1322936 5.1391756 5.1862908 5.9172919 5.9536163 4.9738564 5.6359117 4.7793190 5.4953082 5.4024029 6.2521651 5.5728337 5.2782545 5.5402312 4.7350879 5.0392315 5.6243681 5.6123557 5.6593399 5.3968835 5.6140437 5.1130921 5.3488764 5.9390253 4.8624236 5.4046570 4.3447428 5.7530406 5.2462727 5.1683944 5.0391820 5.4811893 4.4296019 5.3507264 6.2931521 5.2697807 5.6200245 5.3424702 4.2284603 5.3766682 5.1846740 5.6311130 5.5139817 4.8262983 4.7411535 6.0583499 5.8011841 4.6733679 5.9413718 4.9712798 5.3249095 5.7197444 5.0562604 5.5396511 5.4641551 5.6719632 4.9862901 5.4380996 5.0209452 5.5669808 5.1300843 5.5853974 4.9228616 5.8018542 4.0752363 4.9973892 5.7984662 5.5040171 5.2538594 5.3282654 5.2093063 5.5099042 5.6702400 5.1840470 4.4052709 5.0386819 5.3712521 5.2018013 3.9345296 5.1033589 3.8748573 5.3231199 5.4724962 4.7177159 4.8596070 6.8175009 5.3002349 5.4132705 5.3566993 5.5753470 4.9756880 4.6571820 4.6584431 5.9749456 5.6615901 5.7058531 4.8373593 5.8018461 5.8778451 4.9408414 4.8920317 4.6518932 4.9247462 4.4858888 4.8236227 5.3031268 4.8489183 4.6604813 4.7874110 4.8933087 5.1076835 4.9987347 4.5447553 5.5666995 5.8730869 4.9560938 5.4422912 5.0112981 4.3194799 4.8440496 5.4152559 5.2067356 4.8719524 4.7696070 4.8065610 4.5900736 4.4224953 5.0411004 5.1731889 5.1333322 4.9071051 5.2405869 5.7406042 4.9486730 5.3187872 4.4200861 5.1877171 4.3996604 4.5036720 4.8611450 5.2995229 4.6535576 4.2738285 4.9177110 4.9207197 5.0282185 5.1138487 4.6167698 4.7787272 4.4489202 4.7856859 4.4774563 4.6786127 5.6358723 4.8494288 4.8708633 5.1126563 4.4486841 5.1881890 4.9656111 4.6958998 4.3939282 5.0589017 4.6501874 4.9609994 5.2416332 5.2282015 4.8455757 5.5795164 4.7854860 4.3147942 4.6938736 4.7865931 4.9339464 4.3682457 4.9512073 5.2787009 5.2948535 4.6987849 5.7564792 5.1315477 5.1455415 4.7550849 5.0065330 4.4582763 4.3669104 4.6275130 4.1651438 4.2586188 4.7147242 4.6837075 5.5249283 4.5449780 5.5674019 4.5540494 4.5686239 5.3228909 4.1133944 5.2645477 4.1949824 4.7330094 4.7262181 4.9140794 5.2407160 4.8651251 4.5224449 4.8146220 4.5412061 4.3585039 4.4144162 5.4790529 4.5703809 4.9220220 4.3822019 4.8698410 4.7590688 5.1380780 4.4141136 5.2600511 4.5664515 3.9344281 4.8511058 5.0612424 4.3129769 4.5509421 4.2119386 4.8844384 4.9087451 4.1434440 4.7920263 4.7249619 4.2659583 4.4804197 5.0135193 4.7532890 5.4610387 4.5626476 4.7514698 4.5568910 5.1989036 4.6522501 4.7140872 4.3777009 4.6107753 4.5814157 4.4746780 5.5161299 4.9374589 4.1909582 4.8554255 5.4441789 4.8353673 4.2327369 5.0822846 4.7631833 4.6061094 4.7073532 5.1187627 4.7852751 4.6509842 4.4548597 4.1003333 4.5443438 4.2489665 4.9249436 4.2359184 4.1676741 5.0404687 5.0635470 5.0820211 5.0283118 4.3913507 4.6664850 4.5191533 4.4497598 4.6164433 4.7417581 4.8002636 4.1280890 4.9338050 4.8710149 4.8774062 4.6759640 5.2578280 4.4089138 4.3555041 4.8014519 4.3363442 4.3965512 5.0144327 4.5176417 4.5715068 4.4370754 4.8042072 4.6025464 4.6933657 5.2045101 4.6013014 5.2923932 4.7004341 4.1427368 4.9240411 4.9276504 5.0353891 4.1031193 4.7070490 3.7916680 5.2261870 4.7254298 4.8745481 4.7601907 4.4515750 4.5441530 4.2985251 4.8224729 4.4556183 4.1993090 4.7843220 4.7727168 4.8165310 4.4343593 5.2522133 4.4627222 4.6014247 5.0275880 4.4496909 4.1607629 4.2653951 4.4413843 4.4788115 5.1427893 4.7827540 4.5396759 4.7032262 4.9924554 4.4261598 3.9993653 4.4330833 4.4157808 4.8116846 4.2736633 4.7830370 3.9267789 4.6299228 5.0479613 4.4451626 4.8019193 4.1057007 4.1808409 5.2160208 4.9736740 4.6711721 5.1870723 4.7342923 5.0826672 4.3035448 4.6282092 4.6537409 4.4979330 4.5975159 4.7355022 4.1406774 4.8267035 4.7320645 4.6620356 3.9127996 4.7551298 3.9032266 5.0672642 4.8941507 4.4418620 4.4987938 4.6271728 4.8449119 4.9937803 4.3763395 4.8197827 4.6982281 4.2063370 4.9462122 4.8085673 4.7129513 4.2970943 4.9733830 5.2205246 4.7978113 4.4620728 5.4119874 4.8150153 5.8802314 5.0551967 4.7724484 5.0689766 4.5610877 4.1807153 4.9548877 4.6027351 4.8694407 4.7019583 4.8819158 4.7972840 5.1396442 5.3303247 5.3253914 5.3523940 5.1153468 4.7495732 6.3080687 5.1462130 4.7772416 5.8114920 5.8345376 4.9659022 4.7210842 4.7001035 4.4712161 5.3182423 5.0923620 5.3296436 4.7936794 4.8384827 5.0195317 5.4877490 4.6690433 4.6836246 4.5095823 4.7305602 5.3255485 4.8779537 4.6527654 4.5883544 5.4890851 5.0212506 4.2252129 4.8517631 5.6006367 5.5856851 4.6716365 4.5899719 4.6044466 5.1433007 6.1519069 4.9250505 4.7018612 4.5345270 4.5339443 4.3267808 4.4980142 4.8378108 5.2050704 5.0284941 4.4079281 4.7355622 4.7790584 4.8457998 4.8620802 4.3840457 5.0438285 4.5575839 4.9352151 4.6196639 5.1481186 4.7274341 4.2357457 4.4912503 4.5188304 4.8261140 4.0414191 4.4335894 4.6748340 4.3550232 4.5115141 5.0350753 5.4323426 5.8847561 4.6766381 4.4161693 5.0182347 4.7296379 4.3698272 4.6305511 4.7936372 4.5480831 4.5322721 5.5090819 4.3844924 5.2391524 4.9787594 4.4940906 4.3775784 4.6408598 4.1773896 4.8499528 5.2759778 4.6157912 4.5208591 5.0887535 5.2448990 4.8202316 5.0443514 4.6580584 4.8215454 4.7618808 4.1657757 5.1434382 4.5758574 4.9926099 4.6059463 4.5147719 4.4100160 4.5843324 4.7064078 5.1076804 4.1493764 4.4569885 4.3670564 4.6178234 4.2330203 4.3198539 4.8235629 4.5796978 4.3977904 4.5050756 4.7455441 4.4545653 4.4996870 4.6785327 4.6456604 4.2995165 4.5765427 4.3184378 4.8735603 4.2921723 4.6214277 5.5945798 4.6317531 4.8603856 4.4806971 4.5453976 4.5375165 4.9055688 4.6600838 5.1560331 4.5996945 4.8558978 4.5671646 5.5429552 4.4777577 5.2743769 4.3827568 4.3016111 4.2264480 4.3896301 4.8234091 5.1131775 4.5465400 4.8047280 4.2283952 4.6897182 4.4634738 4.9894407 5.1779204 4.0202143 4.9451738 4.9160053 4.7943727 5.0408716 4.5602071 4.4572135 4.5015530 4.5500458 4.4422320 4.3888896 4.0837703 4.5537681 4.8843372 4.7303317 4.8674089 4.3493613 4.8893302 4.8143662 4.6707560 4.8576010 5.2766765 5.0377113 4.8059438 4.4831525 4.7303183 4.8564636 5.5580427 4.2867841 4.7992508 4.1754424 5.1079261 4.7153855 4.9435037 5.1817959 4.9015763 4.2306487 5.0828522 4.2787344 3.7645745 5.8360616 3.8328720 5.6474046 4.8236833 4.5908695 4.9488987 4.4765922 5.0431370 4.5911642 4.9805598 5.0964703 4.8673417 4.7016301 5.0192563 4.8415157 4.6761477 4.4625129 4.6272333 4.6754557 4.5355467 4.4401752 4.3507449 4.1395618 4.3381953 3.9074613 4.4134575 3.9351446 4.5134497 4.3975017 4.3608218 4.0919718 4.3962699 5.1737637 3.8802740 5.1999773 4.2037719 4.4086157 3.7871510 4.6075781 4.7001164 4.1945981 4.4810503 4.8183201 4.2945514 4.2738122 5.0631713 4.3310875 5.1206909 4.4534529 4.2761867 4.2439811 5.0228331 4.2935854 4.6448182 4.3169395 4.2483835 4.0519153 4.2266832 4.5468197 3.8725217 4.3224199 4.3861811 4.5775975 4.4559548 4.8256444 5.5825466 4.0790352 4.1279609 4.6507113 4.2347381 4.3574125 4.4741977 5.0720859 4.4564372 4.3255379 4.9130128 4.1535923 4.9336871 4.0534477 4.7918567 4.2839000 4.0580278 4.3528442 4.2678867 4.0376294 4.4577873 4.0088542 4.4583461 4.5496850 5.1972207 4.8083955 5.0333143 4.4438811 4.0986790 4.3793394 4.3573691 4.3918678 4.1100117 4.3354686 4.4770977 4.2063008 4.6638245 5.0356413 4.7670660 4.9726873 4.5918493 4.1058204 4.5318694 4.2803372 4.4653275 4.3204079 4.6641566 4.4793610 4.2023338 4.9140521 4.4457702 5.4495928 4.5089582 3.9492944 4.5142507 4.4374313 4.2458550 4.3175419 4.1578685 4.8642405 5.4621351 5.5061118 4.1252534 4.0687782 4.1675201 4.4279132 4.4271979 4.4850735 4.2257196 4.0963252 5.3522380 3.9487244 3.9603864 4.2913293 4.3691026 4.5007166 5.5161417 4.3710360 4.2550337 4.3896795 4.2293939 4.7507844 4.7964252 4.6647873 4.1920896 4.2392991 4.2546870 4.0018681 4.1363552 4.7444891 3.8616403 5.1399725 5.0488186 4.4334855 4.5853078 4.1078258 4.4427123 4.5289823 3.6591236 5.0198916 4.0664211 4.9095240 4.2068566 5.1666114 7.0606373 5.8852457 6.6128788 6.2509789 6.9725016 6.6172182 6.5680510 6.6622133 6.8865002 7.1153933 7.2232356 7.4283899 6.9790494 7.6130593 5.4647506 7.1111221 5.9552565 6.2380854 5.4719197 6.0574354 5.7032757 5.4661736 6.7999457 6.1476399 6.5999381 6.4144509 5.7746935 6.7335106 6.9095523 7.2476784 6.0273757 6.1142350 8.6838868 6.5330468 6.9381832 6.2173177 5.8403545 6.5051224 7.5726583 5.6678763 5.7983579 5.6887733 4.9724287 6.8253656 5.3576343 6.5556007 4.9480000 5.8460332 7.0220711 6.8734448 5.7514937 6.4296999 5.0439975 4.9438120 6.7301862 5.4631690 4.5806571 5.8890620 5.8778839 5.0740232 5.5215492 5.0258625 6.7976193 4.9201066 7.1673152 5.0911151 4.9680304 5.1996080 4.9286352 4.7149341 5.3948247 6.1791483 5.7863567 5.8138669 4.8998418 4.9505322 5.7171871 5.2293458 5.0601096 6.1620557 6.7109435 5.2203774 5.3090225 6.3308427 5.4812604 4.9449795 4.9898552 5.1333988 6.9762949 5.2305869 5.0481839 4.4332053 4.3795632 2.6826978 2.7881528 5.5787498 5.8569334 6.0091249 5.7832724 4.4094140 5.6657399 5.1529219 5.0519666 5.4624904 5.2151847 4.0325491 4.3396232 4.5787112 4.3183458 4.1642649 4.2162875 4.8718379 5.3511050 4.2103178 4.7132239 4.6777422 4.1981376 4.2984595 4.3133404 5.2015466 4.6935190 4.8934858 4.2080698 4.1607214 4.5000169 4.7418440 4.6006637 5.3378143 4.8881321 5.0742693 4.8676094 4.8589745 5.6026547 5.4282754 5.7116989 5.4663134 5.3948892 5.3938528 4.4988134 4.2466819 4.2190765 4.1184543 4.0608705 4.0539028 5.5271317 4.3275265 4.4126782 4.1570036 4.3985596 4.5798398 3.9198216 4.4287457 4.9440513 4.4175380 5.1186102 4.4973096 4.7228918 4.9520462 4.5303239 4.6468330 4.6469867 4.9008003 4.4930717 5.0131774 4.6422983 4.1681987 4.7916582 5.0236651 3.9608218 4.9678215 4.2015764 3.8704408 4.8721284 4.7013048 4.5733903 4.6801694 4.4094897 4.4719858 4.3063135 4.2803064 4.0979516 3.6978447 4.1335678 4.4623138 4.1285659 4.3335145 4.2337410 4.0278942 4.2188994 4.1424510 4.1023961 3.9313412 4.1317629 4.6061709 4.3733665 4.2115573 4.3030727 3.9009932 4.1745405 4.1542389 4.2224154 4.3778248 4.3333648 4.0428260 4.0649911 3.9981102 4.6779957 4.3053459 5.5188549 5.6408603 5.5495115 4.7352698 5.8182396 4.4116533 5.3008072 4.8975752 4.9770692 4.3724647 4.8149510 4.0876149 5.5380271 4.4990502 2.8481063 5.1239861 5.2906452 5.2776219 4.1518576 4.3669243 4.6910564 4.8004535 4.8828947 4.5130694 4.8653251 5.0482268 4.7047674 4.8207176 4.6355227 4.9682928 4.0288668 5.0217913 4.7214741 5.0725541 4.5716800 5.1271131 
E|gi|75520420|sp|Q70LM6.1|LGRB_BREPA                                                                       1.9958076 1.9908515 2.1851761 2.2455914 2.5061525 2.3328014 2.2886648 2.2266880 1.4862007 2.0127744 2.1883521 2.0274878 1.7204254 2.5505385 1.1405770 2.1194772 1.0757019 2.2070700 2.2433582 1.3448535 2.3999374 0.0000000 2.3738686 1.4976131 2.4715822 2.1681808 1.2810216 1.9114254 1.3202463 0.9424948 2.0102154 1.4430559 2.1202818 1.6544470 1.4775521 1.1787363 1.1026622 1.3107912 1.5542779 2.2607989 1.6293218 1.3740359 1.3086137 1.6638819 1.2797081 1.3766172 1.7536432 2.5943784 5.0654511 4.6644983 4.2421220 3.8767686 3.7143671 3.6783556 3.7993497 3.9907853 4.4534144 4.6079269 3.9990287 4.8091178 3.7906593 4.3528627 4.0748432 3.8708470 3.7584862 3.9905978 4.0554874 4.2098424 3.6071470 4.5472775 3.8436420 4.0023136 4.5557661 4.4564805 4.8259761 4.0589534 4.2894179 4.2904855 4.0320597 4.2684176 4.2480412 4.1195949 3.9776731 4.0788515 4.2523107 3.7131848 4.2198493 4.0526280 3.9727283 4.4183646 3.7002322 4.4100674 3.5436692 4.5410575 3.6497235 3.9071073 4.0336558 3.9693511 4.0662576 4.3114141 4.2087161 4.0802357 4.2840888 4.1162559 3.8138709 3.8561795 3.7203894 4.1378852 3.7150321 3.7873564 3.7426969 3.9013386 3.9615014 4.1928309 4.6504509 4.1543845 3.9688596 4.3097714 4.0133606 4.0820262 3.8062052 4.4185478 4.0453274 4.6563663 3.8862425 4.1874829 4.1028338 3.4183988 3.7969328 3.6711469 4.1204691 3.9944803 3.6814657 3.9866200 3.9964424 3.9521914 3.9764594 4.2970432 4.0171301 4.0730127 4.3036958 3.4346335 3.8725288 4.3499256 3.6651827 3.9478600 4.1305948 3.8688745 4.3729953 3.9887863 4.3301754 3.7917154 4.2704493 3.6730618 4.4086705 4.1047034 3.6014954 3.8490730 3.4717376 3.8250464 4.0239551 4.1106471 3.7449018 4.1407755 4.1774018 5.6259859 5.2336795 4.9466387 4.6779191 4.2334041 4.3902367 4.1659780 4.1211788 4.7240961 4.5174778 4.9103032 4.1793471 4.7340635 5.1619216 4.1808317 4.8758122 4.8728771 4.6614998 4.3363658 4.5864218 4.6300382 4.2616396 4.6082074 4.6385952 4.3989632 4.6043723 4.8934514 4.4642910 5.0851110 5.1326339 4.7404999 4.3560636 4.7385259 3.9526911 4.7158581 5.9165934 3.9831909 4.8571683 4.2056415 4.9167168 3.8289027 4.0607735 4.1119268 5.6231139 4.4662184 4.0933064 4.5835859 4.8808446 4.2156582 5.8780844 4.2422522 4.6366289 4.6306064 4.4515994 4.9237632 4.3236244 4.2435560 4.2832823 4.8858886 4.8738164 5.1624275 4.8029721 4.5883012 4.8115353 4.1971459 4.7756930 4.4645309 5.0277942 4.0671418 4.4193517 4.1193044 4.1527377 4.2801524 4.7290779 4.1160624 4.9856907 4.1024354 4.1368157 4.7655560 5.8776877 4.7328139 4.8179958 5.2879955 5.0684723 3.9868155 4.2594383 4.8517761 4.6486030 3.8781517 4.3356604 4.7870518 4.1894228 3.9906395 4.0983554 4.7906089 3.6737875 4.5975226 4.3089191 4.4502707 3.4876298 4.1955558 3.5969960 3.5071822 3.7712913 3.7405580 4.0372962 4.1829053 4.1132306 4.1994467 3.5565973 3.9201256 4.4425211 4.1724247 3.9627340 3.8022472 4.1081165 3.5907581 3.8238137 4.2015270 3.7606130 3.6698356 3.9793558 4.0797016 4.2660638 3.9268643 4.0610571 4.0983491 4.3780221 3.7725138 3.9766750 3.6483694 4.0708327 4.3475531 4.6050120 3.7726545 3.4629789 4.1969718 3.7700987 3.8231068 4.2601868 4.3823770 4.0511621 4.3482279 4.1845759 3.4649530 3.9561891 4.1897278 3.6713611 3.8694941 4.0675728 4.2259937 4.0083284 4.0549800 3.8891370 4.0675005 3.4541363 3.9534873 3.7776334 3.6196326 3.6437680 4.0110374 4.3759011 3.9350804 3.5031089 3.8190310 3.8352332 3.9797988 3.6535038 3.7945709 4.0995089 3.9564385 3.8678570 3.7730935 3.7728612 4.0579156 3.8912699 4.4500186 3.5931701 3.7421403 4.2275380 4.0849342 3.8555796 4.1108675 3.5818921 3.7642957 3.9857098 4.2334698 4.0021673 4.1645337 3.7789417 3.8379274 4.3252502 3.8908849 3.7297006 3.5393949 3.6567373 3.8181626 4.1521929 4.1794974 3.6068618 3.9540070 4.0734598 4.0090416 3.8130021 4.1978572 3.9688116 4.1249402 3.7555413 4.0807117 3.9134312 3.8977949 3.5996127 4.0179272 4.4346948 4.0691714 3.6943389 3.9583408 4.4181648 3.9505192 3.3528939 3.5961950 3.3701769 4.1872797 4.4674537 4.2872575 4.1286422 3.7667513 3.9086157 3.7554351 4.2045846 4.1033340 3.6144777 4.1874676 3.8134846 4.3370785 3.9078781 4.2439839 4.0487262 3.7842544 4.2432893 3.6375480 3.8499776 4.0940697 3.5505431 3.9777142 4.2755040 3.6939825 4.1063316 3.9570175 3.9081272 4.0876895 3.7547286 3.7599943 4.0007225 3.7721940 3.9727940 4.0292902 3.8044838 4.2693100 4.0801372 3.7130040 3.9709957 3.7137551 3.8629474 4.1426558 3.6583459 3.6994618 4.1216908 3.7156708 3.7856861 4.0222782 3.6473877 3.4563371 3.7635889 3.8052947 3.9506715 4.2138078 4.2009059 3.8671021 4.0785907 3.7142093 3.5934698 3.9515936 3.5908400 3.9459442 3.9920364 3.6272733 3.7959579 4.1129149 4.0692431 3.9097844 4.1410542 3.9454146 4.4767062 4.2272299 3.5535760 4.2605335 3.9541659 5.1298455 4.3279609 5.0850687 4.0953759 4.6965825 4.0947170 4.2722162 3.9224241 3.9242954 4.1640085 4.3826958 3.4357687 4.3081549 4.7371375 4.4240133 4.1484537 4.5011018 4.7029544 4.3318179 4.5415315 4.9599134 5.6357918 4.3214996 4.1257381 5.3231498 4.7016853 4.5764970 5.2031042 5.5896499 4.7694196 4.7556740 4.6325228 4.4263516 4.7660938 4.0292694 4.1194315 5.1625792 4.6233662 4.7666932 4.4234978 4.6909403 4.5636967 3.9292492 4.5661874 6.3627928 4.1629635 3.7625709 3.8457661 4.6391795 4.2293754 3.6325195 4.1005391 4.9178269 4.6526865 4.2589761 3.9560992 4.2719675 5.5666298 4.8010190 4.6005126 4.5202950 4.8530929 4.7451655 5.4143365 4.1103642 4.2265939 4.7019174 4.8936129 4.6207954 4.7729411 4.6005484 4.5949653 4.6684470 4.5087878 4.8121922 4.3524125 4.5914629 4.9444563 4.5542444 4.4767403 4.1460027 4.3714600 4.5973013 4.6840169 4.2870454 4.3221190 4.7040010 4.4600450 4.4305175 4.2857641 4.9004714 4.8988907 4.4954491 5.2827033 4.9597900 4.5275094 4.4339922 4.5130371 4.3646064 4.5148791 4.3310318 3.9169034 4.3374571 4.5270009 4.8636425 5.0481054 4.5434952 4.6446562 4.3162908 4.6373111 5.3281422 4.5723713 4.5510496 4.8408926 4.6034869 4.9873404 5.0319650 4.6597796 4.6539290 4.5569541 4.4010704 4.6611226 4.4397481 4.9634962 4.2039938 4.6578988 4.1959647 4.6000920 5.4851292 5.1672231 4.7573813 4.9364181 4.3272772 4.4628862 4.7568775 4.3481159 4.3997149 4.9705793 4.5879169 5.0246591 4.4800873 4.8738443 4.7070332 4.6615699 4.2622222 4.2753829 4.3507487 4.3447893 5.0393821 4.3889797 4.1471025 4.6683878 4.5866746 4.7712376 4.2563401 4.4036687 4.4779937 4.9175584 5.0531859 4.9290659 4.8625189 4.8475939 4.4328368 5.3894185 4.7718825 4.8458125 4.5077083 4.5725271 4.3975871 4.4459480 4.7690643 4.7167545 4.6914426 4.9198268 4.3708499 3.9263447 4.2235003 4.6959564 4.3502397 4.3178360 4.7760501 4.5340974 4.7297527 4.9003122 5.0324042 4.3324357 4.6324979 4.5092726 4.7246609 3.9536719 4.4152011 4.1814930 4.9027510 4.5845420 4.1690604 4.1941259 5.0769157 4.6434622 4.3369537 4.6283106 4.8821901 5.0721425 4.2920540 4.1485137 4.9013455 4.6444404 5.3991877 4.9997334 4.9533242 3.9213825 4.4266204 4.8186255 4.7147207 5.1287245 4.3854275 3.9061548 4.9693240 4.5688874 4.0434776 4.8260078 4.8387411 5.6277079 4.1288716 4.7567736 4.6976114 4.1301355 4.4270335 4.3751566 4.8685022 5.0654343 5.1303066 4.8858384 4.4960610 4.6487462 5.2161831 4.2701110 4.7748469 4.3865323 5.0786165 4.9274916 4.5225663 3.3982057 3.6550123 3.3432600 3.4933229 3.8665785 4.4948608 3.8531068 4.1967173 3.4070846 4.1965637 5.0286121 3.4897389 4.3698498 3.3117708 4.9142617 3.7538913 3.7303368 4.6284855 3.3492592 3.3723227 3.6777800 3.9895506 3.7323248 3.6430317 3.6374446 3.9673423 3.8284475 3.3448020 3.9766691 4.2873075 3.9204403 4.7425600 3.5273420 4.4680025 3.7074421 3.5628438 3.9295921 3.5783784 3.6948522 4.8082519 5.2345668 5.1523962 3.6859551 4.9590103 3.6060156 3.6595491 3.7008892 3.9595710 3.9233560 4.0608041 3.8319746 3.4005471 3.4432483 4.8849369 3.3973377 4.9063032 3.2053797 4.8095744 3.3999033 3.4355812 4.2048711 3.8429773 3.6111628 4.6783606 3.5985089 4.8210450 4.5865933 5.3288810 3.4706024 3.7405195 4.1630343 3.4527514 4.4001760 4.4599678 4.9379979 4.7228340 3.3216068 3.9984469 3.5946259 4.7579823 3.7612456 4.7584970 3.6746384 3.5690679 3.5584644 5.6393157 3.6566982 3.6869259 3.6802809 3.5770874 3.7962171 4.6774476 3.2940196 4.1400662 5.0087956 5.2389856 3.4551524 4.0468187 3.3938462 4.8178815 3.6657088 3.2121281 4.2118078 3.7336265 5.2091157 3.7882042 3.4707472 3.6810762 4.5467729 3.7546788 3.7339144 3.7967491 3.8549924 4.1551701 4.1957273 3.8846777 3.8075710 3.5770372 3.8321519 4.0804125 3.4196721 3.3966203 3.4838666 3.3030255 4.3247867 4.3402325 3.7728761 3.6593317 4.4994493 3.3887521 3.6368544 3.2357687 3.7027271 3.2011290 4.4774504 3.9259269 3.7677264 4.3015993 3.6351289 3.5376083 3.7555295 3.6365355 3.8552071 3.4731832 3.9455992 4.3256541 4.9486071 7.1493885 5.8487889 6.0627342 6.1985506 5.6719215 6.1204918 6.4152359 6.7217841 5.0558554 6.0998661 6.0335133 5.9593984 6.6495516 6.6373385 5.7112771 5.6724963 5.8739139 5.7307732 5.4562857 6.0005098 5.0936422 5.6145136 6.7176963 5.5539220 6.6854685 5.6923368 6.4960585 5.9546373 5.6934480 6.3577427 5.4361187 5.8678908 6.7090956 5.4662408 6.9236322 5.7445701 5.6695909 6.4360730 6.9992038 5.0183823 5.6629274 5.2883951 5.7999909 6.5401528 5.5805343 6.4399375 5.6149770 5.4593908 5.3819109 5.1064501 4.9410870 5.4408335 4.3417980 4.2400713 5.8589037 4.6819503 4.3303048 4.3020016 5.4425175 4.4479644 4.8058036 4.6347055 5.1028185 5.3369073 4.9591082 4.9074228 4.7313508 4.1116941 4.1929962 4.6291461 5.4080647 4.4279510 5.0990065 4.1244144 4.7991938 4.9075282 4.5543224 5.1801614 4.3090817 5.9730501 5.4510105 4.2830434 4.8380082 5.0450540 4.9165279 4.2736494 5.3107157 4.6530878 5.2607117 4.8128836 4.4525675 4.3552978 3.8419455 1.4048265 1.5193669 4.2257421 4.3481680 4.1541738 3.8256063 3.6221129 4.0805782 3.7515823 3.9656777 4.0176995 4.2108592 3.6406133 3.3541322 3.5384801 3.5735588 4.3579450 3.7265226 4.7917515 4.7587272 3.6986358 3.9975291 4.1837655 3.7712781 3.7117883 4.0424255 4.0537590 4.0933526 4.2477197 4.0135627 4.3285666 4.0679472 4.0762671 3.7483006 4.0870176 4.4280053 4.0203513 3.7221188 3.4680343 4.0741228 4.4972748 4.1111232 3.6980318 3.9240158 4.4250626 3.5348686 3.5949933 3.3635506 3.3407430 3.5603518 3.9118054 3.7028498 3.5303615 3.7452380 3.3491797 3.5971339 4.1509432 3.4316477 4.6814942 4.9363314 4.4703188 4.7123857 4.6005242 5.0370257 4.1021181 3.6357651 3.9558798 4.4774801 3.8484392 3.5747050 4.1464014 3.6722557 3.9211256 4.1214119 3.9050766 3.7690748 3.7039303 3.6970713 3.5074272 3.7824810 4.0735809 3.8268957 3.7306678 3.8025024 3.7292052 3.4769337 3.9502954 3.4631060 3.8854026 3.4624536 3.8039108 3.4126923 3.5072379 3.4964214 3.6810172 3.5560303 3.7663621 3.6361843 3.4220969 3.7014031 3.5525703 3.4747669 3.5471281 3.2459398 3.3888875 3.3916667 3.7023891 3.7179486 3.9630290 3.2653297 3.6156416 3.4570112 3.2655807 3.6072073 3.7748250 3.9552811 4.2374705 4.1544821 4.0931371 4.2026898 4.4372691 4.7540600 5.2230490 4.7982923 4.5752553 4.9208057 4.7073667 4.9616061 4.7037317 1.5027543 4.0758730 3.8029643 4.7747635 3.9385553 4.0421611 4.2865286 3.8065775 4.3007005 4.0385312 4.2325650 3.9184233 3.6855165 3.7171904 3.9248851 4.1417552 4.0349474 4.2082574 3.6423367 4.0066038 5.0108189 4.8607823 
E|gi|1064302923|sp|S0DLP2.1|APF1_GIBF5                                                                     3.0348658 2.9444215 2.9247077 3.1452897 2.0584914 1.4227541 1.6183948 1.5841329 2.3754677 1.4496976 1.7091211 1.5040122 2.4796392 1.7305848 2.4024050 1.7173027 2.4109713 1.8179196 1.8604544 2.2705340 0.9119893 2.3738686 0.0000000 2.4116546 1.7927329 3.2198770 2.4988473 2.9749258 2.4009069 2.3677009 3.2069510 2.3687431 3.2931318 2.4756393 2.4272195 2.4785013 2.2864986 2.3893038 2.3831879 2.6405075 2.6040406 2.6043407 2.2884834 2.4007111 2.4920560 2.3077465 2.6477942 3.7602133 5.6280354 5.8615121 5.8002245 5.1969222 5.6281604 5.4584344 6.2476761 5.2120001 5.8528088 6.0898383 6.0496016 5.5863587 5.0217692 6.3938106 5.2548958 5.2272993 5.6156592 4.7483908 5.2809285 5.4846559 4.8050194 5.6521764 4.8235051 5.5921966 5.8123375 5.8362623 5.7380422 5.2137107 6.3626796 5.6463850 5.3438090 5.5813714 5.3997680 5.3459806 5.4136809 5.8683013 6.0076678 4.7346529 6.2272516 4.8281714 4.9922136 5.7894871 6.0705762 5.3738961 6.0549123 5.4444756 4.9363677 5.2212086 5.9261513 5.6478853 5.3277530 5.7250132 5.7994484 5.0370446 5.1271447 6.1830573 4.8397951 5.5368666 4.6284022 5.6247701 5.0853323 5.0832919 5.5888506 5.7375906 4.6558217 5.0976511 6.2259612 5.3253669 6.1649261 5.4630915 5.0092523 5.2014428 5.4817901 5.6601914 5.9796071 5.3984250 5.4304778 6.2963483 5.7165979 4.9091627 5.5823091 4.8997959 5.4152211 5.1353135 5.7805331 5.8562593 6.0531065 5.9123035 5.8208940 5.5904568 5.1888295 5.5082884 5.5476040 5.2471261 4.9010501 5.9341128 4.4715282 5.7504948 6.5017191 5.8262916 5.2625506 5.6684473 5.4040897 5.5749639 6.0310217 5.5147966 5.1315740 5.7513712 5.6188613 5.6942768 4.0480733 5.4864884 4.1251879 5.2038943 5.6644451 5.2240434 4.7943278 6.0324444 5.2819315 5.6291313 5.5591029 4.7931714 5.4496228 4.6494354 4.9044901 6.0474582 5.5094193 6.1408641 4.6226804 5.6919299 5.8311105 4.8355413 5.3885890 5.1628142 5.7096736 4.6518464 4.8014357 5.9634597 4.4406088 4.4039436 5.0131680 4.5479704 5.0564191 4.8034305 4.4970971 5.6104405 6.1247090 5.0836904 5.3229323 5.0094809 4.3306776 5.3494186 5.2520319 5.4325399 4.7237213 4.8500823 4.6213995 4.8339718 5.0484224 5.0720265 5.7744342 5.3691811 5.1436068 5.7204307 6.0182567 4.9389662 5.4808664 4.2444423 4.6962595 4.4324909 4.6869404 4.7928069 5.1327886 4.9593914 4.2127846 5.1540397 4.9890036 5.6918721 5.5493443 5.3004935 4.8718112 4.3329448 4.9088953 4.4966558 5.2279698 5.2792281 4.5553783 4.8594583 4.7271770 4.6337162 4.8161789 5.0318267 4.7817150 4.7924597 5.3054262 4.8724553 6.2601788 5.4512563 6.1319685 5.3600146 5.5544596 4.8352967 4.4745561 4.6572086 5.0742901 4.6585363 5.0014911 5.5838256 5.7677670 5.3329607 5.1028024 5.5564552 5.5651172 5.1362824 4.8742373 4.7128035 4.8073841 4.5855380 5.1854180 4.1354958 4.8338154 4.6560961 5.1351641 5.3161394 4.8686322 6.2399066 4.6284627 5.2256648 5.2587045 4.7101106 4.8606165 4.6150951 5.2669363 4.8757808 4.4699249 5.0290098 5.0309448 4.7868835 5.0970104 4.9491076 4.8007397 4.7380829 5.2444458 4.6980760 4.8979404 4.5502959 4.8202394 4.6861745 5.3247085 4.5818932 5.1096004 5.0776918 4.4593063 4.8292267 5.1156671 4.7917995 4.9605912 4.0460236 4.8768468 4.9148246 4.5841808 4.7194901 4.5364022 4.3928802 4.5901679 4.6569666 4.8566633 5.0673361 4.9827680 4.7789634 5.0588852 5.1513832 4.2977629 4.8818610 4.8204545 4.4389542 4.0862829 4.3453906 5.0148927 4.4204628 4.6402580 4.7472358 5.5255665 5.0645518 4.3352112 4.5410847 5.0923778 4.6718431 4.6281794 5.0093666 4.7487439 4.4998887 4.5406655 4.1421302 4.6944137 4.2140394 4.8668969 4.8818027 4.3110907 5.0262938 4.8662689 4.9583332 4.6166632 4.3953727 5.2604647 4.7409416 4.8887374 4.3153582 4.8347101 4.8274174 4.3735956 4.5017139 5.1021512 4.4486073 4.4444561 4.9251961 4.2013558 4.5795778 5.0468891 4.6742149 4.3121452 4.4495616 4.5518482 4.6950408 4.2310762 4.6675019 4.5174924 4.3653998 5.0259912 4.7480991 5.4286977 4.5246713 4.2555731 5.2569055 4.9587597 4.9962959 3.9710794 4.7766999 3.8322400 5.2246990 4.7268118 4.7198249 4.8678887 4.4312463 4.6754986 4.3504550 4.6229387 4.2163688 3.8314057 4.5145354 4.8099927 4.5937534 4.8880201 5.8335855 4.3778864 5.1471413 5.1514118 4.4749152 4.3409220 4.4339611 3.9704642 4.6015567 5.1923663 4.8249488 4.7019867 4.4445241 4.5414931 4.7793708 4.4031647 4.2991841 4.2438533 4.4450429 4.1486669 4.5272801 4.2405653 4.8174139 4.9894379 4.3296399 4.9596165 4.5299955 3.8856786 5.6710500 5.0881700 5.0516521 5.3253168 4.6426285 4.5915755 4.5607981 4.3726227 4.8125483 4.5967449 4.9887027 5.0148320 4.6715314 4.8337060 4.5558482 5.3031628 4.6047954 4.5766169 4.0102054 4.9629960 4.8078800 4.8463411 4.6136702 4.3138319 5.2622493 5.1902009 4.5263414 4.8945957 4.5879686 4.6518837 5.2537526 4.6824817 4.7020209 4.3547576 5.2678415 5.7224073 5.3425518 5.0096657 5.3864014 5.0229747 5.4401696 5.8484616 4.8382776 5.1607307 4.8467823 4.4392916 5.3414306 4.9414799 4.6545602 4.4347658 4.7099263 5.2362356 4.9423987 5.8824977 5.0866686 4.8584227 4.9180393 4.6772100 5.9532738 5.1049194 4.9072043 6.5213388 6.3687941 5.0712300 4.7317813 4.7647705 4.8295251 5.3466381 5.0663177 4.9651301 4.9045331 5.2515182 5.0284966 5.1937018 4.7934314 5.2923411 4.5964289 4.4525977 5.4817113 4.8748959 5.0130749 5.0010903 5.1908712 5.0985812 4.7973139 5.1113304 5.2929288 5.3576967 5.1614000 4.2475422 4.6561875 5.2125037 5.0364648 5.1814440 5.8445043 4.5353411 4.3416903 4.9254173 4.5700283 5.0944023 4.4996729 4.3508831 4.2898300 4.3737200 4.4020596 4.7164033 4.6874329 4.3533191 4.9689930 4.4539979 4.4769503 4.5419676 4.6823051 5.2638215 4.5390901 4.3728708 4.6552742 4.7386461 4.3791170 4.0326435 4.4524835 4.3905589 4.3832744 4.6159299 4.9858415 5.2970567 4.3052038 4.8390221 4.2443082 4.6017299 4.2819997 4.7803003 4.4869187 4.1040533 4.5649257 5.0612878 4.4743158 5.1721623 4.5427323 4.6979745 4.5930644 4.3442197 4.3877015 4.9569735 4.9168861 4.6935378 4.8368585 4.7944675 5.2272576 4.6677107 4.8505852 4.4429899 4.5485230 4.4978127 4.3868096 5.1036807 4.6376253 4.9339194 4.8745703 4.4795160 4.2678421 4.5117733 4.8728864 4.8253640 4.0724483 4.7801000 4.6542770 4.7675435 4.0883017 4.1741849 4.7702866 4.5693822 4.5838287 4.4367413 4.7775509 4.6693866 4.6271234 4.2997944 4.6666040 4.2111597 4.4831736 4.3538043 5.2882746 4.5477074 4.4721627 5.2394219 4.7135430 4.3673928 4.2298244 5.0786783 4.0973070 4.9029933 4.7475831 4.8251843 4.7649550 4.9574081 4.5015929 5.5622276 4.6104333 4.9287103 4.4370592 4.3493547 4.3003184 4.4329828 4.6455650 4.1479444 4.7065704 4.3903505 4.4810566 5.0115802 4.1674051 4.7145023 4.6441960 4.2439795 4.9580771 4.9549921 4.9955893 5.1463816 4.5909145 4.4541437 4.5385183 4.3456131 4.7472574 4.8836811 4.0046865 4.2182930 5.3076563 4.4878828 4.3578856 4.3744843 5.2452255 5.0685793 4.6199653 4.6059909 4.6454522 4.5773701 4.6132139 4.5423455 5.1854774 4.6375249 5.4830985 4.3881011 4.9094073 5.1285338 4.3433512 4.6305325 4.6376087 4.9403450 4.3749411 4.4222649 5.2008628 4.3692704 3.9717873 5.4699833 4.3525058 5.9507318 4.7973760 4.8748004 4.5439280 4.0302316 4.7904316 4.7049034 5.1156031 4.8582983 5.1224534 4.3865106 4.7795274 4.6955625 4.2425776 4.2104676 4.6911489 4.7677289 4.3601366 4.6645459 4.7199698 4.3175111 4.9562463 4.4574162 5.1796150 3.7158438 4.3096171 4.6758699 4.6403028 4.4570158 4.1055253 4.0390665 4.2068588 5.7815593 4.7378453 4.3264660 3.9564496 5.1759899 4.2231728 4.6417171 4.1922514 5.2785078 4.2937928 4.6996153 4.7012857 4.4424282 5.8510456 4.5481330 4.2961824 4.6299098 4.8013990 4.0644876 4.7698332 4.9413034 4.3410298 3.7956978 4.0800666 5.0143744 4.5058664 4.2011857 4.4940934 4.8036723 4.3140749 5.2379755 5.5918798 4.2946702 4.6397688 4.3998352 4.3071570 4.4239704 4.6071825 5.2437973 4.3503396 4.8751786 4.9321389 4.7964745 4.7630836 4.4284876 4.3475876 4.7795210 4.1815366 4.0237634 4.2347668 4.6314591 4.3792365 4.8003392 4.9695614 4.7164074 5.2957719 5.4975035 4.6486967 4.3468642 4.9314464 4.6501984 4.7290181 4.2123073 4.0690574 4.2936760 4.7135543 4.9134384 4.7230311 5.3194495 5.0776800 4.6570831 5.0653904 4.6146245 4.6224803 4.6905339 5.0000265 5.1457175 4.6818351 4.5879589 3.6526975 4.7693673 4.8178694 5.6365649 4.7750090 4.4780333 4.3896337 3.9538510 4.3522873 4.5496616 4.9818989 4.9168780 5.2881660 5.0586431 4.5105355 4.5734613 4.6857553 4.5325650 4.4368037 4.4685815 4.1817331 4.2503930 5.3601652 4.5180018 4.1914361 4.7708141 4.6327591 4.5467041 5.3466652 4.4218420 4.1992712 4.6643722 4.8969818 4.7753605 5.6244882 4.6938965 4.3071534 4.3426751 4.6068331 4.2082237 4.5988145 4.7837310 4.4099715 5.0884897 4.5301896 4.6472152 3.9708331 4.4195814 4.2291657 4.6238890 4.0391930 4.7125304 4.4454938 5.1066543 3.9827530 5.5364433 7.5335584 6.4639991 6.0872709 6.7629538 6.8674636 7.0384411 5.7416065 6.3719469 6.2644365 7.4953443 7.5372933 7.0599029 7.3451528 8.8941188 5.7351836 7.0780810 6.3353454 7.3884002 5.8778626 6.4663929 6.0111448 5.3824706 7.3042452 6.0377141 6.6497726 6.1798664 6.7131718 6.8495495 6.1789389 7.0952592 6.2908850 6.5715924 8.2791724 6.7013114 6.7857968 7.0800888 6.6063495 7.3414791 7.6673158 5.4089367 5.4965725 6.5036229 5.3831153 6.9872214 5.5703766 7.1509550 5.8454712 5.5905457 7.6178955 8.1429122 6.2926243 5.6284602 5.6809516 5.2852521 6.5997610 5.6525130 5.2816495 6.0206668 5.9961986 5.6840786 6.1738990 5.3641146 6.4512136 5.2494742 7.4361390 5.7276531 5.5375487 5.7475938 5.4068290 4.8324567 5.8349838 6.1592295 6.4863278 6.8458656 5.1807164 5.2955362 6.1345010 5.4483454 5.8267997 5.9652033 6.8310679 5.9778401 5.9994244 6.8988193 6.0625977 5.5705544 5.2574229 5.9182054 7.6741189 5.3733995 5.3581778 4.5337303 4.7283542 2.4772568 2.5877755 5.6562290 5.7642778 5.3290044 5.5822879 4.6911479 5.4196204 4.8414614 4.8064904 5.5669774 5.3292649 4.5267245 4.0317591 4.7566732 4.2330458 4.1496712 4.7290289 4.7562082 5.0398807 4.3741525 5.0280807 4.6666364 4.3156107 4.8743174 4.2890250 5.2743580 4.6333189 5.0103246 4.5102413 4.8227114 4.7972100 4.4626102 4.6196553 5.2724807 4.5638036 5.2844803 4.7593793 5.0103564 5.6116404 5.8854795 5.4581909 5.1847198 5.3659290 5.3541162 4.2901333 4.8440917 4.6341155 4.5065864 4.4250442 4.1128191 5.4061738 4.5148022 4.8540898 4.7969115 4.7256987 4.9375349 4.3404944 4.6833136 4.8787650 4.1781674 4.6565977 4.4344930 4.9079591 5.5862482 4.6147141 4.4352965 4.9102336 4.6079156 4.1978828 4.9688377 4.7267692 4.8488291 5.0318772 5.3425015 4.3695792 5.1637502 4.5620805 4.2760773 4.9409493 5.0224469 4.3870111 4.1375106 4.2211379 4.5616099 4.2790647 4.1636362 4.5346670 4.4555003 4.4230077 4.8972433 4.4482088 4.4343046 4.3923832 4.3908480 4.8545758 4.2957057 4.2326661 4.2554232 4.4500557 4.4021896 4.3283003 4.4477109 4.0124766 4.2526895 4.6277084 4.2604579 4.2354066 4.3161325 4.2806187 4.3117049 4.4641313 4.5826197 4.7027391 4.4287942 5.3825710 6.0161199 5.8916943 5.0232021 5.7517911 4.6305564 5.5143570 4.8868771 4.7374092 4.0705666 4.3904303 4.1760820 5.7571308 4.4026757 2.4688020 5.1948870 5.0254987 5.3998617 4.5514191 4.1595296 4.8328266 4.5339935 4.9821971 4.6172196 5.0591112 4.6587171 4.6741392 5.0287011 4.7943237 4.7425824 4.5524003 4.8429578 4.8017418 4.8623456 4.7502826 4.9458219 
E|gi|239938937|sp|P27206.4|SRFAA_BACSU                                                                     2.0453311 2.0052223 2.1121017 2.2220240 3.1555283 2.6958082 2.6336399 2.4078120 0.9296500 2.3352983 2.6373194 2.2855437 1.2757573 2.7717618 1.4485305 2.3838324 1.4367134 2.6450141 2.7205619 1.4606556 2.6129519 1.4976131 2.4116546 0.0000000 2.6044343 2.3582972 1.5097986 2.2987674 1.5671388 1.3625816 2.2680258 1.2429138 2.3015021 1.2291756 1.1528287 1.5719651 1.3843477 1.3975103 1.0457148 2.3059100 1.1532892 1.2180805 0.7912073 1.2645001 1.3872744 1.1423857 1.3890470 3.2049794 4.6140613 4.8650019 4.1843394 4.5078592 4.2279778 3.9546747 4.1662318 4.3082574 4.5786320 4.3091460 4.5290443 5.2018553 4.7746237 4.0232220 4.5468843 3.7205789 4.2542659 4.2770063 3.6526869 4.5506399 3.8879277 4.3368022 4.0917358 4.8179331 4.6639141 4.7093601 4.2997775 4.0846705 4.1979460 4.4202448 4.3538377 4.3779074 4.4647641 4.4973908 4.2009550 4.5006457 4.6986207 4.1230967 4.5419776 4.0535608 4.5469079 4.6239889 4.1603222 4.2936970 4.0059549 4.0832680 3.9021891 3.9123713 4.0554105 4.1249928 4.5523889 4.5155299 3.8583131 4.5274571 4.3624052 4.0707632 4.0827198 4.7783223 3.7508744 4.4192996 4.3007862 4.6098269 4.6314010 4.5562126 3.7525800 4.1022751 4.6267352 4.2555521 4.2914916 4.7747372 4.3911503 4.5375958 4.3459504 4.7993119 4.4636934 4.3079029 4.2060337 4.2727351 4.6220917 4.3104077 4.0109139 4.2197791 4.3696099 4.8930518 4.7130492 4.2901801 4.4728790 4.4948315 4.6487290 4.9347966 4.1071723 4.5886574 4.1802949 4.1409570 4.3371120 4.1714950 4.0874567 4.4438600 5.0933322 3.9661162 4.5995131 3.8750797 4.7766737 3.9745743 4.5487974 4.0317718 4.2235591 4.5341531 4.1959101 4.4587286 3.2100138 4.0091272 3.5232953 4.6302926 4.0638121 4.2743602 4.3181996 4.8579542 4.5534758 4.6241239 4.6272535 3.7394524 4.5576236 3.7431027 4.2267842 4.4953723 4.2768935 4.6814646 3.8644807 4.1927792 4.6934673 4.6823631 4.9448329 4.6943499 4.5650983 4.6169737 4.1502788 4.8073309 4.8008470 4.2558018 4.6023934 4.5757293 4.6761658 5.1815936 4.6167000 5.0643706 4.8319353 4.5965504 4.6934528 5.3301177 3.8682166 4.8971490 4.9197998 4.2191703 4.8353308 4.2398650 4.1335946 3.7849815 4.3024821 4.7549906 4.8512311 4.7178051 4.6717018 4.7021855 4.4757981 4.1957124 4.8929557 4.6262979 5.3002862 4.6274537 4.7717754 4.6314432 4.7242615 4.9079076 4.1243493 5.3563909 4.6834440 4.9500682 5.2200974 4.3044506 4.6455573 4.3968716 4.8739471 4.0595930 5.0557134 3.9725633 4.2066870 4.0984999 3.7846594 3.8713016 3.9997397 4.2583622 4.5189449 4.0641984 4.4517611 4.4384783 5.1672795 4.3758362 4.9557722 5.5230767 5.0431693 3.9833886 4.7062689 4.7031088 4.7386891 4.0801288 4.4295224 5.4305287 4.6950171 4.4674396 3.9270478 5.1312636 4.5251995 3.8867248 4.0966010 3.8574518 3.5564062 3.9590342 3.7821793 3.3505536 3.9425333 3.5681575 4.0261408 3.9246542 4.1347218 4.4031806 4.0337687 3.7807244 3.9057187 3.7608740 4.0850185 3.8284200 3.8269741 3.8827179 3.7374796 4.1349306 3.7036711 3.6369620 4.0935296 3.9839557 4.0374761 3.9825171 4.0530271 3.8992894 4.1254021 3.3078356 3.7652131 3.6610565 3.7224121 3.9685678 4.3387434 3.6534412 3.6719493 3.9365639 3.6237515 3.8260721 4.0819149 4.1027018 3.9262841 3.4375055 3.4649172 3.4337490 3.7704409 3.6301665 3.7135914 3.7826810 4.4120822 3.6495741 3.8813125 3.7427240 3.8743846 3.9267769 3.5672643 3.9872941 3.4946353 3.3666333 3.5453629 3.9752052 4.5248698 3.9532588 3.3967351 3.7186830 3.8140169 4.0300099 3.5053629 3.8345749 3.9705893 3.7816215 3.8016118 3.8058217 3.4188603 3.5345548 4.1006724 4.2346398 3.5520318 3.8554246 3.6484699 3.9960533 3.4120455 3.6205939 3.4241305 3.7633163 3.8601800 3.8084065 4.3657777 3.6503931 3.8752098 3.5649775 4.1550983 4.0240672 3.9371649 3.5323524 3.9479903 3.7406580 3.9037581 4.1647325 3.4722939 3.7108060 3.8696805 3.5236187 3.5983955 4.0904698 3.8026391 3.6885630 3.7653345 3.6712219 3.5200246 3.6883961 3.8423196 3.8182527 3.9052640 3.7582180 3.6821090 3.8493439 4.1232738 3.6932857 3.4207816 3.9837076 3.6863882 4.2454409 4.7975941 3.8711839 3.6462954 3.7505614 3.9271574 3.6496061 3.8369190 3.8178736 3.5810758 3.9268791 3.7055210 3.9195432 3.7907887 4.4112071 3.4795903 3.6507795 3.8511039 3.9383717 3.7960530 3.8250638 3.5628419 3.8417633 4.1169765 3.7149633 3.7327195 3.7516891 3.7796875 3.6864130 3.4618775 3.4600280 3.6501206 3.2999199 3.5672736 3.3059698 3.2851898 3.9210802 3.9948504 3.5134560 3.8469722 3.8215866 3.5538832 4.2890649 3.6929519 3.7426963 4.2993263 3.3525660 3.6993558 3.8624977 3.6613557 3.6943836 3.3476839 3.4691051 3.9081515 3.7066501 3.6928662 3.6870222 3.7088831 4.2834359 3.5340258 3.7812894 4.0984131 3.9140883 3.6338260 3.4448753 3.4225859 3.6045181 4.0977520 3.5305263 3.5635043 3.7746941 3.5176642 3.5646418 3.5567064 3.7101340 3.6193307 4.7378402 4.7538993 4.3970064 4.7140852 4.5797862 4.2939153 4.3984902 4.3354856 4.3787226 5.0759220 4.3374220 3.9568829 4.9528792 4.1368636 4.4735708 4.1679696 4.3245285 4.3376860 4.2369796 4.2951671 4.7119188 5.0223915 4.2154838 4.8799051 4.8181945 5.2644489 4.8610831 6.1998542 6.3574821 4.5376380 4.6105212 4.2944693 4.1218162 5.0030285 4.3131668 4.5508277 4.9771388 4.6626292 4.0954409 4.7194669 4.6981562 4.3855100 3.7433263 4.0491041 6.6918401 4.1728245 3.7249328 4.4058396 4.4860656 4.0758463 3.5911760 4.2175483 4.5225540 4.8631029 4.1291466 3.8047712 3.9518078 4.7596820 4.1646383 4.6932190 4.7658042 4.5589070 4.4593399 5.3330523 4.0035886 4.3449681 4.5022718 4.7415314 4.7061680 4.8451536 4.7541912 4.6955412 4.9587525 4.2258948 4.9204363 4.7670597 4.7082930 4.4506356 4.7602936 4.8562785 4.5360443 4.5102315 4.6109278 4.6382007 4.5113077 4.6122677 4.5672909 5.0343898 4.5291622 4.2895429 4.6261640 4.8529492 4.8640800 4.5421161 5.2976747 4.2803977 4.8240794 4.6848023 4.7968676 4.4267683 4.5237302 4.3541703 4.7098316 4.6807006 4.4850063 4.8168549 4.3449925 4.8463193 4.3542477 5.0247716 4.7651628 4.7422257 4.7864869 5.3139025 4.8029528 5.0825518 5.0239226 4.5650959 4.8059658 4.6384242 4.1964907 4.3917831 4.0654097 4.9527374 4.7075455 5.1473004 4.4314232 4.2576556 5.1637388 5.2673848 3.9573048 4.6933690 4.8440571 4.4291410 4.2211045 4.5803423 5.1855458 4.7459120 4.9839008 4.9335355 5.0516982 4.3580965 4.5971756 4.8081954 4.6137160 4.2815291 4.4447235 4.6093543 4.8516417 4.2085819 4.3344991 4.8262267 5.1489333 4.7633881 4.5977203 4.4950542 4.5860128 5.1049592 4.9435585 5.0880636 4.8067761 4.3887595 4.4938711 4.5721069 4.3096036 4.7123573 4.3075686 4.7232720 3.9342353 4.1506011 4.6615109 4.4555389 4.2887868 4.5132857 4.2182866 4.7162251 4.2100441 4.3328144 4.0976590 4.4694243 4.6069346 4.6447540 5.2474867 4.8458344 4.6072783 3.9536979 4.9650479 4.1074450 4.6720699 4.0932792 4.5962931 4.3319162 5.2386899 4.3333290 4.5788006 4.2902537 4.7840839 4.2767718 4.5646583 4.6640385 4.5181254 4.4287396 4.5168864 4.1633942 4.9259360 4.3743709 5.3148178 4.1001172 5.1124911 4.2147438 4.6440961 4.6761517 5.0717327 4.9917920 3.9714828 3.9041002 5.2738977 4.3153680 4.0919661 4.9394757 4.9374592 5.5050365 4.6760077 4.7758700 4.6580034 4.4625901 4.6483437 4.8482587 4.5861153 4.3734248 5.3644573 4.1507481 4.4549323 5.0546481 4.7252760 4.5613447 4.5033268 4.4373748 4.9796200 5.0475114 4.6370042 3.7890897 3.8231963 3.7821904 3.6907001 3.3853463 4.8215264 4.1796060 4.0186800 4.0145829 4.6250782 4.2698769 3.5246399 4.0373287 3.8385328 4.6692427 3.4270967 3.7421077 4.1463658 3.4825437 3.7935131 3.6515036 3.9518378 3.7035634 3.6547593 3.7749767 4.2046806 3.7612597 3.8945133 3.8447136 4.0960106 3.5579093 5.1368802 3.8250556 4.4556891 3.5211317 3.9330045 3.3600393 3.7704015 3.7671727 4.6312238 4.4250638 4.8562098 4.0026220 6.1346493 4.1546011 3.9960979 3.8116224 3.7850726 3.8305724 3.9411843 4.1588132 3.7265748 4.3404201 4.6738746 3.4500890 5.0285878 3.5751539 4.2892326 3.9214393 3.8982313 4.4389076 3.9628266 3.8411693 4.7487314 3.9619457 4.8999128 4.7376424 4.7632977 3.8801128 3.6941779 4.0631911 3.5937479 4.6009558 4.7940401 4.4367413 4.2974583 3.8291868 3.6075887 3.7607412 4.6213026 4.4342295 4.9123667 4.2932425 3.9173365 3.8114127 5.0382539 3.8768179 4.2067117 4.0664777 3.5409322 4.2600789 4.4996657 3.6769922 4.1488869 5.0348959 5.1379161 3.8794648 4.0223804 4.0252777 4.7104321 3.9353464 4.0893010 3.8319950 3.7082529 4.9679193 3.8364829 3.9787309 3.5061810 4.6764901 3.7170370 3.7190574 3.7323641 4.1427456 4.3432750 4.0406325 3.7017319 3.8060966 3.6131851 3.9639165 4.2821556 4.1253171 3.9029141 3.4445293 3.6049097 4.3719140 4.2819919 3.9919092 3.5586905 4.5318734 3.7943688 3.8965426 3.6767859 3.8462769 3.8711785 4.4027301 4.0038804 3.4150104 4.2529815 4.2626536 3.5484003 3.5113695 3.3516492 3.9988004 3.9546467 4.1464665 4.1752454 4.6135248 6.9664520 6.1023957 6.2084517 7.3094182 5.9632676 6.4060714 5.7132157 6.6709314 5.9919996 6.6890308 6.9111238 6.3046088 7.4227020 6.7406527 5.7445623 7.2782346 5.5657094 6.2084487 5.6546881 5.9035641 5.9351756 5.7954555 6.7347914 6.7822457 7.9578103 5.2219713 7.3757620 6.7629369 5.5733128 5.8943722 5.7299616 5.4346390 8.2558662 5.3561070 7.2316405 5.7598927 6.6478490 6.2669038 7.0343716 5.5304063 4.9954136 6.5969247 5.4984419 6.2076195 5.7185587 5.9353736 5.8422135 4.8899685 5.7117817 5.9414986 5.2031093 5.3531981 5.2086388 4.3490649 5.8335537 4.6184650 4.9203716 4.7726931 5.7039350 4.7962020 5.5266018 4.7362155 5.1669740 5.3167547 6.5391386 5.4021980 4.8087625 5.2909468 5.5240343 4.7097216 4.7594532 4.4772554 5.8441502 4.3906701 5.4702403 5.5335887 5.1753391 5.4722778 4.8587602 6.2599893 6.2227225 5.4492648 5.6597067 6.5986990 5.2725920 4.7084180 5.3192642 5.2451960 5.9805736 5.2002622 5.0690256 4.7972828 3.6431321 0.8756848 0.9705130 4.8810676 4.5640397 4.2059565 4.0338728 3.9433700 4.5018322 4.2973336 4.0117961 4.2725791 4.3226571 3.7931045 3.8584412 3.4316526 3.9925047 4.2150554 3.7208848 4.6881798 4.5696395 3.5456768 4.2599836 3.8447079 3.6495646 3.5209085 3.5765534 4.1012522 3.9645201 3.8952937 3.8178020 3.6354189 3.8839256 3.8838499 3.5538214 3.3371941 4.2106726 4.5713691 4.2622934 4.4339204 4.2360155 4.4461620 4.3787306 4.3993992 4.9015226 4.8911380 3.8348814 3.7052916 3.8779127 3.8446639 3.9325632 4.0347001 3.6483179 4.0767241 4.3496593 4.0503740 4.0839893 3.9549496 3.8219199 4.5713006 4.8874025 4.9180115 4.5082896 4.7054946 4.5045452 3.8558560 3.7817805 3.5660148 3.8245216 3.8037905 3.3844181 3.8392434 3.8069440 3.8546370 3.9817232 3.9469907 3.5435828 3.7223295 3.9089457 3.8834366 3.7863165 4.1435643 3.8174688 3.8744289 3.6039773 3.9728017 4.0847416 4.2114403 3.7852445 3.7314268 3.6915951 4.4926204 3.6799587 4.1560868 4.1169251 3.9427618 3.6298766 4.1745606 3.8519332 3.7604960 4.3175156 3.8968537 4.0393596 4.0205721 4.0905833 3.8688273 3.9480004 3.9354510 4.1798885 4.1608088 3.9541853 4.0584667 3.8655680 3.7421249 4.0035146 4.0897936 4.2301342 4.3571999 4.2494812 4.2859660 4.0863366 4.6878431 5.1678974 5.0457774 4.4388573 4.6507630 4.3912203 4.3160664 5.8352596 4.3351737 1.1312516 4.1825827 3.7835487 4.7203711 4.1739703 3.8077281 3.8848756 3.6564605 3.9305559 3.8458146 4.1721281 3.9928183 3.7454673 3.9878427 3.7253737 3.7530259 3.7618307 4.0696614 3.9152257 3.8613878 4.5817108 4.1565687 
E|gi|74673571|sp|Q4WVN4.1|NRPS8_ASPFU_2__2_                                                                2.8096960 2.7373490 3.0749137 2.8887154 2.0913458 1.5709858 1.6260420 1.7799672 2.7470299 1.6427264 1.7501108 1.7049784 2.9247138 2.0439395 2.4312929 1.7164508 2.4483199 1.6462027 1.9539860 2.4804659 1.9475093 2.4715822 1.7927329 2.6044343 0.0000000 3.0900188 2.3372780 2.9125635 2.2963531 2.4440779 3.0803369 2.5969414 3.0383873 2.8236733 2.4508771 2.5209368 2.5917224 2.1257710 2.6806186 2.8139502 2.9183411 2.7748178 2.9010540 2.8460563 2.5453825 2.4923814 2.8411086 3.5863643 5.3939645 5.7345714 4.8415349 4.5148808 5.2885813 4.7393197 4.5479111 4.8030363 5.6401418 4.9825948 5.3137833 5.0924259 5.0738617 4.6833308 4.4772589 5.0932642 4.6494426 4.8519974 5.1322993 4.6983059 4.1710270 4.4527518 5.2149754 4.7136786 4.7621081 5.5387999 4.8110282 5.4318077 4.8911841 5.1609805 5.0090330 4.8751248 5.1862000 4.6498377 4.9082023 4.4413372 4.9372551 4.4983133 5.2569642 4.3984069 5.5775303 4.4027535 4.4200827 5.0599495 4.3110191 5.2680178 5.6445484 4.2270491 4.8856513 4.7165218 4.6168658 5.1452183 5.2423696 5.0387936 4.6180411 5.0847632 4.4528820 5.3045162 4.0535399 4.9695128 5.4233650 5.1161677 5.0442768 5.0111830 4.3373317 4.8769345 5.9060017 4.5347226 5.3000918 5.2444407 4.4791068 4.7772353 5.2666524 4.8953880 5.3546171 5.7220847 4.9907822 4.9660035 4.8921235 4.6273574 5.0197554 4.1682715 4.5391331 5.2026072 5.3240794 4.8562603 5.0785948 4.8734545 4.8058258 4.7878084 4.8954531 4.7892207 4.9272120 4.4644884 5.1332561 4.9587375 3.9688794 5.3344442 5.1341487 4.8410878 4.6431955 5.0367076 5.5105328 4.5470179 4.7956098 5.1127983 4.6624725 5.0642342 4.5891332 4.8829842 3.8403929 4.4769245 3.9993231 4.7175710 5.4889554 4.9258287 4.5855507 5.5230220 5.6635233 5.2887427 4.8452366 4.7524950 5.1748994 4.0148274 4.5679815 5.4993626 5.0820060 5.0180709 4.7550900 4.8782517 5.6408326 4.4137489 4.3533687 4.8924699 4.6687773 4.3718937 5.1558144 4.9548184 4.2053734 4.2615369 4.4783386 4.4214156 4.1362222 5.2352570 4.1667075 5.1392964 4.5640210 4.5553376 4.4122421 4.7095167 3.9614410 4.3368704 5.0015612 5.3068385 4.0657411 4.3179841 4.8123016 4.3576232 4.6177127 4.4215954 5.4422984 4.2734778 4.9752777 4.8245638 4.7118688 4.3587921 5.4420481 4.2571037 4.4556802 4.9046602 4.9733907 4.3564728 4.3292565 4.1849204 4.2149153 4.5903546 5.3718632 4.7486954 4.6689511 4.2342455 4.0972822 4.1508863 4.3462870 4.3440648 4.6332156 5.0681822 4.4353424 4.6987029 4.8124306 4.0901456 5.7077956 4.1593838 5.0161504 3.8186643 4.8285522 4.5909822 4.6614770 4.7692952 5.1039421 5.7575825 5.1833466 4.5676857 4.1925415 4.4019344 5.2862808 4.9872367 4.7928014 5.6502365 4.1660476 4.6652933 3.8942556 5.1725385 4.2210759 4.3344996 4.6490566 4.1889833 4.4853021 4.4207047 4.3511839 3.6180823 4.6696469 3.8101508 4.5971571 4.6852205 4.8978406 5.0261044 3.9105574 4.3666395 4.3899011 4.2153623 4.7199218 3.8496753 4.7610591 4.4250158 4.3362648 4.8662769 4.1732199 4.2318445 3.7880391 4.3693490 4.5254054 4.3269148 4.5267374 4.8291878 4.5114195 3.8716526 3.5344270 4.0383962 4.1771593 4.0173933 4.7409841 4.4318707 3.7319091 4.4408589 4.8550449 4.4208795 4.2528724 4.2288126 4.4735553 5.3644992 3.7668180 4.0139387 4.5341357 4.4759920 4.5362719 4.0328171 4.2993192 4.3400602 3.7801112 4.1965154 3.9915179 4.4188633 4.2742675 4.1620473 3.9043647 3.8896264 4.5342220 3.9715390 4.3877055 4.2693616 3.7151883 3.9775745 4.8329860 4.4622817 3.7913819 4.1396834 3.8736375 4.4160326 3.8779676 4.3001397 4.1942704 4.2295267 4.7574808 3.8390110 4.0278128 3.6336467 4.2625852 4.2858598 4.4028492 4.3589806 3.7301678 4.3430170 3.6648801 4.1209364 4.6530547 3.9485053 4.5349124 4.4277300 4.4533496 4.3785127 3.8565966 4.3218991 4.5404731 3.9638447 4.7321964 4.3168537 3.7973113 4.0522528 4.2912051 4.3638262 4.2829324 4.6030404 3.8172853 3.8791356 3.6885819 4.4008144 4.0638265 3.8904616 4.0432369 3.9383300 3.6207372 4.5946805 4.0393236 4.0348993 4.7014515 4.6388525 3.6624247 4.0836312 3.6374725 4.3816785 4.8873824 4.3213618 4.5917366 3.8156483 4.2313128 3.6305380 4.4807334 4.0015553 3.9636890 4.5341322 4.1699811 4.1701998 3.8026664 4.4286296 3.6279620 4.1415476 4.5793656 4.1563159 4.0558841 4.1569188 4.0702054 3.7788155 4.0495964 4.3254217 3.8057400 4.5908017 4.0893366 4.2202247 4.0352400 3.8946094 3.7764778 4.0155554 4.2597507 3.9319406 3.7108690 4.2057805 4.6087518 4.1557936 4.6480332 3.7269021 3.7587997 4.1552454 4.1647324 4.1328241 4.1710710 3.6449112 3.9466498 3.9556501 4.1015325 4.1238571 4.1379807 4.1383741 4.3831204 3.8710859 4.1296715 3.9327396 4.3485437 3.8747836 3.7258783 4.4856967 4.3963592 4.4403053 4.1737061 3.7313972 3.7883329 4.3899205 3.9418707 4.1828769 4.4603007 4.5918275 3.7784031 4.2377630 4.2389983 4.4353672 3.8162188 4.8989060 4.1355157 5.0534361 4.5246696 4.1311065 4.2577543 5.1224392 4.7052252 3.9006661 4.2631737 4.9984851 3.7061130 4.3994650 3.8510205 4.7013539 4.5889861 4.5692742 4.5883165 3.9894532 4.0557920 4.6854225 4.7003940 4.0211625 4.6927577 5.3953344 4.4246757 4.8332610 6.1031092 5.7972388 4.6205605 4.3694440 3.9924507 4.1056745 4.7322386 4.5040154 4.2189908 5.0820444 4.3568888 4.8603582 4.1813022 4.6359723 4.7780401 4.0967653 4.3789937 5.9002087 4.1956529 4.2926605 4.5576448 4.6743817 5.1233437 3.9204620 4.4063371 4.1744114 4.7420156 4.5912042 4.4127448 4.7598798 4.4734118 5.4680888 4.4670066 4.8767167 4.2496192 4.8243757 4.6677677 4.2513972 5.0863573 4.0291559 4.4267522 4.3284781 4.2493206 4.2705028 4.7068119 4.7404524 4.3858537 4.5733205 4.6045761 4.5927475 4.0622398 4.1789270 4.0782672 4.8954447 4.3433045 4.5826312 4.4098537 4.1239294 4.3667221 3.8650694 4.4500094 4.4038523 4.2966021 4.9072903 4.8049622 4.2799534 4.1783237 4.4558917 4.2243373 4.2266208 4.0288690 4.2632553 4.7521159 4.6459927 4.3172313 3.9578070 4.5590667 3.9585761 4.5956207 3.8536753 4.7708078 4.2365628 4.3839852 4.6590230 4.0659253 4.3081535 4.3094564 4.5040585 4.2979015 4.4825763 4.2482471 4.2117667 4.1277515 4.3345853 4.6098975 4.0654243 4.5208621 4.3989194 4.4830719 4.1554959 4.6046353 4.9225637 4.7333902 4.0508321 4.3789123 3.9715267 4.7708611 4.0388020 4.2250208 5.0819749 4.3956495 4.1737576 3.9023766 4.7243842 4.4741060 4.1275824 4.3681415 4.2766768 4.3116582 4.1923921 4.3430205 4.3571073 4.0208599 4.6441168 4.8854418 4.7600556 4.0287937 4.2664503 4.2448614 4.2225392 4.3149085 4.9213001 4.5390303 4.2099005 4.2981870 4.6068423 5.1480895 4.2298250 4.6211124 4.0439181 4.6352778 3.6046092 4.2912477 4.4417851 4.2010538 4.2613361 4.4055749 4.1297901 4.0222234 4.1693965 4.5771505 4.6995143 4.0276715 4.3400337 3.9879647 4.2920242 4.8535073 4.4581103 3.9782371 4.3607614 4.6227647 4.1060943 3.8247130 4.0153277 4.1909447 4.5221462 4.3894304 3.9112067 4.2577510 3.8903132 4.3105334 3.9802301 4.5215569 4.6325306 4.7837431 4.5406391 4.1477502 4.6101689 4.2134653 4.8825288 4.0750489 4.2500711 3.9701315 4.1025875 4.4336090 4.3864386 3.8684842 3.8990373 4.2304312 4.6117281 4.2570787 4.2663035 4.9572919 3.9095740 4.8024617 4.1487571 4.1384429 4.2872915 4.3781629 4.1972089 4.2167392 4.4721525 4.2492731 4.4674789 4.0493887 4.3529250 4.5355531 4.7046018 3.8896465 4.1955333 4.1010869 4.7616043 4.2915411 4.2794793 3.5433437 4.3167767 3.6658301 4.1685749 4.2636325 4.3675477 3.7544078 4.7764129 3.9891848 4.1620550 4.6745067 3.9615016 4.7925241 3.6825691 4.2122488 4.0969678 3.6726268 4.6668144 3.6763154 4.2700439 3.9718535 4.1784064 3.8338383 4.3459108 4.2041293 5.0067768 3.9961905 3.9596913 4.1822767 4.6217094 4.3304800 4.7197130 4.2421848 4.6664036 4.1730247 3.9322742 4.0333390 3.6393831 3.6722466 4.5783203 4.5069944 4.5472551 4.5245374 5.1997623 3.7659114 3.5879718 4.6018115 3.9187855 4.1519033 5.0712498 4.4797932 4.0502431 3.8942553 5.0065802 3.6090283 4.5150536 3.8049381 4.5270375 3.6220915 3.6799453 4.0055871 3.8874658 4.1380656 4.1949735 3.5551383 4.6226033 4.8794303 4.6937345 4.1886765 4.7844102 4.2889071 3.8081419 4.1373694 4.4296328 4.0860898 4.1603698 3.6842337 4.1461093 3.9700053 4.7859634 4.5485107 4.2886344 4.0938259 3.5078649 4.1103819 4.5662430 3.8505317 4.4138532 4.0538670 4.3647124 4.3348606 4.1589947 4.1127571 3.8085667 5.2628320 4.8279436 3.5476371 4.3407649 3.8212766 4.5148778 3.9548739 3.9066546 3.9016996 4.4435398 4.3450512 4.3285416 3.5303848 3.6232619 4.0913926 3.8002180 4.2214648 4.0327517 4.1653315 4.3654888 4.0508895 4.2721714 4.1261038 4.3587749 4.2687103 4.2425441 3.8655822 3.3440100 3.9594909 4.0858262 4.7421598 4.0479992 4.0767216 4.1843002 4.0243780 4.0541069 4.0804977 3.8510156 4.4646736 3.6379851 4.9031292 4.7501799 4.5714956 4.0677153 3.7895688 4.4600700 4.6231758 4.3006033 3.9406759 3.9896984 4.7195240 4.0476894 5.4010075 8.1669956 7.1673265 7.5158260 7.5696779 6.6431026 7.8001885 6.2763333 7.0123116 6.8575472 7.1229018 8.1887763 6.1922696 6.7952497 8.0449403 7.5547851 8.9999987 5.7437792 8.0990459 5.8360456 6.9910241 6.7421436 7.2531368 6.6771655 7.4427105 6.8475286 7.5913367 7.6341697 6.7465917 6.0259686 7.1541805 7.0990099 6.5368672 8.9999985 6.6969824 7.1421231 7.7420353 7.3114779 6.7947551 7.7878816 6.0496919 5.6856357 6.4233709 6.0457943 7.8720930 7.4029702 8.1992009 6.8534826 6.5180535 6.4496709 7.3110231 6.6712276 7.9640498 5.5235842 5.9020288 6.3181156 7.0156196 5.5877774 5.7489878 7.7646009 5.3437312 6.2895478 6.0152623 7.1628629 7.9733268 6.9106601 6.2204205 5.3591231 5.0613765 5.9396148 7.5743041 7.5024100 7.1564015 8.0850452 6.0731096 8.0125817 8.5567836 8.0663733 8.6105135 7.3445631 7.4709025 6.7552011 6.8297380 8.6034316 7.1600869 7.0870459 6.7029597 8.2323683 7.3437232 6.4822197 8.0482285 4.6184622 4.6500292 4.1827783 2.5668725 2.9146339 4.6951882 4.9433922 4.7744686 4.8177288 4.1397334 4.7851482 4.8809448 4.7696701 5.0291186 5.2486077 4.1283370 3.6665486 3.9327116 3.7318819 4.4110049 3.9267837 4.0073598 4.1923395 4.0327850 4.7532243 4.3345300 4.2115220 4.2634006 3.9968780 4.1535645 4.4125839 4.3778576 3.8714116 3.7048046 4.2036940 4.2301123 3.8081754 4.4178377 4.3964092 4.6642746 4.4118028 4.7179967 5.0884894 5.1268384 5.6877486 6.1214680 5.0967982 5.4646803 3.8661290 3.6226479 3.5270905 3.6958747 4.1806028 3.8346970 4.4274477 3.7543163 3.9039454 3.8412531 3.6517933 3.8487070 3.7823076 4.6551539 4.7877967 4.2226481 4.5451130 4.0271432 4.4828623 4.8889191 4.8154926 3.5941825 4.7014488 4.3865132 4.0590676 4.1968780 4.1743498 4.2157473 4.2266870 4.3890133 3.9530548 4.1816423 4.4138300 4.2792637 4.3504984 4.4594302 3.8087782 3.8397529 4.2919012 3.7428094 3.9106614 4.2230495 4.0743679 3.8319659 4.0303526 4.0174931 3.5502685 3.9127032 3.8518139 4.1635456 3.7596650 3.9760207 3.8040998 4.0536048 3.8253304 3.6332600 3.7039091 3.8302875 3.8518007 3.9971584 3.7131228 3.7663732 3.8277126 3.7710975 3.7723897 3.8346676 3.9338866 3.7192014 3.8375697 3.8375264 4.7504366 5.3316379 4.7842786 4.8982573 4.9693645 3.9954002 4.3724472 4.7128689 4.2896766 4.7532567 4.7807770 4.0927539 4.4410241 4.6475236 2.8098661 4.4358440 5.0641589 4.6423348 4.4918379 3.7896574 4.3867270 4.1739098 4.1734469 3.8758147 4.6976014 4.7517236 4.0228361 4.6028236 4.0154155 4.1886612 3.8745153 3.9818355 4.3871189 3.9111704 4.6145495 4.3696883 
E|gi|75520281|sp|Q70AZ9|Q70AZ9_ACTTI                                                                       2.8901460 2.9690964 2.8416703 3.0584920 3.5531177 3.2228588 3.0102804 2.7706673 2.5004714 2.7338569 3.0986302 2.7173592 2.6355717 3.1797008 2.1844096 2.6694565 2.0927564 3.2308594 3.4342866 1.9562592 3.1625747 2.1681808 3.2198770 2.3582972 3.0900188 0.0000000 2.4499727 1.6127415 2.1290917 1.9995050 1.4651787 2.5947015 1.6075604 2.4943893 2.4171997 2.2311346 2.2718938 2.0730594 2.4362944 1.8859521 2.6709087 2.6796198 2.6411054 2.6020614 2.1232802 2.4761080 2.8388378 4.4162908 4.2442342 5.8964775 5.7105962 5.0980645 5.1761132 5.0416061 4.5643282 4.4870640 4.6151718 5.3861145 5.1317820 5.5342208 5.3129005 5.2632630 5.3450867 4.8963984 4.6030795 4.1208256 4.3711986 4.6080018 4.7568599 5.3658016 5.0378889 5.5379669 6.0813114 4.6068613 5.0852103 4.9001053 4.3980730 5.3830919 4.9615193 5.3909554 4.4733846 4.9776799 4.7583849 4.8291561 5.0124700 4.5337159 5.6812920 5.0347412 5.4858056 5.1162444 4.8417931 5.6048417 4.9903805 4.7450756 4.3853866 4.7007497 5.3485836 4.3936370 5.3920129 5.4420463 4.6128641 4.4900673 4.5488674 4.5663551 5.4460019 5.7702610 4.5585145 5.7052821 4.8558055 4.6419084 4.7743322 5.7280237 4.5691716 4.4979762 4.6449340 5.4789106 5.5853273 5.0634414 4.3781024 5.0190943 5.1509017 5.6657360 4.1555607 4.8713199 4.9655165 5.0409295 4.8243359 5.2132602 4.7955326 4.9168584 5.5431592 5.3467198 5.3254472 5.0315750 5.4886549 5.0512368 4.9645608 5.2736042 5.1439167 5.5894596 5.0038566 5.0059281 4.5809461 5.6005149 4.3174420 4.9286673 5.5032338 5.2479115 4.3966578 4.5747944 5.3133126 5.6037948 5.1540345 4.1800817 5.1397713 4.3991192 4.7115414 4.4608651 3.7066020 3.9466986 4.4784717 5.5486331 4.8731010 4.5000391 4.7068269 5.2742118 5.9582377 5.7413829 4.7892088 4.4087533 5.6695253 4.7392313 4.9341360 5.7622143 5.4695791 6.3425647 5.6132237 4.9146078 5.9416434 4.3197155 5.5425128 4.8493759 5.8071517 4.8740908 5.2044784 5.6787152 4.7625457 4.8730124 4.8311745 4.9219324 5.0126469 4.8843121 5.1846775 5.6705599 5.3126629 4.7193725 4.8648527 4.9539152 4.5318050 5.0352913 5.6334374 4.8880456 5.0643738 5.4613639 4.6377737 5.1072583 4.5129209 4.5042008 5.5791173 5.0173824 5.0592630 4.8818818 5.2028117 4.9951957 4.9438490 4.5187596 5.5030627 4.6297170 4.6784501 4.6388649 5.2410769 5.2774552 4.6551199 5.6536471 5.2893578 5.4473559 4.8598675 4.7169038 5.0108781 5.0161711 4.7958173 4.8698726 5.5686491 4.5217416 5.0173806 4.7059905 4.6698272 4.7922394 4.5626369 4.5089613 5.8886199 5.1889657 4.5869561 4.3686169 5.2791512 4.7839180 5.1178616 5.4613724 5.4717000 5.0234187 5.5188427 5.0847407 5.8839382 5.0672193 5.2181534 5.7849140 4.3210483 5.2427582 4.2669571 5.2996489 4.1510820 5.2214219 5.0858011 4.6254073 4.3200606 4.5637021 4.2103164 4.8161974 4.3630314 4.4005165 4.2460707 4.4592280 4.1872512 6.1523598 4.6864601 4.0629094 5.2210961 3.9281083 3.8796904 4.9139579 3.8236349 4.2374110 4.1986494 4.5790458 3.7524585 3.9253971 4.7323617 4.3793280 5.2591263 4.2628709 5.9310900 4.3431002 4.4974826 4.4977347 4.4915574 4.8651322 5.1696767 4.8642771 5.6023819 4.6860764 4.9365040 5.5897944 5.3239147 4.7233606 4.7466803 5.1530847 4.9787280 5.7223792 5.0179118 4.6900725 4.3902924 4.9355200 5.2390330 5.0741958 4.7869939 4.7575995 4.7726361 4.5171048 5.2086271 3.8184098 4.5823268 5.1474106 4.0894707 4.4415174 4.9188413 4.4718805 5.1018226 5.3438850 4.4272527 5.2420981 4.2218551 5.1141565 4.8249825 5.3814455 4.8557711 4.9276633 5.0452266 5.1565003 4.9010624 4.9596812 4.1258269 4.6547523 4.5610626 5.1430335 5.0019128 4.9075829 5.3356047 4.6329173 5.0588384 4.5646335 4.7361146 5.1039561 5.4314171 4.8219273 4.6844057 5.3843271 4.7713790 3.6963925 5.0699815 4.5405440 5.0075008 4.3975875 5.0479164 4.3838289 4.2849057 4.3412831 5.0049490 4.9056232 4.7593131 5.0006626 4.7057483 5.0906241 5.0159400 5.6241031 4.6989554 5.0606189 4.8867240 4.4062980 5.6635379 4.6140724 4.5470927 5.3713587 5.0540067 4.7159699 4.7827090 5.0081945 3.6548488 5.2838439 5.1978591 4.7203183 4.7624973 4.8511713 4.8263173 4.5966676 4.7579134 5.3184127 4.6275889 4.7999596 5.0661990 5.0149349 4.4054196 4.9544328 5.2110170 4.7107654 5.6655557 5.1506383 5.1381771 5.4908904 4.7072827 5.3319419 5.1520601 4.7622340 5.1478545 5.2580300 5.2626781 4.9768958 4.9784052 4.9833405 4.8894581 4.2621195 4.8419025 4.2602548 4.1397462 4.9850897 4.7456088 4.5232597 3.9758693 4.1266346 4.4197931 4.7085240 4.7740868 4.6192486 5.7048457 4.6578099 4.9928310 4.7934941 4.4623138 4.3186444 4.9359376 4.4557922 4.8984366 4.7992880 5.2761763 5.2471209 4.4080586 4.2151586 4.2016854 5.1362394 4.7410587 4.5648801 5.3136719 5.0762056 4.6302889 4.7636525 4.9630604 4.7391199 4.5162907 4.4753612 4.7100878 4.9112613 4.9104412 5.4871131 5.0804827 5.5584432 4.6624714 4.7988665 4.6896546 4.9113464 4.7595031 5.0259373 5.0277907 4.5262910 4.7581979 5.3314740 4.0764360 4.9236790 4.8442722 4.8387471 4.6357357 4.0714686 6.0513086 4.7339633 5.0089796 4.6107628 5.2687293 4.6966002 4.7207960 5.5880219 5.1611434 4.5193232 6.0143395 6.1114806 4.6070377 5.1976220 4.5601306 4.5655210 5.1345254 5.2304984 5.1101530 5.7301695 4.7966273 4.6935372 4.6499030 5.3049120 5.2816456 4.9479761 5.1172960 8.2785671 4.9028889 4.4586942 5.5600479 6.0028476 6.1524484 4.0984628 4.9701684 5.1677789 5.6173196 4.7276256 4.7054788 5.1175310 5.1565138 6.2225591 4.6517083 5.5459029 4.5427681 4.8440499 5.3965513 4.9023239 4.7615076 5.0194861 5.1177429 4.9410810 4.7098165 4.4741429 4.2455056 5.1639831 4.4750568 5.1926038 4.3050501 5.0830676 4.6095459 4.2397349 4.4126343 4.6441418 5.0443570 4.9809419 4.7069185 4.4893875 4.5732285 4.6235911 4.4777351 4.6821287 4.6722910 6.2605799 4.9090978 4.8933841 5.1376112 5.4510660 4.7972794 4.5831474 4.9220579 4.7404726 4.2873694 5.1582496 5.4689272 5.4140825 5.0500784 4.7690736 4.8805271 4.2869762 4.8531813 4.8955831 4.9527203 4.5702753 5.1105474 5.3474431 4.6379495 5.0045954 4.7006801 4.9971986 4.6936542 4.6093014 5.1736408 4.7297252 4.8913135 4.9331161 4.8785737 4.8710072 4.7496607 4.3420834 4.6695074 5.8443451 4.8238341 5.1152454 4.8871561 4.7110944 4.5380204 4.3796233 4.4237835 4.6192767 5.0596433 5.1388670 5.2577062 4.4933839 4.9476709 4.7727982 4.7928240 4.7502799 4.1977000 4.7396518 4.7324636 4.7199015 4.7618579 4.9450766 5.3744842 5.4171882 4.0296219 4.4852887 5.4235800 3.8630647 4.7576685 4.5908303 4.8937693 4.9362707 4.8946292 5.1236267 5.4434256 4.3430206 4.1758833 4.2001174 4.7303319 4.7552863 4.0772400 5.1564247 4.8011322 4.7052775 4.3883881 4.9390448 4.6119542 4.6972077 4.0774106 4.8507276 4.5429791 4.7445159 5.1710921 5.0486886 5.4765388 5.0715708 4.1502452 5.0923858 5.1739844 4.3527834 4.6160145 4.6252043 4.8715835 5.5046940 5.1049421 4.7373554 4.7364705 4.6243792 4.8408271 5.3635633 4.8079810 4.5288424 5.2015403 4.3915015 5.0045928 5.4354138 4.5529556 4.9437996 4.7435967 4.7731167 4.4186168 4.6545907 4.8668674 5.0439090 5.4240497 4.7380891 4.4740504 5.0326636 4.6933496 4.1617315 4.9904327 5.1230963 5.3567861 5.6349191 4.5064031 4.5937812 4.4080874 4.5351022 4.5114474 4.7814125 4.7671004 4.8687311 4.9979819 4.8652360 4.7806674 4.7273894 4.2255649 4.4391188 4.2361537 4.8653787 4.7442226 5.0203912 3.9952167 4.0898205 4.1715978 4.2599220 4.3480306 5.2719782 4.8688949 4.9827388 4.0750691 4.1009889 5.9018149 4.5400518 5.6509318 3.7866988 4.6786662 4.3689856 4.1601187 4.9627738 3.9128999 4.6858173 3.5383938 4.8632948 4.0501864 4.6939725 4.6408266 4.5204734 4.5586567 4.3663006 4.8034863 4.9508764 4.6134787 5.1046786 4.2491136 4.8166814 4.5879635 4.8365717 4.6498465 4.0889620 3.6429953 4.8886713 5.2313164 4.6041154 4.6446739 5.0797219 4.0252518 4.2872898 5.2977350 5.0141621 4.8519802 4.8731815 4.7898480 4.4111405 4.2548964 5.0172492 3.8621574 4.2420024 3.9958172 4.6677270 4.2418421 4.3260039 4.5262383 4.6315483 4.7618079 4.7679802 4.1116179 5.2807483 5.3576346 4.7043826 4.3126959 4.8317580 4.9678501 4.0338901 4.9633040 4.3271826 5.1209714 4.9514380 3.6469613 5.7229678 3.7497389 4.5042645 5.1237165 4.4571236 4.2071777 4.4045089 4.4131782 4.8059792 4.0704419 4.1559631 3.9291719 5.0693038 4.4891555 4.5682747 4.1022085 4.4301380 5.7436628 4.8373154 3.8183383 4.7531406 3.7584200 4.8183269 4.2292630 4.3713479 4.1836489 4.5823708 5.1897730 4.7102948 3.8966637 3.8508718 4.3599683 4.7700124 4.5158697 4.2229556 4.6413099 4.1884525 4.1549277 4.5500037 4.1726578 4.4216475 5.5439339 4.6476961 3.9184041 3.8815890 4.2840843 4.0310773 5.8244907 5.5275144 5.0089714 4.3612843 4.4283120 4.1777311 4.6033353 3.9408618 4.7688873 4.3138541 5.6427885 5.0288142 4.4718943 5.2746012 4.2426406 4.6285036 4.4162971 4.3525080 5.3280967 4.0122648 4.8711900 5.2759594 6.1893788 8.3441307 5.7552717 7.1174621 7.4100759 8.9999982 8.2465258 6.3604279 6.5953791 6.3277365 7.5271450 8.9849845 7.4460877 8.9999987 7.6109732 7.2560332 7.8994647 7.1892359 7.1815415 8.9999983 8.9744586 7.6859366 7.3001720 8.3809875 8.7023500 8.9999982 6.5848873 7.8228922 8.9999988 7.1359004 7.6238500 6.4830778 7.9093151 8.8208895 7.8613646 7.6417899 7.9246652 6.1679383 6.0143670 7.9372000 7.3197116 6.7100174 7.0360887 6.9203477 8.9999988 6.3943304 8.9999981 8.9999983 6.8230646 6.4635944 7.4396713 8.1098511 7.6305405 5.4606040 5.0505648 7.1617404 6.3920214 5.2030139 5.1220432 6.3596173 5.0607184 7.6781717 5.6717204 6.0787361 8.0961356 7.5881332 7.6677591 5.7114278 5.3980034 7.5395412 6.2946460 6.3262869 6.0530472 8.3605697 6.9757242 8.2347523 8.9999981 7.8524670 8.9999986 8.9541759 8.1165520 7.6831425 6.4737242 7.4891825 6.2115348 6.6649865 6.5856140 7.9023103 7.2234663 8.1676700 8.3663183 5.3150305 4.5542857 4.6259918 2.5784898 2.5258747 5.3395807 5.4708744 5.1559120 5.1606219 4.6724326 4.5580397 5.0872637 5.1605471 4.7693817 5.2097169 4.2693917 3.7375563 4.2091856 4.0641249 4.5719097 3.9180903 4.3044414 4.8385174 4.9998917 4.7664428 4.5513454 4.5451549 4.7504496 5.1144096 4.7272727 5.0434049 5.1866152 5.1357443 4.3844045 5.0698913 5.0454053 4.5666045 5.2183979 5.1131896 4.8099130 4.7722542 5.3363349 4.7256714 5.0106826 4.8452143 4.7614189 4.5892662 5.3791994 3.8569111 3.9718077 4.4549588 3.9323661 3.9268414 4.0088981 4.8988075 4.1806004 4.4959671 3.8088040 4.0273102 4.1577769 4.1341819 4.9331313 5.0642084 4.4019064 5.2385752 5.6195791 4.8314626 4.2165710 4.3007402 4.6844657 5.4747200 4.8370596 4.4295578 4.7652444 5.0022516 5.0757316 5.2729020 5.0722166 4.5100434 4.7689203 4.8533830 4.2659561 4.7566884 5.1163993 4.6167889 4.6556791 4.3186821 3.9240114 3.9068749 4.2076376 3.9642994 3.9168731 4.2674154 4.5098818 4.2860450 4.0436449 3.9845542 4.2347766 3.8942561 4.1797264 3.8937568 3.8309273 4.2192724 3.8625834 4.0711404 3.8664599 3.8204047 4.0054435 4.1551957 3.8858846 4.0928088 4.0443700 4.0014431 4.0469024 4.1068316 3.8574802 3.7879736 4.5018467 4.9742820 5.1089192 4.3687744 5.2505100 5.2864909 4.7779502 5.3999217 5.0719982 4.2580663 4.7544530 4.4808200 4.9431479 5.0577293 5.0470738 2.6480948 5.0408551 4.9161987 5.4684789 4.6329410 4.5851583 4.9524997 4.5862642 5.0029155 4.6822428 5.3343250 4.7596426 4.5948310 5.6437058 4.7031797 5.2724977 4.0997695 4.6870140 3.8389439 3.9654232 4.4893637 4.2798589 
E|gi|501224905|ref|WP_012267923.1|                                                                         2.2190490 2.0364950 2.2923446 2.2034872 2.7426100 2.4724383 2.3705076 2.3372082 1.6597831 2.2256180 2.3130881 2.1859273 1.7496862 2.5244291 1.2286778 2.2330022 1.1665258 2.3777137 2.5500683 1.5428179 2.4445853 1.2810216 2.4988473 1.5097986 2.3372780 2.4499727 0.0000000 2.2933337 1.2953632 1.1344289 2.2057027 1.5295994 2.1904422 1.6888188 1.5361474 0.9509097 1.2073743 1.3967615 1.5956780 2.2793214 1.6174190 1.5131191 1.4673829 1.6175648 1.4874556 1.5430680 1.6474591 2.6737777 4.7624763 3.8647996 4.4771009 4.4619661 4.1195687 3.8624782 3.9379730 4.0358848 4.4586743 3.9731500 4.0717305 4.8849947 3.9145592 3.8530285 3.9433062 4.1131566 4.1917208 4.0676708 3.7443628 3.8457524 3.5881579 3.8983656 3.7776208 4.4544076 4.3470215 4.3852106 3.9380986 4.0516257 4.0392468 4.2551077 3.9634038 4.0541778 3.8676603 4.0726072 3.9680312 4.1384470 3.9820510 3.9505572 4.4783680 3.5726539 3.8466337 4.4317051 3.8239191 3.7448260 3.7792963 4.0266732 3.6955726 3.7572960 3.8128236 3.9734252 3.8331178 4.0735896 4.3657666 3.7870849 4.3662237 3.9892878 4.1034859 3.9939243 3.6642033 4.0648790 3.4608784 4.0020247 4.0879501 4.0406452 3.4513529 4.3359792 4.3419538 3.8348341 3.7991740 4.3476711 4.1458768 4.3993434 4.1193038 3.9933462 4.5487738 4.9402481 4.1923263 3.9886703 4.3231444 4.0864002 3.9876034 3.6379229 3.6862753 4.3939301 4.1006469 4.0766266 4.2535592 4.2110399 4.0051831 4.6602434 3.5765990 3.8984849 3.9730316 3.9988485 4.0937681 3.8272517 3.9566437 3.9527406 4.3526908 3.6677698 3.8115730 3.8835790 3.9925377 3.7530653 4.2425638 4.0290154 4.1311735 4.1340476 3.6866698 4.2736516 3.4584021 4.0560300 3.8227236 4.1067574 3.6403291 4.2630437 3.8641662 5.9396204 5.0253225 5.0210610 4.8569778 3.9973130 4.9057112 4.1689625 4.2146294 5.0493279 4.0240790 4.7224935 3.7029144 4.6820870 5.2266047 4.2450446 4.4317236 4.5425494 4.7604412 4.4683410 4.5157653 4.5743543 4.2201388 4.2477969 4.3272296 4.5750829 4.3580080 4.6257995 4.3697285 4.5891490 4.6736673 4.6132272 4.2867622 4.8858570 4.2949290 4.8242960 5.9295035 3.9583216 4.5610862 4.2360089 4.7541303 4.1965716 4.2772358 4.3769412 5.5282877 4.0822433 4.7898263 4.3824762 4.5849361 4.3371628 5.5136080 4.0896284 4.5373752 4.2008779 4.7837308 4.6505900 4.4534241 4.0482175 4.1480049 4.7378741 4.9392441 4.9335152 5.1187906 4.5223465 4.9126746 3.9336919 4.5387503 4.1405664 4.9801750 4.1736941 4.8687709 4.5591925 4.2622521 4.4587463 4.8703875 4.0704527 4.4075100 3.9568095 5.4325558 4.8687368 5.3098573 4.9994141 4.6156364 5.3609826 4.9456270 4.1757137 5.1199517 5.2801172 5.2798524 4.6488630 4.0785750 5.1453107 4.8562642 4.4703979 3.9804250 4.8349196 4.3452253 4.3874856 4.1654164 4.0860696 4.0600532 4.0759017 4.1329808 3.6478283 4.2848219 3.3104589 4.2252573 4.6305497 4.4217740 4.4813245 4.0403009 4.5248344 4.3400354 3.9838541 4.5820377 3.7240943 4.4440108 4.1895894 3.8059835 4.4201840 4.2965210 4.2581746 3.8689951 4.8206245 3.6489969 4.2470382 4.0350061 3.8702896 4.3279553 3.4998736 3.8413184 3.5689107 4.2140669 4.0412836 3.8867066 3.8846917 3.5517712 3.6998098 3.8806178 3.9625538 4.2004797 3.8657058 3.9151354 4.0147721 3.8713880 3.5303897 4.3488863 3.9655921 4.0227498 4.3635036 3.6960228 3.5995153 3.6589158 3.9203149 3.6493944 4.4617251 3.5603549 3.5877685 3.6343664 3.3225108 3.9142104 3.3407951 4.5343834 4.0547422 3.6168541 4.4099071 4.2180017 3.9456237 3.6789916 3.5719968 3.5106159 3.5754890 3.7109687 4.4508835 3.2622627 3.7759038 3.6507683 3.7927410 3.5972380 3.4974068 3.9769133 3.9147108 3.9442186 3.9578099 3.8200176 3.9012393 3.4317472 4.2097853 3.9538680 3.7874648 3.7468740 4.1936664 4.0267593 4.2317251 3.6504949 3.4649614 4.0264050 3.6332654 4.1274462 4.1611455 3.6841456 3.4728754 3.8519092 3.8636270 3.7610118 4.0655309 3.8394448 3.7750924 3.4997975 3.7701588 3.4409294 3.7080965 4.0170537 3.8755477 3.8686305 3.8723592 3.2393479 4.0219244 4.2889536 3.4395145 3.6779545 4.2154572 3.6260011 4.1423974 5.0326767 3.7860959 3.6501505 3.6811518 3.8180702 3.7357423 3.8119725 3.7598147 3.1550827 3.6721991 3.6322969 3.9027588 3.9896218 4.1524660 3.6210165 3.5144757 3.7589278 3.7241480 3.7839788 3.9158663 3.9969806 3.6465559 4.1628819 3.7062133 3.7728650 3.9612329 4.1276876 3.7928787 3.3243171 4.1946504 4.1098376 3.5217719 3.7050389 3.3562450 3.5925260 3.8774348 3.9915066 3.6741073 3.9189860 3.8012825 3.4907698 4.0475941 3.4871601 3.3857137 3.8291074 3.7868862 3.9378184 3.5259929 3.4891112 3.2352625 3.3829580 4.2505809 3.4399890 3.9540573 3.7660189 3.7620806 3.6074573 3.9358188 3.5379125 3.7341821 3.6019969 3.6813323 3.8225159 3.4818384 3.5313888 3.7514472 3.7454037 3.5166154 3.8860982 3.7491884 4.1796535 3.7653840 3.7435711 4.0768300 3.7179569 4.4080468 4.6889731 4.5093201 4.8669810 4.9970771 4.7078401 3.9597727 4.4973769 4.1174199 4.4327906 4.5470995 4.0812772 4.8785429 4.2542856 4.4037425 4.7728698 4.2661937 4.7855307 4.5039613 4.6602268 4.6634339 4.7181366 4.3397858 4.6237117 4.6099177 4.4624665 4.9434419 6.2918521 5.7646510 4.5472114 4.4340823 4.5923831 4.2554192 4.2598002 4.6368829 4.0928547 4.7088209 4.6235380 5.3725255 4.9266863 4.7492523 4.6060566 3.9016456 4.6588508 6.1982714 4.4881909 4.0395316 3.6642974 4.2149084 4.4648958 3.5983945 4.3383502 5.1818249 5.2556185 4.2682986 4.1656364 4.7883066 4.6228410 4.6991366 4.9269099 5.4410596 4.6009429 4.3069384 4.4824006 4.2311109 4.3110098 4.2896203 3.9847121 4.9094913 4.4846179 4.3227643 4.3721011 4.0285483 3.9883393 4.3350405 3.8808686 4.2433201 4.3858823 4.4978476 4.0818869 4.1621220 4.3250498 4.4043730 4.1413186 4.3480950 4.4439878 4.5972856 4.0979178 4.5284573 4.3032073 4.9768269 4.9369593 4.3068246 4.3872436 4.7831801 4.4042000 4.4966244 4.4686610 3.9507200 4.1244821 4.2183430 4.2527049 3.9878459 4.0928866 4.1169754 4.2992663 4.3474514 4.3529169 4.0511634 4.5566319 4.9610454 4.1646895 4.0715203 4.4552322 4.7716416 4.4089080 4.6672814 4.1852128 4.3107544 4.2480942 3.9248221 4.3338257 4.1072789 4.3432187 4.3830165 4.3379575 4.3053927 4.2671230 4.9380950 4.8246347 3.7678842 4.1020891 4.2474802 4.5348556 4.4029824 4.2585496 4.2478120 4.3461131 3.9794110 4.7720556 4.2687236 4.4234804 4.2583013 4.1713770 4.3461133 4.2935073 4.1596233 4.3499903 4.5732310 3.9702950 3.9636107 4.2989461 4.5881884 4.1291726 4.0443643 4.0072003 4.2388619 4.4905349 4.8588649 4.7236513 4.3223783 4.3199071 4.1107315 4.9412823 3.8422701 4.7414702 3.9053155 4.3190480 3.7124107 4.5726126 4.3070729 4.1542349 4.2070847 4.1361385 4.1358869 4.0451480 3.8114444 4.3303427 4.3528611 4.0619426 4.4824484 4.0024077 5.2289366 4.6146418 4.2788695 3.9555437 4.2254288 4.2824643 4.1702734 4.1007186 4.3869907 4.1366310 4.7510185 4.5049166 3.9995296 4.6110938 4.0562010 4.0445984 4.1630331 4.4277293 4.6410333 4.1202864 4.0684965 3.8958319 4.8607280 4.1511856 4.4639807 4.2487133 4.6228509 3.8269884 3.8288386 4.1438849 4.8034810 4.3295272 3.9354716 3.5632087 4.7466246 4.6890364 4.2521481 4.8310116 4.8244309 4.7462824 3.5897530 3.6248085 4.1866717 4.1469767 4.2044693 4.0934952 4.6288453 4.4678572 4.9935819 4.2585106 4.0956684 4.6985103 4.0594860 3.9654064 4.2493471 4.1950280 4.6446112 4.2778288 4.1715473 3.8933483 4.0068620 3.6670360 3.4890261 3.9161535 4.3587035 4.1105665 4.5488341 3.7111363 4.4775399 5.0073105 3.7531393 4.8769947 3.5929349 5.0239906 3.3439584 3.7848522 4.0961157 3.9810953 3.3549211 3.7033657 3.7547960 3.8169613 3.7539226 3.2158861 4.4838884 3.5203376 3.5509153 4.2236200 4.2249453 3.7125620 4.9322337 3.9774140 4.0813395 3.6550401 3.5903355 3.4627690 3.8970577 3.8003055 4.1691014 5.1114718 4.5779121 3.8248907 4.5997742 3.5839655 3.8715581 3.8104176 3.5683252 3.7884000 4.1498613 3.7068482 3.5524750 3.9307991 4.8271590 3.9220986 4.8921379 3.5569523 4.5900873 3.5946111 3.7689882 3.9888297 3.9611886 3.7740739 4.0167434 3.6462460 4.5797274 4.1276762 4.7908055 3.6848680 3.8263610 3.9270642 3.9109435 4.0984467 4.3772590 4.8672485 4.0277161 3.7644302 3.6822798 4.2501345 4.0337822 4.8971608 4.4659064 3.9717196 3.7196802 3.9673878 4.5211747 3.8211536 4.1269209 4.0488762 3.6539890 3.6519207 4.0155517 3.3940009 4.2841898 5.0609556 4.8275303 3.7295184 3.9432448 3.6521217 4.4061156 3.9909842 3.8145239 3.8438261 3.9196602 4.7287332 3.9105156 3.7419211 3.6708709 4.6354480 3.8475324 3.8161843 3.9869614 4.4328769 4.3099253 4.1157750 4.0160376 3.7592928 3.8363770 3.7900238 4.7283103 3.7048075 3.4382775 3.5068632 3.4993598 4.0923482 5.1171439 3.6968590 3.5643897 4.5960923 3.9213842 3.8332417 3.4595441 3.4528904 3.8512233 4.8656052 4.2625499 3.6472596 3.9767171 3.8971724 3.8985830 3.3084567 3.4726100 3.9035554 3.7075726 4.2454215 3.9309644 5.1603620 6.4280802 6.0969886 5.2541615 6.9123270 5.7230572 6.3403098 5.3186500 6.3918515 5.2406065 6.2197692 5.7625480 5.6987808 6.3026802 7.8813745 6.6822510 5.9065311 5.8383160 6.3776305 5.6811275 6.2575268 5.2674258 6.6413211 6.1006498 5.6781885 6.1018035 5.2188316 6.2254071 6.0511551 5.0793190 6.1714764 5.1020327 5.8231759 6.7554830 5.7382386 6.3486060 5.2350622 6.5106473 6.4616833 6.7627759 4.5852623 5.5020361 5.4928354 6.1037232 6.3362075 6.7719893 6.2312196 5.4326236 5.8047276 5.5515554 5.0408433 4.9182515 5.5874535 4.5815314 4.5141427 5.1890642 5.4268077 4.1828920 4.4043381 5.5667558 4.5324399 5.3742201 4.8437988 5.3089655 5.6043817 5.9265397 4.8165708 4.6760052 4.3461660 4.7306496 4.4981070 5.4843975 4.9203973 5.9382597 4.5194658 5.7868197 5.7096720 5.2730637 6.4508470 5.9707158 5.6747326 6.3611386 4.8941722 5.4130370 5.6558085 4.9295670 4.5841523 5.6082436 5.2462578 5.2907286 5.7561282 4.6737379 4.0308060 3.7104137 1.4011581 1.4986915 4.0936662 3.9845953 3.6481065 3.8766199 3.5769282 3.9341738 3.6322182 4.0092599 3.8449410 3.9879493 3.8946197 3.5728939 3.5501629 3.9339450 4.3330476 4.3423111 4.1164011 4.4328930 3.5262167 3.8695514 3.6954633 3.8256131 3.5148272 3.7753049 3.9837244 3.6508099 3.9161381 3.8044169 3.7127569 3.9665686 3.7334583 3.8501693 3.7887566 4.7751033 4.0328422 4.0280400 4.1033400 3.8136472 3.9559127 4.4815693 4.1616534 4.4831442 4.3378026 4.0574156 3.9546248 3.5088098 3.5756251 4.0459703 3.8541331 3.8011096 3.8040022 3.8903680 3.5594837 3.8371998 4.1901291 3.4835846 4.4853518 4.5574874 4.2243340 4.4071009 4.2924899 4.2450763 4.4285543 4.5912816 3.5880013 4.0021747 3.7052210 3.6214643 3.8000557 3.5572106 3.4630058 4.0698552 3.5349875 3.6409863 3.4644216 3.5989660 3.7982867 3.5004315 3.9478729 3.4025234 3.5695314 3.7374607 3.9206932 3.5350431 4.0558013 4.0192968 3.5765627 3.9465436 4.0002480 3.5903353 3.8904044 3.8608467 4.0110583 3.8870295 4.0645062 3.9947417 3.8974705 4.0384316 4.0907705 3.7920469 3.6022856 3.6942518 3.9223178 3.5940407 3.9130348 4.0541526 4.1477381 3.8638404 3.9634253 3.8283204 3.5869995 4.0826567 4.0286633 3.8393748 3.8264934 4.1591003 3.6572862 3.9377950 4.2663295 4.4756745 4.9629270 4.2995088 4.0205971 4.4627996 4.0090465 4.5513648 4.1978505 1.4823888 4.1814493 3.6957079 4.6966943 3.6318792 3.5687527 3.9205379 3.7192491 3.9481734 3.7719212 4.2391900 4.3628132 3.7645681 3.4597957 3.7687654 4.0285796 3.8706502 3.9605242 4.4540029 4.0947043 4.2600154 4.4179767 
E|gi|21221664|ref|NP_627443.1|                                                                             2.4200028 2.4162256 2.5535014 2.4518465 3.6887098 3.1168307 2.9423421 2.8406691 2.2627146 2.9869954 2.8485776 2.7083889 2.7957678 3.3473258 2.0172708 2.9231303 1.9808363 3.1261486 3.3489462 1.8731536 2.9979392 1.9114254 2.9749258 2.2987674 2.9125635 1.6127415 2.2933337 0.0000000 1.8096197 1.8122198 0.8315785 2.1804112 0.7999985 2.2706591 2.3931213 1.9152988 1.9965780 1.7537851 2.3672438 2.1462676 2.5021037 2.3274148 2.1811963 2.4380284 2.0259886 2.1634112 2.4374694 3.8666784 4.7451069 5.5144506 4.7946271 4.4302984 5.0282449 3.8750820 4.4615886 3.8445871 4.1062005 4.7357163 5.2416768 5.5877409 4.3377902 4.6100698 4.5219894 4.4095904 3.9020363 4.0738757 4.1970753 4.6965444 4.6567792 4.6941085 4.2914816 4.9522583 5.1443844 4.4205821 4.0730136 4.5645914 4.0156696 5.1095100 4.6673493 4.3826509 4.5053305 4.4509991 4.7341645 4.2206337 4.4165998 4.4576886 4.4838197 4.1244653 4.8590471 4.4485587 4.3491912 5.0066186 4.9367889 4.6804373 4.0710486 3.7707849 4.8898221 4.3658134 4.3524967 4.8023775 4.4462874 4.3738812 4.0551017 5.0030549 5.0491903 4.5751103 4.3722152 5.1010377 4.1749365 3.9849681 3.9816825 5.1021494 4.2958328 4.2081925 4.6943272 5.0143645 4.4303971 5.0222293 4.1118129 4.7924751 4.7638794 4.6373536 4.3762574 4.1303596 4.4795942 4.4711381 4.6937096 4.9721511 4.9927736 4.3461896 4.6589083 4.9741816 4.5191868 4.4787519 4.8688810 4.5634303 4.2271638 4.7535932 4.2323954 4.7502483 4.6735127 4.9171298 4.3493563 4.1830510 3.5710070 4.0205033 5.1274404 4.3646344 4.2399246 4.4362932 4.9177244 4.7618543 4.4855090 3.7991303 4.5034466 4.0294323 4.1450636 4.4033663 3.4381397 3.8692952 3.6034101 4.5430509 4.1667521 4.2685205 4.0581643 5.0648318 5.8613394 5.4088918 4.5223974 4.7668091 5.1398223 4.9935819 4.6354141 4.5437456 5.0177361 5.5259964 4.1906628 5.9968866 6.0341200 4.1256195 4.4692672 4.6258461 4.2692500 4.5297698 4.2695815 5.4298166 3.8535797 3.9062584 4.2559248 4.1551551 4.5105599 4.2551638 3.8469681 4.4595903 4.3899980 4.8274160 4.2940769 4.1041941 3.8782911 4.3728948 5.4505217 4.6062508 4.4068566 4.7935975 4.3714588 3.9307336 4.1863925 3.8607552 5.7916000 4.5097118 4.6757078 4.1841338 4.6210641 4.3216919 4.6894892 4.1066802 4.4739529 4.1171854 4.4591887 3.5561393 4.0089344 4.0540101 4.2494196 4.4005180 4.4293954 4.5192143 4.2777318 3.9838974 3.9075043 3.9547962 4.7124677 4.0396785 4.3674057 4.0090984 5.3568579 4.5675419 4.9497180 5.1962290 5.1672891 4.8089497 5.2265340 4.6539191 4.3941505 3.8071834 4.7851570 4.5645342 5.4441488 5.4001170 5.2115798 4.0530307 4.6580620 4.5769251 4.8017552 3.9692786 4.6672242 5.0127051 4.0828770 4.5844023 3.9965438 4.6023177 3.7715681 4.7148613 5.1423299 4.6337149 3.6549043 4.1213808 4.2603095 3.8525252 3.9155457 3.5384172 4.1135154 3.9379631 4.2141590 5.6380348 3.6752870 3.9331737 3.8275800 4.1342078 4.2458143 3.6950865 4.1732170 3.8442494 4.0364652 4.5272626 3.6424785 3.7566556 4.0584774 4.0088735 4.1035211 4.2031635 4.3473930 4.1248897 4.5394419 4.0223821 4.1669582 3.8949771 4.2268556 4.5286261 5.3647242 4.2396451 3.6821524 4.4392834 4.5269694 4.4796187 4.7467667 4.2220058 4.5615925 4.6995183 3.9520246 4.1249387 4.4916462 3.8918287 4.2802624 4.0862512 4.5630830 4.3171651 4.3875040 3.7193229 3.5037385 3.9257076 3.9507379 3.9049763 4.1045565 3.5093758 3.6435390 3.8845481 4.0765759 4.6503480 3.6893035 4.1862419 3.8120500 3.9927317 3.8316411 3.8551611 3.9798698 3.8251431 3.8893309 3.8495300 4.2571495 4.0325912 4.1376012 4.2926829 3.7399424 4.0312997 4.4700569 4.0008425 4.1839481 4.1896823 3.6862999 3.9433559 4.1289388 4.1966324 4.5013296 4.2262094 4.5633015 4.4352304 4.4325395 3.7158492 3.6861729 3.9385477 4.2245413 3.7009989 4.2725329 3.9765435 3.6180027 4.0345571 4.7693434 4.3056919 3.8136208 4.6189102 3.9462223 4.1062795 4.0071647 4.2001896 4.4267648 3.7916156 3.8371475 4.3671463 4.5845339 3.6015690 3.4126455 4.1175545 4.4189247 4.2558834 3.6384954 4.0360055 4.0485438 4.0726364 5.0333416 4.1982751 4.5674467 4.0237194 3.8622082 4.2065312 4.2577308 4.2019403 3.9954434 4.2842399 3.9326469 4.2452032 3.9285814 4.4699550 3.9227991 3.8545255 4.6875184 4.1476400 4.0365158 4.2954613 3.8571436 4.3209886 4.3619364 3.9725821 4.1965487 4.0267559 4.0809020 4.0227755 4.2132837 3.7281747 3.7917675 4.3435802 4.1989974 3.8462420 3.6548629 4.4404281 4.2727896 3.8638322 4.3638587 3.4237240 3.7839285 4.3024312 4.0615579 3.8446190 4.0613447 3.7016877 3.8556853 4.2723918 4.0703128 3.6432030 3.9720803 3.7896644 3.6879027 4.3121204 4.3712648 4.1066322 3.8271178 4.0174165 3.7059601 3.9612133 3.7483723 3.7918883 4.2587427 4.6085380 3.8124774 4.3357650 3.9878461 3.5478099 4.2536957 4.0196373 4.0775142 4.1754374 3.9170317 4.2992978 4.4024228 4.8135012 4.4925119 4.2824579 4.5868741 4.6682785 4.3717221 4.3663854 4.1191064 3.8725859 4.1559736 4.6980159 3.6895752 5.0273143 4.3709043 4.9614448 4.7605802 3.9722128 4.9167587 4.2302274 4.5841604 4.4704894 4.7273922 4.3890706 4.0781175 5.1739818 4.6683027 4.6909425 5.2552783 5.8481532 4.2016365 4.2655210 4.3384435 4.1872149 4.3552410 4.2939293 4.3611888 4.7628968 4.1817418 4.4165720 4.2436492 4.0847724 4.4986364 4.1577662 4.5621937 7.0883546 4.4531417 4.1495333 4.2478086 4.7966702 4.7386765 3.5895182 3.9698100 4.9672541 4.5297819 3.6837802 4.2660323 4.2626626 4.6433222 4.9105148 4.3528772 5.5930527 4.2094820 4.2304734 4.6385495 3.8308765 4.1602814 4.0686839 4.4275734 4.2210295 4.4413252 4.2031477 3.9082803 4.1202634 4.2695404 4.6459690 3.9369547 4.4287894 4.2158581 3.6848514 4.0660457 4.2588171 4.4108119 4.2301278 4.3685460 3.8112738 4.0223555 4.1911065 4.0325687 4.3143190 4.1162909 4.8398643 4.2613928 4.1504989 4.7819044 4.3553128 4.6502254 3.9896030 4.3247508 3.9415361 3.8428010 4.6217775 4.4761937 4.4547430 3.9855563 4.2258272 4.1841147 4.2100352 4.6888915 4.0052805 4.5263990 4.3059867 4.4427323 4.4065004 3.9266239 4.2062529 4.4244811 4.6771312 4.3591578 4.3280481 4.2859215 4.0803345 4.6085019 4.4031927 4.4781089 4.0830455 3.9789936 3.9117654 4.0352900 4.1352578 4.5869652 4.1087904 4.2405459 4.0227874 4.5060559 3.9127296 3.7392006 4.4653937 4.1321293 4.1722642 4.8820919 4.0037290 4.0341993 4.0340297 4.2495231 4.0497410 3.9121020 4.2137495 4.1658497 4.4205232 3.7472675 3.7306343 4.3479967 4.3401040 3.9615353 4.0803095 3.7616250 4.2182618 3.7361355 4.9102639 3.8853281 4.2784426 4.5431610 4.2780940 5.6100052 4.1598436 4.3408200 3.9901206 4.0739050 4.3643370 4.2048252 3.7898182 4.2272424 3.8828983 3.7129378 4.4220186 4.0664287 4.1429284 4.4020200 3.7338888 4.1886125 4.4408472 3.9366081 4.4573350 4.6697014 4.2967921 3.6630879 4.0306854 4.1287210 4.0438338 4.7560745 3.8160330 4.1384836 4.3000201 4.4943283 4.2794872 4.0694055 4.5224427 4.4176420 4.0694704 4.6380755 4.2083523 4.8623199 3.7767818 4.1212764 4.3358757 3.9246108 4.8638968 4.3792526 4.2110402 3.5419847 3.8909881 4.0303611 4.0935983 4.0280923 3.6659478 3.9959778 4.7631785 4.2254511 3.6639342 4.6487062 4.8454851 4.7566954 4.1217265 4.1422908 4.0283225 4.1969441 3.8784065 3.7757025 4.1129523 4.4504559 4.4134122 4.7276312 3.7171503 4.1435320 4.0843851 3.7091619 4.2459557 4.1945037 4.2829847 4.2202905 4.5242289 3.6276755 3.7116107 3.5369553 3.7764367 4.1271746 4.2303302 3.8190019 4.3766466 3.8477570 4.7015051 5.0612296 3.8027250 5.1020634 3.6547920 4.0659294 3.8133547 3.4963843 4.2589180 3.5567823 3.9722200 3.4636646 4.3176052 3.5954865 4.0639220 3.8926748 4.3713418 4.0348134 3.5048421 4.5104106 4.6197131 4.3308600 4.2429830 3.6435291 4.0638933 4.2812279 3.8625451 3.9996080 3.7079350 3.3801272 4.1947170 4.6746374 4.2349698 4.2180893 4.8478217 3.3972748 3.5572069 3.9250389 4.2969505 4.2293660 4.5066588 4.1420659 3.9114255 4.1803005 4.6084930 3.4338098 4.0713550 3.5741757 4.2535602 3.7048128 3.8931368 4.1163275 4.1769202 4.0349600 4.2306312 3.9209372 4.4718994 4.6337053 4.7769268 3.5169941 3.9664630 3.8093069 3.7589451 4.1916834 3.6547896 4.5354772 3.9175279 3.3601574 4.6425446 3.5553897 4.1059539 4.7030141 4.4545651 4.4801261 3.9530568 4.0471224 4.5919637 3.4984957 3.7984703 3.7745132 4.2351542 4.1770185 4.3696679 3.9335113 4.3479163 4.8741992 4.3722768 3.7031387 4.3200101 3.5046491 4.4723095 3.7686474 3.6552137 3.8788709 4.1452854 4.6500687 4.2585007 3.7315771 3.5010599 3.9886786 4.0418484 3.8901886 3.8362624 4.1070870 4.1289605 4.2644537 4.0530319 3.7583597 4.0215674 4.4135463 4.1822156 3.6771711 3.6868172 3.8650656 3.7562197 4.3773191 4.8003606 4.6666889 3.8808892 4.0319811 3.7513310 3.8678902 3.5267423 4.2245868 3.6239415 4.5771447 4.1847085 4.0579787 4.3546905 3.9801578 4.1031116 4.0814445 3.9599329 4.2492028 3.7933784 4.7987589 4.3319483 5.8705772 7.0611232 6.9234442 6.2810633 7.2707429 7.1897953 5.7401525 6.3919399 7.0610613 5.5477615 7.1411461 8.5982044 7.0745073 6.7721184 6.8094359 6.0732524 7.5225400 5.8152878 6.3669353 6.8738315 7.2455086 6.6837460 6.1449057 7.2066379 6.9122097 7.6939840 5.6282253 7.1067292 7.0117938 6.7556077 6.4509191 6.0578320 6.1321287 7.8188780 6.7050427 7.5068794 6.4586441 6.5669512 6.4535908 7.5564081 5.9354387 6.0544186 6.9315370 6.4870416 7.6146550 5.8347045 6.7136741 6.2898338 6.0734245 5.5572825 6.3215482 5.9994230 5.7067894 5.2496047 4.5194402 5.6497931 5.4993975 4.9590567 5.4395585 6.3451658 5.0577750 6.3966773 5.1206538 5.7973349 6.7567052 6.0281967 6.3970240 4.8813375 4.9697812 5.3289391 5.0116578 5.5341673 5.8106618 5.4943622 5.6308799 6.2079129 5.9929260 6.2247273 6.1464378 6.1172192 6.4007676 5.6050204 5.1850851 6.3172827 4.9738852 5.3946620 5.1298570 6.6288791 5.7720335 5.7080551 6.2144745 3.9855099 4.1890056 3.6149843 2.3048421 2.4389736 4.8460824 5.1880535 4.6271957 5.0325541 4.6114621 4.7218671 5.0473796 5.1424816 5.0450769 5.4328748 3.8463005 3.5065166 4.0082497 3.6587746 4.0461731 3.8134773 4.0092221 4.6957653 4.1959023 4.3522424 3.9553344 4.0215944 4.2097980 3.9838948 4.0986186 3.8493365 4.1766313 3.7646807 4.1707434 4.1517111 4.4486111 3.8136240 4.2934849 5.2629636 4.3604069 4.5532513 5.2524693 5.0928049 5.0654018 4.4206458 4.3085912 3.9900394 4.8674985 3.4685540 3.6377415 3.8031084 3.7180042 3.8097306 4.0156922 4.2463750 3.8761794 4.0031651 3.6325162 3.8959747 4.1245509 3.4048238 4.1489053 4.2465675 4.0968085 4.4143087 4.3180693 4.0856780 4.3731623 4.1688676 4.0222777 4.3773305 4.0166172 3.7672110 4.3599729 4.4429460 3.5518861 4.4471451 4.4247273 3.8504729 4.1618124 4.1704588 4.0219863 4.0799206 4.0169016 4.3546052 3.6780587 3.5780868 3.6113458 3.7045598 4.2576238 3.7422776 3.8249020 3.9921309 3.8157754 3.8404068 3.7875594 3.7702111 3.9249677 3.6589587 4.0711945 3.5570242 3.6566126 3.8334705 3.6076054 3.8557711 3.7049484 3.5553594 3.7393361 3.8251687 3.5683079 4.1801545 3.6570524 3.6256639 3.9504118 3.8380879 3.5657704 3.6478390 3.8346381 4.8412662 5.1082910 4.2504338 4.2574558 4.1178859 4.4038800 4.7472476 3.8938399 4.2309649 4.0105376 4.2648712 4.7826574 4.7876363 4.2690442 2.3719618 4.4718955 4.0112760 4.6873670 3.7179869 4.0185978 4.8729617 3.7714408 4.5072094 4.2052564 4.5499256 4.4761688 4.1895433 4.2424967 3.9615335 4.2055775 4.1503966 3.9232303 3.8884999 4.1794948 4.1846211 4.0809209 
E|gi|122959832|sp|Q0VZ70.1|CHSAD_CHOCO                                                                     2.0649297 2.1505477 2.2974981 2.1830856 2.9672371 2.7428762 2.3282760 2.2954860 1.6645287 2.3613332 2.2242519 2.3307187 1.8543830 2.5917684 1.2318142 2.2521795 1.2402801 2.3625186 2.5612713 1.3863904 2.4106666 1.3202463 2.4009069 1.5671388 2.2963531 2.1290917 1.2953632 1.8096197 0.0000000 1.1240047 2.0155495 1.6829571 1.9227537 1.8385254 1.6252757 1.1905604 1.2987040 1.3997739 1.7595680 2.0423708 1.6893218 1.5070075 1.5973578 1.7241648 1.4970220 1.4754732 1.6740935 2.8498665 4.6295761 4.4715505 4.4622912 4.0516021 3.8972793 3.6769195 3.9818250 3.8990270 4.4492723 4.2082801 3.9153334 4.3082907 3.5302766 4.2345047 3.8666118 4.0402787 3.7029757 3.7574839 3.7410827 3.9020872 3.6944569 4.0365734 4.2122539 4.2676757 4.3267989 3.8638690 4.3707772 4.0214726 3.9511740 3.9653702 3.5925933 3.8323242 3.7521898 3.6288420 3.9875861 3.6321741 4.1707449 3.6022610 4.5478172 3.6948229 3.9235342 4.2220274 3.8522159 4.1392641 4.1420086 3.9916577 3.7147506 3.8296228 4.0361891 3.9421327 4.1180870 4.0918370 4.2443714 3.8832008 3.8921121 3.9786158 3.8606273 4.0765877 3.7953769 4.4253027 3.9266475 3.9802920 3.6655275 4.1674155 3.3719679 3.8324839 4.1569163 4.5768305 3.7351362 4.1332671 3.7008424 4.0982606 4.1433449 3.9907500 4.1223742 4.9311241 4.0625017 4.2787616 3.8214564 3.7740712 3.7824465 3.7418861 3.6979835 4.5769878 4.0916931 4.0907186 4.1077297 3.9794236 3.6583857 4.5260044 3.7833043 3.8394360 4.1874442 4.1419440 3.6304098 4.7321677 3.5632865 3.8413218 3.9250221 4.3339559 3.8705960 3.9078949 4.4950755 4.0686826 3.7574467 4.0410324 3.9764678 3.5739782 3.6328744 3.8580956 3.1943007 3.4555015 3.5093744 4.1291462 3.6274380 3.6688047 3.9902397 5.0493137 4.4472172 4.5811669 4.3546414 3.9617958 4.4978922 4.1600098 3.8622738 4.0566857 4.1267488 4.7233669 3.7641878 4.6451984 4.3809176 4.0598206 4.3030811 4.7221537 4.0224124 4.4039456 4.7283074 4.7239247 4.1427114 4.7009776 3.9197839 4.1167193 4.3447566 4.7002255 4.5919970 4.7699773 4.6839503 4.4047111 4.2730302 4.5176460 4.1959249 4.4131265 4.9260340 3.8872489 4.3746978 4.0365624 4.3671258 4.0315222 4.0991951 4.2232726 4.8609803 4.0075156 4.2973258 4.2215188 4.5877397 4.2233867 4.9913613 4.2156357 4.4504374 4.3271679 4.5237177 4.1025166 4.3767985 4.3157887 4.2749883 4.4849507 4.5098870 4.6770932 4.4123174 4.1113992 4.7071679 3.9843605 4.7972193 3.5675319 4.7580811 4.0397299 4.4556585 4.1591047 4.0603833 4.0253444 4.5333501 3.7727622 4.4997333 4.4622129 4.8541218 4.2277991 4.9826335 4.1403704 4.1922526 4.7913358 4.5062841 3.6155495 4.7491676 4.3534766 4.8244712 3.8207706 4.0981525 4.4910365 4.5346330 4.2404644 3.4117962 4.7209207 4.0451016 4.7748653 4.6426074 4.1011381 3.6038881 4.0216904 3.6136375 3.3822947 3.7551978 3.5818301 3.9365353 4.0686002 4.0785541 4.2871416 3.8498381 4.0496156 4.1063667 3.8357498 4.3785634 3.6031672 3.8836057 3.9651608 3.6396459 4.2679581 3.7492638 3.4775377 3.7235859 4.4123170 3.6902191 3.8809421 4.0240031 4.0134265 4.2574632 3.3944563 3.6239741 3.8160357 4.0388434 3.7834023 4.5045403 3.9896633 3.3512554 3.8933617 3.8271675 3.7264242 4.0599390 3.6325651 4.0026134 4.3948470 3.6568585 3.5214365 3.8611412 3.9657655 3.9001727 4.1895494 3.6948507 3.6521920 3.7363559 3.8083044 3.4269191 3.7861259 3.8478207 3.6106760 3.6930201 3.5255354 3.7725637 3.6982236 4.0974371 3.9312059 3.4183630 3.8915106 4.3821150 3.6795369 3.5032805 3.8969460 3.5719110 3.6446279 3.5995853 3.9524281 3.5165854 3.4625199 3.3429461 4.1279537 3.6705579 3.7191050 3.8213432 4.1130856 3.5926745 3.8112851 3.5701616 3.7435012 3.5878616 3.8426625 4.1435629 3.4976941 4.2426788 3.8941607 3.9295057 3.7425397 3.6044796 3.6401542 3.7353690 3.4266802 3.8064703 3.7578976 3.7166107 3.5735137 4.0649264 3.7654241 3.3909495 4.0079488 3.7348420 3.9561033 3.4693503 3.7587280 3.2472607 3.6249063 3.7580846 3.8853586 4.0441676 3.5229816 3.2151174 3.4829577 4.3707947 3.6548223 3.5052489 4.1924663 3.7108827 3.6638974 5.2990043 3.6500878 3.8204677 3.7827764 3.8630823 3.7678928 3.6622137 3.8210534 3.2853203 3.7966495 3.9437140 3.8694878 3.5286480 4.0464834 3.5608614 3.3702521 4.0784007 3.9877494 3.7215501 3.8079068 3.4433187 3.8673467 4.1174410 3.5271089 3.8491129 3.4962377 3.9647304 3.6995946 3.6924262 3.7514479 3.8194304 3.3996112 3.6206941 3.9585368 3.2377838 3.8996618 3.8376397 3.6741245 3.5501904 3.2657160 3.6253957 3.9716182 3.9066357 3.4397310 3.8786400 3.4142353 3.9076205 3.5634289 3.6822804 3.5242742 3.1809587 3.7388857 3.3520745 3.8684112 3.8431776 4.0335431 4.0487991 3.9952582 3.4655166 4.1254822 3.8233354 3.5016574 3.7140952 3.7005027 3.4750563 3.6321043 3.8346694 3.7595359 3.7760651 3.6920176 3.5416777 3.8284441 3.5142939 3.5325241 3.8272464 4.2241900 4.5328655 4.3874394 4.3079451 4.3607706 4.1177921 3.8510175 4.2350497 3.9351110 4.0056824 3.7089603 3.2423988 4.3391410 3.8580513 3.9549848 4.3230754 3.7043879 4.4257400 4.1630640 4.3410250 3.9230331 4.7713124 4.3538861 4.1511716 4.4294989 4.5323100 4.4998734 5.8369708 5.3320327 4.1286273 4.1723733 4.1782233 3.8886225 4.3368934 3.6360982 4.1755949 5.3779130 3.8573548 4.6877036 4.6763643 4.5945866 3.9986777 3.7434501 4.2364090 5.5265842 4.1231348 3.7929140 3.5658044 4.0933483 4.3042360 3.3750501 3.9726626 4.5196087 4.4780258 3.7795131 3.8764644 3.9066541 3.9337283 4.8765515 4.5131199 3.9840003 3.8323728 4.2060742 4.3905419 3.8070027 4.0916961 4.3096911 4.5718911 4.1389581 3.7967971 4.0011310 4.0458788 4.1526543 3.6300383 4.2482533 4.2635506 3.8943599 4.2134327 3.7590467 3.6150118 4.0693809 4.0106013 3.9959224 3.7710019 3.9462153 3.9870244 4.2438662 4.0298049 4.0291155 3.8405499 4.2716787 4.4489180 4.0358317 4.1314947 4.1382741 4.3924785 4.0899772 4.2538695 3.8754088 3.7241621 4.0332906 4.2590530 4.1533866 3.9297866 3.8914906 4.1378237 4.0052556 3.9989723 3.7652074 4.3114813 3.8523604 3.8176307 4.1224883 4.1492549 4.1667960 4.3961425 4.1904862 4.2047950 3.9755805 4.1739664 3.6894840 3.9494724 4.1836567 4.1450782 4.2561956 4.1290742 3.8722495 3.6385635 4.2441902 4.2690614 3.6414493 4.4673299 3.9462876 3.6355301 3.6895745 3.5333110 4.0978319 3.9791315 3.6602252 4.4570128 4.3868871 3.9371318 4.0531808 4.5099257 4.2185844 3.5457972 4.2260378 3.8171531 4.0857229 3.7348696 3.5883668 4.1688276 4.1339926 3.9782829 3.8320888 3.7708392 3.7353442 3.8331169 4.4389708 3.9627873 3.8611454 3.8038938 3.8640783 4.8157806 3.4272390 4.3542142 3.6900747 3.8180387 4.0365628 4.0527182 3.7113828 3.9080948 3.8657249 3.9605682 3.7422492 3.8711309 3.9717163 3.8824697 3.9465695 3.8071605 3.9941055 3.8651269 4.1697052 4.4477470 4.4375859 3.6805590 3.9301273 4.1392163 3.9297557 3.7923121 3.9661268 3.8036398 4.1547639 3.8777036 4.0166325 3.9749819 4.0551938 3.6529415 4.2272037 4.2187226 3.8803876 4.3869414 4.0328245 3.9456945 4.1731037 3.9101265 4.3494595 4.0561686 4.1022472 3.3901410 3.4519376 3.9535236 4.2115888 4.1840983 3.8452183 3.8619271 4.1399307 4.1008288 3.6840266 4.1120292 4.1530974 4.5642012 3.9613130 4.1103232 3.9483399 3.9819821 3.6879494 4.0227527 4.1403705 3.9721642 4.4420900 3.9417222 3.9333587 3.9803393 3.8460376 3.6119567 3.9125370 3.8077110 4.3757999 4.3003382 3.9155062 3.3813203 3.5863973 3.1482363 3.3342722 3.5837094 4.1214062 3.5781507 4.1416856 3.2750746 3.8941089 4.5118524 3.1725996 5.0548682 3.1615418 4.0204093 3.6208655 3.5308280 4.0883614 3.1275468 3.3255284 3.1404900 3.6282490 3.3531404 3.7274851 3.4502033 4.4433890 3.3761476 3.0798994 4.1783613 4.8971160 3.7566541 4.0298495 3.6149135 3.8130146 3.7724902 3.4828562 3.5127128 3.3452359 3.5467340 3.8858168 4.4790953 3.9489487 3.5871245 4.4254521 3.1303999 3.4653110 4.1740018 3.7549500 3.6014038 4.4130135 3.6289643 3.9370069 3.4766230 4.2903132 3.3951915 4.3082459 3.2431658 4.0708280 3.1630444 3.1836903 3.6035754 3.3834647 3.5887272 3.4893180 3.4190214 4.3237409 4.3863536 4.2475697 3.3723025 3.2200482 3.7231225 3.3743982 4.0078685 4.0198748 4.3775702 3.8556540 2.9859928 4.2114696 3.5777790 3.9557667 4.8291307 3.9959919 3.5584800 3.3111089 3.2963568 4.2236987 3.2842876 3.5187386 3.4218456 3.3776692 4.1675275 3.9172017 3.3889202 3.6001904 4.4351062 4.4100323 3.3968530 3.6696230 3.1725952 4.0157569 3.3704116 3.4295445 3.5979640 3.7357019 4.4255059 3.6868098 3.2783283 3.1971570 3.5672247 3.7794018 3.5242483 3.8573248 3.8116919 3.5088404 4.0115408 3.5432782 3.5487620 3.8484367 4.0106051 3.9196622 3.2717003 3.0821845 3.1231409 3.1234542 3.8980355 3.9047126 3.6470811 3.7157370 3.8012731 3.4386547 3.6872592 3.2637578 3.4886408 3.3743275 4.5093204 4.2288555 3.6058359 3.8133211 3.4210585 3.7074682 3.6521936 3.9470153 4.1411257 3.1611122 3.7603106 4.0869872 4.8467010 6.7370147 6.0691316 5.7442390 5.7257518 5.3496126 5.4758737 5.0224866 6.1038691 5.2825350 5.7788544 6.3609336 5.9303093 6.0688101 6.4711587 5.6082333 6.3280015 5.2924932 5.4788696 5.4506550 5.7320198 5.3604856 5.3200899 5.6072036 5.7530121 6.1274984 5.3136026 6.2913811 6.0742564 5.3197201 6.4416966 5.0742493 5.4523413 6.3162571 5.4991523 6.1754950 5.4883664 5.9705570 5.9524603 6.0173963 4.6929927 5.0005565 6.0404493 5.2334342 5.5815596 5.1716960 5.3472247 5.0610386 4.3576866 5.9475723 5.4595736 5.1508108 5.5052352 4.6451241 3.9978918 6.0542001 5.2267334 4.5057421 4.7954707 6.1311866 4.5502808 5.4636884 4.4218905 5.4919457 5.3534505 5.6423717 4.7591470 4.6927478 4.3819130 4.8100144 4.7721418 5.2937432 5.0525551 5.6598449 4.7714666 4.9558026 4.9097480 5.0270680 5.1739809 5.1586943 5.1068600 5.6031325 5.0072867 5.2855287 5.0444763 5.1382128 4.2939023 5.6028272 4.4313691 5.9887930 5.1227763 4.5625567 4.1521581 3.5112070 1.6398404 1.5794395 4.0988517 3.9748624 4.2879787 3.8578875 3.6716864 4.0916062 3.7223770 3.9432895 3.8303713 4.2709278 3.2298993 3.1564993 3.1461581 3.1471531 4.0225682 3.4792468 3.8704972 4.5365689 3.7868794 4.2322963 3.7906478 3.7646554 3.5964762 3.8315634 3.7275913 3.9604380 3.9656223 3.4852682 3.7371792 3.4965926 3.8140014 3.8105077 3.6789738 4.3792142 3.4955865 3.7330171 3.8586019 3.8893574 4.2299241 3.9636564 3.7737080 4.3003874 4.0977370 2.9778545 3.2255343 3.0711369 3.0947506 3.2169603 3.5354574 3.8958155 3.2100864 3.4629486 3.3239825 3.4257974 3.6389019 3.5101896 3.7807604 4.2301537 4.1238065 3.8732031 3.9460791 3.7454915 3.9838492 4.0178259 3.5309859 4.0081949 3.9861435 3.6071101 3.4895721 3.6180263 3.4800774 4.1396039 3.8057794 3.7730126 3.8307230 3.7564745 3.6817181 3.6350997 3.7915412 3.5276292 3.4466925 3.7573111 3.2078588 3.3919349 3.5149518 3.2506012 3.5368061 3.3977937 3.4871504 2.9243941 3.3705043 3.3044418 3.3313128 3.2618287 3.4665603 3.0750058 3.1258148 3.4205307 3.1925964 3.3541920 3.1533257 3.1837184 3.3353471 3.0284824 3.1093150 3.4927311 3.0899777 3.2321617 3.3179154 3.2000930 3.2082353 3.1438698 3.5527290 3.9772531 4.1807484 3.4588650 3.7525152 3.6342524 3.7909847 4.4556243 4.2248108 4.1879673 3.7886480 3.9898535 3.9501797 4.4318809 4.1606238 1.6921371 3.9308924 3.7371574 4.2526472 3.6984548 3.8424925 4.0022909 3.5206667 4.0886102 3.6872611 4.1458100 4.1944459 3.5797128 3.5794088 3.6331049 3.8063444 3.7847925 4.0784306 3.5670596 3.8495308 4.3726847 3.8699713 
E|gi|75520419|sp|Q70LM5.1|LGRC_BREPA                                                                       1.9399735 2.0328351 2.1976018 2.1680546 2.4575498 2.4273872 2.2634620 2.0813124 1.3927776 1.9447611 2.3115060 2.1563000 1.5961714 2.5079617 0.7421173 2.0234278 0.9166997 2.3667278 2.2405425 1.3671213 2.2130321 0.9424948 2.3677009 1.3625816 2.4440779 1.9995050 1.1344289 1.8122198 1.1240047 0.0000000 1.9202324 1.4605608 1.9353160 1.6702645 1.5068555 1.0435314 0.9303133 1.2773418 1.5200132 1.9068943 1.4436842 1.3568943 1.3491245 1.4847380 1.2514564 1.3050905 1.5289227 2.5081402 4.8676310 4.1927729 4.1141894 3.7657274 3.8038343 3.7718050 4.0418752 3.7453115 4.4939999 4.2114563 4.0643074 4.3238527 3.8515946 3.8278653 3.4202321 3.8639752 3.4611291 3.8461554 3.6436903 4.1490254 3.6714558 3.9788866 4.0398494 4.0592831 3.9343655 4.0260877 3.9679668 4.0659907 3.7227269 3.6947855 3.9351952 4.2934736 3.9999467 3.8337338 3.9603371 4.0077739 4.1070199 3.7692860 4.2526359 3.8267031 4.0106034 4.6277268 3.6659883 4.0077726 3.6395365 3.9408902 3.7051752 3.7600428 3.8778458 4.1150578 3.8412180 3.9831181 3.9243879 3.9345689 3.8954163 3.9937568 3.5714719 3.9357527 3.5923282 3.8435511 3.9070820 4.1001510 3.6668835 4.3060035 3.3663534 3.8991831 4.2399081 3.9904198 3.8881694 4.0364601 3.7701125 4.1847989 3.7893653 4.1094439 4.2061715 4.4894203 3.6904217 3.8241141 4.1704984 3.5440020 3.6976941 3.5011216 3.7374451 4.5436366 3.9909119 4.0511502 3.7959890 3.8808155 4.1030717 3.9858451 3.7852225 3.8315118 3.8220455 3.5962301 3.8334770 3.7011856 3.0941711 3.6654465 3.9317094 3.8255350 4.1806910 3.6897816 4.2503868 3.6662384 4.1058608 3.6371314 3.8794677 3.9588629 3.7142126 4.0122596 3.0601763 3.6558245 3.5353799 4.4464182 3.3084458 3.6776164 3.4809361 5.0632084 4.6866943 4.8286799 4.0719000 3.9854538 4.1244829 3.7918609 3.6756399 4.4869563 4.0231961 4.0645518 3.5792318 4.4691009 4.8496966 4.1189579 4.7153393 4.5057306 4.2714130 4.1364534 4.1662628 4.3300052 3.9047486 4.1014046 4.0163755 4.3950393 4.3722738 4.6040930 4.1950991 4.7301061 4.8121271 4.2081408 4.5086348 4.5788847 4.0868163 4.2398436 4.9697265 3.7438223 4.3766908 3.7410644 3.9889626 4.0081786 3.9462208 3.8832888 4.7381872 4.2148946 4.2177531 4.4063375 4.2209016 4.0002103 5.1494696 3.7983639 4.2540302 4.1944283 4.1174767 4.4161156 4.3784351 4.0316062 3.9588681 4.5714939 4.3922212 4.7046982 4.6706536 4.1687439 4.7076905 3.9042948 4.3801940 4.1671440 4.5310028 3.9441230 4.2147930 3.3538403 4.4003948 3.9745269 4.3491717 3.4914038 4.4071496 3.7747483 4.7533275 4.3286592 5.0500839 4.4690726 4.3065595 4.9192835 4.4549418 3.9755779 3.9269384 4.5735530 4.4569976 4.3768097 3.9892214 4.7028544 4.5543803 3.8413398 3.5776974 4.3449401 3.6281470 4.0530451 4.2003474 4.1645101 3.4933724 3.4199527 3.7008134 3.0514875 3.6817859 3.3163812 3.8246687 4.4171336 3.7320755 3.9038242 3.7937838 4.0633235 3.8647497 3.7200222 4.2077853 3.3161193 3.7488906 3.5988691 3.6735425 3.6762607 3.6926309 3.7723763 3.6623794 3.7846766 3.8705345 4.0185643 4.3386643 3.3699446 4.0070083 3.2848602 3.6694516 3.5266837 3.8815191 3.9137504 4.1184665 3.6128099 3.3086047 3.8739994 3.4655834 3.4663988 4.0966114 4.0596144 3.9034750 3.7682075 3.5862653 3.3887176 3.9454166 3.8298068 3.4606940 3.5894508 3.6906270 3.9694969 3.7577543 3.4317002 3.8302471 3.5291726 3.2715590 3.5460544 3.6932948 3.4393485 3.5569185 3.3469114 3.9408473 3.6836084 3.4124289 3.7244095 3.5297033 3.7936131 3.6794030 3.4571258 3.5624229 3.7033280 3.6692538 3.6862465 3.1413287 3.6237477 3.4210376 4.1016033 3.5596347 3.4368878 3.8852395 3.8335075 3.9738674 3.7415227 3.5203037 3.5134942 3.8807148 3.8540076 3.9136745 3.7488939 3.4817722 3.6131485 3.7710472 4.0326773 3.6831205 3.1824058 3.6848712 3.3337104 3.7582768 3.6808442 3.5168199 3.4853414 3.9764872 3.4670213 3.7289834 4.0003130 3.5968349 3.8545200 3.5326902 3.8052595 3.3095066 3.6486269 3.5827071 3.7505355 3.8624357 3.5198257 3.5209392 3.6125263 4.2098710 3.7027662 3.3969726 3.6767502 3.0497764 3.7519772 4.2942453 3.8188922 3.5451833 3.5362339 3.7350941 3.7527402 3.9558024 3.8382719 3.2965093 3.7146957 3.6850565 3.8938804 3.5408853 3.9068780 3.6857044 3.5118712 3.9915314 3.7559725 3.7950838 3.9058978 3.7289426 3.9967376 3.8180923 3.7011935 3.7354565 3.5628092 3.3905594 3.6104061 3.2389902 3.4996411 3.7325038 3.6394790 3.6056791 3.6087439 3.2262263 3.7174796 3.7237918 3.7046626 3.7649584 3.3955715 3.5321199 3.9579708 3.5701048 3.1599392 3.7572303 3.4509862 3.5909957 3.5224435 3.2244278 3.0843040 3.4070691 3.6836921 3.9031421 4.1341032 3.7777439 3.4037797 3.3609031 3.6711527 3.4287345 3.5084131 3.4300399 3.7469892 3.6450273 3.1033110 3.2939236 3.7654535 3.9139729 3.5828189 3.7648309 3.4956100 3.7513689 3.9193066 3.6087687 3.7045563 3.5687945 4.7392606 4.2716913 4.8896580 4.0704065 4.0978481 3.5194177 3.9182175 3.6761051 3.7582543 4.1371333 3.6111407 3.2290341 4.6437563 3.9584159 4.1710227 3.9459254 4.2979036 4.0353496 4.0879520 4.2226991 4.5775260 4.7028689 4.1860173 3.7764885 4.3989297 4.2768301 4.5801619 5.0748459 5.2987497 3.6379517 4.0645828 4.0262478 3.6561135 3.7968512 3.9302629 3.9697135 4.4798009 4.0873877 4.4454570 3.8463480 4.3374120 3.6906008 3.9274549 4.0842035 5.4555946 3.9198010 3.5601954 3.4857623 4.5558487 3.9939083 3.2555645 3.9463491 4.8519489 4.7852243 4.2398592 3.8929557 4.2455231 4.3732830 4.5661373 4.3790999 4.8797770 3.7384154 4.1324950 4.7482686 4.0641114 3.8988125 4.0664865 4.4548211 3.7360058 4.0846960 4.0405615 3.9908460 4.2850289 3.9765477 4.2736950 3.9251943 3.9980902 4.0705369 4.1532332 4.2158057 3.7171574 3.9827901 4.2032810 3.5904766 3.6721197 3.8168711 4.1891228 3.8032679 4.1721857 3.9791465 4.4311934 4.4374140 3.7957460 4.4892605 4.4292966 4.1998062 3.7356868 4.3507123 3.7019560 3.5792745 3.8562173 4.1787847 4.4124037 3.8914617 4.2638289 4.0084162 3.8061925 4.0764740 3.9746547 4.2652933 4.4369506 4.0496459 4.0905040 4.4576807 4.2114517 4.3626609 4.3110423 4.0105281 4.0050277 4.3183023 3.9189103 4.0405180 4.0818974 4.2659481 3.7495033 4.1069519 3.5272188 3.9502720 4.4575898 4.1825568 3.8051720 4.0088994 3.9114897 3.7887561 3.7807192 3.6545137 4.0894194 3.9704334 3.9139430 4.1861472 4.0181844 4.0695871 3.8651780 4.2719918 3.6567593 3.6302396 4.2621079 4.0283872 3.9521083 3.7527840 3.5408969 4.2446206 4.2695039 3.8986209 3.8156780 3.7452244 3.9875897 4.2788935 4.6729683 4.1125966 3.6642858 4.1376543 3.9535402 5.0804381 3.8287252 4.4642101 3.6927965 3.8085128 3.8192225 4.1099470 3.8925480 3.9667966 3.8720287 4.1293222 3.5417852 3.8021463 3.9655992 4.0676628 3.8641911 3.7019452 4.2095900 3.9923770 4.3584027 4.5388661 4.4170096 3.6769003 4.1288791 3.9242599 4.0134980 3.6206081 4.3850716 3.6494239 4.2067744 3.9468426 4.1065057 4.1003998 4.3992100 4.0214951 4.3366510 4.4470856 4.1011575 4.0510001 3.8228521 4.2127511 4.2858597 4.0587580 4.7902292 3.9500737 4.2159616 3.4979764 3.6843993 3.7049657 4.1563615 4.6708213 3.7374179 3.6374218 4.2060629 3.9743903 3.5702796 4.0750869 4.3950908 4.2847793 3.6866181 3.8999412 4.3831743 3.6134041 3.7176057 3.7436499 3.8375414 4.0805073 4.3708608 4.1546788 4.1230760 4.0235938 3.8284910 3.8184178 3.7843175 3.9645661 3.9798659 4.4634243 4.1274892 3.2394698 3.3925232 2.9573849 3.0655563 3.6194984 3.9928630 3.3863568 4.1313334 3.2284772 3.8497469 4.8944290 3.3447351 4.2846534 3.1453410 4.0851592 3.3556705 3.3651524 4.1993952 2.7997083 3.0181826 3.3196839 3.6644584 3.1436823 3.3952226 3.1778894 3.7381286 3.3009340 2.9688831 3.7044501 3.8622645 3.4788050 4.2000775 3.3644075 3.9557471 3.2760676 3.2124501 3.1534257 3.1138994 3.3646423 3.9578224 4.4397953 3.6473749 3.2058555 4.6975765 3.1060284 3.4550575 3.6896135 3.4639830 3.6317790 3.5229159 3.6376357 3.3339295 3.3904203 4.5760864 3.2450145 4.3423350 3.1152500 3.9713068 3.0602816 3.0520169 3.7925637 3.1318490 3.2212598 3.9516547 3.3373241 4.0323933 4.2146583 4.1994253 3.0583112 3.6069635 3.8099251 3.3421793 3.8777604 4.4456702 4.3675016 3.8070924 2.9815079 3.5194883 3.3980153 3.9727210 3.6271371 4.0626773 3.0594006 3.3060915 3.3990448 4.4806681 3.3393590 3.5369514 3.1551492 3.1526312 3.6171457 3.8104701 2.9534559 3.6083204 4.6521236 4.0777833 3.0765662 3.5681401 3.0703875 3.9957006 3.3896139 3.2193060 3.7247195 3.5434437 4.0863032 3.5293656 3.0652596 3.1179590 4.0741186 3.4899948 3.2525971 3.2815955 4.0105177 3.6549124 4.0894536 3.6212414 3.3471807 3.5287978 3.7271362 3.7059097 3.2713512 2.9680123 3.2105595 3.1412917 4.2657720 4.3605463 3.3032282 3.2432406 3.7947468 3.3062896 3.4687672 3.0386026 3.0577321 3.3091605 4.5364951 3.5618312 3.3567261 3.9628412 3.2689079 3.3203282 3.2250098 3.3448629 3.5549177 3.0176177 3.4301750 3.8565365 4.7060501 6.5583319 5.5075614 5.5555400 6.4334568 5.4390634 5.4481008 5.7427611 5.9116217 5.1610962 7.0197536 6.1324042 6.0241122 6.5868841 6.3286768 5.3997118 5.9180536 6.1278870 5.7293128 5.4250661 5.9671925 5.2597485 5.5179985 5.8988000 6.0860358 6.5184060 5.0805612 6.5563584 5.8221553 4.7424806 5.9870570 5.1960474 6.0573414 7.6055139 5.7403101 6.5046597 5.5873523 5.4078969 6.0585882 6.5249872 4.5588566 5.2984982 4.8768338 5.8851041 6.4011338 5.5834781 6.0628312 4.9102544 5.2132434 5.4747917 5.4538167 5.0325144 5.2331036 4.3925345 4.6192276 5.1680905 4.6467683 4.2414153 4.6511051 5.6245534 4.6367736 5.3362004 4.6659976 5.3713226 5.1294300 6.0365820 5.3634453 4.4713350 4.4164947 4.8833631 4.7627608 5.4098533 4.7951738 5.4162765 4.8432866 4.7730896 5.0242709 4.8307663 5.4684775 5.1112491 6.7704866 5.9860332 4.9228417 4.8867114 6.2490163 5.4230764 5.1771303 5.1834721 4.6452771 5.4360669 4.8991465 4.7792991 3.7573822 3.4681436 1.4243284 1.4167596 4.3511468 4.0698300 4.0500095 3.4939513 3.6685107 4.1881228 3.6552294 3.8782780 3.7314638 4.1878608 3.3334935 3.0917625 3.1266637 3.1644329 3.6513429 3.4209406 3.9453959 4.1806975 3.5029845 3.7624331 3.6089197 3.5151499 3.4777332 3.6731936 3.7766294 3.5944570 3.7855200 3.5352749 3.9777028 3.8701159 3.5224899 3.4257166 3.6755545 4.2535622 3.7476078 3.8491897 3.5810836 3.7743143 4.3039196 4.2202743 4.0243707 4.0492103 4.5294314 3.1765802 3.3612340 3.1019332 2.9529292 3.2973060 3.2528291 3.5703835 3.2572994 3.2571627 3.0544061 3.0517490 3.6532934 3.1069554 3.8555168 4.0907239 3.7853467 4.2965034 4.3353566 3.8218985 3.9542744 3.8789150 3.6347900 3.5886396 3.7196361 3.5892678 3.5954716 3.5348756 3.7237368 3.9082249 3.7572538 3.5922282 3.5460275 3.5680980 3.3059310 3.3845559 3.8913487 3.9966492 3.5171879 3.6928457 3.4314004 3.1843855 3.5447594 3.2525066 3.2883406 3.2359120 3.2003768 3.0714961 3.2361976 3.2615576 3.3638780 3.3118794 3.3719960 3.1223266 3.1204372 3.0768489 3.3141553 3.2173403 3.0845285 3.1730629 3.1837369 3.0743107 3.2224750 3.3640541 3.2018441 3.0561700 3.4110470 3.2305542 3.1077173 3.3352868 3.0831870 3.7857151 3.8547647 3.9712726 3.7802000 3.9126530 3.9579866 4.0914131 4.4993724 4.2103206 4.2801266 3.9781837 4.2408781 4.5292746 3.8328524 1.4054417 3.6096724 3.6144161 4.1955614 3.6545078 3.5806324 3.8871898 3.4005914 3.7293987 3.5927947 4.0155857 3.9233955 3.7004625 3.6588933 3.5742070 4.0452759 3.7807681 3.9996223 3.8473575 3.8368210 4.2075359 4.2150549 
E|gi|21221665|ref|NP_627444.1|                                                                             2.4706664 2.7142906 2.8238317 2.7581011 4.0911412 3.0941678 3.0922868 3.0884709 2.4443344 3.2413321 3.1474251 2.9080765 2.8198044 3.5096891 2.1379824 3.0650553 2.1599594 3.4689014 3.7154690 2.0704766 3.5430867 2.0102154 3.2069510 2.2680258 3.0803369 1.4651787 2.2057027 0.8315785 2.0155495 1.9202324 0.0000000 2.5843103 0.9722272 2.5757711 2.4658871 1.9365033 1.8578277 1.8342663 2.4442855 2.0531097 2.7621872 2.6014657 2.5287212 2.6290196 2.1787189 2.3878750 2.7217431 4.0301062 5.0988335 5.8191020 4.7814490 4.5477968 4.6552801 3.9957871 4.2038433 4.0653952 4.5867438 4.5433652 5.1101202 5.3889147 4.5762871 4.3178631 4.1375467 4.5131113 4.0633888 3.9823883 4.5158302 4.8734188 4.3275687 4.7233989 4.5092782 4.6621897 5.0539658 4.2322007 4.2874378 5.0537553 4.0201028 4.8460618 4.6702532 4.2268613 4.4293423 4.5460720 4.4550771 4.2505179 4.3840830 4.2502797 4.7474927 4.4980799 5.3190702 4.6754488 4.0822465 4.8189362 4.9308419 4.5855883 3.9684479 3.8842386 4.7380700 4.4037079 4.3688304 4.8285035 4.7894856 4.3467827 4.4560447 5.1945077 4.8636972 4.9984285 4.4296781 5.0902026 4.4527326 4.3387003 4.1704917 5.5127024 4.3424281 4.7486928 5.0724880 4.7981962 4.5789801 5.0656890 4.0774690 4.5471748 4.5519547 5.1482464 4.6418870 4.1864721 4.5311246 4.3218378 4.5862244 5.0653413 4.7155360 4.1463589 5.2801614 4.9679212 4.7677876 4.7682670 4.9579469 5.2784493 4.4035323 4.8711689 4.3786417 4.5628161 4.5842319 5.1133682 4.4999407 4.4715556 4.2195690 4.1173712 5.1151263 4.4122169 4.0466945 4.6815331 5.2488301 5.1169091 4.7384900 3.9503826 4.9615190 3.9810778 4.6404235 4.4416053 3.6108336 3.5649847 4.2051075 4.7545447 3.9946376 4.2190078 4.2673004 4.8668619 5.5735424 5.1293965 4.1426667 4.8300747 5.6902552 4.9055018 5.2332402 4.6151804 5.4701621 6.6562279 4.8100201 5.6882529 6.4783120 4.6181844 4.8038617 4.8409663 5.0629419 5.4013118 5.0331151 5.4979595 4.1766091 4.2283124 4.7635491 5.5471882 4.7423909 4.9842644 4.5502639 4.8462948 4.6548509 5.7374977 4.8586333 4.8154230 4.2477757 4.8924689 6.5503835 4.8580088 4.6234846 5.3386138 5.2737724 4.5805374 4.6285743 4.6138578 5.9885554 5.2036269 5.3519421 4.8316137 5.0955412 5.2154310 5.9421796 4.7536056 4.8528950 4.4644773 4.9472661 4.4978025 4.7307203 4.7420480 5.1001757 4.8748373 4.9189806 5.5268307 4.8589234 4.5110403 4.4139393 5.0673773 4.9068601 4.4553815 4.8227107 4.1740613 4.7088708 4.1121405 4.6304302 4.6199103 4.6625886 4.6727038 5.5660619 4.6018651 5.0128841 4.2964629 6.0127845 5.5089375 5.5000042 6.5970063 5.8659052 4.0579212 5.4688523 5.0663348 5.6960013 3.9256234 4.9649605 6.1773564 4.3098821 4.7324971 4.3427501 5.1038139 3.8728142 4.4418195 4.6626431 4.2546406 3.8380587 4.7015084 4.4686366 3.9739706 4.5456671 4.0768336 4.5781656 4.0354169 4.8628776 5.2318460 4.3674778 4.0572931 4.4500013 4.1135010 3.7572077 4.4890629 4.5239819 3.9940770 4.4073074 4.8505448 4.2295050 4.0873093 4.7356907 4.1351265 4.1588402 4.6054372 4.2955520 4.0260937 4.7101777 4.0957078 4.0211830 4.0804196 4.6894493 5.1159906 5.1802879 4.4828364 4.2618178 4.8423143 5.1518061 5.1443410 4.7103690 4.9505123 5.1262941 5.8515839 4.2489576 3.9241355 5.2045850 4.1166104 4.3426885 4.3965595 4.8038813 4.5471858 4.4080455 4.5759697 4.2088443 4.1813463 4.1026762 4.1282174 4.6097889 4.1931702 4.3027160 4.1259455 4.3404650 5.3034189 3.5669763 4.5091684 4.8328036 4.5014499 4.1616923 4.4541793 4.3749724 4.3018051 4.0958638 4.4764193 4.6558541 4.6639517 4.2787250 4.5156756 4.1651420 4.2297788 4.9250568 4.5014771 4.3664948 4.5958584 4.4901119 4.5931960 4.2877760 4.5112911 4.4074709 4.4964239 4.4010716 4.8316936 4.4629612 4.1775233 3.7680957 4.0454699 4.5312678 4.2031968 4.7771760 4.3362220 4.1218596 4.2724832 5.3380347 4.5632579 4.2865985 4.4370796 4.5634432 4.6033329 4.3711574 4.7228943 4.6840291 4.0744324 4.0444317 4.3449309 5.0049474 4.4309948 3.7376708 4.6216832 4.7779884 4.6987745 4.1077830 4.2381021 4.1500974 4.4608228 5.7011195 4.6219803 4.6795944 4.5925217 4.1900158 4.2227273 4.5666649 4.8851652 3.9787757 4.7667451 4.3710936 4.3748354 3.7585472 4.8641895 4.6264104 4.2974889 4.6325754 4.6773440 4.5575109 4.6796880 4.4844554 4.5264210 4.5855394 4.1597805 4.7577261 4.3324709 4.4061363 4.8055338 4.2037460 4.2144249 4.6138462 4.2475490 4.3457735 4.3389342 3.8646216 4.7414135 4.6281184 4.5754426 4.5007668 4.0067148 4.0350448 5.0342617 4.3771991 3.8774938 4.7632809 3.9987156 4.2797481 4.5778621 3.8663994 4.2099312 4.4940500 4.2956599 3.9622378 4.3728791 4.9859467 4.6166676 3.9777828 4.3298128 3.9126900 4.3666758 3.8990144 4.1008902 4.5523908 4.3949348 4.4880215 4.8714278 4.7075609 4.2678740 4.3434029 4.4312344 4.1212934 4.4754161 4.4436843 4.5307048 4.5125601 5.0377954 4.2803066 4.3805813 5.0159372 4.4826474 4.4647825 4.5049990 4.4145761 4.0099807 4.4329849 4.7726048 3.7485731 5.4847649 4.5286153 4.7792073 4.5209162 4.4645932 5.1300782 4.8009287 4.6722857 4.5369474 5.2951909 4.7548062 4.2794760 5.3033089 4.6607856 4.9669245 5.1105628 5.8324966 4.4608718 4.3905906 4.4774789 4.1317978 4.3960061 4.3204681 4.1881614 5.7057956 4.3446854 4.6720718 4.1332949 4.3047424 4.9524285 4.8023875 5.0066154 7.5397935 4.3982690 4.7222608 3.9880329 5.7064285 4.9893002 3.6361577 4.3974507 5.2353882 4.7931129 4.3406258 4.4590883 4.5713862 4.6981965 6.0579949 4.6379883 5.6521852 4.1567901 4.0321419 5.2396774 3.9256622 4.6415801 4.5836647 4.8036931 4.6846463 4.5200591 4.3648482 4.1474682 4.5668715 4.2191814 4.5731572 4.2297383 4.5503361 4.1243492 3.8859339 4.1268484 4.2426000 4.4631085 4.4250690 4.3057551 3.8248516 4.2724375 4.2983966 4.3105181 4.3082896 4.1959050 4.9318023 4.6944214 4.5139717 4.9334795 4.5677035 4.5448032 4.3881438 4.6062572 3.9075699 3.7710472 4.4856953 4.5166051 4.6015235 3.9453123 4.3540315 4.0604405 4.5384513 4.8640298 4.4111514 4.4175330 4.3720416 5.0773818 4.4946994 4.2246159 4.2580854 4.7344565 4.4809714 4.6211923 4.5418615 4.0302523 4.7113165 4.5837147 4.7276835 4.3872996 4.3462386 4.2043447 4.1353915 3.8906619 4.3935097 5.0021060 4.6363126 4.5642716 4.3015462 4.4237438 4.0169225 3.7950064 4.4053412 4.5555886 4.3548373 4.9726535 4.1992178 4.3002273 4.5659253 4.4218100 4.3821660 3.7125568 4.3010729 4.2574258 4.1857670 3.8995612 4.0505986 4.4744160 4.3102288 4.1029588 3.9365791 4.0669080 3.6909238 4.0823552 4.8989208 4.1225886 4.2568427 4.3780707 4.2951475 5.2121190 4.1382581 3.9113719 4.0489069 4.0492601 4.1908661 4.1078605 4.3756591 4.3162971 3.7698172 4.1495973 4.1129900 4.0483997 4.2956010 4.0175907 4.1752342 4.2292028 4.6142710 4.4764492 4.8724291 5.0104413 4.5735012 3.9323166 4.6364055 4.2034865 4.1124089 4.5149270 4.1943451 4.8998567 4.6249282 4.3054565 4.5787854 4.7853419 4.7300794 4.3732421 4.4716051 4.2351938 4.3582442 4.8984239 4.1792542 4.5058966 4.6837458 4.1599653 4.6558501 4.7670732 4.2768208 3.9353498 4.1380385 4.6151087 4.2016136 3.9266112 3.8787772 4.1799729 4.7711778 4.2281606 3.9817633 4.3973738 4.7562628 4.8967502 4.6509476 4.2351051 4.2488027 4.2959641 4.3245170 4.1069399 4.2170644 4.3692935 4.8856093 4.8879746 4.0144964 4.3994847 4.5988534 4.0907822 4.3317207 4.1893616 4.3974588 4.4082531 4.7407862 4.0796916 3.8732659 3.8829430 3.7775915 4.2965680 4.6828704 4.1965601 4.9890434 4.2484349 4.8684521 5.4141010 4.3577670 5.3836961 3.6458583 4.3627763 4.3826171 3.7936004 4.8157628 3.7822424 4.0768140 3.4423733 4.9493453 3.9056852 4.7165726 4.5300102 4.9767353 4.7458553 3.8822356 5.1008832 4.7507446 4.5487739 4.5796871 3.7277205 4.5520150 4.4438572 4.1457653 4.5042617 4.0341307 3.5313763 4.1471523 4.2769585 4.4096929 4.2745738 5.3738478 3.8505141 3.8923827 4.8902537 4.5317349 4.9122325 4.9137440 4.0319906 4.1204354 3.9650395 4.6155788 3.3335357 3.9432759 3.9346664 4.2092029 3.8677702 4.0815538 4.3109994 4.7185809 4.0932675 4.3083003 3.9881546 4.7502371 4.2939178 4.6209954 3.7189637 4.0715586 4.2844321 3.9742726 4.5585726 3.7769533 4.9552448 4.6394946 3.6451260 4.6005861 3.5505928 4.1918242 5.9680013 4.4241592 4.2800222 4.0639793 4.3071697 4.6636792 3.6977946 3.9537986 3.8605219 4.5563690 5.0423790 4.9699495 4.2258885 4.5223802 4.7244498 4.2307503 4.0467716 4.4345329 3.5957861 4.6771909 3.9990130 3.8542754 3.8611127 4.3486013 4.7539655 4.4149998 3.7893007 3.4805815 4.1742297 4.0684836 4.3921686 3.9293037 5.1500255 4.5628684 4.8305272 4.8501148 3.9157606 3.9858228 5.0558903 4.5528207 3.7207095 3.5336434 4.0423855 3.8824618 5.2056085 5.6503090 4.9888805 4.0424400 4.1453353 3.9816568 4.2071164 3.9344347 4.9886339 4.1468094 4.8145707 4.3497510 4.1782486 4.9626185 4.1741078 4.3763123 4.5747164 4.3093926 4.9469671 3.9595638 5.2950105 4.6387193 6.0032703 8.9077155 6.8510799 6.1541833 7.4541392 6.6439522 6.7344620 7.5977077 7.9629542 5.9552747 7.7384592 8.0956699 6.8840260 7.6045883 6.6247004 6.7289361 7.8545580 6.0022875 6.4420234 7.0260603 6.6862803 6.9697516 6.5143816 7.3427026 7.2865750 8.1680774 5.6876105 7.9789435 6.7962377 6.5007178 8.0659697 5.4747305 7.1683187 7.8792749 7.1348011 7.8182390 6.0458384 6.2019199 5.8642877 8.0993989 5.8591900 6.2120480 6.6697615 6.1456732 8.9942810 6.0864498 7.8062918 6.8891746 5.9118372 5.2889941 5.5233744 4.7329801 5.5799199 4.7753046 4.5844965 5.3645995 5.3740784 4.6693599 5.0725072 5.2594274 4.6707177 5.6413517 4.4433712 4.7808444 7.4973149 5.6620025 6.0207211 4.5231803 4.5612297 5.2634830 5.2825222 4.8747835 5.3940372 5.4931862 5.0095938 6.7996351 6.6520489 6.6467236 7.0070125 7.1829623 7.0664087 5.5751702 4.8491824 6.4664058 5.6117346 5.2404140 5.7216443 7.6538080 5.8386918 5.8170354 6.5725690 4.7615367 4.8640259 3.6239588 2.5331926 2.6428666 4.6649629 4.7962218 4.5378473 4.3573428 4.3119476 4.4226624 5.2252853 4.7178018 4.5558275 5.2937715 3.8887501 3.6643890 4.1203143 3.9707862 3.8889643 3.6362359 4.4203629 4.7587737 4.6221761 4.3134460 4.2877230 4.2050118 4.2257290 4.4090950 4.5607117 4.0993779 4.8461249 4.3233133 4.4222595 4.4452287 4.5475499 4.4395867 4.8654481 4.6574476 4.4534409 4.5136431 5.3432411 4.6320413 5.0131184 4.5996283 4.3919061 4.3218950 4.7026446 3.8546429 3.6307197 4.3619405 3.7822521 4.1374595 4.3179357 4.3806980 3.8939418 4.2402354 3.6598122 4.3033969 4.1092205 3.7492660 4.2396845 4.2721076 4.3883832 4.7378892 4.6154302 4.7049718 4.4332209 4.5532784 4.3680303 4.6489822 4.2401663 4.1590794 4.6691590 4.6927275 4.1545963 4.1653806 4.7353915 4.3235878 4.2846629 4.0696499 4.0241060 4.1918962 4.4513328 4.6081051 4.2081252 4.0978244 3.8850941 3.5898587 4.5987296 4.0632231 3.5864862 4.1654594 4.0772231 3.9659957 3.8684277 3.8296330 3.9355002 3.5790836 4.1713466 3.7474988 3.8387534 4.2353161 3.8685816 3.8713797 3.7931064 3.6963566 4.0797200 3.8955396 3.7756030 4.2291553 3.8338868 3.7729546 4.1098398 4.0339953 3.9463812 3.8235692 4.4072066 4.9291026 4.9031758 4.2076476 4.0783463 4.2487115 4.3245077 4.8131407 4.6023444 4.4085802 4.5680287 4.4531232 4.6712822 5.5326939 4.2489717 2.5700156 4.7039356 4.2325108 4.9031888 4.1676602 4.1240116 4.8772414 3.9950407 4.5551882 4.6081855 5.3023488 5.3754130 4.4484028 4.6103741 4.5151677 4.3521597 4.3872308 4.2912617 3.9916087 4.4894457 4.5695074 4.4830917 
E|gi|239938684|sp|P94459.2|PPSD_BACSU                                                                      2.0886412 2.0948188 2.3072260 2.2566088 2.7747096 2.6052004 2.3745953 2.3266432 1.3626628 2.0195205 2.5212808 2.1818327 1.5939048 2.6932472 1.6401837 2.0854885 1.5994255 2.3685856 2.4450511 1.7364337 2.5239943 1.4430559 2.3687431 1.2429138 2.5969414 2.5947015 1.5295994 2.1804112 1.6829571 1.4605608 2.5843103 0.0000000 2.3608470 1.3609767 0.8700382 1.5879264 1.5947479 1.7716141 1.1200084 2.2262611 1.3595142 1.3469367 1.3370364 1.2980576 1.6563772 1.3257659 1.4726709 2.9816467 5.5985917 4.4559385 4.8097509 4.2301638 4.7668830 4.3295555 4.8698662 4.6798936 4.5873239 4.6307675 4.8997113 5.2335494 4.3294229 4.9331506 4.4822661 4.1101716 4.3538023 4.6917964 4.5943431 4.6369883 3.9581768 4.5622931 4.2195499 5.1997676 4.8589190 4.8474680 4.8067990 4.4836898 4.3649269 4.7769965 4.5935639 4.8570236 4.3885947 4.6440509 4.5062038 5.1196020 4.8305861 4.5114611 5.0185847 4.1160628 4.1065773 4.6791504 4.8532148 4.5127491 4.4871483 4.6450553 4.2387730 4.1268163 4.2616460 4.8579655 4.5872840 4.6416275 4.4882476 4.3411425 4.3745903 4.2163141 3.9123403 4.6760609 4.0983807 4.8556601 4.2848369 4.6252933 4.6849578 4.8056396 3.9256988 4.1771957 5.0467743 4.6279107 4.8721884 4.9126252 4.9708858 4.7106982 4.7230264 4.8788963 4.7354329 4.8715544 4.7133670 4.7542518 5.2290943 4.3891166 4.3745875 4.2363622 4.7120850 5.1911541 4.1103949 4.7520055 4.6870830 5.0503545 4.5210735 4.9234632 4.6445862 4.6391978 4.5328922 4.3654447 4.4706515 4.1699962 3.9574910 4.3325356 4.6807014 4.6886743 4.7290442 4.3160216 5.2620922 4.5121144 4.7689509 4.0265306 4.6293713 4.5391044 4.2902591 4.5609130 3.2286059 4.6100303 3.6691751 4.9091573 4.2407962 4.7749667 3.9363900 5.5375713 4.8819046 4.7762033 4.7914965 3.8703639 4.9504858 4.0627512 3.8953392 5.0558414 4.1385835 4.6686477 3.6334167 4.1448660 5.3345064 4.3183486 4.4209987 4.5183732 4.3259607 4.6647918 4.3524112 4.7419116 4.3803273 4.3087736 4.9140815 5.1606118 4.7341588 5.0760394 4.2938023 4.5603981 5.2290193 4.8868107 4.5510528 5.2890842 4.3565016 5.1134115 4.6127865 4.3506201 4.4661706 4.5879552 4.2797543 4.0438383 4.0342721 4.5238536 5.0123449 4.7900398 4.4975007 4.6266360 4.3458292 4.1562040 5.2029835 4.6366872 4.8117764 4.3242957 4.7668653 4.5798319 5.1188587 4.5425060 3.9643918 5.1233110 5.3783444 4.4396033 4.9326895 4.4115919 4.2709874 4.2685458 4.8481143 4.3458332 5.1176238 4.3805707 4.6206081 4.5830844 4.3981426 4.3927831 4.4864008 4.6451512 4.8533648 4.6661548 4.4550899 4.4731551 5.4364728 4.7725093 4.7413047 5.5395287 5.4050551 4.1913507 4.9548025 4.8455284 4.8769640 3.9627579 4.2422745 5.0619641 4.2188214 4.1285370 3.6760840 4.9696806 4.3776812 4.2529775 4.4770856 4.3302212 3.8396826 4.0860376 4.0837945 3.5534895 3.9168636 3.4217953 4.2517643 4.1691606 4.1232147 4.1960212 3.9913627 4.2247406 4.6205396 3.8346404 4.2003726 3.5958277 3.9437552 3.8644269 3.7079317 4.1805943 3.8995215 3.8148629 3.7803852 4.1893704 3.6259116 4.3656029 4.1110389 4.1084093 4.2833023 3.5316914 3.8438819 3.9071441 3.8177771 3.9997468 4.5485112 3.5681892 3.3435709 4.2167779 3.4395025 3.8533288 4.5122640 4.3470888 3.7871192 4.0940380 3.6307312 3.7376003 3.9345207 3.9042807 3.4110096 4.2712978 3.9661599 4.1544815 3.4498658 3.6723351 3.8920899 3.8520375 3.4693343 4.1012426 3.3616663 3.5080652 3.4199926 3.5872151 4.5641650 4.0876128 3.5246310 3.9213024 3.7210499 3.8910763 3.5824036 3.7057934 3.6146203 3.8714301 4.0345241 3.7575339 3.5654163 3.7008072 3.5003256 3.9397092 3.2248916 3.7753746 3.8541959 3.8428118 3.3899664 3.7831464 3.6227079 3.2628377 3.6611985 3.8761385 4.2912229 3.9291292 3.5656107 3.5731216 3.8767990 4.0681387 3.6105164 3.6559444 3.7549085 3.3800940 3.5879256 3.9263350 3.6398224 3.6473171 4.1195990 3.6010753 3.3825256 3.8894046 3.4286554 3.7146772 3.5473817 3.5569497 3.5242204 3.4747550 4.0967698 3.8460805 3.9043829 3.7711337 3.4702434 4.0504442 3.9513145 3.5393032 3.3744657 4.0503769 3.5938285 3.9357452 4.5652370 3.6927767 3.7611724 3.5289151 3.9754142 3.7758882 3.8894754 3.6659397 3.4981214 3.5718318 4.0048239 3.7186702 3.8256101 4.0534763 3.5010257 3.3197799 3.7185593 3.9974352 3.5854845 3.8309569 3.6107487 3.8532121 4.1607283 3.3854503 3.8266549 3.7176115 4.0342888 3.5753907 3.2051318 3.6243542 3.7144918 3.0992612 3.3669073 3.2033386 3.3966310 3.8152010 3.5631287 3.2663566 3.7734744 3.5586493 3.5467854 4.1825335 3.7969495 3.6949498 3.6123005 3.6272340 3.6912462 3.4420748 3.5874561 3.4884256 3.2451553 3.7953185 3.8495866 3.6291231 3.9568169 3.4622768 3.8557764 3.8763564 3.3825395 3.7820570 3.9265277 3.7793360 3.6185163 3.6592710 3.7166375 3.3849968 3.7474079 3.5568797 4.1146728 3.8044089 3.5733865 3.4473024 3.7496580 3.4558923 4.1537970 4.1180286 4.2904276 4.5689273 4.4445341 4.4757652 3.8177771 4.7897628 4.3911917 4.0090904 4.5783285 4.1520026 3.6172973 4.8444041 4.3464638 4.7481625 4.3046647 4.6733146 4.9217553 4.6132730 4.5484187 4.9498246 4.5937857 4.5595759 4.8204677 4.9870686 4.5026537 5.1540625 5.7573652 5.5061419 4.0674366 4.3779793 4.1254318 3.8708038 5.0604485 4.3592519 4.4990979 4.5322900 4.5583914 4.7347489 4.5114331 4.6672809 4.2584304 3.6059105 4.1765338 7.4795897 4.3806649 4.1790474 3.8460678 4.0125118 4.4151848 3.6693912 4.0636923 4.3469332 4.1115982 3.9550133 3.9684580 4.1839610 4.8031836 4.9854208 4.9193606 4.6954965 4.1086333 4.1963653 4.7995812 4.3173805 3.8672769 4.1109280 4.7860585 4.6980361 4.3394704 4.2424766 4.3385701 4.4032882 4.1089148 4.3767258 4.1067978 4.1141131 4.3619547 4.4358708 4.2178738 3.9595957 4.1586029 4.5305818 4.0974229 4.3371449 4.3707500 3.9539117 4.2576601 4.2735817 4.0767869 4.5748132 4.4698486 4.5071107 4.5352090 4.6011950 4.2961883 4.1205722 4.5359178 4.0886310 4.0374150 4.2258297 3.9304278 4.4690937 4.6652943 4.5886346 4.6833215 4.0587327 4.6780254 4.0441849 4.5087997 4.6179747 4.4634827 4.6623710 4.6525108 4.4948778 4.3125985 5.1785292 4.3508016 4.2419029 4.4166984 4.1204892 5.0072162 4.0725074 4.6579933 4.5243627 4.7914972 4.0728587 4.2755340 4.9346517 4.4468119 3.9484904 4.5561605 4.5406084 4.5838630 4.1584234 3.8199583 4.3069554 4.3581920 4.4412794 4.2042270 4.6097768 4.4334691 4.3551372 4.4422700 5.0042012 4.1835777 4.7269793 4.3050681 4.4047448 4.0137414 3.8471898 4.2906777 4.7542674 4.3025751 4.1087016 4.5237420 4.4943053 4.0923490 4.9169541 4.2395473 4.5073566 4.4609820 3.9991015 5.1116974 4.0195591 4.3076629 4.6047387 4.0406590 3.9954239 4.4098401 4.0538547 4.5908176 3.9706479 4.3130538 4.1870728 4.6127551 4.1117887 4.7876151 4.2531765 3.9775720 4.3505666 4.1812312 4.8841248 4.6856339 4.1686234 4.0557957 4.5823494 4.4238718 4.1849053 4.1287143 4.2014939 4.3415588 4.8732438 4.1424806 4.5855146 4.4513864 4.2587557 4.2978495 4.0753723 4.5766737 4.2762556 4.4538045 4.0712980 3.9185639 5.1719011 4.4200399 5.1046187 4.4134307 4.2758641 3.9876313 3.7984021 4.4337957 4.5201328 4.8693981 4.3994800 3.8415643 4.8577660 4.2022978 4.0463308 5.0255632 4.6381719 5.4471537 3.8407664 4.1560066 4.1411285 4.2551210 4.5288696 4.5040265 4.4611065 4.6771542 4.8140309 4.2744421 4.1126890 4.4006222 4.3705926 4.2484157 4.5150228 4.3831391 4.5933642 4.4116884 4.4321845 3.5700168 3.8418506 3.7236739 3.8567737 3.9811318 4.3626719 4.2274984 3.9448041 3.7687381 4.1021527 4.9449547 3.6997564 4.3692647 3.6844939 4.3111099 3.8481090 3.8996055 4.1073957 3.6517340 3.5854688 3.6147337 3.7903450 3.7871254 4.0462856 3.8052084 3.8469300 3.5718217 3.3950520 4.4048524 4.0398721 3.6447514 4.9205562 4.0267536 4.0552430 3.7010124 3.8591675 3.5104367 3.7885710 3.6712369 4.1923418 4.8718979 4.7494872 3.9460692 5.2265743 3.6800752 3.6654952 3.6470454 3.9580093 3.8107268 4.1259971 4.2938332 3.6844541 4.2393499 5.0054783 3.9224613 4.8037900 3.6240831 4.5200606 3.7299917 3.8667989 3.8691171 3.9540071 3.8363977 4.0510826 3.8957767 4.5569781 4.6598061 5.0538929 4.1193664 3.5171623 3.6436062 3.5272815 4.0830125 4.3773756 4.2502158 3.7773659 3.6142611 3.4429273 3.9882939 4.1643819 4.0217629 4.5867135 4.0579136 4.0883199 4.0240733 4.6530174 3.8825640 3.9990392 3.8104046 3.9505468 3.6397790 4.2831131 3.5397059 4.3029484 4.7779843 4.7457626 3.9547500 3.8839351 3.5798441 4.2358252 4.0655377 3.6539503 3.6964625 3.4235601 4.2217988 3.6247628 3.8011511 3.7880339 4.6796193 3.8403810 4.0810727 3.9928665 3.9261800 4.6637655 4.0885653 3.6927640 4.0491105 3.9448653 4.0245403 4.0120265 3.9519512 3.6240416 3.6001263 3.7195924 4.4724130 4.1543876 3.8561847 3.7787661 4.0394005 3.6656057 3.6205530 3.3769586 3.8359530 3.5039895 4.5047791 4.3412021 3.7557957 4.0544082 4.3672441 4.1463844 3.3692827 3.7390755 3.6168966 3.5714266 4.1568988 4.2425082 5.3748693 6.2052536 6.0184894 5.5053112 6.4894979 5.6187938 5.8357487 5.0430608 6.2545108 4.8167990 6.5917878 6.0622849 5.6077582 6.7555754 6.1676143 5.5540966 6.3460278 5.0555317 5.4722933 5.2672467 5.6927910 4.8335909 5.4097306 5.8942071 6.4763140 6.9932189 5.2841333 6.5565959 5.5957228 4.9952300 5.5212799 5.6703424 5.2837607 6.7622712 5.5327938 6.4546778 5.4959454 6.0868954 6.0313570 6.4177175 4.7884149 5.1311932 5.2001541 5.4603322 6.0909685 5.5936306 5.4421186 5.1864793 4.9034652 6.2322984 6.5025760 6.1792796 5.0589729 4.8844380 4.1872480 5.8237923 4.9081995 4.9084817 4.8832199 5.6469172 4.7539211 5.6707244 5.3383766 5.4350941 5.9066257 6.2784445 5.2205227 4.7671895 4.5825102 4.6773638 4.3008499 5.6013148 5.0483317 5.8928558 5.1783455 5.1128730 5.1342127 5.1445716 5.1348381 5.1476885 6.4667721 6.3752035 4.7774402 5.5127849 5.7940950 5.8589492 4.8941661 5.7478583 5.0415101 6.1982882 5.0511478 4.9713882 4.2603754 3.7891902 1.2272918 1.4040018 5.0049228 5.3086784 4.2372090 4.0967896 4.0363516 4.6724833 4.0990790 4.0529582 4.5092625 4.4713804 3.9703883 3.5932421 3.6275120 3.4981067 4.1127799 3.8342499 4.2575635 4.5346306 3.2971741 3.6458449 3.6065054 3.4139686 3.4371104 3.6073799 3.6598636 3.8043593 3.9659406 3.5248526 3.5318696 3.5020794 4.0588073 3.6088333 3.4525749 4.5835735 4.6031249 4.4065723 4.5267484 4.6063315 4.7995207 5.0555249 4.9958316 4.9976221 5.1757931 3.5418108 3.8364238 3.7261710 3.6130457 3.9707283 3.7974846 3.2709078 3.9067991 4.2291023 3.8192219 4.0550971 3.7839173 3.7061772 4.3227674 4.6958332 4.1210402 4.6448122 4.1188884 4.2823875 4.2469703 3.6574510 3.8965599 3.8917458 3.5660047 3.2752026 3.8986168 3.6152234 3.7137305 4.0184707 3.7516856 3.5419757 3.6292808 3.7750316 3.5942400 3.6862275 3.7514297 3.6500715 3.7855969 3.5404784 3.7601622 3.9531555 4.0854493 4.0903171 3.9153165 3.8705857 4.1019611 3.7369465 3.9140276 3.9009235 4.0135569 3.7801876 4.0277138 3.5651973 3.9266357 4.0076496 3.6667243 3.9319692 3.6660928 3.6851749 4.0447715 3.6220497 3.6424562 3.9600901 3.9188283 3.8599611 4.0422350 3.9513731 3.6578873 3.5557967 4.0633721 4.3714779 4.3932692 4.9684029 3.9532575 4.1869119 4.4223326 4.8045956 4.6786836 4.8094445 3.9659988 4.1104500 4.1137753 5.7113781 3.9175378 1.3893971 3.8553981 4.0634662 4.4925201 3.8550573 3.5789050 4.1116911 3.9464346 4.0356963 3.3703435 4.1624451 3.9014639 3.5461590 3.8174039 3.6208772 3.7861539 3.7460463 3.6457269 3.8846717 3.9068846 4.4702323 4.4458969 
E|gi|21221664|ref|NP_627443.1|_2_                                                                          2.5587154 2.4895135 2.5826965 2.6219874 3.7066487 3.2515719 3.1618691 3.0904722 2.4579247 3.3007822 2.9825001 3.1317968 2.9349699 3.1339207 2.1423922 2.9821663 2.0989442 3.0290017 3.4975963 2.0272017 3.2109452 2.1202818 3.2931318 2.3015021 3.0383873 1.6075604 2.1904422 0.7999985 1.9227537 1.9353160 0.9722272 2.3608470 0.0000000 2.2737713 2.4001288 2.2030053 2.1266880 1.8717947 2.3490603 2.1689541 2.5619279 2.6023257 2.3926359 2.5653240 2.0812065 2.3969296 2.6748036 3.7878572 4.6576440 5.3673447 4.6703599 4.6902212 4.6011541 4.0554108 4.6749845 4.2589357 4.5766647 4.5266688 4.5108086 4.8983267 4.5346922 4.9269060 4.5386696 4.6492136 4.1854438 4.4322970 4.3026852 4.6333029 4.5109248 4.2992800 4.5676400 5.5953726 5.4444128 4.4589728 4.2924966 5.1231848 4.2392169 4.9717202 4.8419151 4.3759049 4.6576211 4.8014016 4.6033710 4.5544363 4.4539269 4.2098256 4.6973868 4.1131758 5.3662872 4.7357378 4.4010443 4.5043445 4.9848679 4.7385894 4.6386403 3.9412141 4.3277444 4.0807619 4.6916856 4.8190519 4.8274151 4.2951199 4.4643558 4.7782491 4.8452977 4.6609285 4.2285711 5.2488274 4.8454249 4.2030080 4.0304636 4.7623998 4.5222702 4.7676473 4.7893144 4.7873017 4.2144036 5.3131401 4.3090888 4.6292972 4.7856580 5.2031146 5.1013703 4.4580080 4.4752558 4.5621715 4.6811901 4.9142515 4.8006970 4.7927217 4.6520065 5.2926468 4.6761791 4.8681827 5.2883499 5.0587269 4.4577349 4.9066340 4.1938112 4.5029759 4.8617272 5.0437852 4.7667244 4.6275288 3.3847570 4.2637742 4.6386880 4.3890366 4.4309610 4.6777747 5.5123914 4.6242577 4.2662692 4.0146810 4.9788859 4.3456508 4.2038279 4.1661693 3.3262876 3.8406352 3.7685393 4.8650249 4.2016355 4.3302710 3.8670782 5.2841873 4.9049647 5.0678730 3.8572693 4.4206461 5.1428801 4.6960322 4.0986396 4.1072709 5.0323323 5.9908712 4.2479674 5.4017682 5.9134027 4.0875982 4.3475371 4.0848794 4.1406438 5.0476663 4.4978847 4.2120642 4.1703879 4.0250323 4.2294119 4.7212921 4.2730001 4.4669953 3.7685844 4.0669161 3.9891240 4.7578811 4.1970829 4.5024788 3.9998743 4.5643544 4.6845968 4.6091010 4.4195434 4.9037531 4.2342230 4.2543977 4.4254314 4.2214038 5.2040592 4.2834602 4.4691535 4.0554020 4.4909215 4.1671371 5.0345248 4.5707422 4.6866163 4.2694932 4.3041101 3.7824635 4.2902148 3.7761091 4.2660940 3.9770690 4.4837869 4.7162844 4.5762951 3.9843553 4.2971343 3.8001091 4.9316524 3.8080060 4.0054044 4.0436846 4.8665975 4.1302519 4.5714442 4.3394278 4.4133406 4.3032327 5.2357166 4.4431024 4.7039008 4.1610682 5.0160656 4.7583760 4.8883994 5.5782254 5.1971987 4.3319420 4.5056121 4.2658632 5.4519982 4.2992974 4.6698048 5.3504686 4.3594505 4.8936319 3.7359592 3.9066620 4.0025391 4.1300067 4.2129144 3.9448936 3.5081771 3.9280619 4.2468882 3.7846915 4.1484624 3.8090265 4.0157754 3.8439009 4.2712846 5.2463083 3.9816251 3.5370869 4.2137505 3.6970524 3.7830969 4.1484044 4.0901729 3.9151190 4.1663758 4.3887695 3.4970967 3.7707945 4.3439072 3.6876926 4.2148069 4.1456570 4.3580962 4.6125601 4.2835669 4.0701380 3.8630052 3.9242652 4.3177494 4.2382309 5.0049243 3.9027565 3.9584616 4.2624031 4.6330387 4.5932466 4.8510973 4.1391898 4.9945551 4.6058154 4.0808130 4.1305665 4.3121425 4.1699911 4.2621308 4.1811884 4.1266325 4.6948259 3.9650932 4.1564094 3.8928444 3.7416347 3.8156509 4.1300203 3.9017970 3.8049902 3.7321955 3.6950069 4.3294446 4.4768000 3.6064311 4.5453758 3.7442635 3.8258859 4.1900606 4.1991830 4.0006485 4.2825536 4.0637683 4.4749377 4.4028397 3.6459552 4.2827206 4.1244092 3.6459053 3.6177182 4.1895897 4.4999467 4.2833244 4.2504832 3.7999494 3.8154758 4.0062416 4.1540300 4.2971895 3.9397923 4.2947987 4.1822724 4.1464258 3.5398602 3.9109029 3.8346138 4.4530227 3.7688865 4.4159622 3.9242156 3.8050772 3.8286055 4.8618374 4.1011226 4.3666219 4.3201725 4.2302457 3.8437046 4.0625522 4.7213418 4.3776592 3.8456534 4.2569979 4.3578248 4.7143033 3.9632335 3.8107128 4.4204146 4.2209520 4.7077523 3.9044910 4.0239270 3.8424873 3.9104805 5.1972325 4.7444097 4.3078730 3.9526540 4.2275228 3.8995423 4.2106197 4.4254599 4.0861097 4.1519574 3.9503602 4.1818399 3.6231835 4.4816644 4.0368715 4.0398813 4.0628141 4.3746983 4.1837585 4.4016183 4.2094474 4.1172277 4.4226427 3.8847339 4.3051763 3.9827102 4.1343206 4.1877664 4.3061147 4.0586550 4.0900084 4.0903318 3.9951665 3.6125952 3.9897670 4.6197638 4.2937746 4.2113105 4.2281874 3.4107809 3.8490986 4.2550209 4.0229423 3.9529233 4.3179305 3.9144631 4.1427984 4.5237598 3.9930110 3.7687817 4.0534724 4.1386937 3.9627991 4.2933544 4.2838062 4.2311573 3.9866981 4.2402630 3.8399636 4.1664971 3.8904616 4.0655485 4.1958507 4.1156434 4.1802249 4.4385933 4.6301464 3.6858405 4.1101591 4.0251000 4.0685399 3.9460289 4.2320351 4.1742171 4.3170809 4.9460862 4.0378260 4.1996719 4.5315380 4.5459333 4.1424736 4.5352851 3.9411771 3.6616249 3.8856297 3.9419859 3.6909685 4.6758652 4.7300471 4.5235144 4.5147021 4.5465135 4.7336481 4.2408437 4.4761730 4.5674964 4.6706772 4.5760427 3.8158630 4.6770497 4.6077846 4.4021053 4.9366581 5.2118770 3.9510934 4.6102163 4.1764403 3.9613068 4.2024390 4.2550925 4.3406677 4.8599139 4.2539040 4.0598738 4.0450693 4.3473499 4.0975771 4.2120945 5.0017584 6.3296824 4.0789313 4.0982967 3.9821789 4.9205048 4.5614164 3.3476094 4.1153987 4.9121472 4.2791432 4.1493942 4.3082666 4.2327694 4.2108909 4.6238191 4.1619195 5.9183872 3.7164293 4.2877780 4.7760106 4.1989433 4.5239721 4.1550232 4.3051673 4.1804185 4.0832695 3.8149743 3.8613209 4.1271076 4.0710034 4.1646064 3.8336255 4.2837787 3.7429554 3.5325960 3.5861599 4.3043430 4.3663721 3.9863100 4.0788712 3.4066231 3.9947492 4.0212954 4.2042968 4.1873137 3.9461862 4.6839174 4.3931597 4.1463574 4.7441635 4.2838124 4.2266797 3.9752212 4.1301490 3.5825352 3.8920184 4.5494171 4.8394070 4.5316992 3.7224857 4.3332383 3.8768984 4.2900638 4.4483611 4.0055346 4.1526392 4.1011616 4.2644985 3.8292705 3.4787272 4.1048276 4.0713940 4.0050389 4.2738725 3.9171899 3.6882863 3.8862056 4.3421037 4.6020403 4.0133921 4.3162232 3.9524193 3.6438939 3.8969381 4.1698612 4.1553705 4.0896738 3.8274554 4.0007127 4.1184874 3.6768954 4.0702363 4.4205650 4.0938972 3.9764250 4.4897967 3.7671899 4.0345559 4.0522339 3.9837391 4.0023070 3.5215919 4.2337293 4.2376933 3.9266325 3.6142100 3.7775907 4.1869204 4.1894705 3.7027073 3.6529085 3.8917124 4.0924244 3.4852263 4.5996586 3.8381169 4.2444042 4.0513052 4.0700467 5.4503369 3.9917514 3.8173244 3.9949607 4.1098131 3.9177018 3.9112322 3.7063069 3.9004313 3.9206017 3.7590536 4.0417532 3.8625173 4.1740655 3.9865959 4.1589462 4.0791853 3.9473838 3.7812213 4.4154418 4.1299862 4.2649929 3.6573880 3.9982128 4.0937217 4.1233521 4.5281580 4.1073524 4.4384803 4.4654074 4.4703457 4.0565357 4.3818495 4.2881324 4.0171199 4.2317079 4.4352877 3.9284346 4.3091423 3.7416926 4.0575995 3.9308423 3.9890260 4.0525829 4.3318953 4.1842838 3.7427504 4.0414288 4.2918211 3.8344205 4.0411769 4.0038595 3.8623181 4.4582678 3.8555937 3.8855589 4.2441234 4.3181074 4.9058005 3.8940928 3.6527517 3.7570687 3.8999439 4.0204987 3.7690690 3.8015414 3.9057253 4.5484761 4.3263016 3.7151586 3.9706458 4.1371863 3.8870438 3.9810792 4.2374912 3.8559657 4.0337483 4.1199100 3.8442030 3.8581802 3.7012468 3.5405130 4.0789798 4.5188007 3.8580406 4.4071329 3.9759700 4.1563426 5.1642286 4.3750135 5.7681880 3.6452712 3.8358220 4.1739376 3.6345719 4.7797065 3.6334343 4.4434745 3.1995811 4.3896903 3.5219153 4.5705163 4.0477143 4.1551850 4.1639389 3.7634898 4.7205769 5.3566058 4.0713357 4.2277743 3.9723486 4.1095715 4.3657027 4.4445566 4.0946054 3.7830728 3.4462639 4.0889778 4.2577556 4.0354014 4.3395653 4.3627571 3.2608862 3.6816258 4.5838709 4.2939308 4.2869588 4.8376375 4.2558306 4.1463423 4.0951301 4.7161533 3.4939791 3.8684513 3.7638076 4.1123274 3.6974116 3.6864119 4.2059355 3.7445494 4.3126371 4.1117478 4.0351804 4.4910796 4.3046560 4.2976527 3.5443515 4.0876317 4.3850202 3.8422811 4.0322007 3.6121643 4.3099032 4.3626233 3.5816430 4.6538661 3.5267118 3.8262095 4.6932001 4.1575464 4.0348317 4.1550027 3.9458868 4.3111981 3.8805962 3.8929913 3.5751515 4.1549230 4.5383634 4.3026471 4.1137935 4.1987086 4.3453329 4.3644292 3.7734991 4.5317937 3.5602521 4.2679988 3.5813050 3.8165690 3.7740048 4.2926065 4.5227938 4.1535766 3.7517079 3.4441251 3.6739515 3.9651713 4.2671898 4.0287413 4.2754237 3.8871076 4.1950161 4.2392528 3.7117820 4.2639408 4.9003129 3.9144171 3.7325355 3.6589995 3.9235168 3.5027188 4.3940203 4.5455195 4.9302914 4.2939531 3.9373836 4.2158997 4.2295033 3.8261471 4.5262934 4.0810662 4.6571167 4.0015426 4.1293523 4.3928859 3.8200242 4.1832314 4.4509021 4.2298254 4.7046321 3.7760128 4.1935968 4.4850264 5.4886821 5.8042597 5.9343742 5.6689802 5.5885389 5.4633662 5.4854686 5.6685955 5.6328436 4.6669331 6.4756883 7.1408378 5.3923362 6.0840690 5.6655224 5.8846779 6.7034051 5.1184647 5.5076141 6.0696057 6.5994591 5.8612548 5.7354025 6.4712865 5.6393608 6.1568611 5.2338206 6.4498658 5.8874201 5.1253321 7.2250415 4.6785976 6.1483719 6.4373411 5.1451562 5.9665180 5.3274880 5.4757521 6.2041889 6.9208009 5.0895394 5.0554562 6.3568346 5.3016118 6.6536730 5.7481191 5.8786513 5.7152361 5.6975238 5.1131322 5.3995078 5.0288480 5.3471948 4.7259810 4.5271270 4.8669090 5.2236037 4.5836520 4.4013671 5.1646575 4.8397491 5.2666628 4.9413233 4.7968908 5.8048997 5.4871928 5.4527944 4.3436177 4.2251398 4.4957946 4.8732526 5.8167522 5.4453500 5.3479420 5.2398776 5.4881053 5.2367904 5.9932170 5.3195039 5.4292455 5.8097993 4.7660227 4.3448045 5.2101406 4.2798096 4.7599311 4.6077028 5.8725789 5.4050544 5.0161041 5.0591443 4.1741284 4.1138776 3.4579423 2.3854968 2.4608855 5.2042425 4.9013575 4.1851864 4.6705973 4.5265442 4.3744746 5.0316592 4.7948935 4.6417205 5.1870560 3.6605451 3.7482230 3.9074272 3.8094787 3.6969972 3.5661022 4.0814231 3.9249742 4.2496565 4.4101029 3.7823113 4.5823244 3.8039452 3.9253423 4.2911669 4.4626039 4.3600611 4.2419150 3.9285262 4.2325004 4.7359461 4.2871504 4.5298738 4.8535675 4.6621339 4.2696748 5.0792009 4.6668320 4.8005245 4.6135638 4.3464198 4.6211019 5.0015558 3.6489760 3.4964094 3.8550640 3.6997541 3.7056221 3.4954483 4.2531027 3.8238410 3.9793319 3.8838204 3.7005714 3.8110411 3.9374705 4.2139271 4.0122097 3.9268210 4.5050431 4.2868277 4.3318801 4.4379668 4.1302091 4.3636852 4.7711559 4.0375985 3.9592159 4.4945944 4.4946505 3.7877969 4.4520352 4.2656032 4.1450547 4.3451907 4.0199248 3.7438165 4.4752474 4.0529914 4.0285351 3.9835169 4.2500491 3.7671024 3.6481926 3.5756264 3.9130790 3.6206678 3.9979700 3.7839122 3.7567076 3.8210086 3.7826678 3.6656521 3.5227814 3.6495509 3.5270858 3.5935372 3.7473878 3.6233084 3.8143037 3.8099429 3.5024312 3.8827749 3.9123891 3.5338754 3.7399918 3.8145197 3.6719359 3.8350329 3.8501093 3.8675328 3.6593360 3.6018210 4.7003620 4.9702433 4.6442899 4.0185620 4.3223060 3.8764135 3.9357205 4.1755102 3.9335757 4.0682624 4.1993234 4.1495213 4.3563335 4.1908469 2.5121984 4.2547020 4.2681215 4.2902115 4.0521217 3.8364079 4.5029790 3.8590119 4.1147006 4.5466375 4.7876318 4.8355565 3.8748143 4.1705201 4.1836505 4.2793115 3.8617349 3.8688941 3.8477522 4.1598654 4.8617358 4.7164969 
E|gi|239938683|sp|P39845.2|PPSA_BACSU                                                                      2.3093205 2.0638337 2.4007028 2.4276213 3.0048914 2.6738867 2.6013211 2.6683487 1.2414551 2.4417386 2.6535853 2.5776406 1.4034494 2.7233489 1.7261670 2.6891791 1.5878763 2.4434391 2.5413001 1.8457699 2.7931483 1.6544470 2.4756393 1.2291756 2.8236733 2.4943893 1.6888188 2.2706591 1.8385254 1.6702645 2.5757711 1.3609767 2.2737713 0.0000000 1.1377024 1.6938656 1.7697374 1.8762482 1.1176679 2.6043774 1.2840417 1.2668128 1.2671153 1.3597343 1.7661411 1.3151057 1.3535306 2.9130528 4.4272845 4.7006256 4.3837064 4.1241332 4.5420704 4.1524189 4.5682834 4.3311977 4.4439257 4.6642158 4.5844084 4.6038208 4.2824823 4.3580513 4.5435951 4.1442882 4.0917218 4.2503149 4.1006565 4.1360699 4.0530020 4.2613097 4.0448987 4.7448627 4.5664479 4.6122487 4.2799308 3.9973405 3.9765320 4.1651670 4.1589187 4.3418418 4.2895098 4.3240146 4.3631341 4.4897460 4.3316595 4.3601751 4.4799614 4.0018167 4.3719883 4.1250902 4.4966034 4.7434087 4.4079027 4.1517960 3.7523279 4.0282839 4.0914597 4.0511047 4.3798066 4.6806485 4.3088571 3.4599619 4.4776972 3.9018823 4.4214887 4.4199172 3.9279704 4.7702708 4.3512055 4.1628369 4.3709644 4.3656585 4.2156255 4.2056386 4.1634575 4.9609982 4.2849691 4.9132263 4.3312339 4.5043338 4.4300226 4.6852138 4.4583887 5.0728313 4.1742810 4.3853036 4.5599407 4.1673162 4.5422847 4.1546815 4.1757265 4.3014058 4.4707080 4.2865904 4.7951247 4.5310042 4.1535384 4.7525943 4.0659328 4.0731974 4.3775482 4.5622752 4.0606883 4.1786995 3.6999421 3.9302894 4.2391962 4.2977387 4.1550502 3.8486562 4.6214783 3.9444332 4.3802568 3.9794541 4.6940153 3.9055517 3.5884187 4.1544550 3.1296146 3.9737444 3.9512420 4.7613761 3.8481413 4.2303901 3.6651480 4.6378564 3.9192261 4.2817051 4.5386165 3.9495555 4.8783813 4.4961207 4.4802044 4.5365848 4.3422685 4.4420418 3.9044565 5.0314845 5.6467233 4.3952832 4.5977302 4.4960610 4.4619157 4.8520222 4.2224694 4.6777215 4.3701110 4.5243486 4.2234570 4.5423052 4.4623941 4.4288319 4.5971238 4.3739875 4.5879264 4.4180791 4.6250381 4.6070012 3.6977813 4.5091183 4.5280767 3.8868591 4.5965805 4.4498524 4.3395046 3.8862365 4.4250622 4.2430411 4.6055255 4.8424692 4.8353499 5.0413546 4.3754862 4.2494799 4.7598845 4.6325280 5.2291849 4.6242447 4.7084027 4.3602692 4.7900441 4.3677532 4.0913001 4.5612798 4.5527431 4.4708410 5.2282065 4.2302490 4.2150426 4.2222057 4.7961611 3.9213168 4.5222345 4.3861313 4.2524808 4.2787200 4.5817791 4.1913404 4.7339269 3.7934097 5.0121351 5.0477648 4.2397415 4.3466232 5.0471974 4.3480610 4.7664263 4.9574585 4.9626487 3.9078384 4.7370922 4.3715323 4.8385220 3.4241310 4.5619733 4.7639344 4.3831035 3.8682451 3.4492282 4.5825241 5.0665219 4.1142039 4.1475944 4.0042115 3.4957451 4.1719993 3.7455628 3.5362640 3.7625422 3.5990871 3.6922591 3.9893357 3.9123047 4.9699026 3.9293790 4.1353521 4.6840645 3.9659681 4.2628760 3.6336379 3.7241130 3.8831663 3.9899268 4.1147268 4.0568087 3.3196900 3.5888664 3.7610252 3.4982805 3.8607048 3.9228668 3.9321290 3.7936204 3.5874465 3.5990258 3.6119011 3.4511955 3.6924467 4.5237332 3.4688937 3.2257300 4.1265469 3.5511777 3.9479120 3.9814551 3.8397659 4.1077597 3.7158058 3.8273892 3.5440054 3.7174984 3.5720050 3.7276959 3.8789587 3.6468936 4.1164977 3.3879546 3.7415144 4.0705638 3.9640670 3.3900810 3.9672145 3.2401184 3.6053850 3.4548711 3.9566784 4.2236431 3.8757948 3.5559774 4.1333475 4.3062101 3.8675895 3.2455533 3.6903870 3.2693821 3.8742340 3.7980222 4.0844894 3.8715556 3.6643686 3.5822560 3.6980925 3.1123941 3.3865412 3.5847175 3.9289460 3.6136368 4.0124398 3.8459582 3.6945036 3.7350037 3.6849933 3.5365728 3.8607874 3.6283638 3.5394172 3.7491002 3.7321960 3.3588737 3.5964872 3.9581801 3.1934534 3.5218870 3.7051510 3.6587034 3.4673314 4.0335838 3.8026560 3.4545759 3.9344547 3.6970094 3.8321014 3.8165454 3.8038327 3.7482882 3.9074370 3.9919452 3.8510281 4.0314201 3.6355626 3.3414267 4.0578592 4.1703967 3.4468549 3.2936499 3.6479369 3.7964353 3.6313485 4.8077168 3.9204514 3.5304489 3.7837712 4.0489074 3.5801014 4.1171130 3.8367897 3.6669731 3.4184324 3.8595275 3.8383317 3.7582693 4.1719541 3.5594173 3.7724954 3.7086027 3.6191020 3.8212280 3.8623128 3.6944106 3.8323298 4.4327918 3.4635929 3.7769394 3.7160091 3.8485016 3.7790348 3.3727608 3.7355490 3.8678904 3.2805788 3.5219287 3.2999119 3.4386029 3.7363962 3.7821487 3.4185431 3.4855213 3.4936161 3.3633927 4.3399313 3.6791603 3.4360085 4.0240444 3.9109241 4.0046694 3.5994749 3.5577588 3.4365675 3.3035992 3.5921362 3.9740121 3.6679346 3.6721609 3.6298392 3.8993424 3.9058642 3.5053632 3.6799614 3.7636605 3.8784490 3.6824400 3.7082261 3.8319119 3.5563589 3.6720913 3.4679458 4.1943136 3.7452873 3.7542614 3.6748224 3.3273509 3.7554918 3.6108901 4.2576191 4.3087631 4.1164284 4.6959048 4.4311192 4.0251451 3.9716628 4.6576767 3.9129786 4.3051306 4.1693699 3.6953914 4.4815975 4.5522402 4.5454389 4.2887564 4.4794978 4.7145143 4.5223826 4.3401722 4.7901806 5.2983046 4.2891768 4.4774969 4.6966879 4.6096779 4.8993554 6.0076700 5.6783050 4.6758317 4.1292368 4.1142799 4.1053598 4.3708317 4.0841441 4.6020364 5.2712213 4.6431765 4.6262086 4.3795545 4.2502196 4.6617383 3.9402999 4.2626791 5.9491800 4.1854083 4.1831237 4.0985719 4.2949784 4.1115788 3.8374757 3.7866258 4.1610750 4.6383382 4.1344891 4.3767955 4.1222148 3.9501578 4.3400034 4.3888868 4.4794869 4.1747611 3.9107980 4.5612591 3.9095389 4.1958841 3.8159057 4.1258865 4.3264791 4.0931814 3.9753663 4.0892140 4.3340391 3.6312029 4.1790404 3.9090596 4.2974845 3.8930944 3.9910437 3.8940224 3.9412139 4.0494562 3.9284106 3.9089636 4.2681846 4.0913516 4.1416942 3.7058417 4.1989176 3.8060221 4.5846776 4.3288231 4.0200222 4.5060883 4.6079629 3.9874187 4.1481904 4.0963683 3.8586131 4.0072555 4.3716487 4.4400960 4.0617622 4.2063651 4.0933756 4.1558111 3.7043572 4.6565517 3.9732908 4.4220155 4.2421342 4.3301699 4.3406495 4.4561213 4.1491663 4.3100693 4.4545371 3.9511217 4.4801429 4.1994986 4.1620536 4.5461179 4.0127296 4.4661116 4.4678450 4.3868439 3.9658091 3.8986848 4.1594635 4.1216048 3.9248066 3.9883645 4.2986896 4.6220309 4.0019544 3.9806011 4.5015856 4.0554220 4.1418368 4.0844120 4.2175304 4.0125870 3.9198728 3.7448851 4.0601952 3.7677975 4.0460309 4.1728080 4.3532645 3.9182184 3.5455792 4.2405069 4.0462867 3.7242620 4.2668056 4.3549009 3.9123816 3.8957056 4.5219128 4.2162005 4.4834553 4.2890677 4.0095387 4.8573935 3.9838195 4.1441232 3.7670802 4.1550077 3.9787781 3.6520698 3.5488261 3.9540082 4.2170423 4.0935369 3.7575279 3.8232131 3.8049853 4.4394793 3.8371461 4.1679798 4.1861577 3.7961125 4.5629263 4.2602240 4.0667797 3.7457982 4.1561218 3.9106529 4.2704749 4.0653946 4.4195054 4.3672563 4.4442530 4.1784308 3.8327626 3.9014415 4.2882431 4.0436941 4.1314442 4.2246553 3.7124093 4.3524797 3.7007729 3.9607673 4.0758142 4.2527195 4.5181811 3.9941166 3.8363284 3.8671486 3.5288847 4.3852068 4.3095452 4.1766936 4.1066897 3.9190272 4.5531118 3.7783206 3.7888244 4.3239910 4.1645017 4.5621171 4.0718384 4.0796458 4.4202280 4.0599285 4.0325744 3.9289931 3.8598403 3.8984653 4.8236186 4.0988490 3.7042790 3.9970472 4.3065288 4.2226069 4.0773482 4.1745078 4.2768214 4.3547492 4.1850976 3.6677127 3.7237974 3.7083061 3.5564580 3.7324726 3.4779053 3.9788819 3.7587859 3.8095042 4.5666993 4.4770009 3.4586822 4.3542788 3.8577658 4.2777093 3.6081850 3.4825237 3.8116459 3.2172498 3.5710025 3.8387998 4.2630260 3.9942621 3.8271952 3.5299184 4.1888490 3.2657430 3.4544761 4.3556111 4.1170867 3.2226256 4.3393911 3.6512988 3.8802557 3.6505287 3.4628179 3.6142304 3.4685999 3.4540058 3.7981390 4.5486797 4.2996388 3.8732224 5.0912441 3.5354812 3.5968967 3.9397639 3.4378325 3.6176598 4.2723280 3.9160710 3.3843657 4.0534725 4.4925223 3.9535096 4.0910944 3.8018661 4.0474483 3.7727846 3.4706885 3.8275777 3.5477552 3.8631212 3.9345722 3.6785174 4.4026291 3.9950595 4.7412313 3.5775547 3.8782563 3.9196714 3.5604465 4.0511465 3.9495426 4.5313880 3.9201005 3.6875684 3.2937821 3.8573307 3.8582457 4.5046623 4.3340526 3.8059563 3.8441515 3.7174913 4.6091336 3.6073323 3.5940133 3.6206113 3.6589033 3.9388961 4.0041860 3.3660428 3.9566523 4.5949374 4.2857377 3.8800480 3.6161782 3.3615204 4.3574399 3.8551189 3.7504123 3.5748513 3.7848632 4.2072729 3.9547159 3.8177375 3.6214030 3.7966956 3.8718641 4.0031643 4.0642162 4.0354570 4.1402579 3.6084975 3.8973132 3.7395897 3.5945218 3.9001677 3.7786884 3.5056094 3.6490874 3.6484009 3.3943043 4.4132880 4.3970994 3.4191888 3.6339118 3.9568963 3.5651504 4.0520263 3.4751547 3.3876797 4.1266640 4.5557623 4.1269311 3.5696505 3.7610468 4.1593791 3.5410631 3.6024922 3.4510515 4.1800485 3.6684146 4.4850053 4.0765675 4.3797524 7.0227196 5.6168124 6.1365291 6.7610054 6.2363176 6.2877407 5.6512204 6.3688030 5.0491122 6.4160035 7.1700494 6.2199446 7.0181771 7.2494456 6.2928865 7.0154992 5.2284094 5.9807738 6.4488038 6.4419575 6.0500833 5.8713601 6.8297791 7.0706616 7.5262523 5.3199979 7.5969985 6.7062153 5.8293200 5.8973537 5.8854061 5.5252911 6.5016323 5.7219742 7.0644928 5.8999358 6.3617969 6.9220656 6.5399386 6.0473381 5.6532792 6.1249235 6.2967589 6.9822706 5.6623296 6.9035267 6.5802256 5.4664115 6.0184046 6.0177980 6.1038254 6.0187009 4.9333965 4.4446282 6.0050078 4.9069820 4.7626297 4.6296278 5.2331780 4.5507231 5.5676419 5.1083932 5.1025274 5.9220352 5.9657328 5.7539571 4.8398954 4.6445887 5.1760781 4.7751756 5.1639420 4.6556355 5.9013399 5.5344970 5.3624793 5.1101542 5.6733491 5.7765181 5.4449680 6.2914408 6.3055361 4.8812509 5.7571937 6.0187087 5.8272668 5.0899029 5.8188451 5.6044619 6.0542242 5.4002340 4.9072464 4.4515734 3.4660767 1.1768955 1.2417386 4.5051922 4.7510748 4.4168708 4.2579121 4.0143738 4.1435439 4.3462759 4.2529604 4.5030158 4.3048907 3.7481044 3.3633655 3.6987964 3.6249628 3.9226066 3.7788112 3.9190508 4.6407573 3.7635118 3.7645212 3.5702873 3.7174349 3.5911329 3.7737295 3.8011484 3.8608703 4.1032329 3.6208119 3.4969245 3.9315649 3.7071219 3.5486788 3.5987976 4.2315565 4.1805925 4.1689386 4.2817773 4.4690265 4.6073511 4.0906183 4.2794306 4.6657246 4.7903163 3.5328938 3.6285773 3.7796115 3.5310350 3.7802483 3.6144628 3.9105648 3.3157108 3.9585830 3.9274609 3.6555469 3.4251933 3.6423113 4.1458448 4.6144898 4.0666006 4.0891795 4.2774732 4.0238104 3.7409183 3.5141580 3.7163154 3.9350696 4.0265444 3.4961007 4.0266214 3.7814768 3.6157423 3.9842244 3.9245999 3.7464480 3.7499702 3.4770715 3.4729288 3.6576572 3.9835516 3.5430125 3.6054621 3.6304050 3.9359867 3.3777225 3.8116104 3.7689738 3.9005064 3.7540794 4.0540639 3.5076082 3.5797243 3.5410497 3.5906407 3.6998729 3.5957900 3.6301712 3.5918459 3.7635678 3.6387363 3.4559943 3.5942693 3.2993120 3.8135487 3.6265533 3.6933980 3.7041651 3.7521633 3.4564360 3.6451367 3.5967575 3.6099547 3.7258616 3.5968078 4.0559208 4.4272251 4.2190549 4.3505942 4.1788332 4.3782351 4.7852653 4.2555211 4.2127562 4.1051438 4.1195654 4.0380892 4.7036946 3.7694921 1.2781536 4.0846076 3.9422502 3.9966997 3.7447280 3.9011306 3.8281601 3.7870787 3.6718581 3.7518102 4.3401322 4.1835677 3.4035870 3.9022326 3.6097570 3.4983376 3.5079837 3.7496140 3.7126261 3.6229284 4.6003555 4.5532954 
E|gi|6093777|sp|P39847.2|PPSC_BACSU                                                                        2.0516591 2.0001971 2.1444290 2.2078696 3.1763227 2.5204101 2.4478951 2.5335356 1.2350829 2.1828971 2.4983366 2.3760796 1.5502834 2.5667184 1.5164873 2.3445470 1.5406918 2.4353642 2.4793502 1.6618101 2.5655173 1.4775521 2.4272195 1.1528287 2.4508771 2.4171997 1.5361474 2.3931213 1.6252757 1.5068555 2.4658871 0.8700382 2.4001288 1.1377024 0.0000000 1.5234950 1.5697689 1.7123943 1.0343868 2.3859135 1.2313714 1.3810872 1.2245044 1.3321643 1.5973337 1.2841643 1.3139911 3.1730842 4.6680476 4.7445289 4.2757164 4.0105331 4.4783056 4.2441016 4.3065455 4.1897698 4.5775173 4.4850121 4.8402133 4.9597027 4.7007393 4.2435444 4.5475096 3.9553024 3.9561117 4.2275753 4.2266093 4.2682055 3.9391117 4.4583296 4.0297576 5.0185761 4.7107644 4.4686578 4.2909186 4.4619721 4.1936953 4.5644033 4.3150256 4.2337904 4.1570747 4.5073917 4.4248077 5.2495863 4.3861150 4.1671633 4.5621875 3.9197836 4.5024892 4.5764480 4.5246775 4.6630716 4.6029509 4.5422830 3.8746407 4.0810752 4.2119567 4.7346345 4.3198498 4.2950843 4.2349973 4.3636776 4.0707473 3.9960148 4.4131373 4.3593811 4.3584093 4.9503699 4.1937213 4.4950225 4.4760356 4.8076855 3.7829187 4.3260837 4.7047496 4.6174682 4.1417366 4.7232985 4.5496820 4.7450982 4.3919302 4.7523352 4.3138734 4.5780463 4.4179026 4.4418689 4.8289288 4.3930963 4.4871541 3.9018752 4.5492262 5.1458387 3.8569766 4.4347743 4.6093745 4.7913678 4.3338327 5.1183471 4.2968768 4.1858648 4.4980643 4.4997196 4.0284449 4.1179164 3.8699640 4.2816150 4.9011139 4.5638509 4.2354872 4.0979288 5.4673420 3.9941886 4.5333499 4.1043412 4.6727778 4.3129100 4.1432989 4.2621106 2.9322429 3.9918238 3.6169912 4.4340525 3.8733443 4.5369726 4.1798408 5.4647121 4.2605991 5.0830612 4.8883667 3.9614936 4.9430159 4.4394700 4.2675736 5.1108866 4.2481098 4.5930730 3.7794398 4.3580821 5.4911680 4.3878589 5.1876128 4.6622704 4.1902789 5.0534332 4.6888306 5.1560292 4.6963298 4.5364060 4.5629172 4.6493500 4.8489598 4.9934267 4.4173879 4.9697492 5.2999121 4.9084077 4.4649270 5.1060867 4.3368342 4.5532452 4.7291516 4.1017471 4.7328164 4.2919635 4.3953423 4.1737842 4.1102352 4.5547071 4.8097788 4.5868778 4.8585304 4.8229027 4.4801038 4.2594235 5.1338257 4.7884039 5.6065443 4.3722407 5.0161818 4.6266427 5.2746365 4.8940783 4.5317074 5.2258929 4.9290223 4.8424668 5.1176233 4.2346262 4.7250973 4.7837742 5.1111283 4.2745708 5.1407743 4.0018262 4.5084157 4.2020751 4.5539605 4.2436225 4.6463443 4.5725434 4.9023309 4.8230880 4.7209113 4.2738748 5.0785499 5.1297997 4.9710974 4.9019083 5.2771827 3.7674117 4.9850141 4.5166816 4.6310752 4.1307511 4.7579561 5.4320963 4.5291254 4.1103885 3.9569182 5.1200947 4.7660960 4.0563152 4.5905384 4.4247415 3.7783586 4.2922575 3.8886303 3.5123824 3.8403091 3.3948695 3.9504522 4.2506301 4.2874165 4.7518990 4.0391779 3.9971490 4.0674590 4.0196758 4.4127368 3.5499081 3.9537531 3.7125091 3.7216336 4.1057409 3.8780239 3.9429036 3.9127564 4.0677303 4.1843677 4.0970857 3.9233636 4.1462385 4.1226211 3.5462808 3.8008916 3.8131213 4.1581208 4.0937143 4.3557190 3.8497247 3.4560570 4.1064794 3.8597289 4.1732943 4.1853665 3.9099970 3.8764205 3.8732357 3.6339616 3.4423230 3.8123213 3.6754772 3.9116488 4.0349201 4.2544756 3.7374938 3.7100555 3.7012569 3.8849284 3.8385286 3.5095352 3.8185050 3.2791098 3.6058232 3.3083721 3.4975487 4.0462878 3.9703939 3.7323307 3.7563998 3.9660038 3.7353277 3.7783979 3.4413061 3.8873505 3.7004599 3.9427170 3.7541009 3.5088576 3.5027174 3.8616610 3.6127426 3.4271321 3.3226320 3.7675903 3.7457025 3.3632575 3.6740016 3.5335631 3.7649930 3.5529561 3.9047484 4.3227326 3.6907396 3.7780544 3.7467199 4.3661478 3.9161530 3.8847960 3.7955694 3.3856261 3.4009283 3.6183209 3.8483836 3.5825446 3.6195635 4.0745570 3.6622351 3.9818475 4.0600205 3.7770188 3.4308284 3.5342623 3.6632473 3.6028285 3.5884475 3.8131877 3.7129806 3.9024851 3.7405009 3.0649981 3.6990131 4.3027470 3.5725144 3.3480061 3.7139225 3.4221245 3.7482643 4.9637621 3.8704046 3.8384747 3.9050389 3.9926969 3.8084817 3.9814768 3.7534626 3.3880500 4.1226859 3.7776701 3.7822075 4.2403074 3.8763801 3.4214607 3.9007280 4.1104475 3.7689936 3.5741652 3.9941841 3.5696473 4.1853256 3.8567181 3.7591946 3.9301278 3.8780834 3.7411768 3.5553449 3.4394871 3.4885114 3.2739472 3.4070111 3.6527100 3.4910313 3.2859138 3.6907699 4.2791145 3.3693220 3.6385401 3.4293933 3.4071316 3.8162478 3.7970292 3.8056454 3.8392228 3.6906725 3.6241773 3.5928267 3.5422044 3.3243691 3.2679337 4.2105266 3.8592046 4.1166464 3.8683480 3.7147392 3.8889796 4.1530129 3.3183172 3.9444486 4.2982808 3.7899287 3.7888542 3.7400552 3.6774321 3.6906242 3.5914306 3.9311912 4.0764210 3.8711744 3.8540858 4.0352614 4.0826186 3.4507443 3.8085363 4.1016086 4.3604428 4.3770651 4.9045411 4.9614533 4.1609129 4.2329192 4.6853925 4.0023909 4.3600166 4.4181113 3.5028140 5.0807237 4.0933024 4.1223882 4.2253084 4.5283572 4.6338235 4.2037767 4.3923262 4.8406860 5.5635985 4.5461661 4.9567642 4.7057584 4.6137494 4.9855369 6.3385144 5.9522033 4.2725198 4.5697162 4.4443833 3.8886368 4.6235559 3.7538134 4.0098653 5.0693697 4.3917993 4.8721420 4.7332345 4.2661598 4.2885498 3.9338205 4.1309654 6.6215256 4.3219601 4.0865424 3.9485336 3.9156741 4.2440553 3.4022426 3.7850680 4.0531007 4.0551277 4.1722876 4.0097320 3.8669646 4.5395702 4.5906157 4.3667481 4.6542653 4.5015450 3.9517565 4.5857143 3.9825256 3.9689050 4.0535682 4.5948152 4.3475403 4.4829411 4.1047490 4.3120520 4.3983442 3.8870691 4.4390245 3.9843294 4.1160333 4.2081811 4.4682076 4.1159326 4.0133240 4.1448021 4.3452464 4.4317146 4.4680081 4.3314243 3.8267456 4.3557951 4.1341109 4.1856205 4.6781169 4.7295290 4.0674822 4.6716392 4.6504664 4.0793997 4.2872030 4.0685436 4.3708563 4.3652067 4.1895169 3.6878804 4.0635533 4.3934559 4.0772241 4.0377668 4.1262720 4.6026275 3.6457091 4.7769711 4.3500509 4.2998530 4.3091474 4.3500106 4.5479475 4.6876843 4.7633004 4.4519223 4.1998297 4.2466254 3.8998858 4.3566083 4.4486807 4.5972501 4.6038354 4.6465970 4.2257263 4.3677710 4.6749231 4.3416428 3.7022588 4.4475447 4.3166024 4.3124567 3.7870436 4.3109353 4.6556087 4.4688278 4.3984769 4.2277080 4.7025952 4.2328424 4.2144953 3.9996090 4.2440126 3.9389187 4.5823458 4.3989987 4.5518863 4.1075684 3.7283799 4.5294940 4.4938790 4.1305131 4.3133205 4.3211171 4.1912018 3.9787531 4.8027498 4.5283804 4.5782562 4.3504355 3.9669528 4.6969779 3.7982688 4.5285775 4.0991501 4.5225034 3.7937401 3.9379609 3.9099966 4.1061288 4.1319245 4.2585280 4.2914319 4.3692575 4.0224460 4.2622091 4.0994497 3.9483451 4.5556741 4.0168177 4.7983031 4.6209676 4.2765269 4.1732802 4.4259147 3.9865976 4.3810287 4.1478727 4.2472669 4.3169182 4.5094966 4.2590610 3.9580974 4.2247790 4.1671613 4.5243783 4.0594663 4.3947841 4.0620897 4.4089737 4.0729082 3.9081993 4.7102241 4.4100857 4.9354291 4.1518807 4.0808765 4.0368312 3.8786536 4.2675892 4.4734073 4.7207769 3.8998588 4.0145511 4.8716862 4.0850877 3.8882957 4.6055521 4.2820364 4.8458044 3.6925323 4.3156504 4.1764567 4.2454280 4.3531233 4.4817243 4.0177405 4.1982600 4.8241511 4.2256044 4.2717883 4.4810723 4.3360607 4.3244704 4.4660245 4.4341872 4.3925058 4.4253405 4.1041406 3.5136487 3.7396775 3.5861064 3.6517196 3.6843065 3.9468308 4.3076908 4.5424173 3.6705779 4.4172924 4.8211156 3.5394341 4.1427056 3.5598912 4.2035781 3.8592156 3.4345051 3.9905143 3.3803795 3.3978649 3.4818110 4.4026428 3.7041474 3.8503950 3.7499673 4.2277380 3.4092458 3.3773390 4.6313198 4.2754399 3.7040179 4.6512984 3.8453409 4.0447669 3.7755903 3.5619009 3.4914255 3.5154561 4.0167570 4.4745406 4.8266221 4.7923137 3.9370481 5.3148029 3.6316950 3.6287670 3.8600158 3.9764276 3.7662743 3.9154046 4.1893696 3.7599321 4.1434090 4.8954437 3.7354822 4.5299050 3.5320359 4.2370262 3.7526541 3.5329325 3.8861133 3.8309664 3.6524291 4.1080094 3.4366672 4.6629444 4.2139355 4.7646795 3.7280789 3.6262800 3.7324651 3.6774575 4.3473422 4.5364756 4.8690985 3.9337865 3.6653470 3.7116381 3.8274907 4.1043749 4.5908633 4.3291885 3.6918762 3.7332039 4.1406929 4.7917330 3.5291373 3.4276700 3.6538320 3.7544740 4.0674719 4.1321754 3.4746463 4.1036630 4.7905295 4.6049984 3.6708680 3.7316228 3.7663156 4.6450368 3.6747641 3.6390544 3.3545973 3.3727002 4.3022126 4.3428632 3.7205962 3.7124782 4.2890496 3.4813594 4.1237005 3.8941958 4.1177093 4.0550884 3.8865163 3.9932308 3.9592415 3.9359523 4.0965502 3.7169931 3.8788402 3.5679475 3.7264520 3.2756782 4.4413187 4.5009960 3.5383258 3.7519822 4.1881363 3.7049348 4.1225137 3.3718660 3.3000993 3.6434682 4.4114760 4.3201148 3.9024501 4.0874412 4.1762998 3.9962910 3.4657528 3.8740218 3.9470993 3.5637432 4.5658795 4.2473919 4.5575017 7.1153120 5.1596146 5.4925713 5.8522489 4.8845536 5.7714216 6.0252135 6.3487199 4.6133385 5.4743163 6.6952888 5.6194434 5.5889733 5.6273268 5.6790865 6.2561699 5.3950683 5.5055125 5.3637050 5.0193537 4.9310215 5.8243794 5.9743558 6.1302169 5.8293105 4.9974402 6.4345227 5.4862423 4.9747390 5.9126679 5.6262172 5.3546753 5.8507907 5.7200433 6.6887249 5.4018468 6.1738148 6.0027343 6.1120922 4.8728717 5.5808398 6.3166372 5.5584144 5.6630194 5.5490827 5.7379360 5.4265463 5.4977838 6.7433913 7.3160270 5.8739720 5.7200669 4.2878939 4.3245587 5.5226560 5.1563111 4.4600418 4.3190213 5.5448284 4.7485430 4.8932492 5.0477646 5.3005135 6.3102466 5.7720605 5.0277342 4.3244303 4.1942098 4.8539830 4.2029376 5.2422841 5.0816956 6.1763285 4.7436614 5.1772422 5.1441485 4.9975595 5.1524941 4.9659186 5.7814930 6.0294266 4.3252249 5.1691935 6.0042768 5.0372221 4.8631490 6.0992165 4.8877433 7.1884196 5.3911057 5.1231525 4.4075330 3.7268890 1.1467177 1.2544655 4.9520757 4.7002055 4.3804096 4.1377198 4.0405328 4.3253561 4.0071184 4.4640805 4.3161526 4.5912799 3.9813565 3.7169939 3.7278140 3.3407252 4.1920435 3.7544193 4.1615330 4.7050590 3.7263093 4.0154931 3.6721535 3.3134557 3.7240045 3.5754181 3.9066873 3.8520955 3.9357406 3.7002279 3.9995113 4.0570042 4.0013394 3.5116615 3.5034353 4.6425649 4.4118186 4.7329350 4.5978525 4.3292478 4.4844258 4.5839204 4.2943183 4.8185728 4.4649023 3.4291967 3.6440104 3.4824420 3.3962749 3.9838750 3.7157206 3.3230255 3.8147287 4.1794699 3.5955895 3.9737807 3.5107496 3.5552813 4.2725118 4.7121732 3.8096721 4.3253646 4.2331296 4.6199034 4.0716924 3.8149370 3.6468759 4.0265544 4.0775837 3.2471259 4.1250254 3.8445730 3.6171948 3.6739834 3.8000134 3.5021585 3.4785791 4.0740367 3.7666173 3.6929847 3.7287562 3.6685586 3.7346527 3.5852391 3.5583541 3.8316759 3.7433715 3.9107463 4.1001847 3.8317931 4.0793453 3.5249050 4.0868157 4.0613465 3.9914693 3.6669541 3.7932372 3.3785762 3.7742653 3.9709161 3.3575385 3.9171253 3.5583229 3.7125419 3.9579820 3.5628181 3.4502324 3.7841506 3.3948602 3.7145827 3.9616586 3.9639088 3.4634661 3.4569335 3.8634213 4.1965913 4.1826548 4.2068401 3.6779457 3.8329807 4.2069051 5.0329868 4.6710548 4.5147303 4.1265260 4.1666318 4.2376986 5.2568766 4.1359839 1.2907500 3.9933838 3.9624833 4.4607386 3.7565994 3.5354165 3.7981798 3.9191788 3.8162962 3.5982998 4.1845691 4.2363299 3.4032749 3.7981405 3.5734054 3.9150554 3.9626901 3.7006202 3.8845118 3.6577198 4.5755910 4.6931080 
E|gi|501223610|ref|WP_012266628.1|                                                                         2.2294012 2.3729076 2.3186285 2.4897865 3.1354620 2.6977643 2.4321122 2.3358955 1.6818011 2.2341028 2.1613804 2.2699628 1.8394567 2.5950608 1.3194449 2.2980000 1.0980422 2.3857277 2.4263522 1.4481299 2.5252218 1.1787363 2.4785013 1.5719651 2.5209368 2.2311346 0.9509097 1.9152988 1.1905604 1.0435314 1.9365033 1.5879264 2.2030053 1.6938656 1.5234950 0.0000000 1.1216017 1.3175905 1.6506247 2.1046906 1.6535253 1.4750939 1.4518223 1.5497804 1.3470880 1.4408574 1.6735790 2.7846131 5.3825130 4.4597892 4.4050804 4.5157626 4.3255122 3.5025531 4.2071668 3.9737349 4.7264109 4.0397644 4.1672513 4.6750983 3.7775109 3.9138042 3.9184792 3.9952794 4.0006859 3.8718574 3.7550913 4.2072098 3.8636449 3.7733685 3.7509062 4.7096478 4.3240877 4.2902519 4.1235051 3.8044583 4.4068287 4.6617372 3.9572809 4.0845646 3.9801630 3.7544172 4.1676283 4.0953448 4.3035513 4.0632203 4.4665230 3.5454194 4.2292846 4.3583282 3.7052563 4.0172585 4.0675906 3.9607346 3.4362782 3.5323834 4.2175112 4.1630804 3.6133463 4.0228721 4.3713844 3.8284940 3.8309055 3.9128612 4.1689866 4.0303353 3.9665951 4.3060163 3.4252737 4.0162086 4.1206247 4.0823486 3.3211899 3.9044974 4.3569036 3.8136014 4.2727060 4.2595687 4.1303361 4.3258731 3.9284850 3.9874575 4.2543583 4.6350942 4.2240289 3.8775416 4.2350384 4.0454309 4.1445375 3.7234923 3.8381327 4.1841695 3.6478058 4.1929365 4.3234434 4.0555154 4.2741853 3.9959426 3.6640162 3.6500387 4.1729466 4.0859923 3.9772358 3.8686941 3.7671654 4.0364318 4.4902183 4.1271854 4.1701640 3.5656768 4.3067397 3.6773460 4.0015702 4.0487771 3.8682660 4.2395597 3.7619831 4.0810911 3.6553388 3.8570002 3.9478195 4.1283822 3.3430573 4.2277343 3.6472589 5.1458405 4.7230933 5.5427583 5.0104564 4.3944944 5.0827716 3.8604344 4.1803044 3.9197829 4.5363386 4.6462046 4.2511518 4.3834720 5.4058284 3.9922552 4.0348257 4.2651675 4.1519096 4.5187296 4.5604484 4.0853978 3.8965541 4.1975410 4.0617329 4.4250235 4.5152877 4.4911934 4.0356949 4.4308636 4.6594618 4.7743362 4.2793076 4.3589897 3.9970760 4.7782137 5.4890465 4.0812996 4.2944937 4.0686192 4.5359763 4.0524995 4.4401746 4.2448336 6.2686613 4.4375172 4.4198447 4.4937427 4.4746095 4.2207929 5.7759320 4.1601711 4.5269616 4.2436426 4.7912932 4.6329353 4.1780028 4.5803328 4.3419490 4.7637360 5.0902366 4.5392501 4.7216903 4.2819796 4.3218156 4.1124246 4.5491173 4.0236781 5.0136920 3.8787375 5.0617465 4.3731228 4.2846195 4.3392195 4.6535821 4.3970505 4.6397792 4.1697943 4.8307372 4.4083240 5.8131213 4.6489822 4.5693359 5.3508818 5.5523667 4.2319373 4.9654801 5.2518248 4.7298325 4.2550191 4.5390650 5.5161382 4.5731934 4.5687668 3.8269193 4.6760619 4.2415093 4.6995477 4.6513284 4.5381650 3.6031864 4.0025630 3.5804707 3.2452909 4.2053060 3.6560894 3.7809899 4.0363914 4.1930709 4.7162851 3.8347566 3.6917784 4.1512377 3.6286686 4.1283272 3.4942212 3.7095789 3.8146157 4.2509661 4.3305260 4.0553555 3.5556619 3.3289156 4.0006352 3.7258560 3.9526705 4.2329325 3.8382662 4.3988487 3.4998648 4.1049423 3.4788648 4.0672528 4.1389129 4.1295826 3.7510434 3.4474160 4.1850097 4.0789130 3.7324315 4.8196139 4.1680541 4.1377206 4.2317225 3.9052812 3.5856770 3.8927759 3.9388908 3.8541402 4.3893706 4.1784385 3.6049935 3.8928682 3.6884491 3.7293312 3.8450786 3.4517718 3.8054026 3.6508598 3.6463675 3.6973724 3.8495803 4.4725220 4.1522194 3.4777424 4.0735196 4.0428654 3.8049251 3.7895550 3.6885691 3.6378590 3.8605184 3.8478565 4.0811830 3.6817556 3.9180355 4.3749873 3.8486474 3.6701933 3.7881028 4.4737501 3.8826787 4.0538546 4.0107034 3.6394417 3.7661327 4.1146989 4.1882832 3.8989648 3.8395046 3.8286119 4.3497003 4.4417590 4.1265879 3.3644831 3.4569669 4.2613619 3.5681520 4.0952887 4.1418855 3.8063330 3.8895298 4.5173566 3.8360605 3.8065178 3.9733372 3.8041225 4.1043939 3.7938089 3.9105276 3.7532715 3.7090691 3.9577508 4.1661527 4.3357934 4.0181689 3.3725289 3.7382526 4.7265282 3.8435492 3.5599557 3.9775312 3.6834589 4.1243930 4.8386502 4.1832133 3.9543501 4.1915569 3.8035011 3.9338579 4.3206602 3.9177133 3.3471916 4.3398369 3.9576756 3.9997171 3.5575357 4.2544311 3.8167278 3.6718333 3.9519602 3.9885951 3.5751855 4.1001290 4.2020813 4.1122350 4.0596762 4.0869201 3.9720951 3.9037109 3.9336521 4.1817504 3.5229779 3.7532884 3.8853969 4.0509577 4.0215280 3.9246185 3.3834821 4.2697092 4.6272299 3.5774858 3.5720880 3.9849493 3.7209990 4.1493795 3.9059431 3.6382688 4.1736633 3.7404547 4.0095540 3.6042511 3.2741393 3.7563758 3.4173229 4.1051210 3.6493731 4.1499038 4.2208783 3.9464997 4.3987064 3.5596056 3.6030568 4.1199037 3.6912448 3.5787489 3.7817795 3.7130290 3.5170794 3.9888265 3.7772642 3.8818905 4.0538940 3.9218804 3.8118696 4.2144277 4.2535843 4.0834122 3.9254770 4.3829507 4.2535753 4.6694600 4.7075185 4.7194451 4.7524599 4.2093026 4.3673916 4.0648887 4.5376201 3.9578550 3.5639479 4.3449008 4.4070389 4.2346510 4.3861184 4.1875077 4.5704714 4.3343437 4.6727301 4.7532596 5.1346847 4.5836734 4.1442312 5.5891612 4.5767464 5.1952728 5.0107332 5.3279948 4.3783447 4.4355990 4.3003473 3.8906167 3.8325963 4.5663567 4.3245302 4.9207781 4.4034919 5.0669102 4.3265159 4.5346120 4.0100528 4.0240172 4.1807000 5.5184147 4.3526807 4.1948521 3.8884990 4.6884166 4.6247172 3.4859242 4.4900055 5.2685357 5.0282065 4.6147176 4.5116123 4.8250397 4.6099991 5.1720274 5.0946275 4.8540830 4.3821360 4.2662123 4.7172739 4.2500646 4.4385300 3.9697259 4.1566672 4.1487017 4.2741727 4.3306291 4.3921751 4.0058203 4.1294314 4.2991865 3.6949643 4.0861474 4.1041461 4.1378135 4.2200167 4.0418965 4.4807734 4.2933615 3.9173779 4.0177721 4.0935500 4.7472086 3.8276864 4.4606168 4.1990555 4.7997265 4.5190719 4.2055356 4.9690525 4.5805725 4.3836720 4.2212582 4.7206153 3.8364050 3.8721918 4.5718398 4.7077293 3.9453441 4.0255935 4.1792878 4.2117100 4.3281774 4.6924228 4.0775401 5.1630459 4.6925773 4.2069522 4.2358645 4.2817048 4.4823142 4.3863922 4.6199564 4.3089590 4.5263619 4.7222386 3.9677234 4.6245194 4.2533639 4.7003675 4.2091704 4.3326479 4.1026506 4.3108514 4.4173803 4.6122319 3.7641438 4.2178516 4.3011869 4.5343438 4.2432234 4.0938505 4.1910444 4.4626717 3.9146994 4.5905715 4.0381241 4.2160241 4.2803410 3.9284876 3.9987176 4.0208006 4.6771215 3.9964501 4.6568182 4.0252093 3.7245573 4.4090479 4.2960584 4.0715959 4.3478478 4.0725725 4.1414375 4.2607934 4.4639127 4.4285143 3.9538997 4.3285169 4.1285033 5.3687830 4.0587355 4.3724132 4.1975721 4.3502436 4.1698524 4.1117772 4.1106221 4.1554327 4.2820139 4.3073709 4.0738797 4.0871836 4.1357396 4.6089323 4.1734633 4.1005599 4.6376807 4.0395660 4.7155778 4.4758053 4.1822494 4.0887969 3.9465088 4.0887100 4.4129228 4.1892369 4.0439139 3.7811786 4.6234873 4.0041177 4.0314339 4.3837123 4.2686060 4.2042649 4.4952637 4.8288702 4.3927252 4.3553872 4.1145650 4.2465114 4.8468208 4.2942002 4.9596002 4.2794045 4.8872263 3.9428818 3.8358721 4.2303015 4.4027010 4.5816424 4.0825832 3.7921366 4.8862042 4.8119081 3.9160287 4.6840114 4.4970583 4.7597639 3.9312298 3.9658476 4.1481314 4.0213130 4.3151814 3.9236895 4.2008522 4.4387331 4.5483719 4.4717155 4.1628686 4.2567044 3.9978404 4.0449782 4.1341088 4.3843324 4.4640260 4.3184255 4.2533431 3.6400335 3.9236583 3.4960318 3.4092865 3.6557344 4.2387328 4.1997266 4.4745260 3.6693531 4.1918621 5.0415919 3.6875326 4.5477378 3.5743052 4.3439471 3.4179594 3.6349899 4.2673961 3.7191164 3.6400434 3.7998582 3.7391702 3.5789368 3.4856375 3.6435417 4.6376188 3.1228034 3.3025605 3.9577971 4.0113062 3.7945554 4.7670911 3.8765734 3.9080463 3.6975881 3.8052217 3.4566576 3.7604198 3.6865501 4.1427155 5.1209279 4.3422889 3.3243906 5.0460511 3.7586455 3.9588424 3.6788468 3.9760073 3.9482041 4.3131633 3.7187982 3.3337172 3.9126909 5.0476656 3.7574075 4.2746617 3.5982465 4.3064659 3.3567516 3.6128773 4.3781772 3.9838197 3.8510602 4.0625073 3.6455099 4.4503432 4.8945510 5.0044025 3.6065945 3.9953314 4.1053787 3.8352351 4.4854794 4.1785251 4.4925155 4.1583271 3.3126387 3.8169577 3.8281322 3.7792667 4.5255454 4.4461239 3.4839353 3.7246212 3.6619153 4.5979013 3.3441551 3.9596516 3.7334812 3.5066402 3.8711597 4.4085160 3.6524963 4.0612279 5.1401976 4.6047278 3.7420999 3.8265302 3.4759068 4.1276328 3.8159490 3.9151242 3.8518458 3.7345575 4.3845520 3.6976656 3.5709539 3.6594212 4.4888406 3.9814199 3.5493346 3.5607593 4.2179776 4.3216123 3.9795666 3.9916944 3.5927217 3.5584990 3.9251694 4.0241703 3.5901144 3.4844909 3.4332897 3.4925807 4.3347404 4.7934882 3.8246711 3.4402824 4.1263768 3.8942260 3.7146273 3.5749773 3.3348740 3.5748015 4.8468691 3.8826335 3.4528047 3.9525389 3.8335956 3.4916058 3.7019335 3.4794389 3.8545913 3.5678270 4.1475891 3.9659953 5.0880636 7.0119078 6.7985672 5.7041042 7.1005442 5.5531447 5.8528161 5.8907434 7.3015954 5.3596701 6.3906603 5.9977153 5.9120912 6.7556656 6.9388287 5.7569606 6.4146508 5.4599536 6.3988982 5.2219043 6.0553519 4.6720035 5.9096716 6.4559645 6.6801483 6.8941117 5.6403504 6.7251467 6.4847322 5.6838015 6.7100786 5.8053633 5.6858329 7.2950554 6.0613457 7.3911694 6.0431802 7.2354357 6.2526515 7.8291843 5.7236210 5.1457365 6.3505328 5.6745670 6.1434358 6.1422596 5.7506750 5.6533254 5.7614264 5.3829312 5.2959628 6.1239730 5.7554078 4.6789479 4.2850352 5.6043101 5.8703970 4.9806592 5.1994877 6.2394667 4.6979444 5.9635895 4.6948937 5.5618427 5.6812352 5.9962691 5.7302995 4.9221508 4.4502812 5.9104655 5.2567033 5.3444097 5.2493453 6.2015597 5.3759064 5.5778124 5.7123028 4.9921575 5.9644825 5.9915190 6.6377157 6.9081433 5.6935226 5.6245206 6.3215298 5.7208468 4.8286224 5.8163152 4.9762126 5.1014790 5.8297189 4.4690010 3.9803359 3.1491316 1.5619328 1.5670413 4.1303381 4.4567960 3.6719277 4.1141701 3.8679799 3.9435608 3.7245813 4.1581035 4.0808432 4.4726717 3.5856074 3.3236307 3.6102684 3.6123589 4.2678281 3.7367607 4.1992783 4.8685386 3.5630638 3.9273037 4.2049717 3.5522970 4.0560271 3.8399815 4.0844391 3.7682216 4.3953683 3.7460996 3.9766205 4.1798082 4.0351261 3.8685403 4.0581961 4.8976808 3.7526282 4.0241190 4.1930881 4.1288140 4.5443778 3.9081401 4.0390070 4.3564582 4.7862730 3.7006496 3.7709806 3.5589485 3.5305736 3.7042090 3.9359587 3.6625753 3.8175561 3.9813916 3.7236323 3.8857166 4.0703351 3.5694746 4.2136988 4.1767905 3.8849420 4.2670511 4.4478695 4.0416457 3.7602220 3.7592920 3.5121657 4.0527805 3.6880694 3.6989097 4.0283228 3.8243442 3.6189735 3.9967215 3.8350271 3.3579987 3.4401594 4.0251910 3.7600483 3.8405244 3.9812063 3.8357814 3.5880701 3.6990592 3.7691866 3.7688691 3.9861870 3.6113976 3.6116472 3.5804494 3.9792252 3.5008818 3.7200860 3.7025637 3.6442970 3.7877891 3.9128438 3.7611617 3.5532569 4.0854100 3.7055683 3.7212676 3.4664037 3.5403710 3.5671067 3.5703457 3.7756303 3.9202247 3.8816061 3.6493434 3.6948491 3.5831641 3.4370903 3.8294224 3.9795101 3.8519859 4.2507717 4.2251666 3.7260260 3.6211206 4.3358870 4.7676143 4.7403374 4.2047263 3.8422855 4.0834952 4.2613623 4.8284692 4.0120606 1.5366047 4.0493762 3.8555538 4.9764699 3.8543324 4.0191173 4.4614208 3.7185401 3.8447237 3.9170768 4.6223032 4.4394465 4.1022131 3.9133263 3.6067994 4.2835447 3.8511277 4.1769830 3.5940070 3.9360649 4.3143113 4.2642657
[truncated: 11,710,570 more chars]
