# Supplementary material for: Knowledge-guided data mining on the standardized architecture of NRPS: Subtypes, novel motifs, and sequence entanglements
Source: PLoS Comput Biol. 2023 May 15;19(5):e1011100. doi: 10.1371/journal.pcbi.1011100 (PMC10212144; doi:10.1371/journal.pcbi.1011100)
Supplement: S3 File — (ZIP) [file pcbi.1011100.s058.zip › Phylogenetic tree by IQ-TREE/C_all_trim_out6_MSA_trim.fasta.splits.nex]

#nexus

BEGIN Taxa;
DIMENSIONS ntax=1095;
TAXLABELS
[1] 'E|gi|113316|sp|P27743.1|ACVS_AMYLA'
[2] 'E|gi|238054271|sp|P27742.2|ACVS_EMENI'
[3] 'E|gi|113315|sp|P25464.1|ACVS_ACRCH'
[4] 'E|gi|113318|sp|P26046.1|ACVS2_PENCH'
[5] 'E|gi|1148367330|sp|C8VPS9.1|EASA_EMENI'
[6] 'E|gi|74672710|sp|Q4WT66.1|NRPS1_ASPFU_2_'
[7] 'E|gi|74673571|sp|Q4WVN4.1|NRPS8_ASPFU'
[8] 'E|gi|1109550134|sp|A0A024F910.1|VLMS_LECSP'
[9] 'E|gi|339717357|pdb|2XHG|A'
[10] 'E|gi|74672710|sp|Q4WT66.1|NRPS1_ASPFU'
[11] 'E|gi|74670514|sp|Q4WLW5.1|NRP12_ASPFU'
[12] 'E|gi|1109550134|sp|A0A024F910.1|VLMS_LECSP_2__2_'
[13] 'E|gi|75520421|sp|Q70LM7.1|LGRA_BREPA'
[14] 'E|gi|1035996567|sp|E9FCP4.2|DTXS1_METRA'
[15] 'E|gi|75520418|sp|Q70LM4.1|LGRD_BREPA'
[16] 'E|gi|1109550134|sp|A0A024F910.1|VLMS_LECSP_2_'
[17] 'E|gi|75520419|sp|Q70LM5.1|LGRC_BREPA_2_'
[18] 'E|gi|74673571|sp|Q4WVN4.1|NRPS8_ASPFU_2_'
[19] 'E|gi|1109545914|sp|A1DN09.1|ANAPS_NEOFI'
[20] 'E|gi|15597598|ref|NP_251092.1|'
[21] 'E|gi|90110362|sp|Q01886.2|HTS1_COCCA'
[22] 'E|gi|75520420|sp|Q70LM6.1|LGRB_BREPA'
[23] 'E|gi|1064302923|sp|S0DLP2.1|APF1_GIBF5'
[24] 'E|gi|239938937|sp|P27206.4|SRFAA_BACSU'
[25] 'E|gi|74673571|sp|Q4WVN4.1|NRPS8_ASPFU_2__2_'
[26] 'E|gi|75520281|sp|Q70AZ9|Q70AZ9_ACTTI'
[27] 'E|gi|501224905|ref|WP_012267923.1|'
[28] 'E|gi|21221664|ref|NP_627443.1|'
[29] 'E|gi|122959832|sp|Q0VZ70.1|CHSAD_CHOCO'
[30] 'E|gi|75520419|sp|Q70LM5.1|LGRC_BREPA'
[31] 'E|gi|21221665|ref|NP_627444.1|'
[32] 'E|gi|239938684|sp|P94459.2|PPSD_BACSU'
[33] 'E|gi|21221664|ref|NP_627443.1|_2_'
[34] 'E|gi|239938683|sp|P39845.2|PPSA_BACSU'
[35] 'E|gi|6093777|sp|P39847.2|PPSC_BACSU'
[36] 'E|gi|501223610|ref|WP_012266628.1|'
[37] 'E|gi|75520420|sp|Q70LM6.1|LGRB_BREPA_2_'
[38] 'E|gi|15597598|ref|NP_251092.1|_2_'
[39] 'E|gi|730367|sp|P39846.1|PPSB_BACSU'
[40] 'E|gi|21219030|ref|NP_624809.1|'
[41] 'E|gi|5915761|sp|O68007.1|BACB_BACLI'
[42] 'E|gi|75533827|sp|Q9R9J0.1|MYCB_BACIU'
[43] 'E|gi|239938827|sp|Q04747.3|SRFAB_BACSU'
[44] 'E|gi|5915762|sp|O68008.1|BACC_BACLI_2_'
[45] 'E|gi|15597620|ref|NP_251114.1|'
[46] 'E|gi|75533827|sp|Q9R9J0.1|MYCB_BACIU_2_'
[47] 'E|gi|5915762|sp|O68008.1|BACC_BACLI'
[48] 'E|gi|501222817|ref|WP_012265835.1|'
[49] 'I|QCC04304.1_nonribosomal_peptide_synthetase_Cupriavidus_necator_H16__update__CucG_C'
[50] 'Cyc|gi|387942444'
[51] 'Cyc|gi|1177671602'
[52] 'Cyc|gi|1392584750'
[53] 'Cyc|gi|1224540018'
[54] 'Cyc|gi|1510906250'
[55] 'Cyc|gi|1056631327'
[56] 'Cyc|gi|1100072639'
[57] 'Cyc|gi|1119920309'
[58] 'Cyc|gi|501117456'
[59] 'Cyc|gi|737232511'
[60] 'Cyc|gi|1353426762'
[61] 'Cyc|gi|1024871712'
[62] 'Cyc|gi|1150008273'
[63] 'Cyc|gi|1048205954'
[64] 'Cyc|gi|1373140371'
[65] 'Cyc|gi|21225943'
[66] 'Cyc|gi|998455089'
[67] 'Cyc|gi|1190499445'
[68] 'Cyc|gi|410829096'
[69] 'Cyc|gi|1223962141'
[70] 'Cyc|gi|924291831'
[71] 'Cyc|gi|499129053'
[72] 'Cyc|gi|518278240'
[73] 'Cyc|gi|1603470705'
[74] 'Cyc|gi|1052676065'
[75] 'Cyc|gi|1152131844'
[76] 'Cyc|gi|1386650976'
[77] 'Cyc|gi|21224739'
[78] 'Cyc|gi|860522658'
[79] 'Cyc|gi|712788133'
[80] 'Cyc|gi|1594890496'
[81] 'Cyc|gi|1132273581'
[82] 'Cyc|gi|701780766'
[83] 'Cyc|gi|504844616'
[84] 'Cyc|gi|1325828417'
[85] 'Cyc|gi|1485950721'
[86] 'Cyc|gi|492349577'
[87] 'Cyc|gi|1147984810'
[88] 'Cyc|gi|928265663'
[89] 'Cyc|gi|1618992112'
[90] 'Cyc|gi|953583424'
[91] 'Cyc|gi|1101274854'
[92] 'Cyc|gi|493036824'
[93] 'Cyc|gi|1173691581'
[94] 'Cyc|gi|567640576'
[95] 'Cyc|gi|1112919126'
[96] 'Cyc|gi|75414060'
[97] 'Cyc|gi|920935006'
[98] 'Cyc|gi|917773755'
[99] 'Cyc|gi|916581067'
[100] 'Cyc|gi|544741901'
[101] 'Cyc|gi|1621373169'
[102] 'Cyc|gi|1275777326'
[103] 'Cyc|gi|1346305'
[104] 'Cyc|gi|908730486'
[105] 'Cyc|gi|1403759145'
[106] 'Cyc|gi|1499128231'
[107] 'Cyc|gi|1436806857'
[108] 'Cyc|gi|938963024'
[109] 'Cyc|gi|1239217741'
[110] 'Cyc|gi|1492752945'
[111] 'Cyc|gi|1100066459'
[112] 'Cyc|gi|1193044381'
[113] 'Cyc|gi|1449856047'
[114] 'Cyc|gi|504807755'
[115] 'Cyc|gi|1011883061'
[116] 'Cyc|gi|1341772289'
[117] 'Cyc|gi|503954760'
[118] 'Cyc|gi|258584090'
[119] 'Cyc|gi|1333305891'
[120] 'Cyc|gi|15599422'
[121] 'Cyc|gi|970962695'
[122] 'Cyc|gi|797010177'
[123] 'Cyc|gi|21225942'
[124] 'Cyc|gi|15599421'
[125] 'Cyc|gi|1578848239'
[126] 'Cyc|gi|225593120'
[127] 'Cyc|gi|565408120'
[128] 'Cyc|gi|489126003'
[129] 'Cyc|gi|1221692891'
[130] 'Cyc|gi|554223068'
[131] 'Cyc|gi|1021359466'
[132] 'Cyc|gi|1180464148'
[133] 'Cyc|gi|1326069370'
[134] 'Cyc|gi|1099540847'
[135] 'Cyc|gi|1052223799'
[136] 'Cyc|gi|917537117'
[137] 'Cyc|gi|1011712762'
[138] 'Cyc|gi|1148312528'
[139] 'Cyc|gi|1584288285'
[140] 'Cyc|gi|1408618987'
[141] 'Cyc|gi|652927601'
[142] 'Cyc|gi|652955328'
[143] 'Cyc|gi|1591180444'
[144] 'Cyc|gi|5915760'
[145] 'Cglyc|BGC0000418.gbk_BGC0000418_80193_AIE77057.1_7_2060'
[146] 'Cyc|gi|522008259'
[147] 'Cyc|gi|1098365612'
[148] 'Cyc|gi|635644444'
[149] 'Cyc|gi|614089002'
[150] 'Cyc|gi|1172486893'
[151] 'Cyc|gi|554217884'
[152] 'Cyc|gi|1096116315'
[153] 'Cyc|gi|497995111'
[154] 'Cyc|gi|1488275968'
[155] 'Cyc|gi|1402783813'
[156] 'Cyc|gi|1224354465'
[157] 'Cyc|gi|1087702214'
[158] 'Cyc|gi|1274040547'
[159] 'Cglyc|BGC0000296.gbk_BGC0000296_66086_acmC_15_4247'
[160] 'Cyc|gi|925529789'
[161] 'CT-DCL|gi|74673571|sp|Q4WVN4.1|NRPS8_ASPFU'
[162] 'Cyc|gi|1046589731'
[163] 'Cyc|gi|1547567097'
[164] 'Cyc|gi|1005163609'
[165] 'I|WP_053122092.1_amino_acid_adenylation_domaincontaining_protein_Pseudomonas_thivervalensis_HcsI_C'
[166] 'I|AJW67534.1_nonribosomal_peptide_synthetase_Pseudomonas_taiwanensis_PvdJ_C'
[167] 'CT-A|gi|74703700|sp|Q4PEM9.1|FER3_USTMA_2_'
[168] 'CT-A|gi|74672027|sp|Q4WR82.1|NRPS2_ASPFU_2_'
[169] 'PS|SfmC_C'
[170] 'PS|SfcC_C'
[171] 'CT|gi|1109550134|sp|A0A024F910.1|VLMS_LECSP_2_'
[172] 'I|WP_053122086.1_nonribosomal_peptide_synthetase_Pseudomonas_thivervalensis_HcsF_C'
[173] 'Starter|gi|15598523|ref|NP_252017.1|'
[174] 'FUM14|gi|74670746|sp|Q4WMJ7.1|GLIP_ASPFU'
[175] 'Starter|gi|21233290|ref|NP_639207.1|'
[176] 'Starter|gi|49481580|ref|YP_036474.1|'
[177] 'Hybrid|gi|485915845'
[178] 'I|WP_227008459.1_nonribosomal_peptide_synthetase_Pseudoalteromonas_luteoviolacea__update__AltG_C'
[179] 'I|WP_063365570.1_AMPbinding_protein_Pseudoalteromonas_luteoviolacea_AltI_C'
[180] 'LCL-A|gi|1141557911|dbj|GAW20396.1|'
[181] 'LCL-A|gi|1111471301|emb|CVK98769.1|'
[182] 'LCL-A|gi|1271952083|emb|CZT23708.1|'
[183] 'LCL-A|gi|1274072057|gb|PIG84017.1|'
[184] 'LCL-A|gi|121739922|sp|Q0CS64.1|ATAP_ASPTN'
[185] 'LCL-A|gi|74670746|sp|Q4WMJ7.1|GLIP_ASPFU'
[186] 'LCL-A|gi|909989387|gb|KNG46901.1|'
[187] 'LCL-A|gi|759259823|gb|KIW36370.1|'
[188] 'LCL-A|gi|440476131|gb|ELQ44760.1|'
[189] 'LCL-A|gi|573057764|gb|ETS77601.1|'
[190] 'LCL-A|gi|1385115438|gb|PVI02653.1|'
[191] 'LCL-A|gi|1040497588|gb|OBT39513.1|'
[192] 'LCL-A|gi|751747482|gb|KIM95670.1|'
[193] 'LCL-A|gi|666869217|gb|KEZ45505.1|'
[194] 'LCL-A|gi|1120660869|gb|OKP06700.1|'
[195] 'LCL-A|gi|584416920|emb|CDM28629.1|'
[196] 'LCL-A|gi|576913604|gb|EUC28022.1|'
[197] 'LCL-A|gi|1141563679|dbj|GAW14660.1|'
[198] 'LCL-A|gi|1003748161|gb|KXX83232.1|'
[199] 'LCL-A|gi|1371487110|gb|PSR83623.1|'
[200] 'LCL-A|gi|640926553|gb|KDN70286.1|'
[201] 'LCL-A|gi|1025653791|gb|OAA41296.1|'
[202] 'LCL-A|gi|1190914944|gb|OTB04087.1|'
[203] 'LCL-A|gi|1339915978|gb|POS79672.1|'
[204] 'LCL-A|gi|1046795204|gb|OCL02665.1|'
[205] 'LCL-A|gi|1111873462|gb|OJJ45943.1|'
[206] 'LCL-A|gi|1190922492|gb|OTB11245.1|'
[207] 'LCL-A|gi|1018273127|gb|KZF25221.1|'
[208] 'LCL-A|gi|759333254|gb|KIX09578.1|'
[209] 'LCL-A|gi|1308076340|gb|PKK53446.1|'
[210] 'LCL-A|gi|1271959962|emb|CZT16508.1|'
[211] 'LCL-A|gi|384955713|sp|Q4WYG2.2|NRPS5_ASPFU'
[212] 'LCL-A|gi|1025689361|gb|OAA76647.1|'
[213] 'LCL-A|gi|1060919209|gb|ODM14527.1|'
[214] 'LCL-A|gi|1354684250|dbj|GBF60207.1|'
[215] 'LCL-A|gi|924824975|gb|KOS22912.1|'
[216] 'LCL-A|gi|1046800050|gb|OCL06618.1|'
[217] 'LCL-A|gi|924881881|gb|KOS38153.1|'
[218] 'LCL-A|gi|742075308|gb|KIA75386.1|'
[219] 'LCL-A|gi|1029179249|gb|OAL43835.1|'
[220] 'LCL-A|gi|966761521|dbj|GAQ45789.1|'
[221] 'LCL-A|gi|291188111|gb|EFE43464.1|'
[222] 'LCL-A|gi|1264177205|gb|PGH15370.1|'
[223] 'LCL-A|gi|1027148194|gb|OAG08642.1|'
[224] 'LCL-A|gi|1168123171|gb|OQE22569.1|'
[225] 'LCL-A|gi|1028898650|gb|OAL00904.1|'
[226] 'LCL-A|gi|1168193338|gb|OQE90703.1|'
[227] 'LCL-A|gi|1339910695|gb|POS75433.1|'
[228] 'LCL-A|gi|121923392|sp|Q2UPA9.1|ACLP_ASPOR'
[229] 'LCL-A|gi|700457611|gb|KGO47173.1|'
[230] 'LCL-A|gi|1095456101|gb|APA13056.1|'
[231] 'LCL-A|gi|1190874145|gb|OTA66114.1|'
[232] 'LCL-A|gi|1385113416|gb|PVI00661.1|'
[233] 'LCL-A|gi|1317224884|gb|PKX88429.1|'
[234] 'I|WP_011534377.1_amino_acid_adenylation_domaincontaining_protein_Pseudomonas_entomophila_PSEEN_RS14935_C'
[235] 'I|ALG65340.1_Var5_Variovorax_paradoxus_Var5_C'
[236] 'I|WP_012356046.1_amino_acid_adenylation_domaincontaining_protein_Cupriavidus_taiwanensis_TaiE_C'
[237] 'I|WP_048348543.1_amino_acid_adenylation_domaincontaining_protein_Herbaspirillum_seropedicae_SbtI2_C'
[238] 'I|WP_029293154.1_MULTISPECIES__amino_acid_adenylation_domaincontaining_protein_Pseudomonas_PvdK_C'
[239] 'I|WP_052269209.1_amino_acid_adenylation_domaincontaining_protein_Alcanivorax_pacificus_PfbI_C'
[240] 'I|WP_011333311.1_amino_acid_adenylation_domaincontaining_protein_Pseudomonas_fluorescens_PvdK_C'
[241] 'CT|gi|1062512251|pdb|5DIJ|A'
[242] 'CT|gi|74670514|sp|Q4WLW5.1|NRP12_ASPFU_2_'
[243] 'CT|gi|74672710|sp|Q4WT66.1|NRPS1_ASPFU_2__2_'
[244] 'CT|gi|1352911954|sp|B6HLP9.1|CHYA_PENRW'
[245] 'CT|gi|550540797|sp|A1DA59.1|FTMA_NEOFI'
[246] 'CT|gi|1035996567|sp|E9FCP4.2|DTXS1_METRA'
[247] 'CT|gi|1133968576|sp|A0A0U1LQE6.1|CCTN_TALIS'
[248] 'CT|gi|1160578093|sp|M1W0X8.1|LPSA1_CLAP2_2_'
[249] 'CT|gi|121939156|sp|Q96V34.2|LPSA1_EPIFI_2_'
[250] 'CT-DCL|gi|1109550134|sp|A0A024F910.1|VLMS_LECSP_2__4_'
[251] 'CT-A|gi|74672027|sp|Q4WR82.1|NRPS2_ASPFU_2__2_'
[252] 'CT-A|gi|74672027|sp|Q4WR82.1|NRPS2_ASPFU_2__3_'
[253] 'CT-A|gi|119370530|sp|O43103.2|SID2_USTMA'
[254] 'CT-DCL|gi|1109550134|sp|A0A024F910.1|VLMS_LECSP'
[255] 'FUM14|gi|74661804|sp|Q6Q883.1|SIRP_LEPMC'
[256] 'FUM14|gi|1100164369|sp|M1WCQ3.1|TCPP_CLAP2'
[257] 'FUM14|gi|90110362|sp|Q01886.2|HTS1_COCCA'
[258] 'FUM14|gi|384955713|sp|Q4WYG2.2|NRPS5_ASPFU'
[259] 'SgcC5|gi|979090281|gb|KVT75651.1|'
[260] 'LCL-A|gi|700492941|gb|KGO76902.1|'
[261] 'SgcC5|gi|300786646|ref|YP_003766937.1|'
[262] 'SgcC5|gi|1089541540|emb|SEE45275.1|'
[263] 'SgcC5|gi|501133538|ref|WP_012182264.1|'
[264] 'SgcC5|gi|835020557|pdb|4ZXW|A'
[265] 'SgcC5|gi|113316|sp|P27743.1|ACVS_AMYLA'
[266] 'SgcC5|gi|300785578|ref|YP_003765869.1|'
[267] 'LCL|gi|1132976123|gb|OMC70786.1|'
[268] 'SgcC5|gi|113315|sp|P25464.1|ACVS_ACRCH'
[269] 'LCL|gi|928202130|gb|KPA86991.1|'
[270] 'Hybrid|gi|640926178'
[271] 'LCL|gi|1182703759|emb|SMF12268.1|'
[272] 'X|gi|75408643'
[273] 'LCL|gi|1237945305|gb|ASV69498.1|'
[274] 'Starter|gi|1064245514|pdb|5JA1|A'
[275] 'Hybrid|gi|310799805'
[276] 'X|gi|1317061741'
[277] 'Hybrid|gi|1092169834'
[278] 'LCL|gi|1132347989|gb|OLY75351.1|'
[279] 'X|gi|1371922587'
[280] 'Hybrid|gi|1371480306'
[281] 'LCL|gi|1086583560|emb|SDM25304.1|'
[282] 'X|gi|753534261'
[283] 'Hybrid|gi|1267122501'
[284] 'Starter|gi|385233806|ref|YP_005795148.1|'
[285] 'PS|SafA_C2'
[286] 'LCL|gi|1190353823|pdb|5U89|A'
[287] 'Hybrid|gi|1111942404'
[288] 'X|gi|973297908'
[289] 'Hybrid|gi|61698141'
[290] 'LCL|gi|675845331|gb|AIM17002.1|'
[291] 'Hybrid|gi|358383907'
[292] 'Cyc|gi|517364977'
[293] 'LCL-A|gi|429852829|gb|ELA27946.1|'
[294] 'Hybrid|gi|1168132547'
[295] 'Hybrid|gi|1168120986'
[296] 'Hybrid|gi|1076761174'
[297] 'Hybrid|gi|1261512142'
[298] 'Hybrid|gi|40787395'
[299] 'Cyc|gi|1376293998'
[300] 'Hybrid|gi|358400513'
[301] 'Hybrid|gi|1025672728'
[302] 'Hybrid|gi|949392046'
[303] 'Starter|gi|239938683|sp|P39845.2|PPSA_BACSU'
[304] 'modAA|McyA_C'
[305] 'Hybrid|gi|640928680'
[306] 'Dual|gi|1021718891'
[307] 'Hybrid|gi|667526122'
[308] 'Starter|gi|239938937|sp|P27206.4|SRFAA_BACSU'
[309] 'Hybrid|gi|1370659875'
[310] 'Hybrid|gi|949386178'
[311] 'LCL|gi|1350340951|gb|PQD97176.1|'
[312] 'Hybrid|gi|1040515232'
[313] 'Hybrid|gi|350635295'
[314] 'Hybrid|gi|1020448131'
[315] 'Hybrid|gi|952554121'
[316] 'Hybrid|gi|351639853'
[317] 'Hybrid|gi|261356461'
[318] 'Hybrid|gi|311341802'
[319] 'Hybrid|gi|734838930'
[320] 'LCL|gi|1304866538|gb|PKG27109.1|'
[321] 'Hybrid|gi|1190928345'
[322] 'Hybrid|gi|1188283702'
[323] 'Hybrid|gi|86195971'
[324] 'Hybrid|gi|160701027'
[325] 'Hybrid|gi|1141555729'
[326] 'Hybrid|gi|1385081198'
[327] 'Hybrid|gi|440475669'
[328] 'Hybrid|gi|1173560657'
[329] 'Hybrid|gi|1000216171'
[330] 'Hybrid|gi|1608698507'
[331] 'SgcC5|gi|1043639173|gb|ANS68120.1|'
[332] 'Hybrid|gi|1025693904'
[333] 'Hybrid|gi|1183446897'
[334] 'Hybrid|gi|1111945165'
[335] 'Hybrid|gi|1317225655'
[336] 'Hybrid|gi|1111849380'
[337] 'Hybrid|gi|682447112'
[338] 'Hybrid|gi|62510842'
[339] 'Hybrid|gi|1179904803'
[340] 'Hybrid|gi|429851696'
[341] 'Hybrid|gi|1000218985'
[342] 'Dual|gi|1129378706'
[343] 'Hybrid|gi|429850603'
[344] 'Hybrid|gi|401021422'
[345] 'Hybrid|gi|909992267'
[346] 'Hybrid|gi|402078439'
[347] 'Hybrid|gi|1084344401'
[348] 'Hybrid|gi|1111489135'
[349] 'Hybrid|gi|119403100'
[350] 'Hybrid|gi|170948044'
[351] 'Hybrid|gi|973784200'
[352] 'Hybrid|gi|1377224573'
[353] 'Hybrid|gi|1032858245'
[354] 'Hybrid|gi|402075754'
[355] 'Hybrid|gi|1173562612'
[356] 'Hybrid|gi|1084342497'
[357] 'Hybrid|gi|816192967'
[358] 'X|gi|1159095671'
[359] 'Hybrid|gi|972241456'
[360] 'Hybrid|gi|743656558'
[361] 'Hybrid|gi|452838828'
[362] 'Hybrid|gi|1331573479'
[363] 'Hybrid|gi|220688765'
[364] 'Hybrid|gi|672793459'
[365] 'Hybrid|gi|1093047097'
[366] 'Hybrid|gi|1025671557'
[367] 'Hybrid|gi|1020707406'
[368] 'Hybrid|gi|859261050'
[369] 'Hybrid|gi|770391217'
[370] 'Hybrid|gi|1339903222'
[371] 'Hybrid|gi|591433925'
[372] 'Hybrid|gi|1095458065'
[373] 'Hybrid|gi|1183443251'
[374] 'Hybrid|gi|1111721437'
[375] 'Hybrid|gi|1003745333'
[376] 'Hybrid|gi|1110595009'
[377] 'Hybrid|gi|835901747'
[378] 'Hybrid|gi|821078321'
[379] 'Hybrid|gi|310799678'
[380] 'Hybrid|gi|588895673'
[381] 'Hybrid|gi|361127527'
[382] 'Hybrid|gi|1371482080'
[383] 'Hybrid|gi|425781770'
[384] 'Hybrid|gi|1168099071'
[385] 'Hybrid|gi|400593204'
[386] 'Hybrid|gi|310801851'
[387] 'DCL|gi|118468008|ref|YP_884815.1|'
[388] 'Hybrid|gi|1173561098'
[389] 'LCL-A|gi|74661804|sp|Q6Q883.1|SIRP_LEPMC'
[390] 'Hybrid|gi|576916880'
[391] 'Hybrid|gi|425766361'
[392] 'Hybrid|gi|452837538'
[393] 'Hybrid|gi|1102743718'
[394] 'Hybrid|gi|453084141'
[395] 'Hybrid|gi|1339167735'
[396] 'Hybrid|gi|1244198716'
[397] 'Hybrid|gi|662532867'
[398] 'Hybrid|gi|1373359261'
[399] 'Hybrid|gi|1128271617'
[400] 'Hybrid|gi|972137432'
[401] 'SgcC5|gi|238054271|sp|P27742.2|ACVS_EMENI'
[402] 'Hybrid|gi|1371487656'
[403] 'Hybrid|gi|1000225939'
[404] 'Hybrid|gi|429847962'
[405] 'Hybrid|gi|816190833'
[406] 'Hybrid|gi|238840354'
[407] 'Hybrid|gi|119397193'
[408] 'Hybrid|gi|576914676'
[409] 'Hybrid|gi|1003745638'
[410] 'Hybrid|gi|1317912219'
[411] 'Hybrid|gi|729184480'
[412] 'Hybrid|gi|821070483'
[413] 'Hybrid|gi|1025682486'
[414] 'Hybrid|gi|1109550076'
[415] 'Hybrid|gi|1110582756'
[416] 'Hybrid|gi|972138834'
[417] 'Hybrid|gi|640927269'
[418] 'Hybrid|gi|88181199'
[419] 'Hybrid|gi|1335268616'
[420] 'Hybrid|gi|1373346751'
[421] 'Hybrid|gi|1168130111'
[422] 'Hybrid|gi|512202118'
[423] 'Hybrid|gi|1335265509'
[424] 'Hybrid|gi|949384743'
[425] 'Hybrid|gi|429856656'
[426] 'Hybrid|gi|666866895'
[427] 'LCL|gi|724792610|gb|KHD85364.1|'
[428] 'Hybrid|gi|440484788'
[429] 'Hybrid|gi|218715040'
[430] 'Hybrid|gi|819895676'
[431] 'Hybrid|gi|347009995'
[432] 'Hybrid|gi|1370652255'
[433] 'Hybrid|gi|1183392051'
[434] 'Hybrid|gi|640928984'
[435] 'Hybrid|gi|1325558619'
[436] 'Hybrid|gi|1168132121'
[437] 'Hybrid|gi|745998002'
[438] 'Hybrid|gi|1168122473'
[439] 'Hybrid|gi|682326858'
[440] 'Hybrid|gi|1385086503'
[441] 'Hybrid|gi|429860559'
[442] 'Hybrid|gi|1111942260'
[443] 'Hybrid|gi|512204980'
[444] 'Hybrid|gi|1385082674'
[445] 'Hybrid|gi|966765501'
[446] 'LCL|gi|405385754|gb|EKB45186.1|'
[447] 'Hybrid|gi|121922884'
[448] 'Hybrid|gi|218714943'
[449] 'Hybrid|gi|452979708'
[450] 'Hybrid|gi|816350149'
[451] 'Hybrid|gi|1141564798'
[452] 'Hybrid|gi|1315178299'
[453] 'Hybrid|gi|525583053'
[454] 'Hybrid|gi|1317911875'
[455] 'Hybrid|gi|1385085553'
[456] 'Hybrid|gi|682430364'
[457] 'Hybrid|gi|1111846823'
[458] 'Hybrid|gi|751354544'
[459] 'Hybrid|gi|121743067'
[460] 'Hybrid|gi|1317910364'
[461] 'Hybrid|gi|1040497607'
[462] 'Hybrid|gi|1317913700'
[463] 'Hybrid|gi|40787330'
[464] 'FUM14|gi|1333029734|gb|PNP80112.1|'
[465] 'FUM14|gi|1133968576|sp|A0A0U1LQE6.1|CCTN_TALIS_1_'
[466] 'FUM14|gi|696004811|gb|AIT39690.1|'
[467] 'FUM14|gi|1133968576|sp|A0A0U1LQE6.1|CCTN_TALIS_3_'
[468] 'FUM14|gi|1384039530|sp|K0E4D7.1|ECDA_ASPRU'
[469] 'FUM14|gi|1148367330|sp|C8VPS9.1|EASA_EMENI_1_'
[470] 'CT|gi|1148367330|sp|C8VPS9.1|EASA_EMENI_2__3_'
[471] 'FUM14|gi|1035743477|sp|B6HJU6.1|ROQA_PENRW'
[472] 'FUM14|gi|1035996567|sp|E9FCP4.2|DTXS1_METRA'
[473] 'FUM14|gi|1035996567|sp|E9FCP4.2|DTXS1_METRA_1_'
[474] 'FUM14|gi|121939156|sp|Q96V34.2|LPSA1_EPIFI'
[475] 'Cglyc|BGC0000418.gbk_BGC0000418_80193_AIE77059.1_9_3996_2__2_'
[476] 'FUM14|gi|1148367372|sp|A0A144KPJ6.1|TES_ALTAL'
[477] 'FUM14|gi|1148367330|sp|C8VPS9.1|EASA_EMENI'
[478] 'FUM14|gi|1133968576|sp|A0A0U1LQE6.1|CCTN_TALIS'
[479] 'CT|gi|74668162|sp|Q4WF53.1|NRPS4_ASPFU'
[480] 'CT|gi|1270743744|sp|B6D9A8.1|BEA1_BEABA'
[481] 'FUM14|gi|1352911954|sp|B6HLP9.1|CHYA_PENRW'
[482] 'FUM14|gi|74672710|sp|Q4WT66.1|NRPS1_ASPFU'
[483] 'FUM14|gi|1064302923|sp|S0DLP2.1|APF1_GIBF5_1_'
[484] 'FUM14|gi|74673571|sp|Q4WVN4.1|NRPS8_ASPFU'
[485] 'FUM14|gi|90110362|sp|Q01886.2|HTS1_COCCA_1_'
[486] 'FUM14|gi|1133968576|sp|A0A0U1LQE6.1|CCTN_TALIS_2_'
[487] 'FUM14|gi|1210274797|sp|A0A1R3RGK1.1|OTA2_ASPC5'
[488] 'FUM14|gi|74674775|sp|Q4WZ44.1|NRPS7_ASPFU'
[489] 'FUM14|gi|1109545914|sp|A1DN09.1|ANAPS_NEOFI'
[490] 'FUM14|gi|1109550134|sp|A0A024F910.1|VLMS_LECSP'
[491] 'FUM14|gi|1270743744|sp|B6D9A8.1|BEA1_BEABA'
[492] 'FUM14|gi|25090286|sp|Q00869.2|ESYN_FUSEQ'
[493] 'FUM14|gi|1384039530|sp|K0E4D7.1|ECDA_ASPRU_2_'
[494] 'FUM14|gi|1384039530|sp|K0E4D7.1|ECDA_ASPRU_4_'
[495] 'FUM14|gi|1384039530|sp|K0E4D7.1|ECDA_ASPRU_3_'
[496] 'FUM14|gi|1384039530|sp|K0E4D7.1|ECDA_ASPRU_5_'
[497] 'CT|gi|1148367372|sp|A0A144KPJ6.1|TES_ALTAL'
[498] 'FUM14|gi|1099384206|sp|B8NR69.1|DTPA_ASPFN'
[499] 'FUM14|gi|74666674|sp|Q4WAW3.1|FTMA_ASPFU'
[500] 'FUM14|gi|1064302923|sp|S0DLP2.1|APF1_GIBF5'
[501] 'FUM14|gi|74668162|sp|Q4WF53.1|NRPS4_ASPFU'
[502] 'FUM14|gi|1109550134|sp|A0A024F910.1|VLMS_LECSP_1_'
[503] 'FUM14|gi|1384039530|sp|K0E4D7.1|ECDA_ASPRU_1_'
[504] 'FUM14|gi|90110362|sp|Q01886.2|HTS1_COCCA_2_'
[505] 'FUM14|gi|1160578156|sp|Q2PBY4.2|LPSA2_CLAPU'
[506] 'CT-DCL|gi|1148367330|sp|C8VPS9.1|EASA_EMENI'
[507] 'CT-DCL|gi|1109550134|sp|A0A024F910.1|VLMS_LECSP_2__3_'
[508] 'CT-A|gi|74665388|sp|Q9P7T1.1|SIB1_SCHPO_2__3_'
[509] 'CT-DCL|gi|1148367330|sp|C8VPS9.1|EASA_EMENI_2__2_'
[510] 'CT-DCL|gi|74673571|sp|Q4WVN4.1|NRPS8_ASPFU_2__2_'
[511] 'FUM14|gi|384955748|sp|Q4WF61.2|NRPS3_ASPFU'
[512] 'CT-A|gi|74665388|sp|Q9P7T1.1|SIB1_SCHPO'
[513] 'CT-DCL|gi|1160578093|sp|M1W0X8.1|LPSA1_CLAP2'
[514] 'Cglyc|BGC0000349.gbk_BGC0000349_24145_SACE_3035_4_5429_2_'
[515] 'CT-A|gi|74672027|sp|Q4WR82.1|NRPS2_ASPFU'
[516] 'CT-DCL|gi|1064302923|sp|S0DLP2.1|APF1_GIBF5'
[517] 'CT-DCL|gi|90110362|sp|Q01886.2|HTS1_COCCA'
[518] 'CT-DCL|gi|74673571|sp|Q4WVN4.1|NRPS8_ASPFU_2__3_'
[519] 'CT-DCL|gi|74673571|sp|Q4WVN4.1|NRPS8_ASPFU_2_'
[520] 'CT-DCL|gi|121939156|sp|Q96V34.2|LPSA1_EPIFI'
[521] 'Dual|gi|530710738'
[522] 'CT-DCL|gi|1099384206|sp|B8NR69.1|DTPA_ASPFN'
[523] 'FUM14|gi|1160578095|sp|A2TBU4.1|LPSB_EPIFI'
[524] 'CT-A|gi|74703700|sp|Q4PEM9.1|FER3_USTMA'
[525] 'Dual|gi|917405929'
[526] 'Dual|gi|514331070'
[527] 'Dual|gi|1020201076'
[528] 'CT-DCL|gi|1148367330|sp|C8VPS9.1|EASA_EMENI_2_'
[529] 'CT-DCL|gi|74672710|sp|Q4WT66.1|NRPS1_ASPFU'
[530] 'Dual|gi|1056639665'
[531] 'Dual|gi|1339168655'
[532] 'Dual|gi|909845538'
[533] 'Dual|gi|952930407'
[534] 'Dual|gi|1216024007'
[535] 'Dual|gi|1336935991'
[536] 'Dual|gi|1055899970'
[537] 'Dual|gi|1246794077'
[538] 'Dual|gi|1056227210'
[539] 'Dual|gi|1343572361'
[540] 'Dual|gi|906905594'
[541] 'Dual|gi|358754175'
[542] 'Dual|gi|1222393749'
[543] 'Dual|gi|1097359742'
[544] 'Dual|gi|1121291759'
[545] 'Dual|gi|1180826952'
[546] 'Dual|gi|1190768966'
[547] 'Dual|gi|1175037125'
[548] 'Dual|gi|923568295'
[549] 'Dual|gi|640371996'
[550] 'Dual|gi|917799870'
[551] 'Dual|gi|1078198360'
[552] 'Dual|gi|1056832630'
[553] 'Dual|gi|1321366220'
[554] 'Dual|gi|1204328014'
[555] 'Dual|gi|918395520'
[556] 'Dual|gi|1315762733'
[557] 'Dual|gi|1110345544'
[558] 'Dual|gi|944013420'
[559] 'Dual|gi|1270392282'
[560] 'Dual|gi|1315754055'
[561] 'Dual|gi|1247554456'
[562] 'Dual|gi|503914014'
[563] 'Dual|gi|1275645751'
[564] 'Dual|gi|299068997'
[565] 'CT-A|gi|74665388|sp|Q9P7T1.1|SIB1_SCHPO_2__2_'
[566] 'Dual|gi|754782682'
[567] 'Dual|gi|1052355451'
[568] 'Dual|gi|945537651'
[569] 'Dual|gi|651259058'
[570] 'Dual|gi|1269063272'
[571] 'Dual|gi|1059543978'
[572] 'Dual|gi|573001454'
[573] 'Dual|gi|946326674'
[574] 'Dual|gi|945019641'
[575] 'Dual|gi|1104600260'
[576] 'Dual|gi|1052355378'
[577] 'Dual|gi|1348824148'
[578] 'Dual|gi|672818069'
[579] 'Dual|gi|1098508054'
[580] 'Dual|gi|501844392'
[581] 'Dual|gi|899413703'
[582] 'Dual|gi|1271676113'
[583] 'Dual|gi|1223215129'
[584] 'Dual|gi|88820999'
[585] 'Dual|gi|1388607147'
[586] 'Dual|gi|1270423321'
[587] 'Dual|gi|1180607438'
[588] 'Dual|gi|1348823488'
[589] 'Dual|gi|497399240'
[590] 'Dual|gi|3510629'
[591] 'Dual|gi|1087028889'
[592] 'Dual|gi|1175037149'
[593] 'Dual|gi|1175037269'
[594] 'Dual|gi|1223960483'
[595] 'Dual|gi|385664153'
[596] 'Dual|gi|1040708515'
[597] 'Dual|gi|29501268'
[598] 'Dual|gi|917799804'
[599] 'Dual|gi|1235710655'
[600] 'Dual|gi|950077277'
[601] 'Dual|gi|950256601'
[602] 'Dual|gi|1376429345'
[603] 'Dual|gi|1215335613'
[604] 'Dual|gi|1212746807'
[605] 'Dual|gi|918062522'
[606] 'Dual|gi|1343579764'
[607] 'Dual|gi|1389494353'
[608] 'Dual|gi|1052393700'
[609] 'Dual|gi|945877905'
[610] 'Dual|gi|797196545'
[611] 'Dual|gi|1073558434'
[612] 'Dual|gi|1343314444'
[613] 'Dual|gi|1114432225'
[614] 'Dual|gi|966691563'
[615] 'Dual|gi|666607409'
[616] 'Dual|gi|1174841376'
[617] 'Dual|gi|635650977'
[618] 'Dual|gi|646769022'
[619] 'Dual|gi|1052355403'
[620] 'Dual|gi|1336251505'
[621] 'Dual|gi|950219167'
[622] 'Dual|gi|917140772'
[623] 'Dual|gi|1125485289'
[624] 'Dual|gi|372551737'
[625] 'Dual|gi|712825644'
[626] 'Dual|gi|1039000800'
[627] 'Dual|gi|1095082872'
[628] 'Dual|gi|1320618991'
[629] 'Dual|gi|1219223578'
[630] 'Dual|gi|917134019'
[631] 'Dual|gi|410700167'
[632] 'Dual|gi|1225667374'
[633] 'Dual|gi|504032447'
[634] 'Dual|gi|1347914687'
[635] 'Dual|gi|696547659'
[636] 'Dual|gi|1057353444'
[637] 'Dual|gi|981763111'
[638] 'Dual|gi|1321366221'
[639] 'Dual|gi|1330052994'
[640] 'Dual|gi|920599692'
[641] 'Dual|gi|1360825720'
[642] 'Dual|gi|1175187894'
[643] 'Dual|gi|908741028'
[644] 'Dual|gi|856744708'
[645] 'Dual|gi|666607410'
[646] 'Dual|gi|1231857379'
[647] 'Dual|gi|1285038265'
[648] 'Dual|gi|1055508870'
[649] 'Dual|gi|1124582202'
[650] 'Dual|gi|921256618'
[651] 'Dual|gi|919136298'
[652] 'Dual|gi|1216024006'
[653] 'Cglyc|BGC0000336.gbk_BGC0000336_127559_dptBC_43_7338'
[654] 'Dual|gi|920673506'
[655] 'Dual|gi|970331833'
[656] 'Dual|gi|1337782134'
[657] 'Dual|gi|1110440251'
[658] 'Dual|gi|1247549500'
[659] 'Dual|gi|496175632'
[660] 'Dual|gi|158137911'
[661] 'Dual|gi|1298114223'
[662] 'Dual|gi|918364967'
[663] 'Dual|gi|928205539'
[664] 'Dual|gi|1332597713'
[665] 'Dual|gi|1121289776'
[666] 'Dual|gi|952930408'
[667] 'Dual|gi|1021378328'
[668] 'Dual|gi|594396538'
[669] 'Dual|gi|951720253'
[670] 'Dual|gi|1223770674'
[671] 'Dual|gi|1126551252'
[672] 'Dual|gi|493662989'
[673] 'Cglyc|BGC0000379.gbk_BGC0000379_88912_lpmD_27_2405'
[674] 'Dual|gi|1148317207'
[675] 'Dual|gi|906907573'
[676] 'Dual|gi|1379654934'
[677] 'Dual|gi|1348823696'
[678] 'Hybrid|gi|1172611579'
[679] 'Dual|gi|893718276'
[680] 'Dual|gi|1172480541'
[681] 'Dual|gi|518130366'
[682] 'Dual|gi|1140944055'
[683] 'Dual|gi|1241698262'
[684] 'Dual|gi|736108307'
[685] 'Dual|gi|480160332'
[686] 'Dual|gi|1021780184'
[687] 'Dual|gi|1343576685'
[688] 'Dual|gi|1099036559'
[689] 'Dual|gi|1356200179'
[690] 'Dual|gi|1055757674'
[691] 'Dual|gi|1099657780'
[692] 'Dual|gi|1051893179'
[693] 'Dual|gi|712822743'
[694] 'Dual|gi|1099543875'
[695] 'Dual|gi|1378791805'
[696] 'Dual|gi|946029114'
[697] 'Dual|gi|917463427'
[698] 'Dual|gi|1246861476'
[699] 'Dual|gi|1099657793'
[700] 'Dual|gi|945019644'
[701] 'Dual|gi|632795116'
[702] 'Dual|gi|946114736'
[703] 'Dual|gi|506298108'
[704] 'Dual|gi|797010177'
[705] 'Cglyc|BGC0001448.gbk_BGC0001448_72298_mlcL_15_5628'
[706] 'Cglyc|BGC0000306.gbk_BGC0000306_30611_SSIG_07966_1_3485'
[707] 'Cglyc|BGC0000418.gbk_BGC0000418_80193_AIE77059.1_9_3996_2_'
[708] 'Cglyc|BGC0000349.gbk_BGC0000349_24145_SACE_3035_4_5429'
[709] 'CT-A|gi|119370530|sp|O43103.2|SID2_USTMA_2__2_'
[710] 'Dual|gi|1090850348'
[711] 'Cglyc|BGC0000418.gbk_BGC0000418_80193_AIE77058.1_8_1049'
[712] 'modAA|AzeB_C'
[713] 'Cglyc|BGC0001461.gbk_BGC0001461_67793_BS330_28390_8_4061_2_'
[714] 'modAA|BlmVI_C2'
[715] 'CT-DCL|gi|74670514|sp|Q4WLW5.1|NRP12_ASPFU'
[716] 'modAA|DepE_C'
[717] 'CT|gi|1384039530|sp|K0E4D7.1|ECDA_ASPRU'
[718] 'Cglyc|BGC0001233.gbk_BGC0001233_72176_fegR_18_7911_2__2_'
[719] 'Dual|gi|913424764'
[720] 'DCL|gi|5915760|sp|O68006.1|BACA_BACLI'
[721] 'Cglyc|BGC0000461.gbk_BGC0000461_63720_AEP18655.1_2_7396'
[722] 'DCL|gi|238054271|sp|P27742.2|ACVS_EMENI'
[723] 'Cglyc|BGC0001752.gbk_BGC0001752_39092_ctg1_orf1264_10_4298'
[724] 'DCL|gi|75520418|sp|Q70LM4.1|LGRD_BREPA_2_'
[725] 'Cglyc|BGC0001628.gbk_BGC0001628_35856_orf6_6_3825'
[726] 'modAA|NdaA_C'
[727] 'Cglyc|BGC0000445.gbk_BGC0000445_64650_tioR_20_2594'
[728] 'DCL|gi|6136083|sp|O30408.1|TYCB_BREPA'
[729] 'DCL|gi|75520419|sp|Q70LM5.1|LGRC_BREPA_2_'
[730] 'Starter|gi|513137389|pdb|4JN3|A'
[731] 'DCL|gi|120419813|gb|ABM21572.1|'
[732] 'Cglyc|BGC0000326.gbk_BGC0000326_55972_AAK81826.1_5_4898_2_'
[733] 'modAA|BlmX_C2'
[734] 'DCL|gi|239938827|sp|Q04747.3|SRFAB_BACSU'
[735] 'DCL|gi|5915762|sp|O68008.1|BACC_BACLI_2__2_'
[736] 'Dual|gi|1124764940'
[737] 'Cglyc|BGC0001211.gbk_BGC0001211_33663_AMYAL_RS0130210_3_7412_2_'
[738] 'Dual|gi|445565779'
[739] 'DCL|gi|5915762|sp|O68008.1|BACC_BACLI_2_'
[740] 'DCL|gi|730367|sp|P39846.1|PPSB_BACSU'
[741] 'Hybrid|gi|1385107620'
[742] 'Cglyc|BGC0000366.gbk_BGC0000366_36842_gobS_17_2348'
[743] 'Cglyc|BGC0001117.gbk_BGC0001117_51421_hmtL_15_5081'
[744] 'Dual|gi|1040710808'
[745] 'Dual|gi|1223772597'
[746] 'Dual|gi|1005221629'
[747] 'DCL|gi|916985676|ref|WP_051592388.1|'
[748] 'Dual|gi|666633969'
[749] 'Cglyc|BGC0000326.gbk_BGC0000326_55972_AAK81824.1_3_2116'
[750] 'Cglyc|BGC0000326.gbk_BGC0000326_55972_AAK81825.1_4_1531'
[751] 'DCL|gi|68845342|sp|P0C063.2|GRSB_ANEMI'
[752] 'DCL|gi|75520418|sp|Q70LM4.1|LGRD_BREPA'
[753] 'DCL|gi|75520420|sp|Q70LM6.1|LGRB_BREPA_2_'
[754] 'DCL|gi|113316|sp|P27743.1|ACVS_AMYLA'
[755] 'DCL|gi|21224738|ref|NP_630517.1|'
[756] 'DCL|gi|75533827|sp|Q9R9J0.1|MYCB_BACIU_2_'
[757] 'Cglyc|BGC0001233.gbk_BGC0001233_72176_fegS_19_3407'
[758] 'Dual|gi|1359500935'
[759] 'Cglyc|BGC0000434.gbk_BGC0000434_55697_swb16_23_2587'
[760] 'Dual|gi|1078213811'
[761] 'Cglyc|BGC0001968.gbk_BGC0001968_69896_cdeJ_10_5708'
[762] 'Dual|gi|1005221882'
[763] 'Cglyc|BGC0001178.gbk_BGC0001178_80908_AGS77309.1_10_4071_2_'
[764] 'Cglyc|BGC0000326.gbk_BGC0000326_55972_AAK81827.1_6_2164'
[765] 'Dual|gi|737040650'
[766] 'Cglyc|BGC0001461.gbk_BGC0001461_67793_BS330_28385_7_2082'
[767] 'Cglyc|BGC0000291.gbk_BGC0000291_126933_lptC_34_5246'
[768] 'Dual|gi|1320618992'
[769] 'Cglyc|BGC0001567.gbk_BGC0001567_30866_SLINC_RS04015_5_2577'
[770] 'Dual|gi|948113682'
[771] 'Dual|gi|1056832628'
[772] 'Dual|gi|1382820556'
[773] 'Cglyc|BGC0000423.gbk_BGC0000423_30020_SCAB_85471_5_6352'
[774] 'CT-DCL|gi|1109550134|sp|A0A024F910.1|VLMS_LECSP_2__2_'
[775] 'Hybrid|gi|1141557356'
[776] 'Cglyc|BGC0001766.gbk_BGC0001766_48212_sln6_6_1331'
[777] 'Dual|gi|1148591408'
[778] 'Dual|gi|946051483'
[779] 'Dual|gi|962261965'
[780] 'Dual|gi|1087027143'
[781] 'Cglyc|BGC0000326.gbk_BGC0000326_55972_AAK81826.1_5_4898_2__2_'
[782] 'DCL|gi|81669034|sp|O31827.1|PPSE_BACSU'
[783] 'Cglyc|BGC0000378.gbk_BGC0000378_56081_ktzH_19_5260'
[784] 'Dual|gi|1246467047'
[785] 'Starter|gi|300785922|ref|YP_003766213.1|'
[786] 'Dual|gi|1382811217'
[787] 'DCL|gi|15597598|ref|NP_251092.1|_2_'
[788] 'Cglyc|BGC0001233.gbk_BGC0001233_72176_fegR_18_7911'
[789] 'Cglyc|BGC0000290.gbk_BGC0000290_69301_AAM80536.1_10_1855'
[790] 'Dual|gi|946120333'
[791] 'Cglyc|BGC0000311.gbk_BGC0000311_66669_bpsA_7_3165'
[792] 'Cglyc|BGC0001752.gbk_BGC0001752_39092_ctg1_orf1265_11_3247'
[793] 'Cglyc|BGC0001628.gbk_BGC0001628_35856_orf6_6_3825_2_'
[794] 'DCL|gi|501225154|ref|WP_012268172.1|'
[795] 'modAA|Zmn17'
[796] 'Dual|gi|1274510863'
[797] 'DCL|gi|75520419|sp|Q70LM5.1|LGRC_BREPA'
[798] 'CT-A|gi|119370530|sp|O43103.2|SID2_USTMA_2_'
[799] 'Dual|gi|1183372128'
[800] 'Dual|gi|443283842'
[801] 'Cglyc|BGC0001628.gbk_BGC0001628_35856_orf5_5_2540'
[802] 'DCL|gi|113315|sp|P25464.1|ACVS_ACRCH'
[803] 'Cglyc|BGC0001460.gbk_BGC0001460_66347_H074_31752_29_4056'
[804] 'Dual|gi|950256590'
[805] 'Cglyc|BGC0001211.gbk_BGC0001211_33663_AMYAL_RS0130210_3_7412'
[806] 'Cglyc|BGC0001297.gbk_BGC0001297_55539_cal18_23_2576'
[807] 'Hybrid|gi|402075279'
[808] 'bL|gi|1131003267|ref|WP_075764583.1|'
[809] 'Dual|gi|1180051013'
[810] 'modAA|PuwF_C'
[811] 'Cglyc|BGC0001233.gbk_BGC0001233_72176_fegQ_17_5447'
[812] 'Cglyc|BGC0000339.gbk_BGC0000339_45600_ecm6_6_2609'
[813] 'Dual|gi|951712331'
[814] 'DCL|gi|122959832|sp|Q0VZ70.1|CHSAD_CHOCO'
[815] 'DCL|gi|15597620|ref|NP_251114.1|'
[816] 'modAA|AmbE_C'
[817] 'modAA|LgnD_C'
[818] 'DCL|gi|300785007|ref|YP_003765298.1|'
[819] 'LCL|gi|1094691817|emb|SEW26638.1|'
[820] 'modAA|HasO_C'
[821] 'Cglyc|BGC0001767.gbk_BGC0001767_30232_ctg1_orf20_5_5167'
[822] 'DCL|gi|75533826|sp|Q9R9I9.1|MYCC_BACIU'
[823] 'DCL|gi|239938684|sp|P94459.2|PPSD_BACSU'
[824] 'CT-A|gi|74703700|sp|Q4PEM9.1|FER3_USTMA_2__3_'
[825] 'Cglyc|BGC0001462.gbk_BGC0001462_69375_BS329_14145_30_4064'
[826] 'Cglyc|BGC0000326.gbk_BGC0000326_55972_AAK81826.1_5_4898'
[827] 'Cglyc|BGC0000315.gbk_BGC0000315_82872_SCO3231_22_3670'
[828] 'Cglyc|BGC0001984.gbk_BGC0001984_96578_speB_10_4213'
[829] 'CT-DCL|gi|1035743477|sp|B6HJU6.1|ROQA_PENRW'
[830] 'CT-A|gi|74703700|sp|Q4PEM9.1|FER3_USTMA_2__2_'
[831] 'DCL|gi|501224900|ref|WP_012267918.1|'
[832] 'DCL|gi|75533827|sp|Q9R9J0.1|MYCB_BACIU'
[833] 'Dual|gi|522824236'
[834] 'Cglyc|BGC0001975.gbk_BGC0001975_69292_QBG38782.1_23_3932_2_'
[835] 'modAA|PuwG_C'
[836] 'Cglyc|BGC0001975.gbk_BGC0001975_69292_QBG38782.1_23_3932'
[837] 'DCL|gi|501223609|ref|WP_012266627.1|'
[838] 'Cglyc|BGC0001406.gbk_BGC0001406_82135_tlo21_21_5829'
[839] 'CT-DCL|gi|74672710|sp|Q4WT66.1|NRPS1_ASPFU_2_'
[840] 'DCL|gi|15597598|ref|NP_251092.1|'
[841] 'DCL|gi|75520420|sp|Q70LM6.1|LGRB_BREPA'
[842] 'Dual|gi|1175524347'
[843] 'Cglyc|BGC0000290.gbk_BGC0000290_69301_AAM80538.1_12_1491'
[844] 'DCL|gi|6136084|sp|O30409.1|TYCC_BREPA'
[845] 'DCL|gi|193885234|pdb|2VSQ|A'
[846] 'DCL|gi|5915762|sp|O68008.1|BACC_BACLI'
[847] 'DCL|gi|6093777|sp|P39847.2|PPSC_BACSU'
[848] 'Cglyc|BGC0000311.gbk_BGC0000311_66669_bpsB_8_4077_2_'
[849] 'Starter|gi|254763440|sp|P45745.4|DHBF_BACSU'
[850] 'Dual|gi|918249051'
[851] 'CT-A|gi|74665388|sp|Q9P7T1.1|SIB1_SCHPO_2_'
[852] 'Outgroup|A0A0Q8VQZ9.1_WES/DGAT_Actino'
[853] 'Outgroup|G7H296.1_WES/DGAT_Actino'
[854] 'Outgroup|A0A0K0XUR3.1_WES/DGAT_Proteo'
[855] 'Outgroup|D5UN47.1_WES/DGAT_Actino'
[856] 'Outgroup|A0A0T6VZV4.1_WES/DGAT_Proteo'
[857] 'Outgroup|A6GSQ9.1_WES/DGAT_Proteo'
[858] 'Outgroup|A0A1A3HLK9.1_WES/DGAT_Actino'
[859] 'Outgroup|A0A1B1WN21.1_WES/DGAT_Actino'
[860] 'Outgroup|A0A372P3U1.1_WES/DGAT_Actino'
[861] 'Outgroup|E2SDP8.1_WES/DGAT_Actino'
[862] 'Outgroup|A0A1H2FE76.1_WES/DGAT_Proteo'
[863] 'Outgroup|A0A0N1AHU3.1_WES/DGAT_Proteo'
[864] 'Outgroup|A0A1H3DXZ6.1_WES/DGAT_Actino'
[865] 'Outgroup|A0A0K2YJI9.1_WES/DGAT_Actino'
[866] 'Outgroup|A0A117RC41.1_WES/DGAT_Actino'
[867] 'Outgroup|A0A1B9Z3F3.1_WES/DGAT_Proteo'
[868] 'Outgroup|A0A1I1GYH6.1_WES/DGAT_Proteo'
[869] 'Outgroup|A0A1Y0IIC7.1_WES/DGAT_Proteo'
[870] 'Outgroup|A0A142LKN7.1_WES/DGAT_Proteo'
[871] 'Outgroup|A0A1T0CT99.1_WES/DGAT_Proteo'
[872] 'Outgroup|A0A2S2FEU1.1_WES/DGAT_Proteo'
[873] 'Outgroup|A0A170UH60.1_WES/DGAT_Actino'
[874] 'Outgroup|A0A084IPX7.1_WES/DGAT_Proteo'
[875] 'Outgroup|A0A1C2DN44.1_WES/DGAT_Proteo'
[876] 'Outgroup|A0A2A9FE03.1_WES/DGAT_Actino'
[877] 'Outgroup|A0A1I3W2B8.1_WES/DGAT_Actino'
[878] 'Outgroup|A0A260X5Z1.1_WES/DGAT_Actino'
[879] 'Outgroup|Q2SCC1.1_WES/DGAT_Proteo'
[880] 'Outgroup|A0A2U1EI31.1_WES/DGAT_Actino'
[881] 'Outgroup|A0A0J6WDP7.1_WES/DGAT_Actino'
[882] 'Outgroup|A0A238XHA1.1_WES/DGAT_Actino'
[883] 'Outgroup|A0A1Y2Q958.1_WES/DGAT_Proteo'
[884] 'Outgroup|A0A1P8WYV7.1_WES/DGAT_Proteo'
[885] 'Outgroup|A0A1I3FXC2.1_WES/DGAT_Actino'
[886] 'Outgroup|A0A1X2C333.1_WES/DGAT_Actino'
[887] 'Outgroup|A0A1H7N1V8.1_WES/DGAT_Proteo'
[888] 'Outgroup|A0A0K2YI98.1_WES/DGAT_Actino'
[889] 'Outgroup|A0A365H2H3.1_WES/DGAT_Actino'
[890] 'Outgroup|A0A0D1LEM7.1_WES/DGAT_Actino'
[891] 'Outgroup|A0A1V2DRA9.1_WES/DGAT_Proteo'
[892] 'Outgroup|A0A085VXH4.1_WES/DGAT_Proteo'
[893] 'Outgroup|Q0SKS6.1_WES/DGAT_Actino'
[894] 'Outgroup|A0A3A5FSA8.1_WES/DGAT_Proteo'
[895] 'Outgroup|A0A1C3TMR2.1_WES/DGAT_Proteo'
[896] 'Outgroup|A0A1D8SY42.1_WES/DGAT_Actino'
[897] 'Outgroup|A0A3D8VIW2.1_WES/DGAT_Proteo'
[898] 'Outgroup|A0A0K0XX07.1_WES/DGAT_Proteo'
[899] 'Outgroup|M1FGH1.1_WES/DGAT_Proteo'
[900] 'Outgroup|A0A1Q5MX06.1_papA_Actino'
[901] 'Outgroup|A0A1V3ZZI6.1_papA_Actino'
[902] 'Outgroup|U5EB08.1_papA_Actino'
[903] 'Outgroup|E5XQE3.2_papA_Actino'
[904] 'Outgroup|A0A2U9NUM8.1_papA_Actino'
[905] 'Outgroup|A0A1H0BJD3.1_papA_Actino'
[906] 'Outgroup|E5XKJ0.2_papA_Actino'
[907] 'Outgroup|R4LVC8.1_papA_Actino'
[908] 'Outgroup|A3KI36.1_papA_Actino'
[909] 'Outgroup|A0A1C4NCW3.1_papA_Actino'
[910] 'Outgroup|H6R8U0.1_papA_Actino'
[911] 'Outgroup|A0A1I6PQJ4.1_papA_Actino'
[912] 'Outgroup|A0A3A4KT80.1_papA_Actino'
[913] 'Outgroup|A0A1Z2KVQ5.1_papA_Actino'
[914] 'Outgroup|A0A1G7YDH5.1_papA_Actino'
[915] 'Outgroup|A0A132T5T4.1_papA_Actino'
[916] 'Outgroup|D5UV82.1_papA_Actino'
[917] 'Outgroup|K0EJR8.1_papA_Actino'
[918] 'Outgroup|A0A1H9JUY5.1_papA_Actino'
[919] 'Outgroup|A0A117QLT3.1_papA_Actino'
[920] 'Outgroup|A0A318JX77.1_papA_Actino'
[921] 'Outgroup|A0A0U1Z2F6.1_papA_Actino'
[922] 'Outgroup|A0A1M5ZS04.1_papA_Actino'
[923] 'Outgroup|A0A379JJ35.1_papA_Actino'
[924] 'Outgroup|A0A370IAN3.1_papA_Actino'
[925] 'Outgroup|A0A1A2D255.1_papA_Actino'
[926] 'Outgroup|A0A1X0K5T1.1_papA_Actino'
[927] 'Outgroup|P9WIN5.1_papA_Actino'
[928] 'Outgroup|A0A100W7G7.1_papA_Actino'
[929] 'Outgroup|A0A1X2LTY3.1_papA_Actino'
[930] 'Outgroup|B2HIM3.1_papA_Actino'
[931] 'Outgroup|D6ZBD7.1_papA_Actino'
[932] 'Outgroup|Q5YZT5.1_papA_Actino'
[933] 'Outgroup|K0EQV5.1_papA_Actino'
[934] 'Outgroup|A0A1A3PD98.1_papA_Actino'
[935] 'Outgroup|H0QWI8.1_papA_Actino'
[936] 'Outgroup|E5XSX7.2_papA_Actino'
[937] 'Outgroup|D6Z8K5.1_papA_Actino'
[938] 'Outgroup|I4BJS3.1_papA_Actino'
[939] 'Outgroup|A1UGV8.1_papA_Actino'
[940] 'Outgroup|A0A1Q4ZGQ5.1_papA_Actino'
[941] 'Outgroup|Q49939.1_papA_Actino'
[942] 'LCL-A|gi|322693899|gb|EFY85744.1|'
[943] 'LCL-A|gi|1083154040|gb|OGE48516.1|'
[944] 'SgcC5|gi|113318|sp|P26046.1|ACVS2_PENCH'
[945] 'E|gi|1321390726|pdb|5M6P|A'
[946] 'E|gi|1041576770|pdb|5ISW|A'
[947] 'Cyc|gi|1378834554'
[948] 'Cyc|gi|1353941961'
[949] 'Cyc|gi|1084328121'
[950] 'Cyc|gi|490757191'
[951] 'Cyc|gi|1174981551'
[952] 'Cyc|gi|1224041413'
[953] 'Cyc|gi|531803161'
[954] 'Cyc|gi|1615158984'
[955] 'Cyc|gi|1468707997'
[956] 'Cyc|gi|291549613'
[957] 'Cglyc|BGC0001178.gbk_BGC0001178_80908_AGS77310.1_11_1870'
[958] 'Cglyc|BGC0000455.gbk_BGC0000455_65044_vcm3_8_4050'
[959] 'Cglyc|BGC0001370.gbk_BGC0001370_79876_cda2PS2_18_3637'
[960] 'Cglyc|BGC0001459.gbk_BGC0001459_67931_ATP06_0208110_10_4063_2__2_'
[961] 'Dual|gi|146410197'
[962] 'Cglyc|BGC0001228.gbk_BGC0001228_37781_B110_RS0125720_21_2577'
[963] 'Dual|gi|1099897921'
[964] 'Dual|gi|950051634'
[965] 'Hybrid|gi|384955760'
[966] 'Hybrid|gi|751749130'
[967] 'Hybrid|gi|936415939'
[968] 'Hybrid|gi|1190904947'
[969] 'Hybrid|gi|973783714'
[970] 'Hybrid|gi|1239396223'
[971] 'Hybrid|gi|210070751'
[972] 'Hybrid|gi|1025662929'
[973] 'Hybrid|gi|1183388422'
[974] 'Hybrid|gi|170939873'
[975] 'Hybrid|gi|1317225771'
[976] 'Hybrid|gi|1271953391'
[977] 'Hybrid|gi|482809632'
[978] 'Hybrid|gi|407918268'
[979] 'Hybrid|gi|1134775652'
[980] 'I|WP_255221035.1_amino_acid_adenylation_domaincontaining_protein_Variovorax_boronicumulans__update__VarH_C'
[981] 'Cyc|gi|1095507355'
[982] 'Cyc|gi|653617431'
[983] 'Cyc|gi|738876303'
[984] 'Cyc|gi|933359573'
[985] 'Cyc|gi|506238376'
[986] 'Cyc|gi|1073055737'
[987] 'Cyc|gi|1486866402'
[988] 'Cyc|gi|1215113784'
[989] 'Cyc|gi|123777944'
[990] 'Cglyc|BGC0000440.gbk_BGC0000440_89713_tcp11_20_4067_2__2_'
[991] 'Cglyc|BGC0000415.gbk_BGC0000415_36568_qui7_7_2664'
[992] 'Cglyc|BGC0000290.gbk_BGC0000290_69301_AAM80537.1_11_4066_2_'
[993] 'Cglyc|BGC0000455.gbk_BGC0000455_65044_vcm3_8_4050_2_'
[994] 'Cglyc|BGC0001460.gbk_BGC0001460_66347_H074_31747_28_1832'
[995] 'Cglyc|BGC0001459.gbk_BGC0001459_67931_ATP06_0208105_9_3155'
[996] 'bL|gi|47078312|gb|AAT09805.1|'
[997] 'Cglyc|BGC0000418.gbk_BGC0000418_80193_AIE77059.1_9_3996'
[998] 'Cglyc|BGC0001178.gbk_BGC0001178_80908_AGS77308.1_9_1369'
[999] 'Cglyc|BGC0001233.gbk_BGC0001233_72176_fegQ_17_5447_2_'
[1000] 'Cglyc|BGC0000290.gbk_BGC0000290_69301_AAM80539.1_13_2070'
[1001] 'Cglyc|BGC0000461.gbk_BGC0000461_63720_AEP18655.1_2_7396_2_'
[1002] 'Cglyc|BGC0001975.gbk_BGC0001975_69292_QBG38783.1_24_3692'
[1003] 'Dual|gi|1348841486'
[1004] 'Dual|gi|1052355446'
[1005] 'Dual|gi|1216023995'
[1006] 'Dual|gi|663494837'
[1007] 'Dual|gi|515785084'
[1008] 'Dual|gi|950256057'
[1009] 'LCL|gi|635560919|emb|CDQ39355.1|'
[1010] 'LCL|gi|1104019627|emb|SFX01522.1|'
[1011] 'Hybrid|gi|1111712344'
[1012] 'Hybrid|gi|816193275'
[1013] 'Hybrid|gi|1109545994'
[1014] 'Hybrid|gi|700459236'
[1015] 'Hybrid|gi|667732525'
[1016] 'Hybrid|gi|1190909143'
[1017] 'Hybrid|gi|1141559363'
[1018] 'Hybrid|gi|1168099995'
[1019] 'Hybrid|gi|682275410'
[1020] 'Hybrid|gi|973782017'
[1021] 'Hybrid|gi|1151457148'
[1022] 'Hybrid|gi|1111495867'
[1023] 'Hybrid|gi|996609804'
[1024] 'Hybrid|gi|1227548893'
[1025] 'Hybrid|gi|1024759942'
[1026] 'Hybrid|gi|74592880'
[1027] 'Hybrid|gi|751351542'
[1028] 'Hybrid|gi|1141561736'
[1029] 'Cglyc|BGC0000290.gbk_BGC0000290_69301_AAM80537.1_11_4066_2__2_'
[1030] 'Cglyc|BGC0000290.gbk_BGC0000290_69301_AAM80537.1_11_4066'
[1031] 'Cglyc|BGC0000311.gbk_BGC0000311_66669_bpsA_7_3165_2_'
[1032] 'Cglyc|BGC0000311.gbk_BGC0000311_66669_bpsC_9_1858'
[1033] 'Cglyc|BGC0000378.gbk_BGC0000378_56081_ktzH_19_5260_2_'
[1034] 'Cglyc|BGC0000418.gbk_BGC0000418_80193_AIE77060.1_10_1853'
[1035] 'Cglyc|BGC0000440.gbk_BGC0000440_89713_tcp10_19_1061'
[1036] 'Cglyc|BGC0000440.gbk_BGC0000440_89713_tcp11_20_4067_2_'
[1037] 'Cglyc|BGC0000440.gbk_BGC0000440_89713_tcp11_20_4067'
[1038] 'Cglyc|BGC0000441.gbk_BGC0000441_89976_teiC_14_4067'
[1039] 'Cglyc|BGC0000441.gbk_BGC0000441_89976_teiD_15_1860'
[1040] 'Cglyc|BGC0000450.gbk_BGC0000450_36746'
[1041] 'Cglyc|BGC0000455.gbk_BGC0000455_65044_vcm2_7_3152'
[1042] 'Cglyc|BGC0000455.gbk_BGC0000455_65044_vcm3_8_4050_2__2_'
[1043] 'Cglyc|BGC0000455.gbk_BGC0000455_65044_vcm4_9_1858'
[1044] 'Cglyc|BGC0001178.gbk_BGC0001178_80908_AGS77307.1_8_2084'
[1045] 'Cglyc|BGC0001178.gbk_BGC0001178_80908_AGS77309.1_10_4071_2__2_'
[1046] 'Cglyc|BGC0001178.gbk_BGC0001178_80908_AGS77309.1_10_4071'
[1047] 'Cglyc|BGC0001459.gbk_BGC0001459_67931_ATP06_0208110_10_4063_2_'
[1048] 'Cglyc|BGC0001459.gbk_BGC0001459_67931_ATP06_0208110_10_4063'
[1049] 'Cglyc|BGC0001459.gbk_BGC0001459_67931_ATP06_0208115_11_1858'
[1050] 'Cglyc|BGC0001460.gbk_BGC0001460_66347_H074_31752_29_4056_2_'
[1051] 'Cglyc|BGC0001460.gbk_BGC0001460_66347_H074_31752_29_4056_2__2_'
[1052] 'Cglyc|BGC0001460.gbk_BGC0001460_66347_H074_31757_30_3149'
[1053] 'Cglyc|BGC0001461.gbk_BGC0001461_67793_BS330_28390_8_4061_2__2_'
[1054] 'Cglyc|BGC0001461.gbk_BGC0001461_67793_BS330_28390_8_4061'
[1055] 'Cglyc|BGC0001461.gbk_BGC0001461_67793_BS330_28395_9_1864'
[1056] 'Cglyc|BGC0001462.gbk_BGC0001462_69375_BS329_14140_29_1861'
[1057] 'Cglyc|BGC0001462.gbk_BGC0001462_69375_BS329_14145_30_4064_2_'
[1058] 'Cglyc|BGC0001462.gbk_BGC0001462_69375_BS329_14145_30_4064_2__2_'
[1059] 'Cglyc|BGC0001462.gbk_BGC0001462_69375_BS329_14150_31_2081'
[1060] 'Cyc|gi|1149925584'
[1061] 'Cyc|gi|1427883673'
[1062] 'Cyc|gi|1510839174'
[1063] 'Cyc|gi|1087207355'
[1064] 'Cyc|gi|1231857377'
[1065] 'Dual|gi|29165624'
[1066] 'Dual|gi|926734120'
[1067] 'Dual|gi|946118666'
[1068] 'Dual|gi|1094920501'
[1069] 'Dual|gi|1148811897'
[1070] 'Dual|gi|1352843421'
[1071] 'Dual|gi|1225667596'
[1072] 'Dual|gi|1094127314'
[1073] 'Dual|gi|1387372394'
[1074] 'E|gi|75533826|sp|Q9R9I9.1|MYCC_BACIU'
[1075] 'Hybrid|gi|311320381'
[1076] 'Hybrid|gi|1111702798'
[1077] 'Hybrid|gi|210069671'
[1078] 'Hybrid|gi|1003747275'
[1079] 'Hybrid|gi|485925615'
[1080] 'Hybrid|gi|1333720939'
[1081] 'Hybrid|gi|1239396273'
[1082] 'Hybrid|gi|743642944'
[1083] 'Hybrid|gi|802088062'
[1084] 'Hybrid|gi|949391939'
[1085] 'Hybrid|gi|1371483767'
[1086] 'Hybrid|gi|407922045'
[1087] 'Hybrid|gi|767017492'
[1088] 'Hybrid|gi|1168066798'
[1089] 'Hybrid|gi|802087395'
[1090] 'Hybrid|gi|995936597'
[1091] 'Hybrid|gi|340519644'
[1092] 'LCL|gi|1158417579|emb|SLC21331.1|'
[1093] 'LCL|gi|1069546812|gb|OEH54108.1|'
[1094] 'CT|gi|25090286|sp|Q00869.2|ESYN_FUSEQ'
[1095] 'CT|gi|1270743746|sp|G3GBU7.1|BEA1_GIBIN'
;
END; [Taxa]

BEGIN Splits;
DIMENSIONS ntax=1095 nsplits=5724;
FORMAT labels=no weights=yes confidences=no intervals=no;
MATRIX
	100	 1,
	100	 2,
	100	 4,
	100	 2 4,
	100	 3,
	100	 2 3 4,
	100	 1 2 3 4,
	100	 9,
	100	 946,
	100	 9 946,
	100	 945,
	100	 9 945 946,
	100	 24,
	100	 43,
	100	 24 43,
	98	 9 24 43 945 946,
	100	 13,
	16	 9 13 24 43 945 946,
	100	 32,
	100	 35,
	100	 32 35,
	100	 39,
	100	 32 35 39,
	100	 41,
	100	 47,
	100	 41 47,
	100	 44,
	100	 41 44 47,
	99	 32 35 39 41 44 47,
	100	 34,
	100	 32 34 35 39 41 44 47,
	77	 9 13 24 32 34 35 39 41 43 44 47 945 946,
	100	 42,
	100	 46,
	100	 1074,
	66	 46 1074,
	100	 42 46 1074,
	99	 9 13 24 32 34 35 39 41 42 43 44 46 47 945 946 1074,
	100	 15,
	100	 30,
	100	 15 30,
	100	 22,
	45	 15 22 30,
	100	 17,
	100	 37,
	100	 17 37,
	8	 15 17 22 30 37,
	100	 26,
	100	 28,
	100	 33,
	99	 28 33,
	100	 31,
	100	 28 31 33,
	100	 26 28 31 33,
	100	 40,
	100	 26 28 31 33 40,
	100	 29,
	0	 26 28 29 31 33 40,
	100	 27,
	100	 36,
	100	 27 36,
	0	 26 27 28 29 31 33 36 40,
	0	 15 17 22 26 27 28 29 30 31 33 36 37 40,
	100	 20,
	100	 38,
	97	 20 38,
	100	 45,
	100	 20 38 45,
	11	 15 17 20 22 26 27 28 29 30 31 33 36 37 38 40 45,
	11	 9 13 15 17 20 22 24 26 27 28 29 30 31 32 33 34 35 36 37 38 39 40 41 42 43 44 45 46 47 945 946 1074,
	100	 1 2 3 4 9 13 15 17 20 22 24 26 27 28 29 30 31 32 33 34 35 36 37 38 39 40 41 42 43 44 45 46 47 945 946 1074,
	100	 5,
	100	 8,
	100	 12,
	100	 16,
	45	 12 16,
	100	 8 12 16,
	94	 5 8 12 16,
	100	 6,
	100	 10,
	100	 6 10,
	100	 21,
	100	 23,
	100	 21 23,
	99	 6 10 21 23,
	100	 14,
	85	 6 10 14 21 23,
	48	 5 6 8 10 12 14 16 21 23,
	100	 7,
	100	 18,
	100	 25,
	6	 18 25,
	0	 7 18 25,
	0	 5 6 7 8 10 12 14 16 18 21 23 25,
	100	 11,
	100	 19,
	100	 11 19,
	100	 5 6 7 8 10 11 12 14 16 18 19 21 23 25,
	100	 1 2 3 4 5 6 7 8 9 10 11 12 13 14 15 16 17 18 19 20 21 22 23 24 25 26 27 28 29 30 31 32 33 34 35 36 37 38 39 40 41 42 43 44 45 46 47 945 946 1074,
	100	 48,
	100	 1 2 3 4 5 6 7 8 9 10 11 12 13 14 15 16 17 18 19 20 21 22 23 24 25 26 27 28 29 30 31 32 33 34 35 36 37 38 39 40 41 42 43 44 45 46 47 48 945 946 1074,
	100	 49,
	100	 178,
	100	 179,
	100	 178 179,
	100	 235,
	100	 980,
	100	 235 980,
	100	 239,
	100	 235 239 980,
	100	 236,
	91	 235 236 239 980,
	100	 238,
	100	 240,
	100	 238 240,
	73	 235 236 238 239 240 980,
	100	 237,
	99	 235 236 237 238 239 240 980,
	100	 178 179 235 236 237 238 239 240 980,
	100	 49 178 179 235 236 237 238 239 240 980,
	100	 165,
	100	 166,
	100	 234,
	100	 166 234,
	100	 165 166 234,
	100	 49 165 166 178 179 234 235 236 237 238 239 240 980,
	100	 172,
	100	 49 165 166 172 178 179 234 235 236 237 238 239 240 980,
	100	 50,
	100	 72,
	100	 78,
	100	 72 78,
	100	 87,
	100	 989,
	100	 87 989,
	100	 106,
	78	 87 106 989,
	100	 118,
	100	 948,
	67	 118 948,
	56	 87 106 118 948 989,
	64	 72 78 87 106 118 948 989,
	100	 89,
	96	 72 78 87 89 106 118 948 989,
	99	 50 72 78 87 89 106 118 948 989,
	100	 52,
	100	 69,
	100	 951,
	100	 69 951,
	100	 107,
	100	 69 107 951,
	100	 105,
	100	 954,
	100	 105 954,
	100	 69 105 107 951 954,
	100	 86,
	100	 982,
	100	 86 982,
	95	 69 86 105 107 951 954 982,
	100	 128,
	100	 983,
	100	 128 983,
	100	 953,
	100	 128 953 983,
	100	 69 86 105 107 128 951 953 954 982 983,
	100	 52 69 86 105 107 128 951 953 954 982 983,
	100	 53,
	100	 950,
	100	 53 950,
	100	 93,
	100	 142,
	52	 93 142,
	0	 53 93 142 950,
	100	 129,
	100	 955,
	100	 984,
	100	 955 984,
	100	 129 955 984,
	98	 53 93 129 142 950 955 984,
	100	 52 53 69 86 93 105 107 128 129 142 950 951 953 954 955 982 983 984,
	100	 1060,
	0	 52 53 69 86 93 105 107 128 129 142 950 951 953 954 955 982 983 984 1060,
	100	 108,
	100	 121,
	100	 1061,
	100	 121 1061,
	100	 108 121 1061,
	100	 956,
	100	 108 121 956 1061,
	100	 52 53 69 86 93 105 107 108 121 128 129 142 950 951 953 954 955 956 982 983 984 1060 1061,
	100	 59,
	100	 60,
	100	 59 60,
	100	 68,
	100	 985,
	99	 68 985,
	100	 952,
	100	 68 952 985,
	45	 59 60 68 952 985,
	100	 52 53 59 60 68 69 86 93 105 107 108 121 128 129 142 950 951 952 953 954 955 956 982 983 984 985 1060 1061,
	100	 112,
	100	 138,
	100	 112 138,
	100	 131,
	100	 136,
	100	 147,
	100	 136 147,
	100	 131 136 147,
	100	 112 131 136 138 147,
	100	 52 53 59 60 68 69 86 93 105 107 108 112 121 128 129 131 136 138 142 147 950 951 952 953 954 955 956 982 983 984 985 1060 1061,
	100	 84,
	100	 127,
	7	 84 127,
	100	 90,
	73	 84 90 127,
	100	 1062,
	96	 84 90 127 1062,
	96	 52 53 59 60 68 69 84 86 90 93 105 107 108 112 121 127 128 129 131 136 138 142 147 950 951 952 953 954 955 956 982 983 984 985 1060 1061 1062,
	100	 56,
	100	 988,
	100	 56 988,
	100	 146,
	100	 987,
	100	 146 987,
	100	 154,
	100	 292,
	99	 154 292,
	98	 146 154 292 987,
	97	 56 146 154 292 987 988,
	100	 57,
	100	 101,
	100	 57 101,
	100	 149,
	100	 57 101 149,
	100	 123,
	53	 57 101 123 149,
	100	 66,
	81	 57 66 101 123 149,
	100	 76,
	100	 151,
	100	 76 151,
	100	 81,
	100	 94,
	100	 81 94,
	100	 114,
	98	 81 94 114,
	100	 76 81 94 114 151,
	100	 115,
	54	 76 81 94 114 115 151,
	100	 57 66 76 81 94 101 114 115 123 149 151,
	100	 56 57 66 76 81 94 101 114 115 123 146 149 151 154 292 987 988,
	100	 64,
	100	 134,
	99	 64 134,
	100	 157,
	99	 64 134 157,
	99	 56 57 64 66 76 81 94 101 114 115 123 134 146 149 151 154 157 292 987 988,
	100	 102,
	100	 143,
	94	 102 143,
	100	 986,
	85	 102 143 986,
	87	 56 57 64 66 76 81 94 101 102 114 115 123 134 143 146 149 151 154 157 292 986 987 988,
	100	 98,
	100	 132,
	88	 98 132,
	100	 110,
	77	 98 110 132,
	79	 56 57 64 66 76 81 94 98 101 102 110 114 115 123 132 134 143 146 149 151 154 157 292 986 987 988,
	100	 62,
	100	 119,
	100	 62 119,
	100	 125,
	99	 62 119 125,
	100	 104,
	100	 150,
	100	 104 150,
	100	 117,
	94	 104 117 150,
	100	 62 104 117 119 125 150,
	100	 67,
	100	 83,
	99	 67 83,
	100	 120,
	99	 67 83 120,
	99	 62 67 83 104 117 119 120 125 150,
	79	 56 57 62 64 66 67 76 81 83 94 98 101 102 104 110 114 115 117 119 120 123 125 132 134 143 146 149 150 151 154 157 292 986 987 988,
	95	 52 53 56 57 59 60 62 64 66 67 68 69 76 81 83 84 86 90 93 94 98 101 102 104 105 107 108 110 112 114 115 117 119 120 121 123 125 127 128 129 131 132 134 136 138 142 143 146 147 149 150 151 154 157 292 950 951 952 953 954 955 956 982 983 984 985 986 987 988 1060 1061 1062,
	95	 50 52 53 56 57 59 60 62 64 66 67 68 69 72 76 78 81 83 84 86 87 89 90 93 94 98 101 102 104 105 106 107 108 110 112 114 115 117 118 119 120 121 123 125 127 128 129 131 132 134 136 138 142 143 146 147 149 150 151 154 157 292 948 950 951 952 953 954 955 956 982 983 984 985 986 987 988 989 1060 1061 1062,
	100	 61,
	100	 50 52 53 56 57 59 60 61 62 64 66 67 68 69 72 76 78 81 83 84 86 87 89 90 93 94 98 101 102 104 105 106 107 108 110 112 114 115 117 118 119 120 121 123 125 127 128 129 131 132 134 136 138 142 143 146 147 149 150 151 154 157 292 948 950 951 952 953 954 955 956 982 983 984 985 986 987 988 989 1060 1061 1062,
	100	 51,
	100	 97,
	100	 148,
	100	 97 148,
	100	 51 97 148,
	100	 54,
	100	 71,
	100	 54 71,
	100	 51 54 71 97 148,
	100	 58,
	100	 947,
	100	 58 947,
	57	 51 54 58 71 97 148 947,
	100	 91,
	100	 139,
	67	 91 139,
	69	 51 54 58 71 91 97 139 148 947,
	100	 85,
	100	 126,
	87	 85 126,
	100	 92,
	100	 949,
	100	 92 949,
	100	 140,
	75	 92 140 949,
	72	 85 92 126 140 949,
	69	 51 54 58 71 85 91 92 97 126 139 140 148 947 949,
	100	 70,
	100	 99,
	84	 70 99,
	71	 51 54 58 70 71 85 91 92 97 99 126 139 140 148 947 949,
	100	 80,
	100	 100,
	100	 116,
	93	 100 116,
	72	 80 100 116,
	81	 51 54 58 70 71 80 85 91 92 97 99 100 116 126 139 140 148 947 949,
	100	 75,
	100	 141,
	100	 75 141,
	100	 144,
	100	 152,
	100	 144 152,
	90	 75 141 144 152,
	85	 51 54 58 70 71 75 80 85 91 92 97 99 100 116 126 139 140 141 144 148 152 947 949,
	100	 63,
	100	 122,
	99	 63 122,
	100	 88,
	100	 1064,
	94	 88 1064,
	100	 1063,
	92	 88 1063 1064,
	100	 113,
	100	 88 113 1063 1064,
	25	 63 88 113 122 1063 1064,
	54	 51 54 58 63 70 71 75 80 85 88 91 92 97 99 100 113 116 122 126 139 140 141 144 148 152 947 949 1063 1064,
	100	 55,
	71	 51 54 55 58 63 70 71 75 80 85 88 91 92 97 99 100 113 116 122 126 139 140 141 144 148 152 947 949 1063 1064,
	100	 65,
	100	 124,
	100	 65 124,
	100	 79,
	100	 137,
	100	 79 137,
	88	 65 79 124 137,
	100	 299,
	59	 65 79 124 137 299,
	36	 51 54 55 58 63 65 70 71 75 79 80 85 88 91 92 97 99 100 113 116 122 124 126 137 139 140 141 144 148 152 299 947 949 1063 1064,
	100	 73,
	100	 109,
	100	 133,
	76	 109 133,
	22	 73 109 133,
	100	 77,
	100	 96,
	52	 77 96,
	100	 162,
	41	 77 96 162,
	36	 73 77 96 109 133 162,
	48	 51 54 55 58 63 65 70 71 73 75 77 79 80 85 88 91 92 96 97 99 100 109 113 116 122 124 126 133 137 139 140 141 144 148 152 162 299 947 949 1063 1064,
	100	 74,
	100	 156,
	100	 74 156,
	100	 111,
	100	 158,
	100	 111 158,
	96	 74 111 156 158,
	100	 153,
	77	 74 111 153 156 158,
	100	 130,
	100	 155,
	100	 130 155,
	100	 160,
	100	 164,
	100	 160 164,
	97	 130 155 160 164,
	99	 74 111 130 153 155 156 158 160 164,
	100	 82,
	100	 981,
	100	 82 981,
	100	 135,
	100	 82 135 981,
	100	 163,
	53	 82 135 163 981,
	100	 95,
	100	 103,
	73	 95 103,
	97	 82 95 103 135 163 981,
	99	 74 82 95 103 111 130 135 153 155 156 158 160 163 164 981,
	52	 51 54 55 58 63 65 70 71 73 74 75 77 79 80 82 85 88 91 92 95 96 97 99 100 103 109 111 113 116 122 124 126 130 133 135 137 139 140 141 144 148 152 153 155 156 158 160 162 163 164 299 947 949 981 1063 1064,
	100	 50 51 52 53 54 55 56 57 58 59 60 61 62 63 64 65 66 67 68 69 70 71 72 73 74 75 76 77 78 79 80 81 82 83 84 85 86 87 88 89 90 91 92 93 94 95 96 97 98 99 100 101 102 103 104 105 106 107 108 109 110 111 112 113 114 115 116 117 118 119 120 121 122 123 124 125 126 127 128 129 130 131 132 133 134 135 136 137 138 139 140 141 142 143 144 146 147 148 149 150 151 152 153 154 155 156 157 158 160 162 163 164 292 299 947 948 949 950 951 952 953 954 955 956 981 982 983 984 985 986 987 988 989 1060 1061 1062 1063 1064,
	71	 49 50 51 52 53 54 55 56 57 58 59 60 61 62 63 64 65 66 67 68 69 70 71 72 73 74 75 76 77 78 79 80 81 82 83 84 85 86 87 88 89 90 91 92 93 94 95 96 97 98 99 100 101 102 103 104 105 106 107 108 109 110 111 112 113 114 115 116 117 118 119 120 121 122 123 124 125 126 127 128 129 130 131 132 133 134 135 136 137 138 139 140 141 142 143 144 146 147 148 149 150 151 152 153 154 155 156 157 158 160 162 163 164 165 166 172 178 179 234 235 236 237 238 239 240 292 299 947 948 949 950 951 952 953 954 955 956 980 981 982 983 984 985 986 987 988 989 1060 1061 1062 1063 1064,
	100	 145,
	100	 1059,
	100	 145 1059,
	100	 766,
	100	 995,
	100	 1031,
	100	 995 1031,
	100	 1041,
	100	 1052,
	100	 1041 1052,
	100	 995 1031 1041 1052,
	24	 766 995 1031 1041 1052,
	56	 145 766 995 1031 1041 1052 1059,
	100	 1000,
	100	 1044,
	100	 1000 1044,
	100	 145 766 995 1000 1031 1041 1044 1052 1059,
	100	 749,
	100	 145 749 766 995 1000 1031 1041 1044 1052 1059,
	100	 475,
	100	 960,
	100	 1042,
	100	 1051,
	100	 1042 1051,
	100	 960 1042 1051,
	100	 1053,
	96	 960 1042 1051 1053,
	52	 475 960 1042 1051 1053,
	100	 1058,
	46	 475 960 1042 1051 1053 1058,
	100	 990,
	100	 1045,
	70	 990 1045,
	100	 1029,
	100	 990 1029 1045,
	100	 475 960 990 1029 1042 1045 1051 1053 1058,
	100	 781,
	100	 475 781 960 990 1029 1042 1045 1051 1053 1058,
	94	 145 475 749 766 781 960 990 995 1000 1029 1031 1041 1042 1044 1045 1051 1052 1053 1058 1059,
	100	 711,
	100	 998,
	100	 1035,
	100	 998 1035,
	80	 711 998 1035,
	100	 843,
	100	 711 843 998 1035,
	100	 750,
	100	 711 750 843 998 1035,
	89	 145 475 711 749 750 766 781 843 960 990 995 998 1000 1029 1031 1035 1041 1042 1044 1045 1051 1052 1053 1058 1059,
	100	 707,
	100	 713,
	100	 848,
	100	 993,
	100	 1050,
	100	 993 1050,
	100	 1047,
	100	 993 1047 1050,
	100	 848 993 1047 1050,
	100	 713 848 993 1047 1050,
	100	 1057,
	100	 713 848 993 1047 1050 1057,
	100	 707 713 848 993 1047 1050 1057,
	100	 992,
	80	 707 713 848 992 993 1047 1050 1057,
	100	 1036,
	80	 707 713 848 992 993 1036 1047 1050 1057,
	100	 763,
	100	 707 713 763 848 992 993 1036 1047 1050 1057,
	100	 732,
	100	 707 713 732 763 848 992 993 1036 1047 1050 1057,
	100	 803,
	100	 958,
	100	 803 958,
	100	 1048,
	100	 803 958 1048,
	100	 997,
	80	 803 958 997 1048,
	100	 825,
	100	 1054,
	100	 825 1054,
	87	 803 825 958 997 1048 1054,
	100	 1030,
	100	 1037,
	100	 1038,
	100	 1037 1038,
	100	 1046,
	100	 1037 1038 1046,
	100	 1030 1037 1038 1046,
	100	 803 825 958 997 1030 1037 1038 1046 1048 1054,
	100	 826,
	100	 803 825 826 958 997 1030 1037 1038 1046 1048 1054,
	85	 707 713 732 763 803 825 826 848 958 992 993 997 1030 1036 1037 1038 1046 1047 1048 1050 1054 1057,
	100	 764,
	100	 789,
	100	 957,
	100	 1039,
	100	 957 1039,
	100	 994,
	100	 1043,
	100	 994 1043,
	100	 1055,
	100	 1056,
	100	 1055 1056,
	100	 994 1043 1055 1056,
	100	 1032,
	100	 1049,
	100	 1032 1049,
	97	 994 1032 1043 1049 1055 1056,
	100	 1034,
	100	 994 1032 1034 1043 1049 1055 1056,
	100	 957 994 1032 1034 1039 1043 1049 1055 1056,
	100	 789 957 994 1032 1034 1039 1043 1049 1055 1056,
	100	 764 789 957 994 1032 1034 1039 1043 1049 1055 1056,
	89	 707 713 732 763 764 789 803 825 826 848 957 958 992 993 994 997 1030 1032 1034 1036 1037 1038 1039 1043 1046 1047 1048 1049 1050 1054 1055 1056 1057,
	100	 145 475 707 711 713 732 749 750 763 764 766 781 789 803 825 826 843 848 957 958 960 990 992 993 994 995 997 998 1000 1029 1030 1031 1032 1034 1035 1036 1037 1038 1039 1041 1042 1043 1044 1045 1046 1047 1048 1049 1050 1051 1052 1053 1054 1055 1056 1057 1058 1059,
	100	 718,
	100	 788,
	77	 718 788,
	100	 757,
	100	 718 757 788,
	100	 811,
	100	 999,
	65	 811 999,
	100	 718 757 788 811 999,
	100	 145 475 707 711 713 718 732 749 750 757 763 764 766 781 788 789 803 811 825 826 843 848 957 958 960 990 992 993 994 995 997 998 999 1000 1029 1030 1031 1032 1034 1035 1036 1037 1038 1039 1041 1042 1043 1044 1045 1046 1047 1048 1049 1050 1051 1052 1053 1054 1055 1056 1057 1058 1059,
	100	 159,
	100	 776,
	85	 159 776,
	100	 791,
	81	 159 776 791,
	100	 514,
	100	 723,
	96	 514 723,
	43	 159 514 723 776 791,
	100	 653,
	100	 767,
	76	 653 767,
	100	 827,
	100	 959,
	100	 827 959,
	75	 653 767 827 959,
	100	 761,
	100	 828,
	95	 761 828,
	77	 653 761 767 827 828 959,
	100	 705,
	100	 838,
	56	 705 838,
	73	 653 705 761 767 827 828 838 959,
	100	 673,
	92	 653 673 705 761 767 827 828 838 959,
	25	 159 514 653 673 705 723 761 767 776 791 827 828 838 959,
	66	 145 159 475 514 653 673 705 707 711 713 718 723 732 749 750 757 761 763 764 766 767 776 781 788 789 791 803 811 825 826 827 828 838 843 848 957 958 959 960 990 992 993 994 995 997 998 999 1000 1029 1030 1031 1032 1034 1035 1036 1037 1038 1039 1041 1042 1043 1044 1045 1046 1047 1048 1049 1050 1051 1052 1053 1054 1055 1056 1057 1058 1059,
	100	 834,
	100	 836,
	100	 834 836,
	100	 1002,
	100	 834 836 1002,
	2	 145 159 475 514 653 673 705 707 711 713 718 723 732 749 750 757 761 763 764 766 767 776 781 788 789 791 803 811 825 826 827 828 834 836 838 843 848 957 958 959 960 990 992 993 994 995 997 998 999 1000 1002 1029 1030 1031 1032 1034 1035 1036 1037 1038 1039 1041 1042 1043 1044 1045 1046 1047 1048 1049 1050 1051 1052 1053 1054 1055 1056 1057 1058 1059,
	100	 706,
	100	 806,
	99	 706 806,
	46	 145 159 475 514 653 673 705 706 707 711 713 718 723 732 749 750 757 761 763 764 766 767 776 781 788 789 791 803 806 811 825 826 827 828 834 836 838 843 848 957 958 959 960 990 992 993 994 995 997 998 999 1000 1002 1029 1030 1031 1032 1034 1035 1036 1037 1038 1039 1041 1042 1043 1044 1045 1046 1047 1048 1049 1050 1051 1052 1053 1054 1055 1056 1057 1058 1059,
	100	 725,
	100	 742,
	11	 725 742,
	100	 727,
	100	 759,
	100	 962,
	100	 759 962,
	100	 812,
	100	 991,
	100	 1040,
	100	 991 1040,
	100	 812 991 1040,
	100	 759 812 962 991 1040,
	100	 727 759 812 962 991 1040,
	100	 743,
	100	 1033,
	96	 743 1033,
	100	 783,
	100	 743 783 1033,
	100	 727 743 759 783 812 962 991 1033 1040,
	100	 793,
	94	 727 743 759 783 793 812 962 991 1033 1040,
	100	 805,
	0	 727 743 759 783 793 805 812 962 991 1033 1040,
	100	 769,
	100	 801,
	100	 769 801,
	0	 727 743 759 769 783 793 801 805 812 962 991 1033 1040,
	14	 725 727 742 743 759 769 783 793 801 805 812 962 991 1033 1040,
	84	 145 159 475 514 653 673 705 706 707 711 713 718 723 725 727 732 742 743 749 750 757 759 761 763 764 766 767 769 776 781 783 788 789 791 793 801 803 805 806 811 812 825 826 827 828 834 836 838 843 848 957 958 959 960 962 990 991 992 993 994 995 997 998 999 1000 1002 1029 1030 1031 1032 1033 1034 1035 1036 1037 1038 1039 1040 1041 1042 1043 1044 1045 1046 1047 1048 1049 1050 1051 1052 1053 1054 1055 1056 1057 1058 1059,
	100	 708,
	100	 821,
	7	 708 821,
	100	 737,
	100	 773,
	100	 737 773,
	100	 708 737 773 821,
	100	 792,
	100	 708 737 773 792 821,
	97	 145 159 475 514 653 673 705 706 707 708 711 713 718 723 725 727 732 737 742 743 749 750 757 759 761 763 764 766 767 769 773 776 781 783 788 789 791 792 793 801 803 805 806 811 812 821 825 826 827 828 834 836 838 843 848 957 958 959 960 962 990 991 992 993 994 995 997 998 999 1000 1002 1029 1030 1031 1032 1033 1034 1035 1036 1037 1038 1039 1040 1041 1042 1043 1044 1045 1046 1047 1048 1049 1050 1051 1052 1053 1054 1055 1056 1057 1058 1059,
	100	 721,
	100	 1001,
	100	 721 1001,
	99	 145 159 475 514 653 673 705 706 707 708 711 713 718 721 723 725 727 732 737 742 743 749 750 757 759 761 763 764 766 767 769 773 776 781 783 788 789 791 792 793 801 803 805 806 811 812 821 825 826 827 828 834 836 838 843 848 957 958 959 960 962 990 991 992 993 994 995 997 998 999 1000 1001 1002 1029 1030 1031 1032 1033 1034 1035 1036 1037 1038 1039 1040 1041 1042 1043 1044 1045 1046 1047 1048 1049 1050 1051 1052 1053 1054 1055 1056 1057 1058 1059,
	100	 387,
	100	 145 159 387 475 514 653 673 705 706 707 708 711 713 718 721 723 725 727 732 737 742 743 749 750 757 759 761 763 764 766 767 769 773 776 781 783 788 789 791 792 793 801 803 805 806 811 812 821 825 826 827 828 834 836 838 843 848 957 958 959 960 962 990 991 992 993 994 995 997 998 999 1000 1001 1002 1029 1030 1031 1032 1033 1034 1035 1036 1037 1038 1039 1040 1041 1042 1043 1044 1045 1046 1047 1048 1049 1050 1051 1052 1053 1054 1055 1056 1057 1058 1059,
	100	 720,
	100	 846,
	96	 720 846,
	100	 739,
	98	 720 739 846,
	100	 735,
	100	 720 735 739 846,
	100	 728,
	100	 751,
	100	 728 751,
	100	 845,
	98	 728 751 845,
	100	 734,
	100	 844,
	100	 734 844,
	100	 740,
	100	 823,
	100	 847,
	100	 823 847,
	100	 740 823 847,
	100	 782,
	100	 740 782 823 847,
	100	 841,
	99	 740 782 823 841 847,
	19	 734 740 782 823 841 844 847,
	97	 728 734 740 751 782 823 841 844 845 847,
	100	 756,
	100	 822,
	100	 832,
	85	 822 832,
	100	 756 822 832,
	18	 728 734 740 751 756 782 822 823 832 841 844 845 847,
	100	 720 728 734 735 739 740 751 756 782 822 823 832 841 844 845 846 847,
	100	 724,
	100	 729,
	100	 752,
	99	 729 752,
	100	 753,
	100	 729 752 753,
	100	 797,
	98	 729 752 753 797,
	100	 724 729 752 753 797,
	100	 731,
	100	 837,
	100	 731 837,
	100	 831,
	100	 731 831 837,
	100	 794,
	99	 731 794 831 837,
	97	 724 729 731 752 753 794 797 831 837,
	100	 747,
	100	 815,
	96	 747 815,
	72	 724 729 731 747 752 753 794 797 815 831 837,
	87	 720 724 728 729 731 734 735 739 740 747 751 752 753 756 782 794 797 815 822 823 831 832 837 841 844 845 846 847,
	100	 818,
	93	 720 724 728 729 731 734 735 739 740 747 751 752 753 756 782 794 797 815 818 822 823 831 832 837 841 844 845 846 847,
	100	 755,
	97	 720 724 728 729 731 734 735 739 740 747 751 752 753 755 756 782 794 797 815 818 822 823 831 832 837 841 844 845 846 847,
	100	 808,
	100	 996,
	100	 808 996,
	98	 720 724 728 729 731 734 735 739 740 747 751 752 753 755 756 782 794 797 808 815 818 822 823 831 832 837 841 844 845 846 847 996,
	100	 787,
	100	 840,
	100	 787 840,
	100	 814,
	99	 787 814 840,
	99	 720 724 728 729 731 734 735 739 740 747 751 752 753 755 756 782 787 794 797 808 814 815 818 822 823 831 832 837 840 841 844 845 846 847 996,
	24	 145 159 387 475 514 653 673 705 706 707 708 711 713 718 720 721 723 724 725 727 728 729 731 732 734 735 737 739 740 742 743 747 749 750 751 752 753 755 756 757 759 761 763 764 766 767 769 773 776 781 782 783 787 788 789 791 792 793 794 797 801 803 805 806 808 811 812 814 815 818 821 822 823 825 826 827 828 831 832 834 836 837 838 840 841 843 844 845 846 847 848 957 958 959 960 962 990 991 992 993 994 995 996 997 998 999 1000 1001 1002 1029 1030 1031 1032 1033 1034 1035 1036 1037 1038 1039 1040 1041 1042 1043 1044 1045 1046 1047 1048 1049 1050 1051 1052 1053 1054 1055 1056 1057 1058 1059,
	100	 722,
	100	 802,
	100	 722 802,
	100	 754,
	100	 722 754 802,
	100	 145 159 387 475 514 653 673 705 706 707 708 711 713 718 720 721 722 723 724 725 727 728 729 731 732 734 735 737 739 740 742 743 747 749 750 751 752 753 754 755 756 757 759 761 763 764 766 767 769 773 776 781 782 783 787 788 789 791 792 793 794 797 801 802 803 805 806 808 811 812 814 815 818 821 822 823 825 826 827 828 831 832 834 836 837 838 840 841 843 844 845 846 847 848 957 958 959 960 962 990 991 992 993 994 995 996 997 998 999 1000 1001 1002 1029 1030 1031 1032 1033 1034 1035 1036 1037 1038 1039 1040 1041 1042 1043 1044 1045 1046 1047 1048 1049 1050 1051 1052 1053 1054 1055 1056 1057 1058 1059,
	100	 161,
	100	 510,
	63	 161 510,
	100	 250,
	100	 254,
	100	 250 254,
	100	 774,
	100	 250 254 774,
	100	 509,
	88	 250 254 509 774,
	100	 528,
	100	 250 254 509 528 774,
	100	 839,
	99	 250 254 509 528 774 839,
	100	 513,
	100	 520,
	100	 513 520,
	100	 529,
	97	 513 520 529,
	100	 516,
	100	 517,
	100	 516 517,
	100	 518,
	100	 519,
	100	 518 519,
	98	 516 517 518 519,
	99	 513 516 517 518 519 520 529,
	92	 250 254 509 513 516 517 518 519 520 528 529 774 839,
	66	 161 250 254 509 510 513 516 517 518 519 520 528 529 774 839,
	100	 506,
	100	 507,
	98	 506 507,
	100	 715,
	81	 506 507 715,
	75	 161 250 254 506 507 509 510 513 516 517 518 519 520 528 529 715 774 839,
	100	 522,
	100	 829,
	100	 522 829,
	100	 161 250 254 506 507 509 510 513 516 517 518 519 520 522 528 529 715 774 829 839,
	100	 167,
	100	 168,
	100	 167 168,
	100	 798,
	93	 167 168 798,
	100	 251,
	100	 824,
	96	 251 824,
	100	 253,
	100	 251 253 824,
	100	 252,
	100	 830,
	100	 252 830,
	84	 251 252 253 824 830,
	100	 508,
	100	 515,
	100	 524,
	100	 709,
	100	 524 709,
	100	 515 524 709,
	97	 508 515 524 709,
	81	 251 252 253 508 515 524 709 824 830,
	97	 167 168 251 252 253 508 515 524 709 798 824 830,
	100	 512,
	100	 565,
	99	 512 565,
	93	 167 168 251 252 253 508 512 515 524 565 709 798 824 830,
	100	 851,
	99	 167 168 251 252 253 508 512 515 524 565 709 798 824 830 851,
	100	 171,
	100	 717,
	100	 171 717,
	100	 470,
	100	 171 470 717,
	100	 243,
	99	 171 243 470 717,
	100	 479,
	99	 171 243 470 479 717,
	100	 241,
	100	 242,
	100	 241 242,
	100	 245,
	100	 241 242 245,
	100	 244,
	100	 248,
	100	 249,
	100	 248 249,
	99	 244 248 249,
	99	 241 242 244 245 248 249,
	100	 246,
	100	 497,
	100	 246 497,
	100	 247,
	99	 246 247 497,
	100	 241 242 244 245 246 247 248 249 497,
	100	 171 241 242 243 244 245 246 247 248 249 470 479 497 717,
	100	 480,
	100	 1094,
	100	 1095,
	100	 1094 1095,
	100	 480 1094 1095,
	100	 171 241 242 243 244 245 246 247 248 249 470 479 480 497 717 1094 1095,
	100	 257,
	100	 483,
	100	 257 483,
	100	 485,
	100	 500,
	100	 485 500,
	99	 257 483 485 500,
	100	 465,
	100	 486,
	4	 465 486,
	100	 467,
	100	 478,
	6	 467 478,
	100	 501,
	5	 467 478 501,
	35	 465 467 478 486 501,
	100	 491,
	100	 492,
	100	 491 492,
	48	 465 467 478 486 491 492 501,
	100	 472,
	100	 473,
	100	 472 473,
	100	 476,
	100	 472 473 476,
	37	 465 467 472 473 476 478 486 491 492 501,
	100	 471,
	100	 481,
	96	 471 481,
	100	 523,
	96	 471 481 523,
	100	 489,
	100	 498,
	100	 499,
	100	 498 499,
	100	 489 498 499,
	87	 471 481 489 498 499 523,
	100	 474,
	100	 505,
	100	 474 505,
	100	 487,
	89	 474 487 505,
	98	 471 474 481 487 489 498 499 505 523,
	34	 465 467 471 472 473 474 476 478 481 486 487 489 491 492 498 499 501 505 523,
	100	 468,
	100	 494,
	51	 468 494,
	100	 493,
	100	 495,
	60	 493 495,
	63	 468 493 494 495,
	100	 496,
	96	 468 493 494 495 496,
	100	 503,
	100	 468 493 494 495 496 503,
	100	 469,
	100	 477,
	68	 469 477,
	100	 490,
	100	 502,
	100	 490 502,
	100	 469 477 490 502,
	100	 468 469 477 490 493 494 495 496 502 503,
	100	 482,
	69	 468 469 477 482 490 493 494 495 496 502 503,
	100	 504,
	21	 468 469 477 482 490 493 494 495 496 502 503 504,
	21	 465 467 468 469 471 472 473 474 476 477 478 481 482 486 487 489 490 491 492 493 494 495 496 498 499 501 502 503 504 505 523,
	100	 484,
	93	 465 467 468 469 471 472 473 474 476 477 478 481 482 484 486 487 489 490 491 492 493 494 495 496 498 499 501 502 503 504 505 523,
	99	 257 465 467 468 469 471 472 473 474 476 477 478 481 482 483 484 485 486 487 489 490 491 492 493 494 495 496 498 499 500 501 502 503 504 505 523,
	100	 464,
	100	 466,
	100	 464 466,
	98	 257 464 465 466 467 468 469 471 472 473 474 476 477 478 481 482 483 484 485 486 487 489 490 491 492 493 494 495 496 498 499 500 501 502 503 504 505 523,
	100	 488,
	100	 511,
	100	 488 511,
	99	 257 464 465 466 467 468 469 471 472 473 474 476 477 478 481 482 483 484 485 486 487 488 489 490 491 492 493 494 495 496 498 499 500 501 502 503 504 505 511 523,
	100	 171 241 242 243 244 245 246 247 248 249 257 464 465 466 467 468 469 470 471 472 473 474 476 477 478 479 480 481 482 483 484 485 486 487 488 489 490 491 492 493 494 495 496 497 498 499 500 501 502 503 504 505 511 523 717 1094 1095,
	100	 167 168 171 241 242 243 244 245 246 247 248 249 251 252 253 257 464 465 466 467 468 469 470 471 472 473 474 476 477 478 479 480 481 482 483 484 485 486 487 488 489 490 491 492 493 494 495 496 497 498 499 500 501 502 503 504 505 508 511 512 515 523 524 565 709 717 798 824 830 851 1094 1095,
	100	 161 167 168 171 241 242 243 244 245 246 247 248 249 250 251 252 253 254 257 464 465 466 467 468 469 470 471 472 473 474 476 477 478 479 480 481 482 483 484 485 486 487 488 489 490 491 492 493 494 495 496 497 498 499 500 501 502 503 504 505 506 507 508 509 510 511 512 513 515 516 517 518 519 520 522 523 524 528 529 565 709 715 717 774 798 824 829 830 839 851 1094 1095,
	100	 174,
	100	 255,
	100	 256,
	100	 255 256,
	100	 258,
	100	 255 256 258,
	100	 174 255 256 258,
	100	 161 167 168 171 174 241 242 243 244 245 246 247 248 249 250 251 252 253 254 255 256 257 258 464 465 466 467 468 469 470 471 472 473 474 476 477 478 479 480 481 482 483 484 485 486 487 488 489 490 491 492 493 494 495 496 497 498 499 500 501 502 503 504 505 506 507 508 509 510 511 512 513 515 516 517 518 519 520 522 523 524 528 529 565 709 715 717 774 798 824 829 830 839 851 1094 1095,
	100	 306,
	100	 561,
	100	 779,
	99	 561 779,
	100	 662,
	99	 561 662 779,
	100	 654,
	100	 1007,
	100	 654 1007,
	97	 561 654 662 779 1007,
	98	 306 561 654 662 779 1007,
	100	 658,
	93	 306 561 654 658 662 779 1007,
	100	 704,
	38	 306 561 654 658 662 704 779 1007,
	100	 540,
	100	 675,
	100	 1069,
	100	 675 1069,
	100	 540 675 1069,
	100	 594,
	99	 540 594 675 1069,
	100	 584,
	100	 655,
	100	 584 655,
	99	 540 584 594 655 675 1069,
	100	 667,
	100	 686,
	100	 667 686,
	100	 540 584 594 655 667 675 686 1069,
	100	 643,
	100	 540 584 594 643 655 667 675 686 1069,
	100	 566,
	100	 850,
	100	 566 850,
	100	 540 566 584 594 643 655 667 675 686 850 1069,
	100	 842,
	2	 540 566 584 594 643 655 667 675 686 842 850 1069,
	45	 306 540 561 566 584 594 643 654 655 658 662 667 675 686 704 779 842 850 1007 1069,
	100	 703,
	44	 306 540 561 566 584 594 643 654 655 658 662 667 675 686 703 704 779 842 850 1007 1069,
	100	 342,
	100	 1071,
	100	 342 1071,
	100	 632,
	94	 342 632 1071,
	100	 603,
	100	 684,
	99	 603 684,
	100	 342 603 632 684 1071,
	100	 557,
	100	 342 557 603 632 684 1071,
	100	 610,
	36	 342 557 603 610 632 684 1071,
	84	 306 342 540 557 561 566 584 594 603 610 632 643 654 655 658 662 667 675 684 686 703 704 779 842 850 1007 1069 1071,
	100	 607,
	100	 659,
	96	 607 659,
	100	 679,
	95	 607 659 679,
	28	 306 342 540 557 561 566 584 594 603 607 610 632 643 654 655 658 659 662 667 675 679 684 686 703 704 779 842 850 1007 1069 1071,
	100	 526,
	100	 552,
	98	 526 552,
	100	 641,
	100	 526 552 641,
	100	 611,
	100	 771,
	36	 611 771,
	100	 648,
	100	 611 648 771,
	100	 647,
	100	 611 647 648 771,
	100	 526 552 611 641 647 648 771,
	100	 530,
	100	 559,
	100	 586,
	93	 559 586,
	93	 530 559 586,
	95	 526 530 552 559 586 611 641 647 648 771,
	89	 306 342 526 530 540 552 557 559 561 566 584 586 594 603 607 610 611 632 641 643 647 648 654 655 658 659 662 667 675 679 684 686 703 704 771 779 842 850 1007 1069 1071,
	100	 570,
	71	 306 342 526 530 540 552 557 559 561 566 570 584 586 594 603 607 610 611 632 641 643 647 648 654 655 658 659 662 667 675 679 684 686 703 704 771 779 842 850 1007 1069 1071,
	100	 521,
	100	 554,
	82	 521 554,
	100	 668,
	91	 521 554 668,
	100	 538,
	100	 625,
	100	 661,
	100	 625 661,
	100	 538 625 661,
	100	 745,
	97	 538 625 661 745,
	100	 580,
	100	 680,
	93	 580 680,
	88	 538 580 625 661 680 745,
	100	 578,
	100	 799,
	91	 578 799,
	100	 612,
	98	 578 612 799,
	100	 1066,
	99	 578 612 799 1066,
	90	 538 578 580 612 625 661 680 745 799 1066,
	100	 683,
	86	 538 578 580 612 625 661 680 683 745 799 1066,
	100	 627,
	100	 670,
	89	 627 670,
	90	 538 578 580 612 625 627 661 670 680 683 745 799 1066,
	100	 555,
	100	 685,
	100	 555 685,
	100	 664,
	89	 555 664 685,
	100	 585,
	100	 615,
	100	 585 615,
	100	 645,
	100	 585 615 645,
	83	 555 585 615 645 664 685,
	85	 538 555 578 580 585 612 615 625 627 645 661 664 670 680 683 685 745 799 1066,
	99	 521 538 554 555 578 580 585 612 615 625 627 645 661 664 668 670 680 683 685 745 799 1066,
	100	 574,
	100	 700,
	100	 574 700,
	50	 521 538 554 555 574 578 580 585 612 615 625 627 645 661 664 668 670 680 683 685 700 745 799 1066,
	100	 569,
	100	 634,
	100	 637,
	100	 634 637,
	43	 569 634 637,
	89	 521 538 554 555 569 574 578 580 585 612 615 625 627 634 637 645 661 664 668 670 680 683 685 700 745 799 1066,
	100	 527,
	100	 545,
	100	 571,
	100	 545 571,
	100	 663,
	93	 545 571 663,
	22	 527 545 571 663,
	100	 646,
	100	 1006,
	23	 646 1006,
	99	 527 545 571 646 663 1006,
	100	 622,
	100	 694,
	100	 710,
	92	 694 710,
	69	 622 694 710,
	98	 527 545 571 622 646 663 694 710 1006,
	93	 521 527 538 545 554 555 569 571 574 578 580 585 612 615 622 625 627 634 637 645 646 661 663 664 668 670 680 683 685 694 700 710 745 799 1006 1066,
	100	 532,
	100	 719,
	100	 532 719,
	100	 744,
	92	 532 719 744,
	100	 601,
	100	 1008,
	99	 601 1008,
	100	 669,
	100	 804,
	98	 669 804,
	75	 601 669 804 1008,
	100	 702,
	100	 1067,
	95	 702 1067,
	74	 601 669 702 804 1008 1067,
	100	 770,
	100	 790,
	96	 770 790,
	86	 601 669 702 770 790 804 1008 1067,
	30	 532 601 669 702 719 744 770 790 804 1008 1067,
	51	 521 527 532 538 545 554 555 569 571 574 578 580 585 601 612 615 622 625 627 634 637 645 646 661 663 664 668 669 670 680 683 685 694 700 702 710 719 744 745 770 790 799 804 1006 1008 1066 1067,
	100	 525,
	100	 549,
	91	 525 549,
	100	 551,
	100	 760,
	100	 551 760,
	100	 553,
	100	 563,
	100	 599,
	95	 563 599,
	100	 635,
	100	 796,
	100	 635 796,
	89	 563 599 635 796,
	100	 638,
	72	 563 599 635 638 796,
	100	 623,
	53	 563 599 623 635 638 796,
	100	 614,
	100	 738,
	98	 614 738,
	100	 642,
	100	 657,
	96	 642 657,
	100	 809,
	100	 1073,
	95	 809 1073,
	92	 642 657 809 1073,
	95	 614 642 657 738 809 1073,
	72	 563 599 614 623 635 638 642 657 738 796 809 1073,
	100	 553 563 599 614 623 635 638 642 657 738 796 809 1073,
	99	 551 553 563 599 614 623 635 638 642 657 738 760 796 809 1073,
	80	 525 549 551 553 563 599 614 623 635 638 642 657 738 760 796 809 1073,
	100	 541,
	100	 772,
	98	 541 772,
	100	 786,
	28	 541 772 786,
	100	 590,
	100	 1065,
	63	 590 1065,
	100	 597,
	83	 590 597 1065,
	100	 701,
	100	 1068,
	81	 701 1068,
	82	 590 597 701 1065 1068,
	28	 541 590 597 701 772 786 1065 1068,
	100	 564,
	100	 800,
	71	 564 800,
	100	 577,
	100	 676,
	100	 577 676,
	100	 660,
	13	 577 660 676,
	100	 758,
	76	 577 660 676 758,
	66	 564 577 660 676 758 800,
	100	 624,
	100	 644,
	92	 624 644,
	100	 631,
	100	 1003,
	100	 631 1003,
	70	 624 631 644 1003,
	94	 564 577 624 631 644 660 676 758 800 1003,
	40	 541 564 577 590 597 624 631 644 660 676 701 758 772 786 800 1003 1065 1068,
	100	 620,
	100	 693,
	100	 620 693,
	45	 541 564 577 590 597 620 624 631 644 660 676 693 701 758 772 786 800 1003 1065 1068,
	100	 618,
	99	 541 564 577 590 597 618 620 624 631 644 660 676 693 701 758 772 786 800 1003 1065 1068,
	100	 633,
	100	 1070,
	99	 633 1070,
	96	 541 564 577 590 597 618 620 624 631 633 644 660 676 693 701 758 772 786 800 1003 1065 1068 1070,
	46	 525 541 549 551 553 563 564 577 590 597 599 614 618 620 623 624 631 633 635 638 642 644 657 660 676 693 701 738 758 760 772 786 796 800 809 1003 1065 1068 1070 1073,
	40	 521 525 527 532 538 541 545 549 551 553 554 555 563 564 569 571 574 577 578 580 585 590 597 599 601 612 614 615 618 620 622 623 624 625 627 631 633 634 635 637 638 642 644 645 646 657 660 661 663 664 668 669 670 676 680 683 685 693 694 700 701 702 710 719 738 744 745 758 760 770 772 786 790 796 799 800 804 809 1003 1006 1008 1065 1066 1067 1068 1070 1073,
	100	 536,
	100	 567,
	100	 576,
	79	 567 576,
	100	 583,
	72	 567 576 583,
	100	 602,
	100	 619,
	100	 1004,
	76	 619 1004,
	68	 602 619 1004,
	97	 567 576 583 602 619 1004,
	100	 575,
	100	 595,
	44	 575 595,
	100	 567 575 576 583 595 602 619 1004,
	99	 536 567 575 576 583 595 602 619 1004,
	100	 608,
	97	 536 567 575 576 583 595 602 608 619 1004,
	100	 630,
	77	 536 567 575 576 583 595 602 608 619 630 1004,
	100	 616,
	100	 650,
	100	 616 650,
	100	 656,
	100	 736,
	100	 656 736,
	100	 690,
	100	 656 690 736,
	85	 616 650 656 690 736,
	84	 536 567 575 576 583 595 602 608 616 619 630 650 656 690 736 1004,
	100	 692,
	100	 697,
	88	 692 697,
	100	 536 567 575 576 583 595 602 608 616 619 630 650 656 690 692 697 736 1004,
	100	 558,
	100	 961,
	89	 558 961,
	85	 536 558 567 575 576 583 595 602 608 616 619 630 650 656 690 692 697 736 961 1004,
	100	 544,
	100	 665,
	100	 544 665,
	100	 591,
	100	 636,
	100	 591 636,
	100	 780,
	92	 591 636 780,
	100	 613,
	58	 591 613 636 780,
	100	 544 591 613 636 665 780,
	100	 777,
	100	 544 591 613 636 665 777 780,
	100	 548,
	100	 550,
	100	 598,
	98	 550 598,
	97	 548 550 598,
	100	 556,
	100	 560,
	25	 556 560,
	100	 681,
	22	 556 560 681,
	100	 548 550 556 560 598 681,
	100	 544 548 550 556 560 591 598 613 636 665 681 777 780,
	100	 672,
	97	 544 548 550 556 560 591 598 613 636 665 672 681 777 780,
	85	 536 544 548 550 556 558 560 567 575 576 583 591 595 598 602 608 613 616 619 630 636 650 656 665 672 681 690 692 697 736 777 780 961 1004,
	35	 521 525 527 532 536 538 541 544 545 548 549 550 551 553 554 555 556 558 560 563 564 567 569 571 574 575 576 577 578 580 583 585 590 591 595 597 598 599 601 602 608 612 613 614 615 616 618 619 620 622 623 624 625 627 630 631 633 634 635 636 637 638 642 644 645 646 650 656 657 660 661 663 664 665 668 669 670 672 676 680 681 683 685 690 692 693 694 697 700 701 702 710 719 736 738 744 745 758 760 770 772 777 780 786 790 796 799 800 804 809 961 1003 1004 1006 1008 1065 1066 1067 1068 1070 1073,
	100	 589,
	100	 596,
	100	 748,
	100	 1072,
	100	 748 1072,
	99	 596 748 1072,
	98	 589 596 748 1072,
	100	 605,
	87	 589 596 605 748 1072,
	42	 521 525 527 532 536 538 541 544 545 548 549 550 551 553 554 555 556 558 560 563 564 567 569 571 574 575 576 577 578 580 583 585 589 590 591 595 596 597 598 599 601 602 605 608 612 613 614 615 616 618 619 620 622 623 624 625 627 630 631 633 634 635 636 637 638 642 644 645 646 650 656 657 660 661 663 664 665 668 669 670 672 676 680 681 683 685 690 692 693 694 697 700 701 702 710 719 736 738 744 745 748 758 760 770 772 777 780 786 790 796 799 800 804 809 961 1003 1004 1006 1008 1065 1066 1067 1068 1070 1072 1073,
	100	 682,
	30	 521 525 527 532 536 538 541 544 545 548 549 550 551 553 554 555 556 558 560 563 564 567 569 571 574 575 576 577 578 580 583 585 589 590 591 595 596 597 598 599 601 602 605 608 612 613 614 615 616 618 619 620 622 623 624 625 627 630 631 633 634 635 636 637 638 642 644 645 646 650 656 657 660 661 663 664 665 668 669 670 672 676 680 681 682 683 685 690 692 693 694 697 700 701 702 710 719 736 738 744 745 748 758 760 770 772 777 780 786 790 796 799 800 804 809 961 1003 1004 1006 1008 1065 1066 1067 1068 1070 1072 1073,
	100	 537,
	100	 784,
	77	 537 784,
	100	 581,
	100	 762,
	100	 581 762,
	100	 746,
	58	 581 746 762,
	99	 537 581 746 762 784,
	100	 547,
	100	 698,
	100	 547 698,
	94	 537 547 581 698 746 762 784,
	100	 833,
	98	 537 547 581 698 746 762 784 833,
	100	 587,
	100	 592,
	100	 587 592,
	100	 593,
	100	 587 592 593,
	100	 651,
	91	 587 592 593 651,
	91	 537 547 581 587 592 593 651 698 746 762 784 833,
	100	 609,
	96	 537 547 581 587 592 593 609 651 698 746 762 784 833,
	99	 521 525 527 532 536 537 538 541 544 545 547 548 549 550 551 553 554 555 556 558 560 563 564 567 569 571 574 575 576 577 578 580 581 583 585 587 589 590 591 592 593 595 596 597 598 599 601 602 605 608 609 612 613 614 615 616 618 619 620 622 623 624 625 627 630 631 633 634 635 636 637 638 642 644 645 646 650 651 656 657 660 661 663 664 665 668 669 670 672 676 680 681 682 683 685 690 692 693 694 697 698 700 701 702 710 719 736 738 744 745 746 748 758 760 762 770 772 777 780 784 786 790 796 799 800 804 809 833 961 1003 1004 1006 1008 1065 1066 1067 1068 1070 1072 1073,
	100	 531,
	100	 542,
	100	 699,
	95	 542 699,
	100	 691,
	95	 542 691 699,
	39	 531 542 691 699,
	100	 778,
	35	 531 542 691 699 778,
	100	 621,
	38	 531 542 621 691 699 778,
	100	 533,
	100	 629,
	43	 533 629,
	100	 534,
	100	 652,
	100	 1005,
	18	 652 1005,
	100	 534 652 1005,
	100	 666,
	34	 534 652 666 1005,
	66	 533 534 629 652 666 1005,
	100	 963,
	59	 533 534 629 652 666 963 1005,
	100	 579,
	100	 688,
	100	 689,
	29	 688 689,
	90	 579 688 689,
	44	 533 534 579 629 652 666 688 689 963 1005,
	100	 535,
	100	 606,
	99	 535 606,
	100	 687,
	67	 535 606 687,
	100	 539,
	100	 604,
	100	 539 604,
	100	 543,
	100	 546,
	100	 543 546,
	98	 539 543 546 604,
	74	 535 539 543 546 604 606 687,
	100	 573,
	100	 600,
	100	 573 600,
	100	 964,
	99	 573 600 964,
	22	 535 539 543 546 573 600 604 606 687 964,
	20	 533 534 535 539 543 546 573 579 600 604 606 629 652 666 687 688 689 963 964 1005,
	100	 562,
	100	 572,
	17	 562 572,
	100	 582,
	100	 617,
	79	 582 617,
	100	 639,
	100	 813,
	84	 639 813,
	88	 582 617 639 813,
	13	 562 572 582 617 639 813,
	100	 588,
	100	 677,
	96	 588 677,
	100	 649,
	100	 696,
	12	 649 696,
	15	 588 649 677 696,
	57	 562 572 582 588 617 639 649 677 696 813,
	52	 533 534 535 539 543 546 562 572 573 579 582 588 600 604 606 617 629 639 649 652 666 677 687 688 689 696 813 963 964 1005,
	39	 531 533 534 535 539 542 543 546 562 572 573 579 582 588 600 604 606 617 621 629 639 649 652 666 677 687 688 689 691 696 699 778 813 963 964 1005,
	99	 521 525 527 531 532 533 534 535 536 537 538 539 541 542 543 544 545 546 547 548 549 550 551 553 554 555 556 558 560 562 563 564 567 569 571 572 573 574 575 576 577 578 579 580 581 582 583 585 587 588 589 590 591 592 593 595 596 597 598 599 600 601 602 604 605 606 608 609 612 613 614 615 616 617 618 619 620 621 622 623 624 625 627 629 630 631 633 634 635 636 637 638 639 642 644 645 646 649 650 651 652 656 657 660 661 663 664 665 666 668 669 670 672 676 677 680 681 682 683 685 687 688 689 690 691 692 693 694 696 697 698 699 700 701 702 710 719 736 738 744 745 746 748 758 760 762 770 772 777 778 780 784 786 790 796 799 800 804 809 813 833 961 963 964 1003 1004 1005 1006 1008 1065 1066 1067 1068 1070 1072 1073,
	100	 568,
	100	 640,
	40	 568 640,
	100	 628,
	100	 768,
	100	 628 768,
	98	 568 628 640 768,
	100	 671,
	100	 695,
	100	 671 695,
	20	 568 628 640 671 695 768,
	98	 521 525 527 531 532 533 534 535 536 537 538 539 541 542 543 544 545 546 547 548 549 550 551 553 554 555 556 558 560 562 563 564 567 568 569 571 572 573 574 575 576 577 578 579 580 581 582 583 585 587 588 589 590 591 592 593 595 596 597 598 599 600 601 602 604 605 606 608 609 612 613 614 615 616 617 618 619 620 621 622 623 624 625 627 628 629 630 631 633 634 635 636 637 638 639 640 642 644 645 646 649 650 651 652 656 657 660 661 663 664 665 666 668 669 670 671 672 676 677 680 681 682 683 685 687 688 689 690 691 692 693 694 695 696 697 698 699 700 701 702 710 719 736 738 744 745 746 748 758 760 762 768 770 772 777 778 780 784 786 790 796 799 800 804 809 813 833 961 963 964 1003 1004 1005 1006 1008 1065 1066 1067 1068 1070 1072 1073,
	94	 306 342 521 525 526 527 530 531 532 533 534 535 536 537 538 539 540 541 542 543 544 545 546 547 548 549 550 551 552 553 554 555 556 557 558 559 560 561 562 563 564 566 567 568 569 570 571 572 573 574 575 576 577 578 579 580 581 582 583 584 585 586 587 588 589 590 591 592 593 594 595 596 597 598 599 600 601 602 603 604 605 606 607 608 609 610 611 612 613 614 615 616 617 618 619 620 621 622 623 624 625 627 628 629 630 631 632 633 634 635 636 637 638 639 640 641 642 643 644 645 646 647 648 649 650 651 652 654 655 656 657 658 659 660 661 662 663 664 665 666 667 668 669 670 671 672 675 676 677 679 680 681 682 683 684 685 686 687 688 689 690 691 692 693 694 695 696 697 698 699 700 701 702 703 704 710 719 736 738 744 745 746 748 758 760 762 768 770 771 772 777 778 779 780 784 786 790 796 799 800 804 809 813 833 842 850 961 963 964 1003 1004 1005 1006 1007 1008 1065 1066 1067 1068 1069 1070 1071 1072 1073,
	100	 765,
	97	 306 342 521 525 526 527 530 531 532 533 534 535 536 537 538 539 540 541 542 543 544 545 546 547 548 549 550 551 552 553 554 555 556 557 558 559 560 561 562 563 564 566 567 568 569 570 571 572 573 574 575 576 577 578 579 580 581 582 583 584 585 586 587 588 589 590 591 592 593 594 595 596 597 598 599 600 601 602 603 604 605 606 607 608 609 610 611 612 613 614 615 616 617 618 619 620 621 622 623 624 625 627 628 629 630 631 632 633 634 635 636 637 638 639 640 641 642 643 644 645 646 647 648 649 650 651 652 654 655 656 657 658 659 660 661 662 663 664 665 666 667 668 669 670 671 672 675 676 677 679 680 681 682 683 684 685 686 687 688 689 690 691 692 693 694 695 696 697 698 699 700 701 702 703 704 710 719 736 738 744 745 746 748 758 760 762 765 768 770 771 772 777 778 779 780 784 786 790 796 799 800 804 809 813 833 842 850 961 963 964 1003 1004 1005 1006 1007 1008 1065 1066 1067 1068 1069 1070 1071 1072 1073,
	100	 626,
	98	 306 342 521 525 526 527 530 531 532 533 534 535 536 537 538 539 540 541 542 543 544 545 546 547 548 549 550 551 552 553 554 555 556 557 558 559 560 561 562 563 564 566 567 568 569 570 571 572 573 574 575 576 577 578 579 580 581 582 583 584 585 586 587 588 589 590 591 592 593 594 595 596 597 598 599 600 601 602 603 604 605 606 607 608 609 610 611 612 613 614 615 616 617 618 619 620 621 622 623 624 625 626 627 628 629 630 631 632 633 634 635 636 637 638 639 640 641 642 643 644 645 646 647 648 649 650 651 652 654 655 656 657 658 659 660 661 662 663 664 665 666 667 668 669 670 671 672 675 676 677 679 680 681 682 683 684 685 686 687 688 689 690 691 692 693 694 695 696 697 698 699 700 701 702 703 704 710 719 736 738 744 745 746 748 758 760 762 765 768 770 771 772 777 778 779 780 784 786 790 796 799 800 804 809 813 833 842 850 961 963 964 1003 1004 1005 1006 1007 1008 1065 1066 1067 1068 1069 1070 1071 1072 1073,
	100	 674,
	100	 306 342 521 525 526 527 530 531 532 533 534 535 536 537 538 539 540 541 542 543 544 545 546 547 548 549 550 551 552 553 554 555 556 557 558 559 560 561 562 563 564 566 567 568 569 570 571 572 573 574 575 576 577 578 579 580 581 582 583 584 585 586 587 588 589 590 591 592 593 594 595 596 597 598 599 600 601 602 603 604 605 606 607 608 609 610 611 612 613 614 615 616 617 618 619 620 621 622 623 624 625 626 627 628 629 630 631 632 633 634 635 636 637 638 639 640 641 642 643 644 645 646 647 648 649 650 651 652 654 655 656 657 658 659 660 661 662 663 664 665 666 667 668 669 670 671 672 674 675 676 677 679 680 681 682 683 684 685 686 687 688 689 690 691 692 693 694 695 696 697 698 699 700 701 702 703 704 710 719 736 738 744 745 746 748 758 760 762 765 768 770 771 772 777 778 779 780 784 786 790 796 799 800 804 809 813 833 842 850 961 963 964 1003 1004 1005 1006 1007 1008 1065 1066 1067 1068 1069 1070 1071 1072 1073,
	100	 161 167 168 171 174 241 242 243 244 245 246 247 248 249 250 251 252 253 254 255 256 257 258 306 342 464 465 466 467 468 469 470 471 472 473 474 476 477 478 479 480 481 482 483 484 485 486 487 488 489 490 491 492 493 494 495 496 497 498 499 500 501 502 503 504 505 506 507 508 509 510 511 512 513 515 516 517 518 519 520 521 522 523 524 525 526 527 528 529 530 531 532 533 534 535 536 537 538 539 540 541 542 543 544 545 546 547 548 549 550 551 552 553 554 555 556 557 558 559 560 561 562 563 564 565 566 567 568 569 570 571 572 573 574 575 576 577 578 579 580 581 582 583 584 585 586 587 588 589 590 591 592 593 594 595 596 597 598 599 600 601 602 603 604 605 606 607 608 609 610 611 612 613 614 615 616 617 618 619 620 621 622 623 624 625 626 627 628 629 630 631 632 633 634 635 636 637 638 639 640 641 642 643 644 645 646 647 648 649 650 651 652 654 655 656 657 658 659 660 661 662 663 664 665 666 667 668 669 670 671 672 674 675 676 677 679 680 681 682 683 684 685 686 687 688 689 690 691 692 693 694 695 696 697 698 699 700 701 702 703 704 709 710 715 717 719 736 738 744 745 746 748 758 760 762 765 768 770 771 772 774 777 778 779 780 784 786 790 796 798 799 800 804 809 813 824 829 830 833 839 842 850 851 961 963 964 1003 1004 1005 1006 1007 1008 1065 1066 1067 1068 1069 1070 1071 1072 1073 1094 1095,
	99	 145 159 161 167 168 171 174 241 242 243 244 245 246 247 248 249 250 251 252 253 254 255 256 257 258 306 342 387 464 465 466 467 468 469 470 471 472 473 474 475 476 477 478 479 480 481 482 483 484 485 486 487 488 489 490 491 492 493 494 495 496 497 498 499 500 501 502 503 504 505 506 507 508 509 510 511 512 513 514 515 516 517 518 519 520 521 522 523 524 525 526 527 528 529 530 531 532 533 534 535 536 537 538 539 540 541 542 543 544 545 546 547 548 549 550 551 552 553 554 555 556 557 558 559 560 561 562 563 564 565 566 567 568 569 570 571 572 573 574 575 576 577 578 579 580 581 582 583 584 585 586 587 588 589 590 591 592 593 594 595 596 597 598 599 600 601 602 603 604 605 606 607 608 609 610 611 612 613 614 615 616 617 618 619 620 621 622 623 624 625 626 627 628 629 630 631 632 633 634 635 636 637 638 639 640 641 642 643 644 645 646 647 648 649 650 651 652 653 654 655 656 657 658 659 660 661 662 663 664 665 666 667 668 669 670 671 672 673 674 675 676 677 679 680 681 682 683 684 685 686 687 688 689 690 691 692 693 694 695 696 697 698 699 700 701 702 703 704 705 706 707 708 709 710 711 713 715 717 718 719 720 721 722 723 724 725 727 728 729 731 732 734 735 736 737 738 739 740 742 743 744 745 746 747 748 749 750 751 752 753 754 755 756 757 758 759 760 761 762 763 764 765 766 767 768 769 770 771 772 773 774 776 777 778 779 780 781 782 783 784 786 787 788 789 790 791 792 793 794 796 797 798 799 800 801 802 803 804 805 806 808 809 811 812 813 814 815 818 821 822 823 824 825 826 827 828 829 830 831 832 833 834 836 837 838 839 840 841 842 843 844 845 846 847 848 850 851 957 958 959 960 961 962 963 964 990 991 992 993 994 995 996 997 998 999 1000 1001 1002 1003 1004 1005 1006 1007 1008 1029 1030 1031 1032 1033 1034 1035 1036 1037 1038 1039 1040 1041 1042 1043 1044 1045 1046 1047 1048 1049 1050 1051 1052 1053 1054 1055 1056 1057 1058 1059 1065 1066 1067 1068 1069 1070 1071 1072 1073 1094 1095,
	100	 304,
	100	 810,
	100	 835,
	100	 810 835,
	100	 304 810 835,
	100	 726,
	100	 304 726 810 835,
	100	 712,
	100	 817,
	100	 712 817,
	97	 304 712 726 810 817 835,
	100	 820,
	97	 304 712 726 810 817 820 835,
	100	 733,
	94	 304 712 726 733 810 817 820 835,
	100	 795,
	100	 816,
	96	 795 816,
	99	 304 712 726 733 795 810 816 817 820 835,
	100	 716,
	66	 304 712 716 726 733 795 810 816 817 820 835,
	100	 714,
	100	 304 712 714 716 726 733 795 810 816 817 820 835,
	100	 145 159 161 167 168 171 174 241 242 243 244 245 246 247 248 249 250 251 252 253 254 255 256 257 258 304 306 342 387 464 465 466 467 468 469 470 471 472 473 474 475 476 477 478 479 480 481 482 483 484 485 486 487 488 489 490 491 492 493 494 495 496 497 498 499 500 501 502 503 504 505 506 507 508 509 510 511 512 513 514 515 516 517 518 519 520 521 522 523 524 525 526 527 528 529 530 531 532 533 534 535 536 537 538 539 540 541 542 543 544 545 546 547 548 549 550 551 552 553 554 555 556 557 558 559 560 561 562 563 564 565 566 567 568 569 570 571 572 573 574 575 576 577 578 579 580 581 582 583 584 585 586 587 588 589 590 591 592 593 594 595 596 597 598 599 600 601 602 603 604 605 606 607 608 609 610 611 612 613 614 615 616 617 618 619 620 621 622 623 624 625 626 627 628 629 630 631 632 633 634 635 636 637 638 639 640 641 642 643 644 645 646 647 648 649 650 651 652 653 654 655 656 657 658 659 660 661 662 663 664 665 666 667 668 669 670 671 672 673 674 675 676 677 679 680 681 682 683 684 685 686 687 688 689 690 691 692 693 694 695 696 697 698 699 700 701 702 703 704 705 706 707 708 709 710 711 712 713 714 715 716 717 718 719 720 721 722 723 724 725 726 727 728 729 731 732 733 734 735 736 737 738 739 740 742 743 744 745 746 747 748 749 750 751 752 753 754 755 756 757 758 759 760 761 762 763 764 765 766 767 768 769 770 771 772 773 774 776 777 778 779 780 781 782 783 784 786 787 788 789 790 791 792 793 794 795 796 797 798 799 800 801 802 803 804 805 806 808 809 810 811 812 813 814 815 816 817 818 820 821 822 823 824 825 826 827 828 829 830 831 832 833 834 835 836 837 838 839 840 841 842 843 844 845 846 847 848 850 851 957 958 959 960 961 962 963 964 990 991 992 993 994 995 996 997 998 999 1000 1001 1002 1003 1004 1005 1006 1007 1008 1029 1030 1031 1032 1033 1034 1035 1036 1037 1038 1039 1040 1041 1042 1043 1044 1045 1046 1047 1048 1049 1050 1051 1052 1053 1054 1055 1056 1057 1058 1059 1065 1066 1067 1068 1069 1070 1071 1072 1073 1094 1095,
	100	 169,
	100	 170,
	100	 169 170,
	100	 285,
	100	 169 170 285,
	100	 177,
	100	 302,
	100	 177 302,
	100	 443,
	100	 177 302 443,
	100	 291,
	100	 316,
	100	 431,
	100	 316 431,
	100	 370,
	100	 316 370 431,
	100	 291 316 370 431,
	100	 177 291 302 316 370 431 443,
	100	 275,
	11	 177 275 291 302 316 370 431 443,
	100	 334,
	100	 397,
	94	 334 397,
	12	 177 275 291 302 316 334 370 397 431 443,
	100	 283,
	100	 395,
	100	 1084,
	100	 1085,
	99	 1084 1085,
	100	 395 1084 1085,
	100	 283 395 1084 1085,
	100	 424,
	99	 283 395 424 1084 1085,
	100	 305,
	100	 977,
	100	 1080,
	97	 977 1080,
	100	 305 977 1080,
	100	 378,
	100	 305 378 977 1080,
	100	 367,
	100	 305 367 378 977 1080,
	100	 1016,
	100	 305 367 378 977 1016 1080,
	97	 283 305 367 378 395 424 977 1016 1080 1084 1085,
	100	 307,
	100	 1015,
	89	 307 1015,
	100	 283 305 307 367 378 395 424 977 1015 1016 1080 1084 1085,
	100	 339,
	45	 283 305 307 339 367 378 395 424 977 1015 1016 1080 1084 1085,
	100	 384,
	100	 403,
	100	 406,
	100	 403 406,
	100	 1024,
	87	 403 406 1024,
	52	 384 403 406 1024,
	51	 283 305 307 339 367 378 384 395 403 406 424 977 1015 1016 1024 1080 1084 1085,
	100	 294,
	100	 741,
	96	 294 741,
	100	 457,
	100	 294 457 741,
	100	 445,
	98	 294 445 457 741,
	100	 371,
	100	 413,
	100	 371 413,
	100	 375,
	100	 439,
	100	 979,
	100	 439 979,
	99	 375 439 979,
	99	 371 375 413 439 979,
	99	 294 371 375 413 439 445 457 741 979,
	98	 283 294 305 307 339 367 371 375 378 384 395 403 406 413 424 439 445 457 741 977 979 1015 1016 1024 1080 1084 1085,
	85	 177 275 283 291 294 302 305 307 316 334 339 367 370 371 375 378 384 395 397 403 406 413 424 431 439 443 445 457 741 977 979 1015 1016 1024 1080 1084 1085,
	100	 270,
	100	 447,
	100	 978,
	9	 447 978,
	100	 270 447 978,
	100	 325,
	100	 418,
	94	 325 418,
	100	 409,
	100	 1028,
	96	 409 1028,
	94	 325 409 418 1028,
	100	 1014,
	100	 325 409 418 1014 1028,
	100	 396,
	100	 426,
	100	 396 426,
	100	 325 396 409 418 426 1014 1028,
	100	 368,
	100	 453,
	100	 368 453,
	100	 1088,
	99	 368 453 1088,
	100	 1020,
	99	 368 453 1020 1088,
	100	 436,
	100	 368 436 453 1020 1088,
	100	 325 368 396 409 418 426 436 453 1014 1020 1028 1088,
	100	 270 325 368 396 409 418 426 436 447 453 978 1014 1020 1028 1088,
	100	 310,
	100	 321,
	100	 360,
	100	 321 360,
	91	 310 321 360,
	100	 437,
	100	 310 321 360 437,
	100	 324,
	100	 310 321 324 360 437,
	100	 270 310 321 324 325 360 368 396 409 418 426 436 437 447 453 978 1014 1020 1028 1088,
	100	 1019,
	100	 1021,
	100	 1019 1021,
	100	 270 310 321 324 325 360 368 396 409 418 426 436 437 447 453 978 1014 1019 1020 1021 1028 1088,
	92	 177 270 275 283 291 294 302 305 307 310 316 321 324 325 334 339 360 367 368 370 371 375 378 384 395 396 397 403 406 409 413 418 424 426 431 436 437 439 443 445 447 453 457 741 977 978 979 1014 1015 1016 1019 1020 1021 1024 1028 1080 1084 1085 1088,
	100	 433,
	43	 177 270 275 283 291 294 302 305 307 310 316 321 324 325 334 339 360 367 368 370 371 375 378 384 395 396 397 403 406 409 413 418 424 426 431 433 436 437 439 443 445 447 453 457 741 977 978 979 1014 1015 1016 1019 1020 1021 1024 1028 1080 1084 1085 1088,
	100	 319,
	100	 441,
	100	 319 441,
	100	 1017,
	100	 319 441 1017,
	100	 1087,
	97	 319 441 1017 1087,
	100	 438,
	39	 319 438 441 1017 1087,
	100	 351,
	100	 376,
	94	 351 376,
	100	 404,
	5	 351 376 404,
	100	 362,
	5	 351 362 376 404,
	94	 319 351 362 376 404 438 441 1017 1087,
	100	 177 270 275 283 291 294 302 305 307 310 316 319 321 324 325 334 339 351 360 362 367 368 370 371 375 376 378 384 395 396 397 403 404 406 409 413 418 424 426 431 433 436 437 438 439 441 443 445 447 453 457 741 977 978 979 1014 1015 1016 1017 1019 1020 1021 1024 1028 1080 1084 1085 1087 1088,
	100	 280,
	100	 301,
	100	 280 301,
	100	 974,
	98	 280 301 974,
	100	 382,
	73	 280 301 382 974,
	100	 381,
	100	 280 301 381 382 974,
	100	 326,
	100	 1079,
	100	 326 1079,
	100	 336,
	100	 1076,
	100	 336 1076,
	100	 1027,
	100	 1081,
	100	 1027 1081,
	100	 336 1027 1076 1081,
	100	 348,
	98	 336 348 1027 1076 1081,
	100	 1078,
	99	 336 348 1027 1076 1078 1081,
	100	 346,
	100	 775,
	100	 970,
	100	 972,
	100	 970 972,
	100	 775 970 972,
	100	 346 775 970 972,
	100	 393,
	100	 407,
	100	 393 407,
	83	 346 393 407 775 970 972,
	100	 402,
	100	 430,
	100	 1075,
	98	 430 1075,
	98	 402 430 1075,
	100	 411,
	100	 402 411 430 1075,
	100	 968,
	83	 402 411 430 968 1075,
	100	 346 393 402 407 411 430 775 968 970 972 1075,
	100	 355,
	100	 966,
	100	 1018,
	100	 966 1018,
	100	 355 966 1018,
	98	 346 355 393 402 407 411 430 775 966 968 970 972 1018 1075,
	100	 336 346 348 355 393 402 407 411 430 775 966 968 970 972 1018 1027 1075 1076 1078 1081,
	100	 326 336 346 348 355 393 402 407 411 430 775 966 968 970 972 1018 1027 1075 1076 1078 1079 1081,
	84	 280 301 326 336 346 348 355 381 382 393 402 407 411 430 775 966 968 970 972 974 1018 1027 1075 1076 1078 1079 1081,
	100	 318,
	100	 454,
	100	 318 454,
	100	 450,
	100	 318 450 454,
	100	 322,
	100	 337,
	100	 322 337,
	100	 373,
	100	 322 337 373,
	100	 1011,
	100	 322 337 373 1011,
	100	 332,
	100	 1025,
	100	 332 1025,
	100	 452,
	96	 332 452 1025,
	96	 322 332 337 373 452 1011 1025,
	100	 361,
	100	 973,
	100	 361 973,
	100	 416,
	100	 361 416 973,
	100	 1083,
	100	 361 416 973 1083,
	100	 322 332 337 361 373 416 452 973 1011 1025 1083,
	100	 363,
	100	 374,
	77	 363 374,
	100	 405,
	100	 363 374 405,
	100	 462,
	100	 363 374 405 462,
	100	 322 332 337 361 363 373 374 405 416 452 462 973 1011 1025 1083,
	100	 455,
	12	 322 332 337 361 363 373 374 405 416 452 455 462 973 1011 1025 1083,
	8	 318 322 332 337 361 363 373 374 405 416 450 452 454 455 462 973 1011 1025 1083,
	66	 280 301 318 322 326 332 336 337 346 348 355 361 363 373 374 381 382 393 402 405 407 411 416 430 450 452 454 455 462 775 966 968 970 972 973 974 1011 1018 1025 1027 1075 1076 1078 1079 1081 1083,
	95	 177 270 275 280 283 291 294 301 302 305 307 310 316 318 319 321 322 324 325 326 332 334 336 337 339 346 348 351 355 360 361 362 363 367 368 370 371 373 374 375 376 378 381 382 384 393 395 396 397 402 403 404 405 406 407 409 411 413 416 418 424 426 430 431 433 436 437 438 439 441 443 445 447 450 452 453 454 455 457 462 741 775 966 968 970 972 973 974 977 978 979 1011 1014 1015 1016 1017 1018 1019 1020 1021 1024 1025 1027 1028 1075 1076 1078 1079 1080 1081 1083 1084 1085 1087 1088,
	100	 312,
	100	 372,
	100	 312 372,
	100	 340,
	100	 354,
	100	 340 354,
	100	 444,
	100	 340 354 444,
	100	 312 340 354 372 444,
	80	 177 270 275 280 283 291 294 301 302 305 307 310 312 316 318 319 321 322 324 325 326 332 334 336 337 339 340 346 348 351 354 355 360 361 362 363 367 368 370 371 372 373 374 375 376 378 381 382 384 393 395 396 397 402 403 404 405 406 407 409 411 413 416 418 424 426 430 431 433 436 437 438 439 441 443 444 445 447 450 452 453 454 455 457 462 741 775 966 968 970 972 973 974 977 978 979 1011 1014 1015 1016 1017 1018 1019 1020 1021 1024 1025 1027 1028 1075 1076 1078 1079 1080 1081 1083 1084 1085 1087 1088,
	100	 287,
	100	 298,
	0	 287 298,
	100	 295,
	100	 1091,
	99	 295 1091,
	100	 296,
	100	 297,
	94	 296 297,
	100	 1082,
	100	 296 297 1082,
	13	 295 296 297 1082 1091,
	0	 287 295 296 297 298 1082 1091,
	100	 383,
	0	 287 295 296 297 298 383 1082 1091,
	100	 440,
	100	 287 295 296 297 298 383 440 1082 1091,
	100	 289,
	100	 359,
	100	 289 359,
	100	 333,
	100	 369,
	27	 333 369,
	100	 289 333 359 369,
	100	 317,
	100	 353,
	98	 317 353,
	100	 289 317 333 353 359 369,
	100	 335,
	100	 432,
	100	 335 432,
	100	 289 317 333 335 353 359 369 432,
	100	 392,
	100	 448,
	100	 1022,
	100	 1023,
	100	 1022 1023,
	100	 448 1022 1023,
	100	 449,
	100	 448 449 1022 1023,
	36	 392 448 449 1022 1023,
	100	 1013,
	34	 392 448 449 1013 1022 1023,
	100	 421,
	100	 442,
	100	 975,
	100	 1090,
	100	 975 1090,
	100	 442 975 1090,
	100	 460,
	100	 442 460 975 1090,
	98	 421 442 460 975 1090,
	86	 392 421 442 448 449 460 975 1013 1022 1023 1090,
	62	 289 317 333 335 353 359 369 392 421 432 442 448 449 460 975 1013 1022 1023 1090,
	100	 412,
	58	 289 317 333 335 353 359 369 392 412 421 432 442 448 449 460 975 1013 1022 1023 1090,
	100	 461,
	60	 289 317 333 335 353 359 369 392 412 421 432 442 448 449 460 461 975 1013 1022 1023 1090,
	100	 356,
	100	 1089,
	89	 356 1089,
	98	 289 317 333 335 353 356 359 369 392 412 421 432 442 448 449 460 461 975 1013 1022 1023 1089 1090,
	100	 1086,
	30	 289 317 333 335 353 356 359 369 392 412 421 432 442 448 449 460 461 975 1013 1022 1023 1086 1089 1090,
	100	 315,
	100	 976,
	100	 315 976,
	100	 341,
	100	 390,
	100	 425,
	100	 390 425,
	100	 341 390 425,
	100	 357,
	96	 341 357 390 425,
	100	 967,
	96	 341 357 390 425 967,
	100	 398,
	100	 458,
	100	 398 458,
	69	 341 357 390 398 425 458 967,
	100	 345,
	100	 380,
	100	 345 380,
	100	 414,
	97	 345 380 414,
	100	 341 345 357 380 390 398 414 425 458 967,
	100	 315 341 345 357 380 390 398 414 425 458 967 976,
	100	 391,
	100	 315 341 345 357 380 390 391 398 414 425 458 967 976,
	100	 366,
	100	 969,
	100	 971,
	100	 969 971,
	100	 366 969 971,
	100	 315 341 345 357 366 380 390 391 398 414 425 458 967 969 971 976,
	100	 394,
	100	 1026,
	100	 394 1026,
	65	 315 341 345 357 366 380 390 391 394 398 414 425 458 967 969 971 976 1026,
	100	 420,
	93	 315 341 345 357 366 380 390 391 394 398 414 420 425 458 967 969 971 976 1026,
	88	 289 315 317 333 335 341 345 353 356 357 359 366 369 380 390 391 392 394 398 412 414 420 421 425 432 442 448 449 458 460 461 967 969 971 975 976 1013 1022 1023 1026 1086 1089 1090,
	100	 323,
	100	 343,
	100	 428,
	100	 807,
	100	 428 807,
	74	 343 428 807,
	100	 323 343 428 807,
	98	 289 315 317 323 333 335 341 343 345 353 356 357 359 366 369 380 390 391 392 394 398 412 414 420 421 425 428 432 442 448 449 458 460 461 807 967 969 971 975 976 1013 1022 1023 1026 1086 1089 1090,
	100	 328,
	87	 289 315 317 323 328 333 335 341 343 345 353 356 357 359 366 369 380 390 391 392 394 398 412 414 420 421 425 428 432 442 448 449 458 460 461 807 967 969 971 975 976 1013 1022 1023 1026 1086 1089 1090,
	67	 287 289 295 296 297 298 315 317 323 328 333 335 341 343 345 353 356 357 359 366 369 380 383 390 391 392 394 398 412 414 420 421 425 428 432 440 442 448 449 458 460 461 807 967 969 971 975 976 1013 1022 1023 1026 1082 1086 1089 1090 1091,
	100	 300,
	100	 350,
	100	 364,
	100	 388,
	100	 1077,
	87	 388 1077,
	100	 364 388 1077,
	100	 400,
	100	 451,
	11	 400 451,
	100	 364 388 400 451 1077,
	100	 379,
	100	 364 379 388 400 451 1077,
	100	 350 364 379 388 400 451 1077,
	100	 300 350 364 379 388 400 451 1077,
	100	 456,
	100	 300 350 364 379 388 400 451 456 1077,
	64	 287 289 295 296 297 298 300 315 317 323 328 333 335 341 343 345 350 353 356 357 359 364 366 369 379 380 383 388 390 391 392 394 398 400 412 414 420 421 425 428 432 440 442 448 449 451 456 458 460 461 807 967 969 971 975 976 1013 1022 1023 1026 1077 1082 1086 1089 1090 1091,
	100	 422,
	38	 287 289 295 296 297 298 300 315 317 323 328 333 335 341 343 345 350 353 356 357 359 364 366 369 379 380 383 388 390 391 392 394 398 400 412 414 420 421 422 425 428 432 440 442 448 449 451 456 458 460 461 807 967 969 971 975 976 1013 1022 1023 1026 1077 1082 1086 1089 1090 1091,
	100	 309,
	100	 410,
	100	 463,
	75	 410 463,
	100	 309 410 463,
	100	 313,
	100	 352,
	100	 408,
	100	 352 408,
	100	 1012,
	100	 352 408 1012,
	100	 313 352 408 1012,
	100	 329,
	100	 417,
	100	 965,
	100	 417 965,
	100	 423,
	88	 417 423 965,
	100	 329 417 423 965,
	100	 459,
	100	 329 417 423 459 965,
	23	 313 329 352 408 417 423 459 965 1012,
	100	 347,
	100	 313 329 347 352 408 417 423 459 965 1012,
	96	 309 313 329 347 352 408 410 417 423 459 463 965 1012,
	100	 385,
	100	 419,
	100	 385 419,
	53	 309 313 329 347 352 385 408 410 417 419 423 459 463 965 1012,
	99	 287 289 295 296 297 298 300 309 313 315 317 323 328 329 333 335 341 343 345 347 350 352 353 356 357 359 364 366 369 379 380 383 385 388 390 391 392 394 398 400 408 410 412 414 417 419 420 421 422 423 425 428 432 440 442 448 449 451 456 458 459 460 461 463 807 965 967 969 971 975 976 1012 1013 1022 1023 1026 1077 1082 1086 1089 1090 1091,
	96	 177 270 275 280 283 287 289 291 294 295 296 297 298 300 301 302 305 307 309 310 312 313 315 316 317 318 319 321 322 323 324 325 326 328 329 332 333 334 335 336 337 339 340 341 343 345 346 347 348 350 351 352 353 354 355 356 357 359 360 361 362 363 364 366 367 368 369 370 371 372 373 374 375 376 378 379 380 381 382 383 384 385 388 390 391 392 393 394 395 396 397 398 400 402 403 404 405 406 407 408 409 410 411 412 413 414 416 417 418 419 420 421 422 423 424 425 426 428 430 431 432 433 436 437 438 439 440 441 442 443 444 445 447 448 449 450 451 452 453 454 455 456 457 458 459 460 461 462 463 741 775 807 965 966 967 968 969 970 971 972 973 974 975 976 977 978 979 1011 1012 1013 1014 1015 1016 1017 1018 1019 1020 1021 1022 1023 1024 1025 1026 1027 1028 1075 1076 1077 1078 1079 1080 1081 1082 1083 1084 1085 1086 1087 1088 1089 1090 1091,
	100	 277,
	100	 377,
	100	 434,
	100	 377 434,
	100	 435,
	100	 377 434 435,
	100	 277 377 434 435,
	100	 314,
	100	 330,
	100	 338,
	100	 330 338,
	100	 415,
	100	 330 338 415,
	100	 314 330 338 415,
	100	 365,
	100	 399,
	100	 365 399,
	100	 386,
	100	 365 386 399,
	100	 314 330 338 365 386 399 415,
	100	 327,
	100	 314 327 330 338 365 386 399 415,
	100	 349,
	100	 314 327 330 338 349 365 386 399 415,
	100	 277 314 327 330 338 349 365 377 386 399 415 434 435,
	100	 678,
	100	 277 314 327 330 338 349 365 377 386 399 415 434 435 678,
	100	 344,
	3	 277 314 327 330 338 344 349 365 377 386 399 415 434 435 678,
	100	 429,
	100	 277 314 327 330 338 344 349 365 377 386 399 415 429 434 435 678,
	100	 177 270 275 277 280 283 287 289 291 294 295 296 297 298 300 301 302 305 307 309 310 312 313 314 315 316 317 318 319 321 322 323 324 325 326 327 328 329 330 332 333 334 335 336 337 338 339 340 341 343 344 345 346 347 348 349 350 351 352 353 354 355 356 357 359 360 361 362 363 364 365 366 367 368 369 370 371 372 373 374 375 376 377 378 379 380 381 382 383 384 385 386 388 390 391 392 393 394 395 396 397 398 399 400 402 403 404 405 406 407 408 409 410 411 412 413 414 415 416 417 418 419 420 421 422 423 424 425 426 428 429 430 431 432 433 434 435 436 437 438 439 440 441 442 443 444 445 447 448 449 450 451 452 453 454 455 456 457 458 459 460 461 462 463 678 741 775 807 965 966 967 968 969 970 971 972 973 974 975 976 977 978 979 1011 1012 1013 1014 1015 1016 1017 1018 1019 1020 1021 1022 1023 1024 1025 1026 1027 1028 1075 1076 1077 1078 1079 1080 1081 1082 1083 1084 1085 1086 1087 1088 1089 1090 1091,
	6	 169 170 177 270 275 277 280 283 285 287 289 291 294 295 296 297 298 300 301 302 305 307 309 310 312 313 314 315 316 317 318 319 321 322 323 324 325 326 327 328 329 330 332 333 334 335 336 337 338 339 340 341 343 344 345 346 347 348 349 350 351 352 353 354 355 356 357 359 360 361 362 363 364 365 366 367 368 369 370 371 372 373 374 375 376 377 378 379 380 381 382 383 384 385 386 388 390 391 392 393 394 395 396 397 398 399 400 402 403 404 405 406 407 408 409 410 411 412 413 414 415 416 417 418 419 420 421 422 423 424 425 426 428 429 430 431 432 433 434 435 436 437 438 439 440 441 442 443 444 445 447 448 449 450 451 452 453 454 455 456 457 458 459 460 461 462 463 678 741 775 807 965 966 967 968 969 970 971 972 973 974 975 976 977 978 979 1011 1012 1013 1014 1015 1016 1017 1018 1019 1020 1021 1022 1023 1024 1025 1026 1027 1028 1075 1076 1077 1078 1079 1080 1081 1082 1083 1084 1085 1086 1087 1088 1089 1090 1091,
	100	 180,
	100	 216,
	100	 180 216,
	100	 189,
	100	 202,
	100	 189 202,
	100	 227,
	99	 189 202 227,
	100	 197,
	99	 189 197 202 227,
	100	 190,
	99	 189 190 197 202 227,
	100	 225,
	100	 189 190 197 202 225 227,
	99	 180 189 190 197 202 216 225 227,
	100	 184,
	100	 943,
	100	 184 943,
	100	 218,
	100	 184 218 943,
	100	 187,
	100	 184 187 218 943,
	100	 192,
	8	 184 187 192 218 943,
	8	 180 184 187 189 190 192 197 202 216 218 225 227 943,
	100	 219,
	100	 223,
	100	 219 223,
	100	 220,
	100	 219 220 223,
	100	 230,
	100	 219 220 223 230,
	8	 180 184 187 189 190 192 197 202 216 218 219 220 223 225 227 230 943,
	100	 181,
	100	 188,
	100	 193,
	100	 188 193,
	98	 181 188 193,
	100	 191,
	100	 198,
	98	 191 198,
	100	 181 188 191 193 198,
	100	 228,
	100	 181 188 191 193 198 228,
	100	 200,
	100	 212,
	100	 200 212,
	100	 210,
	100	 200 210 212,
	100	 208,
	98	 200 208 210 212,
	100	 203,
	100	 231,
	100	 203 231,
	100	 200 203 208 210 212 231,
	100	 181 188 191 193 198 200 203 208 210 212 228 231,
	3	 180 181 184 187 188 189 190 191 192 193 197 198 200 202 203 208 210 212 216 218 219 220 223 225 227 228 230 231 943,
	100	 217,
	100	 222,
	100	 224,
	100	 233,
	100	 224 233,
	100	 222 224 233,
	8	 217 222 224 233,
	96	 180 181 184 187 188 189 190 191 192 193 197 198 200 202 203 208 210 212 216 217 218 219 220 222 223 224 225 227 228 230 231 233 943,
	100	 221,
	100	 942,
	100	 221 942,
	100	 229,
	100	 221 229 942,
	96	 180 181 184 187 188 189 190 191 192 193 197 198 200 202 203 208 210 212 216 217 218 219 220 221 222 223 224 225 227 228 229 230 231 233 942 943,
	100	 199,
	100	 206,
	100	 199 206,
	100	 232,
	100	 199 206 232,
	100	 180 181 184 187 188 189 190 191 192 193 197 198 199 200 202 203 206 208 210 212 216 217 218 219 220 221 222 223 224 225 227 228 229 230 231 232 233 942 943,
	100	 182,
	100	 186,
	100	 182 186,
	100	 194,
	100	 195,
	100	 194 195,
	36	 182 186 194 195,
	100	 213,
	100	 226,
	28	 213 226,
	82	 182 186 194 195 213 226,
	100	 183,
	100	 182 183 186 194 195 213 226,
	100	 180 181 182 183 184 186 187 188 189 190 191 192 193 194 195 197 198 199 200 202 203 206 208 210 212 213 216 217 218 219 220 221 222 223 224 225 226 227 228 229 230 231 232 233 942 943,
	100	 185,
	100	 196,
	100	 185 196,
	100	 201,
	100	 209,
	100	 201 209,
	100	 215,
	100	 201 209 215,
	100	 205,
	100	 201 205 209 215,
	100	 185 196 201 205 209 215,
	100	 293,
	100	 185 196 201 205 209 215 293,
	100	 180 181 182 183 184 185 186 187 188 189 190 191 192 193 194 195 196 197 198 199 200 201 202 203 205 206 208 209 210 212 213 215 216 217 218 219 220 221 222 223 224 225 226 227 228 229 230 231 232 233 293 942 943,
	100	 204,
	100	 389,
	94	 204 389,
	100	 207,
	100	 211,
	100	 214,
	100	 211 214,
	100	 260,
	100	 211 214 260,
	95	 207 211 214 260,
	100	 204 207 211 214 260 389,
	100	 180 181 182 183 184 185 186 187 188 189 190 191 192 193 194 195 196 197 198 199 200 201 202 203 204 205 206 207 208 209 210 211 212 213 214 215 216 217 218 219 220 221 222 223 224 225 226 227 228 229 230 231 232 233 260 293 389 942 943,
	100	 259,
	100	 331,
	32	 259 331,
	100	 261,
	100	 262,
	100	 264,
	100	 262 264,
	100	 263,
	100	 262 263 264,
	100	 266,
	100	 262 263 264 266,
	99	 261 262 263 264 266,
	100	 267,
	100	 281,
	100	 1092,
	99	 281 1092,
	100	 1009,
	100	 1010,
	99	 1009 1010,
	96	 281 1009 1010 1092,
	100	 286,
	100	 427,
	91	 286 427,
	98	 281 286 427 1009 1010 1092,
	100	 267 281 286 427 1009 1010 1092,
	100	 271,
	100	 267 271 281 286 427 1009 1010 1092,
	100	 290,
	100	 311,
	100	 446,
	100	 311 446,
	100	 290 311 446,
	82	 267 271 281 286 290 311 427 446 1009 1010 1092,
	100	 273,
	100	 320,
	100	 1093,
	100	 320 1093,
	100	 273 320 1093,
	100	 819,
	100	 273 320 819 1093,
	100	 267 271 273 281 286 290 311 320 427 446 819 1009 1010 1092 1093,
	100	 269,
	100	 278,
	100	 269 278,
	100	 272,
	100	 279,
	100	 282,
	100	 279 282,
	100	 272 279 282,
	100	 276,
	100	 358,
	100	 276 358,
	100	 272 276 279 282 358,
	100	 288,
	100	 272 276 279 282 288 358,
	99	 269 272 276 278 279 282 288 358,
	100	 267 269 271 272 273 276 278 279 281 282 286 288 290 311 320 358 427 446 819 1009 1010 1092 1093,
	96	 261 262 263 264 266 267 269 271 272 273 276 278 279 281 282 286 288 290 311 320 358 427 446 819 1009 1010 1092 1093,
	36	 259 261 262 263 264 266 267 269 271 272 273 276 278 279 281 282 286 288 290 311 320 331 358 427 446 819 1009 1010 1092 1093,
	100	 265,
	100	 268,
	100	 401,
	100	 944,
	100	 401 944,
	100	 268 401 944,
	100	 265 268 401 944,
	94	 259 261 262 263 264 265 266 267 268 269 271 272 273 276 278 279 281 282 286 288 290 311 320 331 358 401 427 446 819 944 1009 1010 1092 1093,
	97	 180 181 182 183 184 185 186 187 188 189 190 191 192 193 194 195 196 197 198 199 200 201 202 203 204 205 206 207 208 209 210 211 212 213 214 215 216 217 218 219 220 221 222 223 224 225 226 227 228 229 230 231 232 233 259 260 261 262 263 264 265 266 267 268 269 271 272 273 276 278 279 281 282 286 288 290 293 311 320 331 358 389 401 427 446 819 942 943 944 1009 1010 1092 1093,
	94	 169 170 177 180 181 182 183 184 185 186 187 188 189 190 191 192 193 194 195 196 197 198 199 200 201 202 203 204 205 206 207 208 209 210 211 212 213 214 215 216 217 218 219 220 221 222 223 224 225 226 227 228 229 230 231 232 233 259 260 261 262 263 264 265 266 267 268 269 270 271 272 273 275 276 277 278 279 280 281 282 283 285 286 287 288 289 290 291 293 294 295 296 297 298 300 301 302 305 307 309 310 311 312 313 314 315 316 317 318 319 320 321 322 323 324 325 326 327 328 329 330 331 332 333 334 335 336 337 338 339 340 341 343 344 345 346 347 348 349 350 351 352 353 354 355 356 357 358 359 360 361 362 363 364 365 366 367 368 369 370 371 372 373 374 375 376 377 378 379 380 381 382 383 384 385 386 388 389 390 391 392 393 394 395 396 397 398 399 400 401 402 403 404 405 406 407 408 409 410 411 412 413 414 415 416 417 418 419 420 421 422 423 424 425 426 427 428 429 430 431 432 433 434 435 436 437 438 439 440 441 442 443 444 445 446 447 448 449 450 451 452 453 454 455 456 457 458 459 460 461 462 463 678 741 775 807 819 942 943 944 965 966 967 968 969 970 971 972 973 974 975 976 977 978 979 1009 1010 1011 1012 1013 1014 1015 1016 1017 1018 1019 1020 1021 1022 1023 1024 1025 1026 1027 1028 1075 1076 1077 1078 1079 1080 1081 1082 1083 1084 1085 1086 1087 1088 1089 1090 1091 1092 1093,
	100	 173,
	100	 175,
	100	 284,
	100	 175 284,
	100	 176,
	100	 849,
	100	 176 849,
	100	 730,
	100	 785,
	100	 730 785,
	100	 176 730 785 849,
	99	 175 176 284 730 785 849,
	100	 274,
	100	 175 176 274 284 730 785 849,
	100	 173 175 176 274 284 730 785 849,
	100	 303,
	100	 308,
	100	 303 308,
	100	 173 175 176 274 284 303 308 730 785 849,
	94	 169 170 173 175 176 177 180 181 182 183 184 185 186 187 188 189 190 191 192 193 194 195 196 197 198 199 200 201 202 203 204 205 206 207 208 209 210 211 212 213 214 215 216 217 218 219 220 221 222 223 224 225 226 227 228 229 230 231 232 233 259 260 261 262 263 264 265 266 267 268 269 270 271 272 273 274 275 276 277 278 279 280 281 282 283 284 285 286 287 288 289 290 291 293 294 295 296 297 298 300 301 302 303 305 307 308 309 310 311 312 313 314 315 316 317 318 319 320 321 322 323 324 325 326 327 328 329 330 331 332 333 334 335 336 337 338 339 340 341 343 344 345 346 347 348 349 350 351 352 353 354 355 356 357 358 359 360 361 362 363 364 365 366 367 368 369 370 371 372 373 374 375 376 377 378 379 380 381 382 383 384 385 386 388 389 390 391 392 393 394 395 396 397 398 399 400 401 402 403 404 405 406 407 408 409 410 411 412 413 414 415 416 417 418 419 420 421 422 423 424 425 426 427 428 429 430 431 432 433 434 435 436 437 438 439 440 441 442 443 444 445 446 447 448 449 450 451 452 453 454 455 456 457 458 459 460 461 462 463 678 730 741 775 785 807 819 849 942 943 944 965 966 967 968 969 970 971 972 973 974 975 976 977 978 979 1009 1010 1011 1012 1013 1014 1015 1016 1017 1018 1019 1020 1021 1022 1023 1024 1025 1026 1027 1028 1075 1076 1077 1078 1079 1080 1081 1082 1083 1084 1085 1086 1087 1088 1089 1090 1091 1092 1093,
	47	 1 2 3 4 5 6 7 8 9 10 11 12 13 14 15 16 17 18 19 20 21 22 23 24 25 26 27 28 29 30 31 32 33 34 35 36 37 38 39 40 41 42 43 44 45 46 47 48 49 50 51 52 53 54 55 56 57 58 59 60 61 62 63 64 65 66 67 68 69 70 71 72 73 74 75 76 77 78 79 80 81 82 83 84 85 86 87 88 89 90 91 92 93 94 95 96 97 98 99 100 101 102 103 104 105 106 107 108 109 110 111 112 113 114 115 116 117 118 119 120 121 122 123 124 125 126 127 128 129 130 131 132 133 134 135 136 137 138 139 140 141 142 143 144 146 147 148 149 150 151 152 153 154 155 156 157 158 160 162 163 164 165 166 172 178 179 234 235 236 237 238 239 240 292 299 852 853 854 855 856 857 858 859 860 861 862 863 864 865 866 867 868 869 870 871 872 873 874 875 876 877 878 879 880 881 882 883 884 885 886 887 888 889 890 891 892 893 894 895 896 897 898 899 900 901 902 903 904 905 906 907 908 909 910 911 912 913 914 915 916 917 918 919 920 921 922 923 924 925 926 927 928 929 930 931 932 933 934 935 936 937 938 939 940 941 945 946 947 948 949 950 951 952 953 954 955 956 980 981 982 983 984 985 986 987 988 989 1060 1061 1062 1063 1064 1074,
	95	 1 2 3 4 5 6 7 8 9 10 11 12 13 14 15 16 17 18 19 20 21 22 23 24 25 26 27 28 29 30 31 32 33 34 35 36 37 38 39 40 41 42 43 44 45 46 47 48 852 853 854 855 856 857 858 859 860 861 862 863 864 865 866 867 868 869 870 871 872 873 874 875 876 877 878 879 880 881 882 883 884 885 886 887 888 889 890 891 892 893 894 895 896 897 898 899 900 901 902 903 904 905 906 907 908 909 910 911 912 913 914 915 916 917 918 919 920 921 922 923 924 925 926 927 928 929 930 931 932 933 934 935 936 937 938 939 940 941 945 946 1074,
	100	 852 853 854 855 856 857 858 859 860 861 862 863 864 865 866 867 868 869 870 871 872 873 874 875 876 877 878 879 880 881 882 883 884 885 886 887 888 889 890 891 892 893 894 895 896 897 898 899 900 901 902 903 904 905 906 907 908 909 910 911 912 913 914 915 916 917 918 919 920 921 922 923 924 925 926 927 928 929 930 931 932 933 934 935 936 937 938 939 940 941,
	100	 900,
	100	 901,
	100	 940,
	100	 901 940,
	100	 900 901 940,
	100	 904,
	100	 908,
	100	 904 908,
	100	 919,
	98	 904 908 919,
	100	 909,
	99	 904 908 909 919,
	100	 918,
	100	 904 908 909 918 919,
	100	 911,
	100	 904 908 909 911 918 919,
	100	 905,
	100	 904 905 908 909 911 918 919,
	100	 907,
	100	 904 905 907 908 909 911 918 919,
	99	 900 901 904 905 907 908 909 911 918 919 940,
	100	 913,
	100	 925,
	100	 913 925,
	100	 922,
	6	 913 922 925,
	100	 923,
	100	 913 922 923 925,
	100	 900 901 904 905 907 908 909 911 913 918 919 922 923 925 940,
	100	 914,
	99	 900 901 904 905 907 908 909 911 913 914 918 919 922 923 925 940,
	100	 902,
	100	 910,
	100	 902 910,
	100	 932,
	100	 902 910 932,
	100	 915,
	100	 938,
	100	 915 938,
	100	 934,
	100	 915 934 938,
	100	 926,
	100	 927,
	100	 941,
	100	 927 941,
	100	 929,
	100	 927 929 941,
	100	 926 927 929 941,
	100	 930,
	100	 926 927 929 930 941,
	100	 915 926 927 929 930 934 938 941,
	100	 928,
	100	 939,
	100	 928 939,
	100	 915 926 927 928 929 930 934 938 939 941,
	81	 902 910 915 926 927 928 929 930 932 934 938 939 941,
	100	 912,
	100	 933,
	100	 912 933,
	100	 920,
	100	 912 920 933,
	100	 921,
	100	 924,
	100	 921 924,
	100	 912 920 921 924 933,
	99	 902 910 912 915 920 921 924 926 927 928 929 930 932 933 934 938 939 941,
	100	 903,
	100	 906,
	100	 903 906,
	100	 916,
	100	 935,
	92	 916 935,
	100	 931,
	100	 936,
	100	 937,
	100	 936 937,
	100	 931 936 937,
	91	 916 931 935 936 937,
	100	 903 906 916 931 935 936 937,
	53	 902 903 906 910 912 915 916 920 921 924 926 927 928 929 930 931 932 933 934 935 936 937 938 939 941,
	100	 917,
	100	 902 903 906 910 912 915 916 917 920 921 924 926 927 928 929 930 931 932 933 934 935 936 937 938 939 941,
	100	 900 901 902 903 904 905 906 907 908 909 910 911 912 913 914 915 916 917 918 919 920 921 922 923 924 925 926 927 928 929 930 931 932 933 934 935 936 937 938 939 940 941,
	100	 852 853 854 855 856 857 858 859 860 861 862 863 864 865 866 867 868 869 870 871 872 873 874 875 876 877 878 879 880 881 882 883 884 885 886 887 888 889 890 891 892 893 894 895 896 897 898 899,
	100	 852,
	100	 858,
	100	 852 858,
	100	 859,
	100	 886,
	100	 859 886,
	100	 852 858 859 886,
	100	 853,
	100	 888,
	100	 893,
	99	 888 893,
	100	 890,
	100	 888 890 893,
	100	 889,
	100	 888 889 890 893,
	86	 853 888 889 890 893,
	100	 866,
	100	 873,
	100	 866 873,
	100	 896,
	100	 866 873 896,
	98	 853 866 873 888 889 890 893 896,
	100	 854,
	100	 867,
	100	 875,
	100	 867 875,
	89	 854 867 875,
	100	 860,
	87	 854 860 867 875,
	100	 855,
	100	 861,
	100	 855 861,
	100	 878,
	99	 855 861 878,
	100	 864,
	100	 876,
	100	 864 876,
	100	 855 861 864 876 878,
	100	 884,
	100	 855 861 864 876 878 884,
	100	 856,
	100	 879,
	46	 856 879,
	100	 871,
	100	 872,
	100	 871 872,
	100	 856 871 872 879,
	100	 874,
	100	 856 871 872 874 879,
	100	 855 856 861 864 871 872 874 876 878 879 884,
	100	 857,
	100	 869,
	100	 857 869,
	100	 855 856 857 861 864 869 871 872 874 876 878 879 884,
	63	 854 855 856 857 860 861 864 867 869 871 872 874 875 876 878 879 884,
	100	 877,
	100	 882,
	100	 877 882,
	100	 885,
	100	 877 882 885,
	98	 854 855 856 857 860 861 864 867 869 871 872 874 875 876 877 878 879 882 884 885,
	100	 862,
	100	 865,
	99	 862 865,
	94	 854 855 856 857 860 861 862 864 865 867 869 871 872 874 875 876 877 878 879 882 884 885,
	100	 881,
	97	 854 855 856 857 860 861 862 864 865 867 869 871 872 874 875 876 877 878 879 881 882 884 885,
	86	 853 854 855 856 857 860 861 862 864 865 866 867 869 871 872 873 874 875 876 877 878 879 881 882 884 885 888 889 890 893 896,
	79	 852 853 854 855 856 857 858 859 860 861 862 864 865 866 867 869 871 872 873 874 875 876 877 878 879 881 882 884 885 886 888 889 890 893 896,
	100	 880,
	58	 852 853 854 855 856 857 858 859 860 861 862 864 865 866 867 869 871 872 873 874 875 876 877 878 879 880 881 882 884 885 886 888 889 890 893 896,
	100	 863 868 870 883 887 891 892 894 895 897 898 899,
	100	 863,
	100	 868,
	100	 863 868,
	100	 883,
	100	 863 868 883,
	100	 870,
	100	 863 868 870 883,
	100	 895,
	100	 897,
	100	 895 897,
	100	 898,
	100	 895 897 898,
	100	 863 868 870 883 895 897 898,
	100	 892,
	100	 894,
	100	 892 894,
	97	 863 868 870 883 892 894 895 897 898,
	100	 891,
	100	 899,
	57	 891 899,
	53	 863 868 870 883 891 892 894 895 897 898 899,
	100	 887,
	62	 13 32 34 35 39 41 44 47,
	88	 17 27 36 37,
	24	 20 26 28 31 33 38 40 45,
	16	 17 20 26 27 28 31 33 36 37 38 40 45,
	16	 15 17 20 22 26 27 28 30 31 33 36 37 38 40 45,
	48	 5 6 8 10 11 12 14 16 19 21 23,
	93	 5 6 7 8 10 11 12 14 16 19 21 23,
	58	 5 6 7 8 10 11 12 14 16 19 21 23 25,
	19	 235 236 237 239 980,
	48	 129 142 955 984,
	48	 53 129 142 950 955 984,
	100	 52 53 69 86 93 105 107 108 121 128 129 142 950 951 953 954 955 956 982 983 984 1061,
	23	 84 1062,
	22	 84 127 1062,
	47	 57 66 101 149,
	32	 57 66 101 115 123 149,
	11	 73 109,
	10	 77 96 133 162,
	27	 82 103 135 981,
	26	 82 103 135 163 981,
	87	 180 189 190 192 197 202 216 225 227,
	84	 180 189 190 192 197 202 216 219 220 223 225 227 230,
	34	 180 189 190 192 197 202 216 219 220 222 223 224 225 227 230 233,
	78	 180 181 188 189 190 191 192 193 197 198 200 202 203 208 210 212 216 219 220 222 223 224 225 227 228 230 231 233,
	90	 184 187 217 218 943,
	1	 182 186 194 195 213,
	29	 169 170 180 181 182 183 184 185 186 187 188 189 190 191 192 193 194 195 196 197 198 199 200 201 202 203 204 205 206 207 208 209 210 211 212 213 214 215 216 217 218 219 220 221 222 223 224 225 226 227 228 229 230 231 232 233 259 260 261 262 263 264 265 266 267 268 269 271 272 273 276 278 279 281 282 285 286 288 290 293 311 320 331 358 389 401 427 446 819 942 943 944 1009 1010 1092 1093,
	33	 177 291 302 316 334 370 397 431 443,
	2	 294 457,
	87	 275 283 294 305 307 339 367 371 375 378 384 395 403 406 413 424 439 445 457 741 977 979 1015 1016 1024 1080 1084 1085,
	91	 270 978,
	4	 325 409,
	4	 1014 1028,
	5	 325 409 1014 1028,
	61	 404 438,
	91	 319 404 438 441 1017 1087,
	90	 351 362 376,
	58	 280 301 322 326 332 336 337 346 348 355 361 363 373 374 381 382 393 402 405 407 411 416 430 452 462 775 966 968 970 972 973 974 1011 1018 1025 1027 1075 1076 1078 1079 1081 1083,
	83	 318 450 454 455,
	86	 295 298 1091,
	86	 295 296 297 298 1082 1091,
	86	 295 296 297 298 440 1082 1091,
	100	 295 296 297 298 383 440 1082 1091,
	73	 289 333 359,
	11	 412 1013,
	2	 412 448 449 1013 1022 1023,
	1	 289 317 333 335 353 359 369 412 432 448 449 1013 1022 1023,
	2	 392 421,
	62	 392 421 442 460 975 1090,
	6	 420 1086,
	59	 315 341 345 357 366 380 390 391 394 398 414 420 425 458 967 969 971 976 1026 1086,
	26	 323 343,
	89	 364 388 400 1077,
	77	 313 347 352 408 1012,
	12	 329 423,
	97	 344 429,
	46	 49 50 51 52 53 54 55 56 57 58 59 60 61 62 63 64 65 66 67 68 69 70 71 72 73 74 75 76 77 78 79 80 81 82 83 84 85 86 87 88 89 90 91 92 93 94 95 96 97 98 99 100 101 102 103 104 105 106 107 108 109 110 111 112 113 114 115 116 117 118 119 120 121 122 123 124 125 126 127 128 129 130 131 132 133 134 135 136 137 138 139 140 141 142 143 144 146 147 148 149 150 151 152 153 154 155 156 157 158 160 162 163 164 165 166 169 170 172 173 175 176 177 178 179 180 181 182 183 184 185 186 187 188 189 190 191 192 193 194 195 196 197 198 199 200 201 202 203 204 205 206 207 208 209 210 211 212 213 214 215 216 217 218 219 220 221 222 223 224 225 226 227 228 229 230 231 232 233 234 235 236 237 238 239 240 259 260 261 262 263 264 265 266 267 268 269 270 271 272 273 274 275 276 277 278 279 280 281 282 283 284 285 286 287 288 289 290 291 292 293 294 295 296 297 298 299 300 301 302 303 305 307 308 309 310 311 312 313 314 315 316 317 318 319 320 321 322 323 324 325 326 327 328 329 330 331 332 333 334 335 336 337 338 339 340 341 343 344 345 346 347 348 349 350 351 352 353 354 355 356 357 358 359 360 361 362 363 364 365 366 367 368 369 370 371 372 373 374 375 376 377 378 379 380 381 382 383 384 385 386 388 389 390 391 392 393 394 395 396 397 398 399 400 401 402 403 404 405 406 407 408 409 410 411 412 413 414 415 416 417 418 419 420 421 422 423 424 425 426 427 428 429 430 431 432 433 434 435 436 437 438 439 440 441 442 443 444 445 446 447 448 449 450 451 452 453 454 455 456 457 458 459 460 461 462 463 678 730 741 775 785 807 819 849 942 943 944 947 948 949 950 951 952 953 954 955 956 965 966 967 968 969 970 971 972 973 974 975 976 977 978 979 980 981 982 983 984 985 986 987 988 989 1009 1010 1011 1012 1013 1014 1015 1016 1017 1018 1019 1020 1021 1022 1023 1024 1025 1026 1027 1028 1060 1061 1062 1063 1064 1075 1076 1077 1078 1079 1080 1081 1082 1083 1084 1085 1086 1087 1088 1089 1090 1091 1092 1093,
	32	 145 766 1059,
	20	 763 1036,
	20	 763 992 1036,
	20	 145 159 475 514 707 711 713 718 723 732 749 750 757 763 764 766 776 781 788 789 791 803 811 825 826 843 848 957 958 960 990 992 993 994 995 997 998 999 1000 1029 1030 1031 1032 1034 1035 1036 1037 1038 1039 1041 1042 1043 1044 1045 1046 1047 1048 1049 1050 1051 1052 1053 1054 1055 1056 1057 1058 1059,
	5	 673 838,
	5	 673 705 838,
	80	 706 806 834 836 1002,
	52	 145 159 475 514 653 673 705 706 707 711 713 718 723 732 749 750 757 761 763 764 766 767 776 781 788 789 791 803 805 806 811 825 826 827 828 834 836 838 843 848 957 958 959 960 990 992 993 994 995 997 998 999 1000 1002 1029 1030 1031 1032 1034 1035 1036 1037 1038 1039 1041 1042 1043 1044 1045 1046 1047 1048 1049 1050 1051 1052 1053 1054 1055 1056 1057 1058 1059,
	83	 725 727 743 759 783 793 812 962 991 1033 1040,
	85	 742 769 801,
	67	 725 727 742 743 759 769 783 793 801 812 962 991 1033 1040,
	4	 720 739,
	2	 755 818,
	76	 720 722 724 728 729 731 734 735 739 740 747 751 752 753 754 755 756 782 787 794 797 802 808 814 815 818 822 823 831 832 837 840 841 844 845 846 847 996,
	91	 465 467,
	94	 478 486,
	43	 478 486 501,
	35	 471 472 473 474 476 481 487 489 498 499 505 523,
	38	 465 467 471 472 473 474 476 478 481 486 487 489 491 492 498 499 501 504 505 523,
	32	 469 490 502,
	37	 468 469 477 482 484 490 493 494 495 496 502 503,
	30	 306 540 561 566 584 594 643 654 655 658 662 667 675 686 704 779 850 1007 1069,
	52	 342 557 603 632 684 842 1071,
	39	 342 557 603 610 632 684 842 1071,
	31	 306 342 540 557 561 566 584 594 603 610 632 643 654 655 658 662 667 675 684 686 704 779 842 850 1007 1069 1071,
	59	 648 771,
	55	 306 342 526 530 540 552 557 559 561 566 584 586 594 603 610 611 632 641 643 647 648 654 655 658 662 667 675 684 686 703 704 771 779 842 850 1007 1069 1071,
	2	 622 634 637,
	2	 569 622 634 637,
	2	 521 538 554 555 569 574 578 580 585 612 615 622 625 627 634 637 645 661 664 668 670 680 683 685 700 745 799 1066,
	76	 527 646,
	73	 527 646 1006,
	2	 527 545 571 646 663 694 710 1006,
	4	 521 527 538 545 554 555 569 571 574 578 580 585 589 596 605 612 615 622 625 627 634 637 645 646 661 663 664 668 670 680 683 685 694 700 710 745 748 799 1006 1066 1072,
	2	 525 532 549 551 553 563 599 601 614 623 635 638 642 657 669 702 719 738 744 760 770 790 796 804 809 1008 1067 1073,
	54	 567 576 583 595 602 619 1004,
	10	 656 690 692 736,
	9	 616 650 656 690 692 736,
	9	 536 567 575 576 583 595 602 608 616 619 650 656 690 692 736 1004,
	11	 536 567 575 576 583 595 602 608 616 619 630 650 656 690 692 736 1004,
	74	 556 681,
	73	 548 550 556 598 681,
	20	 564 631 1003,
	80	 577 676 758,
	19	 577 660 676 758 800,
	27	 564 577 631 660 676 758 800 1003,
	17	 564 577 590 597 624 631 644 660 676 701 758 800 1003 1065 1068,
	11	 536 541 544 548 550 556 558 560 564 567 575 576 577 583 590 591 595 597 598 602 608 613 616 618 619 620 624 630 631 633 636 644 650 656 660 665 672 676 681 690 692 693 697 701 736 758 772 777 780 786 800 961 1003 1004 1065 1068 1070,
	5	 525 532 536 541 544 548 549 550 551 553 556 558 560 563 564 567 575 576 577 583 590 591 595 597 598 599 601 602 608 613 614 616 618 619 620 623 624 630 631 633 635 636 638 642 644 650 656 657 660 665 669 672 676 681 690 692 693 697 701 702 719 736 738 744 758 760 770 772 777 780 786 790 796 800 804 809 961 1003 1004 1008 1065 1067 1068 1070 1073,
	48	 521 525 527 532 536 537 538 541 544 545 547 548 549 550 551 553 554 555 556 558 560 563 564 567 569 571 574 575 576 577 578 580 581 583 585 587 589 590 591 592 593 595 596 597 598 599 601 602 605 608 609 612 613 614 615 616 618 619 620 622 623 624 625 627 630 631 633 634 635 636 637 638 642 644 645 646 650 651 656 657 660 661 663 664 665 668 669 670 672 676 680 681 683 685 690 692 693 694 697 698 700 701 702 710 719 736 738 744 745 746 748 758 760 762 770 772 777 780 784 786 790 796 799 800 804 809 833 961 1003 1004 1006 1008 1065 1066 1067 1068 1070 1072 1073,
	2	 533 629 689,
	5	 533 534 629 652 666 689 1005,
	4	 533 534 629 652 666 689 963 1005,
	69	 579 688,
	2	 535 539 543 546 579 604 606 687 688,
	26	 533 534 535 539 543 546 579 604 606 629 652 666 687 688 689 963 1005,
	2	 588 696,
	1	 649 677,
	28	 533 534 535 539 543 546 562 572 579 582 588 604 606 617 629 639 649 652 666 677 687 688 689 696 813 963 1005,
	78	 521 525 527 531 532 533 534 535 536 537 538 539 541 542 543 544 545 546 547 548 549 550 551 553 554 555 556 558 560 562 563 564 567 569 571 572 573 574 575 576 577 578 579 580 581 582 583 585 587 588 589 590 591 592 593 595 596 597 598 599 600 601 602 604 605 606 608 609 612 613 614 615 616 617 618 619 620 621 622 623 624 625 627 629 630 631 633 634 635 636 637 638 639 642 644 645 646 649 650 651 652 656 657 660 661 663 664 665 666 668 669 670 671 672 676 677 680 681 682 683 685 687 688 689 690 691 692 693 694 695 696 697 698 699 700 701 702 710 719 736 738 744 745 746 748 758 760 762 770 772 777 778 780 784 786 790 796 799 800 804 809 813 833 961 963 964 1003 1004 1005 1006 1008 1065 1066 1067 1068 1070 1072 1073,
	60	 568 628 768,
	24	 521 525 527 531 532 533 534 535 536 537 538 539 541 542 543 544 545 546 547 548 549 550 551 553 554 555 556 558 560 562 563 564 567 568 569 570 571 572 573 574 575 576 577 578 579 580 581 582 583 585 587 588 589 590 591 592 593 595 596 597 598 599 600 601 602 604 605 606 608 609 612 613 614 615 616 617 618 619 620 621 622 623 624 625 627 628 629 630 631 633 634 635 636 637 638 639 640 642 644 645 646 649 650 651 652 656 657 660 661 663 664 665 666 668 669 670 671 672 676 677 680 681 682 683 685 687 688 689 690 691 692 693 694 695 696 697 698 699 700 701 702 710 719 736 738 744 745 746 748 758 760 762 768 770 772 777 778 780 784 786 790 796 799 800 804 809 813 833 961 963 964 1003 1004 1005 1006 1008 1065 1066 1067 1068 1070 1072 1073,
	33	 714 716,
	94	 913 923 925,
	47	 902 910 912 915 917 920 921 924 926 927 928 929 930 932 933 934 938 939 941,
	37	 854 860 867 875 877 882 885,
	54	 871 872 879,
	47	 863 868 870 883 887 892 894 895 897 898,
	33	 42 46,
	55	 8 12,
	10	 72 78 87 989,
	7	 72 78 87 118 948 989,
	55	 52 53 68 69 86 93 105 107 108 121 128 129 142 950 951 952 953 954 955 956 982 983 984 985 1060 1061,
	71	 90 127,
	1	 52 53 59 60 68 69 84 86 90 93 105 107 108 110 112 121 127 128 129 131 136 138 142 147 950 951 952 953 954 955 956 982 983 984 985 1060 1061 1062,
	10	 56 57 64 66 76 81 94 98 101 102 114 115 123 132 134 143 146 149 151 154 157 292 986 987 988,
	10	 56 57 62 64 66 67 76 81 83 94 98 101 102 104 114 115 117 119 120 123 125 132 134 143 146 149 150 151 154 157 292 986 987 988,
	0	 75 116 141,
	0	 51 54 71 75 97 116 141 148,
	2	 58 80 947,
	2	 58 80 92 947 949,
	4	 139 140,
	1	 85 139 140,
	1	 85 126 139 140,
	7	 58 80 85 92 126 139 140 947 949,
	0	 51 54 58 71 75 80 85 92 97 116 126 139 140 141 148 947 949,
	5	 63 70 122,
	0	 63 70 100 122,
	0	 51 54 58 63 70 71 75 80 85 92 97 100 116 122 126 139 140 141 148 947 949,
	6	 99 144 152,
	3	 51 54 58 63 70 71 75 80 85 92 97 99 100 116 122 126 139 140 141 144 148 152 947 949,
	46	 51 54 58 63 70 71 75 80 85 91 92 97 99 100 116 122 126 139 140 141 144 148 152 947 949,
	16	 73 299,
	4	 51 54 58 63 70 71 73 75 80 85 91 92 97 99 100 116 122 126 139 140 141 144 148 152 299 947 949,
	2	 51 54 55 58 63 70 71 73 75 80 85 91 92 97 99 100 116 122 126 139 140 141 144 148 152 299 947 949,
	5	 51 54 55 58 63 65 70 71 73 75 79 80 85 91 92 97 99 100 116 122 124 126 137 139 140 141 144 148 152 299 947 949,
	2	 74 153 156,
	0	 74 153 156 163,
	0	 74 111 153 156 158 163,
	0	 74 111 130 153 155 156 158 160 163 164,
	20	 82 95 103 135 981,
	1	 51 54 55 58 63 65 70 71 73 74 75 79 80 82 85 91 92 95 97 99 100 103 111 116 122 124 126 130 135 137 139 140 141 144 148 152 153 155 156 158 160 163 164 299 947 949 981,
	8	 113 1063,
	6	 113 1063 1064,
	4	 96 162,
	3	 88 96 113 162 1063 1064,
	2	 88 96 113 133 162 1063 1064,
	1	 51 54 55 58 63 65 70 71 73 74 75 79 80 82 85 88 91 92 95 96 97 99 100 103 111 113 116 122 124 126 130 133 135 137 139 140 141 144 148 152 153 155 156 158 160 162 163 164 299 947 949 981 1063 1064,
	47	 51 54 55 58 63 65 70 71 73 74 75 79 80 82 85 88 91 92 95 96 97 99 100 103 109 111 113 116 122 124 126 130 133 135 137 139 140 141 144 148 152 153 155 156 158 160 162 163 164 299 947 949 981 1063 1064,
	47	 50 51 52 53 54 55 56 57 58 59 60 61 62 63 64 65 66 67 68 69 70 71 72 73 74 75 76 78 79 80 81 82 83 84 85 86 87 88 89 90 91 92 93 94 95 96 97 98 99 100 101 102 103 104 105 106 107 108 109 110 111 112 113 114 115 116 117 118 119 120 121 122 123 124 125 126 127 128 129 130 131 132 133 134 135 136 137 138 139 140 141 142 143 144 146 147 148 149 150 151 152 153 154 155 156 157 158 160 162 163 164 292 299 947 948 949 950 951 952 953 954 955 956 981 982 983 984 985 986 987 988 989 1060 1061 1062 1063 1064,
	54	 990 1029 1045 1058,
	44	 960 990 1029 1042 1045 1051 1053 1058,
	47	 145 475 514 707 711 713 718 723 732 749 750 757 763 764 766 781 788 789 803 811 825 826 843 848 957 958 960 990 992 993 994 995 997 998 999 1000 1029 1030 1031 1032 1034 1035 1036 1037 1038 1039 1041 1042 1043 1044 1045 1046 1047 1048 1049 1050 1051 1052 1053 1054 1055 1056 1057 1058 1059,
	1	 653 767 828,
	1	 653 761 767 828,
	17	 653 705 761 767 827 828 959,
	25	 159 653 673 705 761 767 776 791 827 828 838 959,
	26	 725 727 743 759 783 793 805 812 962 991 1033 1040,
	94	 708 737 773,
	15	 756 822,
	38	 478 486 491 492,
	49	 465 467 478 486 491 492,
	27	 472 473 476 501,
	15	 465 467 472 473 476 478 486 491 492 501 504,
	35	 306 540 561 566 584 594 643 654 655 658 662 667 675 686 779 850 1007 1069,
	45	 704 842,
	50	 574 634 637 700,
	51	 521 538 554 555 574 578 580 585 612 615 625 627 634 637 645 661 664 668 670 680 683 685 700 745 799 1066,
	8	 622 694,
	8	 527 545 571 622 646 663 694 1006,
	1	 672 961,
	2	 558 672 961,
	1	 536 558 567 575 576 583 595 602 608 616 619 630 650 656 672 690 692 697 736 961 1004,
	0	 613 780,
	53	 541 618 772,
	53	 541 618 620 693 772,
	54	 590 597 701 786 1065 1068,
	58	 564 577 590 597 624 631 644 660 676 701 758 786 800 1003 1065 1068,
	0	 521 527 536 538 541 544 545 548 550 554 555 556 558 560 564 567 569 571 574 575 576 577 578 580 583 585 589 590 591 595 596 597 598 602 605 608 612 613 615 616 618 619 620 622 624 625 627 630 631 633 634 636 637 644 645 646 650 656 660 661 663 664 665 668 670 672 676 680 681 683 685 690 692 693 694 697 700 701 710 736 745 748 758 772 777 780 786 799 800 961 1003 1004 1006 1065 1066 1068 1070 1072,
	0	 531 551 553 563 599 614 623 635 638 642 657 738 760 796 809 1073,
	0	 525 531 549 551 553 563 599 614 623 635 638 642 657 738 760 796 809 1073,
	0	 525 531 532 549 551 553 563 599 601 614 623 635 638 642 657 669 702 719 738 744 760 770 790 796 804 809 1008 1067 1073,
	0	 521 525 527 531 532 536 538 541 544 545 548 549 550 551 553 554 555 556 558 560 563 564 567 569 571 574 575 576 577 578 580 583 585 589 590 591 595 596 597 598 599 601 602 605 608 612 613 614 615 616 618 619 620 622 623 624 625 627 630 631 633 634 635 636 637 638 642 644 645 646 650 656 657 660 661 663 664 665 668 669 670 672 676 680 681 683 685 690 692 693 694 697 700 701 702 710 719 736 738 744 745 748 758 760 770 772 777 780 786 790 796 799 800 804 809 961 1003 1004 1006 1008 1065 1066 1067 1068 1070 1072 1073,
	5	 537 581 746 762 784 833,
	0	 547 651 698,
	2	 537 547 581 651 698 746 762 784 833,
	0	 521 525 527 531 532 536 537 538 541 544 545 547 548 549 550 551 553 554 555 556 558 560 563 564 567 569 571 574 575 576 577 578 580 581 583 585 587 589 590 591 592 593 595 596 597 598 599 601 602 605 608 609 612 613 614 615 616 618 619 620 622 623 624 625 627 630 631 633 634 635 636 637 638 642 644 645 646 650 651 656 657 660 661 663 664 665 668 669 670 672 676 680 681 683 685 690 692 693 694 697 698 700 701 702 710 719 736 738 744 745 746 748 758 760 762 770 772 777 780 784 786 790 796 799 800 804 809 833 961 1003 1004 1006 1008 1065 1066 1067 1068 1070 1072 1073,
	1	 521 525 527 531 532 536 537 538 541 544 545 547 548 549 550 551 553 554 555 556 558 560 563 564 567 569 571 574 575 576 577 578 580 581 583 585 587 589 590 591 592 593 595 596 597 598 599 601 602 605 608 609 612 613 614 615 616 618 619 620 622 623 624 625 627 630 631 633 634 635 636 637 638 642 644 645 646 650 651 656 657 660 661 663 664 665 668 669 670 672 676 680 681 682 683 685 690 692 693 694 697 698 700 701 702 710 719 736 738 744 745 746 748 758 760 762 770 772 777 780 784 786 790 796 799 800 804 809 833 961 1003 1004 1006 1008 1065 1066 1067 1068 1070 1072 1073,
	78	 562 649,
	74	 562 572 649,
	80	 562 572 582 617 639 649 813,
	75	 588 677 696,
	0	 533 534 562 572 582 588 617 629 639 649 652 666 677 696 813 1005,
	31	 535 539 543 546 604 606,
	1	 535 539 543 546 573 579 600 604 606 687 688 689 964,
	1	 535 539 543 546 573 579 600 604 606 687 688 689 963 964,
	41	 621 778,
	53	 542 621 691 699 778,
	62	 533 534 535 539 542 543 546 562 572 573 579 582 588 600 604 606 617 621 629 639 649 652 666 677 687 688 689 691 696 699 778 813 963 964 1005,
	2	 304 726 810 820 835,
	3	 712 816 817,
	2	 304 712 726 810 816 817 820 835,
	2	 304 712 726 733 810 816 817 820 835,
	3	 305 1080,
	36	 283 305 307 367 378 384 395 424 977 1015 1016 1080 1084 1085,
	41	 283 305 307 367 378 384 395 403 406 424 977 1015 1016 1024 1080 1084 1085,
	38	 294 339 371 375 413 439 445 457 741 979,
	51	 177 275 283 291 294 302 305 307 316 339 367 370 371 375 378 384 395 403 406 413 424 431 439 443 445 457 741 977 979 1015 1016 1024 1080 1084 1085,
	55	 177 270 275 283 291 294 302 305 307 310 316 319 321 324 325 334 339 351 360 362 367 368 370 371 375 376 378 384 395 396 397 403 404 406 409 413 418 424 426 431 436 437 438 439 441 443 445 447 453 457 741 977 978 979 1014 1015 1016 1017 1019 1020 1021 1024 1028 1080 1084 1085 1087 1088,
	23	 374 405,
	1	 336 1027 1076 1078 1081,
	1	 348 355 966 1018,
	1	 346 348 355 393 402 407 411 430 775 966 968 970 972 1018 1075,
	14	 322 326 332 336 337 346 348 355 361 363 373 374 393 402 405 407 411 416 430 452 462 775 966 968 970 972 973 1011 1018 1025 1027 1075 1076 1078 1079 1081 1083,
	10	 318 322 326 332 336 337 346 348 355 361 363 373 374 393 402 405 407 411 416 430 450 452 454 455 462 775 966 968 970 972 973 1011 1018 1025 1027 1075 1076 1078 1079 1081 1083,
	14	 177 270 275 283 291 294 302 305 307 310 316 318 319 321 322 324 325 326 332 334 336 337 339 346 348 351 355 360 361 362 363 367 368 370 371 373 374 375 376 378 384 393 395 396 397 402 403 404 405 406 407 409 411 413 416 418 424 426 430 431 433 436 437 438 439 441 443 445 447 450 452 453 454 455 457 462 741 775 966 968 970 972 973 977 978 979 1011 1014 1015 1016 1017 1018 1019 1020 1021 1024 1025 1027 1028 1075 1076 1078 1079 1080 1081 1083 1084 1085 1087 1088,
	27	 280 301 381 974,
	14	 295 296 297 440 1082 1091,
	14	 295 296 297 383 440 1082 1091,
	9	 328 385 419,
	2	 287 295 296 297 298 328 383 385 419 440 1082 1091,
	34	 394 420 1026,
	10	 289 309 313 315 317 323 329 333 335 341 343 345 347 352 353 356 357 359 366 369 380 390 391 392 394 398 408 410 412 414 417 420 421 423 425 428 432 442 448 449 458 459 460 461 463 807 965 967 969 971 975 976 1012 1013 1022 1023 1026 1086 1089 1090,
	10	 289 309 313 315 317 323 329 333 335 341 343 345 347 352 353 356 357 359 366 369 380 390 391 392 394 398 408 410 412 414 417 420 421 422 423 425 428 432 442 448 449 458 459 460 461 463 807 965 967 969 971 975 976 1012 1013 1022 1023 1026 1086 1089 1090,
	9	 289 300 309 313 315 317 323 329 333 335 341 343 345 347 350 352 353 356 357 359 364 366 369 379 380 388 390 391 392 394 398 400 408 410 412 414 417 420 421 422 423 425 428 432 442 448 449 451 456 458 459 460 461 463 807 965 967 969 971 975 976 1012 1013 1022 1023 1026 1077 1086 1089 1090,
	9	 177 270 275 280 283 287 289 291 294 295 296 297 298 300 301 302 305 307 309 310 313 315 316 317 318 319 321 322 323 324 325 326 328 329 332 333 334 335 336 337 339 341 343 345 346 347 348 350 351 352 353 355 356 357 359 360 361 362 363 364 366 367 368 369 370 371 373 374 375 376 378 379 380 381 382 383 384 385 388 390 391 392 393 394 395 396 397 398 400 402 403 404 405 406 407 408 409 410 411 412 413 414 416 417 418 419 420 421 422 423 424 425 426 428 430 431 432 433 436 437 438 439 440 441 442 443 445 447 448 449 450 451 452 453 454 455 456 457 458 459 460 461 462 463 741 775 807 965 966 967 968 969 970 971 972 973 974 975 976 977 978 979 1011 1012 1013 1014 1015 1016 1017 1018 1019 1020 1021 1022 1023 1024 1025 1026 1027 1028 1075 1076 1077 1078 1079 1080 1081 1082 1083 1084 1085 1086 1087 1088 1089 1090 1091,
	3	 180 189 190 197 202 216 219 220 223 225 227 230,
	9	 184 187 217 218 222 224 233 943,
	6	 181 184 187 188 191 193 198 200 203 208 210 212 217 218 222 224 228 231 233 943,
	3	 180 181 184 187 188 189 190 191 193 197 198 200 202 203 208 210 212 216 217 218 219 220 222 223 224 225 227 228 230 231 233 943,
	3	 192 199 206 232,
	4	 180 181 184 187 188 189 190 191 192 193 197 198 199 200 202 203 206 208 210 212 216 217 218 219 220 222 223 224 225 227 228 230 231 232 233 943,
	60	 194 195 213,
	56	 194 195 213 226,
	33	 261 262 263 264 266 267 269 271 272 273 276 278 279 281 282 286 288 290 311 320 331 358 427 446 819 1009 1010 1092 1093,
	64	 177 180 181 182 183 184 185 186 187 188 189 190 191 192 193 194 195 196 197 198 199 200 201 202 203 204 205 206 207 208 209 210 211 212 213 214 215 216 217 218 219 220 221 222 223 224 225 226 227 228 229 230 231 232 233 259 260 261 262 263 264 265 266 267 268 269 270 271 272 273 275 276 277 278 279 280 281 282 283 286 287 288 289 290 291 293 294 295 296 297 298 300 301 302 305 307 309 310 311 312 313 314 315 316 317 318 319 320 321 322 323 324 325 326 327 328 329 330 331 332 333 334 335 336 337 338 339 340 341 343 344 345 346 347 348 349 350 351 352 353 354 355 356 357 358 359 360 361 362 363 364 365 366 367 368 369 370 371 372 373 374 375 376 377 378 379 380 381 382 383 384 385 386 388 389 390 391 392 393 394 395 396 397 398 399 400 401 402 403 404 405 406 407 408 409 410 411 412 413 414 415 416 417 418 419 420 421 422 423 424 425 426 427 428 429 430 431 432 433 434 435 436 437 438 439 440 441 442 443 444 445 446 447 448 449 450 451 452 453 454 455 456 457 458 459 460 461 462 463 678 741 775 807 819 942 943 944 965 966 967 968 969 970 971 972 973 974 975 976 977 978 979 1009 1010 1011 1012 1013 1014 1015 1016 1017 1018 1019 1020 1021 1022 1023 1024 1025 1026 1027 1028 1075 1076 1077 1078 1079 1080 1081 1082 1083 1084 1085 1086 1087 1088 1089 1090 1091 1092 1093,
	43	 863 868 870 883 887 891 892 894 895 897 898,
	21	 32 34 35 39 41 42 44 46 47 1074,
	22	 9 24 32 34 35 39 41 42 43 44 46 47 945 946 1074,
	89	 1 2 3 4 9 13 24 32 34 35 39 41 42 43 44 46 47 945 946 1074,
	1	 15 17 20 26 27 28 30 31 33 36 37 38 40 45,
	8	 1 2 3 4 9 13 15 17 20 22 24 26 27 28 30 31 32 33 34 35 36 37 38 39 40 41 42 43 44 45 46 47 945 946 1074,
	48	 53 129 950 955 984,
	8	 270 310 321 324 325 334 360 368 396 397 409 418 426 436 437 447 453 978 1014 1019 1020 1021 1028 1088,
	4	 277 312 314 327 330 338 340 344 349 354 365 372 377 386 399 415 429 434 435 444 678,
	4	 177 270 275 277 280 283 291 294 301 302 305 307 310 312 314 316 318 319 321 322 324 325 326 327 330 332 334 336 337 338 339 340 344 346 348 349 351 354 355 360 361 362 363 365 367 368 370 371 372 373 374 375 376 377 378 381 382 384 386 393 395 396 397 399 402 403 404 405 406 407 409 411 413 415 416 418 424 426 429 430 431 433 434 435 436 437 438 439 441 443 444 445 447 450 452 453 454 455 457 462 678 741 775 966 968 970 972 973 974 977 978 979 1011 1014 1015 1016 1017 1018 1019 1020 1021 1024 1025 1027 1028 1075 1076 1078 1079 1080 1081 1083 1084 1085 1087 1088,
	4	 287 289 295 296 297 298 300 309 313 315 317 323 328 329 333 335 341 343 345 347 350 352 353 356 357 359 364 366 369 379 380 383 385 388 390 391 392 394 398 400 408 410 412 414 417 419 420 421 423 425 428 432 440 442 448 449 451 456 458 459 460 461 463 807 965 967 969 971 975 976 1012 1013 1022 1023 1026 1077 1082 1086 1089 1090 1091,
	1	 177 270 275 277 280 283 287 289 291 294 295 296 297 298 300 301 302 305 307 309 310 312 313 314 315 316 317 318 319 321 322 323 324 325 326 327 328 329 330 332 333 334 335 336 337 338 339 340 341 343 344 345 346 347 348 349 350 351 352 353 354 355 356 357 359 360 361 362 363 364 365 366 367 368 369 370 371 372 373 374 375 376 377 378 379 380 381 382 383 384 385 386 388 390 391 392 393 394 395 396 397 398 399 400 402 403 404 405 406 407 408 409 410 411 412 413 414 415 416 417 418 419 420 421 423 424 425 426 428 429 430 431 432 433 434 435 436 437 438 439 440 441 442 443 444 445 447 448 449 450 451 452 453 454 455 456 457 458 459 460 461 462 463 678 741 775 807 965 966 967 968 969 970 971 972 973 974 975 976 977 978 979 1011 1012 1013 1014 1015 1016 1017 1018 1019 1020 1021 1022 1023 1024 1025 1026 1027 1028 1075 1076 1077 1078 1079 1080 1081 1082 1083 1084 1085 1086 1087 1088 1089 1090 1091,
	45	 181 188 191 193 198 200 203 208 210 212 222 224 228 231 233,
	12	 825 1030 1037 1038 1046 1054,
	13	 825 997 1030 1037 1038 1046 1054,
	24	 720 724 728 729 731 734 735 739 740 751 752 753 756 782 794 797 822 823 831 832 837 841 844 845 846 847,
	0	 747 755 815,
	1	 720 724 728 729 731 734 735 739 740 747 751 752 753 755 756 782 794 797 815 822 823 831 832 837 841 844 845 846 847,
	9	 471 481 487 523,
	9	 471 481 487 489 498 499 523,
	29	 468 469 477 490 493 494 495 496 502 503 504,
	18	 521 668,
	25	 590 597,
	5	 635 638 796,
	8	 549 551 553 563 599 614 623 635 638 642 657 738 760 796 809 1073,
	1	 541 549 551 553 563 564 577 590 597 599 614 618 620 623 624 631 633 635 638 642 644 657 660 676 693 701 738 758 760 772 786 796 800 809 1003 1065 1068 1070 1073,
	0	 541 544 548 549 550 551 553 556 560 563 564 577 590 591 597 598 599 613 614 618 620 623 624 631 633 635 636 638 642 644 657 660 665 672 676 681 693 701 738 758 760 772 777 780 786 796 800 809 1003 1065 1068 1070 1073,
	1	 536 541 544 548 549 550 551 553 556 558 560 563 564 567 575 576 577 583 590 591 595 597 598 599 602 608 613 614 616 618 619 620 623 624 630 631 633 635 636 638 642 644 650 656 657 660 665 672 676 681 690 692 693 697 701 736 738 758 760 772 777 780 786 796 800 809 961 1003 1004 1065 1068 1070 1073,
	4	 525 536 541 544 548 549 550 551 553 556 558 560 563 564 567 575 576 577 583 590 591 595 597 598 599 602 608 613 614 616 618 619 620 623 624 630 631 633 635 636 638 642 644 650 656 657 660 665 672 676 681 690 692 693 697 701 736 738 758 760 772 777 780 786 796 800 809 961 1003 1004 1065 1068 1070 1073,
	1	 525 536 541 544 548 549 550 551 553 556 558 560 563 564 567 575 576 577 583 590 591 595 597 598 599 601 602 608 613 614 616 618 619 620 623 624 630 631 633 635 636 638 642 644 650 656 657 660 665 669 672 676 681 690 692 693 697 701 702 736 738 758 760 770 772 777 780 786 790 796 800 804 809 961 1003 1004 1008 1065 1067 1068 1070 1073,
	1	 527 532 545 571 622 646 663 694 710 719 744 1006,
	2	 525 527 532 536 541 544 545 548 549 550 551 553 556 558 560 563 564 567 571 575 576 577 583 590 591 595 597 598 599 601 602 608 613 614 616 618 619 620 622 623 624 630 631 633 635 636 638 642 644 646 650 656 657 660 663 665 669 672 676 681 690 692 693 694 697 701 702 710 719 736 738 744 758 760 770 772 777 780 786 790 796 800 804 809 961 1003 1004 1006 1008 1065 1067 1068 1070 1073,
	2	 525 527 532 536 541 544 545 548 549 550 551 553 556 558 560 563 564 567 571 575 576 577 583 589 590 591 595 596 597 598 599 601 602 605 608 613 614 616 618 619 620 622 623 624 630 631 633 635 636 638 642 644 646 650 656 657 660 663 665 669 672 676 681 690 692 693 694 697 701 702 710 719 736 738 744 748 758 760 770 772 777 780 786 790 796 800 804 809 961 1003 1004 1006 1008 1065 1067 1068 1070 1072 1073,
	3	 531 542,
	5	 691 699,
	57	 533 666,
	16	 533 666 963,
	82	 534 652,
	56	 534 629 652 1005,
	53	 1 2 3 4 9 13 24 29 32 34 35 39 41 42 43 44 46 47 945 946 1074,
	42	 1 2 3 4 9 13 22 24 29 32 34 35 39 41 42 43 44 46 47 945 946 1074,
	41	 1 2 3 4 9 13 15 22 24 29 30 32 34 35 39 41 42 43 44 46 47 945 946 1074,
	76	 1 2 3 4 9 13 15 17 22 24 27 29 30 32 34 35 36 37 39 41 42 43 44 46 47 945 946 1074,
	75	 1 2 3 4 9 13 15 17 20 22 24 27 29 30 32 34 35 36 37 38 39 41 42 43 44 45 46 47 945 946 1074,
	35	 5 6 7 8 10 11 12 14 16 18 19 21 23,
	15	 76 81 94 114 115 123 151,
	14	 51 54 71 97 139 148,
	1	 51 54 71 97 139 140 148,
	0	 51 54 58 71 97 139 140 148 947,
	0	 51 54 58 71 85 97 126 139 140 148 947,
	1	 51 54 58 71 85 92 97 126 139 140 148 947 949,
	26	 55 63 122,
	28	 51 54 55 58 63 70 71 75 80 85 91 92 97 99 100 116 122 126 139 140 141 144 148 152 947 949,
	2	 51 54 55 58 63 70 71 75 80 85 88 91 92 97 99 100 113 116 122 126 139 140 141 144 148 152 299 947 949 1063 1064,
	10	 74 82 95 96 103 111 130 135 153 155 156 158 160 163 164 981,
	1	 65 74 79 82 95 96 103 111 124 130 135 137 153 155 156 158 160 163 164 981,
	9	 51 54 55 58 63 65 70 71 74 75 79 80 82 85 88 91 92 95 96 97 99 100 103 111 113 116 122 124 126 130 135 137 139 140 141 144 148 152 153 155 156 158 160 163 164 299 947 949 981 1063 1064,
	47	 109 133 162,
	41	 73 109 133 162,
	43	 145 1000 1044 1059,
	44	 145 995 1000 1031 1041 1044 1052 1059,
	35	 718 757 788 811,
	22	 653 673,
	22	 653 673 705,
	22	 653 673 705 838,
	19	 767 827 959,
	22	 761 767 827 828 959,
	5	 145 475 514 653 673 705 707 711 713 718 723 732 749 750 757 761 763 764 766 767 781 788 789 803 811 825 826 827 828 838 843 848 957 958 959 960 990 992 993 994 995 997 998 999 1000 1029 1030 1031 1032 1034 1035 1036 1037 1038 1039 1041 1042 1043 1044 1045 1046 1047 1048 1049 1050 1051 1052 1053 1054 1055 1056 1057 1058 1059,
	11	 727 743 759 769 783 793 801 812 962 991 1033 1040,
	4	 708 725 727 737 742 743 759 769 773 783 792 793 801 812 821 962 991 1033 1040,
	2	 145 159 475 514 653 673 705 707 708 711 713 718 723 725 727 732 737 742 743 749 750 757 759 761 763 764 766 767 769 773 776 781 783 788 789 791 792 793 801 803 811 812 821 825 826 827 828 838 843 848 957 958 959 960 962 990 991 992 993 994 995 997 998 999 1000 1029 1030 1031 1032 1033 1034 1035 1036 1037 1038 1039 1040 1041 1042 1043 1044 1045 1046 1047 1048 1049 1050 1051 1052 1053 1054 1055 1056 1057 1058 1059,
	9	 145 159 475 514 653 673 705 706 707 708 711 713 718 723 725 727 732 737 742 743 749 750 757 759 761 763 764 766 767 769 773 776 781 783 788 789 791 792 793 801 803 806 811 812 821 825 826 827 828 834 836 838 843 848 957 958 959 960 962 990 991 992 993 994 995 997 998 999 1000 1002 1029 1030 1031 1032 1033 1034 1035 1036 1037 1038 1039 1040 1041 1042 1043 1044 1045 1046 1047 1048 1049 1050 1051 1052 1053 1054 1055 1056 1057 1058 1059,
	74	 728 734 751 844 845,
	82	 720 728 734 735 739 740 751 782 823 841 844 845 846 847,
	21	 482 501,
	15	 472 473 476 482 501,
	16	 465 467 472 473 476 478 482 486 491 492 501,
	33	 495 496,
	33	 468 495 496,
	39	 493 494,
	30	 465 467 468 469 472 473 476 477 478 482 486 490 491 492 493 494 495 496 501 502 503 504,
	38	 471 474 481 484 487 489 498 499 505 523,
	0	 610 679,
	0	 306 540 561 566 584 594 610 643 654 655 658 662 667 675 679 686 703 704 779 842 850 1007 1069,
	2	 306 342 540 557 561 566 584 594 603 610 632 643 654 655 658 662 667 675 679 684 686 703 704 779 842 850 1007 1069 1071,
	3	 526 552 570 611 641 647 648 771,
	4	 526 530 552 559 570 586 611 641 647 648 771,
	1	 306 342 526 530 540 552 557 559 561 566 570 584 586 594 603 610 611 632 641 643 647 648 654 655 658 662 667 675 679 684 686 703 704 771 779 842 850 1007 1069 1071,
	3	 521 554 555 664 668 685,
	2	 578 612,
	4	 521 538 554 555 578 580 612 625 627 661 664 668 670 680 683 685 745 799 1066,
	5	 521 538 554 555 569 574 578 580 585 612 615 625 627 645 661 664 668 670 680 683 685 700 745 799 1066,
	3	 527 545 571 622 634 637 646 663 694 710 1006,
	59	 521 527 532 538 545 554 555 569 571 574 578 580 585 612 615 622 625 627 634 637 645 646 661 663 664 668 670 680 683 685 694 700 710 719 744 745 799 1006 1066,
	23	 583 619,
	14	 567 576 583 619,
	23	 567 576 583 619 1004,
	22	 537 746,
	22	 581 762 784,
	19	 537 547 581 587 589 592 593 596 605 609 651 698 746 748 762 784 833 1072,
	20	 536 537 544 547 548 550 556 558 560 567 575 576 581 583 587 589 591 592 593 595 596 598 602 605 608 609 613 616 619 630 636 650 651 656 665 672 681 690 692 697 698 736 746 748 762 777 780 784 833 961 1004 1072,
	17	 521 527 532 536 537 538 544 545 547 548 550 554 555 556 558 560 567 569 571 574 575 576 578 580 581 583 585 587 589 591 592 593 595 596 598 601 602 605 608 609 612 613 615 616 619 622 625 627 630 634 636 637 645 646 650 651 656 661 663 664 665 668 669 670 672 680 681 683 685 690 692 694 697 698 700 702 710 719 736 744 745 746 748 762 770 777 780 784 790 799 804 833 961 1004 1006 1008 1066 1067 1072,
	19	 614 623 642 657 738 809 1073,
	19	 521 525 527 532 536 537 538 544 545 547 548 549 550 551 553 554 555 556 558 560 563 567 569 571 574 575 576 578 580 581 583 585 587 589 591 592 593 595 596 598 599 601 602 605 608 609 612 613 614 615 616 619 622 623 625 627 630 634 635 636 637 638 642 645 646 650 651 656 657 661 663 664 665 668 669 670 672 680 681 683 685 690 692 694 697 698 700 702 710 719 736 738 744 745 746 748 760 762 770 777 780 784 790 796 799 804 809 833 961 1004 1006 1008 1066 1067 1072 1073,
	4	 533 534 629 652 1005,
	1	 666 778,
	0	 621 666 778,
	0	 533 534 621 629 652 666 778 1005,
	0	 542 579 688 689 691 699,
	0	 535 539 542 543 546 579 604 606 687 688 689 691 699,
	0	 535 539 542 543 546 579 588 604 606 677 687 688 689 691 696 699,
	18	 573 600 963 964,
	0	 535 539 542 543 546 573 579 588 600 604 606 677 687 688 689 691 696 699 963 964,
	14	 533 534 535 539 542 543 546 573 579 588 600 604 606 621 629 652 666 677 687 688 689 691 696 699 778 963 964 1005,
	60	 521 525 527 532 533 534 535 536 537 538 539 541 542 543 544 545 546 547 548 549 550 551 553 554 555 556 558 560 562 563 564 567 569 571 572 573 574 575 576 577 578 579 580 581 582 583 585 587 588 589 590 591 592 593 595 596 597 598 599 600 601 602 604 605 606 608 609 612 613 614 615 616 617 618 619 620 621 622 623 624 625 627 629 630 631 633 634 635 636 637 638 639 642 644 645 646 649 650 651 652 656 657 660 661 663 664 665 666 668 669 670 672 676 677 680 681 682 683 685 687 688 689 690 691 692 693 694 696 697 698 699 700 701 702 710 719 736 738 744 745 746 748 758 760 762 770 772 777 778 780 784 786 790 796 799 800 804 809 813 833 961 963 964 1003 1004 1005 1006 1008 1065 1066 1067 1068 1070 1072 1073,
	1	 395 1085,
	40	 261 262 263 264 265 266 267 268 269 271 272 273 276 278 279 281 282 286 288 290 311 320 331 358 401 427 446 819 944 1009 1010 1092 1093,
	1	 880 881,
	2	 854 855 856 857 860 861 862 864 865 867 869 871 872 874 875 876 877 878 879 880 881 882 884 885,
	3	 853 854 855 856 857 860 861 862 864 865 866 867 869 871 872 873 874 875 876 877 878 879 880 881 882 884 885 888 889 890 893 896,
	2	 6 8 10 12 14 16 21 23,
	2	 6 8 10 11 12 14 16 19 21 23,
	3	 6 7 8 10 11 12 14 16 19 21 23,
	32	 89 118,
	26	 89 118 948,
	30	 72 78 89 118 948,
	5	 69 105 107 128 951 953 954 983,
	10	 51 54 55 58 63 65 70 71 75 79 80 85 88 91 92 97 99 100 113 116 122 124 126 137 139 140 141 144 148 152 947 949 1063 1064,
	1	 51 54 55 58 63 65 70 71 73 75 79 80 85 88 91 92 97 99 100 113 116 122 124 126 137 139 140 141 144 148 152 299 947 949 1063 1064,
	17	 74 111 130 155 156 158 160 164,
	1	 74 77 82 95 96 103 111 130 135 153 155 156 158 160 162 163 164 981,
	1	 51 54 55 58 63 65 70 71 73 74 75 77 79 80 82 85 88 91 92 95 96 97 99 100 103 111 113 116 122 124 126 130 135 137 139 140 141 144 148 152 153 155 156 158 160 162 163 164 299 947 949 981 1063 1064,
	30	 1029 1045,
	6	 145 475 707 711 713 718 732 749 750 757 763 764 766 781 788 789 803 805 811 825 826 843 848 957 958 960 990 992 993 994 995 997 998 999 1000 1029 1030 1031 1032 1034 1035 1036 1037 1038 1039 1041 1042 1043 1044 1045 1046 1047 1048 1049 1050 1051 1052 1053 1054 1055 1056 1057 1058 1059,
	1	 387 723,
	1	 387 514 723,
	1	 159 387 514 723 776 791,
	1	 159 387 514 653 673 705 723 761 767 776 791 827 828 838 959,
	1	 145 159 387 475 514 653 673 705 707 711 713 718 723 732 749 750 757 761 763 764 766 767 776 781 788 789 791 803 805 811 825 826 827 828 838 843 848 957 958 959 960 990 992 993 994 995 997 998 999 1000 1029 1030 1031 1032 1034 1035 1036 1037 1038 1039 1041 1042 1043 1044 1045 1046 1047 1048 1049 1050 1051 1052 1053 1054 1055 1056 1057 1058 1059,
	6	 725 793,
	1	 145 159 387 475 514 653 673 705 707 711 713 718 723 725 727 732 742 743 749 750 757 759 761 763 764 766 767 769 776 781 783 788 789 791 793 801 803 805 811 812 825 826 827 828 838 843 848 957 958 959 960 962 990 991 992 993 994 995 997 998 999 1000 1029 1030 1031 1032 1033 1034 1035 1036 1037 1038 1039 1040 1041 1042 1043 1044 1045 1046 1047 1048 1049 1050 1051 1052 1053 1054 1055 1056 1057 1058 1059,
	1	 145 159 387 475 514 653 673 705 707 711 713 718 723 725 727 732 742 743 749 750 757 759 761 763 764 766 767 769 776 781 783 788 789 791 793 801 803 805 811 812 825 826 827 828 834 836 838 843 848 957 958 959 960 962 990 991 992 993 994 995 997 998 999 1000 1002 1029 1030 1031 1032 1033 1034 1035 1036 1037 1038 1039 1040 1041 1042 1043 1044 1045 1046 1047 1048 1049 1050 1051 1052 1053 1054 1055 1056 1057 1058 1059,
	1	 145 159 387 475 514 653 673 705 706 707 711 713 718 723 725 727 732 742 743 749 750 757 759 761 763 764 766 767 769 776 781 783 788 789 791 793 801 803 805 806 811 812 825 826 827 828 834 836 838 843 848 957 958 959 960 962 990 991 992 993 994 995 997 998 999 1000 1002 1029 1030 1031 1032 1033 1034 1035 1036 1037 1038 1039 1040 1041 1042 1043 1044 1045 1046 1047 1048 1049 1050 1051 1052 1053 1054 1055 1056 1057 1058 1059,
	1	 145 159 387 475 514 653 673 705 706 707 708 711 713 718 723 725 727 732 737 742 743 749 750 757 759 761 763 764 766 767 769 773 776 781 783 788 789 791 792 793 801 803 805 806 811 812 821 825 826 827 828 834 836 838 843 848 957 958 959 960 962 990 991 992 993 994 995 997 998 999 1000 1002 1029 1030 1031 1032 1033 1034 1035 1036 1037 1038 1039 1040 1041 1042 1043 1044 1045 1046 1047 1048 1049 1050 1051 1052 1053 1054 1055 1056 1057 1058 1059,
	4	 512 565 851,
	1	 484 485 500,
	3	 257 483 484 485 500,
	6	 538 625 661 680 745,
	6	 538 578 612 625 661 680 745 799 1066,
	6	 580 627 670,
	6	 580 627 670 683,
	5	 702 770 790 1067,
	16	 669 702 770 790 804 1067,
	5	 525 549 551 553 563 599 601 614 623 635 638 642 657 669 702 738 760 770 790 796 804 809 1008 1067 1073,
	2	 525 541 549 551 553 563 564 577 590 597 599 601 614 618 620 623 624 631 633 635 638 642 644 657 660 669 676 693 701 702 738 758 760 770 772 786 790 796 800 804 809 1003 1008 1065 1067 1068 1070 1073,
	34	 544 591 636 665 780,
	17	 346 775 968 970 972,
	17	 346 393 407 775 968 970 972,
	23	 289 317 333 335 353 359 369 432 461,
	17	 289 317 333 335 353 356 359 369 432 461 1089,
	16	 289 317 333 335 353 356 359 369 412 432 461 1089,
	31	 341 345 357 380 390 414 425 967,
	8	 323 343 428 807 1086,
	11	 315 323 341 343 345 357 366 380 390 391 394 398 414 420 425 428 458 807 967 969 971 976 1026 1086,
	6	 289 300 315 317 323 328 333 335 341 343 345 350 353 356 357 359 364 366 369 379 380 388 390 391 392 394 398 400 412 414 420 421 425 428 432 442 448 449 451 456 458 460 461 807 967 969 971 975 976 1013 1022 1023 1026 1077 1086 1089 1090,
	9	 289 300 315 317 323 328 333 335 341 343 345 350 353 356 357 359 364 366 369 379 380 388 390 391 392 394 398 400 412 414 420 421 422 425 428 432 442 448 449 451 456 458 460 461 807 967 969 971 975 976 1013 1022 1023 1026 1077 1086 1089 1090,
	25	 289 300 309 313 315 317 323 328 329 333 335 341 343 345 347 350 352 353 356 357 359 364 366 369 379 380 385 388 390 391 392 394 398 400 408 410 412 414 417 419 420 421 422 423 425 428 432 442 448 449 451 456 458 459 460 461 463 807 965 967 969 971 975 976 1012 1013 1022 1023 1026 1077 1086 1089 1090,
	0	 192 222 224 233,
	0	 181 188 191 192 193 198 200 203 208 210 212 222 224 228 231 233,
	0	 181 188 191 192 193 198 200 203 208 210 212 219 220 222 223 224 228 230 231 233,
	5	 281 286 1009 1010 1092,
	18	 273 290 311 320 446 819 1093,
	2	 728 740 751 782 823 841 845 847,
	0	 465 472 473 476,
	3	 467 501,
	0	 467 478 486 491 492 501,
	9	 342 557 603 610 632 684 704 842 1071,
	8	 306 342 557 561 603 610 632 654 658 662 684 704 779 842 1007 1071,
	1	 663 1006,
	1	 527 646 663 1006,
	18	 912 915 920 921 924 926 927 928 929 930 933 934 938 939 941,
	1	 134 157,
	0	 182 183 186 194 195 199 206 213 226 232,
	0	 180 181 182 183 184 186 187 188 189 190 191 192 193 194 195 197 198 199 200 202 203 204 206 207 208 210 211 212 213 214 216 217 218 219 220 221 222 223 224 225 226 227 228 229 230 231 232 233 260 389 942 943,
	28	 261 262 263 264 265 266 267 268 269 271 272 273 276 278 279 281 282 286 288 290 311 320 358 401 427 446 819 944 1009 1010 1092 1093,
	23	 259 261 262 263 264 265 266 267 268 269 271 272 273 276 278 279 281 282 286 288 290 311 320 358 401 427 446 819 944 1009 1010 1092 1093,
	55	 448 449 1013 1022 1023,
	0	 145 159 387 475 514 653 673 705 706 707 708 711 713 718 721 722 723 725 727 732 737 742 743 749 750 754 757 759 761 763 764 766 767 769 773 776 781 783 788 789 791 792 793 801 802 803 805 806 811 812 821 825 826 827 828 834 836 838 843 848 957 958 959 960 962 990 991 992 993 994 995 997 998 999 1000 1001 1002 1029 1030 1031 1032 1033 1034 1035 1036 1037 1038 1039 1040 1041 1042 1043 1044 1045 1046 1047 1048 1049 1050 1051 1052 1053 1054 1055 1056 1057 1058 1059,
	8	 724 729 731 747 752 753 794 797 815 818 831 837,
	0	 601 669 804 1008 1067,
	29	 15 17 22 27 30 36 37,
	13	 56 57 64 66 76 81 94 101 102 114 115 123 134 143 146 149 151 154 157 292 987 988,
	3	 132 986,
	2	 110 132 986,
	10	 56 57 64 66 76 81 94 101 102 110 114 115 123 132 134 143 146 149 151 154 157 292 986 987 988,
	3	 319 438 441 1017,
	5	 351 404,
	4	 319 351 404 438 441 1017 1087,
	5	 362 376,
	2	 412 1089,
	4	 289 317 333 335 353 359 369 412 432 461 1089,
	6	 289 317 333 335 353 359 369 392 412 421 432 442 448 449 460 461 975 1013 1022 1023 1089 1090,
	3	 281 286 1092,
	3	 281 286 427 1092,
	3	 673 834 836 1002,
	3	 653 673 705 761 767 827 828 834 836 838 959 1002,
	2	 145 475 514 653 673 705 707 711 713 718 723 732 749 750 757 761 763 764 766 767 781 788 789 803 811 825 826 827 828 834 836 838 843 848 957 958 959 960 990 992 993 994 995 997 998 999 1000 1002 1029 1030 1031 1032 1034 1035 1036 1037 1038 1039 1041 1042 1043 1044 1045 1046 1047 1048 1049 1050 1051 1052 1053 1054 1055 1056 1057 1058 1059,
	1	 145 475 514 653 673 705 707 711 713 718 723 732 749 750 757 761 763 764 766 767 781 788 789 803 805 811 825 826 827 828 834 836 838 843 848 957 958 959 960 990 992 993 994 995 997 998 999 1000 1002 1029 1030 1031 1032 1034 1035 1036 1037 1038 1039 1041 1042 1043 1044 1045 1046 1047 1048 1049 1050 1051 1052 1053 1054 1055 1056 1057 1058 1059,
	4	 145 159 475 514 653 673 705 707 711 713 718 723 732 749 750 757 761 763 764 766 767 776 781 788 789 791 803 805 811 825 826 827 828 834 836 838 843 848 957 958 959 960 990 992 993 994 995 997 998 999 1000 1002 1029 1030 1031 1032 1034 1035 1036 1037 1038 1039 1041 1042 1043 1044 1045 1046 1047 1048 1049 1050 1051 1052 1053 1054 1055 1056 1057 1058 1059,
	12	 306 540 561 566 584 594 643 654 655 658 662 667 675 686 703 704 779 850 1007 1069,
	13	 541 772 1068,
	13	 541 772 786 1068,
	6	 701 1065,
	18	 590 597 701 1065,
	32	 852 853 854 855 856 857 858 859 860 861 862 863 864 865 866 867 868 869 870 871 872 873 874 875 876 877 878 879 881 882 883 884 885 886 887 888 889 890 891 892 893 894 895 896 897 898 899,
	8	 52 53 59 60 62 67 68 69 83 84 86 90 93 104 105 107 108 112 117 119 120 121 125 127 128 129 131 136 138 142 147 150 950 951 952 953 954 955 956 982 983 984 985 1060 1061 1062,
	9	 56 57 64 66 76 81 94 98 101 102 110 114 115 123 132 134 143 146 149 151 154 157 292 987 988,
	10	 52 53 56 57 59 60 62 64 66 67 68 69 76 81 83 84 86 90 93 94 98 101 102 104 105 107 108 110 112 114 115 117 119 120 121 123 125 127 128 129 131 132 134 136 138 142 143 146 147 149 150 151 154 157 292 950 951 952 953 954 955 956 982 983 984 985 987 988 1060 1061 1062,
	17	 73 77 96 109 133 162 299,
	9	 51 54 55 58 63 70 71 73 75 77 80 85 88 91 92 96 97 99 100 109 113 116 122 126 133 139 140 141 144 148 152 162 299 947 949 1063 1064,
	9	 51 54 55 58 63 65 70 71 73 75 77 80 85 88 91 92 96 97 99 100 109 113 116 122 124 126 133 139 140 141 144 148 152 162 299 947 949 1063 1064,
	8	 711 843,
	23	 757 788,
	9	 145 159 475 514 653 673 705 707 711 713 718 723 732 749 750 757 761 763 764 766 767 776 781 788 789 791 803 805 811 825 826 827 828 838 843 848 957 958 959 960 990 992 993 994 995 997 998 999 1000 1029 1030 1031 1032 1034 1035 1036 1037 1038 1039 1041 1042 1043 1044 1045 1046 1047 1048 1049 1050 1051 1052 1053 1054 1055 1056 1057 1058 1059,
	6	 506 507 513 516 517 518 519 520 529 715,
	7	 250 254 506 507 509 513 516 517 518 519 520 528 529 715 774 839,
	25	 250 254 506 507 509 510 513 516 517 518 519 520 528 529 715 774 839,
	4	 659 679,
	11	 669 702 804 1067,
	0	 601 669 702 748 770 790 804 1008 1067 1072,
	0	 521 527 532 538 545 554 555 569 571 574 578 580 585 601 612 615 622 625 627 634 637 645 646 661 663 664 668 669 670 680 683 685 694 700 702 710 719 744 745 748 770 790 799 804 1006 1008 1066 1067 1072,
	6	 536 567 575 576 583 595 602 608 616 619 650 656 690 736 1004,
	4	 548 550 556 560 598,
	2	 544 548 550 556 558 560 591 598 613 636 665 672 681 777 780 961,
	1	 589 596,
	0	 589 596 605,
	0	 536 544 548 550 556 558 560 567 575 576 583 589 591 595 596 598 602 605 608 613 616 619 630 636 650 656 665 672 681 690 692 697 736 777 780 961 1004,
	3	 521 527 532 536 538 544 545 548 550 554 555 556 558 560 567 569 571 574 575 576 578 580 583 585 589 591 595 596 598 601 602 605 608 612 613 615 616 619 622 625 627 630 634 636 637 645 646 650 656 661 663 664 665 668 669 670 672 680 681 683 685 690 692 694 697 700 702 710 719 736 744 745 748 770 777 780 790 799 804 961 1004 1006 1008 1066 1067 1072,
	5	 577 624 631 644 676 758 1003,
	6	 577 624 631 644 660 676 758 1003,
	12	 597 1065,
	9	 521 527 532 536 538 541 544 545 548 550 554 555 556 558 560 564 567 569 571 574 575 576 577 578 580 583 585 589 590 591 595 596 597 598 601 602 605 608 612 613 615 616 618 619 620 622 624 625 627 630 631 633 634 636 637 644 645 646 650 656 660 661 663 664 665 668 669 670 672 676 680 681 683 685 690 692 693 694 697 700 701 702 710 719 736 744 745 748 758 770 772 777 780 786 790 799 800 804 961 1003 1004 1006 1008 1065 1066 1067 1068 1070 1072,
	1	 640 765,
	1	 568 628 640 765 768,
	2	 521 525 527 531 532 533 534 535 536 537 538 539 541 542 543 544 545 546 547 548 549 550 551 553 554 555 556 558 560 562 563 564 567 568 569 571 572 573 574 575 576 577 578 579 580 581 582 583 585 587 588 589 590 591 592 593 595 596 597 598 599 600 601 602 604 605 606 608 609 612 613 614 615 616 617 618 619 620 621 622 623 624 625 627 628 629 630 631 633 634 635 636 637 638 639 640 642 644 645 646 649 650 651 652 656 657 660 661 663 664 665 666 668 669 670 671 672 676 677 680 681 682 683 685 687 688 689 690 691 692 693 694 695 696 697 698 699 700 701 702 710 719 736 738 744 745 746 748 758 760 762 765 768 770 772 777 778 780 784 786 790 796 799 800 804 809 813 833 961 963 964 1003 1004 1005 1006 1008 1065 1066 1067 1068 1070 1072 1073,
	1	 62 67 83 98 104 117 119 120 125 132 150,
	1	 52 53 59 60 62 67 68 69 83 84 86 90 93 98 104 105 107 108 110 112 117 119 120 121 125 127 128 129 131 132 136 138 142 147 150 950 951 952 953 954 955 956 982 983 984 985 1060 1061 1062,
	13	 115 123,
	16	 51 54 71 91 97 139 148,
	5	 51 54 58 70 71 85 91 92 97 126 139 140 148 947 949,
	12	 73 109 133 162 299,
	12	 776 791,
	7	 653 673 705 761 767 776 791 827 828 838 959,
	10	 145 475 514 653 673 705 707 711 713 718 723 732 749 750 757 761 763 764 766 767 776 781 788 789 791 803 811 825 826 827 828 838 843 848 957 958 959 960 990 992 993 994 995 997 998 999 1000 1029 1030 1031 1032 1034 1035 1036 1037 1038 1039 1041 1042 1043 1044 1045 1046 1047 1048 1049 1050 1051 1052 1053 1054 1055 1056 1057 1058 1059,
	8	 145 475 514 653 673 705 706 707 711 713 718 723 732 749 750 757 761 763 764 766 767 776 781 788 789 791 803 806 811 825 826 827 828 834 836 838 843 848 957 958 959 960 990 992 993 994 995 997 998 999 1000 1002 1029 1030 1031 1032 1034 1035 1036 1037 1038 1039 1041 1042 1043 1044 1045 1046 1047 1048 1049 1050 1051 1052 1053 1054 1055 1056 1057 1058 1059,
	9	 159 805,
	10	 540 566 584 594 610 643 655 667 675 686 850 1069,
	11	 306 540 561 566 584 594 610 643 654 655 658 662 667 675 686 704 779 850 1007 1069,
	9	 306 540 561 566 584 594 610 643 654 655 658 662 667 675 686 703 704 779 850 1007 1069,
	5	 526 552 559 611 641 647 648 771,
	1	 526 530 552 559 611 641 647 648 771,
	2	 342 526 530 552 557 559 586 603 611 632 641 647 648 684 771 842 1071,
	21	 527 545 571 622 646 663 1006,
	3	 631 660 1003,
	1	 624 631 644 660 1003,
	7	 567 583,
	1	 521 525 527 532 536 538 541 545 549 551 553 554 555 558 563 564 567 569 571 574 575 576 577 578 580 583 585 590 595 597 599 601 602 608 612 614 615 616 618 619 620 622 623 624 625 627 630 631 633 634 635 637 638 642 644 645 646 650 656 657 660 661 663 664 668 669 670 676 680 683 685 690 692 693 694 697 700 701 702 710 719 736 738 744 745 758 760 770 772 786 790 796 799 800 804 809 961 1003 1004 1006 1008 1065 1066 1067 1068 1070 1073,
	4	 589 596 605 682 748 1072,
	1	 521 525 527 532 536 538 541 545 549 551 553 554 555 558 563 564 567 569 571 574 575 576 577 578 580 583 585 589 590 595 596 597 599 601 602 605 608 612 614 615 616 618 619 620 622 623 624 625 627 630 631 633 634 635 637 638 642 644 645 646 650 656 657 660 661 663 664 668 669 670 676 680 682 683 685 690 692 693 694 697 700 701 702 710 719 736 738 744 745 748 758 760 770 772 786 790 796 799 800 804 809 961 1003 1004 1006 1008 1065 1066 1067 1068 1070 1072 1073,
	2	 535 573 600 606 964,
	2	 535 539 543 546 573 600 604 606 964,
	11	 582 813,
	10	 617 639,
	2	 542 778,
	17	 542 691 699 778,
	14	 177 270 275 283 291 294 302 305 307 310 316 318 319 321 324 325 334 339 351 360 362 367 368 370 371 375 376 378 384 395 396 397 403 404 406 409 413 418 424 426 431 433 436 437 438 439 441 443 445 447 450 453 454 455 457 741 977 978 979 1014 1015 1016 1017 1019 1020 1021 1024 1028 1080 1084 1085 1087 1088,
	2	 411 1075,
	2	 411 430 1075,
	6	 392 421 442 448 449 460 975 1022 1023 1090,
	5	 289 317 333 335 353 359 369 392 421 432 442 448 449 460 975 1022 1023 1090,
	11	 289 315 317 323 328 333 335 341 343 345 353 356 357 359 366 369 380 390 391 392 394 398 412 414 420 421 422 425 428 432 442 448 449 458 460 461 807 967 969 971 975 976 1013 1022 1023 1026 1086 1089 1090,
	25	 309 463,
	11	 289 309 313 315 317 323 328 329 333 335 341 343 345 347 352 353 356 357 359 366 369 380 385 390 391 392 394 398 408 410 412 414 417 419 420 421 422 423 425 428 432 442 448 449 458 459 460 461 463 807 965 967 969 971 975 976 1012 1013 1022 1023 1026 1086 1089 1090,
	9	 27 29 36,
	7	 15 17 22 27 29 30 36 37,
	35	 7 11 19,
	47	 6 7 10 11 14 19 21 23,
	6	 6 7 10 11 14 18 19 21 23 25,
	4	 6 7 8 10 11 12 14 16 18 19 21 23 25,
	3	 57 101 115 123 149,
	9	 110 132,
	9	 73 133,
	8	 73 77 96 133 162,
	2	 51 54 55 58 63 65 70 71 73 75 77 79 80 85 88 91 92 96 97 99 100 113 116 122 124 126 133 137 139 140 141 144 148 152 162 299 947 949 1063 1064,
	2	 51 54 55 58 63 65 70 71 73 74 75 77 79 80 82 85 88 91 92 95 96 97 99 100 103 111 113 116 122 124 126 130 133 135 137 139 140 141 144 148 152 153 155 156 158 160 162 163 164 299 947 949 981 1063 1064,
	2	 259 261 262 263 264 266 267 269 271 272 273 276 278 279 281 282 286 288 290 311 320 358 427 446 819 1009 1010 1092 1093,
	3	 289 317 333 335 353 359 369 432 1089,
	2	 289 317 333 335 353 359 369 432 461 1089,
	2	 289 317 333 335 353 359 369 392 412 421 432 442 448 449 460 461 975 1013 1022 1023 1086 1089 1090,
	2	 315 341 345 356 357 366 380 390 391 394 398 414 420 425 458 967 969 971 976 1026,
	2	 825 997 1054,
	8	 145 475 514 707 711 713 718 723 732 749 750 757 763 764 766 781 788 789 803 805 811 825 826 843 848 957 958 960 990 992 993 994 995 997 998 999 1000 1029 1030 1031 1032 1034 1035 1036 1037 1038 1039 1041 1042 1043 1044 1045 1046 1047 1048 1049 1050 1051 1052 1053 1054 1055 1056 1057 1058 1059,
	4	 653 673 705 706 761 767 806 827 828 834 836 838 959 1002,
	3	 145 475 514 653 673 705 706 707 711 713 718 723 732 749 750 757 761 763 764 766 767 781 788 789 803 805 806 811 825 826 827 828 834 836 838 843 848 957 958 959 960 990 992 993 994 995 997 998 999 1000 1002 1029 1030 1031 1032 1034 1035 1036 1037 1038 1039 1041 1042 1043 1044 1045 1046 1047 1048 1049 1050 1051 1052 1053 1054 1055 1056 1057 1058 1059,
	4	 708 737 773 791 792 821,
	2	 159 708 737 773 776 791 792 821,
	1	 145 159 475 514 653 673 705 706 707 708 711 713 718 723 732 737 749 750 757 761 763 764 766 767 773 776 781 788 789 791 792 803 805 806 811 821 825 826 827 828 834 836 838 843 848 957 958 959 960 990 992 993 994 995 997 998 999 1000 1002 1029 1030 1031 1032 1034 1035 1036 1037 1038 1039 1041 1042 1043 1044 1045 1046 1047 1048 1049 1050 1051 1052 1053 1054 1055 1056 1057 1058 1059,
	1	 472 473 476 487,
	1	 465 467 472 473 476 478 486 487 491 492 501,
	1	 471 474 481 489 498 499 505 523,
	3	 465 467 468 469 471 472 473 474 476 477 478 481 482 484 486 487 489 490 491 492 493 494 495 496 498 499 501 502 503 505 523,
	6	 611 648,
	2	 657 809,
	2	 623 657 809,
	3	 642 1073,
	3	 623 642 657 809 1073,
	10	 597 701,
	0	 536 567 575 576 583 595 602 608 619 692 697 1004,
	2	 536 567 575 576 583 595 602 608 619 630 692 697 1004,
	7	 591 613 636,
	7	 544 591 613 636 665,
	1	 32 34 35 39,
	0	 32 34 35 39 42 46 1074,
	0	 9 24 32 34 35 39 42 43 46 945 946 1074,
	12	 843 998 1035,
	5	 708 737 742 769 773 792 801 821,
	1	 708 725 727 737 742 743 759 769 773 783 792 793 801 805 812 821 962 991 1033 1040,
	2	 145 159 475 514 653 673 705 707 708 711 713 718 723 725 727 732 737 742 743 749 750 757 759 761 763 764 766 767 769 773 776 781 783 788 789 791 792 793 801 803 805 811 812 821 825 826 827 828 838 843 848 957 958 959 960 962 990 991 992 993 994 995 997 998 999 1000 1029 1030 1031 1032 1033 1034 1035 1036 1037 1038 1039 1040 1041 1042 1043 1044 1045 1046 1047 1048 1049 1050 1051 1052 1053 1054 1055 1056 1057 1058 1059,
	1	 145 159 475 514 653 673 705 707 708 711 713 718 723 725 727 732 737 742 743 749 750 757 759 761 763 764 766 767 769 773 776 781 783 788 789 791 792 793 801 803 805 811 812 821 825 826 827 828 834 836 838 843 848 957 958 959 960 962 990 991 992 993 994 995 997 998 999 1000 1002 1029 1030 1031 1032 1033 1034 1035 1036 1037 1038 1039 1040 1041 1042 1043 1044 1045 1046 1047 1048 1049 1050 1051 1052 1053 1054 1055 1056 1057 1058 1059,
	1	 720 724 728 729 731 734 735 739 740 747 751 752 753 755 756 782 787 794 797 808 815 818 822 823 831 832 837 840 841 844 845 846 847 996,
	7	 465 467 471 472 473 474 476 478 481 486 487 489 491 492 498 499 505 523,
	9	 493 494 495,
	7	 465 467 468 469 471 472 473 474 476 477 478 481 486 487 489 490 491 492 493 494 495 496 498 499 502 503 504 505 523,
	6	 540 566 584 594 643 655 658 667 675 686 850 1069,
	6	 540 566 584 594 643 655 658 667 675 686 704 842 850 1069,
	6	 607 610 659 679,
	1	 306 540 561 566 584 594 607 610 643 654 655 658 659 662 667 675 679 686 703 704 779 842 850 1007 1069,
	2	 521 585 615 645 668,
	7	 612 799,
	6	 554 627,
	1	 554 627 683,
	1	 538 554 578 580 612 625 627 661 680 683 745 799 1066,
	7	 538 554 578 580 612 625 627 661 670 680 683 745 799 1066,
	1	 521 538 554 578 580 585 612 615 625 627 645 661 668 670 680 683 745 799 1066,
	2	 521 527 532 538 545 554 555 569 571 574 578 580 585 612 615 622 625 627 634 637 645 646 661 663 664 668 670 680 683 685 694 700 710 719 745 799 1006 1066,
	1	 536 544 548 550 556 558 560 567 575 576 583 591 595 598 602 608 613 616 619 630 636 650 656 665 672 681 690 692 697 736 744 777 780 961 1004,
	16	 537 746 784,
	1	 536 537 544 547 548 550 556 558 560 567 575 576 581 583 587 589 591 592 593 595 596 598 602 605 608 609 613 616 619 630 636 650 651 656 665 672 681 690 692 697 698 736 744 746 748 762 777 780 784 833 961 1004 1072,
	19	 521 527 532 536 537 538 544 545 547 548 550 554 555 556 558 560 567 569 571 574 575 576 578 580 581 583 585 587 589 591 592 593 595 596 598 602 605 608 609 612 613 615 616 619 622 625 627 630 634 636 637 645 646 650 651 656 661 663 664 665 668 670 672 680 681 683 685 690 692 694 697 698 700 710 719 736 744 745 746 748 762 777 780 784 799 833 961 1004 1006 1066 1072,
	9	 601 669 682 702 770 790 804 1008 1067,
	9	 521 527 532 536 537 538 544 545 547 548 550 554 555 556 558 560 567 569 571 574 575 576 578 580 581 583 585 587 589 591 592 593 595 596 598 601 602 605 608 609 612 613 615 616 619 622 625 627 630 634 636 637 645 646 650 651 656 661 663 664 665 668 669 670 672 680 681 682 683 685 690 692 694 697 698 700 702 710 719 736 744 745 746 748 762 770 777 780 784 790 799 804 833 961 1004 1006 1008 1066 1067 1072,
	28	 553 638,
	25	 563 599 623 635 796,
	28	 563 599 614 623 635 642 657 738 796 809 1073,
	16	 521 525 527 532 536 537 538 544 545 547 548 549 550 551 553 554 555 556 558 560 563 567 569 571 574 575 576 578 580 581 583 585 587 589 591 592 593 595 596 598 599 601 602 605 608 609 612 613 614 615 616 619 622 623 625 627 630 634 635 636 637 638 642 645 646 650 651 656 657 661 663 664 665 668 669 670 672 680 681 682 683 685 690 692 694 697 698 700 702 710 719 736 738 744 745 746 748 760 762 770 777 780 784 790 796 799 804 809 833 961 1004 1006 1008 1066 1067 1072 1073,
	1	 542 621 691 699 778 963,
	1	 542 579 621 688 689 691 699 778 963,
	1	 535 539 542 543 546 579 604 606 621 687 688 689 691 699 778 963,
	1	 535 539 542 543 546 562 572 579 582 588 604 606 617 621 639 649 677 687 688 689 691 696 699 778 813 963,
	24	 533 534 535 539 542 543 546 562 572 579 582 588 604 606 617 621 629 639 649 652 666 677 687 688 689 691 696 699 778 813 963 1005,
	9	 321 360 437,
	1	 289 317 333 335 353 359 369 392 432 448 449 1022 1023,
	2	 356 461 1089,
	2	 289 317 333 335 353 356 359 369 392 432 448 449 461 1022 1023 1089,
	2	 289 317 333 335 353 356 359 369 392 412 432 448 449 461 1013 1022 1023 1089,
	3	 313 329 347 352 408 417 422 423 459 965 1012,
	3	 289 313 315 317 323 328 329 333 335 341 343 345 347 352 353 356 357 359 366 369 380 390 391 392 394 398 408 412 414 417 420 421 422 423 425 428 432 442 448 449 458 459 460 461 807 965 967 969 971 975 976 1012 1013 1022 1023 1026 1086 1089 1090,
	4	 309 385 410 419 463,
	3	 261 262 263 264 266 331,
	27	 1 2 3 4 5 6 7 8 9 10 11 12 13 14 15 16 17 18 19 20 21 22 23 24 25 26 27 28 29 30 31 32 33 34 35 36 37 38 39 40 41 42 43 44 45 46 47 48 50 51 52 53 54 55 56 57 58 59 60 61 62 63 64 65 66 67 68 69 70 71 72 73 74 75 76 77 78 79 80 81 82 83 84 85 86 87 88 89 90 91 92 93 94 95 96 97 98 99 100 101 102 103 104 105 106 107 108 109 110 111 112 113 114 115 116 117 118 119 120 121 122 123 124 125 126 127 128 129 130 131 132 133 134 135 136 137 138 139 140 141 142 143 144 146 147 148 149 150 151 152 153 154 155 156 157 158 160 162 163 164 292 299 852 853 854 855 856 857 858 859 860 861 862 863 864 865 866 867 868 869 870 871 872 873 874 875 876 877 878 879 880 881 882 883 884 885 886 887 888 889 890 891 892 893 894 895 896 897 898 899 900 901 902 903 904 905 906 907 908 909 910 911 912 913 914 915 916 917 918 919 920 921 922 923 924 925 926 927 928 929 930 931 932 933 934 935 936 937 938 939 940 941 945 946 947 948 949 950 951 952 953 954 955 956 981 982 983 984 985 986 987 988 989 1060 1061 1062 1063 1064 1074,
	2	 72 78 89 118,
	13	 51 54 71 91 97 148,
	2	 58 92 947 949,
	2	 58 85 92 126 947 949,
	0	 58 70 85 92 126 947 949,
	0	 58 70 85 92 126 140 947 949,
	5	 51 54 58 70 71 80 85 91 92 97 100 116 126 139 140 148 947 949,
	1	 51 54 58 70 71 80 85 91 92 97 99 100 116 126 139 140 144 148 152 947 949,
	11	 51 54 55 58 63 65 70 71 75 79 80 85 91 92 97 99 100 116 122 124 126 137 139 140 141 144 148 152 299 947 949,
	23	 88 96 113 1063 1064,
	17	 51 54 55 58 63 65 70 71 75 79 80 85 88 91 92 96 97 99 100 113 116 122 124 126 137 139 140 141 144 148 152 299 947 949 1063 1064,
	3	 73 133 162,
	1	 51 54 55 58 63 65 70 71 73 75 79 80 85 88 91 92 96 97 99 100 113 116 122 124 126 133 137 139 140 141 144 148 152 162 299 947 949 1063 1064,
	15	 7 14,
	11	 7 11 14 19,
	15	 145 159 475 514 653 673 705 707 711 713 718 723 725 727 732 743 749 750 757 759 761 763 764 766 767 776 781 783 788 789 791 793 803 805 811 812 825 826 827 828 838 843 848 957 958 959 960 962 990 991 992 993 994 995 997 998 999 1000 1029 1030 1031 1032 1033 1034 1035 1036 1037 1038 1039 1040 1041 1042 1043 1044 1045 1046 1047 1048 1049 1050 1051 1052 1053 1054 1055 1056 1057 1058 1059,
	18	 145 159 475 514 653 673 705 707 711 713 718 723 725 727 732 742 743 749 750 757 759 761 763 764 766 767 769 776 781 783 788 789 791 793 801 803 805 811 812 825 826 827 828 838 843 848 957 958 959 960 962 990 991 992 993 994 995 997 998 999 1000 1029 1030 1031 1032 1033 1034 1035 1036 1037 1038 1039 1040 1041 1042 1043 1044 1045 1046 1047 1048 1049 1050 1051 1052 1053 1054 1055 1056 1057 1058 1059,
	25	 250 254 509 510 513 516 517 518 519 520 528 529 774 839,
	23	 250 254 506 507 509 510 513 516 517 518 519 520 522 528 529 715 774 829 839,
	7	 167 168 251 253 824,
	11	 252 508 515 524 709 830,
	7	 167 168 251 252 253 508 515 524 709 824 830,
	0	 465 467 471 472 473 474 476 478 481 482 484 486 487 489 491 492 498 499 501 505 523,
	3	 493 495 503,
	1	 493 495 496 503,
	2	 552 641,
	4	 530 586,
	2	 342 526 530 552 557 559 586 603 610 611 632 641 647 648 684 771 1071,
	2	 521 527 532 538 545 554 555 569 571 574 578 580 585 589 596 612 615 622 625 627 634 637 645 646 661 663 664 668 670 680 683 685 694 700 710 719 744 745 748 799 1006 1066 1072,
	1	 601 605 1008,
	1	 601 605 669 702 770 790 804 1008 1067,
	12	 521 527 532 538 545 554 555 569 571 574 578 580 585 589 596 601 605 612 615 622 625 627 634 637 645 646 661 663 664 668 669 670 680 683 685 694 700 702 710 719 744 745 748 770 790 799 804 1006 1008 1066 1067 1072,
	5	 521 527 532 536 538 541 544 545 548 549 550 551 553 554 555 556 558 560 563 564 567 569 571 574 575 576 577 578 580 583 585 589 590 591 595 596 597 598 599 601 602 605 608 612 613 614 615 616 618 619 620 622 623 624 625 627 630 631 633 634 635 636 637 638 642 644 645 646 650 656 657 660 661 663 664 665 668 669 670 672 676 680 681 683 685 690 692 693 694 697 700 701 702 710 719 736 738 744 745 748 758 760 770 772 777 780 786 790 796 799 800 804 809 961 1003 1004 1006 1008 1065 1066 1067 1068 1070 1072 1073,
	7	 525 537 547 581 587 592 593 609 651 698 746 762 784 833,
	27	 542 579 621 688 689 691 699 778,
	6	 535 539 542 543 546 579 604 606 621 687 688 689 691 699 778,
	7	 533 534 535 539 542 543 546 579 604 606 621 629 652 666 687 688 689 691 699 778 963 1005,
	19	 533 534 535 539 542 543 546 579 588 604 606 621 629 652 666 677 687 688 689 691 696 699 778 963 1005,
	9	 283 305 367 378 395 424 977 1015 1016 1080 1084 1085,
	9	 177 270 275 283 291 294 302 305 307 310 316 318 319 321 322 324 325 332 334 337 339 351 360 361 362 363 367 368 370 371 373 374 375 376 378 384 395 396 397 403 404 405 406 409 413 416 418 424 426 431 433 436 437 438 439 441 443 445 447 450 452 453 454 455 457 462 741 973 977 978 979 1011 1014 1015 1016 1017 1019 1020 1021 1024 1025 1028 1080 1083 1084 1085 1087 1088,
	6	 296 1082,
	1	 289 317 333 335 353 356 359 369 392 421 432 442 448 449 460 975 1022 1023 1089 1090,
	2	 289 317 333 335 353 356 359 369 392 421 432 442 448 449 460 461 975 1022 1023 1089 1090,
	2	 289 309 313 315 317 323 328 329 333 335 341 343 345 347 352 353 356 357 359 366 369 380 390 391 392 394 398 408 410 412 414 417 420 421 423 425 428 432 442 448 449 458 459 460 461 463 807 965 967 969 971 975 976 1012 1013 1022 1023 1026 1086 1089 1090,
	31	 385 419 422,
	2	 51 54 71 91 97 100 116 148,
	10	 85 139,
	2	 51 54 71 85 91 97 100 116 139 148,
	11	 58 140 947,
	8	 58 80 140 947,
	7	 58 80 92 140 947 949,
	6	 58 80 92 126 140 947 949,
	2	 51 54 58 71 80 85 91 92 97 100 116 126 139 140 148 947 949,
	10	 51 54 55 58 63 70 71 75 80 85 88 91 92 96 97 99 100 113 116 122 126 139 140 141 144 148 152 947 949 1063 1064,
	29	 51 54 55 58 63 65 70 71 73 75 79 80 85 88 91 92 96 97 99 100 109 113 116 122 124 126 133 137 139 140 141 144 148 152 162 299 947 949 1063 1064,
	14	 72 78 87 89 118 948 989,
	0	 76 115 151,
	0	 51 54 71 75 91 97 141 148,
	1	 58 80 85 92 99 126 139 140 947 949,
	1	 58 80 85 92 99 100 116 126 139 140 947 949,
	1	 51 54 58 71 75 80 85 91 92 97 99 100 116 126 139 140 141 148 947 949,
	2	 51 54 58 63 70 71 75 80 85 91 92 97 99 100 116 122 126 139 140 141 148 947 949,
	4	 51 54 58 63 70 71 75 80 85 88 91 92 96 97 99 100 113 116 122 126 139 140 141 144 148 152 947 949 1063 1064,
	8	 51 54 55 58 63 65 70 71 75 79 80 85 88 91 92 96 97 99 100 113 116 122 124 126 137 139 140 141 144 148 152 947 949 1063 1064,
	2	 74 82 95 103 111 130 135 153 155 156 158 160 162 163 164 981,
	0	 51 54 55 58 63 65 70 71 74 75 79 80 82 85 88 91 92 95 96 97 99 100 103 111 113 116 122 124 126 130 135 137 139 140 141 144 148 152 153 155 156 158 160 162 163 164 947 949 981 1063 1064,
	1	 73 109 133 299,
	1	 334 351,
	1	 334 351 397,
	0	 177 275 291 302 316 334 351 370 397 431 443,
	1	 177 275 283 291 294 302 305 307 316 334 339 351 367 370 371 375 378 384 395 397 403 406 413 424 431 439 443 445 457 741 977 979 1015 1016 1024 1080 1084 1085,
	1	 177 270 275 283 291 294 302 305 307 310 316 321 324 325 334 339 351 360 367 368 370 371 375 378 384 395 396 397 403 406 409 413 418 424 426 431 436 437 439 443 445 447 453 457 741 977 978 979 1014 1015 1016 1019 1020 1021 1024 1028 1080 1084 1085 1088,
	0	 177 270 275 283 291 294 302 305 307 310 316 321 324 325 334 339 351 360 367 368 370 371 375 378 384 395 396 397 403 406 409 413 418 424 426 431 433 436 437 439 443 445 447 453 457 741 977 978 979 1014 1015 1016 1019 1020 1021 1024 1028 1080 1084 1085 1088,
	0	 177 270 275 283 291 294 302 305 307 310 316 319 321 324 325 334 339 351 360 367 368 370 371 375 378 384 395 396 397 403 404 406 409 413 418 424 426 431 433 436 437 438 439 441 443 445 447 453 457 741 977 978 979 1014 1015 1016 1017 1019 1020 1021 1024 1028 1080 1084 1085 1087 1088,
	4	 177 270 275 280 283 291 294 301 302 305 307 310 316 318 319 321 324 325 326 334 336 339 346 348 351 355 360 362 367 368 370 371 375 376 378 381 382 384 393 395 396 397 402 403 404 406 407 409 411 413 418 424 426 430 431 433 436 437 438 439 441 443 445 447 450 453 454 455 457 741 775 966 968 970 972 974 977 978 979 1014 1015 1016 1017 1018 1019 1020 1021 1024 1027 1028 1075 1076 1078 1079 1080 1081 1084 1085 1087 1088,
	1	 322 337 361 373 416 973 1011 1083,
	0	 177 270 275 280 283 291 294 301 302 305 307 310 316 318 319 321 322 324 325 326 332 334 336 337 339 346 348 351 355 360 361 362 367 368 370 371 373 375 376 378 381 382 384 393 395 396 397 402 403 404 406 407 409 411 413 416 418 424 426 430 431 433 436 437 438 439 441 443 445 447 450 452 453 454 455 457 741 775 966 968 970 972 973 974 977 978 979 1011 1014 1015 1016 1017 1018 1019 1020 1021 1024 1025 1027 1028 1075 1076 1078 1079 1080 1081 1083 1084 1085 1087 1088,
	2	 356 448 449 1022 1023,
	1	 356 448 449 461 1022 1023,
	1	 289 317 333 335 353 356 359 369 432 448 449 461 1022 1023 1089,
	1	 289 317 333 335 353 356 359 369 412 432 448 449 461 1013 1022 1023 1089,
	0	 177 270 275 280 283 287 289 291 294 295 296 297 298 300 301 302 305 307 309 310 313 315 316 317 318 319 321 322 323 324 325 326 328 329 332 333 334 335 336 337 339 341 343 345 346 347 348 350 351 352 353 355 356 357 359 360 361 362 364 366 367 368 369 370 371 373 375 376 378 379 380 381 382 383 384 385 388 390 391 392 393 394 395 396 397 398 400 402 403 404 406 407 408 409 410 411 412 413 414 416 417 418 419 420 421 422 423 424 425 426 428 430 431 432 433 436 437 438 439 440 441 442 443 445 447 448 449 450 451 452 453 454 455 456 457 458 459 460 461 463 741 775 807 965 966 967 968 969 970 971 972 973 974 975 976 977 978 979 1011 1012 1013 1014 1015 1016 1017 1018 1019 1020 1021 1022 1023 1024 1025 1026 1027 1028 1075 1076 1077 1078 1079 1080 1081 1082 1083 1084 1085 1086 1087 1088 1089 1090 1091,
	0	 177 270 275 280 283 287 289 291 294 295 296 297 298 300 301 302 305 307 309 310 312 313 315 316 317 318 319 321 322 323 324 325 326 328 329 332 333 334 335 336 337 339 340 341 343 345 346 347 348 350 351 352 353 354 355 356 357 359 360 361 362 364 366 367 368 369 370 371 372 373 375 376 378 379 380 381 382 383 384 385 388 390 391 392 393 394 395 396 397 398 400 402 403 404 406 407 408 409 410 411 412 413 414 416 417 418 419 420 421 422 423 424 425 426 428 430 431 432 433 436 437 438 439 440 441 442 443 444 445 447 448 449 450 451 452 453 454 455 456 457 458 459 460 461 463 741 775 807 965 966 967 968 969 970 971 972 973 974 975 976 977 978 979 1011 1012 1013 1014 1015 1016 1017 1018 1019 1020 1021 1022 1023 1024 1025 1026 1027 1028 1075 1076 1077 1078 1079 1080 1081 1082 1083 1084 1085 1086 1087 1088 1089 1090 1091,
	3	 145 159 475 514 653 673 705 706 707 708 711 713 718 723 732 737 742 749 750 757 761 763 764 766 767 769 773 776 781 788 789 791 792 801 803 806 811 821 825 826 827 828 834 836 838 843 848 957 958 959 960 990 992 993 994 995 997 998 999 1000 1002 1029 1030 1031 1032 1034 1035 1036 1037 1038 1039 1041 1042 1043 1044 1045 1046 1047 1048 1049 1050 1051 1052 1053 1054 1055 1056 1057 1058 1059,
	12	 509 528,
	13	 465 467 491 492,
	0	 549 551 553 563 599 601 614 623 635 638 642 657 669 702 738 760 770 790 796 804 809 1008 1067 1073,
	0	 541 549 551 553 563 564 577 590 597 599 601 614 618 620 623 624 631 633 635 638 642 644 657 660 669 676 693 701 702 738 758 760 770 772 786 790 796 800 804 809 1003 1008 1065 1067 1068 1070 1073,
	0	 521 527 532 538 541 545 549 551 553 554 555 563 564 569 571 574 577 578 580 585 590 597 599 601 612 614 615 618 620 622 623 624 625 627 631 633 634 635 637 638 642 644 645 646 657 660 661 663 664 668 669 670 676 680 683 685 693 694 700 701 702 710 719 738 744 745 758 760 770 772 786 790 796 799 800 804 809 1003 1006 1008 1065 1066 1067 1068 1070 1073,
	4	 536 567 575 576 583 589 595 596 602 608 616 619 630 650 656 690 692 697 736 748 1004 1072,
	5	 536 558 567 575 576 583 589 595 596 602 608 616 619 630 650 656 690 692 697 736 748 961 1004 1072,
	1	 536 544 548 550 556 558 560 567 575 576 583 589 591 595 596 598 602 608 613 616 619 630 636 650 656 665 672 681 690 692 697 736 748 777 780 961 1004 1072,
	0	 521 527 532 536 538 541 544 545 548 549 550 551 553 554 555 556 558 560 563 564 567 569 571 574 575 576 577 578 580 583 585 589 590 591 595 596 597 598 599 601 602 608 612 613 614 615 616 618 619 620 622 623 624 625 627 630 631 633 634 635 636 637 638 642 644 645 646 650 656 657 660 661 663 664 665 668 669 670 672 676 680 681 683 685 690 692 693 694 697 700 701 702 710 719 736 738 744 745 748 758 760 770 772 777 780 786 790 796 799 800 804 809 961 1003 1004 1006 1008 1065 1066 1067 1068 1070 1072 1073,
	0	 533 534 579 629 652 666 688 689 1005,
	2	 535 539 543 546 573 600 604 606 687 963 964,
	1	 912 917 920 921 924 933,
	1	 912 915 917 920 921 924 926 927 928 929 930 933 934 938 939 941,
	2	 903 906 916 935,
	11	 51 54 58 71 97 139 148 947,
	5	 55 63 88 113 122 1063 1064,
	1	 720 724 728 729 731 734 735 739 740 747 751 752 753 756 782 794 797 808 815 822 823 831 832 837 841 844 845 846 847 996,
	0	 506 507 510 715,
	0	 506 507 510 513 516 517 518 519 520 529 715,
	5	 342 603 684 1071,
	1	 627 670 683,
	2	 536 544 548 550 556 558 560 567 575 576 583 589 591 595 596 598 602 605 608 613 616 619 630 636 650 656 665 672 681 690 692 697 736 748 777 780 961 1004 1072,
	4	 207 389,
	6	 207 211 214 260 389,
	3	 177 291 302 316 370 397 431 443,
	2	 177 275 283 291 294 302 305 307 316 339 367 370 371 375 378 384 395 397 403 406 413 424 431 439 443 445 457 741 977 979 1015 1016 1024 1080 1084 1085,
	1	 398 458 967,
	10	 853 854 855 856 857 860 861 862 863 864 865 866 867 868 869 870 871 872 873 874 875 876 877 878 879 880 881 882 883 884 885 887 888 889 890 891 892 893 894 895 896 897 898 899,
	13	 853 854 855 856 857 860 861 862 863 864 865 866 867 868 869 870 871 872 873 874 875 876 877 878 879 881 882 883 884 885 887 888 889 890 891 892 893 894 895 896 897 898 899,
	2	 854 867 875 877 882 885,
	1	 56 57 66 76 81 94 101 102 114 115 123 143 146 149 151 154 292 987 988,
	1	 64 134 157 986,
	13	 183 226,
	11	 182 183 186 194 195 226,
	2	 267 427,
	2	 267 286 427,
	7	 161 250 254 506 507 509 510 513 516 517 518 519 520 528 529 774 839,
	7	 577 631 676 1003,
	5	 577 631 660 676 1003,
	2	 577 631 660 676 758 1003,
	1	 525 532 541 549 551 553 563 564 577 590 597 599 601 614 618 620 623 624 631 633 635 638 642 644 657 660 669 676 693 701 702 719 738 744 758 760 770 772 786 790 796 800 804 809 1003 1008 1065 1067 1068 1070 1073,
	3	 465 486 491 492,
	4	 306 561 610 654 658 662 779 1007,
	6	 306 540 561 566 584 594 610 643 654 655 658 662 667 675 686 779 850 1007 1069,
	4	 182 183 186,
	2	 50 89,
	0	 69 107 128 951 953 983,
	2	 181 188 193 198,
	3	 1032 1034 1049,
	2	 731 747 794 831 837,
	4	 724 729 731 747 752 753 794 797 831 837,
	2	 724 729 731 747 752 753 794 797 818 831 837,
	4	 720 724 728 729 731 734 735 739 740 747 751 752 753 756 782 794 797 818 822 823 831 832 837 841 844 845 846 847,
	3	 755 815,
	1	 540 584 655 675 1069,
	0	 527 663,
	3	 536 567 575 576 583 595 602 608 619 656 690 736 1004,
	4	 534 652 963 1005,
	5	 533 534 629 652 963 1005,
	4	 562 582 617 639 649 813,
	0	 572 588 677 696,
	4	 51 54 55 58 63 65 70 71 73 75 79 80 85 88 91 92 97 99 100 109 113 116 122 124 126 133 137 139 140 141 144 148 152 162 299 947 949 1063 1064,
	5	 181 188 191 193 198 200 203 208 210 212 217 222 224 228 231 233,
	1	 180 181 182 183 184 185 186 187 188 189 190 191 192 193 194 195 196 197 198 199 200 201 202 203 204 205 206 207 208 209 210 211 212 213 214 215 216 217 218 219 220 221 222 223 224 225 226 227 228 229 230 231 232 233 259 260 261 262 263 264 266 267 269 271 272 273 276 278 279 281 282 286 288 290 293 311 320 331 358 389 427 446 819 942 943 1009 1010 1092 1093,
	3	 280 301 322 326 332 336 337 346 348 355 361 363 373 374 381 382 393 402 405 407 411 416 430 452 455 462 775 966 968 970 972 973 974 1011 1018 1025 1027 1075 1076 1078 1079 1081 1083,
	13	 364 388,
	2	 521 527 538 545 554 555 569 571 574 578 580 585 612 615 622 625 627 645 646 661 663 664 668 670 680 683 685 694 700 710 745 799 1006 1066,
	1	 525 589 596 605 682 748 1072,
	1	 525 537 547 581 587 589 592 593 596 605 609 651 682 698 746 748 762 784 833 1072,
	1	 525 536 537 544 547 548 550 556 558 560 567 575 576 581 583 587 589 591 592 593 595 596 598 602 605 608 609 613 616 619 630 636 650 651 656 665 672 681 682 690 692 697 698 736 746 748 762 777 780 784 833 961 1004 1072,
	1	 521 525 527 532 536 537 538 544 545 547 548 550 554 555 556 558 560 567 569 571 574 575 576 578 580 581 583 585 587 589 591 592 593 595 596 598 601 602 605 608 609 612 613 615 616 619 622 625 627 630 634 636 637 645 646 650 651 656 661 663 664 665 668 669 670 672 680 681 682 683 685 690 692 694 697 698 700 702 710 719 736 744 745 746 748 762 770 777 780 784 790 799 804 833 961 1004 1006 1008 1066 1067 1072,
	1	 564 577 631 676 1003,
	7	 660 800,
	2	 660 758 800,
	16	 588 677 687 696,
	20	 535 539 543 546 588 604 606 677 687 696,
	25	 535 539 542 543 546 579 588 604 606 621 677 687 688 689 691 696 699 778,
	9	 22 29,
	1	 50 118 948,
	1	 50 87 106 118 948 989,
	1	 50 72 78 87 106 118 948 989,
	4	 143 986,
	5	 51 54 71 75 97 141 148,
	1	 91 99,
	1	 58 80 85 91 92 99 126 139 140 947 949,
	1	 58 80 85 91 92 99 100 116 126 139 140 947 949,
	0	 70 144 152,
	3	 88 96 109 113 133 162 1063 1064,
	2	 334 351 362 376 397,
	1	 177 275 283 291 294 302 305 307 316 334 339 351 362 367 370 371 375 376 378 384 395 397 403 406 413 424 431 439 443 445 457 741 977 979 1015 1016 1024 1080 1084 1085,
	2	 270 310 319 321 324 325 360 368 396 404 409 418 426 436 437 438 441 447 453 978 1014 1017 1019 1020 1021 1028 1087 1088,
	4	 461 1089,
	2	 289 309 313 315 317 323 328 329 333 335 341 343 345 347 352 353 356 357 359 366 369 380 390 391 392 394 398 408 410 412 414 417 420 421 422 423 425 428 432 442 448 449 458 459 460 461 463 807 965 967 969 971 975 976 1012 1013 1022 1023 1026 1086 1089 1090,
	2	 289 300 309 313 315 317 323 328 329 333 335 341 343 345 347 350 352 353 356 357 359 364 366 369 379 380 388 390 391 392 394 398 400 408 410 412 414 417 420 421 422 423 425 428 432 442 448 449 451 456 458 459 460 461 463 807 965 967 969 971 975 976 1012 1013 1022 1023 1026 1077 1086 1089 1090,
	2	 180 184 187 189 190 192 197 202 216 218 219 220 222 223 224 225 227 230 233 943,
	2	 180 181 184 187 188 189 190 191 192 193 197 198 200 202 203 208 210 212 216 218 219 220 222 223 224 225 227 228 230 231 233 943,
	1	 145 475 707 711 713 718 732 749 750 757 763 764 766 781 788 789 803 811 825 826 834 836 843 848 957 958 960 990 992 993 994 995 997 998 999 1000 1002 1029 1030 1031 1032 1034 1035 1036 1037 1038 1039 1041 1042 1043 1044 1045 1046 1047 1048 1049 1050 1051 1052 1053 1054 1055 1056 1057 1058 1059,
	1	 145 475 653 673 705 707 711 713 718 732 749 750 757 761 763 764 766 767 781 788 789 803 811 825 826 827 828 834 836 838 843 848 957 958 959 960 990 992 993 994 995 997 998 999 1000 1002 1029 1030 1031 1032 1034 1035 1036 1037 1038 1039 1041 1042 1043 1044 1045 1046 1047 1048 1049 1050 1051 1052 1053 1054 1055 1056 1057 1058 1059,
	1	 159 708 737 773 791 792 821,
	2	 514 723 776,
	1	 159 514 708 723 737 773 776 791 792 821,
	1	 145 159 475 514 653 673 705 707 708 711 713 718 723 732 737 749 750 757 761 763 764 766 767 773 776 781 788 789 791 792 803 811 821 825 826 827 828 834 836 838 843 848 957 958 959 960 990 992 993 994 995 997 998 999 1000 1002 1029 1030 1031 1032 1034 1035 1036 1037 1038 1039 1041 1042 1043 1044 1045 1046 1047 1048 1049 1050 1051 1052 1053 1054 1055 1056 1057 1058 1059,
	1	 145 159 475 514 653 673 705 706 707 708 711 713 718 723 732 737 749 750 757 761 763 764 766 767 773 776 781 788 789 791 792 803 806 811 821 825 826 827 828 834 836 838 843 848 957 958 959 960 990 992 993 994 995 997 998 999 1000 1002 1029 1030 1031 1032 1034 1035 1036 1037 1038 1039 1041 1042 1043 1044 1045 1046 1047 1048 1049 1050 1051 1052 1053 1054 1055 1056 1057 1058 1059,
	2	 720 724 728 729 731 734 735 739 740 747 751 752 753 756 782 794 797 822 823 831 832 837 841 844 845 846 847,
	7	 522 715 829,
	2	 251 252 253 515 524 709 824 830,
	2	 167 168 251 252 253 515 524 709 798 824 830,
	1	 167 168 251 252 253 512 515 524 565 709 798 824 830,
	2	 508 851,
	1	 306 654 1007,
	2	 306 540 561 566 584 594 610 643 654 655 658 662 667 675 686 704 779 842 850 1007 1069,
	4	 306 540 561 566 584 594 610 643 654 655 658 662 667 675 686 703 704 779 842 850 1007 1069,
	1	 538 625 661 680,
	2	 538 555 578 580 612 625 627 661 664 670 680 683 685 745 799 1066,
	2	 527 545 571 646 663,
	1	 589 596 605 669 748 804 1072,
	0	 521 527 538 545 554 555 569 571 574 578 580 585 589 596 605 612 615 622 625 627 634 637 645 646 661 663 664 668 669 670 680 683 685 694 700 710 745 748 799 804 1006 1066 1072,
	2	 601 702 770 790 1008 1067,
	1	 532 601 702 719 744 770 790 1008 1067,
	2	 536 567 575 576 583 595 602 608 616 619 650 656 690 692 697 736 1004,
	0	 536 567 575 576 583 595 602 608 616 619 630 633 650 656 690 692 697 736 1004,
	1	 541 564 577 590 597 618 620 624 631 644 660 676 693 701 758 772 786 800 1003 1065 1068 1070,
	0	 536 541 564 567 575 576 577 583 590 595 597 602 608 616 618 619 620 624 630 631 633 644 650 656 660 676 690 692 693 697 701 736 758 772 786 800 1003 1004 1065 1068 1070,
	0	 532 536 541 544 548 550 556 558 560 564 567 575 576 577 583 590 591 595 597 598 601 602 608 613 616 618 619 620 624 630 631 633 636 644 650 656 660 665 672 676 681 690 692 693 697 701 702 719 736 744 758 770 772 777 780 786 790 800 961 1003 1004 1008 1065 1067 1068 1070,
	3	 525 537 547 549 581 587 592 593 609 651 698 746 762 784 833,
	1	 521 525 527 532 536 537 538 541 544 545 547 548 549 550 554 555 556 558 560 564 567 569 571 574 575 576 577 578 580 581 583 585 587 589 590 591 592 593 595 596 597 598 601 602 605 608 609 612 613 615 616 618 619 620 622 624 625 627 630 631 633 634 636 637 644 645 646 650 651 656 660 661 663 664 665 668 669 670 672 676 680 681 683 685 690 692 693 694 697 698 700 701 702 710 719 736 744 745 746 748 758 762 770 772 777 780 784 786 790 799 800 804 833 961 1003 1004 1006 1008 1065 1066 1067 1068 1070 1072,
	1	 563 599 657,
	1	 563 599 635 657 796,
	3	 623 809,
	0	 623 642 809 1073,
	1	 614 623 642 738 809 1073,
	0	 588 666,
	0	 533 588 666,
	0	 533 542 588 666 691 699 778,
	2	 677 696,
	0	 534 629 652 677 696 1005,
	2	 533 534 542 588 629 652 666 677 691 696 699 778 1005,
	2	 533 534 535 539 542 543 546 588 604 606 629 652 666 677 687 691 696 699 778 1005,
	5	 621 963,
	0	 533 534 535 539 542 543 546 588 604 606 621 629 652 666 677 687 691 696 699 778 963 1005,
	4	 582 649,
	4	 562 582 649,
	2	 562 572 582 649,
	6	 617 639 813,
	2	 1 2 3 4 5 6 7 8 9 10 11 12 13 14 15 16 17 18 19 20 21 22 23 24 25 26 27 28 29 30 31 32 33 34 35 36 37 38 39 40 41 42 43 44 45 46 47 48 169 170 285 945 946 1074,
	10	 289 317 333 335 353 356 359 369 392 421 432 442 448 449 460 461 975 1013 1022 1023 1089 1090,
	4	 180 181 182 183 184 185 186 187 188 189 190 191 192 193 194 195 196 197 198 199 200 201 202 203 204 205 206 207 208 209 210 211 212 213 214 215 216 217 218 219 220 221 222 223 224 225 226 227 228 229 230 231 232 233 260 293 331 389 942 943,
	2	 1 2 3 4 5 6 7 8 9 10 11 12 13 14 15 16 17 18 19 20 21 22 23 24 25 26 27 28 29 30 31 32 33 34 35 36 37 38 39 40 41 42 43 44 45 46 47 48 169 170 177 180 181 182 183 184 185 186 187 188 189 190 191 192 193 194 195 196 197 198 199 200 201 202 203 204 205 206 207 208 209 210 211 212 213 214 215 216 217 218 219 220 221 222 223 224 225 226 227 228 229 230 231 232 233 259 260 261 262 263 264 265 266 267 268 269 270 271 272 273 275 276 277 278 279 280 281 282 283 285 286 287 288 289 290 291 293 294 295 296 297 298 300 301 302 305 307 309 310 311 312 313 314 315 316 317 318 319 320 321 322 323 324 325 326 327 328 329 330 331 332 333 334 335 336 337 338 339 340 341 343 344 345 346 347 348 349 350 351 352 353 354 355 356 357 358 359 360 361 362 363 364 365 366 367 368 369 370 371 372 373 374 375 376 377 378 379 380 381 382 383 384 385 386 388 389 390 391 392 393 394 395 396 397 398 399 400 401 402 403 404 405 406 407 408 409 410 411 412 413 414 415 416 417 418 419 420 421 422 423 424 425 426 427 428 429 430 431 432 433 434 435 436 437 438 439 440 441 442 443 444 445 446 447 448 449 450 451 452 453 454 455 456 457 458 459 460 461 462 463 678 741 775 807 819 942 943 944 945 946 965 966 967 968 969 970 971 972 973 974 975 976 977 978 979 1009 1010 1011 1012 1013 1014 1015 1016 1017 1018 1019 1020 1021 1022 1023 1024 1025 1026 1027 1028 1074 1075 1076 1077 1078 1079 1080 1081 1082 1083 1084 1085 1086 1087 1088 1089 1090 1091 1092 1093,
	2	 1 2 3 4 5 6 7 8 9 10 11 12 13 14 15 16 17 18 19 20 21 22 23 24 25 26 27 28 29 30 31 32 33 34 35 36 37 38 39 40 41 42 43 44 45 46 47 48 169 170 173 175 176 177 180 181 182 183 184 185 186 187 188 189 190 191 192 193 194 195 196 197 198 199 200 201 202 203 204 205 206 207 208 209 210 211 212 213 214 215 216 217 218 219 220 221 222 223 224 225 226 227 228 229 230 231 232 233 259 260 261 262 263 264 265 266 267 268 269 270 271 272 273 274 275 276 277 278 279 280 281 282 283 284 285 286 287 288 289 290 291 293 294 295 296 297 298 300 301 302 303 305 307 308 309 310 311 312 313 314 315 316 317 318 319 320 321 322 323 324 325 326 327 328 329 330 331 332 333 334 335 336 337 338 339 340 341 343 344 345 346 347 348 349 350 351 352 353 354 355 356 357 358 359 360 361 362 363 364 365 366 367 368 369 370 371 372 373 374 375 376 377 378 379 380 381 382 383 384 385 386 388 389 390 391 392 393 394 395 396 397 398 399 400 401 402 403 404 405 406 407 408 409 410 411 412 413 414 415 416 417 418 419 420 421 422 423 424 425 426 427 428 429 430 431 432 433 434 435 436 437 438 439 440 441 442 443 444 445 446 447 448 449 450 451 452 453 454 455 456 457 458 459 460 461 462 463 678 730 741 775 785 807 819 849 942 943 944 945 946 965 966 967 968 969 970 971 972 973 974 975 976 977 978 979 1009 1010 1011 1012 1013 1014 1015 1016 1017 1018 1019 1020 1021 1022 1023 1024 1025 1026 1027 1028 1074 1075 1076 1077 1078 1079 1080 1081 1082 1083 1084 1085 1086 1087 1088 1089 1090 1091 1092 1093,
	2	 72 78 87 106 989,
	2	 72 78 87 89 106 118 989,
	3	 1 2 3 4 5 6 7 8 9 10 11 12 13 14 15 16 17 18 19 20 21 22 23 24 25 26 27 28 29 30 31 32 33 34 35 36 37 38 39 40 41 42 43 44 45 46 47 48 49 50 51 52 53 54 55 56 57 58 59 60 61 62 63 64 65 66 67 68 69 70 71 72 73 74 75 76 77 78 79 80 81 82 83 84 85 86 87 88 89 90 91 92 93 94 95 96 97 98 99 100 101 102 103 104 105 106 107 108 109 110 111 112 113 114 115 116 117 118 119 120 121 122 123 124 125 126 127 128 129 130 131 132 133 134 135 136 137 138 139 140 141 142 143 144 146 147 148 149 150 151 152 153 154 155 156 157 158 160 162 163 164 165 166 169 170 172 173 175 176 177 178 179 180 181 182 183 184 185 186 187 188 189 190 191 192 193 194 195 196 197 198 199 200 201 202 203 204 205 206 207 208 209 210 211 212 213 214 215 216 217 218 219 220 221 222 223 224 225 226 227 228 229 230 231 232 233 234 235 236 237 238 239 240 259 260 261 262 263 264 265 266 267 268 269 270 271 272 273 274 275 276 277 278 279 280 281 282 283 284 285 286 287 288 289 290 291 292 293 294 295 296 297 298 299 300 301 302 303 305 307 308 309 310 311 312 313 314 315 316 317 318 319 320 321 322 323 324 325 326 327 328 329 330 331 332 333 334 335 336 337 338 339 340 341 343 344 345 346 347 348 349 350 351 352 353 354 355 356 357 358 359 360 361 362 363 364 365 366 367 368 369 370 371 372 373 374 375 376 377 378 379 380 381 382 383 384 385 386 388 389 390 391 392 393 394 395 396 397 398 399 400 401 402 403 404 405 406 407 408 409 410 411 412 413 414 415 416 417 418 419 420 421 422 423 424 425 426 427 428 429 430 431 432 433 434 435 436 437 438 439 440 441 442 443 444 445 446 447 448 449 450 451 452 453 454 455 456 457 458 459 460 461 462 463 678 730 741 775 785 807 819 849 942 943 944 945 946 947 948 949 950 951 952 953 954 955 956 965 966 967 968 969 970 971 972 973 974 975 976 977 978 979 980 981 982 983 984 985 986 987 988 989 1009 1010 1011 1012 1013 1014 1015 1016 1017 1018 1019 1020 1021 1022 1023 1024 1025 1026 1027 1028 1060 1061 1062 1063 1064 1074 1075 1076 1077 1078 1079 1080 1081 1082 1083 1084 1085 1086 1087 1088 1089 1090 1091 1092 1093,
	3	 167 168 252 508 515 524 709 798 830,
	4	 251 253,
	9	 855 856 857 861 864 867 869 871 872 874 875 876 878 879 884,
	10	 855 856 857 860 861 864 867 869 871 872 874 875 876 878 879 884,
	11	 853 863 866 868 870 873 883 887 888 889 890 891 892 893 894 895 896 897 898 899,
	12	 853 866 873 896,
	6	 1 2 3 4 9 13 22 24 32 34 35 39 41 42 43 44 46 47 945 946 1074,
	10	 15 17 27 30 36 37,
	4	 15 17 27 29 30 36 37,
	8	 465 467 478 486,
	5	 306 342 526 530 540 552 557 559 561 566 570 584 586 594 603 610 611 632 641 643 647 648 654 655 658 662 667 675 684 686 703 704 771 779 842 850 1007 1069 1071,
	1	 589 596 605 744 748 1072,
	1	 521 527 538 545 554 555 569 571 574 578 580 585 589 596 605 612 615 622 625 627 634 637 645 646 661 663 664 668 670 680 683 685 694 700 710 744 745 748 799 1006 1066 1072,
	14	 521 527 532 538 545 554 555 569 571 574 578 580 585 589 596 605 612 615 622 625 627 634 637 645 646 661 663 664 668 670 680 683 685 694 700 710 719 744 745 748 799 1006 1066 1072,
	3	 601 669 702 790 804 1008 1067,
	1	 682 770,
	1	 521 527 532 538 545 554 555 569 571 574 578 580 585 589 596 601 605 612 615 622 625 627 634 637 645 646 661 663 664 668 669 670 680 682 683 685 694 700 702 710 719 744 745 748 770 790 799 804 1006 1008 1066 1067 1072,
	1	 550 556 560 598,
	1	 521 527 532 536 538 544 545 548 550 554 555 556 558 560 567 569 571 574 575 576 578 580 583 585 589 591 595 596 598 601 602 605 608 612 613 615 616 619 622 625 627 630 634 636 637 645 646 650 656 661 663 664 665 668 669 670 672 680 681 682 683 685 690 692 694 697 700 702 710 719 736 744 745 748 770 777 780 790 799 804 961 1004 1006 1008 1066 1067 1072,
	12	 533 534 535 539 542 543 546 579 588 604 606 621 629 652 666 677 687 688 689 691 696 699 778 1005,
	1	 562 617 639 649 813,
	0	 572 582,
	12	 384 1024,
	12	 283 305 307 367 378 384 395 424 977 1015 1016 1024 1080 1084 1085,
	10	 339 403 406,
	10	 294 339 371 375 403 406 413 439 445 457 741 979,
	2	 270 310 321 324 325 360 368 396 409 418 426 433 436 437 447 453 978 1014 1019 1020 1021 1028 1088,
	4	 289 317 333 335 353 359 369 412 432 461,
	8	 287 289 295 296 297 298 300 309 313 315 317 323 328 329 333 335 341 343 345 347 350 352 353 356 357 359 364 366 369 379 380 383 388 390 391 392 394 398 400 408 410 412 414 417 420 421 423 425 428 432 440 442 448 449 451 456 458 459 460 461 463 807 965 967 969 971 975 976 1012 1013 1022 1023 1026 1077 1082 1086 1089 1090 1091,
	5	 51 54 71 91 97 100 116 139 140 148,
	5	 58 85 126 947,
	7	 51 54 58 71 85 91 97 100 116 126 139 140 148 947,
	8	 51 54 58 71 85 91 92 97 100 116 126 139 140 148 947 949,
	11	 51 54 58 70 71 85 91 92 97 99 100 116 126 139 140 148 947 949,
	2	 74 130 155 156 160 164,
	2	 111 153 158,
	7	 235 238 239 240 980,
	7	 236 237,
	7	 468 469 472 473 476 477 482 490 493 494 495 496 501 502 503,
	7	 465 467 468 469 472 473 476 477 478 482 486 490 491 492 493 494 495 496 501 502 503,
	3	 537 581 762 784,
	4	 537 547 581 587 592 593 609 651 682 698 746 762 784 833,
	1	 521 527 532 537 538 545 547 554 555 569 571 574 578 580 581 585 587 589 592 593 596 605 609 612 615 622 625 627 634 637 645 646 651 661 663 664 668 670 680 682 683 685 694 698 700 710 719 744 745 746 748 762 784 799 833 1006 1066 1072,
	5	 563 635 796,
	5	 599 638,
	3	 521 525 527 532 537 538 545 547 549 551 553 554 555 563 569 571 574 578 580 581 585 587 589 592 593 596 599 601 605 609 612 614 615 622 623 625 627 634 635 637 638 642 645 646 651 657 661 663 664 668 669 670 680 682 683 685 694 698 700 702 710 719 738 744 745 746 748 760 762 770 784 790 796 799 804 809 833 1006 1008 1066 1067 1072 1073,
	2	 541 618,
	1	 521 525 527 532 536 537 538 541 544 545 547 548 549 550 551 553 554 555 556 558 560 563 564 567 569 571 574 575 576 577 578 580 581 583 585 587 589 590 591 592 593 595 596 597 598 599 601 602 605 608 609 612 613 614 615 616 618 619 620 622 623 624 625 627 630 631 634 635 636 637 638 642 644 645 646 650 651 656 657 660 661 663 664 665 668 669 670 672 676 680 681 682 683 685 690 692 693 694 697 698 700 701 702 710 719 736 738 744 745 746 748 758 760 762 770 772 777 780 784 786 790 796 799 800 804 809 833 961 1003 1004 1006 1008 1065 1066 1067 1068 1070 1072 1073,
	2	 535 539 542 543 546 579 588 604 606 621 677 687 688 689 691 696 699 778 963,
	0	 283 294 305 307 339 367 371 375 378 395 413 424 439 445 457 741 977 979 1015 1016 1080 1084 1085,
	2	 52 69 86 93 105 107 128 142 951 953 954 982 983,
	2	 52 69 86 93 105 107 128 129 142 951 953 954 955 982 983 984,
	5	 51 54 55 58 63 70 71 74 75 80 82 85 88 91 92 95 96 97 99 100 103 111 113 116 122 126 130 135 139 140 141 144 148 152 153 155 156 158 160 163 164 947 949 981 1063 1064,
	4	 49 165 166 169 170 172 178 179 234 235 236 237 238 239 240 285 980,
	1	 177 270 291 302 310 316 321 324 325 334 360 368 370 396 397 409 418 426 431 436 437 443 447 453 978 1014 1019 1020 1021 1028 1088,
	0	 275 283 294 305 307 339 367 371 375 378 384 395 403 406 413 424 433 439 445 457 741 977 979 1015 1016 1024 1080 1084 1085,
	3	 261 262 263 264 265 266 268 331 401 944,
	4	 49 165 166 169 170 172 177 178 179 180 181 182 183 184 185 186 187 188 189 190 191 192 193 194 195 196 197 198 199 200 201 202 203 204 205 206 207 208 209 210 211 212 213 214 215 216 217 218 219 220 221 222 223 224 225 226 227 228 229 230 231 232 233 234 235 236 237 238 239 240 259 260 261 262 263 264 265 266 267 268 269 270 271 272 273 275 276 277 278 279 280 281 282 283 285 286 287 288 289 290 291 293 294 295 296 297 298 300 301 302 305 307 309 310 311 312 313 314 315 316 317 318 319 320 321 322 323 324 325 326 327 328 329 330 331 332 333 334 335 336 337 338 339 340 341 343 344 345 346 347 348 349 350 351 352 353 354 355 356 357 358 359 360 361 362 363 364 365 366 367 368 369 370 371 372 373 374 375 376 377 378 379 380 381 382 383 384 385 386 388 389 390 391 392 393 394 395 396 397 398 399 400 401 402 403 404 405 406 407 408 409 410 411 412 413 414 415 416 417 418 419 420 421 422 423 424 425 426 427 428 429 430 431 432 433 434 435 436 437 438 439 440 441 442 443 444 445 446 447 448 449 450 451 452 453 454 455 456 457 458 459 460 461 462 463 678 741 775 807 819 942 943 944 965 966 967 968 969 970 971 972 973 974 975 976 977 978 979 980 1009 1010 1011 1012 1013 1014 1015 1016 1017 1018 1019 1020 1021 1022 1023 1024 1025 1026 1027 1028 1075 1076 1077 1078 1079 1080 1081 1082 1083 1084 1085 1086 1087 1088 1089 1090 1091 1092 1093,
	5	 49 165 166 169 170 172 173 175 176 177 178 179 180 181 182 183 184 185 186 187 188 189 190 191 192 193 194 195 196 197 198 199 200 201 202 203 204 205 206 207 208 209 210 211 212 213 214 215 216 217 218 219 220 221 222 223 224 225 226 227 228 229 230 231 232 233 234 235 236 237 238 239 240 259 260 261 262 263 264 265 266 267 268 269 270 271 272 273 274 275 276 277 278 279 280 281 282 283 284 285 286 287 288 289 290 291 293 294 295 296 297 298 300 301 302 303 305 307 308 309 310 311 312 313 314 315 316 317 318 319 320 321 322 323 324 325 326 327 328 329 330 331 332 333 334 335 336 337 338 339 340 341 343 344 345 346 347 348 349 350 351 352 353 354 355 356 357 358 359 360 361 362 363 364 365 366 367 368 369 370 371 372 373 374 375 376 377 378 379 380 381 382 383 384 385 386 388 389 390 391 392 393 394 395 396 397 398 399 400 401 402 403 404 405 406 407 408 409 410 411 412 413 414 415 416 417 418 419 420 421 422 423 424 425 426 427 428 429 430 431 432 433 434 435 436 437 438 439 440 441 442 443 444 445 446 447 448 449 450 451 452 453 454 455 456 457 458 459 460 461 462 463 678 730 741 775 785 807 819 849 942 943 944 965 966 967 968 969 970 971 972 973 974 975 976 977 978 979 980 1009 1010 1011 1012 1013 1014 1015 1016 1017 1018 1019 1020 1021 1022 1023 1024 1025 1026 1027 1028 1075 1076 1077 1078 1079 1080 1081 1082 1083 1084 1085 1086 1087 1088 1089 1090 1091 1092 1093,
	0	 653 673 705 742 761 767 827 828 838 959,
	0	 145 159 475 514 653 673 705 707 711 713 718 723 732 742 749 750 757 761 763 764 766 767 776 781 788 789 791 803 811 825 826 827 828 838 843 848 957 958 959 960 990 992 993 994 995 997 998 999 1000 1029 1030 1031 1032 1034 1035 1036 1037 1038 1039 1041 1042 1043 1044 1045 1046 1047 1048 1049 1050 1051 1052 1053 1054 1055 1056 1057 1058 1059,
	1	 725 727 743 759 769 783 793 801 805 812 962 991 1033 1040,
	8	 567 602,
	8	 567 583 602 619,
	8	 567 576 583 602 619,
	2	 614 809 1073,
	2	 642 657 738,
	1	 533 534 573 600 629 652 666 963 964 1005,
	1	 535 539 543 546 562 572 582 588 604 606 617 639 649 677 687 696 813,
	2	 533 534 535 539 543 546 562 572 573 582 588 600 604 606 617 629 639 649 652 666 677 687 696 813 963 964 1005,
	6	 62 117 119 125,
	7	 903 906 916,
	8	 931 935 936 937,
	6	 854 855 856 857 860 861 864 867 869 871 872 874 875 876 877 878 879 881 882 884 885,
	5	 767 828,
	5	 761 767 828,
	2	 167 168 508 515 524 709 798,
	6	 527 545 571 646 1006,
	7	 521 527 532 537 538 545 547 554 555 569 571 574 578 580 581 585 587 589 592 593 596 605 609 612 615 622 625 627 634 637 645 646 651 661 663 664 668 670 680 683 685 694 698 700 710 719 744 745 746 748 762 784 799 833 1006 1066 1072,
	3	 536 567 575 576 583 595 602 608 619 630 656 690 736 1004,
	4	 542 621 691 696 699 778,
	3	 535 539 542 543 546 604 606 621 691 696 699 778,
	6	 588 677 687,
	4	 535 539 542 543 546 588 604 606 621 677 687 691 696 699 778,
	22	 309 313 329 347 352 385 408 410 417 419 422 423 459 463 965 1012,
	0	 57 66 76 81 94 101 114 115 123 146 149 151 154 292 987,
	1	 56 57 64 66 76 81 94 101 114 115 123 146 149 151 154 292 987 988,
	1	 56 57 64 66 76 81 94 101 114 115 123 134 146 149 151 154 157 292 986 987 988,
	9	 51 54 71 91 97 100 116 139 148,
	2	 51 54 58 70 71 85 91 97 99 100 116 126 139 140 148 947,
	5	 51 54 58 70 71 75 85 91 92 97 99 100 116 126 139 140 141 144 148 152 947 949,
	1	 887 892 894,
	3	 15 17 30 37,
	1	 75 85 141 144 152,
	1	 75 85 126 141 144 152,
	1	 75 85 92 126 140 141 144 152 949,
	1	 51 54 58 71 75 85 91 92 97 126 139 140 141 144 148 152 947 949,
	1	 51 54 58 70 71 75 85 91 92 97 99 126 139 140 141 144 148 152 947 949,
	3	 73 88 96 109 113 133 162 1063 1064,
	3	 51 54 55 58 63 70 71 73 75 80 85 88 91 92 96 97 99 100 109 113 116 122 126 133 139 140 141 144 148 152 162 947 949 1063 1064,
	1	 275 283 294 305 307 334 339 367 371 375 378 384 395 403 406 413 424 439 445 457 741 977 979 1015 1016 1024 1080 1084 1085,
	2	 325 409 1028,
	1	 328 1086,
	1	 315 328 341 345 357 366 380 390 391 394 398 414 420 425 458 967 969 971 976 1026 1086,
	2	 289 315 317 328 333 335 341 345 353 356 357 359 366 369 380 390 391 392 394 398 412 414 420 421 425 432 442 448 449 458 460 461 967 969 971 975 976 1013 1022 1023 1026 1086 1089 1090,
	7	 287 289 295 296 297 298 300 309 312 313 315 317 323 328 329 333 335 340 341 343 345 347 350 352 353 354 356 357 359 364 366 369 372 379 380 383 385 388 390 391 392 394 398 400 408 410 412 414 417 419 420 421 422 423 425 428 432 440 442 444 448 449 451 456 458 459 460 461 463 807 965 967 969 971 975 976 1012 1013 1022 1023 1026 1077 1082 1086 1089 1090 1091,
	0	 246 247,
	6	 468 495,
	3	 544 548 550 556 560 591 598 605 613 636 665 672 681 777 780,
	2	 537 544 547 548 550 556 560 581 587 591 592 593 598 605 609 613 636 651 665 672 681 698 746 762 777 780 784 833,
	2	 563 599 614 635 638 642 657 738 796 809 1073,
	1	 533 573 600 666 963 964,
	2	 535 539 542 543 546 562 572 579 582 588 604 606 617 621 639 649 677 687 688 689 691 696 699 778 813,
	1	 533 535 539 542 543 546 562 572 573 579 582 588 600 604 606 617 621 639 649 666 677 687 688 689 691 696 699 778 813 963 964,
	3	 51 54 70 71 91 97 148,
	0	 51 54 58 70 71 91 97 148 947,
	2	 85 126 139,
	1	 85 92 126 139 140 949,
	3	 65 79 96 124 137,
	7	 250 254 506 507 509 510 513 516 517 518 519 520 528 529 774 839,
	0	 257 468 469 477 482 483 484 485 490 493 494 495 496 500 502 503 504,
	0	 257 468 469 471 472 473 474 476 477 481 482 483 484 485 487 489 490 493 494 495 496 498 499 500 502 503 504 505 523,
	0	 257 465 467 468 469 471 472 473 474 476 477 478 481 482 483 484 485 486 487 489 490 493 494 495 496 498 499 500 501 502 503 504 505 523,
	4	 526 530 552 559 586 607 611 641 647 648 659 679 771,
	2	 533 542 666 691 699 778,
	2	 533 534 542 629 652 666 691 699 778 1005,
	1	 562 572 617 639 813,
	1	 562 572 588 617 639 649 677 696 813,
	2	 533 534 542 562 572 588 617 629 639 649 652 666 677 691 696 699 778 813 1005,
	1	 533 534 535 539 542 543 546 562 572 573 588 600 604 606 617 629 639 649 652 666 677 687 691 696 699 778 813 963 964 1005,
	1	 582 689,
	1	 582 688 689,
	1	 579 582 688 689,
	1	 533 534 535 539 542 543 546 562 572 573 579 582 588 600 604 606 617 629 639 649 652 666 677 687 688 689 691 696 699 778 813 963 964 1005,
	1	 304 712 714 726 733 795 810 816 817 820 835,
	1	 854 855 856 857 860 861 862 864 867 869 871 872 874 875 876 877 878 879 881 882 884 885,
	1	 853 854 855 856 857 860 861 862 864 866 867 869 871 872 873 874 875 876 877 878 879 881 882 884 885 888 889 890 893 896,
	5	 80 100,
	5	 51 54 58 70 71 80 85 91 92 97 99 100 126 139 140 148 947 949,
	5	 51 54 58 70 71 75 80 85 91 92 97 99 100 126 139 140 141 144 148 152 947 949,
	4	 55 63 116 122,
	1	 74 77 82 95 96 103 111 130 135 153 155 156 158 160 163 164 981,
	2	 289 333 353 359 369,
	10	 145 159 475 514 653 673 705 707 711 713 718 723 725 727 732 742 743 749 750 757 759 761 763 764 766 767 769 776 781 783 788 789 791 793 801 803 805 811 812 825 826 827 828 834 836 838 843 848 957 958 959 960 962 990 991 992 993 994 995 997 998 999 1000 1002 1029 1030 1031 1032 1033 1034 1035 1036 1037 1038 1039 1040 1041 1042 1043 1044 1045 1046 1047 1048 1049 1050 1051 1052 1053 1054 1055 1056 1057 1058 1059,
	5	 554 627 670,
	5	 538 554 578 580 612 625 627 661 664 670 680 683 745 799 1066,
	4	 521 538 554 578 580 612 625 627 661 664 668 670 680 683 745 799 1066,
	11	 555 585 615 645 685,
	5	 564 577 676 758,
	3	 564 577 590 597 660 676 701 758 786 800 1065 1068,
	9	 536 567 575 576 583 595 602 608 616 619 630 650 656 690 692 697 736 961 1004,
	3	 558 589 596 605 748 1072,
	5	 536 558 567 575 576 583 589 595 596 602 605 608 616 619 630 650 656 690 692 697 736 748 961 1004 1072,
	5	 521 525 527 532 536 538 541 545 549 551 553 554 555 558 563 564 567 569 571 574 575 576 577 578 580 583 585 589 590 595 596 597 599 601 602 605 608 612 614 615 616 618 619 620 622 623 624 625 627 630 631 633 634 635 637 638 642 644 645 646 650 656 657 660 661 663 664 668 669 670 676 680 683 685 690 692 693 694 697 700 701 702 710 719 736 738 744 745 748 758 760 770 772 786 790 796 799 800 804 809 961 1003 1004 1006 1008 1065 1066 1067 1068 1070 1072 1073,
	5	 537 544 547 548 550 556 560 581 587 591 592 593 598 609 613 636 651 665 672 681 698 746 762 777 780 784 833,
	6	 542 621 691 699,
	2	 533 542 621 666 691 699 778,
	5	 533 534 542 621 629 652 666 691 699 778 1005,
	3	 535 539 543 546 579 604 606 687 688 689,
	3	 535 539 543 546 579 604 606 687 688 689 963,
	0	 98 110 132 143 986,
	0	 56 57 64 66 76 81 94 98 101 110 114 115 123 132 134 143 146 149 151 154 157 292 986 987 988,
	1	 77 96 133 162 299,
	0	 51 54 55 58 63 70 71 75 77 80 85 88 91 92 96 97 99 100 113 116 122 126 133 139 140 141 144 148 152 162 299 947 949 1063 1064,
	0	 65 73 79 109 124 137,
	0	 472 476,
	0	 468 469 472 473 476 477 482 490 493 494 495 496 502 503,
	1	 464 466 488 511,
	3	 306 342 540 557 561 566 584 594 603 632 643 654 655 658 662 667 675 684 686 703 704 779 842 850 1007 1069 1071,
	0	 306 342 526 530 540 552 557 559 561 566 584 586 594 603 611 632 641 643 647 648 654 655 658 662 667 675 684 686 703 704 771 779 842 850 1007 1069 1071,
	3	 538 554 555 578 580 585 612 615 625 627 645 661 664 670 680 683 685 745 799 1066,
	4	 564 758 800,
	0	 280 301 318 326 336 346 348 355 381 382 393 402 407 411 430 450 454 775 966 968 970 972 974 1018 1027 1075 1076 1078 1079 1081,
	8	 1 2 3 4 9 13 15 17 22 24 27 30 32 34 35 36 37 39 41 42 43 44 46 47 945 946 1074,
	3	 20 45,
	0	 291 316 370 431 443,
	2	 472 473 476 482,
	2	 688 689 963,
	1	 533 534 629 652 666 688 689 963 1005,
	1	 535 539 543 546 579 604 606 687,
	1	 562 572 573 582 600 617 639 649 813 964,
	0	 562 572 573 582 588 600 617 639 649 677 696 813 964,
	4	 627 683,
	1	 538 578 580 612 625 627 661 680 683 745 799 1066,
	0	 555 585 615 645 670 685,
	0	 555 585 615 645 664 670 685,
	0	 542 621 688 689 691 699 778 963,
	0	 535 539 542 543 546 588 604 606 621 677 687 688 689 691 696 699 778 963,
	2	 573 579 600 964,
	3	 535 539 542 543 546 573 579 588 600 604 606 621 677 687 688 689 691 696 699 778 963 964,
	1	 326 336 346 348 355 393 402 407 411 430 455 775 966 968 970 972 1018 1027 1075 1076 1078 1079 1081,
	1	 177 270 275 283 291 294 302 305 307 310 316 319 321 324 325 326 334 336 339 346 348 351 355 360 362 367 368 370 371 375 376 378 384 393 395 396 397 402 403 404 406 407 409 411 413 418 424 426 430 431 433 436 437 438 439 441 443 445 447 453 455 457 741 775 966 968 970 972 977 978 979 1014 1015 1016 1017 1018 1019 1020 1021 1024 1027 1028 1075 1076 1078 1079 1080 1081 1084 1085 1087 1088,
	1	 177 270 275 283 291 294 302 305 307 310 316 318 319 321 324 325 326 334 336 339 346 348 351 355 360 362 367 368 370 371 375 376 378 384 393 395 396 397 402 403 404 406 407 409 411 413 418 424 426 430 431 433 436 437 438 439 441 443 445 447 450 453 454 455 457 741 775 966 968 970 972 977 978 979 1014 1015 1016 1017 1018 1019 1020 1021 1024 1027 1028 1075 1076 1078 1079 1080 1081 1084 1085 1087 1088,
	3	 341 390 414 425,
	2	 341 390 414 425 967,
	2	 341 357 390 414 425 967,
	4	 287 289 295 296 297 298 309 313 315 317 323 328 329 333 335 341 343 345 347 352 353 356 357 359 366 369 380 383 385 390 391 392 394 398 408 410 412 414 417 419 420 421 422 423 425 428 432 440 442 448 449 458 459 460 461 463 807 965 967 969 971 975 976 1012 1013 1022 1023 1026 1082 1086 1089 1090 1091,
	3	 51 54 71 91 97 139 140 148,
	1	 145 995 1031 1041 1052 1059,
	10	 145 475 749 766 781 803 825 826 958 960 990 995 997 1000 1029 1030 1031 1037 1038 1041 1042 1044 1045 1046 1048 1051 1052 1053 1054 1058 1059,
	2	 145 475 707 713 732 749 763 766 781 803 825 826 848 958 960 990 992 993 995 997 1000 1029 1030 1031 1036 1037 1038 1041 1042 1044 1045 1046 1047 1048 1050 1051 1052 1053 1054 1057 1058 1059,
	5	 145 475 707 713 732 749 763 764 766 781 789 803 825 826 848 957 958 960 990 992 993 994 995 997 1000 1029 1030 1031 1032 1034 1036 1037 1038 1039 1041 1042 1043 1044 1045 1046 1047 1048 1049 1050 1051 1052 1053 1054 1055 1056 1057 1058 1059,
	1	 653 827 959,
	1	 720 728 734 735 739 740 751 756 782 794 822 823 832 841 844 845 846 847,
	1	 720 724 728 729 734 735 739 740 751 752 753 756 782 794 797 822 823 832 841 844 845 846 847,
	0	 161 171 241 242 243 244 245 246 247 248 249 250 254 470 479 480 497 506 507 509 510 513 516 517 518 519 520 522 528 529 715 717 774 829 839 1094 1095,
	0	 161 167 168 171 241 242 243 244 245 246 247 248 249 250 251 252 253 254 470 479 480 497 506 507 508 509 510 512 513 515 516 517 518 519 520 522 524 528 529 565 709 715 717 774 798 824 829 830 839 1094 1095,
	0	 161 167 168 171 241 242 243 244 245 246 247 248 249 250 251 252 253 254 470 479 480 497 506 507 508 509 510 512 513 515 516 517 518 519 520 522 524 528 529 565 709 715 717 774 798 824 829 830 839 851 1094 1095,
	0	 306 342 526 530 540 552 557 559 561 566 570 584 586 594 603 611 632 641 643 647 648 654 655 658 662 667 675 684 686 703 704 771 779 842 850 1007 1069 1071,
	0	 585 615 645 664,
	0	 538 578 580 585 612 615 625 627 645 661 664 670 680 683 745 799 1066,
	0	 521 538 554 578 580 585 612 615 625 627 645 661 664 668 670 680 683 745 799 1066,
	0	 669 702,
	2	 804 1067,
	0	 669 702 790 804 1067,
	2	 669 682 702 770 790 804 1067,
	1	 88 113 133 1063 1064,
	1	 77 88 96 113 133 162 1063 1064,
	1	 73 77 88 96 109 113 133 162 1063 1064,
	1	 421 442 460 461 975 1090,
	1	 289 317 333 335 353 359 369 421 432 442 460 461 975 1090,
	1	 289 317 333 335 353 359 369 412 421 432 442 460 461 975 1090,
	2	 5 8 11 12 16 19,
	2	 5 7 8 11 12 14 16 19,
	9	 52 53 56 57 59 60 62 64 66 67 68 69 76 81 83 84 86 90 93 94 98 101 102 104 105 107 108 112 114 115 117 119 120 121 123 125 127 128 129 131 132 134 136 138 142 143 146 147 149 150 151 154 157 292 950 951 952 953 954 955 956 982 983 984 985 986 987 988 1060 1061 1062,
	3	 73 77 96 133 162 299,
	1	 111 130 155 158 160 164,
	4	 183 194 195 213 226,
	0	 540 566 584 594 643 655 667 675 686 704 850 1069,
	1	 540 566 584 594 643 655 658 667 675 686 704 850 1069,
	5	 852 853 858 859 863 866 868 870 873 883 886 887 888 889 890 891 892 893 894 895 896 897 898 899,
	0	 56 57 64 66 76 81 94 98 101 102 114 115 123 132 134 143 146 149 151 154 157 292 987 988,
	0	 110 986,
	2	 73 96 109 133 162,
	1	 275 403 406,
	1	 283 294 305 307 339 367 371 375 378 384 395 413 424 439 445 457 741 977 979 1015 1016 1024 1080 1084 1085,
	10	 289 317 333 335 353 356 359 369 392 421 432 442 448 449 460 975 1013 1022 1023 1089 1090,
	6	 803 825 958 1048 1054,
	6	 145 749 766 803 825 826 958 995 997 1000 1030 1031 1037 1038 1041 1044 1046 1048 1052 1054 1059,
	4	 475 960 1042 1051,
	4	 475 960 990 1029 1042 1045 1051 1058,
	6	 145 475 711 749 750 766 781 803 825 826 843 958 960 990 995 997 998 1000 1029 1030 1031 1035 1037 1038 1041 1042 1044 1045 1046 1048 1051 1052 1053 1054 1058 1059,
	6	 707 713 732 763 764 789 848 957 992 993 994 1032 1034 1036 1039 1043 1047 1049 1050 1055 1056 1057,
	1	 506 507 510,
	0	 506 507 510 516 517 518 519,
	0	 250 254 506 507 509 510 516 517 518 519 528 774 839,
	0	 590 597 624 644 701 1065,
	0	 564 577 590 597 624 631 644 660 676 701 758 800 1003 1065,
	4	 786 1068,
	1	 304 726 795 810 835,
	1	 304 726 795 810 820 835,
	3	 304 712 726 795 810 816 817 820 835,
	2	 93 129 142 955 984,
	0	 98 110 132 143,
	1	 56 57 64 66 76 81 94 98 101 110 114 115 123 132 134 143 146 149 151 154 157 292 987 988,
	1	 62 104 117 119 150,
	0	 56 57 62 64 66 67 76 81 83 94 98 101 102 104 110 114 115 117 119 120 123 125 132 134 143 146 149 150 151 154 157 292 987 988,
	4	 133 162,
	0	 51 54 55 58 63 70 71 73 75 80 85 88 91 92 96 97 99 100 109 113 116 122 126 133 139 140 141 144 148 152 162 299 947 949 1063 1064,
	0	 715 839,
	0	 513 516 517 518 519 520 529 715 839,
	0	 506 507 513 516 517 518 519 520 529 715 839,
	1	 548 556 681,
	2	 550 560,
	1	 550 560 598,
	0	 621 696,
	0	 535 539 542 543 546 579 604 606 621 688 689 691 696 699 778,
	1	 51 54 58 63 70 71 80 85 91 92 97 99 100 116 122 126 139 140 148 947 949,
	5	 727 743 759 783 805 812 962 991 1033 1040,
	2	 145 159 475 514 653 673 705 706 707 711 713 718 723 727 732 743 749 750 757 759 761 763 764 766 767 776 781 783 788 789 791 803 805 806 811 812 825 826 827 828 834 836 838 843 848 957 958 959 960 962 990 991 992 993 994 995 997 998 999 1000 1002 1029 1030 1031 1032 1033 1034 1035 1036 1037 1038 1039 1040 1041 1042 1043 1044 1045 1046 1047 1048 1049 1050 1051 1052 1053 1054 1055 1056 1057 1058 1059,
	3	 725 742 769 793 801,
	1	 465 467 491 492 504,
	1	 465 467 471 472 473 474 476 481 487 489 491 492 498 499 504 505 523,
	3	 570 703,
	3	 306 342 540 557 561 566 570 584 594 603 610 632 643 654 655 658 662 667 675 684 686 703 704 779 842 850 1007 1069 1071,
	1	 588 639 813,
	1	 582 588 617 639 813,
	1	 562 572 582 588 617 639 649 813,
	1	 626 765,
	1	 521 525 527 531 532 533 534 535 536 537 538 539 541 542 543 544 545 546 547 548 549 550 551 553 554 555 556 558 560 562 563 564 567 568 569 571 572 573 574 575 576 577 578 579 580 581 582 583 585 587 588 589 590 591 592 593 595 596 597 598 599 600 601 602 604 605 606 608 609 612 613 614 615 616 617 618 619 620 621 622 623 624 625 626 627 628 629 630 631 633 634 635 636 637 638 639 640 642 644 645 646 649 650 651 652 656 657 660 661 663 664 665 666 668 669 670 671 672 676 677 680 681 682 683 685 687 688 689 690 691 692 693 694 695 696 697 698 699 700 701 702 710 719 736 738 744 745 746 748 758 760 762 765 768 770 772 777 778 780 784 786 790 796 799 800 804 809 813 833 961 963 964 1003 1004 1005 1006 1008 1065 1066 1067 1068 1070 1072 1073,
	1	 306 342 521 525 526 527 530 531 532 533 534 535 536 537 538 539 540 541 542 543 544 545 546 547 548 549 550 551 552 553 554 555 556 557 558 559 560 561 562 563 564 566 567 568 569 570 571 572 573 574 575 576 577 578 579 580 581 582 583 584 585 586 587 588 589 590 591 592 593 594 595 596 597 598 599 600 601 602 603 604 605 606 608 609 610 611 612 613 614 615 616 617 618 619 620 621 622 623 624 625 626 627 628 629 630 631 632 633 634 635 636 637 638 639 640 641 642 643 644 645 646 647 648 649 650 651 652 654 655 656 657 658 660 661 662 663 664 665 666 667 668 669 670 671 672 675 676 677 680 681 682 683 684 685 686 687 688 689 690 691 692 693 694 695 696 697 698 699 700 701 702 703 704 710 719 736 738 744 745 746 748 758 760 762 765 768 770 771 772 777 778 779 780 784 786 790 796 799 800 804 809 813 833 842 850 961 963 964 1003 1004 1005 1006 1007 1008 1065 1066 1067 1068 1069 1070 1071 1072 1073,
	0	 177 275 283 291 294 302 305 307 316 319 334 339 351 362 367 370 371 375 376 378 384 395 397 403 404 406 413 424 431 438 439 441 443 445 457 741 977 979 1015 1016 1017 1024 1080 1084 1085 1087,
	3	 1 2 3 4 9 13 17 20 22 24 26 27 28 29 31 32 33 34 35 36 37 38 39 40 41 42 43 44 45 46 47 945 946 1074,
	4	 177 270 275 283 291 294 302 305 307 310 316 319 321 324 325 334 339 351 360 362 367 368 370 371 375 376 378 384 395 396 397 403 404 406 409 413 418 424 426 431 433 436 437 438 439 441 443 445 447 453 455 457 741 977 978 979 1014 1015 1016 1017 1019 1020 1021 1024 1028 1080 1084 1085 1087 1088,
	1	 280 301 318 322 326 332 336 337 346 348 355 361 363 373 374 381 382 393 402 405 407 411 416 430 450 452 454 462 775 966 968 970 972 973 974 1011 1018 1025 1027 1075 1076 1078 1079 1081 1083,
	4	 764 789 803 825 826 957 958 994 997 1030 1032 1034 1037 1038 1039 1043 1046 1048 1049 1054 1055 1056,
	1	 542 562 572 588 617 639 649 677 691 696 699 778 813,
	1	 58 92 140 947 949,
	1	 58 85 92 126 139 140 947 949,
	1	 146 292 987,
	1	 56 146 292 987 988,
	1	 56 57 66 76 81 94 101 114 115 123 146 149 151 292 987 988,
	1	 177 270 275 280 283 291 294 301 302 305 307 310 316 319 321 324 325 326 334 336 339 346 348 351 355 360 362 367 368 370 371 375 376 378 381 382 384 393 395 396 397 402 403 404 406 407 409 411 413 418 424 426 430 431 433 436 437 438 439 441 443 445 447 453 457 741 775 966 968 970 972 974 977 978 979 1014 1015 1016 1017 1018 1019 1020 1021 1024 1027 1028 1075 1076 1078 1079 1080 1081 1084 1085 1087 1088,
	1	 250 254 506 509 510 513 516 517 518 519 520 528 529 774 839,
	2	 161 250 254 506 509 510 513 516 517 518 519 520 528 529 774 839,
	2	 507 715,
	1	 471 472 473 474 476 481 487 489 498 499 504 505 523,
	1	 589 596 682 748 1072,
	0	 521 527 538 545 554 555 569 571 574 578 580 585 589 596 612 615 622 625 627 634 637 645 646 661 663 664 668 670 680 682 683 685 694 700 710 745 748 799 1006 1066 1072,
	1	 521 527 538 545 554 555 569 571 574 578 580 585 589 596 605 612 615 622 625 627 634 637 645 646 661 663 664 668 670 680 682 683 685 694 700 710 745 748 799 1006 1066 1072,
	2	 541 618 620 693,
	2	 772 786,
	2	 564 577 590 597 624 631 644 660 676 701 758 772 786 800 1003 1065 1068,
	1	 562 582 588 617 639 649 677 696 813,
	0	 533 534 535 539 543 546 562 573 579 582 588 600 604 606 617 629 639 649 652 666 677 687 688 689 696 813 963 964 1005,
	1	 17 20 37 38 45,
	1	 26 27 28 31 33 36 40,
	4	 61 84,
	4	 61 84 90 127,
	4	 61 84 90 127 1062,
	4	 52 53 59 60 61 68 69 84 86 90 93 105 107 108 112 121 127 128 129 131 136 138 142 147 950 951 952 953 954 955 956 982 983 984 985 1060 1061 1062,
	4	 52 53 56 57 59 60 61 62 64 66 67 68 69 76 81 83 84 86 90 93 94 98 101 102 104 105 107 108 110 112 114 115 117 119 120 121 123 125 127 128 129 131 132 134 136 138 142 143 146 147 149 150 151 154 157 292 950 951 952 953 954 955 956 982 983 984 985 986 987 988 1060 1061 1062,
	1	 109 299,
	1	 177 275 283 291 294 302 305 307 316 334 339 367 370 371 375 378 384 395 397 403 406 413 424 431 433 439 443 445 457 741 977 979 1015 1016 1024 1080 1084 1085,
	0	 145 159 475 514 653 673 705 706 707 711 713 718 723 725 732 742 749 750 757 761 763 764 766 767 769 776 781 788 789 791 793 801 803 805 806 811 825 826 827 828 834 836 838 843 848 957 958 959 960 990 992 993 994 995 997 998 999 1000 1002 1029 1030 1031 1032 1034 1035 1036 1037 1038 1039 1041 1042 1043 1044 1045 1046 1047 1048 1049 1050 1051 1052 1053 1054 1055 1056 1057 1058 1059,
	2	 145 159 475 514 653 673 705 706 707 711 713 718 721 723 725 727 732 742 743 749 750 757 759 761 763 764 766 767 769 776 781 783 788 789 791 793 801 803 805 806 811 812 825 826 827 828 834 836 838 843 848 957 958 959 960 962 990 991 992 993 994 995 997 998 999 1000 1001 1002 1029 1030 1031 1032 1033 1034 1035 1036 1037 1038 1039 1040 1041 1042 1043 1044 1045 1046 1047 1048 1049 1050 1051 1052 1053 1054 1055 1056 1057 1058 1059,
	1	 465 467 472 473 476 478 486 501,
	1	 491 492 504,
	2	 342 557 603 632 684 704 842 1071,
	0	 589 596 682,
	1	 605 748 1072,
	0	 714 795,
	0	 304 712 714 726 733 795 810 817 820 835,
	2	 289 317 333 335 353 359 369 392 432,
	0	 421 442 448 449 460 975 1022 1023 1090,
	1	 341 390 425 967,
	0	 341 390 398 425 458 967,
	0	 184 187 218 219 220 223 230 943,
	0	 180 184 187 189 190 197 202 216 218 219 220 223 225 227 230 943,
	1	 56 146 987 988,
	0	 57 66 76 81 94 101 114 115 123 149 151 154 292,
	3	 177 270 275 291 302 310 316 321 324 325 334 360 368 370 396 397 409 418 426 431 436 437 443 447 453 978 1014 1019 1020 1021 1028 1088,
	0	 184 187 199 206 218 232 943,
	1	 180 184 187 189 190 192 197 199 202 206 216 218 225 227 232 943,
	1	 180 184 187 189 190 192 197 199 202 206 216 218 219 220 223 225 227 230 232 943,
	0	 180 181 184 187 188 189 190 191 192 193 197 198 199 200 202 203 206 208 210 212 216 218 219 220 223 225 227 228 230 231 232 943,
	2	 13 24 43,
	4	 51 54 58 71 91 97 100 116 139 148 947,
	2	 80 299,
	2	 51 54 58 70 71 75 80 85 91 92 97 99 100 116 126 139 140 141 144 148 152 299 947 949,
	2	 51 54 55 58 63 70 71 75 80 85 91 92 97 99 100 116 122 126 139 140 141 144 148 152 299 947 949,
	2	 1 2 3 4 5 6 7 8 9 10 11 12 13 14 15 16 17 18 19 20 21 22 23 24 25 26 27 28 29 30 31 32 33 34 35 36 37 38 39 40 41 42 43 44 45 46 47 48 50 51 52 53 54 55 56 57 58 59 60 61 62 63 64 65 66 67 68 69 70 71 72 73 74 75 76 77 78 79 80 81 82 83 84 85 86 87 88 89 90 91 92 93 94 95 96 97 98 99 100 101 102 103 104 105 106 107 108 109 110 111 112 113 114 115 116 117 118 119 120 121 122 123 124 125 126 127 128 129 130 131 132 133 134 135 136 137 138 139 140 141 142 143 144 146 147 148 149 150 151 152 153 154 155 156 157 158 160 162 163 164 292 299 945 946 947 948 949 950 951 952 953 954 955 956 981 982 983 984 985 986 987 988 989 1060 1061 1062 1063 1064 1074,
	1	 1 2 3 4 5 6 7 8 9 10 11 12 13 14 15 16 17 18 19 20 21 22 23 24 25 26 27 28 29 30 31 32 33 34 35 36 37 38 39 40 41 42 43 44 45 46 47 48 49 50 51 52 53 54 55 56 57 58 59 60 61 62 63 64 65 66 67 68 69 70 71 72 73 74 75 76 77 78 79 80 81 82 83 84 85 86 87 88 89 90 91 92 93 94 95 96 97 98 99 100 101 102 103 104 105 106 107 108 109 110 111 112 113 114 115 116 117 118 119 120 121 122 123 124 125 126 127 128 129 130 131 132 133 134 135 136 137 138 139 140 141 142 143 144 146 147 148 149 150 151 152 153 154 155 156 157 158 160 162 163 164 165 166 172 178 179 234 235 236 237 238 239 240 292 299 945 946 947 948 949 950 951 952 953 954 955 956 980 981 982 983 984 985 986 987 988 989 1060 1061 1062 1063 1064 1074,
	4	 514 723 776 791,
	2	 145 475 514 707 711 713 718 723 732 749 750 757 763 764 766 776 781 788 789 791 803 811 825 826 843 848 957 958 960 990 992 993 994 995 997 998 999 1000 1029 1030 1031 1032 1034 1035 1036 1037 1038 1039 1041 1042 1043 1044 1045 1046 1047 1048 1049 1050 1051 1052 1053 1054 1055 1056 1057 1058 1059,
	2	 159 725 727 743 759 783 793 805 812 962 991 1033 1040,
	0	 145 766 995 1000 1031 1041 1052 1059,
	1	 159 514 776 791,
	1	 159 514 653 673 705 761 767 776 791 827 828 838 959,
	1	 145 159 475 514 653 673 705 707 711 713 718 732 749 750 757 761 763 764 766 767 776 781 788 789 791 803 811 825 826 827 828 838 843 848 957 958 959 960 990 992 993 994 995 997 998 999 1000 1029 1030 1031 1032 1034 1035 1036 1037 1038 1039 1041 1042 1043 1044 1045 1046 1047 1048 1049 1050 1051 1052 1053 1054 1055 1056 1057 1058 1059,
	0	 815 818,
	0	 720 724 728 729 731 734 735 739 740 747 751 752 753 756 782 794 797 808 815 818 822 823 831 832 837 841 844 845 846 847 996,
	3	 167 168 251 253 508 515 524 709 824,
	7	 465 467 471 472 473 474 476 478 481 484 486 487 489 491 492 498 499 501 505 523,
	5	 631 644 1003,
	1	 356 461,
	2	 102 986,
	1	 162 299,
	2	 159 673 776,
	2	 159 653 673 705 761 767 776 827 828 838 959,
	1	 145 159 475 514 653 673 705 707 711 713 718 723 732 749 750 757 761 763 764 766 767 776 781 788 789 803 811 825 826 827 828 838 843 848 957 958 959 960 990 992 993 994 995 997 998 999 1000 1029 1030 1031 1032 1034 1035 1036 1037 1038 1039 1041 1042 1043 1044 1045 1046 1047 1048 1049 1050 1051 1052 1053 1054 1055 1056 1057 1058 1059,
	2	 145 159 475 514 653 673 705 707 711 713 718 723 725 727 732 743 749 750 757 759 761 763 764 766 767 769 776 781 783 788 789 791 793 801 803 805 811 812 825 826 827 828 838 843 848 957 958 959 960 962 990 991 992 993 994 995 997 998 999 1000 1029 1030 1031 1032 1033 1034 1035 1036 1037 1038 1039 1040 1041 1042 1043 1044 1045 1046 1047 1048 1049 1050 1051 1052 1053 1054 1055 1056 1057 1058 1059,
	2	 706 742 806,
	2	 706 742 806 834 836 1002,
	1	 487 501,
	1	 472 473 476 487 501,
	0	 564 590 597 701 786 1065 1068,
	0	 577 631 660 676 758 800 1003,
	0	 577 624 631 644 660 676 758 800 1003,
	3	 180 184 187 189 190 192 197 202 216 217 218 219 220 222 223 224 225 227 230 233 943,
	1	 51 54 71 85 91 97 100 116 126 139 148,
	6	 167 168 251 253 798 824,
	1	 306 342 526 530 540 552 557 559 561 566 570 584 586 594 603 607 610 611 632 641 643 647 648 654 655 658 659 662 667 671 675 679 684 686 695 703 704 771 779 842 850 1007 1069 1071,
	0	 306 342 526 530 540 552 557 559 561 566 568 570 584 586 594 603 607 610 611 628 632 640 641 643 647 648 654 655 658 659 662 667 671 675 679 684 686 695 703 704 765 768 771 779 842 850 1007 1069 1071,
	2	 536 567 575 576 583 595 602 608 619 656 690 692 736 1004,
	2	 521 527 532 536 538 545 554 555 558 567 569 571 574 575 576 578 580 583 585 589 595 596 601 602 605 608 612 615 616 619 622 625 627 630 634 637 645 646 650 656 661 663 664 668 669 670 680 683 685 690 692 694 697 700 702 710 719 736 744 745 748 770 790 799 804 961 1004 1006 1008 1066 1067 1072,
	1	 642 738,
	1	 657 809 1073,
	1	 642 657 738 809 1073,
	2	 177 270 275 283 291 294 302 305 307 310 312 316 319 321 324 325 334 339 340 351 354 360 362 367 368 370 371 372 375 376 378 384 395 396 397 403 404 406 409 413 418 424 426 431 433 436 437 438 439 441 443 444 445 447 453 457 741 977 978 979 1014 1015 1016 1017 1019 1020 1021 1024 1028 1080 1084 1085 1087 1088,
	3	 177 270 275 283 291 294 302 305 307 310 312 316 318 319 321 324 325 334 339 340 351 354 360 362 367 368 370 371 372 375 376 378 384 395 396 397 403 404 406 409 413 418 424 426 431 433 436 437 438 439 441 443 444 445 447 450 453 454 455 457 741 977 978 979 1014 1015 1016 1017 1019 1020 1021 1024 1028 1080 1084 1085 1087 1088,
	3	 177 270 275 283 291 294 302 305 307 310 312 316 318 319 321 322 324 325 332 334 337 339 340 351 354 360 361 362 363 367 368 370 371 372 373 374 375 376 378 384 395 396 397 403 404 405 406 409 413 416 418 424 426 431 433 436 437 438 439 441 443 444 445 447 450 452 453 454 455 457 462 741 973 977 978 979 1011 1014 1015 1016 1017 1019 1020 1021 1024 1025 1028 1080 1083 1084 1085 1087 1088,
	0	 56 57 64 66 76 81 94 101 102 114 115 123 132 134 143 146 149 151 154 157 292 986 987 988,
	1	 98 110,
	1	 65 124 299,
	1	 51 54 55 58 63 65 70 71 73 75 80 85 88 91 92 96 97 99 100 109 113 116 122 124 126 133 139 140 141 144 148 152 162 299 947 949 1063 1064,
	2	 250 254 509 513 516 517 518 519 520 522 528 529 715 774 829 839,
	2	 250 254 506 507 509 513 516 517 518 519 520 522 528 529 715 774 829 839,
	1	 241 242 244 245,
	1	 241 242 244 245 247,
	1	 241 242 244 245 247 248 249,
	1	 536 544 548 550 556 560 567 575 576 583 591 595 598 602 608 613 616 619 630 636 650 656 665 672 681 690 692 697 736 777 780 961 1004,
	1	 558 605,
	1	 421 442 448 449 460 975 1013 1022 1023 1090,
	0	 52 69 86 93 105 107 128 951 953 954 982 983,
	4	 306 561 654 658 662 704 779 842 1007,
	1	 521 527 532 536 538 541 544 545 548 550 554 555 556 558 560 564 567 569 571 574 575 576 577 578 580 583 585 589 590 591 595 596 597 598 601 602 605 608 612 613 615 616 618 619 620 622 624 625 627 630 631 633 634 636 637 644 645 646 650 656 660 661 663 664 665 668 669 670 672 676 680 681 682 683 685 690 692 693 694 697 700 701 702 710 719 736 744 745 748 758 770 772 777 780 786 790 799 800 804 961 1003 1004 1006 1008 1065 1066 1067 1068 1070 1072,
	1	 521 525 527 532 536 537 538 541 544 545 547 548 549 550 554 555 556 558 560 564 567 569 571 574 575 576 577 578 580 581 583 585 587 589 590 591 592 593 595 596 597 598 601 602 605 608 609 612 613 615 616 618 619 620 622 624 625 627 630 631 633 634 636 637 644 645 646 650 651 656 660 661 663 664 665 668 669 670 672 676 680 681 682 683 685 690 692 693 694 697 698 700 701 702 710 719 736 744 745 746 748 758 762 770 772 777 780 784 786 790 799 800 804 833 961 1003 1004 1006 1008 1065 1066 1067 1068 1070 1072,
	1	 535 543 546,
	1	 539 604 606,
	2	 177 270 275 283 291 294 302 305 307 310 316 319 321 324 325 334 339 360 367 368 370 371 375 378 384 395 396 397 403 404 406 409 413 418 424 426 431 433 436 437 438 439 441 443 445 447 453 457 741 977 978 979 1014 1015 1016 1017 1019 1020 1021 1024 1028 1080 1084 1085 1087 1088,
	0	 450 454,
	0	 551 553 563 599 614 618 623 635 638 642 657 738 760 796 809 1073,
	1	 525 549 551 553 563 599 614 618 623 635 638 642 657 738 760 796 809 1073,
	0	 521 525 527 532 536 537 538 544 545 547 548 549 550 551 553 554 555 556 558 560 563 567 569 571 574 575 576 578 580 581 583 585 587 589 591 592 593 595 596 598 599 601 602 605 608 609 612 613 614 615 616 618 619 622 623 625 627 630 634 635 636 637 638 642 645 646 650 651 656 657 661 663 664 665 668 669 670 672 680 681 683 685 690 692 694 697 698 700 702 710 719 736 738 744 745 746 748 760 762 770 777 780 784 790 796 799 804 809 833 961 1004 1006 1008 1066 1067 1072 1073,
	4	 541 620 693 772,
	2	 564 577 624 631 660 676 758 800 1003,
	1	 564 577 590 597 624 631 660 676 701 758 786 800 1003 1065 1068,
	1	 541 564 577 590 597 620 624 631 633 644 660 676 693 701 758 772 786 800 1003 1065 1068 1070,
	0	 304 712 726 795 810 817 835,
	0	 304 712 726 795 810 817 820 835,
	1	 304 712 726 733 795 810 817 820 835,
	0	 51 54 58 71 85 91 97 126 139 148 947,
	2	 250 254 506 507 509 513 516 517 518 519 520 528 529 774 839,
	0	 530 559,
	1	 521 525 527 532 537 538 545 547 549 551 553 554 555 563 569 571 574 578 580 581 585 587 589 592 593 596 599 601 605 609 612 614 615 622 623 625 627 634 635 637 638 642 645 646 651 657 661 663 664 668 669 670 680 683 685 694 698 700 702 710 719 738 744 745 746 748 760 762 770 784 790 796 799 804 809 833 1006 1008 1066 1067 1072 1073,
	2	 877 881 882 885,
	0	 161 167 168 250 251 252 253 254 506 507 508 509 510 512 513 515 516 517 518 519 520 522 524 528 529 565 709 715 774 798 824 829 830 839 851,
	0	 540 594 675 686 1069,
	0	 584 655 667,
	1	 536 567 575 576 583 595 602 616 619 650 656 690 736 1004,
	1	 608 630,
	1	 669 804 1008,
	1	 669 702 804 1008 1067,
	1	 669 702 770 790 804 1008 1067,
	1	 696 778,
	1	 289 309 313 315 317 323 329 333 335 341 343 345 347 352 353 356 357 359 366 369 380 385 390 391 392 394 398 408 410 412 414 417 419 420 421 422 423 425 428 432 442 448 449 458 459 460 461 463 807 965 967 969 971 975 976 1012 1013 1022 1023 1026 1086 1089 1090,
	1	 289 300 309 313 315 317 323 329 333 335 341 343 345 347 350 352 353 356 357 359 364 366 369 379 380 385 388 390 391 392 394 398 400 408 410 412 414 417 419 420 421 422 423 425 428 432 442 448 449 451 456 458 459 460 461 463 807 965 967 969 971 975 976 1012 1013 1022 1023 1026 1077 1086 1089 1090,
	2	 203 208 231,
	0	 56 57 64 66 76 81 94 101 114 115 123 134 143 146 149 151 154 157 292 987 988,
	0	 56 57 64 66 76 81 94 101 110 114 115 123 132 134 143 146 149 151 154 157 292 987 988,
	0	 159 673 776 791,
	1	 257 468 469 477 482 483 485 490 493 494 495 496 500 502 503,
	3	 257 465 467 468 469 471 472 473 474 476 477 478 481 482 483 484 485 486 487 489 490 491 492 493 494 495 496 498 499 500 501 502 503 505 523,
	0	 521 527 538 545 554 555 558 569 571 574 578 580 585 589 596 605 612 615 622 625 627 634 637 645 646 661 663 664 668 670 680 683 685 694 700 710 745 748 799 1006 1066 1072,
	0	 521 527 536 538 545 554 555 558 567 569 571 574 575 576 578 580 583 585 589 595 596 602 605 608 612 615 616 619 622 625 627 630 634 637 645 646 650 656 661 663 664 668 670 680 683 685 690 692 694 697 700 710 736 745 748 799 961 1004 1006 1066 1072,
	0	 51 54 58 70 71 85 92 97 99 126 139 140 148 947 949,
	1	 91 100,
	0	 80 91 100,
	2	 537 547 581 609 698 746 762 784 833,
	1	 55 63 88 113 116 122 1063 1064,
	0	 306 540 561 566 584 594 610 643 654 655 658 662 667 675 686 703 779 850 1007 1069,
	1	 536 541 544 548 550 556 558 560 564 567 575 576 577 583 590 591 595 597 598 602 608 613 616 618 619 620 624 630 631 633 636 644 650 656 660 665 672 676 681 682 690 692 693 697 701 736 758 772 777 780 786 800 961 1003 1004 1065 1068 1070,
	1	 642 809 1073,
	1	 521 527 532 536 538 541 544 545 548 549 550 551 553 554 555 556 558 560 563 564 567 569 571 574 575 576 577 578 580 583 585 589 590 591 595 596 597 598 599 601 602 605 608 612 613 614 615 616 618 619 620 622 623 624 625 627 630 631 633 634 635 636 637 638 642 644 645 646 650 656 657 660 661 663 664 665 668 669 670 672 676 680 681 682 683 685 690 692 693 694 697 700 701 702 710 719 736 738 744 745 748 758 760 770 772 777 780 786 790 796 799 800 804 809 961 1003 1004 1006 1008 1065 1066 1067 1068 1070 1072 1073,
	0	 533 629 963,
	0	 542 621 688 689 691 699 778,
	0	 533 534 542 621 629 652 666 688 689 691 699 778 963 1005,
	0	 277 435,
	2	 74 111 156 158 160 164,
	3	 74 111 153 156 158 160 164,
	1	 74 95 103 111 130 153 155 156 158 160 164,
	2	 79 96 137,
	1	 51 54 55 58 63 65 70 71 74 75 79 80 82 85 88 91 92 95 96 97 99 100 103 111 113 116 122 124 126 130 135 137 139 140 141 144 148 152 153 155 156 158 160 163 164 947 949 981 1063 1064,
	1	 493 503,
	1	 468 493 495 496 503,
	1	 306 540 561 566 584 594 643 654 655 658 662 667 675 686 703 779 850 1007 1069,
	1	 590 597 644 701 786 1065 1068,
	1	 854 877 882 885,
	1	 854 860 877 882 885,
	2	 178 179 236,
	2	 178 179 235 236 239 980,
	2	 178 179 235 236 238 239 240 980,
	2	 283 307 395 424 1084 1085,
	1	 305 367 378 977 1015 1016 1080,
	0	 180 199 206 232,
	0	 192 216,
	0	 189 190 192 197 202 216 225 227,
	0	 189 190 192 197 202 216 219 220 223 225 227 230,
	0	 181 188 189 190 191 192 193 197 198 200 202 203 208 210 212 216 219 220 222 223 224 225 227 228 230 231 233,
	0	 181 184 187 188 189 190 191 192 193 197 198 200 202 203 208 210 212 216 217 218 219 220 222 223 224 225 227 228 230 231 233 943,
	0	 181 184 187 188 189 190 191 192 193 197 198 200 202 203 208 210 212 216 217 218 219 220 221 222 223 224 225 227 228 229 230 231 233 942 943,
	1	 257 468 469 472 473 476 477 482 483 485 490 493 494 495 496 500 501 502 503,
	0	 257 465 467 468 469 472 473 476 477 478 482 483 485 486 490 491 492 493 494 495 496 500 501 502 503,
	1	 96 109 133 162,
	2	 57 76 81 94 101 114 115 123 149 151,
	3	 720 735 739 740 782 823 841 846 847,
	3	 720 734 735 739 740 782 823 841 844 846 847,
	0	 521 525 527 532 536 538 541 544 545 548 549 550 551 553 554 555 556 558 560 563 564 567 569 571 574 575 576 577 578 580 583 585 589 590 591 595 596 597 598 599 601 602 608 612 613 614 615 616 618 619 620 622 623 624 625 627 630 631 633 634 635 636 637 638 642 644 645 646 650 656 657 660 661 663 664 665 668 669 670 672 676 680 681 682 683 685 690 692 693 694 697 700 701 702 710 719 736 738 744 745 748 758 760 770 772 777 780 786 790 796 799 800 804 809 961 1003 1004 1006 1008 1065 1066 1067 1068 1070 1072 1073,
	0	 267 269 271 273 278 281 286 290 311 320 427 446 819 1009 1010 1092 1093,
	0	 241 242 245 246 247 497,
	2	 182 183 186 213 226,
	3	 145 475 749 764 766 781 789 803 825 826 957 958 960 990 994 995 997 1000 1029 1030 1031 1032 1034 1037 1038 1039 1041 1042 1043 1044 1045 1046 1048 1049 1051 1052 1053 1054 1055 1056 1058 1059,
	0	 836 1002,
	1	 721 805 1001,
	1	 145 159 475 514 653 673 705 706 707 711 713 718 721 723 732 749 750 757 761 763 764 766 767 776 781 788 789 791 803 805 806 811 825 826 827 828 834 836 838 843 848 957 958 959 960 990 992 993 994 995 997 998 999 1000 1001 1002 1029 1030 1031 1032 1034 1035 1036 1037 1038 1039 1041 1042 1043 1044 1045 1046 1047 1048 1049 1050 1051 1052 1053 1054 1055 1056 1057 1058 1059,
	1	 521 527 532 538 545 554 555 569 571 574 578 580 585 612 615 622 625 627 634 637 645 646 661 663 664 668 670 680 683 685 694 700 710 719 744 745 770 790 799 1006 1066,
	1	 521 527 532 536 537 538 544 545 547 548 550 554 555 556 558 560 567 569 571 574 575 576 578 580 581 583 585 587 589 591 592 593 595 596 598 602 605 608 609 612 613 615 616 619 622 625 627 630 634 636 637 645 646 650 651 656 661 663 664 665 668 670 672 680 681 683 685 690 692 694 697 698 700 710 719 736 744 745 746 748 762 770 777 780 784 790 799 833 961 1004 1006 1066 1072,
	1	 551 553 563 599 601 614 623 635 638 642 657 669 702 738 760 796 804 809 1008 1067 1073,
	1	 525 549 551 553 563 599 601 614 623 635 638 642 657 669 702 738 760 796 804 809 1008 1067 1073,
	0	 130 155 160,
	0	 270 283 294 305 307 310 321 324 325 339 360 367 368 371 375 378 384 395 396 403 406 409 413 418 424 426 433 436 437 439 445 447 453 457 741 977 978 979 1014 1015 1016 1019 1020 1021 1024 1028 1080 1084 1085 1088,
	5	 322 337 373 452 1011,
	2	 287 289 295 296 297 298 300 309 313 315 317 323 328 329 333 335 341 343 345 347 350 352 353 356 357 359 364 366 369 379 380 383 388 390 391 392 394 398 400 408 410 412 414 417 420 421 422 423 425 428 432 440 442 448 449 451 456 458 459 460 461 463 807 965 967 969 971 975 976 1012 1013 1022 1023 1026 1077 1082 1086 1089 1090 1091,
	1	 890 893,
	4	 471 474 487 505,
	4	 481 523,
	4	 481 489 498 499 523,
	1	 465 467 471 474 478 481 486 487 489 491 492 498 499 505 523,
	0	 465 467 471 472 473 474 476 478 481 482 486 487 489 491 492 498 499 501 505 523,
	0	 493 504,
	0	 493 494 504,
	0	 468 493 494 495 496 504,
	0	 468 493 494 495 496 503 504,
	0	 468 469 477 484 490 493 494 495 496 502 503 504,
	2	 542 588 621 677 691 696 699 778,
	0	 52 53 69 86 105 107 128 129 142 950 951 953 954 955 982 983 984,
	1	 852 858 859 880 886,
	1	 58 80 85 126 139 140 947,
	3	 99 100 116 144 152,
	1	 63 70 99 100 116 122 144 152,
	1	 58 63 70 80 85 92 99 100 116 122 126 139 140 144 152 947 949,
	0	 181 188 191 193 198 203 228 231,
	2	 180 181 188 189 190 191 193 197 198 200 202 203 208 210 212 216 219 220 222 223 224 225 227 228 230 231 233,
	1	 177 270 275 280 283 291 294 301 302 305 307 310 316 319 321 324 325 326 334 336 339 346 348 351 355 360 362 367 368 370 371 375 376 378 381 382 384 393 395 396 397 402 403 404 406 407 409 411 413 418 424 426 430 431 433 436 437 438 439 441 443 445 447 453 455 457 741 775 966 968 970 972 974 977 978 979 1014 1015 1016 1017 1018 1019 1020 1021 1024 1027 1028 1075 1076 1078 1079 1080 1081 1084 1085 1087 1088,
	3	 322 337 361 373 416 452 973 1011 1083,
	1	 257 468 469 477 483 485 490 493 494 495 496 500 502 503,
	0	 465 467 471 474 478 481 484 486 487 489 491 492 498 499 505 523,
	3	 521 527 538 545 554 555 571 574 578 580 585 612 615 622 625 627 634 637 645 646 661 663 664 668 670 680 683 685 694 700 710 745 799 1006 1066,
	2	 569 605,
	2	 569 589 596 605 748 1072,
	2	 669 744 804,
	2	 569 589 596 605 669 744 748 804 1072,
	2	 601 770 790 1008,
	2	 569 589 596 601 605 669 702 744 748 770 790 804 1008 1067 1072,
	3	 532 569 589 596 601 605 669 702 719 744 748 770 790 804 1008 1067 1072,
	4	 567 619 1004,
	5	 567 583 619 1004,
	2	 609 682,
	2	 525 537 547 549 581 587 592 593 609 651 682 698 746 762 784 833,
	1	 525 537 547 549 551 553 563 581 587 592 593 599 609 614 623 635 638 642 651 657 682 698 738 746 760 762 784 796 809 833 1073,
	3	 542 666 691 699 778,
	1	 535 539 543 546 579 604 606 621 687 688 689 963,
	2	 306 342 521 525 526 527 530 531 532 533 534 535 536 537 538 539 540 541 542 543 544 545 546 547 548 549 550 551 552 553 554 555 556 557 558 559 560 561 562 563 564 566 567 568 569 571 572 573 574 575 576 577 578 579 580 581 582 583 584 585 586 587 588 589 590 591 592 593 594 595 596 597 598 599 600 601 602 603 604 605 606 607 608 609 610 611 612 613 614 615 616 617 618 619 620 621 622 623 624 625 627 628 629 630 631 632 633 634 635 636 637 638 639 640 641 642 643 644 645 646 647 648 649 650 651 652 654 655 656 657 658 659 660 661 662 663 664 665 666 667 668 669 670 671 672 675 676 677 679 680 681 682 683 684 685 686 687 688 689 690 691 692 693 694 695 696 697 698 699 700 701 702 703 704 710 719 736 738 744 745 746 748 758 760 762 768 770 771 772 777 778 779 780 784 786 790 796 799 800 804 809 813 833 842 850 961 963 964 1003 1004 1005 1006 1007 1008 1065 1066 1067 1068 1069 1070 1071 1072 1073,
	2	 306 342 521 525 526 527 530 531 532 533 534 535 536 537 538 539 540 541 542 543 544 545 546 547 548 549 550 551 552 553 554 555 556 557 558 559 560 561 562 563 564 566 567 568 569 571 572 573 574 575 576 577 578 579 580 581 582 583 584 585 586 587 588 589 590 591 592 593 594 595 596 597 598 599 600 601 602 603 604 605 606 607 608 609 610 611 612 613 614 615 616 617 618 619 620 621 622 623 624 625 627 628 629 630 631 632 633 634 635 636 637 638 639 640 641 642 643 644 645 646 647 648 649 650 651 652 654 655 656 657 658 659 660 661 662 663 664 665 666 667 668 669 670 671 672 675 676 677 679 680 681 682 683 684 685 686 687 688 689 690 691 692 693 694 695 696 697 698 699 700 701 702 703 704 710 719 736 738 744 745 746 748 758 760 762 765 768 770 771 772 777 778 779 780 784 786 790 796 799 800 804 809 813 833 842 850 961 963 964 1003 1004 1005 1006 1007 1008 1065 1066 1067 1068 1069 1070 1071 1072 1073,
	1	 161 250 254 509 510 528 774 839,
	0	 535 539 543 546 588 604 606 687 696,
	0	 535 539 542 543 546 579 588 604 606 621 687 688 689 691 696 699 778,
	0	 533 534 535 539 542 543 546 579 588 604 606 621 629 652 666 687 688 689 691 696 699 778 963 1005,
	2	 392 412 421 442 448 449 460 975 1013 1022 1023 1090,
	2	 194 195 226,
	3	 72 78 87 89 118 989,
	2	 259 265 268 401 944,
	1	 159 514 653 673 705 706 723 761 767 776 791 806 827 828 834 836 838 959 1002,
	0	 145 387 475 514 707 711 713 718 723 732 749 750 757 763 764 766 781 788 789 803 811 825 826 843 848 957 958 960 990 992 993 994 995 997 998 999 1000 1029 1030 1031 1032 1034 1035 1036 1037 1038 1039 1041 1042 1043 1044 1045 1046 1047 1048 1049 1050 1051 1052 1053 1054 1055 1056 1057 1058 1059,
	0	 145 387 475 514 653 673 705 707 711 713 718 723 732 749 750 757 761 763 764 766 767 781 788 789 803 811 825 826 827 828 838 843 848 957 958 959 960 990 992 993 994 995 997 998 999 1000 1029 1030 1031 1032 1034 1035 1036 1037 1038 1039 1041 1042 1043 1044 1045 1046 1047 1048 1049 1050 1051 1052 1053 1054 1055 1056 1057 1058 1059,
	0	 145 159 387 475 514 653 673 705 707 708 711 713 718 723 732 737 749 750 757 761 763 764 766 767 773 776 781 788 789 791 792 803 811 821 825 826 827 828 838 843 848 957 958 959 960 990 992 993 994 995 997 998 999 1000 1029 1030 1031 1032 1034 1035 1036 1037 1038 1039 1041 1042 1043 1044 1045 1046 1047 1048 1049 1050 1051 1052 1053 1054 1055 1056 1057 1058 1059,
	0	 145 159 387 475 514 653 673 705 707 708 711 713 718 723 725 727 732 737 742 743 749 750 757 759 761 763 764 766 767 769 773 776 781 783 788 789 791 792 793 801 803 811 812 821 825 826 827 828 838 843 848 957 958 959 960 962 990 991 992 993 994 995 997 998 999 1000 1029 1030 1031 1032 1033 1034 1035 1036 1037 1038 1039 1040 1041 1042 1043 1044 1045 1046 1047 1048 1049 1050 1051 1052 1053 1054 1055 1056 1057 1058 1059,
	0	 145 159 387 475 514 653 673 705 706 707 708 711 713 718 723 725 727 732 737 742 743 749 750 757 759 761 763 764 766 767 769 773 776 781 783 788 789 791 792 793 801 803 806 811 812 821 825 826 827 828 834 836 838 843 848 957 958 959 960 962 990 991 992 993 994 995 997 998 999 1000 1002 1029 1030 1031 1032 1033 1034 1035 1036 1037 1038 1039 1040 1041 1042 1043 1044 1045 1046 1047 1048 1049 1050 1051 1052 1053 1054 1055 1056 1057 1058 1059,
	1	 538 580 625 661 745,
	1	 578 680,
	2	 612 799 1066,
	1	 578 612 680 799 1066,
	3	 538 578 580 612 625 627 661 664 670 680 683 745 799 1066,
	0	 589 596 770,
	2	 702 790 1067,
	0	 589 596 601 669 702 770 790 804 1008 1067,
	1	 532 589 596 601 669 702 719 744 770 790 804 1008 1067,
	2	 532 589 596 601 605 669 702 719 744 748 770 790 804 1008 1067 1072,
	2	 642 657 1073,
	2	 457 741,
	1	 294 439 445 457 741 979,
	1	 294 375 439 445 457 741 979,
	1	 225 227,
	1	 189 202 225 227,
	1	 189 197 202 225 227,
	0	 1 2 3 4 9 13 15 17 22 24 26 27 28 29 30 31 32 33 34 35 36 37 39 40 41 42 43 44 46 47 945 946 1074,
	0	 165 166 172 234,
	0	 52 53 69 86 93 105 107 128 129 142 950 951 953 954 955 956 982 983 984,
	0	 59 60 68 952 985 1060,
	2	 145 475 514 653 673 705 706 707 711 713 718 723 732 749 750 757 761 763 764 766 767 781 788 789 803 806 811 825 826 827 828 834 836 838 843 848 957 958 959 960 990 992 993 994 995 997 998 999 1000 1002 1029 1030 1031 1032 1034 1035 1036 1037 1038 1039 1041 1042 1043 1044 1045 1046 1047 1048 1049 1050 1051 1052 1053 1054 1055 1056 1057 1058 1059,
	0	 145 475 514 653 673 705 706 707 711 713 718 723 725 727 732 742 743 749 750 757 759 761 763 764 766 767 769 781 783 788 789 793 801 803 805 806 811 812 825 826 827 828 834 836 838 843 848 957 958 959 960 962 990 991 992 993 994 995 997 998 999 1000 1002 1029 1030 1031 1032 1033 1034 1035 1036 1037 1038 1039 1040 1041 1042 1043 1044 1045 1046 1047 1048 1049 1050 1051 1052 1053 1054 1055 1056 1057 1058 1059,
	3	 538 625 661 670 745,
	3	 538 580 625 661 670 680 745,
	3	 538 578 580 612 625 661 670 680 745 799 1066,
	1	 281 286 1010 1092,
	1	 281 286 427 1010 1092,
	0	 255 258,
	5	 609 651,
	3	 537 547 581 609 651 698 746 762 784 833,
	0	 533 534 535 539 543 546 579 604 606 629 652 666 687 688 963 1005,
	0	 588 677 689,
	0	 533 534 535 539 543 546 579 588 604 606 629 652 666 677 687 688 689 963 1005,
	0	 573 600 649 696 964,
	0	 562 572 573 582 600 617 639 649 696 813 964,
	0	 145 387 475 514 653 673 705 707 711 713 718 723 725 727 732 742 743 749 750 757 759 761 763 764 766 767 769 781 783 788 789 793 801 803 811 812 825 826 827 828 838 843 848 957 958 959 960 962 990 991 992 993 994 995 997 998 999 1000 1029 1030 1031 1032 1033 1034 1035 1036 1037 1038 1039 1040 1041 1042 1043 1044 1045 1046 1047 1048 1049 1050 1051 1052 1053 1054 1055 1056 1057 1058 1059,
	1	 6 7 8 10 11 12 14 16 18 19 21 23,
	0	 51 54 71 97 100 116 139 148,
	1	 58 80 85 92 126 140 947 949,
	1	 51 54 58 71 80 85 92 97 100 116 126 139 140 148 947 949,
	0	 51 54 58 70 71 80 85 92 97 99 100 116 126 139 140 148 947 949,
	0	 51 54 55 58 63 65 70 71 75 80 85 88 91 92 96 97 99 100 113 116 122 124 126 139 140 141 144 148 152 299 947 949 1063 1064,
	0	 74 79 82 95 103 111 130 135 137 153 155 156 158 160 163 164 981,
	0	 339 403 406 1024,
	0	 180 184 187 216 218 943,
	0	 180 184 187 192 216 218 943,
	0	 290 311,
	1	 145 475 673 707 711 713 718 732 749 750 757 763 764 766 781 788 789 803 811 825 826 834 836 843 848 957 958 960 990 992 993 994 995 997 998 999 1000 1002 1029 1030 1031 1032 1034 1035 1036 1037 1038 1039 1041 1042 1043 1044 1045 1046 1047 1048 1049 1050 1051 1052 1053 1054 1055 1056 1057 1058 1059,
	0	 725 727 743 759 769 783 793 801 812 962 991 1033 1040,
	0	 145 159 475 514 653 673 705 706 707 708 711 713 718 723 725 727 732 737 743 749 750 757 759 761 763 764 766 767 769 773 776 781 783 788 789 791 792 793 801 803 806 811 812 821 825 826 827 828 834 836 838 843 848 957 958 959 960 962 990 991 992 993 994 995 997 998 999 1000 1002 1029 1030 1031 1032 1033 1034 1035 1036 1037 1038 1039 1040 1041 1042 1043 1044 1045 1046 1047 1048 1049 1050 1051 1052 1053 1054 1055 1056 1057 1058 1059,
	0	 742 805,
	0	 167 168 512 565 798,
	0	 167 168 508 512 565 798 851,
	1	 601 669 1008,
	1	 702 804 1067,
	1	 521 525 527 532 537 538 545 547 549 554 555 569 571 574 578 580 581 585 587 589 592 593 596 601 605 609 612 615 622 625 627 634 637 645 646 651 661 663 664 668 669 670 680 682 683 685 694 698 700 702 710 719 744 745 746 748 762 770 784 790 799 804 833 1006 1008 1066 1067 1072,
	1	 614 642 738 809 1073,
	1	 563 599 614 635 642 657 738 796 809 1073,
	1	 541 551 553 563 564 577 590 597 599 614 618 620 623 624 631 633 635 638 642 644 657 660 676 693 701 738 758 760 772 786 796 800 809 1003 1065 1068 1070 1073,
	1	 521 525 527 532 537 538 541 545 547 549 551 553 554 555 563 564 569 571 574 577 578 580 581 585 587 589 590 592 593 596 597 599 601 605 609 612 614 615 618 620 622 623 624 625 627 631 633 634 635 637 638 642 644 645 646 651 657 660 661 663 664 668 669 670 676 680 682 683 685 693 694 698 700 701 702 710 719 738 744 745 746 748 758 760 762 770 772 784 786 790 796 799 800 804 809 833 1003 1006 1008 1065 1066 1067 1068 1070 1072 1073,
	1	 534 629 652 696 1005,
	1	 533 534 542 629 652 666 691 696 699 778 1005,
	1	 533 534 535 539 542 543 546 604 606 629 652 666 691 696 699 778 1005,
	3	 579 621 688 689 963,
	0	 582 649 813,
	0	 562 582 649 813,
	1	 572 617,
	1	 562 572 582 617 649 813,
	1	 533 534 535 539 542 543 546 562 572 579 582 588 604 606 617 621 629 649 652 666 677 687 688 689 691 696 699 778 813 963 1005,
	1	 573 600 639 964,
	1	 521 525 527 531 532 533 534 535 536 537 538 539 541 542 543 544 545 546 547 548 549 550 551 553 554 555 556 558 560 562 563 564 567 569 571 572 573 574 575 576 577 578 579 580 581 582 583 585 587 588 589 590 591 592 593 595 596 597 598 599 600 601 602 604 605 606 608 609 612 613 614 615 616 617 618 619 620 621 622 623 624 625 627 629 630 631 633 634 635 636 637 638 639 642 644 645 646 649 650 651 652 656 657 660 661 663 664 665 666 668 669 670 672 674 676 677 680 681 682 683 685 687 688 689 690 691 692 693 694 696 697 698 699 700 701 702 710 719 736 738 744 745 746 748 758 760 762 770 772 777 778 780 784 786 790 796 799 800 804 809 813 833 961 963 964 1003 1004 1005 1006 1008 1065 1066 1067 1068 1070 1072 1073,
	1	 521 525 527 531 532 533 534 535 536 537 538 539 541 542 543 544 545 546 547 548 549 550 551 553 554 555 556 558 560 562 563 564 567 568 569 571 572 573 574 575 576 577 578 579 580 581 582 583 585 587 588 589 590 591 592 593 595 596 597 598 599 600 601 602 604 605 606 608 609 612 613 614 615 616 617 618 619 620 621 622 623 624 625 627 628 629 630 631 633 634 635 636 637 638 639 640 642 644 645 646 649 650 651 652 656 657 660 661 663 664 665 666 668 669 670 671 672 674 676 677 680 681 682 683 685 687 688 689 690 691 692 693 694 695 696 697 698 699 700 701 702 710 719 736 738 744 745 746 748 758 760 762 768 770 772 777 778 780 784 786 790 796 799 800 804 809 813 833 961 963 964 1003 1004 1005 1006 1008 1065 1066 1067 1068 1070 1072 1073,
	0	 521 525 527 531 532 533 534 535 536 537 538 539 541 542 543 544 545 546 547 548 549 550 551 553 554 555 556 558 560 562 563 564 567 568 569 571 572 573 574 575 576 577 578 579 580 581 582 583 585 587 588 589 590 591 592 593 595 596 597 598 599 600 601 602 604 605 606 608 609 612 613 614 615 616 617 618 619 620 621 622 623 624 625 627 628 629 630 631 633 634 635 636 637 638 639 640 642 644 645 646 649 650 651 652 656 657 660 661 663 664 665 666 668 669 670 671 672 674 676 677 680 681 682 683 685 687 688 689 690 691 692 693 694 695 696 697 698 699 700 701 702 710 719 736 738 744 745 746 748 758 760 762 765 768 770 772 777 778 780 784 786 790 796 799 800 804 809 813 833 961 963 964 1003 1004 1005 1006 1008 1065 1066 1067 1068 1070 1072 1073,
	2	 306 342 521 525 526 527 530 531 532 533 534 535 536 537 538 539 540 541 542 543 544 545 546 547 548 549 550 551 552 553 554 555 556 557 558 559 560 561 562 563 564 566 567 568 569 570 571 572 573 574 575 576 577 578 579 580 581 582 583 584 585 586 587 588 589 590 591 592 593 594 595 596 597 598 599 600 601 602 603 604 605 606 607 608 609 610 611 612 613 614 615 616 617 618 619 620 621 622 623 624 625 627 628 629 630 631 632 633 634 635 636 637 638 639 640 641 642 643 644 645 646 647 648 649 650 651 652 654 655 656 657 658 659 660 661 662 663 664 665 666 667 668 669 670 671 672 674 675 676 677 679 680 681 682 683 684 685 686 687 688 689 690 691 692 693 694 695 696 697 698 699 700 701 702 703 704 710 719 736 738 744 745 746 748 758 760 762 765 768 770 771 772 777 778 779 780 784 786 790 796 799 800 804 809 813 833 842 850 961 963 964 1003 1004 1005 1006 1007 1008 1065 1066 1067 1068 1069 1070 1071 1072 1073,
	0	 7 11 18 19 25,
	3	 169 170 259 261 262 263 264 265 266 267 268 269 271 272 273 276 278 279 281 282 285 286 288 290 311 320 331 358 401 427 446 819 944 1009 1010 1092 1093,
	1	 169 170 177 259 261 262 263 264 265 266 267 268 269 270 271 272 273 275 276 277 278 279 280 281 282 283 285 286 287 288 289 290 291 294 295 296 297 298 300 301 302 305 307 309 310 311 312 313 314 315 316 317 318 319 320 321 322 323 324 325 326 327 328 329 330 331 332 333 334 335 336 337 338 339 340 341 343 344 345 346 347 348 349 350 351 352 353 354 355 356 357 358 359 360 361 362 363 364 365 366 367 368 369 370 371 372 373 374 375 376 377 378 379 380 381 382 383 384 385 386 388 390 391 392 393 394 395 396 397 398 399 400 401 402 403 404 405 406 407 408 409 410 411 412 413 414 415 416 417 418 419 420 421 422 423 424 425 426 427 428 429 430 431 432 433 434 435 436 437 438 439 440 441 442 443 444 445 446 447 448 449 450 451 452 453 454 455 456 457 458 459 460 461 462 463 678 741 775 807 819 944 965 966 967 968 969 970 971 972 973 974 975 976 977 978 979 1009 1010 1011 1012 1013 1014 1015 1016 1017 1018 1019 1020 1021 1022 1023 1024 1025 1026 1027 1028 1075 1076 1077 1078 1079 1080 1081 1082 1083 1084 1085 1086 1087 1088 1089 1090 1091 1092 1093,
	0	 725 793 805,
	0	 145 159 475 514 653 673 705 706 707 708 711 713 718 723 725 732 737 742 749 750 757 761 763 764 766 767 769 773 776 781 788 789 791 792 793 801 803 805 806 811 821 825 826 827 828 834 836 838 843 848 957 958 959 960 990 992 993 994 995 997 998 999 1000 1002 1029 1030 1031 1032 1034 1035 1036 1037 1038 1039 1041 1042 1043 1044 1045 1046 1047 1048 1049 1050 1051 1052 1053 1054 1055 1056 1057 1058 1059,
	1	 728 740 751 782 823 845 847,
	1	 728 734 740 751 782 823 844 845 847,
	3	 465 467 471 472 473 474 476 478 481 484 486 487 489 491 492 498 499 501 504 505 523,
	1	 521 525 527 532 538 541 545 549 551 553 554 555 563 564 569 571 574 577 578 580 585 589 590 596 597 599 601 605 612 614 615 618 620 622 623 624 625 627 631 633 634 635 637 638 642 644 645 646 657 660 661 663 664 668 669 670 676 680 683 685 693 694 700 701 702 710 719 738 744 745 748 758 760 770 772 786 790 796 799 800 804 809 1003 1006 1008 1065 1066 1067 1068 1070 1072 1073,
	0	 533 534 629 652 689 1005,
	0	 533 534 629 652 689 963 1005,
	0	 573 579 600 688 964,
	0	 535 539 543 546 573 579 600 604 606 687 688 964,
	2	 853 854 855 856 857 860 861 862 864 865 867 869 871 872 874 875 876 877 878 879 881 882 884 885,
	1	 866 873 888 889 890 893 896,
	2	 72 78 89,
	1	 51 54 58 70 71 97 99 148 947,
	1	 51 54 58 70 71 85 92 97 99 126 140 148 947 949,
	0	 51 54 55 58 63 65 70 71 74 75 79 80 82 85 91 92 95 97 99 100 103 111 116 122 124 126 130 135 137 139 140 141 144 148 152 153 155 156 158 160 162 163 164 299 947 949 981,
	1	 51 54 55 58 63 65 70 71 74 75 79 80 82 85 88 91 92 95 96 97 99 100 103 111 113 116 122 124 126 130 135 137 139 140 141 144 148 152 153 155 156 158 160 162 163 164 299 947 949 981 1063 1064,
	1	 521 538 555 578 580 585 612 615 625 627 645 661 664 668 670 680 683 685 745 799 1066,
	1	 554 574 700,
	0	 182 183 186 226,
	2	 582 639,
	3	 617 813,
	1	 51 54 58 70 71 80 85 91 92 97 126 139 140 148 947 949,
	1	 567 583 619,
	0	 576 1004,
	0	 536 541 544 548 550 556 558 560 564 567 575 576 577 583 590 591 595 597 598 601 602 608 613 616 618 619 620 624 630 631 633 636 644 650 656 660 665 669 672 676 681 690 692 693 697 701 702 736 758 770 772 777 780 786 790 800 804 961 1003 1004 1008 1065 1067 1068 1070,
	1	 535 539 543 546 579 604 606 688 689,
	2	 533 534 535 539 543 546 579 604 606 629 652 666 688 689 963 1005,
	3	 562 572 582 588 617 639 649 677 687 696 813,
	1	 852 853 854 855 856 857 858 859 860 861 862 863 864 865 866 867 868 869 870 871 872 873 874 875 876 877 878 879 882 883 884 885 886 887 888 889 890 891 892 893 894 895 896 897 898 899,
	1	 608 692 697,
	2	 608 630 692 697,
	1	 536 558 567 575 576 583 595 602 608 616 619 630 650 656 690 692 697 736 1004,
	1	 544 548 550 556 560 591 598 613 636 665 672 681 777 780 961,
	3	 669 682 804,
	2	 601 669 682 804 1008,
	1	 601 669 682 702 804 1008 1067,
	1	 289 317 333 335 353 356 359 369 392 394 412 421 432 442 448 449 460 461 975 1013 1022 1023 1026 1089 1090,
	1	 289 317 333 335 353 356 359 369 392 394 412 421 432 442 448 449 460 461 975 1013 1022 1023 1026 1086 1089 1090,
	1	 315 341 345 357 366 380 390 391 398 414 420 425 458 967 969 971 976,
	1	 85 140,
	2	 85 126 140,
	2	 70 99 144 152,
	1	 51 54 58 70 71 85 91 97 99 100 116 126 139 140 144 148 152 947,
	1	 51 54 58 70 71 85 91 92 97 99 100 116 126 139 140 144 148 152 947 949,
	1	 55 63 88 96 113 122 1063 1064,
	1	 51 54 55 58 63 70 71 75 80 85 88 91 92 96 97 99 100 113 116 122 126 139 140 141 144 148 152 299 947 949 1063 1064,
	0	 471 472 473 474 476 481 484 487 489 498 499 501 505 523,
	1	 403 406 445,
	1	 403 406 445 1024,
	1	 283 305 307 367 378 384 395 403 406 424 445 977 1015 1016 1024 1080 1084 1085,
	2	 294 371 375 413 439 457 741 979,
	1	 294 339 371 375 413 439 457 741 979,
	1	 561 658 662 779,
	1	 561 654 658 662 779 1007,
	1	 342 530 557 603 632 684 1071,
	1	 306 342 530 540 557 561 566 584 594 603 610 632 643 654 655 658 662 667 675 684 686 703 704 779 842 850 1007 1069 1071,
	2	 526 552 559 586 611 641 647 648 771,
	2	 624 631 1003,
	1	 312 322 332 337 340 354 361 363 372 373 374 405 416 444 452 462 973 1011 1025 1083,
	1	 568 671 695,
	1	 568 628 671 695 768,
	1	 1 2 3 4 13,
	1	 1 2 3 4 13 32 34 35 39 41 44 47,
	1	 1 2 3 4 9 13 24 32 34 35 39 41 43 44 47 945 946,
	0	 720 724 728 729 731 734 735 739 740 747 751 752 753 756 782 794 797 808 818 822 823 831 832 837 841 844 845 846 847 996,
	0	 525 549 551 553 563 599 601 614 623 635 638 642 657 669 682 702 738 760 770 790 796 804 809 1008 1067 1073,
	1	 535 539 543 546 604 606 687 696,
	1	 535 539 542 543 546 579 604 606 621 687 688 689 691 696 699 778,
	0	 545 571 646 663 1006,
	0	 804 1008 1067,
	0	 702 804 1008 1067,
	0	 525 541 549 551 553 563 564 577 590 597 599 601 614 618 620 623 624 631 635 638 642 644 657 660 669 676 693 701 702 738 758 760 770 772 786 790 796 800 804 809 1003 1008 1065 1067 1068 1073,
	0	 562 617 649,
	0	 572 582 813,
	1	 562 572 582 588 617 649 677 696 813,
	0	 533 534 535 539 543 546 562 572 579 582 588 604 606 617 629 649 652 666 677 687 688 689 696 813 963 1005,
	1	 289 317 333 335 353 359 369 392 421 432 442 460 975 1090,
	0	 412 1013 1089,
	0	 412 461 1013 1089,
	0	 289 317 333 335 353 359 369 392 412 421 432 442 460 461 975 1013 1089 1090,
	0	 289 313 315 317 323 329 333 335 341 343 345 347 352 353 356 357 359 366 369 380 390 391 392 394 398 408 412 414 417 420 421 422 423 425 428 432 442 448 449 458 459 460 461 807 965 967 969 971 975 976 1012 1013 1022 1023 1026 1086 1089 1090,
	0	 72 78 118 948,
	0	 58 80 92 126 947 949,
	2	 537 547 581 587 592 593 609 698 746 762 784 833,
	1	 572 813,
	1	 562 572 649 813,
	1	 582 617 639,
	2	 180 189 190 192 197 202 216 222 224 225 227 233,
	0	 55 96,
	2	 616 650 656 690 692 697 736,
	1	 521 527 532 536 537 538 544 545 547 548 550 554 555 556 558 560 567 569 571 574 575 576 578 580 581 583 585 587 589 591 592 593 595 596 598 602 605 608 609 612 613 615 616 619 622 625 627 630 634 636 637 645 646 650 651 656 661 663 664 665 668 670 672 680 681 682 683 685 690 692 694 697 698 700 710 719 736 744 745 746 748 762 777 780 784 799 833 961 1004 1006 1066 1072,
	1	 669 770 804,
	1	 533 534 535 539 542 543 546 562 579 588 604 606 617 621 629 639 649 652 666 677 687 688 689 691 696 699 778 813 963 1005,
	1	 573 582 600 964,
	1	 533 534 535 539 542 543 546 562 573 579 582 588 600 604 606 617 621 629 639 649 652 666 677 687 688 689 691 696 699 778 813 963 964 1005,
	0	 645 664,
	0	 538 578 580 612 625 627 645 661 664 670 680 683 745 799 1066,
	0	 521 538 554 578 580 612 625 627 645 661 664 668 670 680 683 745 799 1066,
	1	 555 585 615 685,
	0	 569 744,
	1	 569 669 744 804,
	0	 521 532 538 554 555 569 574 578 580 585 589 596 601 605 612 615 625 627 634 637 645 661 664 668 669 670 680 683 685 700 702 719 744 745 748 770 790 799 804 1008 1066 1067 1072,
	1	 597 786 1065,
	1	 597 701 786 1065 1068,
	0	 534 652 666 778 1005,
	1	 533 534 629 652 666 778 1005,
	0	 542 588 677 691 696 699,
	3	 55 65 79 124 137,
	1	 61 98,
	1	 56 57 61 64 66 76 81 94 98 101 102 110 114 115 123 132 134 143 146 149 151 154 157 292 986 987 988,
	1	 56 57 61 62 64 66 67 76 81 83 94 98 101 102 104 110 114 115 117 119 120 123 125 132 134 143 146 149 150 151 154 157 292 986 987 988,
	1	 159 725 727 742 743 759 769 776 783 793 801 812 962 991 1033 1040,
	1	 159 725 727 742 743 759 769 776 783 793 801 805 812 962 991 1033 1040,
	1	 145 159 475 514 653 673 705 706 707 711 713 718 723 725 727 732 742 743 749 750 757 759 761 763 764 766 767 769 776 781 783 788 789 793 801 803 805 806 811 812 825 826 827 828 834 836 838 843 848 957 958 959 960 962 990 991 992 993 994 995 997 998 999 1000 1002 1029 1030 1031 1032 1033 1034 1035 1036 1037 1038 1039 1040 1041 1042 1043 1044 1045 1046 1047 1048 1049 1050 1051 1052 1053 1054 1055 1056 1057 1058 1059,
	1	 607 626 659 679 765,
	1	 306 342 540 557 561 566 584 594 603 607 610 626 632 643 654 655 658 659 662 667 675 679 684 686 703 704 765 779 842 850 1007 1069 1071,
	1	 306 342 521 525 527 531 532 533 534 535 536 537 538 539 540 541 542 543 544 545 546 547 548 549 550 551 553 554 555 556 557 558 560 561 562 563 564 566 567 568 569 570 571 572 573 574 575 576 577 578 579 580 581 582 583 584 585 587 588 589 590 591 592 593 594 595 596 597 598 599 600 601 602 603 604 605 606 607 608 609 610 612 613 614 615 616 617 618 619 620 621 622 623 624 625 626 627 628 629 630 631 632 633 634 635 636 637 638 639 640 642 643 644 645 646 649 650 651 652 654 655 656 657 658 659 660 661 662 663 664 665 666 667 668 669 670 671 672 675 676 677 679 680 681 682 683 684 685 686 687 688 689 690 691 692 693 694 695 696 697 698 699 700 701 702 703 704 710 719 736 738 744 745 746 748 758 760 762 765 768 770 772 777 778 779 780 784 786 790 796 799 800 804 809 813 833 842 850 961 963 964 1003 1004 1005 1006 1007 1008 1065 1066 1067 1068 1069 1070 1071 1072 1073,
	2	 863 868 870 883 891 895 897 898 899,
	0	 275 294 339 371 375 413 439 457 741 979,
	0	 325 409 418 426 1014 1028,
	2	 181 198,
	0	 181 191 198,
	0	 51 54 58 63 70 71 80 85 88 91 92 97 99 100 113 116 122 126 139 140 148 947 949 1063 1064,
	0	 145 475 514 707 711 713 718 723 732 749 750 757 763 764 766 776 781 788 789 803 811 825 826 843 848 957 958 960 990 992 993 994 995 997 998 999 1000 1029 1030 1031 1032 1034 1035 1036 1037 1038 1039 1041 1042 1043 1044 1045 1046 1047 1048 1049 1050 1051 1052 1053 1054 1055 1056 1057 1058 1059,
	2	 159 791,
	0	 159 653 673 705 761 767 791 827 828 838 959,
	0	 536 544 548 550 556 558 560 567 575 576 583 591 595 598 602 608 613 616 619 630 636 650 656 665 672 681 690 692 697 736 770 777 780 961 1004,
	0	 521 527 532 536 537 538 544 545 547 548 550 554 555 556 558 560 567 569 571 574 575 576 578 580 581 583 585 587 589 591 592 593 595 596 598 602 605 608 609 612 613 615 616 619 622 625 627 630 634 636 637 645 646 650 651 656 661 663 664 665 668 670 672 680 681 683 685 690 692 694 697 698 700 710 719 736 744 745 746 748 762 770 777 780 784 799 833 961 1004 1006 1066 1072,
	1	 542 621 666 691 699 778,
	1	 533 534 535 539 542 543 546 588 604 606 621 629 652 666 677 687 691 696 699 778 1005,
	1	 533 534 535 539 542 543 546 573 588 600 604 606 621 629 652 666 677 687 691 696 699 778 963 964 1005,
	0	 309 313 352 408 410 463 1012,
	0	 309 313 329 352 408 410 417 423 459 463 965 1012,
	0	 309 313 329 347 352 408 410 417 422 423 459 463 965 1012,
	1	 295 298,
	1	 610 704,
	1	 306 561 610 654 658 662 704 779 1007,
	2	 521 525 527 532 536 538 541 544 545 548 549 550 551 553 554 555 556 558 560 563 564 567 569 571 574 575 576 577 578 580 583 585 589 590 591 595 596 597 598 599 601 602 608 612 613 614 615 616 618 619 620 622 623 624 625 627 630 631 633 634 635 636 637 638 642 644 645 646 650 656 657 660 661 663 664 665 668 669 670 672 676 680 681 683 685 690 692 693 694 697 700 701 702 710 719 736 738 744 745 748 758 760 770 772 777 780 786 790 796 799 800 804 809 961 1003 1004 1006 1008 1065 1066 1067 1068 1070 1072 1073,
	2	 521 525 527 532 536 537 538 541 544 545 547 548 549 550 551 553 554 555 556 558 560 563 564 567 569 571 574 575 576 577 578 580 581 583 585 587 589 590 591 592 593 595 596 597 598 599 601 602 608 609 612 613 614 615 616 618 619 620 622 623 624 625 627 630 631 633 634 635 636 637 638 642 644 645 646 650 651 656 657 660 661 663 664 665 668 669 670 672 676 680 681 683 685 690 692 693 694 697 698 700 701 702 710 719 736 738 744 745 746 748 758 760 762 770 772 777 780 784 786 790 796 799 800 804 809 833 961 1003 1004 1006 1008 1065 1066 1067 1068 1070 1072 1073,
	1	 270 310 319 321 324 325 360 368 396 404 409 418 426 433 436 437 438 441 447 453 978 1014 1017 1019 1020 1021 1028 1087 1088,
	1	 558 589 596 748 1072,
	1	 605 609 651,
	1	 544 548 550 556 560 591 598 605 609 613 636 651 665 672 681 777 780,
	1	 536 544 548 550 556 558 560 567 575 576 583 589 591 595 596 598 602 605 608 609 613 616 619 630 636 650 651 656 665 672 681 690 692 697 736 748 777 780 961 1004 1072,
	1	 521 527 532 536 538 544 545 548 550 554 555 556 558 560 567 569 571 574 575 576 578 580 583 585 589 591 595 596 598 601 602 605 608 609 612 613 615 616 619 622 625 627 630 634 636 637 645 646 650 651 656 661 663 664 665 668 669 670 672 680 681 683 685 690 692 694 697 700 702 710 719 736 744 745 748 770 777 780 790 799 804 961 1004 1006 1008 1066 1067 1072,
	3	 537 547 581 587 592 593 698 746 762 784 833,
	1	 537 547 551 553 563 581 587 592 593 599 614 623 635 638 642 657 698 738 746 760 762 784 796 809 833 1073,
	1	 525 537 547 549 551 553 563 581 587 592 593 599 614 623 635 638 642 657 698 738 746 760 762 784 796 809 833 1073,
	2	 533 534 535 539 543 546 573 600 604 606 629 652 666 687 963 964 1005,
	2	 382 974,
	0	 538 555 578 580 585 612 615 625 645 661 664 680 683 685 745 799 1066,
	2	 588 649,
	0	 791 805,
	0	 159 776 791 805,
	0	 747 787 815 840,
	0	 747 787 815 818 840,
	0	 720 724 728 729 731 734 735 739 740 747 751 752 753 756 782 787 794 797 815 818 822 823 831 832 837 840 841 844 845 846 847,
	0	 720 724 728 729 731 734 735 739 740 747 751 752 753 755 756 782 787 794 797 815 818 822 823 831 832 837 840 841 844 845 846 847,
	0	 610 779,
	0	 561 610 779,
	1	 561 610 662 779,
	1	 561 610 654 662 779 1007,
	1	 306 561 610 654 662 779 1007,
	1	 526 552 570 611 641 647 648 703 771,
	0	 306 526 540 552 561 566 570 584 594 610 611 641 643 647 648 654 655 658 662 667 675 686 703 771 779 850 1007 1069,
	1	 342 557 586 603 632 684 1071,
	1	 559 842,
	0	 530 559 842,
	0	 342 530 557 559 586 603 632 684 842 1071,
	0	 306 342 526 530 540 552 557 559 561 566 570 584 586 594 603 610 611 632 641 643 647 648 654 655 658 662 667 675 684 686 703 771 779 842 850 1007 1069 1071,
	0	 607 659 679 704,
	0	 521 527 532 538 545 554 555 571 574 578 580 585 612 615 622 625 627 634 637 645 646 661 663 664 668 670 680 683 685 694 700 710 719 745 799 1006 1066,
	1	 558 744,
	1	 569 589 596 605 669 682 748 804 1072,
	0	 558 569 589 596 605 669 682 744 748 804 1072,
	0	 558 569 589 596 605 669 682 744 748 770 790 804 1072,
	0	 521 527 532 538 545 554 555 558 569 571 574 578 580 585 589 596 605 612 615 622 625 627 634 637 645 646 661 663 664 668 669 670 680 682 683 685 694 700 710 719 744 745 748 770 790 799 804 1006 1066 1072,
	0	 521 527 532 538 545 554 555 558 569 571 574 578 580 585 589 596 605 612 615 622 625 627 634 637 645 646 661 663 664 668 669 670 680 682 683 685 694 700 702 710 719 744 745 748 770 790 799 804 1006 1066 1067 1072,
	0	 521 527 532 538 545 554 555 558 569 571 574 578 580 585 589 596 601 605 612 615 622 625 627 634 637 645 646 661 663 664 668 669 670 680 682 683 685 694 700 702 710 719 744 745 748 770 790 799 804 1006 1008 1066 1067 1072,
	1	 537 547 551 581 587 592 593 609 651 698 746 760 762 784 833,
	1	 525 537 547 549 551 581 587 592 593 609 651 698 746 760 762 784 833,
	0	 521 525 527 532 537 538 545 547 549 551 554 555 558 569 571 574 578 580 581 585 587 589 592 593 596 601 605 609 612 615 622 625 627 634 637 645 646 651 661 663 664 668 669 670 680 682 683 685 694 698 700 702 710 719 744 745 746 748 760 762 770 784 790 799 804 833 1006 1008 1066 1067 1072,
	1	 614 642 738 1073,
	1	 544 548 550 553 556 560 563 591 598 599 613 614 623 635 636 638 642 657 665 681 738 777 780 796 809 1073,
	0	 544 548 550 553 556 560 563 591 598 599 613 614 623 635 636 638 642 657 665 672 681 738 777 780 796 809 961 1073,
	0	 521 525 527 532 537 538 544 545 547 548 549 550 551 553 554 555 556 558 560 563 569 571 574 578 580 581 585 587 589 591 592 593 596 598 599 601 605 609 612 613 614 615 622 623 625 627 634 635 636 637 638 642 645 646 651 657 661 663 664 665 668 669 670 672 680 681 682 683 685 694 698 700 702 710 719 738 744 745 746 748 760 762 770 777 780 784 790 796 799 804 809 833 961 1006 1008 1066 1067 1072 1073,
	1	 624 660,
	1	 577 624 660 676 758,
	0	 577 624 660 676 758 800,
	1	 521 525 527 532 537 538 541 544 545 547 548 549 550 551 553 554 555 556 558 560 563 564 569 571 574 577 578 580 581 585 587 589 590 591 592 593 596 597 598 599 601 605 609 612 613 614 615 618 620 622 623 624 625 627 631 633 634 635 636 637 638 642 644 645 646 651 657 660 661 663 664 665 668 669 670 672 676 680 681 682 683 685 693 694 698 700 701 702 710 719 738 744 745 746 748 758 760 762 770 772 777 780 784 786 790 796 799 800 804 809 833 961 1003 1006 1008 1065 1066 1067 1068 1070 1072 1073,
	1	 567 583 602 619 1004,
	1	 582 639 649,
	0	 562 582 639 649,
	1	 533 534 542 562 572 582 588 617 629 639 649 652 666 677 691 696 699 778 813 1005,
	1	 535 539 604 606 687,
	1	 535 539 579 604 606 687 688 689,
	0	 533 534 535 539 542 562 572 579 582 588 604 606 617 629 639 649 652 666 677 687 688 689 691 696 699 778 813 1005,
	1	 533 534 535 539 542 562 572 579 582 588 604 606 617 621 629 639 649 652 666 677 687 688 689 691 696 699 778 813 963 1005,
	0	 319 362 376 404 438 441 1017 1087,
	0	 289 315 317 323 333 335 341 343 345 353 357 359 366 369 380 390 391 392 394 398 412 414 420 421 425 428 432 442 448 449 458 460 461 807 967 969 971 975 976 1013 1022 1023 1026 1086 1089 1090,
	1	 116 144 152,
	0	 51 54 71 75 97 116 141 144 148 152,
	1	 80 99,
	1	 58 80 99 947,
	1	 92 126 140 949,
	0	 51 54 58 71 75 80 85 92 97 99 116 126 139 140 141 144 148 152 947 949,
	1	 51 54 58 71 75 80 85 91 92 97 99 100 116 126 139 140 141 144 148 152 947 949,
	0	 51 54 55 58 63 70 71 75 80 85 88 91 92 96 97 99 100 113 116 122 126 139 140 141 144 148 152 162 947 949 1063 1064,
	0	 65 73 124,
	0	 51 54 55 58 63 65 70 71 73 75 80 85 88 91 92 96 97 99 100 113 116 122 124 126 139 140 141 144 148 152 162 947 949 1063 1064,
	1	 51 54 55 58 63 65 70 71 73 75 80 85 88 91 92 96 97 99 100 113 116 122 124 126 139 140 141 144 148 152 162 299 947 949 1063 1064,
	1	 51 54 55 58 63 65 70 71 73 75 79 80 85 88 91 92 96 97 99 100 113 116 122 124 126 137 139 140 141 144 148 152 162 299 947 949 1063 1064,
	2	 51 54 55 58 63 65 70 71 73 74 75 79 80 82 85 88 91 92 95 96 97 99 100 103 111 113 116 122 124 126 130 135 137 139 140 141 144 148 152 153 155 156 158 160 162 163 164 299 947 949 981 1063 1064,
	1	 289 317 333 335 353 356 359 369 432 1089,
	1	 538 580 625 661 680,
	1	 855 856 857 860 861 864 869 871 872 874 876 878 879 884,
	0	 51 54 58 70 71 75 80 85 91 92 97 99 100 126 139 140 141 144 148 152 299 947 949,
	0	 51 54 55 58 63 70 71 75 80 85 88 91 92 97 99 100 113 122 126 139 140 141 144 148 152 299 947 949 1063 1064,
	0	 65 79 116 124 137,
	1	 521 555 585 615 645 668 685,
	1	 664 670,
	3	 564 660,
	3	 564 577 660 676 758,
	0	 558 605 961,
	1	 5 7 8 12 14 16,
	2	 720 735 846,
	2	 533 534 535 539 542 543 546 562 572 579 582 588 604 606 617 621 629 639 649 652 666 677 687 688 689 691 696 699 778 813 1005,
	2	 909 918,
	2	 904 908 909 918,
	1	 189 197 202,
	1	 189 190 197 202,
	0	 468 469 477 482 484 485 490 493 494 495 496 500 502 503,
	1	 465 467 468 469 471 472 473 474 476 477 478 481 482 484 485 486 487 489 490 491 492 493 494 495 496 498 499 500 501 502 503 505 523,
	1	 465 467 468 469 471 472 473 474 476 477 478 481 482 484 485 486 487 489 490 491 492 493 494 495 496 498 499 500 501 502 503 504 505 523,
	2	 688 963,
	1	 535 539 543 546 573 579 600 604 606 687 964,
	0	 720 728 734 735 739 740 747 751 756 782 815 822 823 832 841 844 845 846 847,
	0	 204 207 389,
	0	 601 744,
	0	 532 601 719 744,
	2	 567 576 583 595 619 1004,
	2	 575 602,
	2	 167 168 251 253 508 515 524 709 798 824,
	0	 167 168 251 252 253 508 515 524 565 709 798 824 830,
	1	 167 168 251 252 253 508 515 524 565 709 798 824 830 851,
	1	 167 168 171 241 242 243 244 245 246 247 248 249 251 252 253 257 464 465 466 467 468 469 470 471 472 473 474 476 477 478 479 480 481 482 483 484 485 486 487 488 489 490 491 492 493 494 495 496 497 498 499 500 501 502 503 504 505 508 511 515 523 524 565 709 717 798 824 830 851 1094 1095,
	0	 306 540 561 566 584 594 607 643 654 655 658 659 662 667 675 679 686 703 704 779 842 850 1007 1069,
	1	 595 1004,
	1	 595 619 1004,
	1	 595 602 619 1004,
	2	 65 79 96 124 137 299,
	1	 855 861 864 876,
	1	 50 106,
	1	 50 87 106 989,
	0	 61 84 1062,
	0	 61 84 127 1062,
	0	 725 742 769 801,
	0	 145 159 475 514 653 673 705 706 707 708 711 713 718 723 725 732 737 742 749 750 757 761 763 764 766 767 769 773 776 781 788 789 791 792 801 803 805 806 811 821 825 826 827 828 834 836 838 843 848 957 958 959 960 990 992 993 994 995 997 998 999 1000 1002 1029 1030 1031 1032 1034 1035 1036 1037 1038 1039 1041 1042 1043 1044 1045 1046 1047 1048 1049 1050 1051 1052 1053 1054 1055 1056 1057 1058 1059,
	1	 536 567 575 576 583 595 602 619 656 690 736 1004,
	0	 307 1016,
	0	 283 307 395 424 1016 1084 1085,
	1	 283 305 307 367 378 395 424 977 1016 1080 1084 1085,
	1	 73 77 96 162,
	1	 109 133 299,
	0	 465 467 472 473 476 478 486 501 504,
	3	 468 493 494 495 503,
	0	 468 469 477 482 484 490 491 492 493 494 495 496 502 503,
	0	 465 467 468 469 472 473 476 477 478 482 484 486 490 491 492 493 494 495 496 501 502 503 504,
	1	 545 571 646 1006,
	0	 541 590 597 660 701 772 786 1065 1068,
	1	 564 577 676 758 800,
	0	 564 577 624 631 644 676 758 800 1003,
	1	 630 656 690 736,
	1	 535 539 604 606,
	1	 913 914 922 923 925,
	1	 565 851,
	0	 145 475 707 711 713 732 749 750 763 766 781 803 825 826 843 848 958 960 990 992 993 995 997 998 1000 1029 1030 1031 1035 1036 1037 1038 1041 1042 1044 1045 1046 1047 1048 1050 1051 1052 1053 1054 1057 1058 1059,
	0	 597 701 1068,
	0	 590 597 624 644 701 1065 1068,
	1	 265 268 331 401 944,
	0	 169 170 261 262 263 264 265 266 267 268 269 271 272 273 276 278 279 281 282 285 286 288 290 311 320 331 358 401 427 446 819 944 1009 1010 1092 1093,
	2	 275 397,
	2	 275 334 397,
	0	 167 168 508 798,
	1	 50 51 52 53 54 55 56 57 58 59 60 61 62 63 64 65 66 67 68 69 70 71 72 73 74 75 76 77 78 79 80 81 82 83 84 85 86 87 88 89 90 91 92 93 94 95 96 97 98 99 100 101 102 103 104 105 106 107 108 109 110 111 112 113 114 115 116 117 118 119 120 121 122 123 124 125 126 127 128 129 130 131 132 133 134 135 136 137 138 139 140 141 142 143 144 146 147 148 149 150 151 152 153 154 155 156 157 158 160 162 163 164 292 299 852 853 854 855 856 857 858 859 860 861 862 863 864 865 866 867 868 869 870 871 872 873 874 875 876 877 878 879 880 881 882 883 884 885 886 887 888 889 890 891 892 893 894 895 896 897 898 899 900 901 902 903 904 905 906 907 908 909 910 911 912 913 914 915 916 917 918 919 920 921 922 923 924 925 926 927 928 929 930 931 932 933 934 935 936 937 938 939 940 941 947 948 949 950 951 952 953 954 955 956 981 982 983 984 985 986 987 988 989 1060 1061 1062 1063 1064,
	1	 902 903 906 910 912 914 915 916 917 920 921 924 926 927 928 929 930 931 932 933 934 935 936 937 938 939 941,
	0	 722 754 787 802 814 840,
	0	 465 467 478 486 491 492 501 504,
	1	 527 622,
	1	 527 622 646,
	1	 527 622 646 1006,
	0	 590 701 1065,
	1	 51 54 70 71 97 148,
	1	 51 54 58 70 71 97 148 947,
	2	 91 139 140,
	0	 91 99 139 140,
	1	 51 54 58 70 71 91 97 99 139 140 148 947,
	1	 85 92 126 949,
	1	 159 708 737 742 769 773 776 791 792 801 821,
	0	 145 159 475 514 653 673 705 707 708 711 713 718 723 732 737 742 749 750 757 761 763 764 766 767 769 773 776 781 788 789 791 792 801 803 811 821 825 826 827 828 838 843 848 957 958 959 960 990 992 993 994 995 997 998 999 1000 1029 1030 1031 1032 1034 1035 1036 1037 1038 1039 1041 1042 1043 1044 1045 1046 1047 1048 1049 1050 1051 1052 1053 1054 1055 1056 1057 1058 1059,
	1	 570 679,
	1	 306 342 540 557 561 566 570 584 594 603 610 632 643 654 655 658 662 667 675 679 684 686 703 704 779 842 850 1007 1069 1071,
	2	 526 530 552 559 586 607 611 641 647 648 659 771,
	1	 184 187 217 218 219 220 222 223 224 230 233 943,
	0	 532 719 744 770 790,
	0	 525 541 549 551 553 563 564 577 590 597 599 601 614 618 620 623 624 631 633 635 638 642 644 657 660 669 676 693 701 702 738 758 760 772 786 796 800 804 809 1003 1008 1065 1067 1068 1070 1073,
	1	 535 539 543 546 604 606 687 964,
	1	 533 534 535 539 543 546 579 604 606 629 652 666 687 688 689 963 964 1005,
	1	 533 534 535 539 543 546 562 572 579 582 588 604 606 617 629 639 649 652 666 677 687 688 689 696 813 963 964 1005,
	0	 724 729 731 747 752 753 755 794 797 815 818 831 837,
	1	 521 554 664 668,
	0	 535 539 543 546 604 606 677 687,
	0	 533 534 535 539 543 546 579 604 606 629 652 666 677 687 688 689 963 1005,
	0	 562 572 573 582 588 600 617 639 649 696 813 964,
	1	 241 242 243 244 245 246 247 248 249 497,
	1	 241 242 243 244 245 246 247 248 249 479 497,
	1	 521 525 527 532 536 537 538 544 545 547 548 549 550 554 555 556 558 560 567 569 571 574 575 576 578 580 581 583 585 587 589 591 592 593 595 596 598 601 602 605 608 609 612 613 615 616 619 622 625 627 630 634 636 637 645 646 650 651 656 661 663 664 665 668 669 670 672 680 681 682 683 685 690 692 694 697 698 700 702 710 719 736 744 745 746 748 762 770 777 780 784 790 799 804 833 961 1004 1006 1008 1066 1067 1072,
	0	 123 149,
	1	 80 144 152,
	0	 184 218 222 224 233 943,
	0	 180 184 189 190 192 197 202 216 218 222 224 225 227 233 943,
	1	 180 184 187 189 190 192 197 202 216 218 222 224 225 227 233 943,
	1	 706 721 806 1001,
	1	 706 721 806 834 836 1001 1002,
	0	 706 708 721 737 742 769 773 792 801 806 821 834 836 1001 1002,
	0	 706 708 721 725 727 737 742 743 759 769 773 783 792 793 801 805 806 812 821 834 836 962 991 1001 1002 1033 1040,
	0	 653 673 705 706 708 721 725 727 737 742 743 759 761 767 769 773 783 792 793 801 805 806 812 821 827 828 834 836 838 959 962 991 1001 1002 1033 1040,
	0	 159 514 653 673 705 706 708 721 723 725 727 737 742 743 759 761 767 769 773 776 783 791 792 793 801 805 806 812 821 827 828 834 836 838 959 962 991 1001 1002 1033 1040,
	0	 145 159 174 255 256 258 387 475 514 653 673 705 706 707 708 711 713 718 720 721 722 723 724 725 727 728 729 731 732 734 735 737 739 740 742 743 747 749 750 751 752 753 754 755 756 757 759 761 763 764 766 767 769 773 776 781 782 783 787 788 789 791 792 793 794 797 801 802 803 805 806 808 811 812 814 815 818 821 822 823 825 826 827 828 831 832 834 836 837 838 840 841 843 844 845 846 847 848 957 958 959 960 962 990 991 992 993 994 995 996 997 998 999 1000 1001 1002 1029 1030 1031 1032 1033 1034 1035 1036 1037 1038 1039 1040 1041 1042 1043 1044 1045 1046 1047 1048 1049 1050 1051 1052 1053 1054 1055 1056 1057 1058 1059,
	1	 513 520 715,
	1	 516 517 518 519 529,
	1	 513 516 517 518 519 520 529 715,
	1	 250 254 509 513 516 517 518 519 520 528 529 715 774 839,
	0	 171 241 242 243 244 245 246 247 248 249 257 464 465 466 467 468 469 470 471 472 473 474 476 477 478 479 480 481 482 483 484 485 486 487 488 489 490 491 492 493 494 495 496 497 498 499 500 501 502 503 504 505 511 523 717 851 1094 1095,
	1	 567 575 576 583 595 602 608 619 1004,
	1	 567 575 576 583 595 602 608 619 656 690 736 1004,
	1	 535 539 543 546 588 604 606 677 687,
	1	 542 579 621 688 689 691 696 699 778,
	0	 628 671 695 768,
	0	 161 167 168 171 241 242 243 244 245 246 247 248 249 250 251 252 253 254 257 306 342 464 465 466 467 468 469 470 471 472 473 474 476 477 478 479 480 481 482 483 484 485 486 487 488 489 490 491 492 493 494 495 496 497 498 499 500 501 502 503 504 505 506 507 508 509 510 511 512 513 515 516 517 518 519 520 521 522 523 524 525 526 527 528 529 530 531 532 533 534 535 536 537 538 539 540 541 542 543 544 545 546 547 548 549 550 551 552 553 554 555 556 557 558 559 560 561 562 563 564 565 566 567 568 569 570 571 572 573 574 575 576 577 578 579 580 581 582 583 584 585 586 587 588 589 590 591 592 593 594 595 596 597 598 599 600 601 602 603 604 605 606 607 608 609 610 611 612 613 614 615 616 617 618 619 620 621 622 623 624 625 626 627 628 629 630 631 632 633 634 635 636 637 638 639 640 641 642 643 644 645 646 647 648 649 650 651 652 654 655 656 657 658 659 660 661 662 663 664 665 666 667 668 669 670 671 672 674 675 676 677 679 680 681 682 683 684 685 686 687 688 689 690 691 692 693 694 695 696 697 698 699 700 701 702 703 704 709 710 715 717 719 736 738 744 745 746 748 758 760 762 765 768 770 771 772 774 777 778 779 780 784 786 790 796 798 799 800 804 809 813 824 829 830 833 839 842 850 851 961 963 964 1003 1004 1005 1006 1007 1008 1065 1066 1067 1068 1069 1070 1071 1072 1073 1094 1095,
	1	 20 26 28 29 31 33 38 40 45,
	0	 325 368 409 418 436 453 1014 1020 1028 1088,
	1	 579 688 689 963,
	2	 177 270 275 280 283 291 294 301 302 305 307 310 316 319 321 322 324 325 326 332 334 336 337 339 346 348 351 355 360 361 362 363 367 368 370 371 373 374 375 376 378 381 382 384 393 395 396 397 402 403 404 405 406 407 409 411 413 416 418 424 426 430 431 433 436 437 438 439 441 443 445 447 452 453 455 457 462 741 775 966 968 970 972 973 974 977 978 979 1011 1014 1015 1016 1017 1018 1019 1020 1021 1024 1025 1027 1028 1075 1076 1078 1079 1080 1081 1083 1084 1085 1087 1088,
	0	 287 295 296 297 298 309 383 410 440 463 1082 1091,
	0	 287 289 295 296 297 298 309 315 317 323 328 333 335 341 343 345 353 356 357 359 366 369 380 383 390 391 392 394 398 410 412 414 420 421 425 428 432 440 442 448 449 458 460 461 463 807 967 969 971 975 976 1013 1022 1023 1026 1082 1086 1089 1090 1091,
	0	 287 289 295 296 297 298 300 309 315 317 323 328 333 335 341 343 345 350 353 356 357 359 364 366 369 379 380 383 388 390 391 392 394 398 400 410 412 414 420 421 425 428 432 440 442 448 449 451 456 458 460 461 463 807 967 969 971 975 976 1013 1022 1023 1026 1077 1082 1086 1089 1090 1091,
	0	 313 329 347 352 385 408 417 419 423 459 965 1012,
	0	 475 711 750 781 843 960 990 998 1029 1035 1042 1045 1051 1053 1058,
	2	 513 518 519 520,
	2	 516 517 529,
	2	 486 491 492,
	1	 323 343 422 428 807,
	2	 289 315 317 323 333 335 341 343 345 353 356 357 359 366 369 380 390 391 392 394 398 412 414 420 421 422 425 428 432 442 448 449 458 460 461 807 967 969 971 975 976 1013 1022 1023 1026 1086 1089 1090,
	0	 177 270 275 283 287 289 291 294 295 296 297 298 300 302 305 307 309 310 313 315 316 317 318 319 321 322 323 324 325 326 328 329 332 333 334 335 336 337 339 341 343 345 346 347 348 350 351 352 353 355 356 357 359 360 361 362 363 364 366 367 368 369 370 371 373 374 375 376 378 379 380 383 384 385 388 390 391 392 393 394 395 396 397 398 400 402 403 404 405 406 407 408 409 410 411 412 413 414 416 417 418 419 420 421 422 423 424 425 426 428 430 431 432 433 436 437 438 439 440 441 442 443 445 447 448 449 450 451 452 453 454 455 456 457 458 459 460 461 462 463 741 775 807 965 966 967 968 969 970 971 972 973 975 976 977 978 979 1011 1012 1013 1014 1015 1016 1017 1018 1019 1020 1021 1022 1023 1024 1025 1026 1027 1028 1075 1076 1077 1078 1079 1080 1081 1082 1083 1084 1085 1086 1087 1088 1089 1090 1091,
	2	 42 1074,
	0	 721 792 1001,
	0	 145 159 475 514 653 673 705 706 707 711 713 718 721 723 725 727 732 742 743 749 750 757 759 761 763 764 766 767 769 776 781 783 788 789 791 792 793 801 803 805 806 811 812 825 826 827 828 834 836 838 843 848 957 958 959 960 962 990 991 992 993 994 995 997 998 999 1000 1001 1002 1029 1030 1031 1032 1033 1034 1035 1036 1037 1038 1039 1040 1041 1042 1043 1044 1045 1046 1047 1048 1049 1050 1051 1052 1053 1054 1055 1056 1057 1058 1059,
	1	 521 525 527 532 536 538 541 544 545 548 549 550 554 555 556 558 560 564 567 569 571 574 575 576 577 578 580 583 585 589 590 591 595 596 597 598 601 602 605 608 612 613 615 616 618 619 620 622 624 625 627 630 631 633 634 636 637 644 645 646 650 656 660 661 663 664 665 668 669 670 672 676 680 681 683 685 690 692 693 694 697 700 701 702 710 719 736 744 745 748 758 770 772 777 780 786 790 799 800 804 961 1003 1004 1006 1008 1065 1066 1067 1068 1070 1072,
	4	 743 783,
	0	 267 271 281 286 290 311 427 446 819 1009 1010 1092,
	2	 514 653 673 705 723 761 767 776 791 827 828 838 959,
	1	 729 753,
	3	 724 729 752 753,
	0	 902 910 912 915 916 917 920 921 924 926 927 928 929 930 931 932 933 934 935 936 937 938 939 941,
	0	 9 13 15 17 22 24 27 30 32 34 35 36 37 39 41 42 43 44 46 47 945 946 1074,
	0	 9 13 15 17 22 24 27 29 30 32 34 35 36 37 39 41 42 43 44 46 47 945 946 1074,
	0	 145 159 475 514 707 711 713 718 723 732 749 750 757 763 764 766 776 781 788 789 791 803 805 811 825 826 843 848 957 958 960 990 992 993 994 995 997 998 999 1000 1029 1030 1031 1032 1034 1035 1036 1037 1038 1039 1041 1042 1043 1044 1045 1046 1047 1048 1049 1050 1051 1052 1053 1054 1055 1056 1057 1058 1059,
	0	 289 317 333 335 353 356 359 369 432,
	0	 289 317 333 335 353 356 359 369 392 421 432 442 448 449 460 975 1013 1022 1023 1090,
	0	 173 175 176 177 270 274 275 277 280 283 284 287 289 291 294 295 296 297 298 300 301 302 303 305 307 308 309 310 312 313 314 315 316 317 318 319 321 322 323 324 325 326 327 328 329 330 332 333 334 335 336 337 338 339 340 341 343 344 345 346 347 348 349 350 351 352 353 354 355 356 357 359 360 361 362 363 364 365 366 367 368 369 370 371 372 373 374 375 376 377 378 379 380 381 382 383 384 385 386 388 390 391 392 393 394 395 396 397 398 399 400 402 403 404 405 406 407 408 409 410 411 412 413 414 415 416 417 418 419 420 421 422 423 424 425 426 428 429 430 431 432 433 434 435 436 437 438 439 440 441 442 443 444 445 447 448 449 450 451 452 453 454 455 456 457 458 459 460 461 462 463 678 730 741 775 785 807 849 965 966 967 968 969 970 971 972 973 974 975 976 977 978 979 1011 1012 1013 1014 1015 1016 1017 1018 1019 1020 1021 1022 1023 1024 1025 1026 1027 1028 1075 1076 1077 1078 1079 1080 1081 1082 1083 1084 1085 1086 1087 1088 1089 1090 1091,
	4	 51 54 58 71 91 97 139 140 148 947,
	1	 51 54 58 70 71 91 97 139 140 148 947,
	0	 570 607 659 679,
	1	 535 539 543 546 573 579 600 604 606 687 688 963 964,
	1	 535 539 542 543 546 573 579 588 600 604 606 621 677 687 688 691 696 699 778 963 964,
	1	 117 125,
	0	 270 275 283 294 305 307 310 321 324 325 339 360 367 368 371 375 378 384 395 396 403 406 409 413 418 424 426 436 437 439 445 447 453 457 741 977 978 979 1014 1015 1016 1019 1020 1021 1024 1028 1080 1084 1085 1088,
	0	 289 317 333 335 353 356 359 369 392 432 448 449 1022 1023,
	0	 720 728 734 735 739 740 751 755 756 782 822 823 832 841 844 845 846 847,
	0	 720 728 734 735 739 740 751 755 756 782 818 822 823 832 841 844 845 846 847,
	1	 603 632,
	1	 342 603 632 1071,
	1	 306 342 526 530 540 552 557 559 561 566 570 584 586 594 603 607 610 611 632 641 643 647 648 654 655 658 659 662 667 675 679 684 686 703 704 765 771 779 842 850 1007 1069 1071,
	1	 578 580 680,
	1	 538 578 580 625 661 680 745,
	1	 790 1067,
	0	 601 669 790 804 1008 1067,
	0	 573 600 688 964,
	1	 521 525 527 532 533 534 535 536 537 538 539 541 542 543 544 545 546 547 548 549 550 551 553 554 555 556 558 560 562 563 564 567 568 569 571 572 573 574 575 576 577 578 579 580 581 582 583 585 587 588 589 590 591 592 593 595 596 597 598 599 600 601 602 604 605 606 608 609 612 613 614 615 616 617 618 619 620 621 622 623 624 625 627 628 629 630 631 633 634 635 636 637 638 639 640 642 644 645 646 649 650 651 652 656 657 660 661 663 664 665 666 668 669 670 671 672 676 677 680 681 682 683 685 687 688 689 690 691 692 693 694 695 696 697 698 699 700 701 702 710 719 736 738 744 745 746 748 758 760 762 768 770 772 777 778 780 784 786 790 796 799 800 804 809 813 833 961 963 964 1003 1004 1005 1006 1008 1065 1066 1067 1068 1070 1072 1073,
	0	 306 342 521 525 526 527 530 532 533 534 535 536 537 538 539 540 541 542 543 544 545 546 547 548 549 550 551 552 553 554 555 556 557 558 559 560 561 562 563 564 566 567 568 569 570 571 572 573 574 575 576 577 578 579 580 581 582 583 584 585 586 587 588 589 590 591 592 593 594 595 596 597 598 599 600 601 602 603 604 605 606 607 608 609 610 611 612 613 614 615 616 617 618 619 620 621 622 623 624 625 627 628 629 630 631 632 633 634 635 636 637 638 639 640 641 642 643 644 645 646 647 648 649 650 651 652 654 655 656 657 658 659 660 661 662 663 664 665 666 667 668 669 670 671 672 675 676 677 679 680 681 682 683 684 685 686 687 688 689 690 691 692 693 694 695 696 697 698 699 700 701 702 703 704 710 719 736 738 744 745 746 748 758 760 762 765 768 770 771 772 777 778 779 780 784 786 790 796 799 800 804 809 813 833 842 850 961 963 964 1003 1004 1005 1006 1007 1008 1065 1066 1067 1068 1069 1070 1071 1072 1073,
	1	 289 317 333 335 353 359 369 412 432,
	1	 421 442 460 461 975 1089 1090,
	1	 289 317 333 335 353 359 369 412 421 432 442 460 461 975 1089 1090,
	1	 161 250 254 506 507 509 513 516 517 518 519 520 522 528 529 715 774 829 839,
	1	 342 526 530 552 557 559 586 603 611 632 641 647 648 684 771 1071,
	1	 342 526 530 552 557 559 586 603 607 611 632 641 647 648 659 679 684 771 1071,
	1	 531 682,
	1	 687 963,
	0	 145 707 713 749 763 766 848 992 993 995 1000 1031 1036 1041 1044 1047 1050 1052 1057 1059,
	0	 732 764 789 803 825 826 957 958 994 997 1030 1032 1034 1037 1038 1039 1043 1046 1048 1049 1054 1055 1056,
	0	 145 707 713 732 749 763 764 766 789 803 825 826 848 957 958 992 993 994 995 997 1000 1030 1031 1032 1034 1036 1037 1038 1039 1041 1043 1044 1046 1047 1048 1049 1050 1052 1054 1055 1056 1057 1059,
	0	 257 464 466 483 484 485 500,
	0	 177 291 302 316 334 370 431 443,
	1	 270 310 321 324 325 360 368 396 397 409 418 426 436 437 447 453 978 1014 1019 1020 1021 1028 1088,
	0	 270 275 283 294 305 307 310 321 324 325 339 360 367 368 371 375 378 384 395 396 397 403 406 409 413 418 424 426 436 437 439 445 447 453 457 741 977 978 979 1014 1015 1016 1019 1020 1021 1024 1028 1080 1084 1085 1088,
	1	 252 798 830,
	1	 533 534 629 652 666 677 963 1005,
	1	 533 534 579 629 652 666 677 688 689 963 1005,
	1	 533 534 535 539 543 546 573 579 600 604 606 629 652 666 677 687 688 689 963 964 1005,
	1	 572 588 696,
	1	 562 572 588 649 696,
	1	 562 572 582 588 617 639 649 696 813,
	0	 80 91 100 116,
	0	 51 54 58 71 80 91 97 100 116 139 148 947,
	0	 578 580 612 680 799 1066,
	1	 555 664 670 685,
	0	 585 615 627 645,
	1	 555 585 615 627 645 664 670 685,
	1	 161 250 254 509 510 513 516 517 518 519 520 522 528 529 774 829 839,
	1	 161 250 254 506 507 509 510 513 516 517 518 519 520 522 528 529 774 829 839,
	1	 306 561 654 662 704 779 842 1007,
	0	 300 350,
	1	 56 57 66 76 81 94 101 114 115 123 146 149 151 987 988,
	0	 56 57 64 66 76 81 94 101 102 110 114 115 123 134 143 146 149 151 154 157 292 986 987 988,
	1	 854 867 875 877 881 882 885,
	1	 854 860 867 875 877 881 882 885,
	1	 51 54 58 71 91 97 148 947,
	1	 532 702 719 744,
	0	 521 527 532 538 545 554 555 569 571 574 578 580 585 612 615 622 625 627 634 637 645 646 661 663 664 668 670 680 683 685 694 700 702 710 719 744 745 799 1006 1066,
	0	 601 669 770 790 804 1008 1067,
	0	 533 579 666 688 689 963,
	0	 533 535 539 543 546 579 604 606 666 687 688 689 963,
	1	 534 588 629 652 677 696 1005,
	0	 533 534 535 539 543 546 579 588 604 606 629 652 666 677 687 688 689 696 963 1005,
	0	 283 395 424 1015 1084 1085,
	1	 51 54 58 70 71 85 91 97 99 126 139 140 148 947,
	1	 74 153 156 160 164,
	0	 74 82 111 135 153 156 158 160 163 164 981,
	1	 95 103 130 155,
	1	 312 318 340 354 372 444 450 454,
	1	 521 525 527 532 536 537 538 541 544 545 547 548 549 550 551 553 554 555 556 558 560 563 564 567 569 571 574 575 576 577 578 580 581 583 585 587 590 591 592 593 595 597 598 599 601 602 608 609 612 613 614 615 616 618 619 620 622 623 624 625 627 630 631 633 634 635 636 637 638 642 644 645 646 650 651 656 657 660 661 663 664 665 668 669 670 672 676 680 681 683 685 690 692 693 694 697 698 700 701 702 710 719 736 738 744 745 746 758 760 762 770 772 777 780 784 786 790 796 799 800 804 809 833 961 1003 1004 1006 1008 1065 1066 1067 1068 1070 1073,
	0	 521 525 527 532 533 534 535 536 537 538 539 541 542 543 544 545 546 547 548 549 550 551 553 554 555 556 558 560 562 563 564 567 569 571 572 573 574 575 576 577 578 579 580 581 582 583 585 587 588 589 590 591 592 593 595 596 597 598 599 600 601 602 604 605 606 608 609 612 613 614 615 616 617 618 619 620 621 622 623 624 625 627 629 630 631 633 634 635 636 637 638 639 642 644 645 646 649 650 651 652 656 657 660 661 663 664 665 666 668 669 670 672 676 677 680 681 683 685 687 688 689 690 691 692 693 694 696 697 698 699 700 701 702 710 719 736 738 744 745 746 748 758 760 762 770 772 777 778 780 784 786 790 796 799 800 804 809 813 833 961 963 964 1003 1004 1005 1006 1008 1065 1066 1067 1068 1070 1072 1073,
	1	 952 985,
	1	 50 51 52 53 54 55 56 57 58 59 60 61 62 63 64 65 66 67 68 69 70 71 72 73 75 76 77 78 79 80 81 83 84 85 86 87 88 89 90 91 92 93 94 96 97 98 99 100 101 102 104 105 106 107 108 109 110 112 113 114 115 116 117 118 119 120 121 122 123 124 125 126 127 128 129 131 132 133 134 136 137 138 139 140 141 142 143 144 146 147 148 149 150 151 152 154 157 162 292 299 947 948 949 950 951 952 953 954 955 956 982 983 984 985 986 987 988 989 1060 1061 1062 1063 1064,
	1	 50 51 52 53 54 55 56 57 58 59 60 61 62 63 64 65 66 67 68 69 70 71 72 73 74 75 76 77 78 79 80 81 83 84 85 86 87 88 89 90 91 92 93 94 95 96 97 98 99 100 101 102 103 104 105 106 107 108 109 110 111 112 113 114 115 116 117 118 119 120 121 122 123 124 125 126 127 128 129 130 131 132 133 134 136 137 138 139 140 141 142 143 144 146 147 148 149 150 151 152 153 154 155 156 157 158 160 162 164 292 299 947 948 949 950 951 952 953 954 955 956 982 983 984 985 986 987 988 989 1060 1061 1062 1063 1064,
	1	 50 51 52 53 54 55 56 57 58 59 60 61 62 63 64 65 66 67 68 69 70 71 72 73 74 75 76 77 78 79 80 81 82 83 84 85 86 87 88 89 90 91 92 93 94 95 96 97 98 99 100 101 102 103 104 105 106 107 108 109 110 111 112 113 114 115 116 117 118 119 120 121 122 123 124 125 126 127 128 129 130 131 132 133 134 135 136 137 138 139 140 141 142 143 144 146 147 148 149 150 151 152 153 154 155 156 157 158 160 162 164 292 299 947 948 949 950 951 952 953 954 955 956 981 982 983 984 985 986 987 988 989 1060 1061 1062 1063 1064,
	0	 159 742 769 776 801,
	0	 464 466 491 492,
	0	 464 466 478 486 491 492 501,
	0	 464 465 466 467 478 486 491 492 501,
	0	 464 465 466 467 472 473 476 478 486 491 492 501,
	0	 464 465 466 467 471 472 473 474 476 478 481 486 487 489 491 492 498 499 501 505 523,
	0	 464 465 466 467 468 469 471 472 473 474 476 477 478 481 482 486 487 489 490 491 492 493 494 495 496 498 499 501 502 503 504 505 523,
	1	 464 465 466 467 468 469 471 472 473 474 476 477 478 481 482 484 486 487 489 490 491 492 493 494 495 496 498 499 501 502 503 504 505 523,
	0	 521 538 554 555 569 578 580 585 612 615 625 627 634 637 645 661 664 668 670 680 683 685 745 799 1066,
	0	 527 545 571 574 622 646 663 694 700 710 1006,
	0	 525 527 532 536 541 544 545 548 549 550 551 553 556 558 560 563 564 567 571 574 575 576 577 583 590 591 595 597 598 599 601 602 608 613 614 616 618 619 620 622 623 624 630 631 633 635 636 638 642 644 646 650 656 657 660 663 665 669 672 676 681 690 692 693 694 697 700 701 702 710 719 736 738 744 758 760 770 772 777 780 786 790 796 800 804 809 961 1003 1004 1006 1008 1065 1067 1068 1070 1073,
	0	 525 527 532 536 541 544 545 548 549 550 551 553 556 558 560 563 564 567 571 574 575 576 577 583 589 590 591 595 596 597 598 599 601 602 605 608 613 614 616 618 619 620 622 623 624 630 631 633 635 636 638 642 644 646 650 656 657 660 663 665 669 672 676 681 690 692 693 694 697 700 701 702 710 719 736 738 744 748 758 760 770 772 777 780 786 790 796 800 804 809 961 1003 1004 1006 1008 1065 1067 1068 1070 1072 1073,
	1	 537 581 651 746 762 784,
	1	 537 581 651 746 762 784 833,
	0	 588 649 677 687 696,
	0	 555 585 615 627 645 670 685,
	1	 257 468 469 477 482 483 484 485 490 493 494 495 496 500 502 503,
	2	 51 54 58 71 85 91 97 126 139 140 148 947,
	0	 295 296 297 298 383 1082 1091,
	0	 805 834 836 1002,
	1	 525 549 618,
	0	 66 76 81 94 114 115 151,
	1	 646 694 710,
	1	 527 545 571 646 663 694 710,
	1	 622 1006,
	1	 521 527 538 545 554 555 569 571 574 578 580 585 589 596 612 615 622 625 627 634 637 645 646 661 663 664 668 670 680 683 685 694 700 710 745 748 799 1006 1066 1072,
	1	 521 527 532 538 545 554 555 569 571 574 578 580 585 589 596 601 612 615 622 625 627 634 637 645 646 661 663 664 668 669 670 680 683 685 694 700 702 710 719 744 745 748 770 790 799 804 1006 1008 1066 1067 1072,
	1	 521 525 527 532 538 541 545 549 551 553 554 555 563 564 569 571 574 577 578 580 585 589 590 596 597 599 601 612 614 615 618 620 622 623 624 625 627 631 633 634 635 637 638 642 644 645 646 657 660 661 663 664 668 669 670 676 680 683 685 693 694 700 701 702 710 719 738 744 745 748 758 760 770 772 786 790 796 799 800 804 809 1003 1006 1008 1065 1066 1067 1068 1070 1072 1073,
	1	 270 310 319 321 324 325 351 360 362 368 376 396 404 409 418 426 436 437 438 441 447 453 978 1014 1017 1019 1020 1021 1028 1087 1088,
	1	 270 310 319 321 324 325 351 360 362 368 376 396 404 409 418 426 433 436 437 438 441 447 453 978 1014 1017 1019 1020 1021 1028 1087 1088,
	2	 554 683,
	2	 538 554 578 580 612 625 661 680 683 745 799 1066,
	0	 605 651,
	0	 537 547 581 587 592 593 605 609 651 698 746 762 784 833,
	1	 533 534 588 629 652 666 677 696 1005,
	0	 535 539 542 543 546 579 604 606 621 687 688 691 699 778 963,
	0	 533 534 535 539 542 543 546 579 588 604 606 621 629 652 666 677 687 688 691 696 699 778 963 1005,
	0	 582 617 639 689 813,
	0	 562 572 582 617 639 649 689 813,
	0	 104 120 150,
	1	 62 104 117 119 120 125 150,
	0	 70 140,
	0	 51 54 70 71 91 97 100 116 139 140 148,
	0	 51 54 58 70 71 85 91 92 97 100 116 126 139 140 148 947 949,
	0	 262 263 264 266 267 269 271 272 273 276 278 279 281 282 286 288 290 311 320 358 427 446 819 1009 1010 1092 1093,
	1	 145 159 475 707 711 713 718 732 749 750 757 763 764 766 781 788 789 803 811 825 826 843 848 957 958 960 990 992 993 994 995 997 998 999 1000 1029 1030 1031 1032 1034 1035 1036 1037 1038 1039 1041 1042 1043 1044 1045 1046 1047 1048 1049 1050 1051 1052 1053 1054 1055 1056 1057 1058 1059,
	1	 514 723 791,
	1	 673 776,
	1	 514 673 723 776 791,
	1	 145 159 475 514 653 673 705 707 711 713 718 723 725 727 732 742 743 749 750 757 759 761 763 764 766 767 769 776 781 783 788 789 791 793 801 803 805 806 811 812 825 826 827 828 838 843 848 957 958 959 960 962 990 991 992 993 994 995 997 998 999 1000 1029 1030 1031 1032 1033 1034 1035 1036 1037 1038 1039 1040 1041 1042 1043 1044 1045 1046 1047 1048 1049 1050 1051 1052 1053 1054 1055 1056 1057 1058 1059,
	0	 145 159 475 514 653 673 705 707 708 711 713 718 723 725 727 732 737 742 743 749 750 757 759 761 763 764 766 767 769 773 776 781 783 788 789 791 792 793 801 803 805 806 811 812 821 825 826 827 828 838 843 848 957 958 959 960 962 990 991 992 993 994 995 997 998 999 1000 1029 1030 1031 1032 1033 1034 1035 1036 1037 1038 1039 1040 1041 1042 1043 1044 1045 1046 1047 1048 1049 1050 1051 1052 1053 1054 1055 1056 1057 1058 1059,
	0	 145 159 475 514 653 673 705 707 708 711 713 718 723 725 727 732 737 742 743 749 750 757 759 761 763 764 766 767 769 773 776 781 783 788 789 791 792 793 801 803 805 806 811 812 821 825 826 827 828 834 836 838 843 848 957 958 959 960 962 990 991 992 993 994 995 997 998 999 1000 1002 1029 1030 1031 1032 1033 1034 1035 1036 1037 1038 1039 1040 1041 1042 1043 1044 1045 1046 1047 1048 1049 1050 1051 1052 1053 1054 1055 1056 1057 1058 1059,
	1	 51 54 55 58 63 70 71 75 80 85 91 92 97 99 100 122 126 139 140 141 144 148 152 947 949,
	1	 77 88 96 113 1063 1064,
	0	 306 342 526 540 552 557 559 561 566 584 586 594 603 610 611 632 641 643 647 648 654 655 658 662 667 675 684 686 704 771 779 842 850 1007 1069 1071,
	0	 530 659 679,
	1	 530 607 659 679,
	1	 306 342 526 530 540 552 557 559 561 566 584 586 594 603 607 610 611 632 641 643 647 648 654 655 658 659 662 667 675 679 684 686 704 771 779 842 850 1007 1069 1071,
	1	 51 54 58 71 80 85 91 92 97 126 139 140 148 947 949,
	1	 51 54 58 70 71 80 85 91 92 97 99 126 139 140 148 947 949,
	0	 280 301 312 340 354 372 381 382 444 974,
	0	 177 270 275 280 283 291 294 301 302 305 307 310 312 316 319 321 324 325 334 339 340 351 354 360 362 367 368 370 371 372 375 376 378 381 382 384 395 396 397 403 404 406 409 413 418 424 426 431 433 436 437 438 439 441 443 444 445 447 453 457 741 974 977 978 979 1014 1015 1016 1017 1019 1020 1021 1024 1028 1080 1084 1085 1087 1088,
	0	 177 270 275 280 283 291 294 301 302 305 307 310 312 316 318 319 321 324 325 334 339 340 351 354 360 362 367 368 370 371 372 375 376 378 381 382 384 395 396 397 403 404 406 409 413 418 424 426 431 433 436 437 438 439 441 443 444 445 447 450 453 454 457 741 974 977 978 979 1014 1015 1016 1017 1019 1020 1021 1024 1028 1080 1084 1085 1087 1088,
	0	 177 270 275 280 283 291 294 301 302 305 307 310 312 316 318 319 321 322 324 325 332 334 337 339 340 351 354 360 361 362 363 367 368 370 371 372 373 374 375 376 378 381 382 384 395 396 397 403 404 405 406 409 413 416 418 424 426 431 433 436 437 438 439 441 443 444 445 447 450 452 453 454 455 457 462 741 973 974 977 978 979 1011 1014 1015 1016 1017 1019 1020 1021 1024 1025 1028 1080 1083 1084 1085 1087 1088,
	0	 289 317 333 335 353 359 369 392 432 1089,
	0	 997 1030 1037 1038 1046,
	1	 159 514,
	1	 723 776 791,
	1	 521 527 532 536 538 541 544 545 548 550 554 555 556 558 560 564 567 569 571 574 575 576 577 578 580 583 585 589 590 591 595 596 597 598 602 605 608 612 613 615 616 618 619 620 622 624 625 627 630 631 633 634 636 637 644 645 646 650 656 660 661 663 664 665 668 670 672 676 680 681 683 685 690 692 693 694 697 700 701 710 719 736 744 745 748 758 772 777 780 786 799 800 961 1003 1004 1006 1065 1066 1068 1070 1072,
	0	 521 525 527 532 536 537 538 541 544 545 547 548 550 554 555 556 558 560 564 567 569 571 574 575 576 577 578 580 581 583 585 587 589 590 591 592 593 595 596 597 598 601 602 605 608 609 612 613 615 616 618 619 620 622 624 625 627 630 631 633 634 636 637 644 645 646 650 651 656 660 661 663 664 665 668 669 670 672 676 680 681 682 683 685 690 692 693 694 697 698 700 701 702 710 719 736 744 745 746 748 758 762 770 772 777 780 784 786 790 799 800 804 833 961 1003 1004 1006 1008 1065 1066 1067 1068 1070 1072,
	2	 582 617 813,
	0	 562 572 582 617 813,
	0	 639 649 696,
	0	 588 639 649 677 696,
	1	 56 57 66 76 81 94 101 114 115 123 149 151 988,
	0	 270 275 310 321 324 325 334 360 368 396 397 409 418 426 436 437 447 453 978 1014 1019 1020 1021 1028 1088,
	1	 674 765,
	1	 626 674 765,
	0	 521 525 527 531 532 533 534 535 536 537 538 539 541 542 543 544 545 546 547 548 549 550 551 553 554 555 556 558 560 562 563 564 567 568 569 571 572 573 574 575 576 577 578 579 580 581 582 583 585 587 588 589 590 591 592 593 595 596 597 598 599 600 601 602 604 605 606 608 609 612 613 614 615 616 617 618 619 620 621 622 623 624 625 626 627 628 629 630 631 633 634 635 636 637 638 639 640 642 644 645 646 649 650 651 652 656 657 660 661 663 664 665 666 668 669 670 671 672 674 676 677 680 681 682 683 685 687 688 689 690 691 692 693 694 695 696 697 698 699 700 701 702 710 719 736 738 744 745 746 748 758 760 762 765 768 770 772 777 778 780 784 786 790 796 799 800 804 809 813 833 961 963 964 1003 1004 1005 1006 1008 1065 1066 1067 1068 1070 1072 1073,
	0	 521 525 527 531 532 533 534 535 536 537 538 539 541 542 543 544 545 546 547 548 549 550 551 553 554 555 556 558 560 562 563 564 567 568 569 570 571 572 573 574 575 576 577 578 579 580 581 582 583 585 587 588 589 590 591 592 593 595 596 597 598 599 600 601 602 604 605 606 608 609 612 613 614 615 616 617 618 619 620 621 622 623 624 625 626 627 628 629 630 631 633 634 635 636 637 638 639 640 642 644 645 646 649 650 651 652 656 657 660 661 663 664 665 666 668 669 670 671 672 674 676 677 680 681 682 683 685 687 688 689 690 691 692 693 694 695 696 697 698 699 700 701 702 710 719 736 738 744 745 746 748 758 760 762 765 768 770 772 777 778 780 784 786 790 796 799 800 804 809 813 833 961 963 964 1003 1004 1005 1006 1008 1065 1066 1067 1068 1070 1072 1073,
	0	 521 525 526 527 530 531 532 533 534 535 536 537 538 539 541 542 543 544 545 546 547 548 549 550 551 552 553 554 555 556 558 559 560 562 563 564 567 568 569 570 571 572 573 574 575 576 577 578 579 580 581 582 583 585 586 587 588 589 590 591 592 593 595 596 597 598 599 600 601 602 604 605 606 608 609 611 612 613 614 615 616 617 618 619 620 621 622 623 624 625 626 627 628 629 630 631 633 634 635 636 637 638 639 640 641 642 644 645 646 647 648 649 650 651 652 656 657 660 661 663 664 665 666 668 669 670 671 672 674 676 677 680 681 682 683 685 687 688 689 690 691 692 693 694 695 696 697 698 699 700 701 702 710 719 736 738 744 745 746 748 758 760 762 765 768 770 771 772 777 778 780 784 786 790 796 799 800 804 809 813 833 961 963 964 1003 1004 1005 1006 1008 1065 1066 1067 1068 1070 1072 1073,
	0	 306 342 521 525 526 527 530 531 532 533 534 535 536 537 538 539 540 541 542 543 544 545 546 547 548 549 550 551 552 553 554 555 556 557 558 559 560 561 562 563 564 566 567 568 569 570 571 572 573 574 575 576 577 578 579 580 581 582 583 584 585 586 587 588 589 590 591 592 593 594 595 596 597 598 599 600 601 602 603 604 605 606 608 609 610 611 612 613 614 615 616 617 618 619 620 621 622 623 624 625 626 627 628 629 630 631 632 633 634 635 636 637 638 639 640 641 642 643 644 645 646 647 648 649 650 651 652 654 655 656 657 658 660 661 662 663 664 665 666 667 668 669 670 671 672 674 675 676 677 680 681 682 683 684 685 686 687 688 689 690 691 692 693 694 695 696 697 698 699 700 701 702 703 704 710 719 736 738 744 745 746 748 758 760 762 765 768 770 771 772 777 778 779 780 784 786 790 796 799 800 804 809 813 833 842 850 961 963 964 1003 1004 1005 1006 1007 1008 1065 1066 1067 1068 1069 1070 1071 1072 1073,
	0	 306 342 521 525 526 527 530 531 532 533 534 535 536 537 538 539 540 541 542 543 544 545 546 547 548 549 550 551 552 553 554 555 556 557 558 559 560 561 562 563 564 566 567 568 569 570 571 572 573 574 575 576 577 578 579 580 581 582 583 584 585 586 587 588 589 590 591 592 593 594 595 596 597 598 599 600 601 602 603 604 605 606 607 608 609 610 611 612 613 614 615 616 617 618 619 620 621 622 623 624 625 626 627 628 629 630 631 632 633 634 635 636 637 638 639 640 641 642 643 644 645 646 647 648 649 650 651 652 654 655 656 657 658 659 660 661 662 663 664 665 666 667 668 669 670 671 672 674 675 676 677 680 681 682 683 684 685 686 687 688 689 690 691 692 693 694 695 696 697 698 699 700 701 702 703 704 710 719 736 738 744 745 746 748 758 760 762 765 768 770 771 772 777 778 779 780 784 786 790 796 799 800 804 809 813 833 842 850 961 963 964 1003 1004 1005 1006 1007 1008 1065 1066 1067 1068 1069 1070 1071 1072 1073,
	0	 167 168 171 174 241 242 243 244 245 246 247 248 249 251 252 253 255 256 257 258 464 465 466 467 468 469 470 471 472 473 474 476 477 478 479 480 481 482 483 484 485 486 487 488 489 490 491 492 493 494 495 496 497 498 499 500 501 502 503 504 505 508 511 512 515 523 524 565 709 717 798 824 830 851 1094 1095,
	1	 70 122,
	0	 70 99 100 116 122 144 152,
	0	 58 70 80 85 92 99 100 116 122 126 139 140 144 152 947 949,
	1	 51 54 58 70 71 75 80 85 92 97 99 100 116 122 126 139 140 141 144 148 152 947 949,
	1	 51 54 58 70 71 75 80 85 91 92 97 99 100 116 122 126 139 140 141 144 148 152 947 949,
	1	 51 54 58 70 71 73 75 80 85 91 92 97 99 100 116 122 126 139 140 141 144 148 152 299 947 949,
	1	 55 63,
	1	 177 270 275 283 291 294 302 305 307 310 316 321 324 325 339 360 367 368 370 371 375 378 384 395 396 403 406 409 413 418 424 426 431 436 437 439 443 445 447 453 457 741 977 978 979 1014 1015 1016 1019 1020 1021 1024 1028 1080 1084 1085 1088,
	0	 177 270 275 283 291 294 302 305 307 310 316 319 321 324 325 339 360 367 368 370 371 375 378 384 395 396 403 404 406 409 413 418 424 426 431 436 437 438 439 441 443 445 447 453 457 741 977 978 979 1014 1015 1016 1017 1019 1020 1021 1024 1028 1080 1084 1085 1087 1088,
	0	 530 610,
	0	 342 530 557 586 603 610 632 684 1071,
	0	 306 342 530 540 557 561 566 584 586 594 603 610 632 643 654 655 658 662 667 675 684 686 703 704 779 842 850 1007 1069 1071,
	0	 306 342 530 540 557 561 566 584 586 594 603 607 610 632 643 654 655 658 659 662 667 675 679 684 686 703 704 779 842 850 1007 1069 1071,
	0	 526 552 559 570 611 641 647 648 771,
	1	 569 589 596 605 669 748 804 1072,
	0	 569 589 596 601 605 669 702 748 770 790 804 1008 1067 1072,
	0	 521 527 532 537 538 545 547 554 555 569 571 574 578 580 581 585 587 589 592 593 596 601 605 609 612 615 622 625 627 634 637 645 646 651 661 663 664 668 669 670 680 682 683 685 694 698 700 702 710 719 744 745 746 748 762 770 784 790 799 804 833 1006 1008 1066 1067 1072,
	0	 544 548 550 551 553 556 558 560 563 591 598 599 613 614 623 635 636 638 642 657 665 672 681 738 760 777 780 796 809 961 1073,
	0	 562 582 639 649 813,
	0	 533 534 535 539 542 543 546 562 572 582 588 604 606 617 629 639 649 652 666 677 687 691 696 699 778 813 1005,
	0	 533 534 535 539 542 543 546 562 572 579 582 588 604 606 617 629 639 649 652 666 677 687 688 689 691 696 699 778 813 1005,
	0	 180 189 190 192 197 202 216 217 219 220 222 223 224 225 227 230 233,
	1	 180 181 188 189 190 191 192 193 197 198 200 202 203 208 210 212 216 217 219 220 222 223 224 225 227 228 230 231 233,
	0	 159 791 805,
	0	 145 159 475 707 711 713 718 732 749 750 757 763 764 766 781 788 789 791 803 805 811 825 826 843 848 957 958 960 990 992 993 994 995 997 998 999 1000 1029 1030 1031 1032 1034 1035 1036 1037 1038 1039 1041 1042 1043 1044 1045 1046 1047 1048 1049 1050 1051 1052 1053 1054 1055 1056 1057 1058 1059,
	1	 145 159 475 653 673 705 707 711 713 718 732 749 750 757 761 763 764 766 767 781 788 789 791 803 805 811 825 826 827 828 838 843 848 957 958 959 960 990 992 993 994 995 997 998 999 1000 1029 1030 1031 1032 1034 1035 1036 1037 1038 1039 1041 1042 1043 1044 1045 1046 1047 1048 1049 1050 1051 1052 1053 1054 1055 1056 1057 1058 1059,
	1	 514 706 723 776 806 834 836 1002,
	2	 728 734 751 844,
	2	 728 734 740 751 782 823 841 844 847,
	1	 465 478 486,
	1	 471 487,
	1	 577 624 631 644 660 676 1003,
	1	 744 770,
	2	 601 669 702 744 770 790 804 1008 1067,
	1	 544 548 550 551 553 556 560 563 591 598 599 613 614 623 635 636 638 642 657 665 672 681 738 760 777 780 796 809 1073,
	1	 541 544 548 550 551 553 556 560 563 564 577 590 591 597 598 599 613 614 618 620 623 624 631 633 635 636 638 642 644 657 660 665 672 676 681 693 701 738 758 760 772 777 780 786 796 800 809 1003 1065 1068 1070 1073,
	1	 525 541 544 548 549 550 551 553 556 560 563 564 577 590 591 597 598 599 613 614 618 620 623 624 631 633 635 636 638 642 644 657 660 665 672 676 681 693 701 738 758 760 772 777 780 786 796 800 809 1003 1065 1068 1070 1073,
	1	 521 525 527 532 538 541 544 545 548 549 550 551 553 554 555 556 560 563 564 569 571 574 577 578 580 585 590 591 597 598 599 601 612 613 614 615 618 620 622 623 624 625 627 631 633 634 635 636 637 638 642 644 645 646 657 660 661 663 664 665 668 669 670 672 676 680 681 683 685 693 694 700 701 702 710 719 738 744 745 758 760 770 772 777 780 786 790 796 799 800 804 809 1003 1006 1008 1065 1066 1067 1068 1070 1073,
	0	 615 645,
	0	 669 702 744 770 790 804 1067,
	1	 630 692,
	0	 533 534 542 579 621 629 652 666 688 689 691 699 778 1005,
	0	 535 539 543 546 604 606 687 963,
	0	 51 54 71 75 91 97 141 144 148 152,
	1	 51 54 58 63 70 71 73 74 75 80 82 85 91 92 95 97 99 100 103 111 116 122 126 130 135 139 140 141 144 148 152 153 155 156 158 160 162 163 164 299 947 949 981,
	1	 55 65 79 88 96 113 124 137 1063 1064,
	0	 653 705 767 827 959,
	0	 472 473 476 491 492,
	0	 471 472 473 474 476 481 487 489 491 492 498 499 505 523,
	0	 342 557 1071,
	0	 342 557 603 684 1071,
	0	 525 633 1070,
	1	 525 541 564 577 590 597 618 620 624 631 633 644 660 676 693 701 758 772 786 800 1003 1065 1068 1070,
	1	 521 525 527 532 536 538 541 545 549 551 553 554 555 558 563 564 567 569 571 574 575 576 577 578 580 583 585 589 590 595 596 597 599 601 602 608 612 614 615 616 618 619 620 622 623 624 625 627 630 631 633 634 635 637 638 642 644 645 646 650 656 657 660 661 663 664 668 669 670 676 680 683 685 690 692 693 694 697 700 701 702 710 719 736 738 744 745 748 758 760 770 772 786 790 796 799 800 804 809 961 1003 1004 1006 1008 1065 1066 1067 1068 1070 1072 1073,
	0	 5 6 7 8 10 11 12 14 16 18 19 20 21 23 25 26 28 31 33 38 40 45,
	0	 5 6 7 8 10 11 12 14 15 16 17 18 19 20 21 22 23 25 26 27 28 30 31 33 36 37 38 40 45,
	0	 5 6 7 8 10 11 12 14 15 16 17 18 19 20 21 22 23 25 26 27 28 29 30 31 33 36 37 38 40 45,
	0	 5 6 7 8 9 10 11 12 13 14 15 16 17 18 19 20 21 22 23 24 25 26 27 28 29 30 31 32 33 34 35 36 37 38 39 40 41 42 43 44 45 46 47 945 946 1074,
	0	 50 52 53 56 57 59 60 61 62 64 66 67 68 69 72 74 76 78 81 82 83 84 86 87 89 90 93 94 95 98 101 102 103 104 105 106 107 108 110 111 112 114 115 117 118 119 120 121 123 125 127 128 129 130 131 132 134 135 136 138 142 143 146 147 149 150 151 153 154 155 156 157 158 160 163 164 292 948 950 951 952 953 954 955 956 981 982 983 984 985 986 987 988 989 1060 1061 1062,
	0	 50 52 53 56 57 59 60 61 62 64 66 67 68 69 72 73 74 76 77 78 81 82 83 84 86 87 89 90 93 94 95 96 98 101 102 103 104 105 106 107 108 109 110 111 112 114 115 117 118 119 120 121 123 125 127 128 129 130 131 132 133 134 135 136 138 142 143 146 147 149 150 151 153 154 155 156 157 158 160 162 163 164 292 948 950 951 952 953 954 955 956 981 982 983 984 985 986 987 988 989 1060 1061 1062,
	0	 50 52 53 56 57 59 60 61 62 64 65 66 67 68 69 72 73 74 76 77 78 79 81 82 83 84 86 87 89 90 93 94 95 96 98 101 102 103 104 105 106 107 108 109 110 111 112 114 115 117 118 119 120 121 123 124 125 127 128 129 130 131 132 133 134 135 136 137 138 142 143 146 147 149 150 151 153 154 155 156 157 158 160 162 163 164 292 299 948 950 951 952 953 954 955 956 981 982 983 984 985 986 987 988 989 1060 1061 1062,
	0	 50 51 52 53 54 55 56 57 58 59 60 61 62 63 64 65 66 67 68 69 70 71 72 73 74 75 76 77 78 79 80 81 82 83 84 85 86 87 89 90 91 92 93 94 95 96 97 98 99 100 101 102 103 104 105 106 107 108 109 110 111 112 114 115 116 117 118 119 120 121 122 123 124 125 126 127 128 129 130 131 132 133 134 135 136 137 138 139 140 141 142 143 144 146 147 148 149 150 151 152 153 154 155 156 157 158 160 162 163 164 292 299 947 948 949 950 951 952 953 954 955 956 981 982 983 984 985 986 987 988 989 1060 1061 1062,
	0	 259 261 262 263 264 266 331,
	0	 312 372 455,
	0	 312 318 372 450 454 455,
	0	 177 270 275 283 291 294 302 305 307 310 312 316 318 319 321 324 325 334 339 351 360 362 367 368 370 371 372 375 376 378 384 395 396 397 403 404 406 409 413 418 424 426 431 433 436 437 438 439 441 443 445 447 450 453 454 455 457 741 977 978 979 1014 1015 1016 1017 1019 1020 1021 1024 1028 1080 1084 1085 1087 1088,
	0	 177 270 275 280 283 291 294 301 302 305 307 310 312 316 318 319 321 324 325 326 334 336 339 346 348 351 355 360 362 367 368 370 371 372 375 376 378 381 382 384 393 395 396 397 402 403 404 406 407 409 411 413 418 424 426 430 431 433 436 437 438 439 441 443 445 447 450 453 454 455 457 741 775 966 968 970 972 974 977 978 979 1014 1015 1016 1017 1018 1019 1020 1021 1024 1027 1028 1075 1076 1078 1079 1080 1081 1084 1085 1087 1088,
	0	 322 332 337 340 354 361 363 373 374 405 416 444 452 462 973 1011 1025 1083,
	1	 306 342 526 530 540 552 557 559 561 566 584 586 594 603 607 610 611 632 641 643 647 648 654 655 658 659 662 667 675 679 684 686 703 704 765 771 779 842 850 1007 1069 1071,
	0	 533 534 542 621 629 652 666 691 699 778 963 1005,
	0	 51 54 58 63 65 70 71 73 75 79 80 85 91 92 97 99 100 116 122 124 126 137 139 140 141 144 148 152 299 947 949,
	0	 55 88 96 109 113 133 162 1063 1064,
	0	 181 188 191 193 198 200 203 208 210 212 219 220 222 223 224 228 230 231 233,
	0	 61 127,
	0	 687 689,
	0	 535 606 687 689,
	0	 535 539 543 546 604 606 687 689,
	0	 294 375 439 457 741 979,
	0	 270 310 319 321 324 325 334 360 368 396 397 404 409 418 426 433 436 437 438 441 447 453 978 1014 1017 1019 1020 1021 1028 1087 1088,
	1	 412 461,
	0	 994 1034 1043 1055 1056,
	0	 578 612 745 799 1066,
	0	 854 855 856 857 860 861 864 869 871 872 874 876 878 879 884,
	0	 852 859 886,
	0	 468 469 472 473 476 477 482 490 493 494 495 496 501 502 503 504,
	0	 1 2 3 4 5 6 7 8 9 10 11 12 13 14 15 16 17 18 19 20 21 22 23 24 25 26 27 28 29 30 31 32 33 34 35 36 37 38 39 40 41 42 43 44 45 46 47 48 49 165 166 169 170 172 178 179 234 235 236 237 238 239 240 285 945 946 980 1074,
	0	 1 2 3 4 5 6 7 8 9 10 11 12 13 14 15 16 17 18 19 20 21 22 23 24 25 26 27 28 29 30 31 32 33 34 35 36 37 38 39 40 41 42 43 44 45 46 47 48 49 165 166 169 170 172 177 178 179 180 181 182 183 184 185 186 187 188 189 190 191 192 193 194 195 196 197 198 199 200 201 202 203 204 205 206 207 208 209 210 211 212 213 214 215 216 217 218 219 220 221 222 223 224 225 226 227 228 229 230 231 232 233 234 235 236 237 238 239 240 259 260 261 262 263 264 265 266 267 268 269 270 271 272 273 275 276 277 278 279 280 281 282 283 285 286 287 288 289 290 291 293 294 295 296 297 298 300 301 302 305 307 309 310 311 312 313 314 315 316 317 318 319 320 321 322 323 324 325 326 327 328 329 330 331 332 333 334 335 336 337 338 339 340 341 343 344 345 346 347 348 349 350 351 352 353 354 355 356 357 358 359 360 361 362 363 364 365 366 367 368 369 370 371 372 373 374 375 376 377 378 379 380 381 382 383 384 385 386 388 389 390 391 392 393 394 395 396 397 398 399 400 401 402 403 404 405 406 407 408 409 410 411 412 413 414 415 416 417 418 419 420 421 422 423 424 425 426 427 428 429 430 431 432 433 434 435 436 437 438 439 440 441 442 443 444 445 446 447 448 449 450 451 452 453 454 455 456 457 458 459 460 461 462 463 678 741 775 807 819 942 943 944 945 946 965 966 967 968 969 970 971 972 973 974 975 976 977 978 979 980 1009 1010 1011 1012 1013 1014 1015 1016 1017 1018 1019 1020 1021 1022 1023 1024 1025 1026 1027 1028 1074 1075 1076 1077 1078 1079 1080 1081 1082 1083 1084 1085 1086 1087 1088 1089 1090 1091 1092 1093,
	0	 1 2 3 4 5 6 7 8 9 10 11 12 13 14 15 16 17 18 19 20 21 22 23 24 25 26 27 28 29 30 31 32 33 34 35 36 37 38 39 40 41 42 43 44 45 46 47 48 49 165 166 169 170 172 173 175 176 177 178 179 180 181 182 183 184 185 186 187 188 189 190 191 192 193 194 195 196 197 198 199 200 201 202 203 204 205 206 207 208 209 210 211 212 213 214 215 216 217 218 219 220 221 222 223 224 225 226 227 228 229 230 231 232 233 234 235 236 237 238 239 240 259 260 261 262 263 264 265 266 267 268 269 270 271 272 273 274 275 276 277 278 279 280 281 282 283 284 285 286 287 288 289 290 291 293 294 295 296 297 298 300 301 302 303 305 307 308 309 310 311 312 313 314 315 316 317 318 319 320 321 322 323 324 325 326 327 328 329 330 331 332 333 334 335 336 337 338 339 340 341 343 344 345 346 347 348 349 350 351 352 353 354 355 356 357 358 359 360 361 362 363 364 365 366 367 368 369 370 371 372 373 374 375 376 377 378 379 380 381 382 383 384 385 386 388 389 390 391 392 393 394 395 396 397 398 399 400 401 402 403 404 405 406 407 408 409 410 411 412 413 414 415 416 417 418 419 420 421 422 423 424 425 426 427 428 429 430 431 432 433 434 435 436 437 438 439 440 441 442 443 444 445 446 447 448 449 450 451 452 453 454 455 456 457 458 459 460 461 462 463 678 730 741 775 785 807 819 849 942 943 944 945 946 965 966 967 968 969 970 971 972 973 974 975 976 977 978 979 980 1009 1010 1011 1012 1013 1014 1015 1016 1017 1018 1019 1020 1021 1022 1023 1024 1025 1026 1027 1028 1074 1075 1076 1077 1078 1079 1080 1081 1082 1083 1084 1085 1086 1087 1088 1089 1090 1091 1092 1093,
	0	 521 554 668 683,
	0	 521 538 554 578 580 612 625 661 668 680 683 745 799 1066,
	0	 521 538 554 578 580 612 625 627 661 668 670 680 683 745 799 1066,
	0	 669 770 790 804,
	0	 533 666 689,
	0	 533 534 652 666 689 1005,
	1	 629 963,
	1	 56 57 64 66 76 81 94 101 102 110 114 115 123 132 134 143 146 149 151 154 157 292 987 988,
	1	 607 671 695,
	0	 607 659 671 695,
	1	 607 659 671 679 695,
	1	 639 649,
	1	 582 617 639 649 813,
	1	 521 525 527 531 532 533 534 535 536 537 538 539 541 542 543 544 545 546 547 548 549 550 551 553 554 555 556 558 560 562 563 564 567 568 569 571 572 573 574 575 576 577 578 579 580 581 582 583 585 587 588 589 590 591 592 593 595 596 597 598 599 600 601 602 604 605 606 608 609 612 613 614 615 616 617 618 619 620 621 622 623 624 625 627 628 629 630 631 633 634 635 636 637 638 639 640 642 644 645 646 649 650 651 652 656 657 660 661 663 664 665 666 668 669 670 672 676 677 680 681 682 683 685 687 688 689 690 691 692 693 694 696 697 698 699 700 701 702 710 719 736 738 744 745 746 748 758 760 762 768 770 772 777 778 780 784 786 790 796 799 800 804 809 813 833 961 963 964 1003 1004 1005 1006 1008 1065 1066 1067 1068 1070 1072 1073,
	1	 305 367 378 424 977 1016 1080,
	1	 305 307 367 378 424 977 1015 1016 1080,
	1	 339 384 403 406 1024,
	0	 521 527 532 536 537 538 544 545 547 548 549 550 551 553 554 555 556 558 560 563 567 569 571 574 575 576 578 580 581 583 585 587 589 591 592 593 595 596 598 599 601 602 605 608 609 612 613 614 615 616 619 622 623 625 627 630 634 635 636 637 638 642 645 646 650 651 656 657 661 663 664 665 668 669 670 672 680 681 683 685 690 692 694 697 698 700 702 710 719 736 738 744 745 746 748 760 762 770 777 780 784 790 796 799 804 809 833 961 1004 1006 1008 1066 1067 1072 1073,
	0	 525 1070,
	0	 525 541 564 577 590 597 618 620 624 631 644 660 676 693 701 758 772 786 800 1003 1065 1068 1070,
	0	 521 525 527 532 536 537 538 541 544 545 547 548 549 550 551 553 554 555 556 558 560 563 564 567 569 571 574 575 576 577 578 580 581 583 585 587 589 590 591 592 593 595 596 597 598 599 601 602 605 608 609 612 613 614 615 616 618 619 620 622 623 624 625 627 630 631 634 635 636 637 638 642 644 645 646 650 651 656 657 660 661 663 664 665 668 669 670 672 676 680 681 683 685 690 692 693 694 697 698 700 701 702 710 719 736 738 744 745 746 748 758 760 762 770 772 777 780 784 786 790 796 799 800 804 809 833 961 1003 1004 1006 1008 1065 1066 1067 1068 1070 1072 1073,
	1	 575 595 602,
	0	 608 692,
	0	 533 534 535 539 543 546 579 582 604 606 617 629 652 666 687 688 689 963 1005,
	1	 588 649 677,
	0	 588 639 649 677 696 813,
	0	 573 588 600 639 649 677 696 813 964,
	0	 562 572 573 588 600 639 649 677 696 813 964,
	0	 58 92 126 140 947 949,
	0	 80 85 139,
	0	 371 375 413,
	0	 545 571 663 694,
	0	 533 629 666,
	0	 180 181 188 189 190 191 192 193 197 198 199 200 202 203 206 208 210 212 216 219 220 222 223 224 225 227 228 230 231 232 233,
	0	 309 410,
	2	 306 526 530 540 552 559 561 566 584 586 594 611 641 643 647 648 654 655 658 662 667 675 686 703 704 771 779 842 850 1007 1069,
	2	 306 526 530 540 552 559 561 566 584 586 594 607 610 611 641 643 647 648 654 655 658 659 662 667 675 679 686 703 704 771 779 842 850 1007 1069,
	1	 580 680 745,
	1	 578 580 612 680 745 799 1066,
	1	 578 580 612 680 683 745 799 1066,
	0	 51 54 58 70 71 85 91 92 97 99 100 126 139 140 148 947 949,
	0	 55 63 75 88 113 116 122 141 144 152 1063 1064,
	0	 564 577 631 676 758 1003,
	0	 564 577 624 631 644 676 758 1003,
	0	 590 597 660 701 786 800 1065 1068,
	0	 535 579 606 687 688 689,
	0	 539 543 546 573 600 604 964,
	1	 533 534 535 539 542 543 546 573 579 600 604 606 621 629 652 666 687 688 689 691 699 778 963 964 1005,
	0	 720 724 728 729 731 734 735 739 740 751 752 753 756 782 794 797 818 822 823 831 832 837 841 844 845 846 847,
	0	 52 69 86 105 107 108 121 128 951 953 954 956 982 983 1061,
	2	 465 491 492,
	2	 465 478 486 491 492,
	1	 535 539 543 546 579 604 606 688,
	0	 106 948,
	0	 66 123,
	0	 50 51 52 53 54 55 56 57 58 59 60 61 62 63 64 65 66 67 68 69 70 71 72 74 75 76 78 79 80 81 82 83 84 85 86 87 88 89 90 91 92 93 94 95 96 97 98 99 100 101 102 103 104 105 106 107 108 110 111 112 113 114 115 116 117 118 119 120 121 122 123 124 125 126 127 128 129 130 131 132 134 135 136 137 138 139 140 141 142 143 144 146 147 148 149 150 151 152 153 154 155 156 157 158 160 163 164 292 299 947 948 949 950 951 952 953 954 955 956 981 982 983 984 985 986 987 988 989 1060 1061 1062 1063 1064,
	0	 315 328 341 345 357 366 380 390 391 398 414 420 425 458 967 969 971 976 1086,
	0	 145 475 653 673 705 707 711 713 718 732 749 750 757 761 763 764 766 767 781 788 789 803 811 825 826 827 828 838 843 848 957 958 959 960 990 992 993 994 995 997 998 999 1000 1029 1030 1031 1032 1034 1035 1036 1037 1038 1039 1041 1042 1043 1044 1045 1046 1047 1048 1049 1050 1051 1052 1053 1054 1055 1056 1057 1058 1059,
	0	 161 250 254 506 509 510 513 516 517 518 519 520 522 528 529 774 829 839,
	0	 161 250 254 506 509 510 513 516 517 518 519 520 522 528 529 715 774 829 839,
	0	 564 758,
	0	 6 10 11 19 21 23,
	1	 368 436 453,
	1	 368 436 453 1020,
	1	 542 588 666 677 691 696 699 778,
	0	 5 6 7 8 10 11 12 14 16 18 19 21 23 25 29,
	0	 15 30 48,
	0	 15 22 30 48,
	0	 15 17 20 22 26 27 28 30 31 33 36 37 38 40 45 48,
	0	 5 6 7 8 10 11 12 14 15 16 17 18 19 20 21 22 23 25 26 27 28 29 30 31 33 36 37 38 40 45 48,
	0	 5 6 7 8 9 10 11 12 13 14 15 16 17 18 19 20 21 22 23 24 25 26 27 28 29 30 31 32 33 34 35 36 37 38 39 40 41 42 43 44 45 46 47 48 945 946 1074,
	0	 51 54 55 58 63 70 71 73 75 77 80 85 88 91 92 96 97 99 100 113 116 122 126 133 139 140 141 144 148 152 162 947 949 1063 1064,
	0	 51 54 55 58 63 70 71 73 75 77 80 85 88 91 92 96 97 99 100 113 116 122 126 133 139 140 141 144 148 152 162 299 947 949 1063 1064,
	1	 569 622,
	1	 257 465 467 468 469 471 472 473 474 476 477 478 481 482 483 484 485 486 487 488 489 490 491 492 493 494 495 496 498 499 500 501 502 503 504 505 511 523,
	0	 521 538 578 580 585 612 615 625 627 645 661 664 668 670 680 683 745 799 1066,
	1	 525 537 547 549 551 553 563 581 587 592 593 599 609 614 623 635 638 642 651 657 698 738 746 760 762 784 796 809 833 1073,
	0	 597 1068,
	0	 597 701 1065 1068,
	0	 854 855 856 857 861 864 867 869 871 872 874 875 876 878 879 884,
	1	 50 118,
	0	 51 54 71 97 100 116 148,
	0	 51 54 71 85 97 100 116 139 148,
	0	 51 54 58 71 80 85 91 92 97 99 100 116 126 139 140 148 947 949,
	1	 74 82 88 95 96 103 111 113 130 135 153 155 156 158 160 163 164 981 1063 1064,
	1	 295 440 1091,
	0	 708 723 737 773 791 792 821,
	0	 159 708 723 737 773 776 791 792 821,
	2	 601 1008 1067,
	1	 532 601 702 719 744 1008 1067,
	0	 540 566 584 594 643 655 667 675 686 704 842 850 1069,
	0	 538 555 578 580 585 612 615 625 627 645 661 664 668 670 680 683 685 745 799 1066,
	1	 536 544 548 550 556 558 560 567 575 576 583 591 595 598 602 608 613 616 619 630 636 650 656 665 672 681 682 690 692 697 736 777 780 961 1004,
	0	 533 534 535 539 542 543 546 562 572 573 582 588 600 604 606 617 621 629 639 649 652 666 677 687 691 696 699 778 813 963 964 1005,
	1	 325 409 418,
	0	 532 719 1067,
	0	 532 719 744 1067,
	0	 601 669 702 804 1008,
	0	 601 669 702 770 790 804 1008,
	0	 51 54 58 70 71 91 97 99 139 148 947,
	0	 653 673 705 761 767 776 827 828 838 959,
	0	 145 475 514 653 673 705 707 711 713 718 723 732 749 750 757 761 763 764 766 767 776 781 788 789 803 811 825 826 827 828 838 843 848 957 958 959 960 990 992 993 994 995 997 998 999 1000 1029 1030 1031 1032 1034 1035 1036 1037 1038 1039 1041 1042 1043 1044 1045 1046 1047 1048 1049 1050 1051 1052 1053 1054 1055 1056 1057 1058 1059,
	1	 145 159 475 514 653 673 705 707 708 711 713 718 723 732 737 749 750 757 761 763 764 766 767 773 776 781 788 789 791 792 803 811 821 825 826 827 828 838 843 848 957 958 959 960 990 992 993 994 995 997 998 999 1000 1029 1030 1031 1032 1034 1035 1036 1037 1038 1039 1041 1042 1043 1044 1045 1046 1047 1048 1049 1050 1051 1052 1053 1054 1055 1056 1057 1058 1059,
	0	 902 910 912 915 916 920 921 924 926 927 928 929 930 932 933 934 938 939 941,
	0	 902 910 912 915 916 920 921 924 926 927 928 929 930 931 932 933 934 935 936 937 938 939 941,
	0	 51 54 58 71 85 92 97 99 126 139 140 148 947 949,
	0	 70 91,
	0	 51 54 55 58 63 65 70 71 73 75 77 79 80 85 91 92 96 97 99 100 109 116 122 124 126 133 137 139 140 141 144 148 152 162 299 947 949,
	0	 82 103 111 135 158 163 981,
	0	 74 82 103 111 135 153 156 158 163 981,
	0	 74 82 103 111 130 135 153 155 156 158 160 163 164 981,
	0	 74 82 88 95 103 111 113 130 135 153 155 156 158 160 163 164 981 1063 1064,
	0	 145 475 707 708 711 713 718 732 737 749 750 757 763 764 766 773 781 788 789 792 803 811 821 825 826 843 848 957 958 960 990 992 993 994 995 997 998 999 1000 1029 1030 1031 1032 1034 1035 1036 1037 1038 1039 1041 1042 1043 1044 1045 1046 1047 1048 1049 1050 1051 1052 1053 1054 1055 1056 1057 1058 1059,
	0	 159 514 723 725 727 742 743 759 769 776 783 791 793 801 812 962 991 1033 1040,
	0	 159 514 653 705 723 725 727 742 743 759 761 767 769 776 783 791 793 801 812 827 828 838 959 962 991 1033 1040,
	1	 145 159 475 514 653 705 707 711 713 718 723 725 727 732 742 743 749 750 757 759 761 763 764 766 767 769 776 781 783 788 789 791 793 801 803 805 811 812 825 826 827 828 838 843 848 957 958 959 960 962 990 991 992 993 994 995 997 998 999 1000 1029 1030 1031 1032 1033 1034 1035 1036 1037 1038 1039 1040 1041 1042 1043 1044 1045 1046 1047 1048 1049 1050 1051 1052 1053 1054 1055 1056 1057 1058 1059,
	0	 960 990 1029 1042 1045 1051 1058,
	0	 556 598,
	1	 180 184 187 189 190 192 197 202 216 217 218 219 220 223 225 227 230 943,
	1	 180 181 184 187 188 189 190 191 192 193 197 198 200 202 203 208 210 212 216 217 218 219 220 223 225 227 228 230 231 943,
	0	 177 270 275 283 291 294 302 305 307 310 316 319 321 324 325 339 360 367 368 370 371 375 378 384 395 396 403 406 409 413 418 424 426 431 436 437 438 439 441 443 445 447 453 457 741 977 978 979 1014 1015 1016 1017 1019 1020 1021 1024 1028 1080 1084 1085 1087 1088,
	0	 334 351 362 376 397 404,
	1	 341 345 380 390 414 425,
	0	 357 967,
	0	 465 467 468 469 472 473 476 477 478 482 486 490 493 494 495 496 501 502 503,
	0	 702 770 790 804 1067,
	0	 567 619,
	0	 533 534 542 579 621 629 652 666 688 689 691 699 778 963 1005,
	0	 306 342 530 540 557 559 561 566 584 586 594 603 607 610 632 643 654 655 658 659 662 667 675 679 684 686 703 704 779 842 850 1007 1069 1071,
	0	 177 270 275 283 291 294 302 305 307 310 312 316 318 319 321 322 324 325 326 332 334 336 337 339 340 346 348 351 354 355 360 361 362 363 367 368 370 371 372 373 374 375 376 378 384 393 395 396 397 402 403 404 405 406 407 409 411 413 416 418 424 426 430 431 433 436 437 438 439 441 443 444 445 447 450 452 453 454 455 457 462 741 775 966 968 970 972 973 977 978 979 1011 1014 1015 1016 1017 1018 1019 1020 1021 1024 1025 1027 1028 1075 1076 1078 1079 1080 1081 1083 1084 1085 1087 1088,
	0	 533 534 629 652 688 689 963 1005,
	0	 579 666,
	0	 521 525 527 531 532 533 534 535 536 537 538 539 541 542 543 544 545 546 547 548 549 550 551 553 554 555 556 558 560 562 563 564 567 568 569 570 571 572 573 574 575 576 577 578 579 580 581 582 583 585 587 588 589 590 591 592 593 595 596 597 598 599 600 601 602 604 605 606 608 609 612 613 614 615 616 617 618 619 620 621 622 623 624 625 626 627 628 629 630 631 633 634 635 636 637 638 639 640 642 644 645 646 649 650 651 652 656 657 660 661 663 664 665 666 668 669 670 671 672 676 677 680 681 682 683 685 687 688 689 690 691 692 693 694 695 696 697 698 699 700 701 702 710 719 736 738 744 745 746 748 758 760 762 765 768 770 772 777 778 780 784 786 790 796 799 800 804 809 813 833 961 963 964 1003 1004 1005 1006 1008 1065 1066 1067 1068 1070 1072 1073,
	0	 521 525 526 527 530 531 532 533 534 535 536 537 538 539 541 542 543 544 545 546 547 548 549 550 551 552 553 554 555 556 558 559 560 562 563 564 567 568 569 570 571 572 573 574 575 576 577 578 579 580 581 582 583 585 586 587 588 589 590 591 592 593 595 596 597 598 599 600 601 602 604 605 606 607 608 609 611 612 613 614 615 616 617 618 619 620 621 622 623 624 625 626 627 628 629 630 631 633 634 635 636 637 638 639 640 641 642 644 645 646 647 648 649 650 651 652 656 657 659 660 661 663 664 665 666 668 669 670 671 672 676 677 679 680 681 682 683 685 687 688 689 690 691 692 693 694 695 696 697 698 699 700 701 702 710 719 736 738 744 745 746 748 758 760 762 765 768 770 771 772 777 778 780 784 786 790 796 799 800 804 809 813 833 961 963 964 1003 1004 1005 1006 1008 1065 1066 1067 1068 1070 1072 1073,
	0	 306 521 525 526 527 530 531 532 533 534 535 536 537 538 539 540 541 542 543 544 545 546 547 548 549 550 551 552 553 554 555 556 558 559 560 561 562 563 564 566 567 568 569 570 571 572 573 574 575 576 577 578 579 580 581 582 583 584 585 586 587 588 589 590 591 592 593 594 595 596 597 598 599 600 601 602 604 605 606 607 608 609 611 612 613 614 615 616 617 618 619 620 621 622 623 624 625 626 627 628 629 630 631 633 634 635 636 637 638 639 640 641 642 643 644 645 646 647 648 649 650 651 652 654 655 656 657 658 659 660 661 662 663 664 665 666 667 668 669 670 671 672 675 676 677 679 680 681 682 683 685 686 687 688 689 690 691 692 693 694 695 696 697 698 699 700 701 702 703 704 710 719 736 738 744 745 746 748 758 760 762 765 768 770 771 772 777 778 779 780 784 786 790 796 799 800 804 809 813 833 850 961 963 964 1003 1004 1005 1006 1007 1008 1065 1066 1067 1068 1069 1070 1072 1073,
	0	 187 192,
	0	 180 187 189 190 192 197 202 216 225 227,
	1	 145 159 304 387 475 514 653 673 705 706 707 708 711 712 713 714 716 718 720 721 722 723 724 725 726 727 728 729 731 732 733 734 735 737 739 740 742 743 747 749 750 751 752 753 754 755 756 757 759 761 763 764 766 767 769 773 776 781 782 783 787 788 789 791 792 793 794 795 797 801 802 803 805 806 808 810 811 812 814 815 816 817 818 820 821 822 823 825 826 827 828 831 832 834 835 836 837 838 840 841 843 844 845 846 847 848 957 958 959 960 962 990 991 992 993 994 995 996 997 998 999 1000 1001 1002 1029 1030 1031 1032 1033 1034 1035 1036 1037 1038 1039 1040 1041 1042 1043 1044 1045 1046 1047 1048 1049 1050 1051 1052 1053 1054 1055 1056 1057 1058 1059,
	1	 9 24 32 34 35 39 41 43 44 47 945 946,
	1	 51 54 55 58 63 65 70 71 75 79 80 85 91 92 97 99 100 116 122 124 126 137 139 140 141 144 148 152 947 949,
	0	 51 54 55 58 63 65 70 71 73 75 79 80 85 91 92 97 99 100 109 116 122 124 126 133 137 139 140 141 144 148 152 162 299 947 949,
	0	 145 159 475 514 653 673 705 707 708 711 713 718 723 732 737 749 750 757 761 763 764 766 767 773 776 781 788 789 791 792 803 805 811 821 825 826 827 828 834 836 838 843 848 957 958 959 960 990 992 993 994 995 997 998 999 1000 1002 1029 1030 1031 1032 1034 1035 1036 1037 1038 1039 1041 1042 1043 1044 1045 1046 1047 1048 1049 1050 1051 1052 1053 1054 1055 1056 1057 1058 1059,
	1	 532 601 719 744 1008 1067,
	1	 702 770 790,
	0	 599 657,
	0	 909 919,
	0	 852 858 859 863 868 870 880 883 886 887 891 892 894 895 897 898 899,
	0	 863 868 870 880 883 887 891 892 894 895 897 898 899,
	1	 653 673 767 827 959,
	0	 653 673 761 767 827 828 959,
	1	 306 540 561 566 584 594 643 654 655 658 662 667 675 679 686 703 704 779 842 850 1007 1069,
	0	 283 305 367 378 395 424 977 1080 1084 1085,
	1	 1 2 3 4 9 13 15 17 24 27 29 30 32 34 35 36 37 39 41 42 43 44 46 47 945 946 1074,
	1	 70 100 122,
	0	 58 70 80 85 92 99 100 122 126 139 140 947 949,
	1	 51 54 58 70 71 75 80 85 92 97 99 100 122 126 139 140 141 148 947 949,
	1	 74 82 88 95 96 103 109 111 113 130 133 135 153 155 156 158 160 162 163 164 981 1063 1064,
	0	 289 317 333 335 353 356 359 369 392 421 432 442 460 975 1089 1090,
	0	 289 317 333 335 353 356 359 369 392 421 432 442 460 461 975 1089 1090,
	0	 289 317 333 335 353 356 359 369 392 412 421 432 442 460 461 975 1013 1089 1090,
	0	 145 159 475 707 711 713 718 732 749 750 757 763 764 766 781 788 789 803 805 811 825 826 843 848 957 958 960 990 992 993 994 995 997 998 999 1000 1029 1030 1031 1032 1034 1035 1036 1037 1038 1039 1041 1042 1043 1044 1045 1046 1047 1048 1049 1050 1051 1052 1053 1054 1055 1056 1057 1058 1059,
	0	 468 493 494,
	0	 540 667 675 1069,
	0	 540 584 655 667 675 1069,
	0	 594 686,
	0	 589 596 669 682 748 804 1072,
	0	 537 547 569 581 587 589 592 593 596 605 651 669 682 698 746 748 762 784 804 833 1072,
	0	 521 537 538 547 554 555 569 574 578 580 581 585 587 589 592 593 596 605 612 615 625 627 634 637 645 651 661 664 668 669 670 680 682 683 685 698 700 745 746 748 762 784 799 804 833 1066 1072,
	0	 521 527 537 538 545 547 554 555 569 571 574 578 580 581 585 587 589 592 593 596 605 612 615 622 625 627 634 637 645 646 651 661 663 664 668 669 670 680 682 683 685 694 698 700 710 745 746 748 762 784 799 804 833 1006 1066 1072,
	0	 601 790 1008 1067,
	0	 601 770 790 1008 1067,
	0	 521 527 532 537 538 545 547 554 555 569 571 574 578 580 581 585 587 589 592 593 596 601 605 612 615 622 625 627 634 637 645 646 651 661 663 664 668 669 670 680 682 683 685 694 698 700 702 710 719 744 745 746 748 762 770 784 790 799 804 833 1006 1008 1066 1067 1072,
	0	 551 609 760,
	0	 525 549 551 609 760,
	1	 521 525 527 532 537 538 545 547 549 551 554 555 569 571 574 578 580 581 585 587 589 592 593 596 601 605 609 612 615 622 625 627 634 637 645 646 651 661 663 664 668 669 670 680 682 683 685 694 698 700 702 710 719 744 745 746 748 760 762 770 784 790 799 804 833 1006 1008 1066 1067 1072,
	0	 521 525 527 532 537 538 545 547 549 551 554 555 558 569 571 574 578 580 581 585 587 589 592 593 596 601 605 609 612 615 622 625 627 634 637 645 646 651 661 663 664 668 669 670 672 680 682 683 685 694 698 700 702 710 719 744 745 746 748 760 762 770 784 790 799 804 833 961 1006 1008 1066 1067 1072,
	0	 521 525 527 532 537 538 541 545 547 549 551 554 555 558 564 569 571 574 577 578 580 581 585 587 589 590 592 593 596 597 601 605 609 612 615 618 620 622 624 625 627 631 633 634 637 644 645 646 651 660 661 663 664 668 669 670 672 676 680 682 683 685 693 694 698 700 701 702 710 719 744 745 746 748 758 760 762 770 772 784 786 790 799 800 804 833 961 1003 1006 1008 1065 1066 1067 1068 1070 1072,
	0	 563 599 614 623 635 642 738 796 809 1073,
	0	 616 650 692 697,
	0	 536 567 575 576 583 595 602 608 616 619 650 692 697 1004,
	1	 562 572 582 617 649,
	0	 533 542 562 572 582 588 617 639 649 666 677 691 696 699 778 813,
	0	 533 534 542 562 572 582 588 617 621 629 639 649 652 666 677 691 696 699 778 813 963 1005,
	0	 535 539 604 606 687 688 689,
	0	 535 539 573 579 600 604 606 687 688 689 964,
	1	 533 534 535 539 542 562 572 573 579 582 588 600 604 606 617 621 629 639 649 652 666 677 687 688 689 691 696 699 778 813 963 964 1005,
	0	 1 2 3 4 9 13 20 22 24 26 28 31 32 33 34 35 38 39 40 41 42 43 44 45 46 47 945 946 1074,
	1	 723 805,
	0	 346 393 407,
	0	 775 968 970 972,
	0	 181 184 187 188 191 193 198 200 203 208 210 212 217 218 219 220 222 223 224 228 230 231 233 943,
	1	 51 54 71 75 97 99 100 116 141 144 148 152,
	2	 51 54 58 71 75 80 85 92 97 99 100 116 126 139 140 141 144 148 152 947 949,
	0	 1 2 3 4 9 13 24 27 29 32 34 35 36 39 41 42 43 44 46 47 945 946 1074,
	0	 1 2 3 4 9 13 15 22 24 27 29 30 32 34 35 36 39 41 42 43 44 46 47 945 946 1074,
	0	 536 558 567 575 576 583 589 595 596 602 605 608 616 619 630 650 656 690 692 697 736 744 748 961 1004 1072,
	0	 521 527 532 536 538 545 554 555 558 567 569 571 574 575 576 578 580 583 585 589 595 596 602 605 608 612 615 616 619 622 625 627 630 634 637 645 646 650 656 661 663 664 668 670 680 683 685 690 692 694 697 700 710 719 736 744 745 748 799 961 1004 1006 1066 1072,
	0	 180 181 182 183 184 185 186 187 188 189 190 191 192 193 194 195 196 197 198 199 200 201 202 203 204 205 206 207 208 209 210 211 212 213 214 215 216 217 218 219 220 221 222 223 224 225 226 227 228 229 230 231 232 233 259 260 293 389 942 943,
	0	 306 342 530 540 557 561 566 584 594 603 607 610 632 643 654 655 658 659 662 667 675 679 684 686 703 704 779 842 850 1007 1069 1071,
	0	 181 188 191 193 198 203 208 228 231,
	0	 66 115,
	0	 482 484,
	0	 562 572 649 696,
	0	 562 572 582 617 639 649 696 813,
	0	 862 867 875,
	0	 855 856 857 861 862 864 867 869 871 872 874 875 876 878 879 884,
	0	 855 856 857 860 861 862 864 867 869 871 872 874 875 876 878 879 884,
	0	 854 855 856 857 860 861 862 864 867 869 871 872 874 875 876 878 879 884,
	0	 854 855 856 857 860 861 862 864 867 869 871 872 874 875 876 877 878 879 882 884 885,
	0	 534 542 621 652 666 691 696 699 778 1005,
	0	 533 534 542 621 629 652 666 691 696 699 778 1005,
	0	 535 539 543 546 579 588 604 606 677 687 688 689,
	0	 535 539 543 546 573 579 588 600 604 606 677 687 688 689 963 964,
	1	 73 162,
	0	 306 342 526 530 540 552 557 559 561 566 570 584 586 594 603 607 610 611 632 641 643 647 648 654 655 658 662 667 671 675 684 686 695 703 704 771 779 842 850 1007 1069 1071,
	0	 553 563 599 614 623 635 638 642 657 672 738 796 809 961 1073,
	0	 181 188 191 193 198 200 208 210 212 228,
	0	 180 181 188 189 190 191 192 193 197 198 200 202 208 210 212 216 219 220 222 223 224 225 227 228 230 233,
	0	 184 187 217 218 221 229 942 943,
	0	 180 181 184 187 188 189 190 191 192 193 197 198 200 202 208 210 212 216 217 218 219 220 221 222 223 224 225 227 228 229 230 233 942 943,
	0	 471 474 481 487 505 523,
	0	 471 474 481 487 489 498 499 504 505 523,
	0	 465 467 471 474 478 481 486 487 489 491 492 498 499 504 505 523,
	0	 616 650 697,
	1	 235 236 980,
	0	 250 254 509 510 528 774 839,
	0	 171 241 242 243 244 245 246 247 248 249 470 497 717,
	0	 471 474 481 484 489 498 499 505 523,
	0	 564 577 624 660 676 758 800,
	0	 365 386,
	1	 58 70 99 140 947,
	0	 589 596 605 609 651 748 1072,
	0	 535 539 543 546 562 572 579 582 588 604 606 617 639 649 677 687 688 689 696 813,
	0	 49 145 159 161 165 166 167 168 171 172 174 178 179 234 235 236 237 238 239 240 241 242 243 244 245 246 247 248 249 250 251 252 253 254 255 256 257 258 304 306 342 387 464 465 466 467 468 469 470 471 472 473 474 475 476 477 478 479 480 481 482 483 484 485 486 487 488 489 490 491 492 493 494 495 496 497 498 499 500 501 502 503 504 505 506 507 508 509 510 511 512 513 514 515 516 517 518 519 520 521 522 523 524 525 526 527 528 529 530 531 532 533 534 535 536 537 538 539 540 541 542 543 544 545 546 547 548 549 550 551 552 553 554 555 556 557 558 559 560 561 562 563 564 565 566 567 568 569 570 571 572 573 574 575 576 577 578 579 580 581 582 583 584 585 586 587 588 589 590 591 592 593 594 595 596 597 598 599 600 601 602 603 604 605 606 607 608 609 610 611 612 613 614 615 616 617 618 619 620 621 622 623 624 625 626 627 628 629 630 631 632 633 634 635 636 637 638 639 640 641 642 643 644 645 646 647 648 649 650 651 652 653 654 655 656 657 658 659 660 661 662 663 664 665 666 667 668 669 670 671 672 673 674 675 676 677 679 680 681 682 683 684 685 686 687 688 689 690 691 692 693 694 695 696 697 698 699 700 701 702 703 704 705 706 707 708 709 710 711 712 713 714 715 716 717 718 719 720 721 722 723 724 725 726 727 728 729 731 732 733 734 735 736 737 738 739 740 742 743 744 745 746 747 748 749 750 751 752 753 754 755 756 757 758 759 760 761 762 763 764 765 766 767 768 769 770 771 772 773 774 776 777 778 779 780 781 782 783 784 786 787 788 789 790 791 792 793 794 795 796 797 798 799 800 801 802 803 804 805 806 808 809 810 811 812 813 814 815 816 817 818 820 821 822 823 824 825 826 827 828 829 830 831 832 833 834 835 836 837 838 839 840 841 842 843 844 845 846 847 848 850 851 957 958 959 960 961 962 963 964 980 990 991 992 993 994 995 996 997 998 999 1000 1001 1002 1003 1004 1005 1006 1007 1008 1029 1030 1031 1032 1033 1034 1035 1036 1037 1038 1039 1040 1041 1042 1043 1044 1045 1046 1047 1048 1049 1050 1051 1052 1053 1054 1055 1056 1057 1058 1059 1065 1066 1067 1068 1069 1070 1071 1072 1073 1094 1095,
	0	 177 270 275 280 283 291 294 301 302 305 307 310 316 318 319 321 322 324 325 326 332 334 336 337 339 340 346 348 351 354 355 360 361 362 363 367 368 370 371 373 374 375 376 378 381 382 384 393 395 396 397 402 403 404 405 406 407 409 411 413 416 418 424 426 430 431 433 436 437 438 439 441 443 444 445 447 450 452 453 454 455 457 462 741 775 966 968 970 972 973 974 977 978 979 1011 1014 1015 1016 1017 1018 1019 1020 1021 1024 1025 1027 1028 1075 1076 1078 1079 1080 1081 1083 1084 1085 1087 1088,
	0	 287 289 295 296 297 298 300 309 312 313 315 317 323 328 329 333 335 341 343 345 347 350 352 353 356 357 359 364 366 369 372 379 380 383 385 388 390 391 392 394 398 400 408 410 412 414 417 419 420 421 422 423 425 428 432 440 442 448 449 451 456 458 459 460 461 463 807 965 967 969 971 975 976 1012 1013 1022 1023 1026 1077 1082 1086 1089 1090 1091,
	0	 289 317 333 335 353 356 359 369 412 432 461 1013 1089,
	0	 289 317 328 333 335 353 356 359 369 392 412 421 432 442 448 449 460 461 975 1013 1022 1023 1086 1089 1090,
	0	 564 631 800 1003,
	0	 577 624 644 676 758,
	0	 577 624 644 660 676 758,
	0	 51 54 55 58 63 65 70 71 73 75 79 80 85 88 91 92 96 97 99 100 113 116 122 124 126 137 139 140 141 144 148 152 299 947 949 1063 1064,
	1	 328 385 419 422,
	0	 167 168 171 241 242 243 244 245 246 247 248 249 251 252 253 257 464 465 466 467 468 469 470 471 472 473 474 476 477 478 479 480 481 482 483 484 485 486 487 488 489 490 491 492 493 494 495 496 497 498 499 500 501 502 503 504 505 508 511 512 515 523 524 565 709 717 798 824 830 1094 1095,
	0	 564 660 800,
	0	 65 79 88 96 113 124 137 1063 1064,
	0	 412 461 1089,
	0	 392 412 421 442 448 449 460 461 975 1013 1022 1023 1089 1090,
	0	 542 572 691 699,
	0	 542 572 588 677 691 699,
	0	 649 778,
	0	 649 696 778,
	0	 542 572 588 649 677 691 696 699 778,
	0	 562 617 639 813,
	0	 535 539 543 546 573 579 600 604 606 621 687 963 964,
	0	 533 534 535 539 542 543 546 562 572 573 579 588 600 604 606 617 621 629 639 649 652 666 677 687 691 696 699 778 813 963 964 1005,
	1	 525 541 549 551 553 563 564 577 590 597 599 614 618 620 623 624 631 635 638 642 644 657 660 676 693 701 738 758 760 772 786 796 800 809 1003 1065 1068 1073,
	0	 521 525 527 532 538 541 545 549 551 553 554 555 563 564 569 571 574 577 578 580 585 590 597 599 601 612 614 615 618 620 622 623 624 625 627 631 634 635 637 638 642 644 645 646 657 660 661 663 664 668 669 670 676 680 683 685 693 694 700 701 702 710 719 738 744 745 758 760 770 772 786 790 796 799 800 804 809 1003 1006 1008 1065 1066 1067 1068 1073,
	0	 521 525 527 532 536 537 538 541 544 545 547 548 549 550 551 553 554 555 556 558 560 563 564 567 569 571 574 575 576 577 578 580 581 583 585 587 589 590 591 592 593 595 596 597 598 599 601 602 605 608 609 612 613 614 615 616 618 619 620 622 623 624 625 627 630 631 634 635 636 637 638 642 644 645 646 650 651 656 657 660 661 663 664 665 668 669 670 672 676 680 681 683 685 690 692 693 694 697 698 700 701 702 710 719 736 738 744 745 746 748 758 760 762 770 772 777 780 784 786 790 796 799 800 804 809 833 961 1003 1004 1006 1008 1065 1066 1067 1068 1072 1073,
	0	 533 534 629 652 666 688 689 1005,
	0	 542 691 699 778 963,
	0	 535 539 542 543 546 604 606 687 691 699 778 963,
	0	 572 582 649,
	0	 535 539 542 543 546 562 572 582 588 604 606 617 639 649 677 687 691 696 699 778 813 963,
	0	 533 534 535 539 542 543 546 562 572 582 588 604 606 617 629 639 649 652 666 677 687 688 689 691 696 699 778 813 963 1005,
	0	 572 588 677,
	0	 562 572 582 588 617 639 649 677 813,
	0	 533 534 535 539 543 546 562 572 579 582 588 604 606 617 629 639 649 652 666 677 687 688 689 813 963 1005,
	0	 533 534 535 539 543 546 562 572 573 579 582 588 600 604 606 617 629 639 649 652 666 677 687 688 689 813 963 964 1005,
	0	 289 317 333 335 353 356 359 369 392 421 432 442 448 449 460 461 975 1022 1023 1090,
	0	 51 54 71 75 91 97 100 116 141 148,
	0	 51 54 58 71 75 80 85 91 92 97 100 116 126 139 140 141 148 947 949,
	0	 272 282,
	0	 272 276 279 282,
	1	 468 469 477 482 484 490 493 494 495 496 502 503 504,
	0	 860 867 875,
	1	 17 20 27 36 37 38 45,
	1	 15 17 20 22 27 30 36 37 38 45,
	1	 1 2 3 4 9 13 15 17 20 22 24 27 30 32 34 35 36 37 38 39 41 42 43 44 45 46 47 945 946 1074,
	0	 521 585 615 645,
	1	 554 668,
	0	 554 668 683,
	0	 538 554 578 580 612 625 661 668 680 683 745 799 1066,
	0	 538 554 578 580 612 625 627 661 668 670 680 683 745 799 1066,
	0	 538 554 555 578 580 612 625 627 661 664 668 670 680 683 685 745 799 1066,
	0	 169 170 272 276 279 282 285 288 358,
	0	 169 170 269 272 276 278 279 282 285 288 358,
	0	 169 170 267 269 271 272 273 276 278 279 281 282 285 286 288 290 311 320 358 427 446 819 1009 1010 1092 1093,
	0	 169 170 261 262 263 264 266 267 269 271 272 273 276 278 279 281 282 285 286 288 290 311 320 358 427 446 819 1009 1010 1092 1093,
	1	 169 170 261 262 263 264 265 266 267 268 269 271 272 273 276 278 279 281 282 285 286 288 290 311 320 358 401 427 446 819 944 1009 1010 1092 1093,
	1	 169 170 259 261 262 263 264 265 266 267 268 269 271 272 273 276 278 279 281 282 285 286 288 290 311 320 358 401 427 446 819 944 1009 1010 1092 1093,
	0	 145 475 673 707 711 713 718 732 749 750 757 763 764 766 781 788 789 803 811 825 826 843 848 957 958 960 990 992 993 994 995 997 998 999 1000 1029 1030 1031 1032 1034 1035 1036 1037 1038 1039 1041 1042 1043 1044 1045 1046 1047 1048 1049 1050 1051 1052 1053 1054 1055 1056 1057 1058 1059,
	0	 145 159 475 514 673 707 711 713 718 723 732 749 750 757 763 764 766 776 781 788 789 791 803 811 825 826 843 848 957 958 960 990 992 993 994 995 997 998 999 1000 1029 1030 1031 1032 1034 1035 1036 1037 1038 1039 1041 1042 1043 1044 1045 1046 1047 1048 1049 1050 1051 1052 1053 1054 1055 1056 1057 1058 1059,
	0	 484 487,
	0	 471 481 484 487 523,
	0	 471 481 484 487 489 498 499 523,
	0	 578 580,
	0	 542 677 691 696 699 778,
	0	 535 539 542 543 546 604 606 677 691 696 699 778,
	0	 579 588,
	0	 579 588 688 689,
	0	 535 539 542 543 546 579 588 604 606 677 688 689 691 696 699 778,
	0	 621 687,
	1	 177 270 275 283 291 294 302 305 307 310 316 319 321 322 324 325 332 334 337 339 351 360 361 362 363 367 368 370 371 373 374 375 376 378 384 395 396 397 403 404 405 406 409 413 416 418 424 426 431 433 436 437 438 439 441 443 445 447 452 453 455 457 462 741 973 977 978 979 1011 1014 1015 1016 1017 1019 1020 1021 1024 1025 1028 1080 1083 1084 1085 1087 1088,
	0	 58 80 85 92 126 947 949,
	0	 287 289 295 296 297 298 309 313 315 317 323 328 329 333 335 341 343 345 347 352 353 356 357 359 366 369 380 383 390 391 392 394 398 408 410 412 414 417 420 421 423 425 428 432 440 442 448 449 458 459 460 461 463 807 965 967 969 971 975 976 1012 1013 1022 1023 1026 1082 1086 1089 1090 1091,
	0	 5 6 8 10 12 16 21 23,
	0	 5 6 7 8 10 12 14 16 21 23,
	0	 287 383,
	0	 51 54 55 58 70 71 75 80 85 91 92 97 99 100 116 126 139 140 141 144 148 152 947 949,
	0	 718 757,
	1	 465 467 472 473 476 478 486 487 491 492 501 504,
	1	 888 890,
	0	 856 857 869 871 872 874 879,
	0	 854 855 856 857 860 861 864 865 867 869 871 872 874 875 876 877 878 879 882 884 885,
	0	 854 855 856 857 860 861 864 865 867 869 871 872 874 875 876 877 878 879 881 882 884 885,
	1	 52 53 59 60 62 68 69 84 86 90 93 104 105 107 108 112 117 119 121 125 127 128 129 131 136 138 142 147 150 950 951 952 953 954 955 956 982 983 984 985 1060 1061 1062,
	1	 67 120,
	1	 56 57 64 66 67 76 81 83 94 98 101 102 110 114 115 120 123 132 134 143 146 149 151 154 157 292 987 988,
	1	 536 544 548 550 556 558 560 567 575 576 583 591 595 598 602 608 613 616 619 630 633 636 650 656 665 672 681 690 692 697 736 777 780 961 1004 1070,
	1	 521 527 532 536 538 544 545 548 550 554 555 556 558 560 567 569 571 574 575 576 578 580 583 585 589 591 595 596 598 601 602 605 608 612 613 615 616 619 622 625 627 630 633 634 636 637 645 646 650 656 661 663 664 665 668 669 670 672 680 681 683 685 690 692 694 697 700 702 710 719 736 744 745 748 770 777 780 790 799 804 961 1004 1006 1008 1066 1067 1070 1072,
	0	 900 901 902 903 904 905 906 907 908 909 910 911 912 913 915 916 917 918 919 920 921 922 923 924 925 926 927 928 929 930 931 932 933 934 935 936 937 938 939 940 941,
	1	 525 536 541 544 548 549 550 551 553 556 558 560 563 564 567 575 576 577 583 590 591 595 597 598 599 601 602 608 613 614 616 618 619 620 623 624 630 631 633 635 636 638 642 644 650 656 657 660 665 669 672 676 681 690 692 693 697 701 702 736 738 744 758 760 770 772 777 780 786 790 796 800 804 809 961 1003 1004 1008 1065 1067 1068 1070 1073,
	1	 527 532 545 571 622 646 663 694 710 719 1006,
	0	 159 776 805,
	0	 159 708 737 773 776 791 792 805 821,
	0	 145 159 475 514 653 673 705 707 708 711 713 718 723 732 737 749 750 757 761 763 764 766 767 773 776 781 788 789 791 792 803 805 811 821 825 826 827 828 838 843 848 957 958 959 960 990 992 993 994 995 997 998 999 1000 1029 1030 1031 1032 1034 1035 1036 1037 1038 1039 1041 1042 1043 1044 1045 1046 1047 1048 1049 1050 1051 1052 1053 1054 1055 1056 1057 1058 1059,
	0	 910 932,
	0	 51 54 55 58 63 65 70 71 74 75 79 80 82 85 91 92 95 97 99 100 103 111 116 122 124 126 130 135 137 139 140 141 144 148 152 153 155 156 158 160 163 164 299 947 949 981,
	0	 289 300 309 313 315 317 323 329 333 335 341 343 345 347 350 352 353 356 357 359 364 366 369 379 380 388 390 391 392 394 398 400 408 410 412 414 417 420 421 423 425 428 432 442 448 449 451 456 458 459 460 461 463 807 965 967 969 971 975 976 1012 1013 1022 1023 1026 1077 1086 1089 1090,
	0	 289 300 309 313 315 317 323 328 329 333 335 341 343 345 347 350 352 353 356 357 359 364 366 369 379 380 388 390 391 392 394 398 400 408 410 412 414 417 420 421 423 425 428 432 442 448 449 451 456 458 459 460 461 463 807 965 967 969 971 975 976 1012 1013 1022 1023 1026 1077 1086 1089 1090,
	0	 521 525 527 532 536 537 538 544 545 547 548 549 550 554 555 556 558 560 567 569 571 574 575 576 578 580 581 583 585 587 589 591 592 593 595 596 598 601 602 605 608 609 612 613 615 616 619 622 625 627 630 634 636 637 645 646 650 651 656 661 663 664 665 668 669 670 672 680 681 683 685 690 692 694 697 698 700 702 710 719 736 744 745 746 748 762 770 777 780 784 790 799 804 833 961 1004 1006 1008 1066 1067 1072,
	1	 51 54 58 70 71 75 80 85 91 92 97 99 100 116 126 139 140 141 148 947 949,
	1	 88 113 144 152 1063 1064,
	1	 465 467 472 473 476 478 482 486 491 492 501 504,
	1	 465 467 471 472 473 474 476 478 481 482 486 487 489 491 492 498 499 501 504 505 523,
	1	 468 469 477 484 490 493 494 495 496 502 503,
	1	 610 703,
	0	 537 547 581 651 698 746 762 784,
	0	 177 270 291 302 310 316 321 324 325 360 368 370 396 397 409 418 426 431 436 437 443 447 453 978 1014 1019 1020 1021 1028 1088,
	0	 653 673 705 767 827 838 959,
	1	 76 114 151,
	0	 722 754 802 808 996,
	0	 720 722 724 728 729 731 734 735 739 740 747 751 752 753 754 755 756 782 794 797 802 808 815 818 822 823 831 832 837 841 844 845 846 847 996,
	0	 541 564 577 590 597 618 624 631 644 660 676 701 758 772 786 800 1003 1065 1068,
	0	 537 547 581 587 589 592 593 596 605 609 651 682 698 746 748 762 784 833 1072,
	0	 287 289 295 296 297 298 300 309 313 315 317 323 326 328 329 333 335 336 341 343 345 346 347 348 350 352 353 355 356 357 359 364 366 369 379 380 383 385 388 390 391 392 393 394 398 400 402 407 408 410 411 412 414 417 419 420 421 422 423 425 428 430 432 440 442 448 449 451 456 458 459 460 461 463 775 807 965 966 967 968 969 970 971 972 975 976 1012 1013 1018 1022 1023 1026 1027 1075 1076 1077 1078 1079 1081 1082 1086 1089 1090 1091,
	0	 287 289 295 296 297 298 300 309 313 315 317 322 323 326 328 329 332 333 335 336 337 341 343 345 346 347 348 350 352 353 355 356 357 359 361 363 364 366 369 373 374 379 380 383 385 388 390 391 392 393 394 398 400 402 405 407 408 410 411 412 414 416 417 419 420 421 422 423 425 428 430 432 440 442 448 449 451 452 456 458 459 460 461 462 463 775 807 965 966 967 968 969 970 971 972 973 975 976 1011 1012 1013 1018 1022 1023 1025 1026 1027 1075 1076 1077 1078 1079 1081 1082 1083 1086 1089 1090 1091,
	0	 287 289 295 296 297 298 300 309 313 315 317 318 322 323 326 328 329 332 333 335 336 337 341 343 345 346 347 348 350 352 353 355 356 357 359 361 363 364 366 369 373 374 379 380 383 385 388 390 391 392 393 394 398 400 402 405 407 408 410 411 412 414 416 417 419 420 421 422 423 425 428 430 432 440 442 448 449 450 451 452 454 455 456 458 459 460 461 462 463 775 807 965 966 967 968 969 970 971 972 973 975 976 1011 1012 1013 1018 1022 1023 1025 1026 1027 1075 1076 1077 1078 1079 1081 1082 1083 1086 1089 1090 1091,
	0	 280 287 289 295 296 297 298 300 301 309 313 315 317 318 322 323 326 328 329 332 333 335 336 337 341 343 345 346 347 348 350 352 353 355 356 357 359 361 363 364 366 369 373 374 379 380 381 382 383 385 388 390 391 392 393 394 398 400 402 405 407 408 410 411 412 414 416 417 419 420 421 422 423 425 428 430 432 440 442 448 449 450 451 452 454 455 456 458 459 460 461 462 463 775 807 965 966 967 968 969 970 971 972 973 974 975 976 1011 1012 1013 1018 1022 1023 1025 1026 1027 1075 1076 1077 1078 1079 1081 1082 1083 1086 1089 1090 1091,
	0	 863 868 870 883 887 895 897 898,
	0	 252 253 830,
	1	 900 901 913 922 923 925 940,
	0	 289 317 333 335 353 356 359 369 392 412 421 432 442 460 461 975 1089 1090,
	0	 728 751 844 845,
	0	 900 901 902 903 904 905 906 907 908 909 910 911 912 913 914 915 916 918 919 920 921 922 923 924 925 926 927 928 929 930 931 932 933 934 935 936 937 938 939 940 941,
	1	 341 345 380 390 414 425 967,
	0	 342 530 557 559 586 603 610 632 684 842 1071,
	0	 306 342 530 540 557 559 561 566 584 586 594 603 610 632 643 654 655 658 662 667 675 684 686 703 704 779 842 850 1007 1069 1071,
	0	 51 54 58 70 71 85 91 92 97 99 126 139 140 144 148 152 947 949,
	1	 6 10 11 14 19 21 23,
	0	 159 725 727 742 743 759 769 783 793 801 805 812 962 991 1033 1040,
	0	 159 514 723 725 727 742 743 759 769 776 783 791 793 801 805 812 962 991 1033 1040,
	0	 159 514 653 673 705 723 725 727 742 743 759 761 767 769 776 783 791 793 801 805 812 827 828 838 959 962 991 1033 1040,
	1	 720 724 728 729 731 734 735 739 740 747 751 752 753 755 756 782 787 794 797 814 815 818 822 823 831 832 837 840 841 844 845 846 847,
	0	 57 101 123,
	1	 51 54 58 63 70 71 75 85 91 92 97 99 100 116 122 126 139 140 141 144 148 152 947 949,
	1	 51 54 58 63 70 71 75 80 85 91 92 97 99 100 116 122 126 139 140 141 144 148 152 299 947 949,
	0	 356 392 448 449 1022 1023,
	0	 145 159 475 514 706 707 711 713 718 723 732 749 750 757 763 764 766 776 781 788 789 791 803 806 811 825 826 834 836 843 848 957 958 960 990 992 993 994 995 997 998 999 1000 1002 1029 1030 1031 1032 1034 1035 1036 1037 1038 1039 1041 1042 1043 1044 1045 1046 1047 1048 1049 1050 1051 1052 1053 1054 1055 1056 1057 1058 1059,
	0	 145 159 475 514 706 707 711 713 718 723 732 749 750 757 763 764 766 776 781 788 789 791 803 805 806 811 825 826 834 836 843 848 957 958 960 990 992 993 994 995 997 998 999 1000 1002 1029 1030 1031 1032 1034 1035 1036 1037 1038 1039 1041 1042 1043 1044 1045 1046 1047 1048 1049 1050 1051 1052 1053 1054 1055 1056 1057 1058 1059,
	0	 653 673 705 725 727 743 759 761 767 783 793 812 827 828 838 959 962 991 1033 1040,
	0	 145 159 475 514 653 673 705 706 707 711 713 718 723 725 727 732 743 749 750 757 759 761 763 764 766 767 776 781 783 788 789 791 793 803 805 806 811 812 825 826 827 828 834 836 838 843 848 957 958 959 960 962 990 991 992 993 994 995 997 998 999 1000 1002 1029 1030 1031 1032 1033 1034 1035 1036 1037 1038 1039 1040 1041 1042 1043 1044 1045 1046 1047 1048 1049 1050 1051 1052 1053 1054 1055 1056 1057 1058 1059,
	0	 276 288 358,
	0	 126 140,
	1	 99 100 116,
	0	 63 70 99 100 116 122,
	0	 58 63 70 80 85 92 99 100 116 122 126 139 140 947 949,
	0	 51 54 58 63 70 71 75 80 85 92 97 99 100 116 122 126 139 140 141 148 947 949,
	0	 51 54 55 58 63 70 71 75 80 85 92 97 99 100 116 122 126 139 140 141 144 148 152 947 949,
	0	 73 91 299,
	1	 569 669 804,
	0	 702 744,
	0	 601 702 744 1008 1067,
	0	 601 702 744 770 790 1008 1067,
	0	 525 549 609 682,
	0	 521 525 527 532 536 538 541 544 545 548 549 550 554 555 556 558 560 564 567 569 571 574 575 576 577 578 580 583 585 589 590 591 595 596 597 598 601 602 605 608 609 612 613 615 616 618 619 620 622 624 625 627 630 631 633 634 636 637 644 645 646 650 656 660 661 663 664 665 668 669 670 672 676 680 681 682 683 685 690 692 693 694 697 700 701 702 710 719 736 744 745 748 758 770 772 777 780 786 790 799 800 804 961 1003 1004 1006 1008 1065 1066 1067 1068 1070 1072,
	1	 537 547 551 553 563 581 587 592 593 599 614 623 635 638 642 651 657 698 738 746 760 762 784 796 809 833 1073,
	0	 392 442 448 449 460 975 1013 1022 1023 1090,
	0	 392 412 442 448 449 460 975 1013 1022 1023 1090,
	0	 289 317 333 335 353 359 369 392 412 432 442 448 449 460 461 975 1013 1022 1023 1090,
	0	 289 317 333 335 353 356 359 369 392 412 432 442 448 449 460 461 975 1013 1022 1023 1089 1090,
	0	 261 266,
	0	 262 263 264 265 268 401 944,
	0	 262 263 264 265 268 331 401 944,
	0	 863 868 870 883 895 897 898 899,
	0	 863 868 870 883 892 894 895 897 898 899,
	0	 521 525 527 531 532 533 534 535 536 537 538 539 541 542 543 544 545 546 547 548 549 550 551 553 554 555 556 558 560 562 563 564 567 568 569 571 572 573 574 575 576 577 578 579 580 581 582 583 585 587 588 589 590 591 592 593 595 596 597 598 599 600 601 602 604 605 606 607 608 609 612 613 614 615 616 617 618 619 620 621 622 623 624 625 627 628 629 630 631 633 634 635 636 637 638 639 640 642 644 645 646 649 650 651 652 656 657 659 660 661 663 664 665 666 668 669 670 671 672 676 677 679 680 681 682 683 685 687 688 689 690 691 692 693 694 695 696 697 698 699 700 701 702 710 719 736 738 744 745 746 748 758 760 762 768 770 772 777 778 780 784 786 790 796 799 800 804 809 813 833 961 963 964 1003 1004 1005 1006 1008 1065 1066 1067 1068 1070 1072 1073,
	0	 803 825 958 1030 1037 1038 1046 1048 1054,
	0	 55 63 122 299,
	0	 300 328 350 364 379 388 400 451 456 1077,
	0	 55 65 79 96 124 137 299,
	0	 253 824,
	1	 235 237 239 980,
	0	 236 238 240,
	1	 51 54 55 58 63 70 71 75 80 85 88 91 92 97 99 100 113 122 126 139 140 141 144 148 152 947 949 1063 1064,
	0	 159 653 705 761 767 791 827 828 838 959,
	1	 521 525 527 532 533 534 535 536 537 538 539 541 542 543 544 545 546 547 548 549 550 551 553 554 555 556 558 560 562 563 564 567 569 571 572 573 574 575 576 577 578 579 580 581 582 583 585 587 588 589 590 591 592 593 595 596 597 598 599 600 601 602 604 605 606 608 609 612 613 614 615 616 617 618 619 620 621 622 623 624 625 627 629 630 631 633 634 635 636 637 638 639 642 644 645 646 649 650 651 652 656 657 660 661 663 664 665 666 668 669 670 671 672 676 677 680 681 682 683 685 687 688 689 690 691 692 693 694 695 696 697 698 699 700 701 702 710 719 736 738 744 745 746 748 758 760 762 770 772 777 778 780 784 786 790 796 799 800 804 809 813 833 961 963 964 1003 1004 1005 1006 1008 1065 1066 1067 1068 1070 1072 1073,
	0	 314 330 338 349 365 386 399 415,
	1	 76 81 94 151,
	0	 167 168 251 253 515 524 709 798 824,
	1	 167 168 251 252 253 508 515 524 709 798 824 830 851,
	0	 75 85 141,
	0	 75 85 126 141,
	0	 75 85 92 126 140 141 949,
	0	 70 75 85 92 99 126 140 141 144 152 949,
	0	 51 54 58 70 71 75 85 92 97 99 126 139 140 141 144 148 152 947 949,
	1	 275 283 305 307 367 378 384 395 403 406 424 977 1015 1016 1024 1080 1084 1085,
	0	 535 539 542 543 546 562 572 579 582 604 606 617 621 639 649 687 688 689 691 699 778 813,
	0	 533 535 539 542 543 546 562 572 573 579 582 600 604 606 617 621 639 649 666 687 688 689 691 699 778 813 963 964,
	0	 531 542 649 691 696 699 778,
	0	 562 572 582 588 617 639 677 813,
	0	 533 534 535 539 543 546 562 572 573 579 582 588 600 604 606 617 629 639 652 666 677 687 688 689 813 963 964 1005,
	0	 531 533 534 535 539 542 543 546 562 572 573 579 582 588 600 604 606 617 629 639 649 652 666 677 687 688 689 691 696 699 778 813 963 964 1005,
	0	 50 112 138,
	0	 50 112 131 136 138 147,
	0	 50 52 53 59 60 68 69 86 93 105 107 108 112 121 128 129 131 136 138 142 147 950 951 952 953 954 955 956 982 983 984 985 1060 1061,
	0	 50 52 53 59 60 68 69 84 86 90 93 105 107 108 112 121 127 128 129 131 136 138 142 147 950 951 952 953 954 955 956 982 983 984 985 1060 1061 1062,
	0	 50 52 53 56 57 59 60 62 64 66 67 68 69 76 81 83 84 86 90 93 94 98 101 102 104 105 107 108 110 112 114 115 117 119 120 121 123 125 127 128 129 131 132 134 136 138 142 143 146 147 149 150 151 154 157 292 950 951 952 953 954 955 956 982 983 984 985 986 987 988 1060 1061 1062,
	0	 267 271 281 286 427 819 1009 1010 1092,
	0	 251 253 508 824,
	0	 167 168 251 253 508 824,
	0	 740 782,
	0	 145 159 475 514 653 673 705 706 707 711 713 718 723 725 727 732 742 743 749 750 757 759 761 763 764 766 767 769 776 781 783 788 789 791 793 801 803 806 811 812 825 826 827 828 834 836 838 843 848 957 958 959 960 962 990 991 992 993 994 995 997 998 999 1000 1002 1029 1030 1031 1032 1033 1034 1035 1036 1037 1038 1039 1040 1041 1042 1043 1044 1045 1046 1047 1048 1049 1050 1051 1052 1053 1054 1055 1056 1057 1058 1059,
	0	 533 534 579 629 652 688 689 963 1005,
	0	 543 546 666,
	0	 533 534 543 546 579 629 652 666 688 689 963 1005,
	0	 26 40,
	1	 28 31,
	1	 176 274 730 785 849,
	1	 525 537 547 581 587 589 592 593 596 605 609 651 698 746 748 762 784 833 1072,
	0	 267 271 272 273 276 279 281 282 286 288 290 311 320 358 427 446 819 1009 1010 1092 1093,
	0	 50 56 57 62 64 66 67 72 76 78 81 83 87 89 94 98 101 102 104 106 110 114 115 117 118 119 120 123 125 132 134 143 146 149 150 151 154 157 292 948 986 987 988 989,
	0	 257 468 469 472 473 476 477 482 483 484 485 490 493 494 495 496 500 501 502 503,
	0	 257 465 467 468 469 472 473 476 477 478 482 483 484 485 486 490 491 492 493 494 495 496 500 501 502 503,
	0	 558 596 748 1072,
	0	 589 605,
	0	 305 367 378 424 977 1015 1016 1080,
	1	 65 74 79 82 95 96 103 111 124 130 135 137 153 155 156 158 160 163 164 299 981,
	0	 51 54 58 71 91 97 100 116 139 140 148 947,
	0	 960 1042 1051 1053 1058,
	0	 789 957 1039,
	0	 448 449 461 1022 1023,
	0	 61 79 137,
	0	 61 65 79 124 137,
	0	 51 54 55 58 61 63 65 70 71 75 79 80 85 88 91 92 96 97 99 100 113 116 122 124 126 137 139 140 141 144 148 152 947 949 1063 1064,
	1	 73 162 299,
	0	 51 54 55 58 61 63 65 70 71 73 75 79 80 85 88 91 92 96 97 99 100 109 113 116 122 124 126 133 137 139 140 141 144 148 152 162 299 947 949 1063 1064,
	0	 51 54 55 58 61 63 65 70 71 73 74 75 79 80 82 85 88 91 92 95 96 97 99 100 103 109 111 113 116 122 124 126 130 133 135 137 139 140 141 144 148 152 153 155 156 158 160 162 163 164 299 947 949 981 1063 1064,
	0	 915 928 934 938 939,
	1	 51 54 55 58 63 70 71 73 75 77 80 85 88 91 92 96 97 99 100 109 113 116 122 126 133 139 140 141 144 148 152 162 947 949 1063 1064,
	1	 537 651,
	1	 537 581 651 762 784,
	1	 533 534 652 666 1005,
	0	 56 57 64 66 67 76 81 83 94 98 101 102 110 114 115 120 123 132 134 143 146 149 151 154 157 292 986 987 988,
	0	 465 467 471 472 473 476 478 481 486 487 489 498 499 501 523,
	0	 465 467 471 472 473 476 478 481 486 487 489 498 499 501 504 523,
	0	 465 467 468 469 471 472 473 476 477 478 481 482 484 486 487 489 490 491 492 493 494 495 496 498 499 501 502 503 504 523,
	1	 51 54 70 71 91 97 139 140 148,
	0	 356 392 448 449 461 1022 1023 1089,
	1	 63 122 144 152,
	1	 63 75 122 141 144 152,
	0	 521 527 532 536 538 541 544 545 548 549 550 551 553 554 555 556 558 560 563 564 567 569 571 574 575 576 577 578 580 583 585 590 591 595 597 598 599 601 602 608 612 613 614 615 616 618 619 620 622 623 624 625 627 630 631 633 634 635 636 637 638 642 644 645 646 650 656 657 660 661 663 664 665 668 669 670 672 676 680 681 683 685 690 692 693 694 697 700 701 702 710 719 736 738 744 745 758 760 770 772 777 780 786 790 796 799 800 804 809 961 1003 1004 1006 1008 1065 1066 1067 1068 1070 1073,
	0	 280 287 289 295 296 297 298 300 301 309 313 315 317 323 326 328 329 333 335 336 341 343 345 346 347 348 350 352 353 355 356 357 359 364 366 369 379 380 381 382 383 385 388 390 391 392 393 394 398 400 402 407 408 410 411 412 414 417 419 420 421 422 423 425 428 430 432 440 442 448 449 451 456 458 459 460 461 463 775 807 965 966 967 968 969 970 971 972 974 975 976 1012 1013 1018 1022 1023 1026 1027 1075 1076 1077 1078 1079 1081 1082 1086 1089 1090 1091,
	0	 280 287 289 295 296 297 298 300 301 309 313 315 317 322 323 326 328 329 332 333 335 336 337 341 343 345 346 347 348 350 352 353 355 356 357 359 361 363 364 366 369 373 374 379 380 381 382 383 385 388 390 391 392 393 394 398 400 402 405 407 408 410 411 412 414 416 417 419 420 421 422 423 425 428 430 432 440 442 448 449 451 452 456 458 459 460 461 462 463 775 807 965 966 967 968 969 970 971 972 973 974 975 976 1011 1012 1013 1018 1022 1023 1025 1026 1027 1075 1076 1077 1078 1079 1081 1082 1083 1086 1089 1090 1091,
	0	 51 54 58 71 75 80 85 91 92 97 126 139 140 141 148 947 949,
	0	 51 54 58 71 75 80 85 91 92 97 99 126 139 140 141 148 947 949,
	0	 96 144 152,
	0	 88 96 113 144 152 1063 1064,
	0	 145 475 653 673 705 707 711 713 718 732 749 750 757 761 763 764 766 767 781 788 789 803 805 811 825 826 827 828 838 843 848 957 958 959 960 990 992 993 994 995 997 998 999 1000 1029 1030 1031 1032 1034 1035 1036 1037 1038 1039 1041 1042 1043 1044 1045 1046 1047 1048 1049 1050 1051 1052 1053 1054 1055 1056 1057 1058 1059,
	0	 306 342 526 540 552 557 559 561 566 584 586 594 603 610 611 632 641 643 647 648 654 655 658 662 667 675 684 686 703 704 771 779 842 850 1007 1069 1071,
	0	 660 1068,
	0	 541 660 772 786 1068,
	0	 77 96 109 133,
	0	 607 679,
	0	 306 342 540 557 561 566 584 594 603 607 610 632 643 654 655 658 662 667 675 679 684 686 703 704 779 842 850 1007 1069 1071,
	0	 526 530 552 559 586 611 641 647 648 659 771,
	0	 200 203 210 212 231,
	0	 541 544 548 550 556 560 564 577 590 591 597 598 613 618 620 624 631 633 636 644 660 665 676 681 693 701 758 772 777 780 786 800 1003 1065 1068 1070,
	0	 525 541 544 548 549 550 551 553 556 560 563 564 577 590 591 597 598 599 613 614 618 620 623 624 631 633 635 636 638 642 644 657 660 665 676 681 693 701 738 758 760 772 777 780 786 796 800 809 1003 1065 1068 1070 1073,
	0	 521 525 527 532 538 541 544 545 548 549 550 551 553 554 555 556 560 563 564 569 571 574 577 578 580 585 590 591 597 598 599 601 612 613 614 615 618 620 622 623 624 625 627 631 633 634 635 636 637 638 642 644 645 646 657 660 661 663 664 665 668 669 670 676 680 681 683 685 693 694 700 701 702 710 719 738 744 745 758 760 770 772 777 780 786 790 796 799 800 804 809 1003 1006 1008 1065 1066 1067 1068 1070 1073,
	0	 533 534 535 539 542 543 546 562 572 582 588 604 606 617 621 629 639 649 652 666 677 687 691 696 699 778 813 1005,
	0	 116 126,
	0	 58 80 92 116 126 140 947 949,
	0	 51 54 58 70 71 80 91 92 97 116 126 140 148 947 949,
	0	 85 100 139,
	0	 356 392 421 442 448 449 460 975 1022 1023 1090,
	0	 145 475 707 711 713 718 732 749 750 757 763 764 766 781 788 789 803 805 811 825 826 834 836 843 848 957 958 960 990 992 993 994 995 997 998 999 1000 1002 1029 1030 1031 1032 1034 1035 1036 1037 1038 1039 1041 1042 1043 1044 1045 1046 1047 1048 1049 1050 1051 1052 1053 1054 1055 1056 1057 1058 1059,
	0	 706 725 727 742 743 759 769 783 793 801 806 812 962 991 1033 1040,
	0	 521 554 585 615 645 668,
	0	 145 475 766 781 960 990 995 1000 1029 1031 1041 1042 1044 1045 1051 1052 1053 1058 1059,
	0	 145 475 711 750 766 781 843 960 990 995 998 1000 1029 1031 1035 1041 1042 1044 1045 1051 1052 1053 1058 1059,
	0	 749 803 825 826 958 997 1030 1037 1038 1046 1048 1054,
	0	 749 764 789 803 825 826 957 958 994 997 1030 1032 1034 1037 1038 1039 1043 1046 1048 1049 1054 1055 1056,
	0	 707 713 732 749 763 764 789 803 825 826 848 957 958 992 993 994 997 1030 1032 1034 1036 1037 1038 1039 1043 1046 1047 1048 1049 1050 1054 1055 1056 1057,
	0	 51 54 55 58 63 70 71 73 75 80 85 91 92 97 99 100 116 122 126 139 140 141 144 148 152 162 299 947 949,
	0	 88 96 109 113 133 1063 1064,
	0	 65 79 88 96 109 113 124 133 137 1063 1064,
	0	 903 906 931 936 937,
	0	 306 342 540 557 561 566 584 594 603 610 632 643 654 655 658 659 662 667 675 679 684 686 703 704 779 842 850 1007 1069 1071,
	0	 306 342 526 530 540 552 557 559 561 566 584 586 594 603 610 611 632 641 643 647 648 654 655 658 659 662 667 675 679 684 686 703 704 771 779 842 850 1007 1069 1071,
	0	 570 607,
	0	 521 527 532 537 538 544 545 547 548 550 554 555 556 560 569 571 574 578 580 581 585 587 589 591 592 593 596 598 605 609 612 613 615 622 625 627 634 636 637 645 646 651 661 663 664 665 668 670 672 680 681 683 685 694 698 700 710 719 744 745 746 748 762 777 780 784 799 833 1006 1066 1072,
	0	 74 95 103 111 130 153 155 156 158 160 163 164,
	0	 74 79 82 95 96 103 111 130 135 137 153 155 156 158 160 163 164 981,
	0	 720 724 728 729 731 734 735 739 740 747 751 752 753 755 756 782 787 794 797 814 815 822 823 831 832 837 840 841 844 845 846 847,
	0	 720 724 728 729 731 734 735 739 740 747 751 752 753 755 756 782 787 794 797 808 814 815 822 823 831 832 837 840 841 844 845 846 847 996,
	0	 670 745,
	0	 564 631 660 1003,
	0	 577 676 758 800,
	0	 963 964,
	0	 535 539 542 543 546 579 588 604 606 621 677 687 688 689 691 696 699 778 963 964,
	1	 533 534 535 539 542 543 546 579 588 604 606 621 629 652 666 677 687 688 689 691 696 699 778 963 964 1005,
	0	 562 572 573 582 600 617 639 649 813,
	0	 468 494 495,
	1	 336 348 355 966 1018 1027 1076 1078 1081,
	0	 5 7 8 11 12 14 16 19 21 23,
	0	 283 294 305 307 367 371 375 378 384 395 413 424 439 445 457 741 977 979 1015 1016 1080 1084 1085,
	0	 283 294 305 307 367 371 375 378 384 395 403 406 413 424 439 445 457 741 977 979 1015 1016 1024 1080 1084 1085,
	1	 177 270 275 283 291 294 302 305 307 310 316 319 321 324 325 334 339 360 367 368 370 371 375 378 384 395 396 397 403 404 406 409 413 418 424 426 431 436 437 438 439 441 443 445 447 453 457 741 977 978 979 1014 1015 1016 1017 1019 1020 1021 1024 1028 1080 1084 1085 1087 1088,
	0	 521 527 532 538 545 554 555 569 571 574 578 580 585 612 615 622 625 627 634 637 645 646 661 663 664 668 670 680 683 685 694 700 710 719 744 745 770 799 1006 1066,
	0	 548 598,
	0	 548 556 598 681,
	0	 537 547 581 587 592 593 609 651 698 746 762 784 790 833,
	0	 537 547 581 587 589 592 593 596 605 609 651 698 746 748 762 784 790 833 1072,
	0	 536 537 544 547 548 550 556 558 560 567 575 576 581 583 587 589 591 592 593 595 596 598 602 605 608 609 613 616 619 630 636 650 651 656 665 672 681 690 692 697 698 736 746 748 762 777 780 784 790 833 961 1004 1072,
	0	 63 100 116 122,
	0	 51 54 58 63 70 71 80 85 91 92 97 99 100 116 122 126 139 140 144 148 152 947 949,
	0	 177 270 275 280 283 291 294 301 302 305 307 310 316 318 319 321 322 324 325 332 334 337 339 351 360 361 362 363 367 368 370 371 373 374 375 376 378 381 382 384 395 396 397 403 404 405 406 409 413 416 418 424 426 431 433 436 437 438 439 441 443 445 447 450 452 453 454 455 457 462 741 973 974 977 978 979 1011 1014 1015 1016 1017 1019 1020 1021 1024 1025 1028 1080 1083 1084 1085 1087 1088,
	0	 708 737 773 792 806 821,
	1	 706 834 836 1002,
	0	 707 711 713 732 750 763 764 789 803 825 826 843 848 957 958 992 993 994 997 998 1030 1032 1034 1035 1036 1037 1038 1039 1043 1046 1047 1048 1049 1050 1054 1055 1056 1057,
	1	 171 241 242 243 244 245 246 247 248 249 464 466 470 479 480 497 717 1094 1095,
	1	 521 527 532 538 545 554 555 569 571 574 578 580 585 589 596 605 612 615 622 625 627 634 637 645 646 661 663 664 668 670 680 683 685 694 700 710 719 745 748 799 1006 1066 1072,
	0	 521 527 532 537 538 544 545 547 548 550 554 555 556 560 569 571 574 578 580 581 585 587 589 591 592 593 596 598 605 609 612 613 615 622 625 627 634 636 637 645 646 651 661 663 664 665 668 670 672 680 681 683 685 694 698 700 710 719 745 746 748 762 777 780 784 799 833 1006 1066 1072,
	0	 536 558 567 575 576 583 595 602 608 616 619 630 650 656 690 692 697 736 744 961 1004,
	0	 275 283 305 307 367 378 395 424 977 1015 1016 1080 1084 1085,
	0	 58 70 92 99 140 947 949,
	0	 58 70 85 92 99 126 140 947 949,
	0	 65 79 109 124 137,
	0	 80 139,
	0	 51 54 58 71 80 97 139 148 947,
	0	 51 54 58 71 80 91 97 139 148 947,
	0	 895 897 898 899,
	0	 589 596 605 651 748 1072,
	1	 52 53 56 57 59 60 62 64 66 67 68 69 72 76 78 81 83 84 86 87 89 90 93 94 98 101 102 104 105 106 107 108 110 112 114 115 117 118 119 120 121 123 125 127 128 129 131 132 134 136 138 142 143 146 147 149 150 151 154 157 292 948 950 951 952 953 954 955 956 982 983 984 985 986 987 988 989 1060 1061 1062,
	0	 52 53 56 57 59 60 61 62 64 66 67 68 69 72 76 78 81 83 84 86 87 89 90 93 94 98 101 102 104 105 106 107 108 110 112 114 115 117 118 119 120 121 123 125 127 128 129 131 132 134 136 138 142 143 146 147 149 150 151 154 157 292 948 950 951 952 953 954 955 956 982 983 984 985 986 987 988 989 1060 1061 1062,
	0	 51 54 58 70 71 85 92 97 126 140 148 947 949,
	0	 294 339 371 375 403 406 413 439 445 457 741 979 1024,
	0	 903 906 916 917 931 935 936 937,
	0	 306 342 526 530 540 552 557 559 561 566 584 586 594 603 610 611 632 641 643 647 648 654 655 658 662 667 675 684 686 704 771 779 842 850 1007 1069 1071,
	0	 555 670 685,
	0	 555 627 670 685,
	0	 538 555 578 580 612 625 627 661 670 680 683 685 745 799 1066,
	0	 525 682,
	0	 525 537 547 581 587 592 593 609 651 682 698 746 762 784 833,
	0	 267 1092,
	1	 267 286 427 1092,
	1	 281 1009 1010,
	0	 294 339 371 375 384 403 406 413 439 445 457 741 979 1024,
	0	 51 54 58 63 70 71 73 75 80 85 91 92 97 99 100 116 122 126 139 140 141 144 148 152 947 949,
	0	 55 299,
	0	 514 673,
	0	 159 514 673 776 791,
	0	 145 159 475 514 653 673 705 706 707 711 713 718 732 749 750 757 761 763 764 766 767 776 781 788 789 791 803 806 811 825 826 827 828 834 836 838 843 848 957 958 959 960 990 992 993 994 995 997 998 999 1000 1002 1029 1030 1031 1032 1034 1035 1036 1037 1038 1039 1041 1042 1043 1044 1045 1046 1047 1048 1049 1050 1051 1052 1053 1054 1055 1056 1057 1058 1059,
	0	 536 544 548 550 556 560 567 575 576 583 591 595 598 602 608 613 616 619 630 636 650 656 665 681 690 692 697 736 777 780 1004,
	0	 521 527 532 536 538 541 544 545 548 550 551 553 554 555 556 558 560 563 564 567 569 571 574 575 576 577 578 580 583 585 589 590 591 595 596 597 598 599 601 602 605 608 612 613 614 615 616 618 619 620 622 623 624 625 627 630 631 633 634 635 636 637 638 642 644 645 646 650 656 657 660 661 663 664 665 668 669 670 672 676 680 681 683 685 690 692 693 694 697 700 701 702 710 719 736 738 744 745 748 758 760 770 772 777 780 786 790 796 799 800 804 809 961 1003 1004 1006 1008 1065 1066 1067 1068 1070 1072 1073,
	0	 535 539 543 546 579 604 606 621 687 688 689 963 964,
	0	 533 534 535 539 542 543 546 562 572 579 582 588 604 606 617 621 629 639 649 652 666 677 687 688 689 691 696 699 778 813 963 964 1005,
	0	 531 640,
	0	 521 525 527 531 532 533 534 535 536 537 538 539 541 542 543 544 545 546 547 548 549 550 551 553 554 555 556 558 560 562 563 564 567 569 571 572 573 574 575 576 577 578 579 580 581 582 583 585 587 588 589 590 591 592 593 595 596 597 598 599 600 601 602 604 605 606 608 609 612 613 614 615 616 617 618 619 620 621 622 623 624 625 627 629 630 631 633 634 635 636 637 638 639 640 642 644 645 646 649 650 651 652 656 657 660 661 663 664 665 666 668 669 670 672 676 677 680 681 682 683 685 687 688 689 690 691 692 693 694 696 697 698 699 700 701 702 710 719 736 738 744 745 746 748 758 760 762 770 772 777 778 780 784 786 790 796 799 800 804 809 813 833 961 963 964 1003 1004 1005 1006 1008 1065 1066 1067 1068 1070 1072 1073,
	0	 521 525 527 531 532 533 534 535 536 537 538 539 541 542 543 544 545 546 547 548 549 550 551 553 554 555 556 558 560 562 563 564 567 569 571 572 573 574 575 576 577 578 579 580 581 582 583 585 587 588 589 590 591 592 593 595 596 597 598 599 600 601 602 604 605 606 608 609 612 613 614 615 616 617 618 619 620 621 622 623 624 625 627 629 630 631 633 634 635 636 637 638 639 640 642 644 645 646 649 650 651 652 656 657 660 661 663 664 665 666 668 669 670 671 672 676 677 680 681 682 683 685 687 688 689 690 691 692 693 694 695 696 697 698 699 700 701 702 710 719 736 738 744 745 746 748 758 760 762 770 772 777 778 780 784 786 790 796 799 800 804 809 813 833 961 963 964 1003 1004 1005 1006 1008 1065 1066 1067 1068 1070 1072 1073,
	0	 283 305 307 339 367 378 395 403 406 424 977 1015 1016 1080 1084 1085,
	0	 536 541 544 548 549 550 551 553 556 558 560 563 564 567 575 576 577 583 590 591 595 597 598 599 601 602 608 613 614 616 618 619 620 623 624 630 631 633 635 636 638 642 644 650 656 657 660 665 669 672 676 681 690 692 693 697 701 702 736 738 758 760 770 772 777 780 786 790 796 800 804 809 961 1003 1004 1008 1065 1067 1068 1070 1073,
	0	 199 206 222 224 232 233,
	0	 180 189 190 192 197 199 202 206 216 219 220 222 223 224 225 227 230 232 233,
	0	 653 705 706 761 767 806 827 828 834 836 838 959 1002,
	0	 145 475 514 653 705 706 707 711 713 718 723 732 749 750 757 761 763 764 766 767 781 788 789 803 805 806 811 825 826 827 828 834 836 838 843 848 957 958 959 960 990 992 993 994 995 997 998 999 1000 1002 1029 1030 1031 1032 1034 1035 1036 1037 1038 1039 1041 1042 1043 1044 1045 1046 1047 1048 1049 1050 1051 1052 1053 1054 1055 1056 1057 1058 1059,
	0	 145 159 475 514 653 705 706 707 711 713 718 723 732 749 750 757 761 763 764 766 767 776 781 788 789 791 803 805 806 811 825 826 827 828 834 836 838 843 848 957 958 959 960 990 992 993 994 995 997 998 999 1000 1002 1029 1030 1031 1032 1034 1035 1036 1037 1038 1039 1041 1042 1043 1044 1045 1046 1047 1048 1049 1050 1051 1052 1053 1054 1055 1056 1057 1058 1059,
	1	 538 554 555 578 580 612 625 627 661 664 670 680 683 685 745 799 1066,
	0	 51 54 71 75 97 141 144 148 152,
	0	 58 80 99 139 947,
	0	 74 82 95 103 111 135 156 158 160 163 164 981,
	0	 74 82 95 103 111 130 135 155 156 158 160 163 164 981,
	0	 669 702 744 804 1067,
	0	 589 596 601 605 669 702 744 748 770 790 804 1008 1067 1072,
	0	 623 635 796,
	0	 563 599 623 635 657 796,
	1	 535 539 542 543 546 573 579 600 604 606 621 687 688 689 691 699 778 963 964,
	0	 159 514 653 673 705 723 725 727 742 743 759 761 767 769 776 783 791 793 801 812 827 828 838 959 962 991 1033 1040,
	0	 77 299,
	0	 73 77 299,
	0	 73 77 109 133 162 299,
	0	 51 54 55 58 63 70 71 73 75 77 80 85 88 91 92 97 99 100 109 113 116 122 126 133 139 140 141 144 148 152 162 299 947 949 1063 1064,
	0	 65 96 124,
	0	 478 501,
	1	 145 159 475 514 653 673 705 706 707 711 713 718 723 732 742 749 750 757 761 763 764 766 767 776 781 788 789 791 803 806 811 825 826 827 828 834 836 838 843 848 957 958 959 960 990 992 993 994 995 997 998 999 1000 1002 1029 1030 1031 1032 1034 1035 1036 1037 1038 1039 1041 1042 1043 1044 1045 1046 1047 1048 1049 1050 1051 1052 1053 1054 1055 1056 1057 1058 1059,
	0	 720 724 728 729 731 734 735 739 740 747 751 752 753 755 756 782 794 797 808 815 822 823 831 832 837 841 844 845 846 847 996,
	1	 51 54 58 63 70 71 75 80 85 88 91 92 97 99 100 113 116 122 126 139 140 141 144 148 152 299 947 949 1063 1064,
	1	 521 525 527 532 538 545 549 551 553 554 555 563 569 571 574 578 580 585 589 596 599 601 605 612 614 615 622 623 625 627 634 635 637 638 642 645 646 657 661 663 664 668 669 670 680 683 685 694 700 702 710 719 738 744 745 748 760 770 790 796 799 804 809 1006 1008 1066 1067 1072 1073,
	0	 588 649 677 696 813,
	0	 562 572 588 649 677 696 813,
	0	 1 2 3 4 9 13 15 22 24 30 32 34 35 39 41 42 43 44 46 47 945 946 1074,
	0	 1 2 3 4 9 13 15 17 22 24 30 32 34 35 37 39 41 42 43 44 46 47 945 946 1074,
	0	 533 534 652 666 963 1005,
	0	 539 542 543 546 604 691 699,
	0	 588 621 677 696 778,
	0	 539 542 543 546 588 604 621 677 691 696 699 778,
	0	 51 54 71 80 91 97 100 116 139 148,
	0	 51 54 58 71 80 91 97 100 116 139 140 148 947,
	0	 51 54 58 71 80 85 91 97 100 116 126 139 140 148 947,
	0	 742 792,
	0	 742 769 792 801,
	0	 725 727 742 743 759 769 783 792 793 801 812 962 991 1033 1040,
	0	 145 159 475 514 653 673 705 706 707 711 713 718 723 725 727 732 742 743 749 750 757 759 761 763 764 766 767 769 776 781 783 788 789 791 792 793 801 803 805 806 811 812 825 826 827 828 834 836 838 843 848 957 958 959 960 962 990 991 992 993 994 995 997 998 999 1000 1002 1029 1030 1031 1032 1033 1034 1035 1036 1037 1038 1039 1040 1041 1042 1043 1044 1045 1046 1047 1048 1049 1050 1051 1052 1053 1054 1055 1056 1057 1058 1059,
	0	 533 534 629 652 666 677 696 1005,
	0	 588 687,
	0	 535 539 543 546 588 604 606 687,
	0	 535 539 542 543 546 579 588 604 606 621 687 688 689 691 699 778,
	0	 708 737 773 791 821,
	0	 159 708 737 773 776 791 821,
	0	 145 159 475 514 707 708 711 713 718 723 732 737 749 750 757 763 764 766 773 776 781 788 789 791 803 811 821 825 826 843 848 957 958 960 990 992 993 994 995 997 998 999 1000 1029 1030 1031 1032 1034 1035 1036 1037 1038 1039 1041 1042 1043 1044 1045 1046 1047 1048 1049 1050 1051 1052 1053 1054 1055 1056 1057 1058 1059,
[truncated: 93,671 more chars]
