# Supplementary material for: Knowledge-guided data mining on the standardized architecture of NRPS: Subtypes, novel motifs, and sequence entanglements
Source: PLoS Comput Biol. 2023 May 15;19(5):e1011100. doi: 10.1371/journal.pcbi.1011100 (PMC10212144; doi:10.1371/journal.pcbi.1011100)
Supplement: S4 File — (ZIP) [file pcbi.1011100.s059.zip]

Archive with 22 entries (21 files):
- NRPS Motif Finder online version code (Python)/
- NRPS Motif Finder online version code (Python)/CT-A_15_trim_MSA.hmm
- NRPS Motif Finder online version code (Python)/CT-DCL_20_trim_MSA.hmm
- NRPS Motif Finder online version code (Python)/CT_17_trim_MSA.hmm
- NRPS Motif Finder online version code (Python)/Cglyc_104_trim_MSA.hmm
- NRPS Motif Finder online version code (Python)/Cyc_138_trim_MSA.hmm
- NRPS Motif Finder online version code (Python)/DCL_37_trim_MSA.hmm
- NRPS Motif Finder online version code (Python)/Dual_227_trim_MSA.hmm
- NRPS Motif Finder online version code (Python)/E_51_trim_MSA.hmm
- NRPS Motif Finder online version code (Python)/FUM14_44_trim_MSA.hmm
- NRPS Motif Finder online version code (Python)/Find_motif_HRL_0207.py
- NRPS Motif Finder online version code (Python)/Hybrid_218_trim_MSA.hmm
- NRPS Motif Finder online version code (Python)/I_14_trim_MSA.hmm
- NRPS Motif Finder online version code (Python)/LCL-A_59_trim_MSA.hmm
- NRPS Motif Finder online version code (Python)/LCL_17_trim_MSA.hmm
- NRPS Motif Finder online version code (Python)/PS_3_trim_MSA.hmm
- NRPS Motif Finder online version code (Python)/Readme.txt
- NRPS Motif Finder online version code (Python)/SgcC5_11_trim_MSA.hmm
- NRPS Motif Finder online version code (Python)/Starter_10_trim_MSA.hmm
- NRPS Motif Finder online version code (Python)/X_6_trim_MSA.hmm
- NRPS Motif Finder online version code (Python)/bL_2_trim_MSA.hmm
- NRPS Motif Finder online version code (Python)/modAA_12_trim_MSA.hmm
