# Supplementary material for: Knowledge-guided data mining on the standardized architecture of NRPS: Subtypes, novel motifs, and sequence entanglements
Source: PLoS Comput Biol. 2023 May 15;19(5):e1011100. doi: 10.1371/journal.pcbi.1011100 (PMC10212144; doi:10.1371/journal.pcbi.1011100)
Supplement: S5 File — (ZIP) [file pcbi.1011100.s060.zip]

Archive with 14 entries (10 files):
- NRPS Motif Finder Matlab version code/
- NRPS Motif Finder Matlab version code/Find_NRPS_motif_module_pfam_HRL20221221.m
- NRPS Motif Finder Matlab version code/Readme.txt
- NRPS Motif Finder Matlab version code/Tool/
- NRPS Motif Finder Matlab version code/Tool/Codetransform_HRL.m
- NRPS Motif Finder Matlab version code/Tool/Loop_length2group_HRL.m
- NRPS Motif Finder Matlab version code/reference_motif/
- NRPS Motif Finder Matlab version code/reference_motif/5loop_seq.fasta
- NRPS Motif Finder Matlab version code/reference_motif/HMM/
- NRPS Motif Finder Matlab version code/reference_motif/HMM/hmm_struct.mat
- NRPS Motif Finder Matlab version code/reference_motif/rcsb_pdb_1AMU.fasta
- NRPS Motif Finder Matlab version code/reference_motif/rcsb_pdb_2VSQ.fasta
- NRPS Motif Finder Matlab version code/reference_motif/reference.fasta
- NRPS Motif Finder Matlab version code/reference_motif/reference_motif.xlsx
