# Supplementary material for: Knowledge-guided data mining on the standardized architecture of NRPS: Subtypes, novel motifs, and sequence entanglements
Source: PLoS Comput Biol. 2023 May 15;19(5):e1011100. doi: 10.1371/journal.pcbi.1011100 (PMC10212144; doi:10.1371/journal.pcbi.1011100)
Supplement: S5 File — (ZIP) [file pcbi.1011100.s060.zip › NRPS Motif Finder Matlab version code/Tool/Loop_length2group_HRL.m]

function loop_group = Loop_length2group_HRL(loop_table_pathway,loop_length)
%UNTITLED return possible loop group of input
%   loop_table_pathway: the pathway of Table S2 for reference loop
%   information
%   loop_length:input length with unknow loop group (matrix)
%   loop_group:the possible loop group of input (the number of the
%   most possible group is possible. Therefore, we use cell type) 
loop_length_ref=readmatrix([loop_table_pathway,'/Table S3.xlsx'],'Sheet','loop','Range','A2:E606');
loop_group_ref=readmatrix([loop_table_pathway,'/Table S3.xlsx'],'Sheet','loop','Range','F2:F606');
loop_group=cell(size(loop_length,1),1);
for i = 1:size(loop_length,1)
   loc_index=ismember(loop_length_ref,loop_length(i,:),'rows');
   if any(loc_index) % if there has a same loop length set in reference data
       loop_group{i}=loop_group_ref(loc_index);
   else % find the closest group
       score=zeros(size(loop_length_ref,1),1);
       for j = 1:size(loop_length_ref,1)
           score(j)=pdist([loop_length(i,:);loop_length_ref(j,:)]); % calculate Euclidean distance
           loop_group{i}=unique(loop_group_ref(score==min(score))); % more than one min value is possible
       end
   end
end
end
