# Supplementary material for: Knowledge-guided data mining on the standardized architecture of NRPS: Subtypes, novel motifs, and sequence entanglements
Source: PLoS Comput Biol. 2023 May 15;19(5):e1011100. doi: 10.1371/journal.pcbi.1011100 (PMC10212144; doi:10.1371/journal.pcbi.1011100)
Supplement: S5 File — (ZIP) [file pcbi.1011100.s060.zip › NRPS Motif Finder Matlab version code/reference_motif/5loop_seq.fasta]

>1414
SYLQLCRRVHECASQFRQQGVQPREGIALMLPRSTSLVVSVLAILACGACFIPISPEIPEHRLNSIIKQA
DVKWVITSQTQFPLSLPDGCHQLRIDAQYIEMDGFVQTPVFMAPPYHQIDDIAYIIFTSGSTGEPKGVAV
SHRAFVNHAVGSQQIYQLSPEDRIVLKTMLSFDVGVHELLVTLTSGACLVIAPPEASHDLYVLSLILKQQ
RVTLLHAVPSLIALLMDEESFSQCEDLRMVISAGEALPVSLYRHFIQHYRAQLYNCYGPTETTVYVSHCC
LNEPWENTFIDEGVPIGHAMPNIDFYVLDGFQRAVPDGWMGELYIGGEGLAQGYVNQSQLTNERFPSLTD
TDGEALRLYQTGDYVRWTNEQLFYLGRIDNQLKINGYRVETGEVENALLRLPFIALASV

>1965
SYRELNQAADNLACSLRRQGIKPGETALVQLGNVAELYITFFALLKLGVAPVLALFSHQRSELNAYASQI
EPALLIADRQHALFSGDDFLNTFVAEHSSIRVVQLHNDSGEHNLQDAINHPAEGFTATPSPADEVAYFQL
SGGTTGTTGTPKLIPRTHNDYYYSVRRSVEICQFTQQTRYLCAIPAAHNYAMSSPGSLGVFLAGGTVVLA
ADPSATLCFPLIAKHQVNVTALVPPAVSLWLQALAEGESRAQLASLKLLQVGGARLSATLAARIPAEIGC
QLQQVFGMAEGLVNYTRLDDSAEKIIHTQGYPMCPDDEVWVADAEGNPLPQGEVGRLMTRGPYTFRGYYK
SPQHNASAFDANGFYCSGDLISIDPEGYITVQGREKDQINRGGEKIAAEEIENLLLRHPAVIYA

>453
AEFLDRVDRLARLLRAHGVGPERIVALALPRTLDVLVALFAVLRAGGAYVYLDPAHPVERLAAIVADTRP
VVAVTAPDFGAPLPDFGDAHRIDLADPQVRTRLAETPTTSEPLPLPHPDNAAYLIYTSGTTGKPKGVVVP
HRALANLVAAHRHVLFDGTAAQRLRVGHTGSFGFDASWDQLLGLLYGHELHLLGDDYIYDYARLGAYISA
HRIDYLDFTPTYLRGLLDSGQVWHLPHLLSFGGEACPEDLWRRLRSLPATRAVNCYGPTENTVDALVASV
ADSDTPTVGRPVPGVAVRILDDALQPVPVGVAGELYLAGVQVARGYLGRPDQTADRFVADPYGPPGSRMY
RTGDRVRQRADGQLEYLGRVDTQLQVRGFRVEVEEIEAVAETHPAVARCAV

>689
TYAELDARTSELARGLAAAGVGPDRIVGVRHDRSLDLVVSLLAVLKAGGAYLPLDPSYPAGRLDFMIEDA
RPAVVLPAGLDGSAEITPASPDDAAYVIYTSGSTGRPKGVVVSHRAIVNRLLWMQHEYRLTADDRVLQKT
PSSFDVSVWEFFWPLITGATLVLAKPDGHKDPDYLAHLIETEGITTVHFVPSMLRAYGDRPLPRRVITSG
EALPPEIARPGIHNLYGPTEAAVDVTHHTVSDGVSIGRPVWNTTVHVLDPFLRPVAPGVPGVPGVPGVPG
VPGELYLGGVQLARGYLNRPALTASRFVAAPNGQRLYRTGDVVRWENGALQYLGRADDQVKIRGFRVELG
AVEAALIAQPGVNAAAV

>2098
RETQDSEFLIFKGQTFTYDDLLARISFFQKELEQNGIREGECVALIGDYSPNAIFLLMALLLNRNIVVPL
SNESREKHLDMFEDAKVNQIIEINENDSWTLRGGSESASHPLLDDLRERGESGIIIFTSGTSGKSKASVL
SAGRLLEKYKTAKRKPLRTLIFLKLDHIGGINTLFAILFNGGTIVTSDSRTPESVYQAVDKHAVQVLPAT
PTFLNMLLMSKADAGYNLSSLKLITYGTEPMPQSTLRGIHRLFPDVRLKQTYGLTELGIFSTKSKDSQST
WMKVGGAGTETKITGGTLWVRSESAMLGYLNAPSPFDEDGWYDTGDQVETDGEYIRILGRKSEIINVGG
