# Supplementary material for: Knowledge-guided data mining on the standardized architecture of NRPS: Subtypes, novel motifs, and sequence entanglements
Source: PLoS Comput Biol. 2023 May 15;19(5):e1011100. doi: 10.1371/journal.pcbi.1011100 (PMC10212144; doi:10.1371/journal.pcbi.1011100)
Supplement: S5 File — (ZIP) [file pcbi.1011100.s060.zip › NRPS Motif Finder Matlab version code/reference_motif/reference.fasta]

>LCL|gi|1190353823|pdb|5U89|A
IPLSFAQRRLWFLYHLEGPSPTYNIPVVVHLTGELHYQALQQALYDVIERHEPLRTIFPEHSGASRQVILEPHQARPELMIKEISESELSDELNAAVRYRFDLAAEPAIRAQLFVLGPNRHVLLLLMHHMIVDGWSLTPLTRDIAAAYNAHCRNQKVEWAPLPVKYADYALWQQEILGDETNPDSLIAKQLDYWKKTLAGLPEELELPTDYPRPAESSYEGGIVDFCMDAELHKRLLDLARENKASLFMVLQAGFAAFLTRLGAGTDIPIGSPIAGRNDDSLEHLVGLFINTLVLRMDTSGNPSFRELLGRVREVNLSAYENQDIPFERLVEILNPVRSRAKHPLFQVMFVFQNTPEPKLELQGLESRLEIRSVGTAKFDLTLELRERRGEDGSPDGLIGLFEYSRDLFDHTTVEAFA

>SgcC5|gi|113318|sp|P26046.1|ACVS2_PENCH
PVSRAQERLLFIHEFENGSNAYNIDAAFELPGSVDASLLEQALRGNLARHEALRTLLVKDHATGIYLQKVLSPDEAQGMFSVNVDTAKQVERLDQEIASLSQHVFRLDDELPWEARILKLESGGLYLILAFHHTCFDAWSLKVFEQELRALYAALQKTKSAANLPALKAQYKEYALYHRRQLSGDRMRNLSDFWLRKLIGLEPLQLITDRPRPVQFKYDGDDLSIELSKKETENLRGVAKRCKSSLYVVLVSVYCVMLASYANQSDVSVGIPVSHRTHPQFQSVIGFFVNLVVLRVDISQSAICGLIRRVMKELVDAQLHQDMPFQEVTKLLQVDNDPSRHPLVQNVFNFESRANGEHDARSEDEGSLAFNQYRPVQPVDSVAKFDLNATVTELESGLRVNFNYATSLFNKSTIQGFLHTYEYLLRQLSELSAEG

>DCL|gi|120419813|gb|ABM21572.1|
YPLSPMQQGMLFHSLYAPYSGVYLEQMTWGLKGNINVAAFERAWQKVLDRHSILRTFFVWENRQTPLQVVLKQVNVPWNTLDWRELSSNDQQQQLKQLLQTQREQGFNLSQAPLMRCTLVRLGEDNYKFIWSHHHILMDGWCLSIIFKEILIFYKAHLLGENCQLPKPRPYQDYIAWLNSQDKSAAIEFWQQTLQGFSAPTPLVMDKTQFLKEQQYKTADYQERTSSLSPECTQKLLHIAQQHHVTLSTVVQAAWALLLSRYSGEKDVVFGVTVSGRPPSLSEIENMVGLFINTLPLRVQVSTQEQLIPWLQKIQQSMVELQEYFYTPLVDIQATSEIPGGIPLFESIVVFENYPIDNSLLNEEGSLHLGDIEVFEQTNYPLTLVAVPGDKLSVRISYDTARFSSNTIEWIL

>Starter|gi|254763440|sp|P45745.4|DHBF_BACSU
YSLTGAQTGIWFAQQLDPDNPIYNTAEYIEINGPVNIALFEEALRHVIKEAESLHVRFGENMDGPWQMINPSPDVQLHVIDVSSEPDPEKTALNWMKADLAKPVDLGYAPLFNEALFIAGPDRFFWYQRIHHIAIDGFGFSLIAQRVASTYTALIKGQTAKSRSFGSLQAILEEDTDYRGSEQYEKDRQFWLDRFADAPEVVSLADRAPRTSNSFLRHTAYLPPSDVNALKEAARYFSGSWHEVMIAVSAVYVHRMTGSEDVVLGLPMMGRIGSASLNVPAMVMNLLPLRLTVSSSMSFSELIQQISREIRSIRRHHKYRHEELRRDLKLIGENHRLFGPQINLMPFDYGLDFAGVRGTTHNLSAGPVDDLSINVYDRTDGSGLRIDVDANPEVYSESDIKLHQ

>Cyc|gi|410829096
FPLTDVQYAYWIGRRDDQPLGGVGCHAYLELDGQGVDPQRLESAWEQLLAHHAMLRARFLADGRQEVLDDPVINTLAVHDWRYCPEDELARELTRIRDRLSHRRLDVEKGEVAGIELSLLPGGRTRLHFDIDLLVADVQSVSIMLRDLAAAYACGSKPAAPGDWSFAEYLRREASRRAEEQERAAKYWSERLPTLPAAPDLPLQVRPATVTSPVFTRRSYVVHQADWELLQQRAAACQVTPAMVLLTAYAEVLDRWSANSQFLINVPLFDRQTGEAGIDDVVADFTNLLLLAVDCGSRQSFVERVRSVQAQFHQDVAHAAYSGVQLQRDLARVRQGERDIAPVVFACNLGTPLIGDECRRALGELVYMISQTPQVWLDFQIYEQEGGLLLAWDAVDSLFPDGMIEQML

>Dual|gi|146410197
YPLAPLQEGILFHHLLGGEGDVYLLSGLLGFDSRARLDGFLAAFDAVIGRHDILRTAVLWEELPEPVQVVLRHAPLPVEEVLLDPAGDDGVAQLQARFDPRHDRLDVRQAPLLRVVIARDPQSGGWLLLLQFHHLVMDHTTLEIVLEEIQAHLAGEEASLAAPLPFRSFVAQARLGVSREQHETFFREMLGKVEEPTAPFGLLDVQGDGSEIAEAHLELAPELAERLRSQARALGVSMASLFHVAFAQVLARSCGRSEVVFGTVLFGRLQGGEGVDRALGLFINTLPLRVEVGEQGVAAGVREVQRHLAELLRHEHAPLALVQRCSGVAAPAPLFSALLNYRHSAAGGVAEQAQWEGIEVLHAEERTNYPLALSVDDLGAGFALTAQVAAPVAAERICAFMA

>Cglyc|BGC0000326.gbk_BGC0000326_55972_AAK81826.1_5_4898(2)
WPLSPLQEGLLFHAAFDSDGPDVYQGQRPLDLDGPVDADLLRTSWEALLTRHPVLRAGFRRRKSGEAVQVIAREVELPWRMEDLSELDEGTAAARLAELAAEDRAQRFNLAAPPLLRLLLVRLAENRHRLIVTSHHIIMDGWSMPVLLHELTAVYAAGGDAAKLPEPSSYRDYLAWLGRQNKDRAREAWRGELLGAEEPTLVAAADPGRTPVLPESLIADIPEKLTGELTGLARQHGLTVNTLIQGAWAMVLARLTGRTDVVFGATVAGRPAGLAGVESMIGMFINTLPVRVELDGERPSVEMLKALQTRQSALIAHQHLGLAEIQRLGGAGAVFDTLVVFENYPRPPEEPAAPDAFTLRFAAGQETAHYPLTLVAVPKDRMLFKLDYRPDLFDRETAEAVF

>Hybrid|gi|682275410
LKLSFGQSRFWFLRQYLDDQTTFNITCSISLRGSLRIPDLERAVKRVGQRHGALRTAFVLGPDGQPQQNILVDSPLYLEKRAIKDESEVAAEFQRMKDYAFGLERGELMRIRLLSLSPTSHKVIIGYHHINMDGISLEILLADLQRAYNGDRLDDQVLQYEDFGLRQQREYESGGFKSELAFWRKEFSNLPPPLPLLPLSRKTSRQPVTKYEFHRTDFRLPDALARRIEATSRKLKVTPFHFYLAAFKTLLFCLLDIDDLVIGIADGNRNDSDTLNSIGFYLNLLPLRFRSAQKQTFTDALKEAKVKSYSALGNARVPFDLLLSELAVPRSATYSPLFQVFLNYRQGVDENRPFCGCATDGLQFESGRTAYDINIDIVDNVGGNPLIAFNVQDGLYTSSDAEILS

>modAA|PuwF_C
YPLAALQAGMIFHSEYNETSPIYHDVFTFHLCAALDLERFNAAIQQIIARHAVLRTSIALTGFEQPLQLVHQTVETPLQVEDISLMSKDQQEAVIDAWMEAEKNRHFDWKIPPLLRFHIHRRSEETFNLSFSFHHAILDGWSVASLLTELLQKYFSLMGQEVVLQPSPNLAFADFIALEQTTLQSQDSQQYWTEQLSDLNVISLPRLPESKSAAKGQLGVQEVPISPEISAGLKQLAQNAGVPIKSVLLAAHLRVLSLVSNQTDVLTGLVSNGRPENADGERVLGLFLNTLPLRLHLNGGTWLDLIRETFQAEQGILPHRRYPLAELQKMCGGKSLFETNFNFVHFHVYQSILGLEGLEVLGHKVFEQTNFTLVANFSLDLISSQINCILNYDAIELGEEQVRAIG

>CT|gi|74672710|sp|Q4WT66.1|NRPS1_ASPFU(2)(2)
LPVTDFQAMSITATLFKSRWMLNYFFFDGRGSLDLRRLRESLLRVVDAFDILRTVFVCFNGQFFQVVLRKIRPNIFVHETEKNLDEYTEYLQQQDREQEARQGEQYVKFYIVKKKGSNHHRILIRMSHAQFDGLCLPTIMSAIKLGYEGSTLPPAPSFANYMRMLSGAITPDHYQHWTNLLKGSKMTQVIRRTEENTYRYIGAFREQRKTLEIQPSVLENVTIATVMQAAWAVTLAKLSAQSDVVFGLTISGRNTSIPGIENTVGPCLNVIPIRVTFKEGWTGVDLFRYLQDQQIANMPFEALGFREIIRRCTDWPSSTYFTTSVFHQNVEYEGQMQLDNTTYRMGGAGVVDNFTDMTLFSKSSSDGKLGVSLGYSDKGPIGPKFAAKVL

>CT-DCL|gi|1148367330|sp|C8VPS9.1|EASA_EMENI(2)(2)
YYCSPIQQGILMSQIKDHTTYQVRQAGEIRAADSSPVDMNRLLRAWQLVVQRHAILRTFFVPSPSGRELFYQVVLKRYTPTIPVLQSCSSDDFLAQFEGLERPEYAPGQPPYQLTLAQASTGQVYAQVDVNHVLMDASSMDLILNDLILAYDNMLPDSPAPSYGIYVSFLQQTFAFDSLNYWTNHLAGAEPSCLPASSNLDSGKRSLRTVSLEVDNIKPLQDFRDTHGVTIANITQLAWATVLSRYLGSRDVSFGYISNGRDAPIDGIHEMCGPMINLMVSRVQLAHPGTTVAEAAKQVQHNFLDAFNHQRTSLSDIQHALHLSERGLFNTTMIYKPKPMMDTHEKRSLVIESLAGEDPTEYDVQVKIVSDDKSLSLDLEYATTFIDEPSARRLL

>CT-A|gi|74672027|sp|Q4WR82.1|NRPS2_ASPFU(2)(2)
FESTPLQAGMITRTLGSDTQVYVHPHIVRLTEGVDIDRLSKAISEVVAKNDILRTSFHPIAENGVTWVGAVHTNPPLQWKEITLPSNADVIAELTSLYSFREVADFETPPVRFVLVHRKNEKLFVVIMHHALYDGVSLPLLFEELAATYHGQTTVGRPQFSEIAHYIVEGQNDSCDFWTKKLAGYEPVEIPALSSSEATERMLLSERKIGLDVEKVVESCKSMEVTVQSVALLAYAKVLACLGGKRDVVFGQVLAGRSLPVPGADQTIGPLFNTVAQRVLFEPKFLSNREMAQRVQQLTSESQAFQHAPLKDVQRALRQEHGMNAASLFDTLFVFQKSADLTTDTPHEQQIWTPFETEGYAAQAEHKLNVEIDHGREAIIVSGSGDGRYICQQALDEFM

>FUM14|gi|1035996567|sp|E9FCP4.2|DTXS1_METRA
FPCTPLQEGLLSLSMKRSGNYVLQAKLELSSNIDISRFRNAWEEVVRSLPILRTRIIEHDSLGLLQAVTDENISWIETSGLDDYLEADRQQTMGVGQPLARYALVGESDARWFVWTVHHVLYDGWSEPLIIKAVNKAYQGSSLDLGPSFQTFIKYIQDSDTSKMVDYWRQALNDCEAVPFPPPSSSTEVQVADASVEQPLPRPRNKKFTASTVIRAAWALVAGGATDSGDVCFGVTVSGRNAPVPDIERMVGPTFATLPLRVRLSKNQAIADYLETIQQQATDMIPFEQMGLHRIAKISPGSQQACNFQTLLVIQPQEEDAGENVLGEWHDGDQHQWFNTHGLTILVQISASDITVKASFNAKVISAWAVQLLLQQLAHVMQQLDNGGVKALATI

>LCL-A|gi|1040497588|gb|OBT39513.1|
QEVSPIEREWLQKYAIGTGSSCFNVCFASTFEKGTVDRFKLTAAWNVVLNRHRILRCRYITRRGKAIGRTYTDIAPRAERLQNLNLWTEVNRPFQVDRANPVRVFITSDKLIVILSHIIADYTTLSILLKEASAVYNGQHLPPVTRNYADTKIWYDHVPQCYLDFWANYLKDSTDEISGMQQERSGYQGESLISVVNPYTLRGMLDYSETAKVTLQQLTLAAVALSLDRDPSKTDIVLGSPYINRKSDEDLETVGLFLEPLPVRIKFEPSSSKESDQQETFMQAVQKSSQAALAHAIPWHRLLEHLSIDPSYPIHPLFDVMVTFHDNRQSSGLEMSVPGLGPCFLWSEGAKFKLMCEFTAVSETGLFLRLEYDTNCITQAEIRRIQSTIPLALSLLVKGLAH

>I|WP_255221035.1_amino_acid_adenylation_domaincontaining_protein_Variovorax_boronicumulans_(update)_VarH_C
FPLSPEQRAVPADAPRLLLRADIEGTLDAARLRDVVARVLGAHGALCSAIRAVPGYRGLRQQYTDGMTPLAWVGADLRDAPEAALAEWLENLQAVPLDIARGEMVRAGLARTGEARHTLALSVHAWVGDRGSLQHLFDQIAAAFADEHAFDAAEVFPYARFVTWRQDLLDGEDAAEGRAYWQRYLAQASSLTPPRLVGRQAAVSQQAAHVRVDESVDATFASRIAACADTLGAQPDTLLQAVWWLLLARLDGTGRFIAGWQHDCRRDYPPMQGAVGVFDKVLPLIVETAPETRFADWFDNVDGALAAHVEAQEYWVVEAPPIAAHLAVGFACHERPRRHGVDPQWQLAALPGPLPSFELALQVAWDAGGAALSVHADAARHSEVAAQRLL

>bL|gi|1131003267|ref|WP_075764583.1|
YPLAPMQAGMLFRGLYWPDSDAYFNQNVLELVGGVDEAALHEAWRRVADRYEILRTGFVWEELAEPLQYVRSDVQPPWTTLDWSQESPDRHAELLERLLADDRAAGLGLDACPLYRLTLVRRGDQGHYLLWSHHHILLDGWCLSLIWGDMFRIYEDLVQGREPQLSPCRPYRDYVGWIRAKTAQGDEPERFWREYLAELSPTPFSEAPSDREGLFHTIVHEFTESLTELVAEASRRYGVTSNAITQAAWSMLLALRSGAEDVVHGLTIAGRPPELAGSELMVGLFINTIPLRIRLDPDRTVTELLDAIHRDLAITSAQGHVPLAQIKSWAGGTRLSGGRVFDSLVAFENYPEDNLPGDDELSIQVIDLHAQEKTEYPIGLIVLPLEKLAFHFNYDTTHFTAAEVDRLI

>PS|SfmC_C
TPLSVEQRRLWLLGGIADGSWAVVTGRYRLQGVPDAARLQLRLASLVSRHEALRSVFVQVAERPVRLVLPFAEVALRTVNAPDSTDPARADEHVRHLVEEEFSLGHGPLLRALLLRSADGGAAELVLVGHRLVLDATSLDLLVAELLGEDAPHGREGAADTAGALETTLAAERERLADPALTQAVTGRAAELALPAATEIPGYGRRPEIKGTSYASVALPLPLALAPRAAEAADWEAAVAAAWLVVLMRSQATGSAVCGVRTARGAEQAGIVGPLDGLRLVRVDDADDAPLSDLLAAVGRQLRAPAVDVPLAHLLEVAPPRRDISRTPYAQTVVRAVDAREPLGGASGTGRQIGGAASGTEYDIEVTVRLQPGLAVAQIDYDVQLYSEERVRALG

>X|gi|75408643
LPLTAGQLRTWLLDRLDGDGTPAHHALALRVGGALDRDALTAALGDVADRHEILRTTFPGTGRSVHQRVLEPEAGRPELRLTEAGEEELPALLRQATAHTFDLTREVPWNHTLFALSDTDHVLHLLVHRIAADAQSTGVLMRDLAAAYGARRRGRAPERAPLPLQFADYALWERELLNGEQDRETLAWDEIQYWRGALDNAPEGLELPTDRERPVLPTRRAGSVPVGLGAEAHARLTAAAEPSGASAFTVVQTALALLLGRLGATDDVTVGTVLPRSDDEVELEGLIGAFERPLALRTDLSGDPTFTELLGRAHDAGREARRRQDVPFARLLEALDLPPTPDRHPVFQVALDVHDEGEDPWDAWQLPGLNTSPVDLGTDAMEFDLSLHLDETEDLDGAPGGLAGELRYATDLFDPTTAAAFA

>E|gi|239938937|sp|P27206.4|SRFAA_BACSU
VILTPIQRWFFEKNFTNKHHWNQSVMLHAKKGFDPERVEKTLQALIEHHDALRMVYREGQEDVIQYNRGLEAASAQLEVIQIEGQAADYEDRIEREAERLQSSIDLQEGGLLKAGLFQAEDGDHLLLAIHHLVVDGVSWRILLEDFAAVYTQLEQGNEPVLPQKTHSFAEYAERLQDFANSKAFLKEKEYWRQLEEQAVAAKLPKDRESGDQRMKHTKTIEFSLTAEETEQLTTKVHEAYHTEMNDILLTAFGLAMKEWTGQDRVSVHLEGHGREEIIEDLTISRTVGWFTSMYPMVLDMKHADDLGYQLKQMKEDIRHVPNKGVGYGILRYLTAPEHKEDVAFSIQPDVSFNYLGQFDEMSDAGLFTRSELPSGQSLSPETEKPNALDVVGYIENGKLTMSLAYHSLEFHEKTVQTFS
